# Supplementary material for: Remote homology clustering identifies lowly conserved families of effector proteins in plant-pathogenic fungi
Source: Microb Genom. 2021 Sep 1;7(9):000637. doi: 10.1099/mgen.0.000637 (PMC8715435; doi:10.1099/mgen.0.000637)
Supplement: Supplementary material 16 [file mgen-7-0637-s0016.zip › hmms/markov-PC_01REOO.hmm]

HMMER3/f [3.3 | Nov 2019]
NAME  markov-PC_01REOO
LENG  100
ALPH  amino
RF    yes
MM    no
CONS  yes
CS    no
MAP   yes
DATE  Thu Jul 23 08:12:07 2020
NSEQ  43
EFFN  1.881775
CKSUM 3592643445
STATS LOCAL MSV       -9.8233  0.71756
STATS LOCAL VITERBI  -10.6314  0.71756
STATS LOCAL FORWARD   -3.4938  0.71756
HMM          A        C        D        E        F        G        H        I        K        L        M        N        P        Q        R        S        T        V        W        Y   
            m->m     m->i     m->d     i->m     i->i     d->m     d->d
  COMPO   2.03834  4.17758  3.45378  3.06843  3.44861  2.61756  4.04530  2.86647  3.07002  2.60552  3.52990  3.31371  3.16542  3.29399  3.39879  2.28512  2.50738  2.46693  5.22310  3.69058
          2.68636  4.42285  2.77580  2.73139  3.46414  2.40446  3.72555  3.29414  2.67801  2.69330  4.24549  2.90302  2.73755  3.18068  2.89705  2.37916  2.77534  2.98578  4.58256  3.61457
          0.19162  1.89749  3.71168  2.65893  0.07260  0.00000        *
      1   3.54513  4.86371  5.21310  4.68131  3.40448  4.79646  5.18896  1.80810  4.48667  1.77773  0.97704  4.89001  5.02143  4.63196  4.58532  4.18075  3.78585  2.38194  5.48292  4.38898     22 m x - -
          2.68618  4.42225  2.77519  2.73123  3.46354  2.40513  3.72494  3.29354  2.67741  2.69355  4.24690  2.90347  2.73739  3.18146  2.89801  2.37887  2.77519  2.98518  4.58477  3.61503
          0.01628  4.52203  5.24437  0.61958  0.77255  0.51125  0.91566
      2   2.94276  5.14165  3.08079  2.73357  4.62275  3.57152  3.95136  4.10511  2.58974  3.63653  4.46988  3.21550  4.09056  1.08245  2.84509  2.19514  3.23100  3.70988  5.76517  4.43970     23 q x - -
          2.68618  4.42225  2.77519  2.73123  3.46354  2.40513  3.72494  3.29354  2.67741  2.69355  4.24690  2.90347  2.73739  3.18146  2.89801  2.37887  2.77519  2.98518  4.58477  3.61503
          0.01628  4.52203  5.24437  0.61958  0.77255  0.47015  0.98058
      3   3.53440  4.83033  5.29260  4.73770  1.02583  4.77004  4.88768  1.93044  4.58143  1.79825  2.57894  4.83805  4.97559  4.60584  4.61019  4.11936  3.75531  2.58652  5.11287  3.81451     24 f x - -
          2.68618  4.42225  2.77519  2.73123  3.46354  2.40513  3.72494  3.29354  2.67741  2.69355  4.24690  2.90347  2.73739  3.18146  2.89801  2.37887  2.77519  2.98518  4.58477  3.61503
          0.25925  4.58224  1.52261  0.61958  0.77255  0.48576  0.95510
      4   2.73007  5.13241  2.89645  2.41566  4.46875  3.46016  3.67838  3.92452  2.04413  3.43670  4.21013  2.06446  3.87990  2.45877  2.84739  2.15947  2.72475  3.52595  5.59174  4.21519     25 k x - -
          2.68618  4.42225  2.77519  2.73123  3.46354  2.40513  3.72494  3.29354  2.67741  2.69355  4.24690  2.90347  2.73739  3.18146  2.89801  2.37887  2.77519  2.98518  4.58477  3.61503
          0.01951  4.34249  5.06484  0.61958  0.77255  0.81926  0.58118
      5   2.17822  4.19509  4.42894  3.84738  2.33901  3.95402  4.30273  1.80301  3.71183  2.20380  3.28008  4.00116  4.31021  3.91082  3.85004  3.26082  2.72910  1.81050  4.90103  3.71417     26 i x - -
          2.68618  4.42225  2.77519  2.73123  3.46354  2.40513  3.72494  3.29354  2.67741  2.69355  4.24690  2.90347  2.73739  3.18146  2.89801  2.37887  2.77519  2.98518  4.58477  3.61503
          0.01951  4.34249  5.06484  0.61958  0.77255  0.32249  1.28859
      6   2.44419  4.19852  4.22749  3.64011  2.46750  3.84082  4.14911  2.21766  3.51564  1.96666  3.31349  2.80679  4.21014  3.73109  3.68634  2.66408  2.96429  1.96522  4.81665  3.62534     27 v x - -
          2.68619  4.42226  2.77520  2.73124  3.46355  2.40513  3.72495  3.29330  2.67741  2.69356  4.24690  2.90347  2.73740  3.18147  2.89801  2.37888  2.77520  2.98519  4.58478  3.61504
          0.04998  3.12860  5.30458  0.43212  1.04735  0.48576  0.95510
      7   1.50352  4.43473  3.76065  3.21197  3.70621  3.64611  4.11033  2.48980  3.15862  2.68028  3.66607  3.55599  4.11292  3.45458  3.49286  2.05454  2.60128  2.51069  5.16472  3.93897     29 a x - -
          2.68618  4.42225  2.77519  2.73123  3.46354  2.40513  3.72494  3.29354  2.67741  2.69355  4.24690  2.90347  2.73739  3.18146  2.89801  2.37887  2.77519  2.98518  4.58477  3.61503
          0.12868  4.58224  2.20260  0.61958  0.77255  0.48576  0.95510
      8   2.73868  4.27309  4.65647  4.06862  2.97997  4.09158  4.43786  1.72886  3.91361  1.55182  3.27300  4.17762  3.56628  4.08102  4.00729  3.40488  3.12885  1.69724  4.96623  3.79589     30 l x - -
          2.68618  4.42225  2.77519  2.73123  3.46354  2.40513  3.72494  3.29354  2.67741  2.69355  4.24690  2.90347  2.73739  3.18146  2.89801  2.37887  2.77519  2.98518  4.58477  3.61503
          0.01714  4.47070  5.19304  0.61958  0.77255  0.66474  0.72239
      9   2.18450  4.23801  4.57712  3.98965  1.95161  4.02855  4.37277  1.98707  3.83775  2.04433  3.28812  4.10583  4.37753  4.01550  3.94222  3.33873  2.92925  1.83217  4.92551  3.74520     31 v x - -
          2.68618  4.42225  2.77519  2.73123  3.46354  2.40513  3.72494  3.29354  2.67741  2.69355  4.24690  2.90347  2.73739  3.18146  2.89801  2.37887  2.77519  2.98518  4.58477  3.61503
          0.02855  4.47070  4.09218  0.61958  0.77255  0.66474  0.72239
     10   1.39416  4.41318  4.08225  3.52753  3.51963  3.88525  4.29377  2.42651  3.42731  1.75238  3.29037  3.82604  4.29278  3.70893  3.69562  3.19062  2.92496  2.37186  5.13073  3.93539     32 a x - -
          2.68618  4.42225  2.77519  2.73123  3.46354  2.40513  3.72494  3.29354  2.67741  2.69355  4.24690  2.90347  2.73739  3.18146  2.89801  2.37887  2.77519  2.98518  4.58477  3.61503
          0.01734  4.45949  5.18183  0.61958  0.77255  0.65045  0.73775
     11   1.72422  4.24839  4.14547  3.57338  2.53162  3.82884  4.18540  2.53159  3.46963  2.22662  3.36187  3.80867  4.21788  3.70679  3.68261  3.12513  2.42957  1.94175  4.91322  3.71440     33 a x - -
          2.68618  4.42225  2.77519  2.73123  3.46354  2.40513  3.72494  3.29354  2.67741  2.69355  4.24690  2.90347  2.73739  3.18146  2.89801  2.37887  2.77519  2.98518  4.58477  3.61503
          0.01714  4.47070  5.19304  0.61958  0.77255  0.66474  0.72239
     12   2.87143  4.54481  5.02838  4.43423  2.72953  4.43990  4.75973  2.09626  4.27605  1.05203  2.19183  4.54958  4.69586  4.34890  4.31744  3.76727  3.43320  2.24536  5.12266  4.03029     34 l x - -
          2.68618  4.42225  2.77519  2.73123  3.46354  2.40513  3.72494  3.29354  2.67741  2.69355  4.24690  2.90347  2.73739  3.18146  2.89801  2.37887  2.77519  2.98518  4.58477  3.61503
          0.01714  4.47070  5.19304  0.61958  0.77255  0.66474  0.72239
     13   1.11114  4.43035  4.07950  3.54980  3.73380  3.77940  4.38108  2.41396  3.46532  2.59784  3.38274  3.82251  4.27122  3.75856  3.75450  3.11904  2.98305  2.07056  5.31604  4.10644     35 a x - -
          2.68618  4.42225  2.77519  2.73123  3.46354  2.40513  3.72494  3.29354  2.67741  2.69355  4.24690  2.90347  2.73739  3.18146  2.89801  2.37887  2.77519  2.98518  4.58477  3.61503
          0.01714  4.47070  5.19304  0.61958  0.77255  0.66474  0.72239
     14   1.14957  4.39717  3.94213  3.59035  4.62677  3.19979  4.58156  4.02123  3.58896  3.72542  4.53807  3.65560  3.96383  3.86036  3.88687  1.34561  2.37381  3.44371  5.97195  4.78420     36 a x - -
          2.68618  4.42225  2.77519  2.73123  3.46354  2.40513  3.72494  3.29354  2.67741  2.69355  4.24690  2.90347  2.73739  3.18146  2.89801  2.37887  2.77519  2.98518  4.58477  3.61503
          0.01714  4.47070  5.19304  0.61958  0.77255  0.66474  0.72239
     15   2.36165  4.19027  4.10123  3.51935  2.96283  3.78653  4.09975  2.59519  3.40991  2.31032  2.59009  3.75045  4.16154  3.64120  3.61219  2.59529  2.31430  1.76643  4.81546  3.62046     37 v x - -
          2.68618  4.42225  2.77519  2.73123  3.46354  2.40513  3.72494  3.29354  2.67741  2.69355  4.24690  2.90347  2.73739  3.18146  2.89801  2.37887  2.77519  2.98518  4.58477  3.61503
          0.01714  4.47070  5.19304  0.61958  0.77255  0.66474  0.72239
     16   1.07371  4.44489  3.39762  3.26988  4.02485  3.43727  4.26396  3.17558  3.27795  3.06021  3.96294  3.55040  4.04755  3.56930  3.61566  2.73415  2.89587  2.07597  5.46287  4.23465     38 a x - -
          2.68618  4.42225  2.77519  2.73123  3.46354  2.40513  3.72494  3.29354  2.67741  2.69355  4.24690  2.90347  2.73739  3.18146  2.89801  2.37887  2.77519  2.98518  4.58477  3.61503
          0.03315  4.47070  3.85516  0.61958  0.77255  0.66474  0.72239
     17   2.01071  4.34804  3.73440  3.16842  3.50239  3.70395  4.01564  2.44724  3.10652  2.25901  3.25991  3.52788  4.09828  3.39542  3.42474  1.86984  2.86863  2.43905  4.98299  3.76251     39 s x - -
          2.68618  4.42225  2.77519  2.73123  3.46354  2.40513  3.72494  3.29354  2.67741  2.69355  4.24690  2.90347  2.73739  3.18146  2.89801  2.37887  2.77519  2.98518  4.58477  3.61503
          0.17254  4.45496  1.91831  0.61958  0.77255  0.37818  1.15553
     18   1.05201  4.37060  4.01641  3.53925  3.90411  3.50402  4.38497  2.70898  3.46499  2.88725  3.84820  3.72702  4.11413  3.75316  3.74588  2.65902  3.00844  2.06283  5.40826  4.19812     40 a x - -
          2.68624  4.42241  2.77535  2.73128  3.46362  2.40528  3.72391  3.29370  2.67751  2.69367  4.24705  2.90346  2.73755  3.18042  2.89816  2.37894  2.77527  2.98534  4.58492  3.61388
          0.52395  0.91093  5.17181  0.53952  0.87474  0.69349  0.69281
     19   1.99282  4.64029  3.15068  2.71340  3.85686  2.73212  3.81423  3.03432  2.69646  2.76154  3.76230  2.92014  3.95553  3.02937  3.12191  2.28487  2.85376  2.46745  5.21855  3.93574     43 a x - -
          2.68618  4.42225  2.77519  2.73123  3.46354  2.40513  3.72494  3.29354  2.67741  2.69355  4.24690  2.90347  2.73739  3.18146  2.89801  2.37887  2.77519  2.98518  4.58477  3.61503
          0.03925  4.44947  3.61904  0.61958  0.77255  0.69349  0.69281
     20   2.48624  4.97622  2.46252  2.42225  4.24445  3.16593  3.68379  3.67934  2.45949  3.24836  3.79048  2.99229  3.51252  2.47707  2.93460  2.38463  2.63211  2.70016  5.45863  3.52301     44 s x - -
          2.68588  4.42254  2.77549  2.73152  3.46370  2.40509  3.72524  3.29383  2.67770  2.69378  4.24682  2.90320  2.73750  3.18175  2.89823  2.37877  2.77387  2.98496  4.58506  3.61532
          0.48869  1.24584  2.31393  1.39371  0.28522  0.38478  1.14132
     21   1.07145  4.40805  3.88178  3.43949  4.31319  2.56032  4.40671  3.68732  3.41328  3.39875  4.24063  3.60247  3.98271  3.69471  3.73685  2.04193  2.78703  2.48431  5.69487  4.48657     52 a x - -
          2.68618  4.42225  2.77519  2.73123  3.46354  2.40513  3.72494  3.29354  2.67741  2.69355  4.24690  2.90347  2.73739  3.18146  2.89801  2.37887  2.77519  2.98518  4.58477  3.61503
          0.32605  4.48771  1.32056  0.61958  0.77255  0.64061  0.74859
     22   2.54984  4.44628  3.31762  2.76742  3.63392  3.21427  3.78873  3.01242  2.71633  2.70313  3.57893  3.20685  3.91471  2.93327  3.10041  2.66338  1.73669  2.67927  4.57809  3.56409     53 t x - -
          2.68618  4.42225  2.77519  2.73123  3.46354  2.40513  3.72494  3.29354  2.67741  2.69355  4.24690  2.90347  2.73739  3.18146  2.89801  2.37887  2.77519  2.98518  4.58477  3.61503
          0.02288  4.18455  4.90689  0.61958  0.77255  0.93061  0.50139
     23   2.73595  5.13595  2.50288  1.57422  4.45010  3.38219  3.68890  3.90756  2.49725  3.44123  4.23123  2.87444  3.85155  2.81998  2.85387  2.60432  2.26527  3.51695  5.62002  4.22216     54 e x - -
          2.68618  4.42225  2.77519  2.73123  3.46354  2.40513  3.72494  3.29354  2.67741  2.69355  4.24690  2.90347  2.73739  3.18146  2.89801  2.37887  2.77519  2.98518  4.58477  3.61503
          0.02253  4.19993  4.92228  0.61958  0.77255  0.73372  0.65415
     24   2.56038  4.38549  3.93304  3.59080  4.11383  3.34215  4.50459  3.04569  3.48305  3.01718  4.07223  3.70680  4.04766  3.83496  3.73609  2.79494  0.89845  2.46801  5.64864  4.42078     55 t x - -
          2.68618  4.42225  2.77519  2.73123  3.46354  2.40513  3.72494  3.29354  2.67741  2.69355  4.24690  2.90347  2.73739  3.18146  2.89801  2.37887  2.77519  2.98518  4.58477  3.61503
          0.02015  4.31051  5.03286  0.61958  0.77255  0.81137  0.58743
     25   2.78540  4.39045  4.33591  3.97405  3.91257  3.73293  4.74955  2.28634  3.85773  2.70009  3.81972  4.06576  4.34858  4.17745  4.06171  2.95892  2.94794  0.80695  5.59603  4.36803     56 v x - -
          2.68618  4.42225  2.77519  2.73123  3.46354  2.40513  3.72494  3.29354  2.67741  2.69355  4.24690  2.90347  2.73739  3.18146  2.89801  2.37887  2.77519  2.98518  4.58477  3.61503
          0.01979  4.32823  5.05058  0.61958  0.77255  0.83397  0.56973
     26   2.73653  4.57458  3.92165  3.72661  4.46073  3.39136  4.69748  3.65044  3.67959  3.49585  4.53405  3.83707  4.13906  4.05450  3.89772  2.94517  0.58464  3.28967  5.85180  4.68452     57 T x - -
          2.68618  4.42225  2.77519  2.73123  3.46354  2.40513  3.72494  3.29354  2.67741  2.69355  4.24690  2.90347  2.73739  3.18146  2.89801  2.37887  2.77519  2.98518  4.58477  3.61503
          0.01979  4.32823  5.05058  0.61958  0.77255  0.83397  0.56973
     27   3.25026  4.57365  5.02414  4.57747  3.81243  4.56771  5.30146  1.75426  4.44806  2.32189  3.62748  4.74695  4.93938  4.74397  4.63749  3.99630  3.54205  0.70893  5.80425  4.56170     58 v x - -
          2.68618  4.42225  2.77519  2.73123  3.46354  2.40513  3.72494  3.29354  2.67741  2.69355  4.24690  2.90347  2.73739  3.18146  2.89801  2.37887  2.77519  2.98518  4.58477  3.61503
          0.01979  4.32823  5.05058  0.61958  0.77255  0.61595  0.77680
     28   2.58774  4.45274  3.64287  3.18864  3.53580  3.56449  4.05228  3.11221  3.12555  2.83603  3.75112  3.51044  4.08003  3.45340  3.43610  2.75580  1.92501  2.85580  5.02783  1.53131     59 y x - -
          2.68618  4.42225  2.77519  2.73123  3.46354  2.40513  3.72494  3.29354  2.67741  2.69355  4.24690  2.90347  2.73739  3.18146  2.89801  2.37887  2.77519  2.98518  4.58477  3.61503
          0.03457  4.42722  3.81525  0.61958  0.77255  0.72214  0.66497
     29   1.55323  4.60924  3.25902  2.47339  3.87498  3.53205  3.88553  3.21184  2.78358  2.92188  3.79266  3.23521  3.98093  2.97765  3.18593  2.70001  2.94936  2.18028  5.25306  3.98151     60 a x - -
          2.68618  4.42225  2.77519  2.73123  3.46354  2.40513  3.72494  3.29354  2.67741  2.69355  4.24690  2.90347  2.73739  3.18146  2.89801  2.37887  2.77519  2.98518  4.58477  3.61503
          0.01821  4.41086  5.13320  0.61958  0.77255  0.70121  0.68515
     30   2.26204  0.67656  4.59035  4.36985  4.42119  3.33079  4.97977  3.43863  4.18425  3.43641  4.45292  4.06260  4.12875  4.45196  4.27774  2.84308  3.11707  3.07357  5.91496  4.76220     61 C x - -
          2.68618  4.42225  2.77519  2.73123  3.46354  2.40513  3.72494  3.29354  2.67741  2.69355  4.24690  2.90347  2.73739  3.18146  2.89801  2.37887  2.77519  2.98518  4.58477  3.61503
          0.01791  4.42722  5.14957  0.61958  0.77255  0.72214  0.66497
     31   2.10951  4.90182  2.89463  2.37525  4.27782  3.31779  3.78922  3.70613  2.60351  3.29676  4.10186  3.05293  1.96119  2.93812  3.07198  2.33240  2.95507  3.15942  5.52290  4.17844     62 p x - -
          2.68618  4.42225  2.77519  2.73123  3.46354  2.40513  3.72494  3.29354  2.67741  2.69355  4.24690  2.90347  2.73739  3.18146  2.89801  2.37887  2.77519  2.98518  4.58477  3.61503
          0.01791  4.42722  5.14957  0.61958  0.77255  0.72214  0.66497
     32   1.84427  3.58862  3.70710  3.21015  4.19546  3.29050  4.22034  3.59100  3.17584  3.27275  4.11151  3.46739  2.71661  3.47760  3.53647  1.84796  1.68596  3.17951  5.56278  4.33116     63 t x - -
          2.68618  4.42225  2.77519  2.73123  3.46354  2.40513  3.72494  3.29354  2.67741  2.69355  4.24690  2.90347  2.73739  3.18146  2.89801  2.37887  2.77519  2.98518  4.58477  3.61503
          0.01791  4.42722  5.14957  0.61958  0.77255  0.72214  0.66497
     33   2.35232  4.40125  3.80605  3.50672  4.63357  3.18191  4.54511  4.01638  3.52871  3.73113  4.55299  3.60548  3.94740  3.81853  3.82578  0.86890  1.93816  3.44062  5.97369  4.77470     64 s x - -
          2.68618  4.42225  2.77519  2.73123  3.46354  2.40513  3.72494  3.29354  2.67741  2.69355  4.24690  2.90347  2.73739  3.18146  2.89801  2.37887  2.77519  2.98518  4.58477  3.61503
          0.14093  4.42722  2.12439  0.61958  0.77255  0.72214  0.66497
     34   1.93114  4.50282  3.34854  2.90803  4.20800  3.27431  3.62974  3.61817  2.91581  3.27200  4.10259  3.27023  3.88076  3.24708  3.30894  1.39435  2.31204  3.20994  5.53238  4.26288     65 s x - -
          2.68618  4.42225  2.77519  2.73123  3.46354  2.40513  3.72494  3.29354  2.67741  2.69355  4.24690  2.90347  2.73739  3.18146  2.89801  2.37887  2.77519  2.98518  4.58477  3.61503
          0.03871  4.30652  3.70934  0.61958  0.77255  0.70839  0.67814
     35   2.10887  4.45712  3.51131  3.03315  4.23232  2.01180  4.11486  3.26295  3.02437  3.29803  4.12624  3.35008  3.89295  3.33876  3.41179  1.57081  2.35402  3.20706  5.56865  4.31501     66 s x - -
          2.68618  4.42225  2.77519  2.73123  3.46354  2.40513  3.72494  3.29354  2.67741  2.69355  4.24690  2.90347  2.73739  3.18146  2.89801  2.37887  2.77519  2.98518  4.58477  3.61503
          0.05134  4.35652  3.29087  0.61958  0.77255  0.76167  0.62902
     36   2.24052  4.36606  3.51882  2.95270  3.50419  3.61897  3.66376  2.72893  2.90484  2.04682  3.47196  3.35803  3.07530  3.20894  3.25825  2.32678  2.87571  2.56368  4.94926  3.26052     67 l x - -
          2.68618  4.42225  2.77519  2.73123  3.46354  2.40513  3.72494  3.29354  2.67741  2.69355  4.24690  2.90347  2.73739  3.18146  2.89801  2.37887  2.77519  2.98518  4.58477  3.61503
          0.06700  4.34355  2.96007  0.61958  0.77255  0.81815  0.58205
     37   1.76224  4.53417  3.27472  2.73572  3.75955  3.35403  3.80710  3.14290  2.71447  2.82069  3.68475  3.19027  3.50817  2.89968  3.12173  2.46162  2.87176  2.75038  5.14140  2.83820     68 a x - -
          2.68618  4.42225  2.77519  2.73123  3.46354  2.40513  3.72494  3.29354  2.67741  2.69355  4.24690  2.90347  2.73739  3.18146  2.89801  2.37887  2.77519  2.98518  4.58477  3.61503
          0.05302  4.29697  3.26946  0.61958  0.77255  0.86478  0.54670
     38   1.84264  4.53882  3.26365  2.72250  3.82572  3.20262  3.80875  3.20642  2.69849  2.80000  3.56604  3.17233  2.44257  3.03313  3.11070  2.58110  2.75382  2.92088  5.19220  3.68736     69 a x - -
          2.68618  4.42225  2.77519  2.73123  3.46354  2.40513  3.72494  3.29354  2.67741  2.69355  4.24690  2.90347  2.73739  3.18146  2.89801  2.37887  2.77519  2.98518  4.58477  3.61503
          0.02110  4.26505  4.98740  0.61958  0.77255  0.85730  0.55218
     39   2.27364  4.43022  3.44658  2.98098  4.18336  2.28763  4.06913  3.57949  2.97604  3.05380  4.08096  3.30585  3.58593  3.29420  3.36197  1.36342  2.85196  2.84637  5.52159  4.26599     70 s x - -
          2.68618  4.42225  2.77519  2.73123  3.46354  2.40513  3.72494  3.29354  2.67741  2.69355  4.24690  2.90347  2.73739  3.18146  2.89801  2.37887  2.77519  2.98518  4.58477  3.61503
          0.03715  4.28208  3.78751  0.61958  0.77255  0.70424  0.68218
     40   2.30864  4.65000  3.19851  2.64587  3.86473  3.51605  3.76393  3.25485  2.62749  2.91188  3.76098  3.13000  3.67751  2.64240  3.05813  2.14196  2.37919  2.83200  5.21203  2.89406     71 s x - -
          2.68618  4.42225  2.77519  2.73123  3.46354  2.40513  3.72494  3.29354  2.67741  2.69355  4.24690  2.90347  2.73739  3.18146  2.89801  2.37887  2.77519  2.98518  4.58477  3.61503
          0.21106  4.34916  1.72959  0.61958  0.77255  0.81223  0.58675
     41   2.13355  4.50726  3.16006  2.64060  4.15176  2.11884  3.90776  3.55647  2.78367  3.20240  4.02977  3.14113  3.14162  3.10660  3.20032  2.58981  1.94434  3.16073  5.46275  4.17827     72 t x - -
          2.68622  4.42234  2.77528  2.73132  3.46362  2.40486  3.72503  3.29352  2.67749  2.69363  4.24698  2.90355  2.73748  3.18155  2.89809  2.37892  2.77511  2.98527  4.58485  3.61386
          0.71067  0.69092  4.88387  0.12251  2.16018  0.72036  0.66665
     42   1.33018  4.36564  3.59855  3.15344  4.28210  2.57419  4.20521  3.69011  3.14959  3.36079  4.18475  3.39655  3.36969  3.44831  3.51243  1.78266  2.84662  2.84122  5.62529  4.39218     74 a . - -
          2.68618  4.42225  2.77519  2.73123  3.46354  2.40513  3.72494  3.29354  2.67741  2.69355  4.24690  2.90347  2.73739  3.18146  2.89801  2.37887  2.77519  2.98518  4.58477  3.61503
          0.09899  4.30040  2.51722  0.61958  0.77255  0.86150  0.54910
     43   2.38456  4.42009  3.36101  2.80271  3.60135  3.17705  3.80808  2.96961  2.76848  2.66755  2.71765  3.23655  3.25245  3.08681  3.15418  2.13080  2.84077  2.57092  5.01608  3.40359     75 s . - -
          2.68618  4.42225  2.77519  2.73123  3.46354  2.40513  3.72494  3.29354  2.67741  2.69355  4.24690  2.90347  2.73739  3.18146  2.89801  2.37887  2.77519  2.98518  4.58477  3.61503
          0.02200  4.22341  4.94576  0.61958  0.77255  0.93036  0.50156
     44   2.35989  4.59918  3.17065  2.57039  3.59613  3.46891  3.74184  3.21894  2.61118  2.87999  3.73057  3.10373  2.51079  2.94817  3.03990  2.12308  2.71053  2.88543  5.18188  3.60444     76 s . - -
          2.68500  4.42342  2.77620  2.73202  3.46471  2.40394  3.72593  3.29405  2.67857  2.69408  4.24806  2.90401  2.73592  3.18241  2.89917  2.37757  2.77460  2.98500  4.58594  3.61363
          0.71734  0.68352  4.94576  2.40091  0.09501  0.53080  0.88706
     45   2.16566  4.77333  3.14893  2.52041  4.03202  3.00376  3.76101  3.43637  2.58909  2.97087  3.89430  3.09747  2.75160  2.93297  3.03898  2.10652  2.62514  2.93328  5.33500  3.82498    106 s x - -
          2.68618  4.42225  2.77519  2.73123  3.46354  2.40513  3.72494  3.29354  2.67741  2.69355  4.24690  2.90347  2.73739  3.18146  2.89801  2.37887  2.77519  2.98518  4.58477  3.61503
          0.11717  4.43285  2.31586  0.61958  0.77255  0.46930  0.98200
     46   1.82710  4.65494  3.28603  2.75977  4.05804  3.30191  3.89012  3.45802  2.75124  3.02114  3.94335  3.20887  2.73572  3.08676  3.17848  1.80567  2.81180  3.12953  5.38702  3.66645    107 s x - -
          2.68618  4.42225  2.77519  2.73123  3.46354  2.40513  3.72494  3.29354  2.67741  2.69355  4.24690  2.90347  2.73739  3.18146  2.89801  2.37887  2.77519  2.98518  4.58477  3.61503
          0.01756  4.44700  5.16934  0.61958  0.77255  0.69674  0.68956
     47   2.55930  4.62825  3.27417  2.71628  3.82067  2.29169  3.80754  3.20429  2.69546  2.78347  3.53280  2.80482  3.95967  3.02859  3.11759  2.44266  2.52288  2.81124  5.18905  2.82272    108 g x - -
          2.68618  4.42225  2.77519  2.73123  3.46354  2.40513  3.72494  3.29354  2.67741  2.69355  4.24690  2.90347  2.73739  3.18146  2.89801  2.37887  2.77519  2.98518  4.58477  3.61503
          0.21925  4.44699  1.68650  0.61958  0.77255  0.67223  0.71451
     48   2.56225  4.50804  3.27708  2.75673  3.71896  3.09500  3.81506  3.11497  2.73358  2.79793  3.66837  3.20251  2.13616  2.99159  3.12926  2.69069  2.87338  2.63910  5.11293  2.67786    109 p x - -
          2.68618  4.42225  2.77519  2.73123  3.46354  2.40513  3.72494  3.29354  2.67741  2.69355  4.24690  2.90347  2.73739  3.18146  2.89801  2.37887  2.77519  2.98518  4.58477  3.61503
          0.06961  4.26059  2.93504  0.61958  0.77255  0.89836  0.52296
     49   1.60121  4.34559  3.49599  3.04420  4.19213  2.38000  4.10923  3.59110  3.03995  3.11559  4.09375  3.32064  3.81811  3.34688  3.41095  2.03218  2.04735  3.14896  5.53566  4.29468    110 a x - -
          2.68618  4.42225  2.77519  2.73123  3.46354  2.40513  3.72494  3.29354  2.67741  2.69355  4.24690  2.90347  2.73739  3.18146  2.89801  2.37887  2.77519  2.98518  4.58477  3.61503
          0.03465  4.21321  3.94988  0.61958  0.77255  0.51752  0.90634
     50   1.67143  4.50194  3.51423  3.00385  4.13371  2.51913  4.07409  3.53020  2.98671  3.19835  4.03643  3.35385  2.62596  3.30256  3.38122  2.14107  2.66758  2.45374  5.48542  4.22801    111 a x - -
          2.68618  4.42225  2.77519  2.73123  3.46354  2.40513  3.72494  3.29354  2.67741  2.69355  4.24690  2.90347  2.73739  3.18146  2.89801  2.37887  2.77519  2.98518  4.58477  3.61503
          0.06800  4.42748  2.92255  0.61958  0.77255  0.66090  0.72647
     51   1.92074  4.49580  3.51204  3.01974  4.24990  2.58794  4.10864  3.65848  3.00921  3.31421  4.13869  3.35186  2.07754  3.32530  3.40476  2.43874  1.92211  2.98879  5.57980  4.32061    112 a x - -
          2.68618  4.42225  2.77519  2.73123  3.46354  2.40513  3.72494  3.29354  2.67741  2.69355  4.24690  2.90347  2.73739  3.18146  2.89801  2.37887  2.77519  2.98518  4.58477  3.61503
          0.27710  4.40349  1.47061  0.61958  0.77255  0.48064  0.96335
     52   2.35750  4.77906  3.06724  2.53933  4.11724  2.50042  3.37865  3.53482  2.54200  3.14279  3.95703  3.03890  3.55961  2.76398  2.99672  1.93840  2.75251  2.99494  5.38714  4.06062    113 s x - -
          2.68618  4.42225  2.77519  2.73123  3.46354  2.40513  3.72494  3.29354  2.67741  2.69355  4.24690  2.90347  2.73739  3.18146  2.89801  2.37887  2.77519  2.98518  4.58477  3.61503
          0.03638  4.29726  3.81109  0.61958  0.77255  0.82108  0.57974
     53   2.07004  4.54668  3.27554  2.72384  3.80467  2.47800  3.80565  3.02699  2.70264  2.85983  3.71757  3.17894  3.15237  3.03222  3.11839  2.46468  2.61082  2.69807  5.17563  3.64974    114 a x - -
          2.68618  4.42225  2.77519  2.73123  3.46354  2.40513  3.72494  3.29354  2.67741  2.69355  4.24690  2.90347  2.73739  3.18146  2.89801  2.37887  2.77519  2.98518  4.58477  3.61503
          0.02034  4.30129  5.02364  0.61958  0.77255  0.73048  0.65716
     54   2.01097  4.46149  3.47667  2.95526  3.98341  2.99783  4.00536  3.36744  2.93257  3.04869  3.89961  3.31974  2.80725  3.24838  3.32275  2.22787  2.00944  2.35428  5.35556  4.10146    115 t x - -
          2.68618  4.42225  2.77519  2.73123  3.46354  2.40513  3.72494  3.29354  2.67741  2.69355  4.24690  2.90347  2.73739  3.18146  2.89801  2.37887  2.77519  2.98518  4.58477  3.61503
          0.03038  4.36050  4.06562  0.61958  0.77255  0.32990  1.26939
     55   2.07585  4.62253  3.38728  2.83278  3.86366  2.77265  3.90223  2.65285  2.81021  2.92114  3.78260  2.97777  3.61410  3.13712  3.22207  2.04341  2.64886  2.58282  5.24312  3.97287    116 s x - -
          2.68618  4.42225  2.77519  2.73123  3.46354  2.40513  3.72494  3.29354  2.67741  2.69355  4.24690  2.90347  2.73739  3.18146  2.89801  2.37887  2.77519  2.98518  4.58477  3.61503
          0.06290  4.57343  2.98295  0.61958  0.77255  0.50192  0.92980
     56   2.48922  4.67503  3.29108  2.73521  3.90533  2.28585  3.84065  3.29293  2.71688  2.95533  3.54812  3.20987  3.35635  3.05129  3.14413  1.98848  2.58132  2.82781  5.26129  3.33247    117 s x - -
          2.68618  4.42225  2.77519  2.73123  3.46354  2.40513  3.72494  3.29354  2.67741  2.69355  4.24690  2.90347  2.73739  3.18146  2.89801  2.37887  2.77519  2.98518  4.58477  3.61503
          0.01620  4.52672  5.24907  0.61958  0.77255  0.58132  0.81907
     57   2.22806  4.53767  3.60058  3.10139  4.21223  2.29743  4.16413  3.60427  3.08445  3.27868  4.11708  3.43194  2.35650  3.39796  3.47144  2.66041  1.58762  2.68324  5.56625  4.31430    118 t x - -
          2.68618  4.42225  2.77519  2.73123  3.46354  2.40513  3.72494  3.29354  2.67741  2.69355  4.24690  2.90347  2.73739  3.18146  2.89801  2.37887  2.77519  2.98518  4.58477  3.61503
          0.03164  4.52672  3.89549  0.61958  0.77255  0.58132  0.81907
     58   2.24005  4.53046  3.42268  2.86187  3.69698  3.40742  3.87952  2.78186  2.73224  2.76159  3.63800  3.17555  3.45867  2.99412  3.22257  2.40680  2.68179  1.90459  5.10694  3.85147    119 v x - -
          2.68618  4.42225  2.77519  2.73123  3.46354  2.40513  3.72494  3.29354  2.67741  2.69355  4.24690  2.90347  2.73739  3.18146  2.89801  2.37887  2.77519  2.98518  4.58477  3.61503
          0.01645  4.51153  5.23387  0.61958  0.77255  0.60512  0.78968
     59   1.56747  4.66372  3.33577  2.80199  4.06952  2.40132  3.92266  3.20935  2.70207  3.11828  3.95680  3.24592  3.09781  3.12284  3.21359  2.36603  2.94536  2.95867  5.40339  4.11715    120 a x - -
          2.68618  4.42225  2.77519  2.73123  3.46354  2.40513  3.72494  3.29354  2.67741  2.69355  4.24690  2.90347  2.73739  3.18146  2.89801  2.37887  2.77519  2.98518  4.58477  3.61503
          0.01645  4.51153  5.23387  0.61958  0.77255  0.56296  0.84286
     60   1.68817  4.49458  3.78338  3.42472  4.73003  2.55854  4.51180  4.18077  3.47150  3.82447  4.61339  3.59291  3.11504  3.74837  3.82022  1.00093  3.00177  3.56732  6.03306  4.81544    121 s x - -
          2.68618  4.42225  2.77519  2.73123  3.46354  2.40513  3.72494  3.29354  2.67741  2.69355  4.24690  2.90347  2.73739  3.18146  2.89801  2.37887  2.77519  2.98518  4.58477  3.61503
          0.01620  4.52672  5.24907  0.61958  0.77255  0.58132  0.81907
     61   2.52007  4.47034  3.84478  3.54003  4.69994  2.21773  4.59388  4.13131  3.59144  3.80540  4.61230  3.65489  4.00812  3.86353  3.90244  1.95893  0.94636  3.53725  6.03189  4.83333    122 t x - -
          2.68618  4.42225  2.77519  2.73123  3.46354  2.40513  3.72494  3.29354  2.67741  2.69355  4.24690  2.90347  2.73739  3.18146  2.89801  2.37887  2.77519  2.98518  4.58477  3.61503
          0.01620  4.52672  5.24907  0.61958  0.77255  0.58132  0.81907
     62   2.22320  4.45293  3.93597  3.76275  4.88346  0.71417  4.80821  4.27054  3.87747  3.99938  4.81181  3.75949  4.03141  4.11671  4.12526  2.71164  2.34748  3.61018  6.22358  5.06556    123 g x - -
          2.68618  4.42225  2.77519  2.73123  3.46354  2.40513  3.72494  3.29354  2.67741  2.69355  4.24690  2.90347  2.73739  3.18146  2.89801  2.37887  2.77519  2.98518  4.58477  3.61503
          0.03164  4.52672  3.89549  0.61958  0.77255  0.58132  0.81907
     63   2.28245  4.34667  3.90580  3.37614  3.42609  2.22463  4.19094  2.87917  3.31371  2.72273  3.63927  3.64444  4.10963  3.58795  3.60512  2.93196  2.26502  1.55793  5.14681  3.93581    124 v x - -
          2.68618  4.42225  2.77519  2.73123  3.46354  2.40513  3.72494  3.29354  2.67741  2.69355  4.24690  2.90347  2.73739  3.18146  2.89801  2.37887  2.77519  2.98518  4.58477  3.61503
          0.03173  4.51153  3.89955  0.61958  0.77255  0.43996  1.03299
     64   2.37971  4.30267  3.84675  3.27278  3.32512  2.94632  3.83887  2.77340  3.19892  2.22604  3.41407  3.59983  3.47945  3.46831  3.48169  2.74080  2.86491  1.83517  4.90245  2.63242    125 v x - -
          2.68618  4.42225  2.77519  2.73123  3.46354  2.40513  3.72494  3.29354  2.67741  2.69355  4.24690  2.90347  2.73739  3.18146  2.89801  2.37887  2.77519  2.98518  4.58477  3.61503
          0.01568  4.55931  5.28165  0.61958  0.77255  0.52700  0.89251
     65   2.41265  4.47654  3.91494  3.48787  4.44502  3.32577  4.47762  3.77065  3.45550  3.51695  4.36209  3.65094  4.03423  3.75109  3.77985  1.13567  1.56541  2.82539  5.81724  4.60557    126 s x - -
          2.68618  4.42225  2.77519  2.73123  3.46354  2.40513  3.72494  3.29354  2.67741  2.69355  4.24690  2.90347  2.73739  3.18146  2.89801  2.37887  2.77519  2.98518  4.58477  3.61503
          0.03422  4.55931  3.76485  0.61958  0.77255  0.48591  0.95488
     66   2.19195  4.96414  3.08240  2.53847  4.23850  2.83956  3.75119  3.66498  2.47021  3.25116  4.05272  2.94421  3.38634  2.77820  3.00822  1.81333  2.84300  3.32207  5.47729  3.37524    127 s x - -
          2.68618  4.42225  2.77519  2.73123  3.46354  2.40513  3.72494  3.29354  2.67741  2.69355  4.24690  2.90347  2.73739  3.18146  2.89801  2.37887  2.77519  2.98518  4.58477  3.61503
          0.01574  4.55543  5.27778  0.61958  0.77255  0.50758  0.92118
     67   1.71331  4.54101  3.71129  3.24945  4.38594  3.35953  4.30672  3.77367  3.23182  3.30503  4.28716  3.52289  1.43570  3.54390  3.60037  2.00253  2.90070  3.12055  5.73066  4.48993    128 p x - -
          2.68618  4.42225  2.77519  2.73123  3.46354  2.40513  3.72494  3.29354  2.67741  2.69355  4.24690  2.90347  2.73739  3.18146  2.89801  2.37887  2.77519  2.98518  4.58477  3.61503
          0.01560  4.56440  5.28675  0.61958  0.77255  0.46608  0.98740
     68   2.66952  5.07502  3.04247  2.29964  4.36017  3.40237  3.72056  3.80484  2.41721  3.35428  3.56026  2.93102  3.13864  2.62983  2.77452  2.47083  1.82290  3.35599  5.54600  4.17605    129 t x - -
          2.68618  4.42225  2.77519  2.73123  3.46354  2.40513  3.72494  3.29354  2.67741  2.69355  4.24690  2.90347  2.73739  3.18146  2.89801  2.37887  2.77519  2.98518  4.58477  3.61503
          0.03220  4.58224  3.84176  0.61958  0.77255  0.48576  0.95510
     69   2.00713  4.52381  3.77840  3.51819  4.82787  1.82177  4.63332  4.27855  3.63555  3.93440  4.72894  3.65743  1.11233  3.89167  3.96078  2.55428  3.06223  3.63949  6.14097  4.93739    130 p x - -
          2.68618  4.42225  2.77519  2.73123  3.46354  2.40513  3.72494  3.29354  2.67741  2.69355  4.24690  2.90347  2.73739  3.18146  2.89801  2.37887  2.77519  2.98518  4.58477  3.61503
          0.01558  4.56561  5.28796  0.61958  0.77255  0.46736  0.98526
     70   2.44273  4.65024  3.42915  2.96612  4.18315  3.01205  4.08487  3.58293  2.98225  3.24425  4.08716  3.10267  4.02332  3.30599  3.38620  2.44101  1.14574  3.23048  5.52976  3.80831    131 t x - -
          2.68618  4.42225  2.77519  2.73123  3.46354  2.40513  3.72494  3.29354  2.67741  2.69355  4.24690  2.90347  2.73739  3.18146  2.89801  2.37887  2.77519  2.98518  4.58477  3.61503
          0.02517  4.58224  4.22477  0.61958  0.77255  0.48576  0.95510
     71   2.76811  5.08259  2.99618  2.53824  4.47053  1.82257  3.81177  3.91914  2.53847  3.46827  4.25302  2.68979  3.95783  2.50449  3.06200  2.26544  2.33616  3.52631  5.65624  4.28795    132 g x - -
          2.68618  4.42225  2.77519  2.73123  3.46354  2.40513  3.72494  3.29354  2.67741  2.69355  4.24690  2.90347  2.73739  3.18146  2.89801  2.37887  2.77519  2.98518  4.58477  3.61503
          0.01547  4.57253  5.29488  0.61958  0.77255  0.47480  0.97288
     72   2.39312  4.52392  3.86041  3.54154  4.78738  3.28313  4.61271  4.21998  3.58350  3.88516  4.68397  3.67378  2.89037  3.86586  3.90571  0.71847  2.61199  3.60648  6.10169  4.89729    133 s x - -
          2.68618  4.42225  2.77519  2.73123  3.46354  2.40513  3.72494  3.29354  2.67741  2.69355  4.24690  2.90347  2.73739  3.18146  2.89801  2.37887  2.77519  2.98518  4.58477  3.61503
          0.01532  4.58224  5.30458  0.61958  0.77255  0.48576  0.95510
     73   2.72654  4.64518  3.88122  3.67797  4.78612  3.40745  4.74768  4.14696  3.71048  3.87127  4.76653  3.80927  0.73312  4.04552  3.97438  2.91115  2.03908  3.63002  6.12200  4.94034    134 p x - -
          2.68618  4.42225  2.77519  2.73123  3.46354  2.40513  3.72494  3.29354  2.67741  2.69355  4.24690  2.90347  2.73739  3.18146  2.89801  2.37887  2.77519  2.98518  4.58477  3.61503
          0.01532  4.58224  5.30458  0.61958  0.77255  0.48576  0.95510
     74   2.53434  4.43152  4.86360  4.29541  3.57228  4.34937  4.74670  1.06640  4.15983  2.09456  2.85860  4.43012  4.67363  4.35080  4.28003  3.67717  2.98999  1.88307  5.27614  4.09759    135 i x - -
          2.68618  4.42225  2.77519  2.73123  3.46354  2.40513  3.72494  3.29354  2.67741  2.69355  4.24690  2.90347  2.73739  3.18146  2.89801  2.37887  2.77519  2.98518  4.58477  3.61503
          0.05801  4.58224  3.07640  0.61958  0.77255  0.48576  0.95510
     75   2.00473  4.85361  2.87193  2.64489  4.24573  3.48980  3.84882  3.66097  2.66801  3.27226  4.08478  2.93187  2.06029  3.00709  3.12537  2.75036  2.21841  3.03772  5.51446  4.18714    136 a x - -
          2.68618  4.42225  2.77519  2.73123  3.46354  2.40513  3.72494  3.29354  2.67741  2.69355  4.24690  2.90347  2.73739  3.18146  2.89801  2.37887  2.77519  2.98518  4.58477  3.61503
          0.03121  4.54021  3.90898  0.61958  0.77255  0.44232  1.02874
     76   3.88484  5.16045  4.90235  4.57659  1.32897  4.66435  3.81858  3.74284  4.44084  3.16593  4.33497  3.61008  4.99334  4.43018  4.48878  3.50979  4.11187  3.60288  3.97485  0.86793    137 y x - -
          2.68618  4.42225  2.77519  2.73123  3.46354  2.40513  3.72494  3.29354  2.67741  2.69355  4.24690  2.90347  2.73739  3.18146  2.89801  2.37887  2.77519  2.98518  4.58477  3.61503
          0.01554  4.56787  5.29022  0.61958  0.77255  0.51191  0.91467
     77   1.52413  4.80310  3.21379  2.38082  4.17137  3.52195  3.89658  3.56512  2.67980  3.20609  4.03740  3.19843  3.98778  3.07574  3.17029  2.63641  1.98785  3.09683  5.47455  4.16769    138 a x - -
          2.68628  4.42235  2.77530  2.73133  3.46364  2.40523  3.72505  3.29364  2.67751  2.69365  4.24700  2.90346  2.73750  3.18157  2.89811  2.37897  2.77374  2.98529  4.58487  3.61513
          0.40111  1.12276  5.29022  0.28012  1.40934  0.46975  0.98125
     78   2.52828  4.73216  3.34273  3.27555  5.00512  0.65262  4.63385  4.50484  3.66284  4.15081  4.97270  2.77694  4.12423  3.89275  4.01641  2.87782  3.24032  3.85242  6.29787  5.03888    141 G x - -
          2.68618  4.42225  2.77519  2.73123  3.46354  2.40513  3.72494  3.29354  2.67741  2.69355  4.24690  2.90347  2.73739  3.18146  2.89801  2.37887  2.77519  2.98518  4.58477  3.61503
          0.01532  4.58224  5.30458  0.61958  0.77255  0.48576  0.95510
     79   0.83383  4.58807  3.33837  3.34190  4.74668  2.04377  4.52563  4.18611  3.52203  3.84130  4.64785  3.57692  4.04937  3.76965  3.88832  2.43308  3.08601  3.61015  6.06468  4.83037    142 a x - -
          2.68618  4.42225  2.77519  2.73123  3.46354  2.40513  3.72494  3.29354  2.67741  2.69355  4.24690  2.90347  2.73739  3.18146  2.89801  2.37887  2.77519  2.98518  4.58477  3.61503
          0.01532  4.58224  5.30458  0.61958  0.77255  0.48576  0.95510
     80   0.48785  4.52670  4.15454  4.00867  4.96395  2.55145  4.98374  4.35974  4.10745  4.10561  4.93457  3.92401  4.12925  4.33168  4.30986  2.81814  3.16244  3.70069  6.29456  5.17621    143 A x - -
          2.68618  4.42225  2.77519  2.73123  3.46354  2.40513  3.72494  3.29354  2.67741  2.69355  4.24690  2.90347  2.73739  3.18146  2.89801  2.37887  2.77519  2.98518  4.58477  3.61503
          0.01532  4.58224  5.30458  0.61958  0.77255  0.48576  0.95510
     81   2.59705  5.02430  2.92445  2.58956  4.47321  3.12958  3.57871  3.91924  2.68646  3.48496  4.27719  2.72587  3.72248  3.01507  3.16282  1.23470  2.87362  3.52118  5.68632  4.32563    144 s x - -
          2.68618  4.42225  2.77519  2.73123  3.46354  2.40513  3.72494  3.29354  2.67741  2.69355  4.24690  2.90347  2.73739  3.18146  2.89801  2.37887  2.77519  2.98518  4.58477  3.61503
          0.01532  4.58224  5.30458  0.61958  0.77255  0.48576  0.95510
     82   2.45006  4.54292  3.45784  2.89369  3.54392  3.66260  2.98677  2.66313  2.86089  2.51643  3.41092  2.50801  4.04488  2.77233  3.25042  2.59512  2.95387  2.15129  5.11085  3.85735    145 v x - -
          2.68618  4.42225  2.77519  2.73123  3.46354  2.40513  3.72494  3.29354  2.67741  2.69355  4.24690  2.90347  2.73739  3.18146  2.89801  2.37887  2.77519  2.98518  4.58477  3.61503
          0.01532  4.58224  5.30458  0.61958  0.77255  0.48576  0.95510
     83   2.72375  4.50125  3.51626  2.95062  3.41102  3.68005  2.97341  2.70893  2.74340  2.38144  3.21580  2.02830  4.06099  3.11698  3.28485  2.91784  2.95533  2.26554  5.07444  3.82896    146 n x - -
          2.68618  4.42225  2.77519  2.73123  3.46354  2.40513  3.72494  3.29354  2.67741  2.69355  4.24690  2.90347  2.73739  3.18146  2.89801  2.37887  2.77519  2.98518  4.58477  3.61503
          0.01532  4.58224  5.30458  0.61958  0.77255  0.48576  0.95510
     84   2.30537  4.90888  3.15063  2.62012  4.20965  1.78727  3.64860  3.62502  2.60483  3.23063  3.68418  3.12638  3.96668  2.28212  3.05297  2.77991  2.62504  3.29247  5.47327  4.14594    147 g x - -
          2.68618  4.42225  2.77519  2.73123  3.46354  2.40513  3.72494  3.29354  2.67741  2.69355  4.24690  2.90347  2.73739  3.18146  2.89801  2.37887  2.77519  2.98518  4.58477  3.61503
          0.01532  4.58224  5.30458  0.61958  0.77255  0.48576  0.95510
     85   2.15612  4.36296  4.08743  3.58560  3.76079  2.41686  4.34509  2.74864  3.51263  2.80872  3.73365  3.77820  4.16692  3.77398  3.76890  2.71089  3.02906  1.19840  5.25313  4.05256    148 v x - -
          2.68618  4.42225  2.77519  2.73123  3.46354  2.40513  3.72494  3.29354  2.67741  2.69355  4.24690  2.90347  2.73739  3.18146  2.89801  2.37887  2.77519  2.98518  4.58477  3.61503
          0.01532  4.58224  5.30458  0.61958  0.77255  0.48576  0.95510
     86   2.84445  4.88393  3.33108  3.03612  4.61165  3.50126  4.21124  4.11119  2.92892  3.70218  4.55046  3.42435  4.12951  3.14635  2.95845  0.75840  3.22854  3.66632  5.85490  4.56047    149 s x - -
          2.68618  4.42225  2.77519  2.73123  3.46354  2.40513  3.72494  3.29354  2.67741  2.69355  4.24690  2.90347  2.73739  3.18146  2.89801  2.37887  2.77519  2.98518  4.58477  3.61503
          0.01532  4.58224  5.30458  0.61958  0.77255  0.48576  0.95510
     87   0.72585  4.44516  4.12999  3.80067  4.68526  2.26257  4.73661  4.08132  3.79778  3.79503  4.61290  3.79334  4.04932  4.04680  4.06399  2.38988  3.03940  3.03550  6.05098  4.88031    150 a x - -
          2.68618  4.42225  2.77519  2.73123  3.46354  2.40513  3.72494  3.29354  2.67741  2.69355  4.24690  2.90347  2.73739  3.18146  2.89801  2.37887  2.77519  2.98518  4.58477  3.61503
          0.01532  4.58224  5.30458  0.61958  0.77255  0.48576  0.95510
     88   3.09129  4.70150  5.22629  4.62980  1.86820  4.62497  4.92492  2.30790  4.46853  0.97114  2.53119  4.74535  4.84615  4.49889  4.48516  3.95902  3.60281  2.48650  5.21998  4.14506    151 l x - -
          2.68618  4.42225  2.77519  2.73123  3.46354  2.40513  3.72494  3.29354  2.67741  2.69355  4.24690  2.90347  2.73739  3.18146  2.89801  2.37887  2.77519  2.98518  4.58477  3.61503
          0.01532  4.58224  5.30458  0.61958  0.77255  0.48576  0.95510
     89   2.01881  4.49866  3.91548  3.72331  4.94898  0.73284  4.80524  4.41043  3.87378  4.07684  4.86357  3.75789  3.40241  4.09550  4.15214  2.39629  3.08178  3.70358  6.27145  5.10254    152 g x - -
          2.68568  4.42228  2.77523  2.73127  3.46357  2.40516  3.72498  3.29357  2.67744  2.69358  4.24693  2.90350  2.73743  3.18150  2.89804  2.37890  2.77523  2.98522  4.58480  3.61507
          0.16045  1.94303  5.30458  0.22926  1.58535  0.48576  0.95510
     90   3.78463  5.02596  5.64734  5.05886  3.05432  5.12148  5.39727  1.97779  4.92048  0.93960  1.47683  5.25025  5.18993  4.82533  4.89164  4.49175  3.98813  2.70469  5.47027  4.49313    154 l x - -
          2.68618  4.42225  2.77519  2.73123  3.46354  2.40513  3.72494  3.29354  2.67741  2.69355  4.24690  2.90347  2.73739  3.18146  2.89801  2.37887  2.77519  2.98518  4.58477  3.61503
          0.01532  4.58224  5.30458  0.61958  0.77255  0.48576  0.95510
     91   2.45784  4.30426  4.35032  3.80317  3.53562  3.62012  4.37659  1.22909  3.68907  2.54464  3.51180  3.97078  4.31336  3.91964  3.87431  2.60875  2.98080  1.91493  5.08204  3.88837    155 i x - -
          2.68618  4.42225  2.77519  2.73123  3.46354  2.40513  3.72494  3.29354  2.67741  2.69355  4.24690  2.90347  2.73739  3.18146  2.89801  2.37887  2.77519  2.98518  4.58477  3.61503
          0.01532  4.58224  5.30458  0.61958  0.77255  0.48576  0.95510
     92   3.10255  4.67662  5.37271  4.90672  4.06605  4.88037  5.63201  1.58522  4.82270  2.55888  3.82848  5.05733  5.19185  5.09317  5.00137  4.30066  3.69180  0.65399  6.07965  4.85629    156 V x - -
          2.68618  4.42225  2.77519  2.73123  3.46354  2.40513  3.72494  3.29354  2.67741  2.69355  4.24690  2.90347  2.73739  3.18146  2.89801  2.37887  2.77519  2.98518  4.58477  3.61503
          0.01532  4.58224  5.30458  0.61958  0.77255  0.48576  0.95510
     93   0.77548  4.52383  4.32435  3.90348  4.05461  3.68331  4.72459  2.34098  3.80290  2.85927  3.96925  4.01672  4.32822  4.10073  4.04780  3.10595  3.21775  2.47335  5.68443  4.47311    157 a x - -
          2.68618  4.42225  2.77519  2.73123  3.46354  2.40513  3.72494  3.29354  2.67741  2.69355  4.24690  2.90347  2.73739  3.18146  2.89801  2.37887  2.77519  2.98518  4.58477  3.61503
          0.01532  4.58224  5.30458  0.61958  0.77255  0.48576  0.95510
     94   2.54517  4.72636  3.96169  3.92332  5.15185  0.42803  5.06032  4.64369  4.18466  4.34986  5.21300  3.97628  4.25779  4.41484  4.39822  3.00942  3.37071  3.95558  6.39824  5.30910    158 G x - -
          2.68618  4.42225  2.77519  2.73123  3.46354  2.40513  3.72494  3.29354  2.67741  2.69355  4.24690  2.90347  2.73739  3.18146  2.89801  2.37887  2.77519  2.98518  4.58477  3.61503
          0.01532  4.58224  5.30458  0.61958  0.77255  0.48576  0.95510
     95   2.01048  4.40290  3.90893  3.37067  3.39561  1.59242  4.20348  2.69151  3.30936  2.71291  3.64687  3.66819  4.16376  3.59035  3.61177  2.99971  3.02192  2.02769  5.16772  3.94953    159 g x - -
          2.68618  4.42225  2.77519  2.73123  3.46354  2.40513  3.72494  3.29354  2.67741  2.69355  4.24690  2.90347  2.73739  3.18146  2.89801  2.37887  2.77519  2.98518  4.58477  3.61503
          0.01532  4.58224  5.30458  0.61958  0.77255  0.48576  0.95510
     96   3.40675  4.66158  5.34890  4.82083  3.51363  4.84841  5.35116  1.68462  4.71517  2.26423  2.84163  4.96668  5.09280  4.88588  4.82850  4.22416  3.65227  0.77101  5.72344  4.56010    160 v x - -
          2.68618  4.42225  2.77519  2.73123  3.46354  2.40513  3.72494  3.29354  2.67741  2.69355  4.24690  2.90347  2.73739  3.18146  2.89801  2.37887  2.77519  2.98518  4.58477  3.61503
          0.01532  4.58224  5.30458  0.61958  0.77255  0.48576  0.95510
     97   0.34648  4.72246  4.36460  4.25476  4.94053  3.51851  5.16172  4.19521  4.29524  4.03398  5.01923  4.16838  4.32516  4.56853  4.44969  3.08523  3.41312  3.70455  6.27682  5.19151    161 A x - -
          2.68618  4.42225  2.77519  2.73123  3.46354  2.40513  3.72494  3.29354  2.67741  2.69355  4.24690  2.90347  2.73739  3.18146  2.89801  2.37887  2.77519  2.98518  4.58477  3.61503
          0.01532  4.58224  5.30458  0.61958  0.77255  0.48576  0.95510
     98   3.97122  5.18561  5.76049  5.18083  3.12069  5.33341  5.55821  2.44772  5.04342  0.50182  2.36988  5.43679  5.31983  4.91225  5.01402  4.72516  4.16607  2.81020  5.53561  4.57142    162 L x - -
          2.68618  4.42225  2.77519  2.73123  3.46354  2.40513  3.72494  3.29354  2.67741  2.69355  4.24690  2.90347  2.73739  3.18146  2.89801  2.37887  2.77519  2.98518  4.58477  3.61503
          0.01532  4.58224  5.30458  0.61958  0.77255  0.48576  0.95510
     99   2.39876  4.20267  4.36872  3.77648  1.85512  3.89145  3.13846  2.60272  3.63144  1.94527  2.52606  3.92584  4.25393  3.82443  3.76300  3.18694  2.99706  2.21500  4.79620  3.59911    163 f x - -
          2.68618  4.42225  2.77519  2.73123  3.46354  2.40513  3.72494  3.29354  2.67741  2.69355  4.24690  2.90347  2.73739  3.18146  2.89801  2.37887  2.77519  2.98518  4.58477  3.61503
          0.01532  4.58224  5.30458  0.61958  0.77255  0.48576  0.95510
    100   2.68253  4.22455  3.92591  3.34570  3.32161  3.74708  4.03349  1.74761  3.21997  2.02001  2.95073  3.63749  4.11710  3.50198  2.91074  2.53295  2.91533  2.40236  4.83906  3.63777    164 i x - -
          2.68656  4.42291  2.77472  2.73168  3.46193  2.40516  3.72482  3.29382  2.67807  2.69281  4.24491  2.90352  2.73755  3.18178  2.89867  2.37856  2.77563  2.98453  4.58403  3.61569
          0.18979  1.75523        *  2.65508  0.07289  0.00000        *
//
