# Supplementary material for: Remote homology clustering identifies lowly conserved families of effector proteins in plant-pathogenic fungi
Source: Microb Genom. 2021 Sep 1;7(9):000637. doi: 10.1099/mgen.0.000637 (PMC8715435; doi:10.1099/mgen.0.000637)
Supplement: Supplementary material 16 [file mgen-7-0637-s0016.zip › hmms/markov-PC_07QFFP.hmm]

HMMER3/f [3.3 | Nov 2019]
NAME  markov-PC_07QFFP
LENG  204
ALPH  amino
RF    yes
MM    no
CONS  yes
CS    no
MAP   yes
DATE  Thu Jul 23 09:41:25 2020
NSEQ  320
EFFN  7.583008
CKSUM 1721879744
STATS LOCAL MSV      -10.7456  0.70511
STATS LOCAL VITERBI  -11.8097  0.70511
STATS LOCAL FORWARD   -4.3892  0.70511
HMM          A        C        D        E        F        G        H        I        K        L        M        N        P        Q        R        S        T        V        W        Y   
            m->m     m->i     m->d     i->m     i->i     d->m     d->d
  COMPO   2.42518  3.62116  2.93309  2.73719  3.26415  2.84361  3.74235  2.97658  2.71473  2.66246  3.83386  2.99377  3.19927  3.06125  3.07921  2.52609  2.64516  2.72643  4.99132  3.46935
          2.68628  4.42096  2.77529  2.73133  3.46364  2.40504  3.72435  3.29364  2.67751  2.69365  4.24583  2.90357  2.73749  3.18156  2.89811  2.37897  2.77503  2.98528  4.58323  3.61513
          0.11372  2.29735  4.96656  1.38767  0.28723  0.00000        *
      1   3.42582  4.96410  4.70267  4.14325  4.02914  4.43436  4.75488  3.08719  3.39642  2.93763  0.54871  4.38447  3.67650  3.92611  3.92446  3.76694  3.67268  3.08794  5.57814  4.39670      7 M x - -
          2.68618  4.42225  2.77519  2.73123  3.46354  2.40513  3.72494  3.29354  2.67741  2.69355  4.24690  2.90347  2.73739  3.18146  2.89801  2.37887  2.77519  2.98518  4.58477  3.61503
          0.00623  5.47726  6.19960  0.61958  0.77255  0.48576  0.95510
      2   3.18354  5.40180  3.46352  2.89490  4.97059  3.95520  3.32281  4.10041  1.35347  3.53379  4.32865  3.43073  4.21934  2.09713  1.61340  3.08264  3.40919  3.76926  6.05470  4.22783      8 k x - -
          2.68609  4.42230  2.77525  2.73128  3.46338  2.40518  3.72499  3.29353  2.67746  2.69353  4.24695  2.90348  2.73745  3.18151  2.89806  2.37880  2.77507  2.98519  4.58482  3.61500
          0.04170  3.76582  4.03474  1.04427  0.43378  0.48576  0.95510
      3   2.23684  4.66680  4.55979  3.97572  1.19879  4.25938  4.55692  3.04232  3.45200  2.63542  3.37645  4.21167  3.72644  3.95075  4.07097  2.36730  2.51994  2.86229  5.27582  3.45861     17 f x - -
          2.68618  4.42225  2.77519  2.73123  3.46354  2.40513  3.72494  3.29354  2.67741  2.69355  4.24690  2.90347  2.73739  3.18146  2.89801  2.37887  2.77519  2.98518  4.58477  3.61503
          0.03615  5.49037  3.46180  0.61958  0.77255  0.55516  0.85328
      4   2.61336  4.99130  3.88728  2.92022  2.71991  4.09957  3.86701  3.05944  3.14745  2.73297  2.97869  3.68211  4.19210  3.14598  3.51174  1.55053  1.90821  3.09381  5.55797  4.30282     18 s x - -
          2.68618  4.42225  2.77519  2.73123  3.46354  2.40513  3.72494  3.29354  2.67741  2.69355  4.24690  2.90347  2.73739  3.18146  2.89801  2.37887  2.77519  2.98518  4.58477  3.61503
          0.00967  5.52384  5.17863  0.61958  0.77255  0.67397  0.71270
      5   1.79435  4.72428  3.94192  3.90536  2.45237  4.26693  4.25003  2.38882  3.46156  2.40835  3.28648  3.87899  4.46106  3.49578  3.51148  3.01460  1.69788  2.63405  4.81872  4.12920     19 t x - -
          2.68618  4.42225  2.77519  2.73123  3.46354  2.40513  3.72494  3.29354  2.67741  2.69355  4.24690  2.90347  2.73739  3.18146  2.89801  2.37887  2.77519  2.98518  4.58477  3.61503
          0.01330  5.53755  4.68003  0.61958  0.77255  0.66709  0.71990
      6   1.74457  4.38995  5.18469  4.57011  2.42615  4.25776  4.73325  1.58007  4.26454  2.29722  2.78909  4.25145  4.06195  4.19728  4.09479  3.56072  2.66520  2.28288  3.91645  3.88743     20 i x - -
          2.68614  4.42225  2.77520  2.73123  3.46354  2.40513  3.72495  3.29354  2.67741  2.69355  4.24690  2.90347  2.73740  3.18146  2.89801  2.37887  2.77520  2.98518  4.58477  3.61503
          0.05087  4.93180  3.16104  0.55352  0.85548  0.63927  0.75010
      7   1.69317  4.07898  4.91558  4.31684  3.15975  4.20563  4.06287  2.56612  3.28303  1.34828  3.36735  4.13724  4.36238  4.33663  4.00795  3.30758  2.20175  2.76406  5.25641  3.91317     22 l x - -
          2.68618  4.42225  2.77519  2.73123  3.46354  2.40513  3.72494  3.29354  2.67741  2.69355  4.24690  2.90347  2.73739  3.18146  2.89801  2.37887  2.77519  2.98518  4.58477  3.61503
          0.05863  5.55709  2.93592  0.61958  0.77255  0.53462  0.88163
      8   1.60412  4.66246  4.05923  3.49185  3.30860  3.04510  4.41660  2.94131  3.32362  2.65941  4.01074  3.68565  3.17092  3.74877  3.21270  1.78101  2.45329  2.73377  5.48928  4.25456     23 a x - -
          2.68618  4.42225  2.77519  2.73123  3.46354  2.40513  3.72494  3.29354  2.67741  2.69355  4.24690  2.90347  2.73739  3.18146  2.89801  2.37887  2.77519  2.98518  4.58477  3.61503
          0.10764  5.54829  2.32121  0.61958  0.77255  0.79862  0.59774
      9   2.12201  4.56272  4.95499  4.35067  2.84809  3.79633  4.63435  2.38286  4.17138  1.13902  3.68064  4.19624  4.42519  4.33406  3.50799  3.17376  2.44169  2.52939  5.18176  3.79986     24 l x - -
          2.68618  4.42225  2.77519  2.73123  3.46354  2.40513  3.72494  3.29354  2.67741  2.69355  4.24690  2.90347  2.73739  3.18146  2.89801  2.37887  2.77519  2.98518  4.58477  3.61503
          0.07046  5.46025  2.75223  0.61958  0.77255  0.77731  0.61552
     10   1.31866  3.40230  5.03288  4.42376  2.32131  3.79166  4.64876  2.61315  3.50113  1.91272  3.40692  4.45183  4.68457  4.37706  4.26919  3.46594  2.52986  2.48128  5.17054  3.99239     25 a x - -
          2.68538  4.42237  2.77542  2.73146  3.46338  2.40532  3.72517  3.29373  2.67763  2.69275  4.24712  2.90369  2.73762  3.18169  2.89823  2.37883  2.77515  2.98486  4.58499  3.61525
          0.26433  2.05042  2.26725  0.96425  0.48008  1.07935  0.41524
     11   1.33746  4.53420  4.60082  4.30689  2.58357  4.12413  4.24462  2.61882  4.13035  1.95687  3.54108  4.37763  4.64288  4.12403  4.06365  2.74781  2.78652  2.68249  3.82612  2.71023     29 a x - -
          2.68618  4.42225  2.77519  2.73123  3.46354  2.40513  3.72494  3.29354  2.67741  2.69355  4.24690  2.90347  2.73739  3.18146  2.89801  2.37887  2.77519  2.98518  4.58477  3.61503
          0.12398  5.40927  2.18813  0.61958  0.77255  0.82777  0.57452
     12   1.28591  4.38760  4.83026  4.23168  2.41486  2.86574  4.58082  2.69095  4.06935  1.85982  3.65944  4.33408  4.07841  4.24747  4.16697  3.15423  2.78713  2.56217  5.15978  3.97709     30 a x - -
          2.68618  4.42225  2.77519  2.73123  3.46354  2.40513  3.72494  3.29354  2.67741  2.69355  4.24690  2.90347  2.73739  3.18146  2.89801  2.37887  2.77519  2.98518  4.58477  3.61503
          0.09186  5.39391  2.48622  0.61958  0.77255  1.20858  0.35471
     13   1.73762  4.07183  4.48128  4.20890  2.38073  3.10904  4.54762  2.61587  4.04397  2.16739  3.36373  4.08329  4.21537  4.21976  4.13701  2.09476  2.74641  2.52747  4.73876  2.89605     31 a x - -
          2.68618  4.42225  2.77519  2.73123  3.46354  2.40513  3.72494  3.29354  2.67741  2.69355  4.24690  2.90347  2.73739  3.18146  2.89801  2.37887  2.77519  2.98518  4.58477  3.61503
          0.18430  5.33934  1.81087  0.61958  0.77255  0.69859  0.68773
     14   1.18184  3.59255  4.83035  4.22957  3.47997  3.28398  4.55861  2.86143  4.06216  1.98281  3.62697  4.32148  4.27792  4.23565  4.15072  3.00191  2.86185  2.51471  4.43702  2.67618     32 a x - -
          2.68618  4.42225  2.77519  2.73123  3.46354  2.40513  3.72494  3.29354  2.67741  2.69355  4.24690  2.90347  2.73739  3.18146  2.89801  2.37887  2.77519  2.98518  4.58477  3.61503
          0.01329  5.35327  4.77163  0.61958  0.77255  0.55171  0.85793
     15   1.29428  4.78708  4.33121  3.75741  3.43777  2.01278  4.33780  3.02435  3.68407  2.68828  3.90169  4.08350  3.71610  3.95321  3.96733  2.38027  2.79420  2.43623  5.39028  4.17960     33 a x - -
          2.68618  4.42225  2.77519  2.73123  3.46354  2.40513  3.72494  3.29354  2.67741  2.69355  4.24690  2.90347  2.73739  3.18146  2.89801  2.37887  2.77519  2.98518  4.58477  3.61503
          0.01611  5.54408  4.41726  0.61958  0.77255  0.42230  1.06576
     16   2.10559  4.31454  5.18533  4.57371  2.62746  3.91545  4.76968  2.74879  4.37043  1.11371  3.71478  4.58349  4.30262  4.51180  4.39764  2.28034  3.01634  2.35939  5.27959  3.85991     34 l x - -
          2.68618  4.42225  2.77519  2.73123  3.46354  2.40513  3.72494  3.29354  2.67741  2.69355  4.24690  2.90347  2.73739  3.18146  2.89801  2.37887  2.77519  2.98518  4.58477  3.61503
          0.12227  5.63960  2.19342  0.61958  0.77255  0.57076  0.83263
     17   1.13552  4.17561  4.85647  4.26072  2.32042  3.14834  4.46066  3.00851  4.11053  2.35149  3.68113  4.39353  4.43675  4.07607  3.88484  2.81153  3.16674  2.14988  5.26279  4.07787     35 a x - -
          2.68618  4.42225  2.77519  2.73123  3.46354  2.40513  3.72494  3.29354  2.67741  2.69355  4.24690  2.90347  2.73739  3.18146  2.89801  2.37887  2.77519  2.98518  4.58477  3.61503
          0.00928  5.55216  5.22862  0.61958  0.77255  0.84034  0.56486
     18   1.55768  4.88136  4.16076  3.59128  3.67187  2.39950  3.96570  2.66433  3.53800  2.21291  3.71807  3.79721  4.13926  3.66906  3.27232  1.95194  2.94885  2.87631  5.46919  4.24318     36 a x - -
          2.68618  4.42225  2.77519  2.73123  3.46354  2.40513  3.72494  3.29354  2.67741  2.69355  4.24690  2.90347  2.73739  3.18146  2.89801  2.37887  2.77519  2.98518  4.58477  3.61503
          0.01496  5.57702  4.50397  0.61958  0.77255  0.46012  0.99753
     19   0.73622  4.28602  4.67404  4.08993  3.54347  3.54596  4.66197  3.06178  3.97941  2.66787  3.87938  4.18788  4.47829  4.08664  4.17900  2.85314  3.00127  2.83225  5.37464  3.54261     37 a x - -
          2.68548  4.42244  2.77533  2.73139  3.46373  2.40526  3.72491  3.29341  2.67750  2.69352  4.24692  2.90366  2.73736  3.18165  2.89814  2.37881  2.77505  2.98524  4.58476  3.61490
          0.23000  2.60802  2.02658  1.13890  0.38591  0.69129  0.69500
     20   0.98743  5.06544  3.64750  3.21873  3.39925  3.40003  4.28836  3.44767  3.14616  3.11602  3.92926  3.55997  3.84834  3.52402  2.70825  2.68683  2.91101  3.03473  5.61929  4.15741     61 a x - -
          2.68618  4.42225  2.77519  2.73123  3.46354  2.40513  3.72494  3.29354  2.67741  2.69355  4.24690  2.90347  2.73739  3.18146  2.89801  2.37887  2.77519  2.98518  4.58477  3.61503
          0.06967  5.51501  2.76026  0.61958  0.77255  0.99202  0.46335
     21   2.34319  4.29959  4.79440  4.19944  3.58274  4.03362  4.60933  2.73465  4.05215  2.28305  2.41447  4.33929  1.31484  3.89283  4.00458  3.06926  2.80388  2.53856  5.21985  3.63561     62 p x - -
          2.68618  4.42225  2.77519  2.73123  3.46354  2.40513  3.72494  3.29354  2.67741  2.69355  4.24690  2.90347  2.73739  3.18146  2.89801  2.37887  2.77519  2.98518  4.58477  3.61503
          0.01172  5.47849  4.89577  0.61958  0.77255  0.82682  0.57525
     22   1.31290  5.07319  3.51148  3.13439  3.65754  3.76206  4.18701  3.23901  3.14632  2.20875  3.86736  2.83215  3.39484  3.54737  3.43280  2.51049  2.75510  2.85623  5.62828  4.22049     63 a x - -
          2.68618  4.42225  2.77519  2.73123  3.46354  2.40513  3.72494  3.29354  2.67741  2.69355  4.24690  2.90347  2.73739  3.18146  2.89801  2.37887  2.77519  2.98518  4.58477  3.61503
          0.05446  5.54232  3.01423  0.61958  0.77255  1.06920  0.42050
     23   1.50865  5.60522  2.54238  2.07955  4.68812  3.36738  4.07728  4.18004  2.72260  3.09254  4.64788  3.21766  2.84712  2.93417  2.96867  2.60138  3.00876  3.47147  6.04250  4.18242     64 a x - -
          2.68618  4.42225  2.77519  2.73123  3.46354  2.40513  3.72494  3.29354  2.67741  2.69355  4.24690  2.90347  2.73739  3.18146  2.89801  2.37887  2.77519  2.98518  4.58477  3.61503
          0.09888  5.49736  2.40736  0.61958  0.77255  1.16205  0.37519
     24   2.37037  5.19040  2.84127  2.72152  4.57784  3.46541  3.96824  3.88791  2.73139  3.50498  4.53317  3.24623  1.74483  2.91481  3.08858  1.77187  2.84902  3.47160  4.94667  4.55282     65 p x - -
          2.68618  4.42225  2.77519  2.73123  3.46354  2.40513  3.72494  3.29354  2.67741  2.69355  4.24690  2.90347  2.73739  3.18146  2.89801  2.37887  2.77519  2.98518  4.58477  3.61503
          0.12162  5.41139  2.20683  0.61958  0.77255  1.27454  0.32789
     25   1.46538  5.45404  2.72919  2.69783  4.76829  3.64253  3.99681  3.59306  2.67306  3.46163  4.05083  3.12716  2.75881  2.75787  2.27491  2.89915  2.83409  3.41885  5.90563  4.51409     66 a x - -
          2.68588  4.42260  2.77544  2.73148  3.46373  2.40538  3.72513  3.29388  2.67775  2.69370  4.24688  2.90377  2.73534  3.18083  2.89825  2.37898  2.77521  2.98546  4.58511  3.61519
          1.40464  0.48090  1.99276  0.03611  3.33913  0.92289  0.50645
     26   2.02075  4.50682  2.51286  2.54788  4.61825  3.36802  3.79636  4.00819  2.65846  3.63613  4.32667  2.90029  2.66586  1.99413  2.77526  2.62059  2.92013  3.22926  5.94786  4.54118     68 q . - -
          2.68470  4.41567  2.77444  2.73249  3.46516  2.40626  3.72607  3.29494  2.67903  2.69498  4.24871  2.90353  2.73245  3.18253  2.89940  2.37828  2.77377  2.98515  4.58628  3.61514
          1.44410  0.36459  2.66562  1.51822  0.24731  0.93580  0.49803
     27   1.91959  4.94656  2.49193  2.57693  4.89115  3.16026  2.80422  4.00619  2.61692  3.68273  4.34581  2.74024  3.02988  2.72317  2.90248  2.40667  2.68518  3.20078  5.98418  4.37094     93 a x - -
          2.68618  4.42225  2.77519  2.73123  3.46354  2.40513  3.72494  3.29354  2.67741  2.69355  4.24690  2.90347  2.73739  3.18146  2.89801  2.37887  2.77519  2.98518  4.58477  3.61503
          0.02113  5.37194  4.11879  0.61958  0.77255  0.65383  0.73407
     28   2.25710  5.61546  2.90180  2.72358  4.51820  3.12791  4.09370  4.08050  2.65085  3.81852  4.65868  3.11634  1.60794  2.81891  2.72991  2.59020  2.49780  3.65822  6.05402  3.65332     94 p x - -
          2.68618  4.42225  2.77519  2.73123  3.46354  2.40513  3.72494  3.29354  2.67741  2.69355  4.24690  2.90347  2.73739  3.18146  2.89801  2.37887  2.77519  2.98518  4.58477  3.61503
          0.01982  5.52537  4.15773  0.61958  0.77255  0.88246  0.53403
     29   2.11479  5.65060  2.82298  2.43134  4.41001  3.02144  3.07416  4.03508  2.57566  2.91108  4.69162  2.26443  3.08756  2.65596  2.93691  2.73513  2.54213  3.41764  6.08410  4.37632     95 a x - -
          2.68618  4.42225  2.77519  2.73123  3.46354  2.40513  3.72494  3.29354  2.67741  2.69355  4.24690  2.90347  2.73739  3.18146  2.89801  2.37887  2.77519  2.98518  4.58477  3.61503
          0.01050  5.55409  5.02487  0.61958  0.77255  0.71221  0.67445
     30   2.31280  4.94139  2.72477  2.78624  4.55090  2.22768  3.83092  3.96911  2.81363  3.49595  4.56828  3.10802  2.13710  2.99764  2.76634  2.17295  2.60576  3.74725  6.08970  4.01515     96 p x - -
          2.68618  4.42225  2.77519  2.73123  3.46354  2.40513  3.72494  3.29354  2.67741  2.69355  4.24690  2.90347  2.73739  3.18146  2.89801  2.37887  2.77519  2.98518  4.58477  3.61503
          0.00549  5.60330  6.32564  0.61958  0.77255  0.30891  1.32518
     31   2.70202  5.73795  2.37711  2.63024  4.08682  3.08449  3.64442  4.19889  2.51861  3.89003  4.63332  3.06399  3.06462  2.81281  2.33002  2.36622  1.99594  3.56507  6.17084  3.22922     97 t x - -
          2.68618  4.42225  2.77519  2.73123  3.46354  2.40513  3.72494  3.29354  2.67741  2.69355  4.24690  2.90347  2.73739  3.18146  2.89801  2.37887  2.77519  2.98518  4.58477  3.61503
          0.00497  5.70319  6.42554  0.61958  0.77255  0.49719  0.93711
     32   3.04785  5.72695  3.27974  0.89108  4.34898  3.41127  4.19708  4.54613  2.57098  3.77106  4.76945  3.13490  4.40260  2.97195  3.29908  2.89203  3.06108  3.92547  5.66400  2.94659     98 e x - -
          2.68618  4.42225  2.77519  2.73123  3.46354  2.40513  3.72494  3.29354  2.67741  2.69355  4.24690  2.90347  2.73739  3.18146  2.89801  2.37887  2.77519  2.98518  4.58477  3.61503
          0.00493  5.70990  6.43225  0.61958  0.77255  0.50406  0.92652
     33   3.04345  5.73121  2.01945  2.64456  4.75058  3.80131  3.78656  3.61037  2.51908  3.75221  4.60122  2.31940  3.76917  2.85402  3.23037  2.70637  1.78935  2.47046  6.16693  4.46300     99 t x - -
          2.68618  4.42225  2.77519  2.73123  3.46354  2.40513  3.72494  3.29354  2.67741  2.69355  4.24690  2.90347  2.73739  3.18146  2.89801  2.37887  2.77519  2.98518  4.58477  3.61503
          0.00493  5.70990  6.43225  0.61958  0.77255  0.47449  0.97340
     34   2.98274  4.55906  5.31013  4.69454  2.99961  4.50645  4.84103  1.46203  4.47725  2.39372  3.82433  4.67260  4.86942  4.60632  4.39399  3.81857  3.28304  1.26536  2.75372  2.89812    100 v x - -
          2.68618  4.42225  2.77519  2.73123  3.46354  2.40513  3.72494  3.29354  2.67741  2.69355  4.24690  2.90347  2.73739  3.18146  2.89801  2.37887  2.77519  2.98518  4.58477  3.61503
          0.00492  5.71312  6.43546  0.61958  0.77255  0.48576  0.95510
     35   2.72377  5.22841  2.53068  2.78285  4.36981  4.01791  3.83009  4.20205  2.01787  2.73402  4.42754  2.87912  4.41088  2.60197  3.09502  2.51880  1.93048  2.49091  5.20558  4.74392    101 t x - -
          2.68618  4.42225  2.77519  2.73123  3.46354  2.40513  3.72494  3.29354  2.67741  2.69355  4.24690  2.90347  2.73739  3.18146  2.89801  2.37887  2.77519  2.98518  4.58477  3.61503
          0.00492  5.71312  6.43546  0.61958  0.77255  0.48576  0.95510
     36   4.12433  5.35872  6.21971  5.70687  4.53872  5.16405  6.19214  0.64745  5.59648  2.05010  4.31150  5.78637  5.88562  5.80024  5.69030  4.47688  4.15536  1.42367  6.58288  5.37819    102 I x - -
          2.68618  4.42225  2.77519  2.73123  3.46354  2.40513  3.72494  3.29354  2.67741  2.69355  4.24690  2.90347  2.73739  3.18146  2.89801  2.37887  2.77519  2.98518  4.58477  3.61503
          0.00492  5.71312  6.43546  0.61958  0.77255  0.48576  0.95510
     37   2.90890  5.74264  3.12477  2.53591  4.14952  3.75079  3.62978  4.46646  2.32550  3.76163  4.43771  3.08041  4.40159  2.79850  2.76330  1.34246  2.00448  3.98726  6.17584  4.57658    103 s x - -
          2.68618  4.42225  2.77519  2.73123  3.46354  2.40513  3.72494  3.29354  2.67741  2.69355  4.24690  2.90347  2.73739  3.18146  2.89801  2.37887  2.77519  2.98518  4.58477  3.61503
          0.00492  5.71312  6.43546  0.61958  0.77255  0.48576  0.95510
     38   3.14074  5.77766  1.44545  2.47760  5.12283  3.28855  3.47178  4.61064  1.98880  4.08290  4.81914  1.69636  4.42139  3.15777  3.30017  2.93700  3.45163  4.16851  6.20928  4.50684    104 d x - -
          2.68618  4.42225  2.77519  2.73123  3.46354  2.40513  3.72494  3.29354  2.67741  2.69355  4.24690  2.90347  2.73739  3.18146  2.89801  2.37887  2.77519  2.98518  4.58477  3.61503
          0.00681  5.71312  5.66005  0.61958  0.77255  0.48576  0.95510
     39   2.77199  4.83226  5.40594  4.79584  0.98507  4.63673  4.94816  3.08658  4.58710  1.41239  3.75740  4.79037  4.74822  4.70590  4.59672  3.95043  3.60346  2.78033  5.41092  2.90528    105 f x - -
          2.68618  4.42225  2.77519  2.73123  3.46354  2.40513  3.72494  3.29354  2.67741  2.69355  4.24690  2.90347  2.73739  3.18146  2.89801  2.37887  2.77519  2.98518  4.58477  3.61503
          0.00493  5.71124  6.43358  0.61958  0.77255  0.49651  0.93815
     40   2.77124  5.44347  3.48627  2.85751  3.06490  3.51218  3.95181  3.63185  2.03235  3.09550  4.51471  3.05476  4.47215  3.30855  3.39147  1.89839  2.16282  2.75333  4.79594  2.65799    106 s x - -
          2.68618  4.42225  2.77519  2.73123  3.46354  2.40513  3.72494  3.29354  2.67741  2.69355  4.24690  2.90347  2.73739  3.18146  2.89801  2.37887  2.77519  2.98518  4.58477  3.61503
          0.00493  5.71124  6.43358  0.61958  0.77255  0.47910  0.96585
     41   1.97152  4.70784  5.22800  3.39440  2.86517  2.84443  4.81712  2.03499  4.41471  1.71581  3.82647  4.62936  4.85094  4.55717  4.44396  3.39877  3.13475  1.76989  5.32880  2.93289    107 l x - -
          2.68618  4.42225  2.77520  2.73123  3.46349  2.40513  3.72495  3.29354  2.67741  2.69355  4.24690  2.90347  2.73740  3.18147  2.89801  2.37885  2.77520  2.98519  4.58477  3.61503
          0.00945  4.85391  6.43546  0.52463  0.89593  0.48576  0.95510
     42   3.09798  5.63130  3.06500  2.77182  2.49739  3.97184  2.47822  3.80888  2.89071  3.91654  4.68449  3.08565  4.37276  2.90963  1.44069  2.76110  2.90762  2.77504  4.73397  4.45314    109 r x - -
          2.68618  4.42225  2.77519  2.73123  3.46354  2.40513  3.72494  3.29354  2.67741  2.69355  4.24690  2.90347  2.73739  3.18146  2.89801  2.37887  2.77519  2.98518  4.58477  3.61503
          0.02937  5.71312  3.66348  0.61958  0.77255  0.48576  0.95510
     43   2.95696  5.68210  3.41037  2.74930  4.52374  3.01471  2.64247  3.36887  1.13164  3.55826  4.19505  3.29126  4.23718  3.02451  2.82683  2.76348  3.09483  3.53723  5.31315  4.25317    110 k x - -
          2.68618  4.42225  2.77519  2.73123  3.46354  2.40513  3.72494  3.29354  2.67741  2.69355  4.24690  2.90347  2.73739  3.18146  2.89801  2.37887  2.77519  2.98518  4.58477  3.61503
          0.00504  5.68878  6.41113  0.61958  0.77255  0.41252  1.08464
     44   2.80770  5.73943  2.65724  2.60870  5.08221  3.11665  3.53366  3.68068  2.37985  3.15750  4.78068  2.74329  2.74065  2.21668  3.37115  2.40857  2.45328  2.77216  6.17348  3.45799    111 q x - -
          2.68618  4.42225  2.77519  2.73123  3.46354  2.40513  3.72494  3.29354  2.67741  2.69355  4.24690  2.90347  2.73739  3.18146  2.89801  2.37887  2.77519  2.98518  4.58477  3.61503
          0.03563  5.71312  3.45147  0.61958  0.77255  0.48576  0.95510
     45   2.28341  5.67354  2.58826  2.26267  4.99592  3.03247  4.04481  3.19366  2.67973  2.63388  4.72021  2.34632  3.49723  2.96509  3.37234  2.62297  2.76517  2.56380  4.77129  3.92645    112 e x - -
          2.68618  4.42225  2.77519  2.73123  3.46354  2.40513  3.72494  3.29354  2.67741  2.69355  4.24690  2.90347  2.73739  3.18146  2.89801  2.37887  2.77519  2.98518  4.58477  3.61503
          0.11087  5.68256  2.28733  0.61958  0.77255  0.62945  0.76118
     46   2.67772  5.63057  1.91628  2.63238  4.46802  1.84948  4.02037  4.00720  2.73737  3.65784  4.67547  2.70761  4.33172  3.12435  3.27753  2.31110  2.88843  2.57883  6.07297  4.67187    113 g x - -
          2.68618  4.42225  2.77519  2.73123  3.46354  2.40513  3.72494  3.29354  2.67741  2.69355  4.24690  2.90347  2.73739  3.18146  2.89801  2.37887  2.77519  2.98518  4.58477  3.61503
          0.11864  5.57930  2.22468  0.61958  0.77255  0.79493  0.60078
     47   2.29063  5.61865  2.91059  2.09646  3.89924  2.30450  3.91137  4.04374  2.41676  3.57514  4.66009  2.34482  3.08313  2.97572  3.23525  2.71863  2.47888  3.68510  6.05311  3.71949    114 e x - -
          2.68618  4.42225  2.77519  2.73123  3.46354  2.40513  3.72494  3.29354  2.67741  2.69355  4.24690  2.90347  2.73739  3.18146  2.89801  2.37887  2.77519  2.98518  4.58477  3.61503
          0.43007  5.50230  1.06287  0.61958  0.77255  0.34963  1.22061
     48   2.25001  5.52347  2.52581  2.57977  4.86305  1.84731  3.49939  3.93883  2.62298  3.63761  4.56558  2.33443  3.82435  2.88870  3.08539  2.41869  3.12983  3.11245  5.95945  4.55180    115 g . - -
          2.68658  4.42283  2.77395  2.73129  3.46384  2.40463  3.72498  3.29358  2.67737  2.69428  4.24780  2.90213  2.73747  3.18228  2.89869  2.37886  2.77483  2.98585  4.58359  3.61539
          1.10102  0.44393  3.65141  0.89658  0.52418  0.34365  1.23505
     49   2.66478  5.67846  2.70190  2.76911  4.38354  3.39755  3.80211  4.26541  1.99400  3.83796  4.53599  3.04638  2.63629  2.87968  3.03084  2.45467  1.99870  3.08324  6.11377  2.92898    126 k x - -
          2.68618  4.42225  2.77519  2.73123  3.46354  2.40513  3.72494  3.29354  2.67741  2.69355  4.24690  2.90347  2.73739  3.18146  2.89801  2.37887  2.77519  2.98518  4.58477  3.61503
          0.02192  5.61613  4.01508  0.61958  0.77255  0.46058  0.99674
     50   3.09805  4.66969  5.24606  4.63146  3.25154  4.46137  4.50938  1.31321  4.05475  2.39514  3.62872  4.34007  3.65561  4.55196  4.24348  3.77218  2.94525  1.39309  4.91477  2.65660    127 i x - -
          2.68618  4.42225  2.77519  2.73123  3.46354  2.40513  3.72494  3.29354  2.67741  2.69355  4.24690  2.90347  2.73739  3.18146  2.89801  2.37887  2.77519  2.98518  4.58477  3.61503
          0.00930  5.66586  5.15164  0.61958  0.77255  0.46921  0.98215
     51   2.93331  5.73445  2.41638  2.39779  5.08014  3.89301  3.72747  4.20886  2.52012  3.93138  4.11654  1.82152  3.13199  2.61778  3.23195  2.59300  1.88934  3.77580  6.16676  4.36954    128 n x - -
          2.68618  4.42225  2.77519  2.73123  3.46354  2.40513  3.72494  3.29354  2.67741  2.69355  4.24690  2.90347  2.73739  3.18146  2.89801  2.37887  2.77519  2.98518  4.58477  3.61503
          0.00502  5.69350  6.41585  0.61958  0.77255  0.49329  0.94318
     52   2.43205  5.73684  2.96665  2.08068  4.45854  3.30077  3.40725  4.34900  2.83526  3.74994  4.05594  2.58280  4.39679  2.90109  2.84868  1.48482  2.77681  3.81324  6.17026  3.69442    129 s x - -
          2.68618  4.42225  2.77519  2.73123  3.46354  2.40513  3.72494  3.29354  2.67741  2.69355  4.24690  2.90347  2.73739  3.18146  2.89801  2.37887  2.77519  2.98518  4.58477  3.61503
          0.01591  5.70472  4.38577  0.61958  0.77255  0.53276  0.88426
     53   2.67756  5.15992  5.90477  5.33816  3.54761  5.20213  5.63118  1.57541  5.17194  1.78044  3.51187  5.36901  5.50701  5.31742  5.20944  4.54873  3.92609  0.89209  6.05535  4.88227    130 v x - -
          2.68618  4.42225  2.77519  2.73123  3.46354  2.40513  3.72494  3.29354  2.67741  2.69355  4.24690  2.90347  2.73739  3.18146  2.89801  2.37887  2.77519  2.98518  4.58477  3.61503
          0.00501  5.69382  6.41617  0.61958  0.77255  0.55408  0.85473
     54   2.99983  5.69600  2.94844  2.74744  3.95223  2.46280  3.85224  4.12002  2.74128  3.99398  4.74118  2.76413  4.40021  3.20303  3.02816  1.16730  2.97477  3.93917  3.58811  3.76892    131 s x - -
          2.68618  4.42225  2.77519  2.73123  3.46354  2.40513  3.72494  3.29354  2.67741  2.69355  4.24690  2.90347  2.73739  3.18146  2.89801  2.37887  2.77519  2.98518  4.58477  3.61503
          0.00499  5.69781  6.42016  0.61958  0.77255  0.43672  1.03889
     55   4.49096  6.05439  5.12805  5.93412  0.24621  5.75368  4.90898  4.13212  5.73028  2.73257  4.89562  5.54381  6.03227  5.59210  5.64162  5.12641  5.08535  4.15181  5.02380  3.08554    132 F x - -
          2.68618  4.42225  2.77519  2.73123  3.46354  2.40513  3.72494  3.29354  2.67741  2.69355  4.24690  2.90347  2.73739  3.18146  2.89801  2.37887  2.77519  2.98518  4.58477  3.61503
          0.00492  5.71312  6.43546  0.61958  0.77255  0.48576  0.95510
     56   3.04183  5.74439  2.72228  2.41579  4.65635  3.84738  3.20810  4.57529  1.81007  3.69388  4.53574  2.16764  4.40123  2.94700  2.53532  2.78909  2.51221  2.70452  6.17713  3.14117    133 k x - -
          2.68618  4.42225  2.77519  2.73123  3.46354  2.40513  3.72494  3.29354  2.67741  2.69355  4.24690  2.90347  2.73739  3.18146  2.89801  2.37887  2.77519  2.98518  4.58477  3.61503
          0.00492  5.71312  6.43546  0.61958  0.77255  0.48576  0.95510
     57   4.21382  5.77979  6.59765  6.02882  4.07258  5.99374  6.35770  1.35094  5.89576  0.59093  3.64813  6.17317  6.07438  5.80511  5.84836  5.38400  4.78365  2.49134  6.41309  4.85227    134 L x - -
          2.68618  4.42225  2.77519  2.73123  3.46354  2.40513  3.72494  3.29354  2.67741  2.69355  4.24690  2.90347  2.73739  3.18146  2.89801  2.37887  2.77519  2.98518  4.58477  3.61503
          0.00798  5.71312  5.37256  0.61958  0.77255  0.48576  0.95510
     58   2.71247  5.67329  3.01674  2.86892  4.16190  3.78022  3.41387  3.85942  2.42875  3.21004  4.72178  2.94241  4.28228  2.96585  3.39929  1.38249  2.25236  3.27112  6.12397  3.05850    135 s x - -
          2.68618  4.42225  2.77519  2.73123  3.46354  2.40513  3.72494  3.29354  2.67741  2.69355  4.24690  2.90347  2.73739  3.18146  2.89801  2.37887  2.77519  2.98518  4.58477  3.61503
          0.00782  5.71007  5.40874  0.61958  0.77255  0.50309  0.92800
     59   1.98053  5.64459  2.93523  2.96996  4.94962  1.53543  3.76922  3.63238  2.93942  3.71111  4.69604  2.81067  3.41846  3.27977  3.39618  2.51107  2.28255  3.46430  6.10207  4.21377    136 g x - -
          2.68618  4.42225  2.77519  2.73123  3.46354  2.40513  3.72494  3.29354  2.67741  2.69355  4.24690  2.90347  2.73739  3.18146  2.89801  2.37887  2.77519  2.98518  4.58477  3.61503
          0.01674  5.70720  4.32169  0.61958  0.77255  0.51914  0.90395
     60   2.74030  5.73516  2.13415  2.70310  4.41757  2.96479  2.58319  4.24502  2.46074  3.91898  4.77571  2.79804  3.27320  2.32253  2.83942  2.89678  2.08437  3.86150  4.82889  4.14826    137 t x - -
          2.68617  4.42230  2.77516  2.73121  3.46359  2.40489  3.72499  3.29359  2.67746  2.69360  4.24695  2.90339  2.73744  3.18151  2.89799  2.37892  2.77524  2.98523  4.58482  3.61508
          0.10533  2.94598  3.04865  0.34045  1.24288  0.58166  0.81864
     61   2.73635  5.70855  1.85604  2.55811  5.05421  3.86010  3.30940  4.54059  2.54235  3.94580  4.74907  1.74585  4.36351  3.15520  2.32172  2.69264  2.58538  3.50971  6.14087  4.28956    142 n x - -
          2.68618  4.42225  2.77519  2.73123  3.46354  2.40513  3.72494  3.29354  2.67741  2.69355  4.24690  2.90347  2.73739  3.18146  2.89801  2.37887  2.77519  2.98518  4.58477  3.61503
          0.22478  5.64859  1.62056  0.61958  0.77255  0.56634  0.83840
     62   1.52064  5.58140  2.80329  2.06332  4.91584  2.40498  4.06221  3.59950  2.69197  3.77321  4.62487  3.03877  3.46274  3.09641  3.14697  2.58067  3.02504  3.21895  6.02050  4.32703    143 a x - -
          2.68618  4.42225  2.77519  2.73123  3.46354  2.40513  3.72494  3.29354  2.67741  2.69355  4.24690  2.90347  2.73739  3.18146  2.89801  2.37887  2.77519  2.98518  4.58477  3.61503
          0.40740  5.46578  1.10747  0.61958  0.77255  0.49280  0.94395
     63   2.34605  5.48586  3.11818  2.26710  4.34268  2.18012  3.89564  4.29328  2.27031  3.57425  4.53019  2.68385  3.78419  2.78981  3.15868  2.78569  2.38082  2.51220  5.92696  4.05799    144 g . - -
          2.68645  4.42269  2.77551  2.73164  3.46397  2.40393  3.72538  3.29398  2.67764  2.69398  4.24733  2.90381  2.73774  3.18160  2.89844  2.37901  2.77358  2.98412  4.58520  3.61547
          0.73209  0.81549  2.56818  0.59289  0.80459  0.27332  1.43067
     64   2.20177  5.66128  2.74404  2.51848  4.24728  3.10321  3.59818  3.63068  2.23604  2.35771  4.53011  2.80960  4.02480  3.09031  2.93968  2.81410  1.92813  3.79877  6.09895  4.69304    149 t x - -
          2.68622  4.42229  2.77523  2.73127  3.46350  2.40498  3.72498  3.29358  2.67744  2.69359  4.24693  2.90350  2.73732  3.18150  2.89804  2.37888  2.77510  2.98517  4.58481  3.61507
          0.14027  3.52215  2.28928  0.66119  0.72616  0.32354  1.28585
     65   2.11444  3.96045  1.81958  2.64717  5.00745  2.51367  3.46669  4.12908  2.82237  3.41295  4.71138  2.20838  3.23913  3.23655  3.05208  2.72331  2.97261  3.60748  6.10564  4.69870    152 d x - -
          2.68618  4.42225  2.77519  2.73123  3.46354  2.40513  3.72494  3.29354  2.67741  2.69355  4.24690  2.90347  2.73739  3.18146  2.89801  2.37887  2.77519  2.98518  4.58477  3.61503
          0.00546  5.60847  6.33082  0.61958  0.77255  0.33386  1.25933
     66   2.98402  4.69261  5.28005  4.17534  2.14437  4.26757  4.82022  2.24959  4.44986  1.47611  2.87795  4.64878  4.85046  4.08775  4.13672  3.10905  2.89790  1.99353  5.01372  2.45489    153 l x - -
          2.68618  4.42225  2.77519  2.73123  3.46354  2.40513  3.72494  3.29354  2.67741  2.69355  4.24690  2.90347  2.73739  3.18146  2.89801  2.37887  2.77519  2.98518  4.58477  3.61503
          0.00497  5.70240  6.42475  0.61958  0.77255  0.52432  0.89638
     67   2.14459  5.73515  2.62301  2.42853  4.54157  3.70641  3.09829  4.14275  2.17642  3.08851  4.34315  2.93620  3.87045  2.85433  3.19464  2.25325  2.21337  3.28933  6.16902  3.71274    154 a x - -
          2.68618  4.42225  2.77519  2.73123  3.46354  2.40513  3.72494  3.29354  2.67741  2.69355  4.24690  2.90347  2.73739  3.18146  2.89801  2.37887  2.77519  2.98518  4.58477  3.61503
          0.00496  5.70469  6.42703  0.61958  0.77255  0.53292  0.88403
     68   3.49584  0.18066  6.00388  5.99652  6.14493  4.02640  6.40355  5.52729  5.75861  4.76573  6.13902  5.15988  5.09919  5.88588  5.69964  3.51474  3.44658  4.71959  7.53288  6.48430    155 C x - -
          2.68618  4.42225  2.77519  2.73123  3.46354  2.40513  3.72494  3.29354  2.67741  2.69355  4.24690  2.90347  2.73739  3.18146  2.89801  2.37887  2.77519  2.98518  4.58477  3.61503
          0.00496  5.70469  6.42703  0.61958  0.77255  0.53292  0.88403
     69   2.49069  5.72385  2.93793  2.52023  4.82705  3.27894  3.71233  4.02855  2.63997  3.81038  4.43650  3.16307  4.39938  3.02487  2.69659  1.40671  2.36277  3.01062  5.76728  3.68296    156 s x - -
          2.68618  4.42225  2.77519  2.73123  3.46354  2.40513  3.72494  3.29354  2.67741  2.69355  4.24690  2.90347  2.73739  3.18146  2.89801  2.37887  2.77519  2.98518  4.58477  3.61503
          0.01090  5.70469  4.89125  0.61958  0.77255  0.53292  0.88403
     70   1.16938  5.37249  3.49563  3.13676  4.59063  3.40225  3.74943  3.34772  2.97301  3.30195  4.26770  3.33100  3.08674  3.26905  3.49784  2.55522  2.81871  2.23729  5.88963  4.57150    157 a x - -
          2.68618  4.42225  2.77519  2.73123  3.46354  2.40513  3.72494  3.29354  2.67741  2.69355  4.24690  2.90347  2.73739  3.18146  2.89801  2.37887  2.77519  2.98518  4.58477  3.61503
          0.02758  5.69877  3.73581  0.61958  0.77255  0.56450  0.84082
     71   2.84523  5.71425  2.15116  2.44712  4.28573  3.21210  3.68861  3.50113  2.52173  4.01789  4.41376  2.82960  3.75015  2.36817  2.96755  2.28564  2.64934  2.63711  4.70816  3.34005    158 d x - -
          2.68554  4.42232  2.77520  2.73130  3.46360  2.40517  3.72501  3.29361  2.67747  2.69361  4.24696  2.90353  2.73746  3.18153  2.89807  2.37881  2.77524  2.98525  4.58484  3.61510
          0.16944  2.44500  2.67169  0.14857  1.98008  0.67471  0.71193
     72   2.62004  5.68283  1.74662  2.68530  4.13627  3.22810  3.24772  4.51367  2.23967  3.89843  4.72353  1.69991  4.11563  3.13768  3.15272  2.72290  3.02200  3.52802  6.11559  4.70469    160 n x - -
          2.68618  4.42225  2.77519  2.73123  3.46354  2.40513  3.72494  3.29354  2.67741  2.69355  4.24690  2.90347  2.73739  3.18146  2.89801  2.37887  2.77519  2.98518  4.58477  3.61503
          0.02275  5.60644  3.97312  0.61958  0.77255  0.69303  0.69326
     73   2.85985  5.58553  2.97341  2.79835  3.72184  3.17739  4.06606  3.66459  2.42889  3.07775  4.43072  3.17107  1.45811  3.13026  2.47189  2.79969  3.38459  3.21079  6.04543  3.44181    161 p x - -
          2.68618  4.42225  2.77519  2.73123  3.46354  2.40513  3.72494  3.29354  2.67741  2.69355  4.24690  2.90347  2.73739  3.18146  2.89801  2.37887  2.77519  2.98518  4.58477  3.61503
          0.11124  5.62329  2.28611  0.61958  0.77255  0.47868  0.96653
     74   2.51517  5.66590  2.64983  2.20276  4.39396  3.18106  3.91638  3.85434  2.17913  3.84820  4.70691  2.97271  3.18110  2.25404  2.97644  2.78115  2.90451  2.25479  6.09939  3.75041    162 k x - -
          2.68622  4.42229  2.77524  2.73128  3.46358  2.40517  3.72499  3.29358  2.67745  2.69359  4.24694  2.90351  2.73709  3.18151  2.89805  2.37891  2.77524  2.98478  4.58481  3.61507
          0.31686  3.36772  1.43927  0.66391  0.72327  0.95192  0.48776
     75   2.15804  4.53653  4.59630  3.42956  2.21361  3.35528  4.49371  2.71921  3.56912  2.17873  3.65202  4.19064  3.45811  4.08765  3.39601  3.27732  2.30682  2.41603  3.43338  2.44343    165 a x - -
          2.68618  4.42225  2.77519  2.73123  3.46354  2.40513  3.72494  3.29354  2.67741  2.69355  4.24690  2.90347  2.73739  3.18146  2.89801  2.37887  2.77519  2.98518  4.58477  3.61503
          0.20826  5.32482  1.69753  0.61958  0.77255  0.96302  0.48084
     76   2.87657  5.46334  2.64450  2.57393  3.00053  3.15605  3.86923  4.00084  2.43539  3.28314  4.50852  2.60847  2.28266  2.17980  3.01474  2.70193  2.86742  3.72856  4.65885  3.52908    166 q x - -
          2.68618  4.42225  2.77519  2.73123  3.46354  2.40513  3.72494  3.29354  2.67741  2.69355  4.24690  2.90347  2.73739  3.18146  2.89801  2.37887  2.77519  2.98518  4.58477  3.61503
          0.15552  5.26349  1.97435  0.61958  0.77255  1.45086  0.26705
     77   2.55948  4.63318  3.01206  2.40785  3.74783  3.35897  3.97790  3.72663  2.42140  2.22761  4.23576  3.17251  2.05611  2.89410  3.07413  2.82479  3.13193  3.25981  4.60137  3.25122    167 p x - -
          2.68618  4.42225  2.77519  2.73123  3.46354  2.40513  3.72494  3.29354  2.67741  2.69355  4.24690  2.90347  2.73739  3.18146  2.89801  2.37887  2.77519  2.98518  4.58477  3.61503
          0.37269  5.15025  1.18637  0.61958  0.77255  0.54617  0.86552
     78   2.01227  5.39935  2.40936  2.46474  4.37460  3.16222  3.81730  3.41357  2.63898  2.64844  3.91513  3.11030  2.37957  2.95176  3.09015  2.53533  3.00577  3.29622  5.85866  4.47523    168 a . - -
          2.68616  4.42264  2.77533  2.73127  3.46202  2.40542  3.72520  3.29371  2.67769  2.69389  4.24729  2.90291  2.73701  3.18173  2.89822  2.37887  2.77492  2.98519  4.58364  3.61527
          0.42585  1.20579  3.05064  0.89152  0.52769  0.26073  1.47181
     79   3.04578  5.56405  2.48133  1.84041  2.69770  3.73097  3.83673  3.30301  2.72922  2.70841  4.13650  2.84558  2.72337  2.87850  3.38205  2.97974  2.97559  2.65491  6.02940  3.90305    173 e x - -
          2.68618  4.42225  2.77519  2.73123  3.46354  2.40513  3.72494  3.29354  2.67741  2.69355  4.24690  2.90347  2.73739  3.18146  2.89801  2.37887  2.77519  2.98518  4.58477  3.61503
          0.01462  5.62508  4.51796  0.61958  0.77255  0.53004  0.88815
     80   3.16415  5.68470  2.14245  2.66933  4.81344  3.28011  4.17424  3.40075  2.05100  3.45144  4.08309  3.31539  1.68284  3.27507  3.21113  2.35628  2.80874  3.56678  6.12559  4.57863    174 p x - -
          2.68618  4.42225  2.77519  2.73123  3.46354  2.40513  3.72494  3.29354  2.67741  2.69355  4.24690  2.90347  2.73739  3.18146  2.89801  2.37887  2.77519  2.98518  4.58477  3.61503
          0.10446  5.66425  2.34632  0.61958  0.77255  0.39525  1.11936
     81   2.78190  5.67292  2.90759  2.70064  4.48703  2.49388  2.91559  3.49698  2.47456  3.49952  4.21270  2.44463  2.62726  3.19310  3.20045  1.99175  2.39662  3.65952  6.10926  4.70200    175 s x - -
          2.68618  4.42225  2.77519  2.73123  3.46354  2.40513  3.72494  3.29354  2.67741  2.69355  4.24690  2.90347  2.73739  3.18146  2.89801  2.37887  2.77519  2.98518  4.58477  3.61503
          0.00544  5.61331  6.33565  0.61958  0.77255  0.28608  1.39111
     82   2.48816  5.74672  2.63693  2.18948  4.54269  3.02962  3.76438  4.00544  1.93715  3.85376  4.35580  2.72188  3.82923  2.75503  2.69037  2.42801  2.30315  3.42242  6.17883  4.61903    176 k x - -
          2.68618  4.42225  2.77519  2.73123  3.46354  2.40513  3.72494  3.29354  2.67741  2.69355  4.24690  2.90347  2.73739  3.18146  2.89801  2.37887  2.77519  2.98518  4.58477  3.61503
          0.00492  5.71312  6.43546  0.61958  0.77255  0.48576  0.95510
     83   2.49872  4.09325  5.10117  4.27888  2.66615  3.55734  4.79245  2.57944  3.60852  2.77261  3.30962  4.37796  2.90245  4.35157  3.62185  2.25211  2.62520  1.74589  2.82581  2.90952    177 v x - -
          2.68618  4.42225  2.77519  2.73123  3.46354  2.40513  3.72494  3.29354  2.67741  2.69355  4.24690  2.90347  2.73739  3.18146  2.89801  2.37887  2.77519  2.98518  4.58477  3.61503
          0.00492  5.71312  6.43546  0.61958  0.77255  0.48576  0.95510
     84   3.11073  4.81100  4.50538  3.49339  2.29850  2.60399  4.45806  2.54425  3.99596  2.82427  3.64079  3.37068  4.31044  3.77952  4.05841  3.12691  2.19015  2.42145  4.95841  1.62002    178 y x - -
          2.68618  4.42225  2.77519  2.73123  3.46354  2.40513  3.72494  3.29354  2.67741  2.69355  4.24690  2.90347  2.73739  3.18146  2.89801  2.37887  2.77519  2.98518  4.58477  3.61503
          0.00492  5.71312  6.43546  0.61958  0.77255  0.48576  0.95510
     85   2.61030  3.93195  2.95359  2.71803  3.92916  3.57283  4.10575  4.45581  2.35269  3.49342  4.77735  2.38357  2.55591  2.96378  2.52267  2.28686  2.02895  3.64611  6.17070  4.13382    179 t x - -
          2.68618  4.42225  2.77519  2.73123  3.46354  2.40513  3.72494  3.29354  2.67741  2.69355  4.24690  2.90347  2.73739  3.18146  2.89801  2.37887  2.77519  2.98518  4.58477  3.61503
          0.00492  5.71312  6.43546  0.61958  0.77255  0.48576  0.95510
     86   3.52332  0.20909  4.95751  5.41247  6.07416  3.33802  6.19423  5.52435  4.53213  5.24348  6.03053  5.01894  5.09370  5.61265  5.48572  3.64296  3.58867  4.73920  7.43461  6.36804    180 C x - -
          2.68618  4.42225  2.77519  2.73123  3.46354  2.40513  3.72494  3.29354  2.67741  2.69355  4.24690  2.90347  2.73739  3.18146  2.89801  2.37887  2.77519  2.98518  4.58477  3.61503
          0.01672  5.71312  4.32135  0.61958  0.77255  0.48576  0.95510
     87   2.60482  4.93109  2.42090  2.67825  5.08110  1.39939  4.18821  4.56670  2.28933  3.93900  4.77735  3.00295  3.99852  3.10154  3.03084  2.46475  2.62926  3.88330  6.16955  4.38061    181 g x - -
          2.68618  4.42225  2.77519  2.73123  3.46354  2.40513  3.72494  3.29354  2.67741  2.69355  4.24690  2.90347  2.73739  3.18146  2.89801  2.37887  2.77519  2.98518  4.58477  3.61503
          0.34646  5.70137  1.23970  0.61958  0.77255  0.44714  1.02013
     88   2.68260  5.55791  2.07386  2.04155  4.40080  2.08395  3.94679  4.17228  2.24823  3.86271  4.39301  2.43156  3.86044  2.98356  3.19114  2.78878  2.87436  3.80778  4.73514  4.40557    182 e . - -
          2.68652  4.42264  2.77431  2.73036  3.46373  2.40437  3.72526  3.29373  2.67773  2.69391  4.24729  2.90372  2.73726  3.18172  2.89834  2.37906  2.77547  2.98515  4.58516  3.61531
          0.89215  1.59225  0.94996  1.13126  0.38953  0.16459  1.88547
     89   2.98647  5.56153  1.66486  2.50958  4.65120  3.35319  3.86958  4.38766  2.45639  3.86553  4.60307  1.55469  4.02188  3.11659  3.20278  2.64561  2.90422  3.95058  5.18231  4.14179    190 n x - -
          2.68618  4.42225  2.77520  2.73124  3.46354  2.40513  3.72495  3.29354  2.67741  2.69355  4.24690  2.90347  2.73740  3.18147  2.89801  2.37887  2.77520  2.98506  4.58477  3.61504
          0.02950  4.20908  4.25360  0.47720  0.96895  0.19885  1.71296
     90   2.75609  5.69703  2.99916  2.84692  4.20543  3.61498  4.19570  4.50093  2.79036  3.64604  4.74333  2.50529  2.34428  3.29785  3.42837  1.08961  2.99711  4.07948  6.14081  4.73977    192 s x - -
          2.68618  4.42225  2.77519  2.73123  3.46354  2.40513  3.72494  3.29354  2.67741  2.69355  4.24690  2.90345  2.73739  3.18146  2.89801  2.37887  2.77519  2.98518  4.58477  3.61503
          0.00592  5.45734  6.41197  0.59869  0.79746  0.41465  1.08050
     91   2.44554  5.71109  2.73468  2.61742  3.06535  3.27114  3.66131  2.78859  1.76485  3.42455  3.24392  2.93185  3.59680  2.93937  3.09312  2.63303  2.81941  3.69114  6.15256  3.91356    194 k x - -
          2.68618  4.42225  2.77519  2.73123  3.46354  2.40513  3.72494  3.29354  2.67741  2.69355  4.24690  2.90347  2.73739  3.18146  2.89801  2.37887  2.77519  2.98518  4.58477  3.61503
          0.00492  5.71312  6.43546  0.61958  0.77255  0.48576  0.95510
     92   4.59362  5.81860  6.15300  5.78703  2.00828  5.54909  4.83547  3.16004  5.56666  3.25992  3.18321  5.40793  5.84837  5.45603  5.47070  4.90016  4.57957  4.13735  3.00819  0.49318    195 Y x - -
          2.68618  4.42225  2.77519  2.73123  3.46354  2.40513  3.72494  3.29354  2.67741  2.69355  4.24690  2.90347  2.73739  3.18146  2.89801  2.37887  2.77519  2.98518  4.58477  3.61503
          0.00492  5.71312  6.43546  0.61958  0.77255  0.48576  0.95510
     93   2.32251  5.68989  2.98121  2.82630  3.25901  3.38184  3.66468  4.28073  2.90354  3.44308  4.73675  3.18323  4.41244  2.89118  2.04317  1.57457  2.64476  4.06791  4.79523  3.24409    196 s x - -
          2.68618  4.42225  2.77519  2.73123  3.46354  2.40513  3.72494  3.29354  2.67741  2.69355  4.24690  2.90347  2.73739  3.18146  2.89801  2.37887  2.77519  2.98518  4.58477  3.61503
          0.00492  5.71312  6.43546  0.61958  0.77255  0.48576  0.95510
     94   5.37953  6.39550  6.48992  6.35625  0.23072  6.04566  4.81969  4.10728  6.12616  3.36821  5.36215  5.66572  6.29117  5.79943  5.92321  5.43828  5.57730  3.90166  3.57645  2.79763    197 F x - -
          2.68618  4.42225  2.77519  2.73123  3.46354  2.40513  3.72494  3.29354  2.67741  2.69355  4.24690  2.90347  2.73739  3.18146  2.89801  2.37887  2.77519  2.98518  4.58477  3.61503
          0.00492  5.71312  6.43546  0.61958  0.77255  0.48576  0.95510
     95   2.10665  5.69445  3.32865  2.60820  4.43008  3.11911  4.20794  4.05934  2.80583  3.70467  3.26516  2.85751  4.41147  1.95171  2.89975  2.10053  2.42704  3.05694  6.14021  3.59407    198 q x - -
          2.68618  4.42225  2.77519  2.73123  3.46354  2.40513  3.72494  3.29354  2.67741  2.69355  4.24690  2.90347  2.73739  3.18146  2.89801  2.37887  2.77519  2.98518  4.58477  3.61503
          0.00492  5.71312  6.43546  0.61958  0.77255  0.48576  0.95510
     96   3.28129  4.77053  5.37875  4.76316  2.33626  4.57751  4.90868  1.88236  4.54679  1.01898  3.32691  4.74418  4.59311  4.66658  4.54769  3.89090  3.63357  2.29364  4.86753  2.62439    199 l x - -
          2.68618  4.42225  2.77519  2.73123  3.46354  2.40513  3.72494  3.29354  2.67741  2.69355  4.24690  2.90347  2.73739  3.18146  2.89801  2.37887  2.77519  2.98518  4.58477  3.61503
          0.00492  5.71312  6.43546  0.61958  0.77255  0.48576  0.95510
     97   3.08919  5.51526  2.85752  2.74342  3.44653  3.71239  2.96749  3.35317  2.89637  2.33778  4.01705  2.28804  4.45380  2.78334  2.64721  2.55977  2.76165  2.44714  3.96422  3.71272    200 n x - -
          2.68618  4.42225  2.77519  2.73123  3.46354  2.40513  3.72494  3.29354  2.67741  2.69355  4.24690  2.90347  2.73739  3.18146  2.89801  2.37887  2.77519  2.98518  4.58477  3.61503
          0.01679  5.71312  4.31634  0.61958  0.77255  0.48576  0.95510
     98   2.14411  5.43498  2.82190  2.17762  5.08566  3.77210  4.00128  4.07964  2.35959  3.82288  4.78010  2.92976  2.14155  2.85317  2.77991  1.92501  2.97562  4.13081  6.17182  4.51769    201 s x - -
          2.68618  4.42225  2.77519  2.73123  3.46354  2.40513  3.72494  3.29354  2.67741  2.69355  4.24690  2.90347  2.73739  3.18146  2.89801  2.37887  2.77519  2.98518  4.58477  3.61503
          0.00899  5.70130  5.18395  0.61958  0.77255  0.55115  0.85870
     99   2.80363  5.72796  2.40496  2.37812  4.79207  1.52685  3.95874  4.31731  2.60395  3.94701  4.38908  3.28158  3.52575  3.09090  3.00134  2.47569  2.82815  2.67545  6.16258  4.33265    202 g x - -
          2.68618  4.42225  2.77519  2.73123  3.46354  2.40513  3.72494  3.29354  2.67741  2.69355  4.24690  2.90347  2.73739  3.18146  2.89801  2.37887  2.77519  2.98518  4.58477  3.61503
          0.04611  5.69731  3.17711  0.61958  0.77255  0.46793  0.98429
    100   2.65936  5.71703  2.16661  2.41048  4.50108  3.41404  3.64997  3.83447  2.62133  3.72010  4.52871  2.84655  3.42902  2.57114  2.52965  2.44949  2.24377  2.80570  6.15014  3.84221    203 d x - -
          2.68604  4.42281  2.77372  2.73138  3.46398  2.40489  3.72514  3.29383  2.67778  2.69383  4.24735  2.90346  2.73770  3.18149  2.89845  2.37903  2.77421  2.98544  4.58506  3.61541
          0.87223  0.96421  1.60594  0.61480  0.77816  0.41465  1.08049
    101   2.78122  5.62150  2.20320  2.40445  4.75598  1.74482  3.77883  4.07974  2.43214  3.92693  4.66208  2.28527  3.59569  2.92175  3.13593  2.49011  3.11994  3.75409  6.05399  4.24755    216 g x - -
          2.68618  4.42225  2.77519  2.73123  3.46354  2.40513  3.72494  3.29354  2.67741  2.69355  4.24690  2.90347  2.73739  3.18146  2.89801  2.37887  2.77519  2.98518  4.58477  3.61503
          0.34279  5.49342  1.25142  0.61958  0.77255  0.44322  1.02712
    102   2.17671  5.54706  2.54874  2.30813  4.88924  2.37666  3.76977  4.15013  2.61906  3.19446  4.58848  2.77774  3.11877  2.44552  3.09314  2.52972  2.78504  3.71535  5.00409  3.47606    217 a x - -
          2.68618  4.42225  2.77519  2.73123  3.46354  2.40513  3.72494  3.29354  2.67741  2.69355  4.24690  2.90347  2.73739  3.18146  2.89801  2.37887  2.77519  2.98518  4.58477  3.61503
          0.00697  5.36493  6.08727  0.61958  0.77255  0.77726  0.61556
    103   2.70860  5.58657  2.59193  2.61659  4.03332  3.23760  3.57897  4.12356  2.78693  3.15839  4.63194  2.08765  3.59732  3.09153  3.32042  1.84931  2.14746  3.56257  6.03005  3.54229    218 s x - -
          2.68618  4.42225  2.77519  2.73123  3.46354  2.40513  3.72494  3.29354  2.67741  2.69355  4.24690  2.90347  2.73739  3.18146  2.89801  2.37887  2.77519  2.98518  4.58477  3.61503
          0.00604  5.50742  6.22977  0.61958  0.77255  0.63743  0.75216
    104   2.83849  5.68286  2.48219  1.96760  4.40604  2.37864  4.05305  4.11437  2.44977  3.65209  4.72341  3.14694  3.56588  2.19184  3.08308  2.68333  2.13247  3.66882  6.11531  4.45418    219 e x - -
          2.68618  4.42225  2.77519  2.73123  3.46354  2.40513  3.72494  3.29354  2.67741  2.69355  4.24690  2.90347  2.73739  3.18146  2.89801  2.37887  2.77519  2.98518  4.58477  3.61503
          0.01142  5.60477  4.86954  0.61958  0.77255  0.83659  0.56772
    105   3.13750  4.76340  4.39362  3.90210  1.79436  3.39138  3.89961  2.95944  3.71591  2.96117  3.87637  3.20002  4.59255  4.03846  3.67329  3.54744  3.17899  2.87329  3.49867  1.21867    220 y x - -
          2.68618  4.42225  2.77519  2.73123  3.46354  2.40513  3.72494  3.29354  2.67741  2.69355  4.24690  2.90347  2.73739  3.18146  2.89801  2.37887  2.77519  2.98518  4.58477  3.61503
          0.00544  5.61316  6.33550  0.61958  0.77255  0.42289  1.06465
    106   2.11871  5.44181  2.36590  2.55641  4.72156  2.11948  3.98077  4.03650  2.60427  3.32200  3.65253  2.81744  4.38797  3.10337  2.57877  2.45794  2.48147  3.67163  6.15379  4.34249    221 a x - -
          2.68618  4.42225  2.77519  2.73123  3.46354  2.40513  3.72494  3.29354  2.67741  2.69355  4.24690  2.90347  2.73739  3.18146  2.89801  2.37887  2.77519  2.98518  4.58477  3.61503
          0.00505  5.68691  6.40926  0.61958  0.77255  0.57994  0.82083
    107   3.37543  4.94752  5.57328  4.96306  3.42310  4.79648  5.13296  2.10572  4.75622  0.73977  2.50861  4.96242  5.12530  4.49239  4.75574  4.00349  3.65502  2.12457  5.56874  4.42037    222 l x - -
          2.68618  4.42225  2.77519  2.73123  3.46354  2.40513  3.72494  3.29354  2.67741  2.69355  4.24690  2.90347  2.73739  3.18146  2.89801  2.37887  2.77519  2.98518  4.58477  3.61503
          0.00502  5.69190  6.41425  0.61958  0.77255  0.46273  0.99307
    108   2.53527  5.31696  3.75344  2.80668  3.59824  3.36650  3.59532  3.57579  2.90778  2.70625  3.29825  3.37645  4.50901  3.37127  1.70276  2.57704  2.06669  3.38503  4.26057  3.12236    223 r x - -
          2.68618  4.42225  2.77519  2.73123  3.46354  2.40513  3.72494  3.29354  2.67741  2.69355  4.24690  2.90347  2.73739  3.18146  2.89801  2.37887  2.77519  2.98518  4.58477  3.61503
          0.00494  5.70782  6.43016  0.61958  0.77255  0.48632  0.95421
    109   4.33481  5.56562  6.39473  5.84502  3.20777  5.77140  6.21315  1.01154  5.71376  1.36881  3.16760  5.94617  5.94799  5.74724  5.72224  5.15296  4.28151  1.46206  6.41596  5.34418    224 i x - -
          2.68618  4.42225  2.77519  2.73123  3.46354  2.40513  3.72494  3.29354  2.67741  2.69355  4.24690  2.90347  2.73739  3.18146  2.89801  2.37887  2.77519  2.98518  4.58477  3.61503
          0.00493  5.71102  6.43337  0.61958  0.77255  0.49774  0.93624
    110   3.06561  4.87198  4.04295  3.89968  2.36824  3.90138  3.81517  3.15035  2.92143  2.39740  3.21166  3.68769  4.72331  3.90215  3.22222  2.88203  2.90474  2.92248  3.02514  1.43979    225 y x - -
          2.68618  4.42225  2.77519  2.73123  3.46354  2.40513  3.72494  3.29354  2.67741  2.69355  4.24690  2.90347  2.73739  3.18146  2.89801  2.37887  2.77519  2.98518  4.58477  3.61503
          0.00493  5.71102  6.43337  0.61958  0.77255  0.49774  0.93624
    111   3.21234  5.71464  3.36817  2.83566  4.26180  4.03089  1.01995  4.34722  2.51336  4.01068  4.76043  3.42542  4.42328  2.10701  2.76155  3.22336  3.42210  3.97124  6.15448  3.59520    226 h x - -
          2.68618  4.42225  2.77519  2.73123  3.46354  2.40513  3.72494  3.29354  2.67741  2.69355  4.24690  2.90347  2.73739  3.18146  2.89801  2.37887  2.77519  2.98518  4.58477  3.61503
          0.00493  5.71102  6.43337  0.61958  0.77255  0.49774  0.93624
    112   3.12048  5.74533  2.43410  1.82105  5.09129  3.10881  3.82619  3.81419  2.30268  3.73208  4.78576  2.77803  4.25466  1.76307  3.04866  2.67364  2.78200  3.37324  5.36433  4.50718    227 q x - -
          2.68618  4.42225  2.77519  2.73123  3.46354  2.40513  3.72494  3.29354  2.67741  2.69355  4.24690  2.90347  2.73739  3.18146  2.89801  2.37887  2.77519  2.98518  4.58477  3.61503
          0.00815  5.71102  5.33836  0.61958  0.77255  0.49774  0.93624
    113   3.03987  4.85405  3.68082  3.61909  3.42523  3.96812  4.64272  2.75607  3.06818  1.67000  3.80679  3.40173  3.89806  3.83239  3.62459  3.45088  1.91559  1.76023  4.17471  3.15859    228 l x - -
          2.68618  4.42225  2.77519  2.73123  3.46354  2.40513  3.72494  3.29354  2.67741  2.69355  4.24690  2.90347  2.73739  3.18146  2.89801  2.37887  2.77519  2.98518  4.58477  3.61503
          0.02888  5.70782  3.68312  0.61958  0.77255  0.48632  0.95421
    114   1.91468  5.70055  2.60651  2.69468  4.88188  1.59388  4.09047  4.27408  2.78646  3.87448  3.71003  3.02614  4.19206  3.23049  3.13342  2.27306  2.73983  3.42470  6.14082  4.54302    229 g x - -
          2.68604  4.42233  2.77485  2.73131  3.46362  2.40518  3.72502  3.29328  2.67749  2.69363  4.24698  2.90355  2.73740  3.18140  2.89809  2.37892  2.77520  2.98513  4.58485  3.61511
          0.17899  2.57105  2.43696  0.37242  1.16816  0.59345  0.80389
    115   2.91115  3.66750  1.99407  2.59143  4.40150  3.44056  3.73490  4.12231  2.80014  3.10555  4.03756  2.95128  2.28660  2.82052  2.97696  2.18770  2.65965  3.25514  6.08434  4.27179    233 d x - -
          2.68618  4.42225  2.77519  2.73123  3.46354  2.40513  3.72494  3.29354  2.67741  2.69355  4.24690  2.90347  2.73739  3.18146  2.89801  2.37887  2.77519  2.98518  4.58477  3.61503
          0.31804  5.60115  1.31403  0.61958  0.77255  0.45761  1.00184
    116   1.79750  5.49401  2.51458  2.73116  4.39281  2.07701  3.76986  4.00220  2.63537  3.09396  4.54218  2.95430  4.15752  3.13447  3.05886  2.07945  2.96295  3.64241  5.94393  4.28546    234 a x - -
          2.68618  4.42225  2.77519  2.73123  3.46354  2.40513  3.72494  3.29354  2.67741  2.69355  4.24690  2.90347  2.73739  3.18146  2.89801  2.37887  2.77519  2.98518  4.58477  3.61503
          0.64939  5.38016  0.74860  0.61958  0.77255  0.37954  1.15257
    117   2.08777  4.44688  2.60470  2.55554  3.26910  3.07111  3.50982  3.35402  2.56339  3.23139  4.29112  2.93154  3.78772  3.04141  3.13337  2.39380  2.72402  3.00439  5.71412  2.87897    235 a . - -
          2.68598  4.42078  2.77528  2.73136  3.46362  2.40495  3.72474  3.29355  2.67789  2.69395  4.24678  2.90387  2.73740  3.18107  2.89829  2.37864  2.77542  2.98450  4.58516  3.61471
          0.64667  0.76578  4.48845  0.92337  0.50614  0.15934  1.91530
    118   2.47695  5.20206  3.30997  3.11044  2.88590  3.22269  3.91380  2.90833  2.87412  2.75839  4.29092  3.28650  3.33118  3.41529  3.44179  1.71665  3.02485  2.15678  5.00536  3.29628    258 s x - -
          2.68618  4.42225  2.77519  2.73123  3.46354  2.40513  3.72494  3.29354  2.67741  2.69355  4.24690  2.90347  2.73739  3.18146  2.89801  2.37887  2.77519  2.98518  4.58477  3.61503
          0.25887  5.67518  1.49322  0.61958  0.77255  0.56925  0.83460
    119   2.93521  5.29798  2.97841  2.87879  4.04876  1.45749  3.99453  3.54650  2.85344  3.02875  4.36778  3.31473  3.30894  3.08202  3.38199  2.56707  2.09617  3.02759  5.79858  4.21997    259 g x - -
          2.68618  4.42225  2.77519  2.73123  3.46354  2.40513  3.72494  3.29354  2.67741  2.69355  4.24690  2.90347  2.73739  3.18146  2.89801  2.37887  2.77519  2.98518  4.58477  3.61503
          0.00655  5.42748  6.14983  0.61958  0.77255  0.83048  0.57242
    120   2.67967  4.61768  4.87353  3.91737  2.60617  4.32791  3.94474  2.48285  3.46127  1.43405  3.35452  4.17764  3.42101  3.31593  3.44084  3.51910  3.15753  2.42413  4.36907  2.20962    260 l x - -
          2.68618  4.42225  2.77519  2.73123  3.46354  2.40513  3.72494  3.29354  2.67741  2.69355  4.24690  2.90347  2.73739  3.18146  2.89801  2.37887  2.77519  2.98518  4.58477  3.61503
          0.00598  5.51741  6.23975  0.61958  0.77255  0.28617  1.39085
    121   2.63845  4.17121  4.32415  3.39437  3.50794  3.43166  3.84415  2.94407  3.54345  2.95405  3.65183  3.67963  4.67280  3.56435  3.15049  1.68799  2.44872  2.50910  2.26756  2.79640    261 s x - -
          2.68618  4.42225  2.77519  2.73123  3.46354  2.40513  3.72494  3.29354  2.67741  2.69355  4.24690  2.90347  2.73739  3.18146  2.89801  2.37887  2.77519  2.98518  4.58477  3.61503
          0.01017  5.68097  5.00460  0.61958  0.77255  0.44187  1.02955
    122   2.37030  5.47516  3.67839  3.12961  4.43094  0.81549  3.15828  4.14724  3.01508  3.74789  4.56236  3.64398  4.49984  3.37593  3.04698  3.19948  3.18975  3.82206  5.98701  4.39201    262 g x - -
          2.68618  4.42225  2.77519  2.73123  3.46354  2.40513  3.72494  3.29354  2.67741  2.69355  4.24690  2.90347  2.73739  3.18146  2.89801  2.37887  2.77519  2.98518  4.58477  3.61503
          0.01004  5.69207  5.01866  0.61958  0.77255  0.49370  0.94253
    123   2.91035  5.71780  2.63823  2.30497  3.50275  3.14342  3.00346  3.69297  2.79568  3.65403  4.34493  2.81011  3.13753  2.03347  3.15790  2.59500  2.16864  3.44004  5.67814  3.82281    263 q x - -
          2.68618  4.42225  2.77519  2.73123  3.46354  2.40513  3.72494  3.29354  2.67741  2.69355  4.24690  2.90347  2.73739  3.18146  2.89801  2.37887  2.77519  2.98518  4.58477  3.61503
          0.01213  5.68388  4.74945  0.61958  0.77255  0.53139  0.88621
    124   2.35710  5.40387  2.82268  2.97722  3.32282  2.02612  3.70668  2.66574  2.86839  3.53790  4.05093  3.30920  4.34966  3.22716  3.19759  2.79848  2.19613  2.20640  5.91187  4.58290    264 g x - -
          2.68618  4.42225  2.77519  2.73123  3.46354  2.40513  3.72494  3.29354  2.67741  2.69355  4.24690  2.90347  2.73739  3.18146  2.89801  2.37887  2.77519  2.98518  4.58477  3.61503
          0.00510  5.67685  6.39920  0.61958  0.77255  0.51235  0.91401
    125   2.83257  5.71553  2.02207  2.60878  4.00540  3.56286  3.59699  4.21758  2.72604  3.71271  4.06168  1.94312  2.63204  2.90609  3.12604  2.73484  2.27458  3.28601  5.54605  4.32778    265 n x - -
          2.68618  4.42225  2.77519  2.73123  3.46354  2.40513  3.72494  3.29354  2.67741  2.69355  4.24690  2.90347  2.73739  3.18146  2.89801  2.37887  2.77519  2.98518  4.58477  3.61503
          0.00508  5.68026  6.40261  0.61958  0.77255  0.53508  0.88098
    126   3.24512  3.74208  5.27087  4.65545  3.14838  4.26217  3.65590  1.50538  4.43980  1.79515  3.47188  4.63770  4.38398  4.57058  4.44713  2.86038  3.53675  1.35782  5.30127  4.12535    266 v x - -
          2.68620  4.42232  2.77476  2.73120  3.46355  2.40520  3.72501  3.29361  2.67748  2.69359  4.24697  2.90347  2.73735  3.18153  2.89808  2.37894  2.77506  2.98522  4.58484  3.61510
          0.04664  3.23879  5.05818  0.80203  0.59496  0.47340  0.97520
    127   2.87091  5.69064  3.16103  2.75854  3.53732  3.18270  3.05590  4.19283  2.70204  3.40995  4.73542  3.03164  1.15442  3.02666  2.96659  2.88906  3.24381  3.92338  6.13276  4.37824    276 p x - -
          2.68636  4.42126  2.77545  2.73148  3.46384  2.40501  3.72524  3.29268  2.67771  2.69357  4.24646  2.90312  2.73632  3.18176  2.89827  2.37911  2.77514  2.98536  4.58507  3.61526
          0.14451  2.28664  3.41277  1.23920  0.34195  0.48100  0.96277
    128   2.62377  4.09327  4.13471  3.79066  3.31424  3.91024  4.61376  2.72695  3.77899  2.29672  3.45873  2.72943  2.80188  3.96947  3.92155  3.10034  1.26649  2.61399  5.41880  4.11106    283 t x - -
          2.68618  4.42225  2.77519  2.73123  3.46354  2.40513  3.72494  3.29354  2.67741  2.69355  4.24690  2.90347  2.73739  3.18146  2.89801  2.37887  2.77519  2.98518  4.58477  3.61503
          0.00521  5.65562  6.37797  0.61958  0.77255  0.40652  1.09651
    129   2.86076  4.42660  2.98212  3.01615  4.61956  3.13562  3.28678  3.25687  2.79323  3.44441  4.35216  2.72264  3.80854  3.13654  3.31473  2.50823  2.40982  2.23958  5.97294  1.91084    284 y x - -
          2.68618  4.42225  2.77519  2.73123  3.46354  2.40513  3.72494  3.29354  2.67741  2.69355  4.24690  2.90347  2.73739  3.18146  2.89801  2.37887  2.77519  2.98518  4.58477  3.61503
          0.00505  5.68727  6.40962  0.61958  0.77255  0.49711  0.93723
    130   3.39006  0.68277  4.48729  3.87637  4.14362  3.12574  3.96747  3.50132  3.45036  2.88926  3.97197  4.20062  4.76042  3.91013  2.80061  3.66698  3.61785  3.24935  5.58710  4.21537    285 C x - -
          2.68618  4.42225  2.77519  2.73123  3.46354  2.40513  3.72494  3.29354  2.67741  2.69355  4.24690  2.90347  2.73739  3.18146  2.89801  2.37887  2.77519  2.98518  4.58477  3.61503
          0.00521  5.65561  6.37796  0.61958  0.77255  0.49711  0.93723
    131   2.77144  4.37339  2.67604  2.77446  4.09891  3.56606  2.06389  3.97725  2.45880  3.88841  4.72697  3.37211  3.41046  3.06073  1.71028  2.70771  2.56358  3.66877  5.30211  3.96541    286 r x - -
          2.68618  4.42225  2.77519  2.73123  3.46354  2.40513  3.72494  3.29354  2.67741  2.69355  4.24690  2.90347  2.73739  3.18146  2.89801  2.37887  2.77519  2.98518  4.58477  3.61503
          0.00522  5.65445  6.37680  0.61958  0.77255  0.47873  0.96645
    132   1.35137  5.69721  3.17927  2.66651  5.03598  3.55567  4.16538  3.54095  2.37555  3.44903  4.39662  3.06796  2.91767  2.67547  2.99212  2.58146  2.51980  3.76262  6.13367  4.72654    287 a x - -
          2.68618  4.42225  2.77519  2.73123  3.46354  2.40513  3.72494  3.29354  2.67741  2.69355  4.24690  2.90347  2.73739  3.18146  2.89801  2.37887  2.77519  2.98518  4.58477  3.61503
          0.00521  5.65655  6.37890  0.61958  0.77255  0.48576  0.95510
    133   2.58059  5.23477  3.27104  2.15852  4.03192  1.46653  4.01464  3.49954  2.76144  3.79441  4.72232  2.97471  3.27853  2.54198  3.23451  2.70091  3.10452  3.11908  6.11932  4.71734    288 g x - -
          2.68618  4.42225  2.77519  2.73123  3.46354  2.40513  3.72494  3.29354  2.67741  2.69355  4.24690  2.90347  2.73739  3.18146  2.89801  2.37887  2.77519  2.98518  4.58477  3.61503
          0.00521  5.65655  6.37890  0.61958  0.77255  0.48576  0.95510
    134   2.89334  5.18992  2.49526  2.70406  4.66182  1.13335  3.90497  4.26994  2.59610  3.63676  4.72649  3.26531  3.35073  3.01839  3.12130  2.89027  3.08781  3.47818  5.38754  4.46355    289 g x - -
          2.68619  4.42226  2.77521  2.73124  3.46355  2.40498  3.72496  3.29355  2.67742  2.69356  4.24691  2.90348  2.73741  3.18148  2.89802  2.37888  2.77521  2.98520  4.58478  3.61504
          0.10275  3.84635  2.57323  0.37007  1.17339  0.48576  0.95510
    135   2.39023  5.16713  2.82035  2.77914  4.98113  3.10914  3.60871  4.23581  2.36309  2.54601  4.68825  2.14152  3.49352  3.03844  2.92599  2.22790  2.76424  2.63494  6.08338  4.41827    291 n x - -
          2.68618  4.42225  2.77519  2.73123  3.46354  2.40513  3.72494  3.29354  2.67741  2.69355  4.24690  2.90347  2.73739  3.18146  2.89801  2.37887  2.77519  2.98518  4.58477  3.61503
          0.16997  5.57661  1.88045  0.61958  0.77255  0.70828  0.67824
    136   2.81484  5.58870  2.98085  2.49016  4.93304  1.39503  4.04047  4.41845  2.25576  3.89360  4.62973  3.08507  3.92098  2.93908  2.31669  2.51926  3.02200  3.71097  6.02172  4.61122    292 g x - -
          2.68618  4.42225  2.77519  2.73123  3.46354  2.40513  3.72494  3.29354  2.67741  2.69355  4.24690  2.90347  2.73739  3.18146  2.89801  2.37887  2.77519  2.98518  4.58477  3.61503
          0.02126  5.43119  4.09486  0.61958  0.77255  0.65189  0.73618
    137   2.57305  5.49617  2.85327  2.88272  4.56898  3.14464  3.95064  3.50797  2.77261  2.91892  4.39547  3.32496  1.80710  2.74516  3.25383  1.99891  2.45686  3.40994  5.96334  4.21893    293 p x - -
          2.68618  4.42225  2.77519  2.73123  3.46354  2.40513  3.72494  3.29354  2.67741  2.69355  4.24690  2.90347  2.73739  3.18146  2.89801  2.37887  2.77519  2.98518  4.58477  3.61503
          0.05344  5.51788  3.03614  0.61958  0.77255  0.68071  0.70574
    138   2.42067  5.63549  2.60139  2.11723  4.98049  2.79579  3.77366  3.09207  2.37174  3.50735  4.29693  2.25630  3.94849  2.41429  3.00449  2.66431  2.75760  3.55840  6.06821  4.34990    294 e x - -
          2.68620  4.42232  2.77512  2.73113  3.46351  2.40516  3.72439  3.29344  2.67734  2.69362  4.24697  2.90354  2.73747  3.18154  2.89804  2.37886  2.77527  2.98526  4.58484  3.61501
          0.28000  3.03259  1.62952  0.79920  0.59727  0.74430  0.64449
    139   2.84113  4.35163  1.22515  2.51928  4.80247  2.82141  3.77082  3.91988  2.66216  3.49440  4.53100  3.29913  3.74933  3.00519  3.04818  2.76594  2.85154  3.25914  5.93199  4.28223    299 d x - -
          2.68615  4.42226  2.77520  2.73124  3.46355  2.40511  3.72495  3.29355  2.67741  2.69352  4.24690  2.90347  2.73740  3.18147  2.89801  2.37886  2.77520  2.98519  4.58478  3.61504
          0.07083  4.51469  2.85719  0.67468  0.71196  0.95382  0.48656
    140   2.38188  4.38902  3.87978  2.88506  2.09285  4.16351  4.45172  2.68676  3.54024  1.86470  3.08972  3.84819  4.28946  3.34454  3.37776  3.02226  2.74547  2.48153  5.23569  2.74399    303 l x - -
          2.68618  4.42225  2.77519  2.73123  3.46354  2.40513  3.72494  3.29354  2.67741  2.69355  4.24690  2.90347  2.73739  3.18146  2.89801  2.37887  2.77519  2.98518  4.58477  3.61503
          0.00694  5.37015  6.09250  0.61958  0.77255  0.21222  1.65438
    141   2.51419  4.13593  3.26369  2.98129  3.99779  4.13147  4.39499  2.20660  2.67435  2.42882  3.67543  3.57193  3.99162  3.52654  3.67702  3.10060  2.93674  1.64645  5.53725  2.54029    304 v x - -
          2.68618  4.42210  2.77520  2.73123  3.46354  2.40513  3.72495  3.29354  2.67741  2.69355  4.24690  2.90347  2.73740  3.18146  2.89801  2.37887  2.77520  2.98518  4.58477  3.61503
          0.00768  5.12963  6.35881  0.56949  0.83428  0.48061  0.96339
    142   3.19003  0.81572  3.84700  3.33927  4.19863  4.18805  3.21193  3.44591  3.05410  3.01663  4.01301  3.87191  4.56957  3.09266  3.69738  3.38072  3.03229  3.14110  5.61589  4.36687    306 c x - -
          2.68618  4.42225  2.77519  2.73123  3.46354  2.40513  3.72494  3.29354  2.67741  2.69355  4.24690  2.90347  2.73739  3.18146  2.89801  2.37887  2.77519  2.98518  4.58477  3.61503
          0.04785  5.63905  3.14269  0.61958  0.77255  0.50459  0.92572
    143   2.67902  5.67240  2.88057  2.10871  4.84600  3.12656  4.12889  3.61656  2.66053  3.49488  4.71364  2.94155  4.02971  2.31970  2.90986  1.95237  2.03276  3.42254  5.53481  4.29348    307 s x - -
          2.68615  4.42226  2.77516  2.73124  3.46355  2.40514  3.72496  3.29332  2.67742  2.69356  4.24691  2.90348  2.73741  3.18148  2.89802  2.37888  2.77521  2.98520  4.58478  3.61504
          0.03980  4.89133  3.45757  0.85256  0.55569  0.39381  1.12233
    144   2.75952  5.66653  3.29254  2.74550  5.00350  2.74643  3.67140  4.13754  2.17444  3.55392  4.55064  3.17298  3.71886  1.32535  3.36921  2.51173  3.20688  2.69563  6.10408  4.69806    313 q x - -
          2.68618  4.42225  2.77519  2.73123  3.46354  2.40513  3.72494  3.29354  2.67741  2.69355  4.24690  2.90347  2.73739  3.18146  2.89801  2.37887  2.77519  2.98518  4.58477  3.61503
          0.01020  5.61016  5.03755  0.61958  0.77255  0.57101  0.83230
    145   2.94610  5.31663  2.71789  2.80511  4.04662  2.76637  4.17712  3.20619  2.72144  3.32918  4.57730  3.00691  2.95936  2.27157  3.23329  2.79128  2.52807  1.79453  5.18418  4.50220    314 v x - -
          2.68618  4.42225  2.77519  2.73123  3.46354  2.40513  3.72494  3.29354  2.67741  2.69355  4.24690  2.90347  2.73739  3.18146  2.89801  2.37887  2.77519  2.98518  4.58477  3.61503
          0.19916  5.60475  1.73215  0.61958  0.77255  0.62481  0.76650
    146   2.35157  5.54962  2.11355  2.44380  4.48674  2.24629  3.85104  4.38066  2.54756  3.55099  4.37365  2.70540  3.43783  2.60713  2.87249  2.21946  3.05135  3.75725  5.98231  4.44483    315 d x - -
          2.68618  4.42225  2.77519  2.73123  3.46354  2.40513  3.72494  3.29354  2.67741  2.69355  4.24690  2.90347  2.73739  3.18146  2.89801  2.37887  2.77519  2.98518  4.58477  3.61503
          0.32207  5.35680  1.30698  0.61958  0.77255  0.55612  0.85198
    147   2.37034  5.45003  2.31913  2.45997  3.92012  2.92361  3.80517  3.91769  2.56917  3.28421  4.49323  2.42078  2.43035  2.80943  3.11064  2.52499  2.63835  3.58576  5.88853  4.28383    316 d x - -
          2.68618  4.42225  2.77519  2.73123  3.46354  2.40513  3.72494  3.29354  2.67741  2.69355  4.24690  2.90347  2.73739  3.18146  2.89801  2.37887  2.77519  2.98518  4.58477  3.61503
          0.01610  5.19732  4.56180  0.61958  0.77255  0.22075  1.61909
    148   2.04758  5.42441  2.63092  2.70466  4.01978  3.62328  3.93822  3.48147  2.91121  2.65190  4.18997  3.05289  2.30044  3.05727  3.13393  2.79948  2.34070  2.56890  5.91122  4.00416    317 a x - -
          2.68618  4.42225  2.77519  2.73123  3.46354  2.40513  3.72494  3.29354  2.67741  2.69355  4.24690  2.90347  2.73739  3.18146  2.89801  2.37887  2.77519  2.98518  4.58477  3.61503
          0.12131  5.54237  2.20432  0.61958  0.77255  0.58432  0.81529
    149   2.83517  4.03361  3.98208  3.62870  3.29231  3.58692  4.57520  1.87172  3.93812  2.20597  3.49086  3.07059  4.46365  4.05806  3.77097  3.15322  2.32965  1.79770  5.03489  2.54071    318 v x - -
          2.68622  4.42229  2.77524  2.73128  3.46340  2.40511  3.72499  3.29358  2.67734  2.69347  4.24694  2.90351  2.73739  3.18151  2.89801  2.37891  2.77524  2.98513  4.58481  3.61481
          0.17211  2.86300  2.29250  0.40332  1.10291  0.38596  1.13880
    150   2.73524  5.19489  3.12036  2.60634  3.79389  2.77863  3.84153  4.03825  2.54986  3.07656  4.18926  2.32837  3.74822  2.91008  3.07248  2.25842  1.84378  3.18715  4.92926  4.16714    321 t x - -
          2.68618  4.42225  2.77519  2.73123  3.46354  2.40513  3.72494  3.29354  2.67741  2.69355  4.24690  2.90347  2.73739  3.18146  2.89801  2.37887  2.77519  2.98518  4.58477  3.61503
          0.02920  5.44993  3.70993  0.61958  0.77255  0.44730  1.01985
    151   2.50156  4.61606  4.13951  3.62144  2.84205  3.60230  4.63832  1.21818  3.97027  2.37149  3.48983  3.91583  4.22423  4.28957  3.71138  3.47262  2.61573  2.07604  4.99465  3.78596    322 i x - -
          2.68618  4.42225  2.77519  2.73123  3.46354  2.40513  3.72494  3.29354  2.67741  2.69355  4.24690  2.90347  2.73739  3.18146  2.89801  2.37887  2.77519  2.98518  4.58477  3.61503
          0.00987  5.51079  5.15413  0.61958  0.77255  0.73395  0.65395
    152   2.87747  5.17067  3.39967  2.87111  3.07908  3.46464  3.83457  2.96448  2.45212  2.72145  3.93746  2.48787  4.26215  3.23998  3.44122  2.74075  1.87986  2.22919  5.70470  3.51658    323 t x - -
          2.68618  4.42225  2.77519  2.73123  3.46354  2.40513  3.72494  3.29354  2.67741  2.69355  4.24690  2.90347  2.73739  3.18146  2.89801  2.37887  2.77519  2.98518  4.58477  3.61503
          0.04530  5.50398  3.21332  0.61958  0.77255  0.71898  0.66797
    153   2.24675  4.06370  2.97203  3.32296  3.49141  4.23949  4.53794  1.58671  3.48074  1.49632  3.14839  3.83769  4.60986  4.08496  3.79522  3.35254  3.29725  2.70835  5.24992  4.05531    324 l x - -
          2.68618  4.42225  2.77519  2.73123  3.46354  2.40513  3.72494  3.29354  2.67741  2.69355  4.24690  2.90347  2.73739  3.18146  2.89801  2.37887  2.77519  2.98518  4.58477  3.61503
          0.11840  5.45276  2.23146  0.61958  0.77255  0.68487  0.70150
    154   2.75705  5.37180  2.08799  2.45922  4.26072  3.12858  3.63597  2.92217  2.53435  3.15322  4.42787  2.97038  3.26176  3.07119  3.17353  2.86928  2.42846  2.26741  5.84009  3.85486    325 d x - -
          2.68618  4.42225  2.77519  2.73123  3.46354  2.40513  3.72494  3.29354  2.67741  2.69355  4.24690  2.90347  2.73739  3.18146  2.89801  2.37887  2.77519  2.98518  4.58477  3.61503
          0.02579  5.28831  3.89154  0.61958  0.77255  1.07695  0.41647
    155   2.62463  4.67478  2.22778  2.61212  3.94043  2.83472  3.86023  3.62760  2.40951  2.65343  4.17202  2.63356  3.33520  2.72629  3.08392  2.23190  3.03005  3.05487  5.87444  4.48252    326 d x - -
          2.68618  4.42225  2.77519  2.73123  3.46354  2.40513  3.72494  3.29354  2.67741  2.69355  4.24690  2.90347  2.73739  3.18146  2.89801  2.37887  2.77519  2.98518  4.58477  3.61503
          0.02185  5.24815  4.11336  0.61958  0.77255  0.85660  0.55270
    156   2.55391  5.02138  2.78932  2.70394  3.90102  3.60599  3.76316  3.72153  2.51675  2.98949  4.34103  3.09866  3.09942  2.91564  2.83085  2.25916  1.75674  3.12748  5.75683  3.86205    327 t x - -
          2.68618  4.42225  2.77519  2.73123  3.46354  2.40513  3.72494  3.29354  2.67741  2.69355  4.24690  2.90347  2.73739  3.18146  2.89801  2.37887  2.77519  2.98518  4.58477  3.61503
          0.00859  5.15738  5.87972  0.61958  0.77255  0.32587  1.27978
    157   2.93316  4.87707  2.59101  2.72456  3.44494  2.03031  4.01391  3.41798  2.46986  3.15381  3.73441  3.26724  2.48360  2.95282  3.09387  2.57559  2.90038  2.87185  4.87055  3.96483    328 g x - -
          2.68618  4.42225  2.77519  2.73123  3.46354  2.40513  3.72494  3.29354  2.67741  2.69355  4.24690  2.90347  2.73739  3.18146  2.89801  2.37887  2.77519  2.98518  4.58477  3.61503
          0.13609  5.22549  2.10491  0.61958  0.77255  0.55067  0.85935
    158   2.70010  4.94703  2.60650  2.35349  4.42549  2.46304  3.47713  3.90855  2.23850  3.45922  4.36547  3.10847  2.32405  2.94849  3.07694  2.48864  3.04610  3.46630  5.76621  2.95689    329 k x - -
          2.68618  4.42225  2.77519  2.73123  3.46354  2.40513  3.72494  3.29354  2.67741  2.69355  4.24690  2.90347  2.73739  3.18146  2.89801  2.37887  2.77519  2.98518  4.58477  3.61503
          0.04752  4.98400  3.22997  0.61958  0.77255  0.29588  1.36210
    159   1.81596  5.27818  2.85594  2.58011  4.08240  3.38567  3.28915  3.80045  2.50624  2.82046  4.33108  2.74595  2.48174  2.87592  3.01053  2.62179  2.85405  3.36548  5.73906  4.35730    330 a x - -
          2.68618  4.42225  2.77519  2.73123  3.46354  2.40513  3.72494  3.29354  2.67741  2.69355  4.24690  2.90347  2.73739  3.18146  2.89801  2.37887  2.77519  2.98518  4.58477  3.61503
          0.03501  5.01488  3.58395  0.61958  0.77255  0.58157  0.81875
    160   2.52262  4.98127  3.07158  2.63696  4.20659  3.30564  3.01934  3.05743  2.66810  2.37532  4.05577  2.26311  3.57912  2.99517  2.97899  2.68669  2.74622  2.54945  5.49309  3.88548    331 n x - -
          2.68618  4.42225  2.77519  2.73123  3.46354  2.40513  3.72494  3.29354  2.67741  2.69355  4.24690  2.90347  2.73739  3.18146  2.89801  2.37887  2.77519  2.98518  4.58477  3.61503
          0.01149  4.86809  5.59044  0.61958  0.77255  0.60779  0.78648
    161   2.58488  5.17119  2.25117  2.49518  4.18548  3.25974  3.57816  2.77136  2.49290  3.36871  4.22660  2.67063  3.29657  2.91042  2.93472  2.61703  2.19229  3.23939  5.63787  4.26230    332 t x - -
          2.68618  4.42225  2.77519  2.73123  3.46354  2.40513  3.72494  3.29354  2.67741  2.69355  4.24690  2.90347  2.73739  3.18146  2.89801  2.37887  2.77519  2.98518  4.58477  3.61503
          0.01220  4.80844  5.53079  0.61958  0.77255  0.40802  1.09352
    162   2.66176  3.58722  3.17952  2.59989  3.80250  2.49598  3.84657  3.25358  2.63563  2.96474  3.81696  3.14481  3.58867  2.80920  3.14997  2.72230  2.69919  3.03236  4.52688  2.19972    333 y x - -
          2.68618  4.42225  2.77519  2.73123  3.46354  2.40513  3.72494  3.29354  2.67741  2.69355  4.24690  2.90347  2.73739  3.18146  2.89801  2.37887  2.77519  2.98518  4.58477  3.61503
          0.01454  4.63427  5.35661  0.61958  0.77255  0.48576  0.95510
    163   2.72467  5.17616  1.95204  2.35467  4.08529  3.14261  3.69359  3.96639  2.39284  3.35611  4.22554  2.97201  2.73764  2.79986  2.35630  2.56526  2.95686  3.55417  5.62396  4.22709    334 d x - -
          2.68618  4.42225  2.77519  2.73123  3.46354  2.40513  3.72494  3.29354  2.67741  2.69355  4.24690  2.90347  2.73739  3.18146  2.89801  2.37887  2.77519  2.98518  4.58477  3.61503
          0.01599  4.53986  5.26221  0.61958  0.77255  0.48576  0.95510
    164   2.58935  4.27585  3.55505  3.14092  3.39267  2.25247  4.00462  2.62996  3.17277  2.36432  2.15360  3.57459  4.10250  3.44231  3.45503  2.99214  2.91942  2.36222  3.93780  3.43613    335 m x - -
          2.68618  4.42225  2.77519  2.73123  3.46354  2.40513  3.72494  3.29354  2.67741  2.69355  4.24690  2.90347  2.73739  3.18146  2.89801  2.37887  2.77519  2.98518  4.58477  3.61503
          0.14716  4.48575  2.07488  0.61958  0.77255  0.48576  0.95510
    165   2.47871  4.16097  3.30295  2.64495  3.86648  3.02734  3.84271  3.14445  2.73384  2.91977  3.77467  3.20132  2.53762  3.06559  3.14744  2.72644  1.83867  2.83506  5.23129  3.95719    336 t x - -
          2.68618  4.42225  2.77519  2.73123  3.46354  2.40513  3.72494  3.29354  2.67741  2.69355  4.24690  2.90347  2.73739  3.18146  2.89801  2.37887  2.77519  2.98518  4.58477  3.61503
          0.01970  4.33300  5.05535  0.61958  0.77255  0.55754  0.85007
    166   2.55572  4.21052  3.58195  3.12129  2.85314  3.71221  3.99729  1.85690  3.10118  1.89335  3.32214  3.40847  4.08618  3.46807  3.46643  2.83443  2.88775  2.46013  4.81475  3.60928    337 i x - -
          2.68618  4.42225  2.77519  2.73123  3.46354  2.40513  3.72494  3.29354  2.67741  2.69355  4.24690  2.90347  2.73739  3.18146  2.89801  2.37887  2.77519  2.98518  4.58477  3.61503
          0.01874  4.38244  5.10478  0.61958  0.77255  0.41667  1.07657
    167   2.67728  4.89776  2.26545  2.50044  4.12629  3.49744  3.52067  3.33757  2.49689  2.96192  3.96770  2.89784  3.24453  2.84938  2.76953  2.70498  2.90882  3.23351  5.38571  2.37146    338 d x - -
          2.68618  4.42225  2.77519  2.73123  3.46354  2.40513  3.72494  3.29354  2.67741  2.69355  4.24690  2.90347  2.73739  3.18146  2.89801  2.37887  2.77519  2.98518  4.58477  3.61503
          0.01831  4.40502  5.12737  0.61958  0.77255  0.48576  0.95510
    168   2.80653  5.23413  2.44277  2.34546  4.54919  2.93880  2.02338  4.03090  2.58361  3.55183  4.34157  2.01876  3.90175  2.88437  3.08999  2.57447  3.06048  3.62789  5.71802  4.30257    339 n x - -
          2.68568  4.42259  2.77554  2.73158  3.46388  2.40547  3.72529  3.29388  2.67775  2.69389  4.24724  2.90381  2.73774  3.18042  2.89835  2.37735  2.77461  2.98553  4.58511  3.61538
          0.63237  1.23777  1.72239  1.63357  0.21720  0.48576  0.95510
    169   2.16162  4.30590  3.37139  2.96521  3.24797  1.58913  4.02450  3.36067  2.99376  3.06289  3.92401  3.26782  3.80189  3.29522  3.35564  2.23322  2.78655  2.98516  5.34617  4.08341    346 g x - -
          2.68618  4.42225  2.77519  2.73123  3.46354  2.40513  3.72494  3.29354  2.67741  2.69355  4.24690  2.90347  2.73739  3.18146  2.89801  2.37887  2.77519  2.98518  4.58477  3.61503
          0.02503  4.09611  4.81846  0.61958  0.77255  0.36961  1.17442
    170   2.46177  4.41497  3.52768  2.96773  3.49322  3.64819  3.89287  2.84635  2.87906  1.74612  3.46475  3.37646  4.02838  2.32492  3.22177  2.90203  2.91688  2.50142  4.97180  3.28428    347 l x - -
          2.68618  4.42225  2.77519  2.73123  3.46354  2.40513  3.72494  3.29354  2.67741  2.69355  4.24690  2.90347  2.73739  3.18146  2.89801  2.37887  2.77519  2.98518  4.58477  3.61503
          0.02056  4.29064  5.01299  0.61958  0.77255  0.48576  0.95510
    171   2.63828  4.70025  2.75893  2.65659  4.09471  3.39622  3.86447  3.49034  2.72776  3.15135  3.23371  3.12416  3.90856  3.05891  3.15927  1.32005  2.94143  3.15983  5.42429  4.10517    348 s x - -
          2.68618  4.42225  2.77519  2.73123  3.46354  2.40513  3.72494  3.29354  2.67741  2.69355  4.24690  2.90347  2.73739  3.18146  2.89801  2.37887  2.77519  2.98518  4.58477  3.61503
          0.02056  4.29064  5.01299  0.61958  0.77255  0.48576  0.95510
    172   2.69917  4.97466  2.94527  2.31754  4.28835  2.08855  3.69498  3.71509  1.93369  3.28247  4.08389  2.98523  3.44540  2.83179  2.87822  2.70778  2.94032  2.96159  5.48491  4.13778    349 k x - -
          2.68618  4.42225  2.77519  2.73123  3.46354  2.40513  3.72494  3.29354  2.67741  2.69355  4.24690  2.90347  2.73739  3.18146  2.89801  2.37887  2.77519  2.98518  4.58477  3.61503
          0.02056  4.29064  5.01299  0.61958  0.77255  0.48576  0.95510
    173   2.91468  5.05981  3.20025  2.68679  4.29784  3.62464  3.74588  3.71052  2.08625  2.65566  4.13234  3.16180  4.02885  1.40164  2.57497  2.93662  3.12810  3.41737  5.45868  4.17361    350 q x - -
          2.68618  4.42225  2.77519  2.73123  3.46354  2.40513  3.72494  3.29354  2.67741  2.69355  4.24690  2.90347  2.73739  3.18146  2.89801  2.37887  2.77519  2.98518  4.58477  3.61503
          0.02056  4.29064  5.01299  0.61958  0.77255  0.48576  0.95510
    174   2.57641  4.33558  3.60236  3.07768  3.65555  3.48141  3.99157  2.90311  2.97412  2.70499  3.61085  3.41490  3.97551  3.31741  2.97249  2.50123  2.05315  1.68034  5.09909  3.87236    351 v x - -
          2.68618  4.42225  2.77519  2.73123  3.46354  2.40513  3.72494  3.29354  2.67741  2.69355  4.24690  2.90347  2.73739  3.18146  2.89801  2.37887  2.77519  2.98518  4.58477  3.61503
          0.02144  4.24882  4.97117  0.61958  0.77255  0.48576  0.95510
    175   2.67671  4.78417  2.74768  2.61208  4.56247  1.81290  4.03339  4.09957  2.95917  3.69286  4.53486  1.40917  3.88822  3.23971  3.38966  2.74022  3.07702  3.60754  5.80465  4.46686    352 n x - -
          2.68618  4.42225  2.77519  2.73123  3.46354  2.40513  3.72494  3.29354  2.67741  2.69355  4.24690  2.90347  2.73739  3.18146  2.89801  2.37887  2.77519  2.98518  4.58477  3.61503
          0.02360  4.15409  4.87644  0.61958  0.77255  0.48576  0.95510
    176   2.77886  4.40394  3.87743  3.43854  3.57402  3.71177  4.29385  1.41104  3.33291  2.38882  3.52675  3.73287  2.18386  3.67458  3.60198  3.09938  3.08831  2.28431  5.20566  3.97105    353 i x - -
          2.68618  4.42225  2.77519  2.73123  3.46354  2.40513  3.72494  3.29354  2.67741  2.69355  4.24690  2.90347  2.73739  3.18146  2.89801  2.37887  2.77519  2.98518  4.58477  3.61503
          0.02360  4.15409  4.87644  0.61958  0.77255  0.48576  0.95510
    177   3.17064  4.87070  3.80965  3.69598  4.65175  3.54276  4.74202  4.28037  3.77957  3.87194  4.93985  3.97003  0.43855  4.15929  3.98492  3.34896  3.63592  3.89156  5.75083  4.77913    354 P x - -
          2.68618  4.42225  2.77519  2.73123  3.46354  2.40513  3.72494  3.29354  2.67741  2.69355  4.24690  2.90347  2.73739  3.18146  2.89801  2.37887  2.77519  2.98518  4.58477  3.61503
          0.02360  4.15409  4.87644  0.61958  0.77255  0.48576  0.95510
    178   2.37193  4.30734  3.47238  3.20771  4.37692  1.72923  4.30224  3.74024  3.26978  3.46866  4.32183  3.39739  3.81698  3.57688  3.57956  2.54830  1.31323  3.23866  5.71492  4.50672    355 t x - -
          2.68618  4.42225  2.77519  2.73123  3.46354  2.40513  3.72494  3.29354  2.67741  2.69355  4.24690  2.90347  2.73739  3.18146  2.89801  2.37887  2.77519  2.98518  4.58477  3.61503
          0.02360  4.15409  4.87644  0.61958  0.77255  0.48576  0.95510
    179   3.03738  4.51279  4.50864  4.18946  3.77353  4.00792  4.94830  2.08124  4.06204  2.41689  3.70403  4.33187  4.55935  4.40562  4.24633  3.53641  3.39617  0.73089  5.60261  4.34813    356 v x - -
          2.68618  4.42225  2.77519  2.73123  3.46354  2.40513  3.72494  3.29354  2.67741  2.69355  4.24690  2.90347  2.73739  3.18146  2.89801  2.37887  2.77519  2.98518  4.58477  3.61503
          0.02360  4.15409  4.87644  0.61958  0.77255  0.48576  0.95510
    180   2.95131  0.51269  4.52122  4.33181  4.27057  3.50632  4.91821  3.47164  4.16454  3.36923  4.50281  4.24556  4.23403  4.49930  4.23543  3.22214  3.44234  3.19441  5.61517  4.55356    357 C x - -
          2.68618  4.42225  2.77519  2.73123  3.46354  2.40513  3.72494  3.29354  2.67741  2.69355  4.24690  2.90347  2.73739  3.18146  2.89801  2.37887  2.77519  2.98518  4.58477  3.61503
          0.02360  4.15409  4.87644  0.61958  0.77255  0.48576  0.95510
    181   2.87760  4.64767  3.68236  3.08257  3.75408  3.73141  3.92048  1.94254  2.52257  2.63160  3.69285  3.45934  4.13077  3.16869  1.59236  3.06617  3.11280  2.70887  5.19395  3.95233    358 r x - -
          2.68618  4.42225  2.77519  2.73123  3.46354  2.40513  3.72494  3.29354  2.67741  2.69355  4.24690  2.90347  2.73739  3.18146  2.89801  2.37887  2.77519  2.98518  4.58477  3.61503
          0.02360  4.15409  4.87644  0.61958  0.77255  0.48576  0.95510
    182   1.21736  4.22943  3.69700  3.36478  4.23693  3.08623  4.34841  3.39950  3.34182  3.26269  4.16484  3.47710  3.82289  3.64682  3.62576  2.53572  1.69306  2.98443  5.64703  4.44741    359 a x - -
          2.68618  4.42225  2.77519  2.73123  3.46354  2.40513  3.72494  3.29354  2.67741  2.69355  4.24690  2.90347  2.73739  3.18146  2.89801  2.37887  2.77519  2.98518  4.58477  3.61503
          0.02360  4.15409  4.87644  0.61958  0.77255  0.48576  0.95510
    183   2.85066  4.86622  2.96550  1.54967  3.93233  3.54611  3.86775  3.20198  2.67982  1.91752  3.87402  3.14297  4.01287  3.07426  3.06763  2.92432  3.10187  3.00607  5.36718  4.04634    360 e x - -
          2.68601  4.42261  2.77440  2.73159  3.46390  2.40548  3.72530  3.29293  2.67776  2.69391  4.24725  2.90252  2.73664  3.18096  2.89836  2.37884  2.77555  2.98554  4.58513  3.61539
          0.25614  1.52169  4.87644  2.02059  0.14223  0.48576  0.95510
    184   3.05435  4.79216  3.78500  3.72471  4.84351  0.40228  4.81848  4.52085  3.94376  4.13613  5.12080  3.95053  4.19150  4.24617  4.14004  3.23579  3.55735  3.99460  5.85484  4.95812    371 G x - -
          2.68618  4.42225  2.77519  2.73123  3.46354  2.40513  3.72494  3.29354  2.67741  2.69355  4.24690  2.90347  2.73739  3.18146  2.89801  2.37887  2.77519  2.98518  4.58477  3.61503
          0.02360  4.15409  4.87644  0.61958  0.77255  0.48576  0.95510
    185   3.06698  4.45665  4.62432  4.12861  1.93735  4.20925  4.46470  2.16959  4.00541  2.00426  3.28667  4.26818  4.56535  4.18479  4.15137  3.57455  3.33020  1.26440  4.86595  3.45517    372 v x - -
          2.68618  4.42225  2.77519  2.73123  3.46354  2.40513  3.72494  3.29354  2.67741  2.69355  4.24690  2.90347  2.73739  3.18146  2.89801  2.37887  2.77519  2.98518  4.58477  3.61503
          0.02360  4.15409  4.87644  0.61958  0.77255  0.48576  0.95510
    186   2.72916  4.79500  3.28194  2.79062  4.35080  3.42533  3.81242  3.79267  2.34726  3.35839  4.20975  3.19693  3.94152  2.98216  1.48917  1.85815  3.03309  3.41479  5.49431  4.23292    373 r x - -
          2.68618  4.42225  2.77519  2.73123  3.46354  2.40513  3.72494  3.29354  2.67741  2.69355  4.24690  2.90347  2.73739  3.18146  2.89801  2.37887  2.77519  2.98518  4.58477  3.61503
          0.02360  4.15409  4.87644  0.61958  0.77255  0.48576  0.95510
    187   2.28597  1.91640  3.98176  3.62644  4.12753  3.04941  4.43402  3.47180  3.52745  3.25838  4.13849  3.58178  3.80844  3.80751  3.74837  1.22910  2.78102  3.02187  5.55444  4.35590    374 s x - -
          2.68618  4.42225  2.77519  2.73123  3.46354  2.40513  3.72494  3.29354  2.67741  2.69355  4.24690  2.90347  2.73739  3.18146  2.89801  2.37887  2.77519  2.98518  4.58477  3.61503
          0.02360  4.15409  4.87644  0.61958  0.77255  0.48576  0.95510
    188   2.93292  5.30795  2.67494  1.44893  4.66253  3.45061  3.72742  4.09698  1.69462  3.59024  4.42061  2.93906  3.94391  2.86670  2.73111  2.87926  3.16884  3.71742  5.70613  4.36077    375 e x - -
          2.68618  4.42225  2.77519  2.73123  3.46354  2.40513  3.72494  3.29354  2.67741  2.69355  4.24690  2.90347  2.73739  3.18146  2.89801  2.37887  2.77519  2.98518  4.58477  3.61503
          0.02360  4.15409  4.87644  0.61958  0.77255  0.48576  0.95510
    189   1.80857  4.46188  3.59854  3.19465  3.09792  3.55874  3.91271  3.04245  3.12983  2.73814  3.73733  3.49256  4.07692  3.45782  3.42194  2.93434  3.04659  2.81554  4.67021  1.60339    376 y x - -
          2.68618  4.42225  2.77519  2.73123  3.46354  2.40513  3.72494  3.29354  2.67741  2.69355  4.24690  2.90347  2.73739  3.18146  2.89801  2.37887  2.77519  2.98518  4.58477  3.61503
          0.02360  4.15409  4.87644  0.61958  0.77255  0.48576  0.95510
    190   2.95131  0.51269  4.52122  4.33181  4.27057  3.50632  4.91821  3.47164  4.16454  3.36923  4.50281  4.24556  4.23403  4.49930  4.23543  3.22214  3.44234  3.19441  5.61517  4.55356    377 C x - -
          2.68618  4.42225  2.77519  2.73123  3.46354  2.40513  3.72494  3.29354  2.67741  2.69355  4.24690  2.90347  2.73739  3.18146  2.89801  2.37887  2.77519  2.98518  4.58477  3.61503
          0.02360  4.15409  4.87644  0.61958  0.77255  0.48576  0.95510
    191   2.95807  5.41853  2.35720  1.32003  4.73882  3.33176  3.81681  4.24979  2.71959  3.76548  4.60830  1.83106  3.92045  2.97858  3.22641  2.87628  3.23972  3.83851  5.90344  4.45255    378 e x - -
          2.68618  4.42225  2.77519  2.73123  3.46354  2.40513  3.72494  3.29354  2.67741  2.69355  4.24690  2.90347  2.73739  3.18146  2.89801  2.37887  2.77519  2.98518  4.58477  3.61503
          0.02360  4.15409  4.87644  0.61958  0.77255  0.48576  0.95510
    192   2.86463  5.01632  3.08021  2.66011  4.47728  3.49493  3.77865  3.89267  1.36219  3.43141  4.28514  3.12793  2.14377  2.93290  2.62263  2.88674  3.12386  3.53514  5.55602  4.29280    379 k x - -
          2.68618  4.42225  2.77519  2.73123  3.46354  2.40513  3.72494  3.29354  2.67741  2.69355  4.24690  2.90347  2.73739  3.18146  2.89801  2.37887  2.77519  2.98518  4.58477  3.61503
          0.02360  4.15409  4.87644  0.61958  0.77255  0.48576  0.95510
    193   1.82165  4.75717  2.99617  2.65053  4.25312  3.35076  3.85865  3.64436  2.59684  3.26404  4.14724  3.10486  3.90046  1.62642  2.95925  2.74318  2.99337  3.29323  5.52007  4.21176    380 q x - -
          2.68618  4.42225  2.77519  2.73123  3.46354  2.40513  3.72494  3.29354  2.67741  2.69355  4.24690  2.90347  2.73739  3.18146  2.89801  2.37887  2.77519  2.98518  4.58477  3.61503
          0.02360  4.15409  4.87644  0.61958  0.77255  0.48576  0.95510
    194   2.92793  5.25374  1.28334  2.34489  4.70908  3.31847  3.91642  4.22564  2.90090  3.77470  4.63226  2.90213  1.98296  3.09508  3.44130  2.88429  3.24589  3.80310  5.89985  4.49488    381 d x - -
          2.68618  4.42225  2.77519  2.73123  3.46354  2.40513  3.72494  3.29354  2.67741  2.69355  4.24690  2.90347  2.73739  3.18146  2.89801  2.37887  2.77519  2.98518  4.58477  3.61503
          0.02360  4.15409  4.87644  0.61958  0.77255  0.48576  0.95510
    195   2.73883  4.80315  3.15961  2.71122  4.26941  3.44607  3.80235  3.59184  1.72192  3.23901  4.11047  3.15290  3.94112  2.97469  2.71217  2.80865  1.65621  3.26393  5.46759  4.20088    382 t x - -
          2.68618  4.42225  2.77519  2.73123  3.46354  2.40513  3.72494  3.29354  2.67741  2.69355  4.24690  2.90347  2.73739  3.18146  2.89801  2.37887  2.77519  2.98518  4.58477  3.61503
          0.25614  4.15409  1.55938  0.61958  0.77255  0.48576  0.95510
    196   3.07405  4.47744  4.41395  4.03182  3.41143  4.12596  4.74970  1.01214  3.86102  1.98619  3.33820  4.26942  4.55186  4.20362  4.05128  3.62657  3.37223  1.84817  5.31368  4.05674    383 i x - -
          2.68618  4.42225  2.77519  2.73123  3.46354  2.40513  3.72494  3.29354  2.67741  2.69355  4.24690  2.90347  2.73739  3.18146  2.89801  2.37887  2.77519  2.98518  4.58477  3.61503
          0.02969  3.92764  4.64999  0.61958  0.77255  0.70508  0.68135
    197   2.76924  4.76770  2.73908  2.63008  4.13986  3.22102  3.96568  3.86206  2.87395  3.50267  4.45755  1.06401  3.87557  3.23849  3.23052  2.83430  3.15290  3.47870  5.43945  4.08420    384 n x - -
          2.68618  4.42225  2.77519  2.73123  3.46354  2.40513  3.72494  3.29354  2.67741  2.69355  4.24690  2.90347  2.73739  3.18146  2.89801  2.37887  2.77519  2.98518  4.58477  3.61503
          0.02969  3.92764  4.64999  0.61958  0.77255  0.70508  0.68135
    198   2.85159  4.37887  4.20161  3.86640  3.59045  3.78089  4.65860  2.04793  3.73502  2.26788  3.54719  4.04738  4.33829  4.09083  3.94221  3.28785  3.21177  0.95815  5.38422  4.11928    385 v x - -
          2.68618  4.42225  2.77519  2.73123  3.46354  2.40513  3.72494  3.29354  2.67741  2.69355  4.24690  2.90347  2.73739  3.18146  2.89801  2.37887  2.77519  2.98518  4.58477  3.61503
          0.02969  3.92764  4.64999  0.61958  0.77255  0.70508  0.68135
    199   2.99979  5.12218  2.51102  0.94946  4.47532  3.30966  3.90116  3.94016  2.78862  3.54840  4.51993  2.96435  3.91684  3.11562  3.20322  2.97655  3.30442  3.61829  5.63650  4.35869    386 e x - -
          2.68618  4.42225  2.77519  2.73123  3.46354  2.40513  3.72494  3.29354  2.67741  2.69355  4.24690  2.90347  2.73739  3.18146  2.89801  2.37887  2.77519  2.98518  4.58477  3.61503
          0.02969  3.92764  4.64999  0.61958  0.77255  0.70508  0.68135
    200   3.21714  4.66302  4.27803  3.91808  3.15683  4.05217  4.55650  2.36384  3.68529  0.81017  3.16247  4.18821  4.47801  4.04042  3.85235  3.62938  3.50886  2.41551  5.05618  3.79226    387 l x - -
          2.68618  4.42225  2.77519  2.73123  3.46354  2.40513  3.72494  3.29354  2.67741  2.69355  4.24690  2.90347  2.73739  3.18146  2.89801  2.37887  2.77519  2.98518  4.58477  3.61503
          0.02969  3.92764  4.64999  0.61958  0.77255  0.70508  0.68135
    201   3.02247  4.98852  3.20214  2.81324  4.38755  3.50605  3.78981  3.82025  0.96528  3.37329  4.33175  3.23530  4.00247  2.97814  2.44226  3.06082  3.27163  3.52492  5.41952  4.24021    388 k x - -
          2.68618  4.42225  2.77519  2.73123  3.46354  2.40513  3.72494  3.29354  2.67741  2.69355  4.24690  2.90347  2.73739  3.18146  2.89801  2.37887  2.77519  2.98518  4.58477  3.61503
          0.02969  3.92764  4.64999  0.61958  0.77255  0.70508  0.68135
    202   2.44251  4.28770  3.47714  3.23167  4.01765  3.12516  4.24477  3.15151  3.17573  3.01304  4.06001  3.43223  3.83324  3.56779  3.43179  2.64439  1.08175  2.84059  5.45061  4.23428    389 t x - -
          2.68618  4.42225  2.77519  2.73123  3.46354  2.40513  3.72494  3.29354  2.67741  2.69355  4.24690  2.90347  2.73739  3.18146  2.89801  2.37887  2.77519  2.98518  4.58477  3.61503
          0.02969  3.92764  4.64999  0.61958  0.77255  0.70508  0.68135
    203   2.34228  4.26344  3.25448  3.07272  4.13127  2.99230  4.18110  3.66129  3.15020  3.37724  4.29868  3.28874  3.73564  3.49520  3.43460  1.01085  2.82652  3.18433  5.49933  4.21506    390 s x - -
          2.68618  4.42225  2.77519  2.73123  3.46354  2.40513  3.72494  3.29354  2.67741  2.69355  4.24690  2.90347  2.73739  3.18146  2.89801  2.37887  2.77519  2.98518  4.58477  3.61503
          0.02969  3.92764  4.64999  0.61958  0.77255  0.70508  0.68135
    204   2.99979  5.12218  2.51102  0.94946  4.47532  3.30966  3.90116  3.94016  2.78862  3.54840  4.51993  2.96435  3.91684  3.11562  3.20322  2.97655  3.30442  3.61829  5.63650  4.35869    391 e x - -
          2.68618  4.42225  2.77519  2.73123  3.46354  2.40513  3.72494  3.29354  2.67741  2.69355  4.24690  2.90347  2.73739  3.18146  2.89801  2.37887  2.77519  2.98518  4.58477  3.61503
          0.02008  3.91803        *  0.61958  0.77255  0.00000        *
//
