# Supplementary material for: Remote homology clustering identifies lowly conserved families of effector proteins in plant-pathogenic fungi
Source: Microb Genom. 2021 Sep 1;7(9):000637. doi: 10.1099/mgen.0.000637 (PMC8715435; doi:10.1099/mgen.0.000637)
Supplement: Supplementary material 16 [file mgen-7-0637-s0016.zip › hmms/markov-PC_0334QE.hmm]

HMMER3/f [3.3 | Nov 2019]
NAME  markov-PC_0334QE
LENG  568
ALPH  amino
RF    yes
MM    no
CONS  yes
CS    no
MAP   yes
DATE  Thu Jul 23 09:06:13 2020
NSEQ  4064
EFFN  20.979340
CKSUM 1358730985
STATS LOCAL MSV      -12.2596  0.69744
STATS LOCAL VITERBI  -13.9627  0.69744
STATS LOCAL FORWARD   -5.3285  0.69744
HMM          A        C        D        E        F        G        H        I        K        L        M        N        P        Q        R        S        T        V        W        Y   
            m->m     m->i     m->d     i->m     i->i     d->m     d->d
  COMPO   2.39816  4.09573  3.00540  2.80612  3.56962  2.66144  3.63815  3.08769  2.72964  2.71874  3.85316  3.00823  2.92611  3.04326  3.06710  2.44647  2.63090  2.81137  4.30549  3.48254
          2.68618  4.42225  2.77519  2.73123  3.46354  2.40513  3.72494  3.29354  2.67741  2.69355  4.24690  2.90347  2.73739  3.18146  2.89801  2.37887  2.77519  2.98518  4.58477  3.61503
          0.02800  3.98544  4.70779  0.61958  0.77255  0.00000        *
      1   3.06081  4.59245  4.17193  3.77504  3.26120  3.91895  4.48409  2.44825  3.53658  1.83990  1.17705  4.03825  4.38118  3.91163  3.72841  3.42119  3.36886  2.46721  5.11642  3.88756      1 m x - -
          2.68618  4.42225  2.77519  2.73123  3.46354  2.40513  3.72494  3.29354  2.67741  2.69355  4.24690  2.90347  2.73739  3.18146  2.89801  2.37887  2.77519  2.98518  4.58477  3.61503
          0.02800  3.98544  4.70779  0.61958  0.77255  0.48576  0.95510
      2   3.44281  4.83616  4.58373  4.23167  3.24808  4.29181  4.81101  2.47238  3.99725  0.62221  3.20653  4.48341  4.68928  4.30586  4.13018  3.90225  3.72830  2.57229  5.20921  3.98700      2 L x - -
          2.68618  4.42225  2.77519  2.73123  3.46354  2.40513  3.72494  3.29354  2.67741  2.69355  4.24690  2.90347  2.73739  3.18146  2.89801  2.37887  2.77519  2.98518  4.58477  3.61503
          0.02447  4.11847  4.84082  0.61958  0.77255  0.48576  0.95510
      3   2.31747  4.26354  3.46905  3.17061  4.32434  3.03967  4.24680  3.69376  3.19224  3.42091  4.27016  3.35447  3.77496  3.51252  3.50519  1.15223  1.99335  3.18968  5.67588  4.44419      3 s x - -
          2.68618  4.42225  2.77519  2.73123  3.46354  2.40513  3.72494  3.29354  2.67741  2.69355  4.24690  2.90347  2.73739  3.18146  2.89801  2.37887  2.77519  2.98518  4.58477  3.61503
          0.02447  4.11847  4.84082  0.61958  0.77255  0.48576  0.95510
      4   3.44281  4.83616  4.58373  4.23167  3.24808  4.29181  4.81101  2.47238  3.99725  0.62221  3.20653  4.48341  4.68928  4.30586  4.13018  3.90225  3.72830  2.57229  5.20921  3.98700      4 L x - -
          2.68618  4.42225  2.77519  2.73123  3.46354  2.40513  3.72494  3.29354  2.67741  2.69355  4.24690  2.90347  2.73739  3.18146  2.89801  2.37887  2.77519  2.98518  4.58477  3.61503
          0.02447  4.11847  4.84082  0.61958  0.77255  0.48576  0.95510
      5   3.42372  4.74803  4.88115  4.37990  2.08303  4.56409  4.55723  2.36891  4.23187  0.86816  2.97969  4.54521  4.77532  4.30589  4.32321  3.93784  3.64919  2.51819  4.77708  3.37563      5 l x - -
          2.68618  4.42225  2.77519  2.73123  3.46354  2.40513  3.72494  3.29354  2.67741  2.69355  4.24690  2.90347  2.73739  3.18146  2.89801  2.37887  2.77519  2.98518  4.58477  3.61503
          0.02447  4.11847  4.84082  0.61958  0.77255  0.48576  0.95510
      6   3.44281  4.83616  4.58373  4.23167  3.24808  4.29181  4.81101  2.47238  3.99725  0.62221  3.20653  4.48341  4.68928  4.30586  4.13018  3.90225  3.72830  2.57229  5.20921  3.98700      6 L x - -
          2.68618  4.42225  2.77519  2.73123  3.46354  2.40513  3.72494  3.29354  2.67741  2.69355  4.24690  2.90347  2.73739  3.18146  2.89801  2.37887  2.77519  2.98518  4.58477  3.61503
          0.02447  4.11847  4.84082  0.61958  0.77255  0.48576  0.95510
      7   3.44281  4.83616  4.58373  4.23167  3.24808  4.29181  4.81101  2.47238  3.99725  0.62221  3.20653  4.48341  4.68928  4.30586  4.13018  3.90225  3.72830  2.57229  5.20921  3.98700      7 L x - -
          2.68618  4.42225  2.77519  2.73123  3.46354  2.40513  3.72494  3.29354  2.67741  2.69355  4.24690  2.90347  2.73739  3.18146  2.89801  2.37887  2.77519  2.98518  4.58477  3.61503
          0.16103  4.11847  2.02145  0.61958  0.77255  0.48576  0.95510
      8   3.49149  4.81599  5.03096  4.47732  3.12409  4.71328  4.99613  2.31651  4.28245  0.86829  1.79197  4.74050  4.87577  4.39716  4.38291  4.08171  3.71149  2.49789  5.25038  4.19190      8 l x - -
          2.68618  4.42225  2.77519  2.73123  3.46354  2.40513  3.72494  3.29354  2.67741  2.69355  4.24690  2.90347  2.73739  3.18146  2.89801  2.37887  2.77519  2.98518  4.58477  3.61503
          0.02203  4.22227  4.94461  0.61958  0.77255  0.40934  1.09091
      9   0.95701  4.31057  3.80483  3.53860  4.56674  3.10272  4.54907  3.95007  3.57849  3.68123  4.51016  3.58381  3.88404  3.84660  3.85268  1.56172  2.89406  3.36799  5.92447  4.73418      9 a x - -
          2.68618  4.42225  2.77519  2.73123  3.46354  2.40513  3.72494  3.29354  2.67741  2.69355  4.24690  2.90347  2.73739  3.18146  2.89801  2.37887  2.77519  2.98518  4.58477  3.61503
          0.01978  4.32868  5.05103  0.61958  0.77255  0.48576  0.95510
     10   2.92334  4.98846  3.03923  2.80277  4.47562  3.48930  4.05732  3.99983  2.79229  3.55410  4.45998  3.26268  1.08984  2.27847  3.12896  2.98127  3.25831  3.63031  5.70721  4.40835     10 p x - -
          2.68618  4.42225  2.77519  2.73123  3.46354  2.40513  3.72494  3.29354  2.67741  2.69355  4.24690  2.90347  2.73739  3.18146  2.89801  2.37887  2.77519  2.98518  4.58477  3.61503
          0.12844  4.32868  2.23166  0.61958  0.77255  0.48576  0.95510
     11   3.00412  4.47094  4.40386  3.83746  3.30545  4.11487  4.45863  2.45129  3.69470  1.25815  2.23374  4.09166  4.45104  3.92716  3.88892  3.42683  2.10026  2.41807  5.08142  3.93694     11 l x - -
          2.68618  4.42225  2.77519  2.73123  3.46354  2.40513  3.72494  3.29354  2.67741  2.69355  4.24690  2.90347  2.73739  3.18146  2.89801  2.37887  2.77519  2.98518  4.58477  3.61503
          0.01887  4.37566  5.09800  0.61958  0.77255  0.62157  0.77024
     12   1.80457  4.44842  3.47567  2.91189  3.58441  3.62257  2.54461  2.96760  2.85526  2.66913  3.21294  3.33458  4.01027  3.17902  3.22207  2.86702  2.51060  2.73400  3.67234  3.76213     12 a x - -
          2.68618  4.42225  2.77519  2.73123  3.46354  2.40513  3.72494  3.29354  2.67741  2.69355  4.24690  2.90347  2.73739  3.18146  2.89801  2.37887  2.77519  2.98518  4.58477  3.61503
          0.01819  4.41170  5.13405  0.61958  0.77255  0.62157  0.77024
     13   1.72471  5.13820  3.31606  2.72547  4.54403  3.64792  3.76275  3.93138  1.58373  3.44756  4.27013  3.19460  4.04727  2.89468  2.05280  2.93312  3.14264  3.58001  5.57967  4.31411     13 k x - -
          2.68618  4.42225  2.77519  2.73123  3.46354  2.40513  3.72494  3.29354  2.67741  2.69355  4.24690  2.90347  2.73739  3.18146  2.89801  2.37887  2.77519  2.98518  4.58477  3.61503
          0.01819  4.41170  5.13405  0.61958  0.77255  0.62157  0.77024
     14   1.64551  4.83065  3.08274  1.78673  4.05969  3.51942  3.80156  3.48756  2.62293  3.11927  3.96637  3.11408  3.95414  2.98378  3.05412  2.79015  2.97979  3.18363  4.03205  4.04487     14 a x - -
          2.68618  4.42225  2.77519  2.73123  3.46354  2.40513  3.72494  3.29354  2.67741  2.69355  4.24690  2.90347  2.73739  3.18146  2.89801  2.37887  2.77519  2.98518  4.58477  3.61503
          0.01819  4.41170  5.13405  0.61958  0.77255  0.62157  0.77024
     15   3.09325  5.31786  3.14959  2.71957  4.56202  3.69791  1.31910  4.08094  2.03613  3.56326  4.41232  3.20097  4.12325  2.38860  2.55339  3.07308  3.29690  3.74350  5.61462  4.31258     15 h x - -
          2.68618  4.42225  2.77519  2.73123  3.46354  2.40513  3.72494  3.29354  2.67741  2.69355  4.24690  2.90347  2.73739  3.18146  2.89801  2.37887  2.77519  2.98518  4.58477  3.61503
          0.01819  4.41170  5.13405  0.61958  0.77255  0.62157  0.77024
     16   2.75241  4.87319  2.57966  2.56545  4.15598  1.83861  3.83923  2.32267  2.71376  3.19553  4.03738  2.55221  3.95703  3.02160  3.17636  2.80358  3.01485  3.23289  5.46607  4.13641     16 g x - -
          2.68618  4.42225  2.77519  2.73123  3.46354  2.40513  3.72494  3.29354  2.67741  2.69355  4.24690  2.90347  2.73739  3.18146  2.89801  2.37887  2.77519  2.98518  4.58477  3.61503
          0.01819  4.41170  5.13405  0.61958  0.77255  0.62157  0.77024
     17   2.03509  4.45185  3.66550  3.11827  2.48904  3.72685  2.02704  2.92823  3.04726  2.34355  3.54856  3.48897  4.11539  3.35260  3.37485  2.99212  3.00227  2.72138  4.79141  3.40147     17 h x - -
          2.68618  4.42225  2.77519  2.73123  3.46354  2.40513  3.72494  3.29354  2.67741  2.69355  4.24690  2.90347  2.73739  3.18146  2.89801  2.37887  2.77519  2.98518  4.58477  3.61503
          0.01819  4.41170  5.13405  0.61958  0.77255  0.62157  0.77024
     18   2.72794  4.42260  3.64865  3.06794  2.65035  3.70101  3.93041  2.87158  2.56779  2.60194  3.52038  3.45156  4.07894  3.26968  2.26230  2.96331  2.95772  1.75219  4.98711  3.74853     18 v x - -
          2.68618  4.42225  2.77519  2.73123  3.46354  2.40513  3.72494  3.29354  2.67741  2.69355  4.24690  2.90347  2.73739  3.18146  2.89801  2.37887  2.77519  2.98518  4.58477  3.61503
          0.01819  4.41170  5.13405  0.61958  0.77255  0.62157  0.77024
     19   2.85193  5.35766  1.68218  2.35776  4.68113  3.45383  3.76175  4.16769  2.30258  3.65379  4.42679  2.91946  2.71062  2.06658  3.06566  2.79351  3.09740  3.74178  5.79629  4.36909     19 d x - -
          2.68618  4.42225  2.77519  2.73123  3.46354  2.40513  3.72494  3.29354  2.67741  2.69355  4.24690  2.90347  2.73739  3.18146  2.89801  2.37887  2.77519  2.98518  4.58477  3.61503
          0.33502  4.41170  1.29998  0.61958  0.77255  0.62157  0.77024
     20   2.96430  5.25040  2.84628  2.03608  4.63479  3.50597  3.69737  4.03457  1.25470  3.52346  4.37048  3.01033  3.96944  2.83720  2.51029  2.92642  3.18301  3.67842  5.61947  4.33406     20 k . - -
          2.68618  4.42225  2.77519  2.73123  3.46354  2.40513  3.72494  3.29354  2.67741  2.69355  4.24690  2.90347  2.73739  3.18146  2.89801  2.37887  2.77519  2.98518  4.58477  3.61503
          0.02489  4.10158  4.82392  0.61958  0.77255  0.56490  0.84030
     21   2.86695  4.37074  4.23705  3.70971  3.57872  3.96383  4.45041  1.90009  3.60912  2.38520  3.48927  3.97040  2.32057  3.89078  3.85657  3.29705  3.14066  1.30341  5.23232  4.02267     21 v x - -
          2.68618  4.42225  2.77519  2.73123  3.46354  2.40513  3.72494  3.29354  2.67741  2.69355  4.24690  2.90347  2.73739  3.18146  2.89801  2.37887  2.77519  2.98518  4.58477  3.61503
          0.02006  4.31501  5.03735  0.61958  0.77255  0.74023  0.64818
     22   3.42103  4.68836  5.17616  4.68035  3.50356  4.80160  5.26907  0.87189  4.51576  1.63096  3.31468  4.89045  5.02754  4.72078  4.64921  4.21020  3.67061  1.89846  5.58321  4.41115     22 i x - -
          2.68618  4.42225  2.77519  2.73123  3.46354  2.40513  3.72494  3.29354  2.67741  2.69355  4.24690  2.90347  2.73739  3.18146  2.89801  2.37887  2.77519  2.98518  4.58477  3.61503
          0.02006  4.31501  5.03735  0.61958  0.77255  0.74023  0.64818
     23   1.45809  4.74578  3.46665  2.96570  4.35725  3.46740  3.96607  3.71406  2.54851  3.34500  4.21950  3.33872  4.01285  3.15255  1.57034  2.84987  3.07411  3.35382  5.56289  4.32510     23 a x - -
          2.68618  4.42225  2.77519  2.73123  3.46354  2.40513  3.72494  3.29354  2.67741  2.69355  4.24690  2.90347  2.73739  3.18146  2.89801  2.37887  2.77519  2.98518  4.58477  3.61503
          0.11477  4.31501  2.35322  0.61958  0.77255  0.74023  0.64818
     24   3.01738  5.34998  1.15014  2.37508  4.90832  1.75486  4.02136  4.45499  3.07620  3.98669  4.85133  2.93586  3.99173  3.21037  3.65090  2.96433  3.36192  3.98962  6.08078  4.66449     24 d x - -
          2.68618  4.42225  2.77519  2.73123  3.46354  2.40513  3.72494  3.29354  2.67741  2.69355  4.24690  2.90347  2.73739  3.18146  2.89801  2.37887  2.77519  2.98518  4.58477  3.61503
          0.02203  4.22227  4.94461  0.61958  0.77255  0.83337  0.57019
     25   1.40426  4.29830  3.60561  3.40321  4.56879  1.21275  4.49051  3.95628  3.52651  3.68277  4.51815  3.50183  3.84109  3.78572  3.80972  2.54979  2.87938  3.36737  5.89933  4.72114     25 g x - -
          2.68618  4.42225  2.77519  2.73123  3.46354  2.40513  3.72494  3.29354  2.67741  2.69355  4.24690  2.90347  2.73739  3.18146  2.89801  2.37887  2.77519  2.98518  4.58477  3.61503
          0.02203  4.22227  4.94461  0.61958  0.77255  0.83337  0.57019
     26   3.33381  5.27754  3.53094  3.10470  4.74614  3.76739  4.00877  4.20216  0.64158  3.69718  4.65349  3.50802  4.25422  3.19017  2.56825  3.36104  3.56743  3.89532  5.66577  4.53715     26 K x - -
          2.68618  4.42225  2.77519  2.73123  3.46354  2.40513  3.72494  3.29354  2.67741  2.69355  4.24690  2.90347  2.73739  3.18146  2.89801  2.37887  2.77519  2.98518  4.58477  3.61503
          0.02203  4.22227  4.94461  0.61958  0.77255  0.83337  0.57019
     27   2.96537  5.35126  2.70220  1.39272  4.71029  3.48067  3.75606  4.14810  1.66927  3.63429  4.46212  2.96678  3.97377  2.89388  2.75831  2.90906  3.20084  3.76408  5.74492  4.39793     27 e x - -
          2.68618  4.42225  2.77519  2.73123  3.46354  2.40513  3.72494  3.29354  2.67741  2.69355  4.24690  2.90347  2.73739  3.18146  2.89801  2.37887  2.77519  2.98518  4.58477  3.61503
          0.02203  4.22227  4.94461  0.61958  0.77255  0.83337  0.57019
     28   2.83273  4.61178  3.53697  3.16771  2.95030  3.60676  3.84429  3.34236  3.13192  2.95639  3.93758  3.47923  4.12953  3.45866  3.43918  1.82107  3.15120  3.08582  4.53617  1.43922     28 y x - -
          2.68618  4.42225  2.77519  2.73123  3.46354  2.40513  3.72494  3.29354  2.67741  2.69355  4.24690  2.90347  2.73739  3.18146  2.89801  2.37887  2.77519  2.98518  4.58477  3.61503
          0.02203  4.22227  4.94461  0.61958  0.77255  0.83337  0.57019
     29   2.81835  4.96794  2.86807  2.61887  4.50679  1.88931  3.92456  4.01002  2.67612  3.56568  4.41762  3.10382  3.96483  1.43095  3.05150  2.85164  3.14174  3.60385  5.69165  4.37313     29 q x - -
          2.68618  4.42225  2.77519  2.73123  3.46354  2.40513  3.72494  3.29354  2.67741  2.69355  4.24690  2.90347  2.73739  3.18146  2.89801  2.37887  2.77519  2.98518  4.58477  3.61503
          0.02203  4.22227  4.94461  0.61958  0.77255  0.83337  0.57019
     30   2.83369  5.14162  2.56576  1.34433  4.59640  3.34521  3.85244  4.06311  2.72154  3.62571  4.45796  2.92740  3.91967  3.01490  3.19951  1.81920  3.13709  3.65348  5.79784  4.39723     30 e x - -
          2.68618  4.42225  2.77519  2.73123  3.46354  2.40513  3.72494  3.29354  2.67741  2.69355  4.24690  2.90347  2.73739  3.18146  2.89801  2.37887  2.77519  2.98518  4.58477  3.61503
          0.02203  4.22227  4.94461  0.61958  0.77255  0.83337  0.57019
     31   2.73500  4.83515  2.85207  2.66728  4.48402  3.30511  4.02639  4.01957  2.89889  3.61900  4.47294  1.77261  1.47897  3.23072  3.30668  2.79798  3.11114  3.57533  5.73837  4.40061     31 p x - -
          2.68618  4.42225  2.77519  2.73123  3.46354  2.40513  3.72494  3.29354  2.67741  2.69355  4.24690  2.90347  2.73739  3.18146  2.89801  2.37887  2.77519  2.98518  4.58477  3.61503
          0.02203  4.22227  4.94461  0.61958  0.77255  0.83337  0.57019
     32   2.78171  4.40296  3.78828  3.22994  3.31781  3.78332  1.95365  1.94174  3.07091  2.34493  2.90158  3.58121  4.15529  3.41974  3.35589  3.06232  3.01569  2.52450  4.88317  3.58672     32 i . - -
          2.68618  4.42225  2.77519  2.73123  3.46354  2.40513  3.72494  3.29354  2.67741  2.69355  4.24690  2.90347  2.73739  3.18146  2.89801  2.37887  2.77519  2.98518  4.58477  3.61503
          0.02076  4.28107  5.00341  0.61958  0.77255  0.83337  0.57019
     33   1.78177  4.77463  2.47987  2.61313  4.41398  3.30404  3.95036  3.82639  2.84736  3.45571  4.28297  3.08469  1.70751  3.13076  3.30822  2.71189  2.99766  3.41065  5.68677  4.35302     33 p . - -
          2.68618  4.42225  2.77519  2.73123  3.46354  2.40513  3.72494  3.29354  2.67741  2.69355  4.24690  2.90347  2.73739  3.18146  2.89801  2.37887  2.77519  2.98518  4.58477  3.61503
          0.02076  4.28107  5.00341  0.61958  0.77255  0.83337  0.57019
     34   2.56984  4.30671  3.01525  1.98886  3.71578  3.35272  3.53533  2.87682  2.48443  2.87419  3.61091  2.96416  3.68144  2.80529  2.90183  2.63573  2.78605  2.93842  4.62440  3.72363     34 e . - -
          2.68618  4.42225  2.77519  2.73123  3.46354  2.40513  3.72494  3.29354  2.67741  2.69355  4.24690  2.90347  2.73739  3.18146  2.89801  2.37887  2.77519  2.98518  4.58477  3.61503
          0.08083  4.28107  2.75169  0.61958  0.77255  0.83337  0.57019
     35   2.55157  4.23012  3.05578  2.53857  3.61400  3.35264  3.54022  3.08487  2.52245  2.77292  3.52822  2.99111  3.67831  2.83627  2.92488  2.06136  2.76764  2.83563  4.56405  3.66350     35 s . - -
          2.68618  4.42225  2.77519  2.73123  3.46354  2.40513  3.72494  3.29354  2.67741  2.69355  4.24690  2.90347  2.73739  3.18146  2.89801  2.37887  2.77519  2.98518  4.58477  3.61503
          0.02203  4.22227  4.94461  0.61958  0.77255  0.88731  0.53062
     36   2.54112  4.01072  3.33104  2.82530  3.31925  3.42058  3.63096  2.74748  2.78374  2.47963  3.28981  3.19122  3.73260  3.05815  3.10511  2.74826  2.75663  1.97479  4.39750  3.49759     36 v . - -
          2.68618  4.42225  2.77519  2.73123  3.46354  2.40513  3.72494  3.29354  2.67741  2.69355  4.24690  2.90347  2.73739  3.18146  2.89801  2.37887  2.77519  2.98518  4.58477  3.61503
          0.02203  4.22227  4.94461  0.61958  0.77255  0.88731  0.53062
     37   2.54137  4.01509  3.32407  2.81799  3.32492  3.41903  3.62885  2.75385  2.77710  1.94497  3.29453  3.18633  3.73137  3.05266  3.10067  2.74584  2.75688  2.54375  4.40089  3.50099     37 l . - -
          2.68618  4.42225  2.77519  2.73123  3.46354  2.40513  3.72494  3.29354  2.67741  2.69355  4.24690  2.90347  2.73739  3.18146  2.89801  2.37887  2.77519  2.98518  4.58477  3.61503
          0.02203  4.22227  4.94461  0.61958  0.77255  0.88731  0.53062
     38   2.55420  4.28814  3.00222  2.48306  3.69617  3.33776  3.52041  3.18177  2.47049  2.85462  3.59218  2.95040  3.66629  2.79152  2.19710  2.62123  2.77036  2.91882  4.60643  3.70592     38 r . - -
          2.68618  4.42225  2.77519  2.73123  3.46354  2.40513  3.72494  3.29354  2.67741  2.69355  4.24690  2.90347  2.73739  3.18146  2.89801  2.37887  2.77519  2.98518  4.58477  3.61503
          0.02203  4.22227  4.94461  0.61958  0.77255  0.88731  0.53062
     39   2.55470  4.30532  2.98716  2.46757  3.72071  3.33344  3.51492  3.21099  2.45672  2.87900  3.61106  2.22525  3.66284  2.77918  2.87726  2.61472  2.77094  2.94362  4.61902  3.71826     39 n . - -
          2.68618  4.42225  2.77519  2.73123  3.46354  2.40513  3.72494  3.29354  2.67741  2.69355  4.24690  2.90347  2.73739  3.18146  2.89801  2.37887  2.77519  2.98518  4.58477  3.61503
          0.02203  4.22227  4.94461  0.61958  0.77255  0.88731  0.53062
     40   2.55206  4.24012  3.04615  2.52858  3.62802  3.35001  2.46336  3.10131  2.51303  2.78687  3.53922  2.98382  3.67619  2.82823  2.91799  2.63965  2.76814  2.84983  4.57137  3.67085     40 h . - -
          2.68618  4.42225  2.77519  2.73123  3.46354  2.40513  3.72494  3.29354  2.67741  2.69355  4.24690  2.90347  2.73739  3.18146  2.89801  2.37887  2.77519  2.98518  4.58477  3.61503
          0.02203  4.22227  4.94461  0.61958  0.77255  0.88731  0.53062
     41   2.55157  4.23012  3.05578  2.53857  3.61400  3.35264  3.54022  3.08487  2.52245  2.77292  3.52822  2.99111  3.67831  2.83627  2.92488  2.06136  2.76764  2.83563  4.56405  3.66350     41 s . - -
          2.68618  4.42225  2.77519  2.73123  3.46354  2.40513  3.72494  3.29354  2.67741  2.69355  4.24690  2.90347  2.73739  3.18146  2.89801  2.37887  2.77519  2.98518  4.58477  3.61503
          0.02203  4.22227  4.94461  0.61958  0.77255  0.88731  0.53062
     42   2.55103  4.21692  3.06893  2.55220  3.59561  3.35622  3.54492  3.06338  2.53492  2.75464  3.51375  3.00100  2.50631  2.84711  2.93375  2.64904  2.76707  2.81705  4.55425  3.65378     42 p . - -
          2.68618  4.42225  2.77519  2.73123  3.46354  2.40513  3.72494  3.29354  2.67741  2.69355  4.24690  2.90347  2.73739  3.18146  2.89801  2.37887  2.77519  2.98518  4.58477  3.61503
          0.02203  4.22227  4.94461  0.61958  0.77255  0.88731  0.53062
     43   1.99996  4.16525  3.12377  2.60910  3.52448  3.37074  3.56420  2.98084  2.58734  2.68389  3.45725  3.04192  3.69285  2.89217  2.97100  2.67112  2.76462  2.74515  4.51573  3.61538     43 a . - -
          2.68618  4.42225  2.77519  2.73123  3.46354  2.40513  3.72494  3.29354  2.67741  2.69355  4.24690  2.90347  2.73739  3.18146  2.89801  2.37887  2.77519  2.98518  4.58477  3.61503
          0.02203  4.22227  4.94461  0.61958  0.77255  0.88731  0.53062
     44   2.55470  4.30532  2.98716  2.46757  3.72071  3.33344  3.51492  3.21099  2.45672  2.87900  3.61106  2.22525  3.66284  2.77918  2.87726  2.61472  2.77094  2.94362  4.61902  3.71826     44 n . - -
          2.68618  4.42225  2.77519  2.73123  3.46354  2.40513  3.72494  3.29354  2.67741  2.69355  4.24690  2.90347  2.73739  3.18146  2.89801  2.37887  2.77519  2.98518  4.58477  3.61503
          0.02203  4.22227  4.94461  0.61958  0.77255  0.88731  0.53062
     45   2.53935  3.97758  3.38676  2.88378  3.27652  3.43267  3.64734  2.05878  2.83615  2.43708  3.25418  3.22985  3.74219  3.10156  3.13945  2.76731  2.75476  2.49494  4.37160  3.47178     45 i . - -
          2.68632  4.42058  2.77530  2.73135  3.46322  2.40536  3.72438  3.29335  2.67755  2.69369  4.24558  2.90351  2.73751  3.18135  2.89805  2.37911  2.77530  2.98519  4.58271  3.61458
          0.46255  1.01280  4.94461  1.92166  0.15825  0.60050  0.79526
     46   2.30236  4.23058  3.13944  2.62377  3.59854  3.40554  2.50244  3.05999  2.60428  2.53733  3.52474  3.06425  3.72900  2.91254  2.99522  2.70235  2.80733  2.81955  4.57511  3.67466     54 a x - -
          2.68618  4.42225  2.77519  2.73123  3.46354  2.40513  3.72494  3.29354  2.67741  2.69355  4.24690  2.90347  2.73739  3.18146  2.89801  2.37887  2.77519  2.98518  4.58477  3.61503
          0.01900  4.36874  5.09108  0.61958  0.77255  0.74023  0.64818
     47   2.59681  3.91428  3.72668  3.23995  2.29663  3.55000  3.78411  2.38278  3.15727  2.34083  2.43704  3.47541  3.84837  3.37259  3.36326  2.91635  2.81183  2.39688  4.33460  3.43509     55 f x - -
          2.68618  4.42225  2.77519  2.73123  3.46354  2.40513  3.72494  3.29354  2.67741  2.69355  4.24690  2.90347  2.73739  3.18146  2.89801  2.37887  2.77519  2.98518  4.58477  3.61503
          0.01795  4.42494  5.14729  0.61958  0.77255  0.74023  0.64818
     48   2.45006  4.52007  2.30571  2.10212  3.99629  3.39431  3.56715  3.52701  2.45445  3.15326  2.90557  2.95418  3.72912  2.78794  2.89903  2.66171  2.86506  3.22173  4.79759  3.89629     56 e x - -
          2.68618  4.42225  2.77519  2.73123  3.46354  2.40513  3.72494  3.29354  2.67741  2.69355  4.24690  2.90347  2.73739  3.18146  2.89801  2.37887  2.77519  2.98518  4.58477  3.61503
          0.01606  4.53550  5.25784  0.61958  0.77255  0.74023  0.64818
     49   2.43270  4.05251  3.31958  3.07749  3.34032  3.56314  3.78341  2.75769  3.02145  2.50109  3.00447  3.39566  3.86944  3.27405  3.29972  2.90680  2.86744  1.68279  4.45508  3.11847     57 v x - -
          2.68618  4.42225  2.77519  2.73123  3.46354  2.40513  3.72494  3.29354  2.67741  2.69355  4.24690  2.90347  2.73739  3.18146  2.89801  2.37887  2.77519  2.98518  4.58477  3.61503
          0.01546  4.57334  5.29569  0.61958  0.77255  0.74023  0.64818
     50   2.65346  3.01410  3.46136  2.95648  3.03350  3.53736  3.74913  2.84492  2.91327  2.57880  3.39125  3.31630  2.42747  3.18476  3.22912  2.60563  2.86895  2.63701  4.50216  2.89015     58 p x - -
          2.68618  4.42225  2.77519  2.73123  3.46354  2.40513  3.72494  3.29354  2.67741  2.69355  4.24690  2.90347  2.73739  3.18146  2.89801  2.37887  2.77519  2.98518  4.58477  3.61503
          0.11212  4.57334  2.34613  0.61958  0.77255  0.74023  0.64818
     51   2.62746  4.35142  3.08535  2.56659  3.75469  3.41428  3.59798  3.23740  2.55411  2.91321  3.65421  2.16645  3.74236  2.87344  2.96843  2.33801  2.84365  2.54864  4.67279  3.77204     59 n x - -
          2.68618  4.42225  2.77519  2.73123  3.46354  2.40513  3.72494  3.29354  2.67741  2.69355  4.24690  2.90347  2.73739  3.18146  2.89801  2.37887  2.77519  2.98518  4.58477  3.61503
          0.01701  4.47823  5.20058  0.61958  0.77255  0.86197  0.54875
     52   2.61394  3.89255  3.86450  3.38634  2.78780  3.58885  3.83039  1.88722  3.28537  2.05138  3.15764  3.56735  3.88304  3.47627  3.44544  2.96746  2.82882  2.18426  4.32081  3.42140     60 i x - -
          2.68618  4.42225  2.77519  2.73123  3.46354  2.40513  3.72494  3.29354  2.67741  2.69355  4.24690  2.90347  2.73739  3.18146  2.89801  2.37887  2.77519  2.98518  4.58477  3.61503
          0.06588  4.47823  2.94885  0.61958  0.77255  0.86197  0.54875
     53   2.28420  4.24237  2.82740  2.65055  3.60766  3.42643  3.61837  3.06755  2.63053  2.15067  3.53585  3.08880  3.74951  2.93770  3.01939  2.53842  2.82586  2.82855  4.58872  3.68826     61 l x - -
          2.68618  4.42225  2.77519  2.73123  3.46354  2.40513  3.72494  3.29354  2.67741  2.69355  4.24690  2.90347  2.73739  3.18146  2.89801  2.37887  2.77519  2.98518  4.58477  3.61503
          0.01786  4.43021  5.15256  0.61958  0.77255  0.91443  0.51207
     54   2.60957  3.90816  3.79567  3.31280  2.91080  3.57315  3.81079  2.57231  3.22189  2.03610  2.62977  3.52345  3.86953  3.42605  3.40680  2.94531  2.82452  1.89317  4.33238  3.43291     62 v x - -
          2.68620  4.42204  2.77521  2.73125  3.46350  2.40516  3.72487  3.29352  2.67742  2.69356  4.24673  2.90347  2.73741  3.18145  2.89801  2.37890  2.77521  2.98518  4.58451  3.61497
          0.34369  1.25435  5.18616  0.15114  1.96419  0.91443  0.51207
     55   2.61597  4.09495  3.27966  2.88321  2.98162  3.09755  3.54713  2.83620  2.84346  2.56672  3.37479  3.25458  3.80419  3.12023  3.16986  2.81710  2.83151  2.62527  2.47445  3.17664     64 w x - -
          2.68618  4.42225  2.77519  2.73123  3.46354  2.40513  3.72494  3.29354  2.67741  2.69355  4.24690  2.90347  2.73739  3.18146  2.89801  2.37887  2.77519  2.98518  4.58477  3.61503
          0.01726  4.46382  5.18616  0.61958  0.77255  0.50375  0.92700
     56   2.69200  4.00735  3.82802  3.34170  2.39037  3.64636  3.01162  2.57057  3.25821  2.31182  2.63086  3.57450  3.94452  3.47228  3.46193  2.60976  2.90702  2.30268  4.42813  2.91729     65 v x - -
          2.68618  4.42225  2.77519  2.73123  3.46354  2.40513  3.72494  3.29354  2.67741  2.69355  4.24690  2.90347  2.73739  3.18146  2.89801  2.37887  2.77519  2.98518  4.58477  3.61503
          0.01387  4.68083  5.40318  0.61958  0.77255  0.56685  0.83773
     57   2.71048  4.62840  2.32220  2.48610  3.59468  3.25025  2.62400  3.68086  2.48447  3.28754  3.95431  2.73701  2.68717  2.82146  2.93660  2.70762  2.72310  3.35776  4.89118  3.98971     66 d x - -
          2.68618  4.42225  2.77519  2.73123  3.46354  2.40513  3.72494  3.29354  2.67741  2.69355  4.24690  2.90347  2.73739  3.18146  2.89801  2.37887  2.77519  2.98518  4.58477  3.61503
          0.09623  4.71841  2.49119  0.61958  0.77255  0.62056  0.77141
     58   2.03257  4.43601  3.10871  2.58898  3.85351  3.45799  3.63915  3.34514  2.50152  2.94119  3.74221  2.77714  3.78764  2.90149  2.81310  2.52490  2.33761  2.84277  4.74843  3.84754     67 a x - -
          2.68618  4.42225  2.77519  2.73123  3.46354  2.40513  3.72494  3.29354  2.67741  2.69355  4.24690  2.90347  2.73739  3.18146  2.89801  2.37887  2.77519  2.98518  4.58477  3.61503
          0.02224  4.63668  4.39778  0.61958  0.77255  0.69214  0.69416
     59   2.68464  4.38365  3.16752  2.64958  3.01650  3.47923  3.19082  3.25210  2.35975  2.67846  3.68380  3.10786  2.48386  2.95157  2.84699  2.56540  2.90078  2.86042  4.71201  3.81133     68 k x - -
          2.68618  4.42225  2.77519  2.73123  3.46354  2.40513  3.72494  3.29354  2.67741  2.69355  4.24690  2.90347  2.73739  3.18146  2.89801  2.37887  2.77519  2.98518  4.58477  3.61503
          0.07648  4.64994  2.74780  0.61958  0.77255  0.60167  0.79384
     60   2.54583  4.58005  2.99428  2.30813  4.07151  3.42060  3.59169  3.61301  2.30222  3.22814  3.90343  2.97162  3.49171  2.80412  2.09816  2.68528  2.35225  3.16280  4.84902  3.94766     69 r x - -
          2.68618  4.42225  2.77519  2.73123  3.46354  2.40513  3.72494  3.29354  2.67741  2.69355  4.24690  2.90347  2.73739  3.18146  2.89801  2.37887  2.77519  2.98518  4.58477  3.61503
          0.01452  4.63514  5.35748  0.61958  0.77255  0.75907  0.63130
     61   2.52209  4.43893  3.11506  2.59538  3.85561  2.74377  3.45434  2.98500  2.45797  2.73609  3.54452  3.06749  3.03985  2.90758  2.32482  2.74407  2.90154  3.07854  4.75185  3.85098     70 r x - -
          2.68618  4.42225  2.77519  2.73123  3.46354  2.40513  3.72494  3.29354  2.67741  2.69355  4.24690  2.90347  2.73739  3.18146  2.89801  2.37887  2.77519  2.98518  4.58477  3.61503
          0.01430  4.65017  5.37252  0.61958  0.77255  0.75907  0.63130
     62   2.68619  4.53324  2.76269  2.51494  3.39886  3.43824  3.61269  3.51780  2.34019  3.15349  3.85013  3.00652  2.99583  2.84143  2.02472  2.70823  2.90265  2.89465  4.81833  3.91715     71 r x - -
          2.68618  4.42225  2.77519  2.73123  3.46354  2.40513  3.72494  3.29354  2.67741  2.69355  4.24690  2.90347  2.73739  3.18146  2.89801  2.37887  2.77519  2.98518  4.58477  3.61503
          0.09928  4.65017  2.46570  0.61958  0.77255  0.75907  0.63130
     63   2.65652  4.40198  3.09388  2.57445  3.81491  3.15940  3.61881  3.30366  2.56346  2.97324  3.70710  2.75792  3.33515  2.88521  2.98290  2.71876  1.80250  3.03770  4.71724  3.81641     72 t x - -
          2.68618  4.42225  2.77519  2.73123  3.46354  2.40513  3.72494  3.29354  2.67741  2.69355  4.24690  2.90347  2.73739  3.18146  2.89801  2.37887  2.77519  2.98518  4.58477  3.61503
          0.33034  4.56645  1.30592  0.61958  0.77255  0.35388  1.21052
     64   2.66392  4.36460  3.08696  2.46309  3.73524  3.53036  2.82303  3.19827  2.64455  2.67242  2.34922  3.18541  3.85423  2.84648  3.11708  2.82609  2.93448  2.60264  3.72047  3.80682     73 m . - -
          2.68618  4.42225  2.77519  2.73123  3.46354  2.40513  3.72494  3.29354  2.67741  2.69355  4.24690  2.90347  2.73739  3.18146  2.89801  2.37887  2.77519  2.98518  4.58477  3.61503
          0.05874  4.74264  3.02961  0.61958  0.77255  0.91786  0.50978
     65   2.38703  4.56727  2.78206  2.47214  3.93215  2.93515  3.46286  3.51396  2.49640  3.15139  3.77081  2.95668  3.57668  2.81821  2.60066  2.21638  2.87001  2.82539  4.49856  3.94572     74 s . - -
          2.68618  4.42225  2.77519  2.73123  3.46354  2.40513  3.72494  3.29354  2.67741  2.69355  4.24690  2.90347  2.73739  3.18146  2.89801  2.37887  2.77519  2.98518  4.58477  3.61503
          0.05193  4.69753  3.18228  0.61958  0.77255  0.97840  0.47147
     66   2.56994  4.21132  3.38593  2.87620  3.53775  2.89621  3.51601  2.88562  2.84370  2.17516  3.42767  3.27161  3.29001  3.05218  2.89911  2.73273  2.82382  2.59672  3.21977  3.57921     75 l . - -
          2.68618  4.42225  2.77519  2.73123  3.46354  2.40513  3.72494  3.29354  2.67741  2.69355  4.24690  2.90347  2.73739  3.18146  2.89801  2.37887  2.77519  2.98518  4.58477  3.61503
          0.06604  4.65977  2.91069  0.61958  0.77255  1.02451  0.44468
     67   2.41528  3.97895  3.45556  2.95013  2.98251  3.26062  3.77512  2.35481  2.85748  2.44116  3.37873  3.28676  3.73600  3.20594  3.15481  2.62505  2.80488  2.23759  4.49679  3.59693     76 v . - -
          2.68618  4.42225  2.77519  2.73123  3.46354  2.40513  3.72494  3.29354  2.67741  2.69355  4.24690  2.90347  2.73739  3.18146  2.89801  2.37887  2.77519  2.98518  4.58477  3.61503
          0.01492  4.60864  5.33099  0.61958  0.77255  1.08122  0.41428
     68   2.41984  4.36481  3.04605  2.50628  3.93685  3.07440  3.12949  3.44806  2.51811  2.84610  3.80253  2.87295  2.78781  2.81359  2.58114  2.59169  2.85405  3.07739  4.78333  3.64037     77 a . - -
          2.68618  4.42225  2.77519  2.73123  3.46354  2.40513  3.72494  3.29354  2.67741  2.69355  4.24690  2.90347  2.73739  3.18146  2.89801  2.37887  2.77519  2.98518  4.58477  3.61503
          0.08665  4.60864  2.61682  0.61958  0.77255  1.08122  0.41428
     69   2.58967  4.21471  3.15128  2.66730  3.55714  3.48211  3.68035  2.94742  2.71592  2.20714  2.85861  3.18032  3.80138  2.83148  2.67137  2.79008  2.85933  2.53437  4.57688  3.60582     78 l . - -
          2.68618  4.42225  2.77519  2.73123  3.46354  2.40513  3.72494  3.29354  2.67741  2.69355  4.24690  2.90347  2.73739  3.18146  2.89801  2.37887  2.77519  2.98518  4.58477  3.61503
          0.07818  4.53801  2.74098  0.61958  0.77255  1.15045  0.38052
     70   2.62783  4.38666  3.05287  2.34289  3.04967  3.15843  3.40275  3.29836  2.49787  2.96393  3.69323  3.00635  2.94065  2.81550  2.77473  2.50944  2.79701  2.95904  4.41969  3.79719     79 e . - -
          2.68618  4.42225  2.77519  2.73123  3.46354  2.40513  3.72494  3.29354  2.67741  2.69355  4.24690  2.90347  2.73739  3.18146  2.89801  2.37887  2.77519  2.98518  4.58477  3.61503
          0.02217  4.47686  4.55140  0.61958  0.77255  1.20324  0.35699
     71   2.58628  4.35299  3.08001  2.48510  3.75780  2.91383  3.59469  3.19592  2.45931  2.45671  3.65614  2.98437  3.73953  2.86864  2.86764  2.37146  2.58879  2.98025  4.67338  3.77260     80 s . - -
          2.68671  4.41672  2.77665  2.73207  3.46239  2.40607  3.72145  3.29249  2.67821  2.69301  4.24162  2.90389  2.73780  3.18095  2.89798  2.37977  2.77511  2.98516  4.57997  3.61357
          1.06669  0.43031  5.19417  2.78753  0.06355  0.48983  0.94863
     72   2.51719  3.10388  3.04599  2.70548  3.83209  3.20735  3.72100  2.49062  2.29725  2.99084  3.61545  2.71057  3.86197  3.00750  2.94517  2.71164  2.65237  2.85920  4.76803  3.86733    108 k x - -
          2.68618  4.42225  2.77519  2.73123  3.46354  2.40513  3.72494  3.29354  2.67741  2.69355  4.24690  2.90347  2.73739  3.18146  2.89801  2.37887  2.77519  2.98518  4.58477  3.61503
          0.07823  4.79986  2.70284  0.61958  0.77255  0.80390  0.59345
     73   2.69648  4.67091  2.79930  2.37571  3.95830  3.45072  3.04190  3.63589  2.25831  3.16500  3.61220  2.83883  3.78846  2.77120  2.20001  2.55349  2.55152  3.34466  4.92401  4.02243    109 r x - -
          2.68618  4.42225  2.77519  2.73123  3.46354  2.40513  3.72494  3.29354  2.67741  2.69355  4.24690  2.90347  2.73739  3.18146  2.89801  2.37887  2.77519  2.98518  4.58477  3.61503
          0.01288  4.75402  5.47637  0.61958  0.77255  0.91804  0.50966
     74   2.46106  3.72620  3.32499  2.72766  3.39723  2.94700  3.62405  2.92422  2.81007  2.59740  3.54307  3.29618  3.55857  3.15465  3.21804  2.43702  2.84687  2.02585  4.62943  3.72926    110 v x - -
          2.68618  4.42225  2.77519  2.73123  3.46354  2.40513  3.72494  3.29354  2.67741  2.69355  4.24690  2.90347  2.73739  3.18146  2.89801  2.37887  2.77519  2.98518  4.58477  3.61503
          0.33573  4.75402  1.28531  0.61958  0.77255  0.78618  0.60804
     75   2.39158  4.84951  3.03091  2.52951  4.07876  3.53355  3.74370  3.48818  2.55574  2.96418  3.92706  3.07866  2.75534  2.47885  2.87225  2.51997  2.58926  2.34794  5.36361  4.03903    111 v x - -
          2.68618  4.42225  2.77519  2.73123  3.46354  2.40513  3.72494  3.29354  2.67741  2.69355  4.24690  2.90347  2.73739  3.18146  2.89801  2.37887  2.77519  2.98518  4.58477  3.61503
          0.01683  4.48869  5.21104  0.61958  0.77255  1.01551  0.44976
     76   2.16274  2.17168  4.19725  3.61098  3.33768  3.73023  4.15273  2.45498  3.49228  1.94419  2.68233  3.67248  3.98548  3.33330  3.56735  2.98841  2.98314  2.48660  4.84447  3.65187    112 l . - -
          2.68618  4.42225  2.77519  2.73123  3.46354  2.40513  3.72494  3.29354  2.67741  2.69355  4.24690  2.90347  2.73739  3.18146  2.89801  2.37887  2.77519  2.98518  4.58477  3.61503
          0.01849  4.65651  4.73104  0.61958  0.77255  1.14101  0.38492
     77   2.15648  3.80195  3.19793  2.69837  3.98809  2.64406  3.45802  3.23721  2.63086  2.71157  3.87299  3.10690  3.40235  3.02382  2.64270  2.54344  2.77043  2.99457  5.32221  3.21455    113 a . - -
          2.68618  4.42225  2.77519  2.73123  3.46354  2.40513  3.72494  3.29354  2.67741  2.69355  4.24690  2.90347  2.73739  3.18146  2.89801  2.37887  2.77519  2.98518  4.58477  3.61503
          0.05549  4.65229  3.11359  0.61958  0.77255  1.14537  0.38288
     78   2.15207  4.90093  3.08607  2.25933  3.40564  3.36680  3.61123  2.92125  2.58706  2.89581  3.83057  2.79221  3.18419  2.88103  3.04689  2.26079  2.92035  3.22769  5.41003  4.08229    114 a . - -
          2.68618  4.42225  2.77519  2.73123  3.46354  2.40513  3.72494  3.29354  2.67741  2.69355  4.24690  2.90347  2.73739  3.18146  2.89801  2.37887  2.77519  2.98518  4.58477  3.61503
          0.03073  4.61167  3.89566  0.61958  0.77255  1.18555  0.36468
     79   2.64242  4.12913  3.58807  3.00555  2.92116  3.09284  3.80746  2.51595  2.89275  2.49393  3.52898  3.35672  2.66037  3.32136  2.93050  2.53118  2.87553  2.63719  3.36489  3.51836    115 l . - -
          2.68618  4.42225  2.77519  2.73123  3.46354  2.40513  3.72494  3.29354  2.67741  2.69355  4.24690  2.90347  2.73739  3.18146  2.89801  2.37887  2.77519  2.98518  4.58477  3.61503
          0.04647  4.59605  3.34347  0.61958  0.77255  1.08134  0.41422
     80   2.43085  4.52757  3.49729  2.89866  3.54399  2.72783  3.92253  2.71145  2.89732  2.70615  3.62671  3.36832  3.72125  3.07078  2.84388  2.39409  2.70881  2.16830  5.09909  3.09634    116 v . - -
          2.68551  4.42095  2.77631  2.73252  3.46372  2.40615  3.72349  3.29334  2.67808  2.69358  4.24517  2.90339  2.73595  3.18138  2.89703  2.37924  2.77466  2.98410  4.58423  3.61660
          0.90843  0.60867  2.94178  2.56175  0.08031  1.19015  0.36266
     81   2.66276  4.22186  4.09217  3.50898  2.46075  3.80610  4.09958  2.67482  3.30960  2.15633  3.15614  3.75099  2.73316  3.52713  3.61140  2.74795  2.87119  2.43719  4.37034  2.16010    157 l x - -
          2.68618  4.42225  2.77519  2.73123  3.46354  2.40513  3.72494  3.29354  2.67741  2.69355  4.24690  2.90347  2.73739  3.18146  2.89801  2.37887  2.77519  2.98518  4.58477  3.61503
          0.01548  4.57168  5.29403  0.61958  0.77255  1.23425  0.34397
     82   2.57712  5.10104  2.97950  2.42649  4.39615  3.42326  3.70903  3.60092  2.43485  3.18175  4.15562  2.73899  3.76887  2.11396  2.23806  2.38709  2.89224  2.88748  5.56465  4.18729    158 q x - -
          2.68618  4.42225  2.77519  2.73123  3.46354  2.40513  3.72494  3.29354  2.67741  2.69355  4.24690  2.90347  2.73739  3.18146  2.89801  2.37887  2.77519  2.98518  4.58477  3.61503
          0.01548  4.57168  5.29403  0.61958  0.77255  1.13769  0.38648
     83   2.40398  4.64311  2.32409  2.78131  3.46104  3.46860  3.87139  2.66494  2.78039  2.66720  3.51803  3.13195  3.05109  3.10855  3.19441  2.72675  2.61487  2.55578  5.19752  3.58596    159 d x - -
          2.68618  4.42225  2.77519  2.73123  3.46354  2.40513  3.72494  3.29354  2.67741  2.69355  4.24690  2.90347  2.73739  3.18146  2.89801  2.37887  2.77519  2.98518  4.58477  3.61503
          0.03854  4.61285  3.57962  0.61958  0.77255  1.20430  0.35653
     84   2.65180  2.97329  2.78071  2.62635  3.83481  2.35748  3.80681  3.38884  2.56644  2.79300  3.64676  3.12918  3.21798  2.99209  2.86913  2.69018  2.89577  3.03636  5.31868  3.19666    160 g x - -
          2.68618  4.42225  2.77519  2.73123  3.46354  2.40513  3.72494  3.29354  2.67741  2.69355  4.24690  2.90347  2.73739  3.18146  2.89801  2.37887  2.77519  2.98518  4.58477  3.61503
          0.03160  4.59700  3.86201  0.61958  0.77255  1.22560  0.34755
     85   2.72456  4.30412  3.88066  3.08913  2.76301  3.76955  3.72640  2.68479  3.13663  2.34252  3.30896  3.62522  4.14379  3.38987  3.21229  2.45971  2.11508  2.04345  3.76432  3.69463    161 v x - -
          2.68625  4.42232  2.77522  2.73126  3.46355  2.40482  3.72501  3.29361  2.67747  2.69358  4.24696  2.90353  2.73746  3.18153  2.89807  2.37881  2.77507  2.98521  4.58484  3.61510
          0.36750  1.34439  3.06113  0.14684  1.99092  1.20879  0.35462
     86   2.47598  4.23905  3.83108  3.43828  3.05298  3.63423  4.07990  2.31807  3.34194  1.64293  2.76618  3.22420  3.99074  3.45510  3.34335  3.06485  2.61321  2.43153  4.84515  3.64542    163 l x - -
          2.68543  4.42242  2.77531  2.73134  3.46348  2.40512  3.72491  3.29364  2.67750  2.69369  4.24707  2.90364  2.73757  3.18121  2.89731  2.37904  2.77537  2.98536  4.58494  3.61520
          1.18347  0.40566  3.60284  0.06753  2.72872  1.00602  0.45519
     87   2.69664  4.03409  3.25807  2.45571  3.33944  3.53310  3.85008  3.30966  2.67294  2.68687  3.53693  3.10609  3.84650  3.05762  2.59826  1.91064  2.86828  3.03797  5.27678  2.87310    165 s x - -
          2.68618  4.42225  2.77519  2.73123  3.46354  2.40513  3.72494  3.29354  2.67741  2.69355  4.24690  2.90347  2.73739  3.18146  2.89801  2.37887  2.77519  2.98518  4.58477  3.61503
          0.05408  4.64583  3.14552  0.61958  0.77255  1.11458  0.39758
     88   2.57150  4.54331  3.52446  2.65418  3.56963  2.64487  3.94560  2.50128  2.87984  1.89414  3.31158  3.39367  3.62650  2.89827  3.21234  2.63787  2.98308  2.73446  5.11539  3.86755    166 l . - -
          2.68647  4.41823  2.77539  2.73140  3.46343  2.40521  3.72515  3.29383  2.67769  2.69353  4.24719  2.90376  2.73755  3.18135  2.89771  2.37861  2.77539  2.98548  4.58110  3.61474
          0.82101  0.63512  3.50193  0.64629  0.74231  1.00803  0.45403
     89   2.54674  5.05440  2.92242  2.55649  3.47433  3.15575  3.41519  3.62960  2.28792  3.09581  4.11727  3.08619  3.65475  2.84993  2.08647  2.42349  2.79502  2.82106  5.53858  3.85403    170 r x - -
          2.68618  4.42225  2.77519  2.73123  3.46354  2.40513  3.72494  3.29354  2.67741  2.69355  4.24690  2.90347  2.73739  3.18146  2.89801  2.37887  2.77519  2.98518  4.58477  3.61503
          0.05099  4.70466  3.20260  0.61958  0.77255  0.52322  0.89798
     90   2.67452  4.65477  3.05016  2.02596  3.91196  3.53388  3.02111  2.78324  2.44939  2.78523  3.74352  2.88932  3.52200  2.92901  2.63450  2.66355  2.76249  3.15388  4.93351  4.03222    171 e x - -
          2.68618  4.42225  2.77519  2.73123  3.46354  2.40513  3.72494  3.29354  2.67741  2.69355  4.24690  2.90347  2.73739  3.18146  2.89801  2.37887  2.77519  2.98518  4.58477  3.61503
          0.25316  4.91951  1.53084  0.61958  0.77255  0.85338  0.55508
     91   2.71605  5.00961  2.98137  2.39230  3.94351  3.40003  3.78121  3.36655  2.48103  2.98729  4.07607  3.03185  3.48058  2.81382  1.98543  2.34369  2.99101  3.30193  3.73695  3.19967    172 r x - -
          2.68618  4.42225  2.77519  2.73123  3.46354  2.40513  3.72494  3.29354  2.67741  2.69355  4.24690  2.90347  2.73739  3.18146  2.89801  2.37887  2.77519  2.98518  4.58477  3.61503
          0.04453  4.69106  3.37045  0.61958  0.77255  1.19282  0.36149
     92   2.44393  5.21466  2.25247  2.24262  4.17307  3.17590  3.24990  4.01393  2.46217  3.37118  3.56016  2.78866  3.30841  2.77444  2.55165  2.62142  2.65760  3.33707  5.65873  4.25937    173 e x - -
          2.68618  4.42225  2.77519  2.73123  3.46354  2.40513  3.72494  3.29354  2.67741  2.69355  4.24690  2.90347  2.73739  3.18146  2.89801  2.37887  2.77519  2.98518  4.58477  3.61503
          0.09461  4.66413  2.51525  0.61958  0.77255  1.19494  0.36057
     93   2.67271  4.88997  3.15472  2.42419  3.70319  3.01165  3.56814  3.40882  2.58734  3.06471  3.85142  3.00359  3.84715  2.62789  2.17576  2.55528  2.81754  2.39080  5.15830  3.79426    174 r x - -
          2.68618  4.42225  2.77519  2.73123  3.46354  2.40513  3.72494  3.29354  2.67741  2.69355  4.24690  2.90347  2.73739  3.18146  2.89801  2.37887  2.77519  2.98518  4.58477  3.61503
          0.09511  4.60085  2.51726  0.61958  0.77255  0.66394  0.72323
     94   2.67703  3.75575  3.98460  3.46525  2.77068  3.61809  3.95286  2.47825  3.40574  2.26798  3.19250  3.68866  4.00579  3.59728  3.56702  3.05533  2.67815  2.45424  1.87462  3.39095    175 w x - -
          2.68618  4.42225  2.77519  2.73123  3.46354  2.40513  3.72494  3.29354  2.67741  2.69355  4.24690  2.90347  2.73739  3.18146  2.89801  2.37887  2.77519  2.98518  4.58477  3.61503
          0.17385  4.78917  1.88876  0.61958  0.77255  0.88178  0.53451
     95   2.49313  4.59719  2.90186  2.21696  4.08519  3.30250  3.61666  3.54715  2.26658  2.79979  3.91978  2.94754  2.91819  2.83091  2.80187  2.67160  2.55058  3.14891  4.86810  3.65491    176 e x - -
          2.68618  4.42225  2.77519  2.73123  3.46354  2.40513  3.72494  3.29354  2.67741  2.69355  4.24690  2.90347  2.73739  3.18146  2.89801  2.37887  2.77519  2.98518  4.58477  3.61503
          0.11492  4.70225  2.30776  0.61958  0.77255  1.03697  0.43777
     96   2.38329  4.47268  3.03903  2.56864  3.21587  3.28041  3.31061  3.34013  2.27247  2.85788  3.78221  3.00232  3.69822  2.78726  2.87045  2.19273  2.90388  3.10183  4.49486  3.74318    177 s x - -
          2.68618  4.42225  2.77519  2.73123  3.46354  2.40513  3.72494  3.29354  2.67741  2.69355  4.24690  2.90347  2.73739  3.18146  2.89801  2.37887  2.77519  2.98518  4.58477  3.61503
          0.02157  4.65581  4.43660  0.61958  0.77255  0.81284  0.58627
     97   2.72829  4.44020  3.12889  2.42349  3.48387  3.13281  3.60630  3.12224  2.35433  2.20744  3.45043  3.12242  3.35779  2.97651  3.02047  2.71132  2.82558  2.80755  4.76976  3.34777    178 l . - -
          2.68618  4.42225  2.77519  2.73123  3.46354  2.40513  3.72494  3.29354  2.67741  2.69355  4.24690  2.90347  2.73739  3.18146  2.89801  2.37887  2.77519  2.98518  4.58477  3.61503
          0.03599  4.81233  3.60363  0.61958  0.77255  1.07985  0.41498
     98   2.65299  4.41664  2.95629  2.65271  3.21218  3.20128  3.55891  2.66629  2.58823  2.79300  3.71486  3.05994  3.68541  2.91126  3.08387  2.14594  2.76432  2.65680  4.75015  3.71564    179 s . - -
          2.68618  4.42225  2.77519  2.73123  3.46354  2.40513  3.72494  3.29354  2.67741  2.69355  4.24690  2.90347  2.73739  3.18146  2.89801  2.37887  2.77519  2.98518  4.58477  3.61503
          0.04549  4.78878  3.32023  0.61958  0.77255  1.10944  0.40009
     99   2.59737  4.31934  3.14484  2.60789  3.35033  3.39227  3.65875  3.05292  2.49435  2.69913  3.72435  2.74868  3.47043  2.91981  2.62959  2.62334  2.81395  2.46314  4.75208  3.43181    180 v . - -
          2.68618  4.42225  2.77519  2.73123  3.46354  2.40513  3.72494  3.29354  2.67741  2.69355  4.24690  2.90347  2.73739  3.18146  2.89801  2.37887  2.77519  2.98518  4.58477  3.61503
          0.09941  4.75615  2.45309  0.61958  0.77255  1.14797  0.38167
    100   2.56169  3.14462  2.66692  2.58945  3.79462  3.44223  3.54696  2.93203  2.61471  2.61654  3.69986  2.96401  3.30761  2.91344  2.81374  2.64633  2.87745  2.93073  4.72513  3.33099    181 a . - -
          2.68619  4.42201  2.77526  2.73139  3.46357  2.40515  3.72467  3.29366  2.67753  2.69329  4.24688  2.90353  2.73734  3.18152  2.89798  2.37875  2.77523  2.98529  4.58465  3.61497
          0.92478  0.60048  2.90344  0.31273  1.31470  0.95886  0.48342
    101   2.45200  3.35573  3.54048  2.78170  3.36564  3.59816  3.55902  2.38603  2.93795  2.14753  3.40290  3.23989  3.86426  3.16140  2.99351  2.73777  2.89346  2.54138  4.54704  3.20438    186 l x - -
          2.68618  4.42225  2.77519  2.73123  3.46354  2.40513  3.72494  3.29354  2.67741  2.69355  4.24690  2.90347  2.73739  3.18146  2.89801  2.37887  2.77519  2.98518  4.58477  3.61503
          0.04197  4.71911  3.43654  0.61958  0.77255  0.96861  0.47741
    102   2.63504  4.43289  3.01198  2.53758  3.85537  3.30664  3.59292  3.25407  2.39831  3.17985  3.24636  2.93278  3.35409  2.84842  2.35446  2.29422  2.52973  3.18188  4.68888  3.88545    187 s . - -
          2.68618  4.42225  2.77519  2.73123  3.46354  2.40513  3.72494  3.29354  2.67741  2.69355  4.24690  2.90347  2.73739  3.18146  2.89801  2.37887  2.77519  2.98518  4.58477  3.61503
          0.04872  4.81805  3.23234  0.61958  0.77255  1.14355  0.38373
    103   2.55527  4.50514  3.13405  2.51047  3.67618  2.81903  3.10555  3.08632  2.56571  2.60224  3.71449  2.97034  2.99571  2.92594  2.74218  2.56969  2.77646  3.00703  4.81288  3.91193    188 e . - -
          2.68618  4.42225  2.77519  2.73123  3.46354  2.40513  3.72494  3.29354  2.67741  2.69355  4.24690  2.90347  2.73739  3.18146  2.89801  2.37887  2.77519  2.98518  4.58477  3.61503
          0.08991  4.78187  2.55606  0.61958  0.77255  1.18592  0.36451
    104   2.68623  4.69135  2.53744  2.38444  3.90861  3.14721  3.35316  3.77038  2.35457  3.31715  4.02653  2.75752  3.42647  2.60388  2.13266  2.56684  2.81513  3.46477  4.93193  4.03020    189 r . - -
          2.68618  4.42225  2.77519  2.73123  3.46354  2.40513  3.72494  3.29354  2.67741  2.69355  4.24690  2.90347  2.73739  3.18146  2.89801  2.37887  2.77519  2.98518  4.58477  3.61503
          0.06152  4.70548  2.98331  0.61958  0.77255  1.26545  0.33144
    105   2.64765  4.54990  2.54703  2.32382  3.54329  2.86985  3.25740  3.16063  2.46360  2.99901  3.86847  2.93946  3.43459  2.81474  2.83190  2.53216  2.90552  2.91438  4.83075  3.92948    190 e . - -
          2.68631  4.42197  2.77560  2.73130  3.46216  2.40563  3.72471  3.29366  2.67743  2.69291  4.24536  2.90386  2.73744  3.18153  2.89816  2.37914  2.77547  2.98453  4.58429  3.61453
          1.13815  0.40605  4.31925  1.40773  0.28064  0.93508  0.49849
    106   2.56625  4.40312  3.25403  2.69435  3.16888  3.48623  2.63265  3.19166  2.33797  2.68005  3.55097  3.14870  3.77800  2.91676  2.80017  2.73978  2.83167  2.75309  3.52157  3.58172    198 k x - -
          2.68618  4.42225  2.77519  2.73123  3.46354  2.40513  3.72494  3.29354  2.67741  2.69355  4.24690  2.90347  2.73739  3.18146  2.89801  2.37887  2.77519  2.98518  4.58477  3.61503
          0.16916  4.78960  1.91519  0.61958  0.77255  1.09599  0.40678
    107   2.69227  4.08727  3.54636  2.99562  3.09345  3.40608  3.73305  2.59218  3.00038  1.75874  3.19654  3.31206  3.91167  3.26670  3.14809  2.84846  2.78516  2.34242  4.49102  3.44342    199 l x - -
          2.68618  4.42225  2.77519  2.73123  3.46354  2.40513  3.72494  3.29354  2.67741  2.69355  4.24690  2.90347  2.73739  3.18146  2.89801  2.37887  2.77519  2.98518  4.58477  3.61503
          0.10839  4.67923  2.37045  0.61958  0.77255  0.73550  0.65252
    108   2.55098  4.37235  3.02497  2.57656  4.04305  3.38362  3.36269  3.28713  2.43629  2.97003  3.10371  2.61358  3.33854  2.26913  2.92303  2.56809  2.66420  3.21514  4.92223  4.02093    200 q . - -
          2.68618  4.42225  2.77519  2.73123  3.46354  2.40513  3.72494  3.29354  2.67741  2.69355  4.24690  2.90347  2.73739  3.18146  2.89801  2.37887  2.77519  2.98518  4.58477  3.61503
          0.02862  4.88590  3.87967  0.61958  0.77255  1.17243  0.37050
    109   2.57674  3.71652  2.67326  2.67648  3.19381  3.55752  3.60802  3.12376  2.60808  2.69865  3.71816  3.13648  3.46562  2.91004  2.82824  2.31785  2.58980  2.93066  4.80702  3.42280    201 s . - -
          2.68618  4.42225  2.77519  2.73123  3.46354  2.40513  3.72494  3.29354  2.67741  2.69355  4.24690  2.90347  2.73739  3.18146  2.89801  2.37887  2.77519  2.98518  4.58477  3.61503
          0.06521  4.86877  2.89232  0.61958  0.77255  1.19371  0.36111
    110   2.55006  4.10707  3.10810  2.68860  3.73723  3.08125  3.63586  2.71126  2.60784  2.44862  3.74161  3.04925  3.37021  2.85037  2.92612  2.29299  2.68340  2.96190  4.70582  3.76433    202 s . - -
          2.68618  4.42225  2.77519  2.73123  3.46354  2.40513  3.72494  3.29354  2.67741  2.69355  4.24690  2.90347  2.73739  3.18146  2.89801  2.37887  2.77519  2.98518  4.58477  3.61503
          0.05928  4.81566  3.00672  0.61958  0.77255  1.25481  0.33565
    111   2.56279  4.39212  2.90511  2.54467  3.82533  3.15059  3.58355  3.26316  2.52137  2.54395  3.81506  3.00046  3.20079  2.75629  3.02239  2.30484  2.73279  2.71137  4.81233  3.74743    203 s . - -
          2.68618  4.42225  2.77519  2.73123  3.46354  2.40513  3.72494  3.29354  2.67741  2.69355  4.24690  2.90347  2.73739  3.18146  2.89801  2.37887  2.77519  2.98518  4.58477  3.61503
          0.03052  4.76908  3.83663  0.61958  0.77255  0.57009  0.83350
    112   2.76750  4.36207  2.94340  2.65898  3.63791  3.51612  2.69900  3.27570  2.51885  2.54272  3.82538  2.95935  3.47453  2.91664  2.71363  2.47173  2.25421  3.22456  4.94334  3.90788    204 t . - -
          2.68663  4.42197  2.77585  2.73189  3.46374  2.40574  3.72354  3.29307  2.67758  2.69325  4.24711  2.90397  2.73742  3.18108  2.89777  2.37842  2.77430  2.98507  4.58472  3.61452
          0.72817  0.72272  3.44886  1.34279  0.30262  0.76160  0.62908
    113   2.67945  4.32414  3.08550  2.52962  4.09162  3.26642  3.36988  3.50419  2.61517  2.58829  3.99614  2.86894  3.04736  2.42038  2.99609  1.93480  2.79022  3.36028  5.01233  4.11093    217 s x - -
          2.68618  4.42225  2.77519  2.73123  3.46354  2.40513  3.72494  3.29354  2.67741  2.69355  4.24690  2.90347  2.73739  3.18146  2.89801  2.37887  2.77519  2.98518  4.58477  3.61503
          0.07114  5.05890  2.77547  0.61958  0.77255  0.82518  0.57653
    114   2.66612  4.74832  2.99135  2.51417  4.08271  3.41739  3.60198  3.61884  2.48483  3.13661  3.87448  3.04657  2.37423  2.31279  2.98508  2.22073  2.86929  3.28399  4.75193  3.27349    218 s x - -
          2.68618  4.42225  2.77519  2.73123  3.46354  2.40513  3.72494  3.29354  2.67741  2.69355  4.24690  2.90347  2.73739  3.18146  2.89801  2.37887  2.77519  2.98518  4.58477  3.61503
          0.21884  5.03216  1.66060  0.61958  0.77255  0.83735  0.56715
    115   2.59147  4.50247  3.11641  2.66049  3.55761  3.16835  3.57473  3.31572  2.62924  2.69742  3.68614  3.13610  2.28186  2.98587  2.99934  2.23222  2.75607  3.05587  4.40635  3.71676    219 s x - -
          2.68623  4.42230  2.77525  2.73128  3.46359  2.40518  3.72500  3.29359  2.67746  2.69358  4.24695  2.90352  2.73682  3.18152  2.89806  2.37881  2.77524  2.98523  4.58482  3.61508
          0.50886  1.86810  1.40894  0.17615  1.82318  0.87598  0.53863
    116   2.49372  4.70306  2.86427  2.40625  4.21057  3.11348  3.33628  3.74968  2.31552  3.36744  4.25108  2.94530  3.78494  2.24611  2.77836  2.46075  2.35778  3.16052  5.65475  3.64268    221 q x - -
          2.68618  4.42225  2.77519  2.73123  3.46354  2.40513  3.72494  3.29354  2.67741  2.69355  4.24690  2.90347  2.73739  3.18146  2.89801  2.37887  2.77519  2.98518  4.58477  3.61503
          0.03797  4.73588  3.55849  0.61958  0.77255  0.38719  1.13620
    117   2.64604  4.56787  3.24782  2.90350  3.80857  3.57805  3.55825  2.82078  2.65508  2.68937  2.87726  3.18251  3.35949  3.11446  2.91287  2.01565  2.67531  2.64211  4.90820  3.30602    222 s . - -
          2.68618  4.42225  2.77519  2.73123  3.46354  2.40513  3.72494  3.29354  2.67741  2.69355  4.24690  2.90347  2.73739  3.18146  2.89801  2.37887  2.77519  2.98518  4.58477  3.61503
          0.31547  5.18875  1.32811  0.61958  0.77255  0.85946  0.55059
    118   2.64709  4.41706  3.15641  2.70238  3.19938  3.18544  3.66849  3.24949  2.54185  2.71553  3.80352  2.79624  2.94292  2.98689  2.68404  2.46051  2.69625  2.61023  4.82128  3.61541    223 s . - -
          2.68618  4.42225  2.77519  2.73123  3.46354  2.40513  3.72494  3.29354  2.67741  2.69355  4.24690  2.90347  2.73739  3.18146  2.89801  2.37887  2.77519  2.98518  4.58477  3.61503
          0.05519  4.88457  3.07628  0.61958  0.77255  1.33859  0.30410
    119   2.69067  4.20298  3.55156  3.01165  2.70967  3.59484  3.16686  2.45271  2.69841  2.43253  3.09439  3.36086  3.61715  3.20532  3.08593  2.42954  2.69450  2.57368  4.61357  3.60999    224 s . - -
          2.68635  4.42194  2.77545  2.73104  3.46266  2.40536  3.72461  3.29332  2.67752  2.69363  4.24734  2.90354  2.73725  3.18162  2.89791  2.37894  2.77530  2.98488  4.58493  3.61485
          0.40333  1.12229  5.05543  1.30609  0.31591  0.78816  0.60639
    120   2.80264  3.88255  3.30543  2.90482  3.77200  3.39107  3.65544  3.37195  2.83329  2.96645  1.51261  3.12092  3.58226  2.66186  2.90248  2.64101  3.03815  3.30218  4.83113  3.95325    238 m x - -
          2.68618  4.42225  2.77519  2.73123  3.46354  2.40513  3.72494  3.29354  2.67741  2.69355  4.24690  2.90347  2.73739  3.18146  2.89801  2.37887  2.77519  2.98518  4.58477  3.61503
          0.05519  5.44052  3.00868  0.61958  0.77255  0.74724  0.64183
    121   2.81661  4.47421  3.26281  2.68551  3.76769  3.27196  3.40549  3.69908  1.78106  3.23364  3.64822  3.04987  2.64746  2.87812  2.61122  2.70986  3.11346  2.58295  4.77035  3.62916    239 k x - -
          2.68618  4.42225  2.77519  2.73123  3.46354  2.40513  3.72494  3.29354  2.67741  2.69355  4.24690  2.90347  2.73739  3.18146  2.89801  2.37887  2.77519  2.98518  4.58477  3.61503
          0.10757  5.48601  2.32438  0.61958  0.77255  0.85775  0.55185
    122   2.37869  4.23805  3.40492  3.07810  2.93883  3.08440  3.67145  3.13530  2.77679  2.58706  2.90665  3.06570  3.41150  3.25974  3.12164  2.17349  2.42586  2.97186  4.74856  3.51532    240 s x - -
          2.68618  4.42225  2.77519  2.73123  3.46354  2.40513  3.72494  3.29354  2.67741  2.69355  4.24690  2.90347  2.73739  3.18146  2.89801  2.37887  2.77519  2.98518  4.58477  3.61503
          0.06908  5.49144  2.77064  0.61958  0.77255  0.81899  0.58139
    123   2.81393  4.35053  3.80890  3.44744  2.67414  3.69626  3.56007  2.62472  3.20974  2.48423  1.92253  3.17140  3.70426  3.51153  3.31697  2.28840  2.45038  2.83822  4.82462  3.83813    241 m x - -
          2.68600  4.42251  2.77547  2.73150  3.46331  2.40525  3.72519  3.29358  2.67744  2.69312  4.24544  2.90356  2.73750  3.18165  2.89801  2.37878  2.77489  2.98532  4.58503  3.61533
          0.39595  1.33759  2.74135  0.52401  0.89683  1.04052  0.43583
    124   2.54578  4.57312  3.59545  3.31209  3.25484  3.71506  3.77052  2.77700  2.44633  2.50288  1.89480  3.54584  3.45871  3.45250  2.95084  2.47386  2.71768  3.00389  4.98052  3.52905    245 m x - -
          2.68618  4.42225  2.77519  2.73123  3.46354  2.40513  3.72494  3.29354  2.67741  2.69355  4.24690  2.90347  2.73739  3.18146  2.89801  2.37887  2.77519  2.98518  4.58477  3.61503
          0.62461  5.84085  0.77301  0.61958  0.77255  1.24746  0.33860
    125   2.94987  4.65719  4.27093  3.79594  3.03001  3.47058  4.18214  2.82657  2.69808  2.13827  1.28981  3.88546  3.79031  3.77521  3.49624  3.11352  3.03865  2.65764  4.86607  3.87348    246 m x - -
          2.68618  4.42225  2.77519  2.73123  3.46354  2.40513  3.72494  3.29354  2.67741  2.69355  4.24690  2.90347  2.73739  3.18146  2.89801  2.37887  2.77519  2.98518  4.58477  3.61503
          0.23365  5.62927  1.58586  0.61958  0.77255  0.71625  0.67057
    126   2.59223  4.46654  3.64178  3.17174  2.47342  3.53697  3.56288  3.39033  2.11354  2.59818  2.91933  3.46440  2.99872  3.13075  2.80413  2.19610  2.89517  3.20133  4.93283  3.86058    247 k x - -
          2.68618  4.42225  2.77519  2.73123  3.46354  2.40513  3.72494  3.29354  2.67741  2.69355  4.24690  2.90347  2.73739  3.18146  2.89801  2.37887  2.77519  2.98518  4.58477  3.61503
          0.28513  5.84143  1.40575  0.61958  0.77255  1.26752  0.33063
    127   2.75634  4.75068  4.11732  3.64877  3.18728  3.94017  3.83334  3.28126  3.04632  2.79044  1.28790  2.95910  3.91308  3.64302  3.57587  2.14530  3.00727  2.81481  5.15948  3.78686    248 m . - -
          2.68662  4.42290  2.77583  2.73188  3.46241  2.40558  3.72537  3.29388  2.67500  2.69335  4.24217  2.90409  2.73788  3.18196  2.89746  2.37884  2.77562  2.98539  4.58534  3.61509
          0.83058  0.84224  2.01395  0.26403  1.46081  1.00456  0.45603
    128   2.63083  4.39289  4.13276  3.76262  2.20979  3.94565  4.13970  3.00978  2.59323  2.04858  2.94378  3.58945  3.51306  3.69404  3.56866  2.19589  2.29440  2.77340  5.13981  3.35734    251 l x - -
          2.68604  4.42164  2.77584  2.73175  3.46207  2.40575  3.72554  3.29314  2.67752  2.69278  4.24739  2.90393  2.73796  3.18173  2.89845  2.37769  2.77476  2.98498  4.58540  3.61545
          0.89517  0.57757  3.49981  0.01769  4.04374  0.32442  1.28355
    129   1.96102  4.93306  4.32724  4.14953  2.66845  4.05063  4.31791  2.88715  2.76914  2.08336  2.89747  3.70906  3.69670  3.76426  3.18286  2.01941  2.36477  2.88584  5.03300  3.82162    253 a . - -
          2.68618  4.42225  2.77519  2.73123  3.46354  2.40513  3.72494  3.29354  2.67741  2.69355  4.24690  2.90347  2.73739  3.18146  2.89801  2.37887  2.77519  2.98518  4.58477  3.61503
          0.25557  6.49559  1.49605  0.61958  0.77255  1.31567  0.31238
    130   2.19193  4.70968  4.13905  3.79831  2.73434  3.79672  3.45322  2.67957  2.67883  2.17419  4.02796  3.71219  3.79068  3.50288  3.48582  1.73515  2.56100  2.76294  5.08400  3.79300    254 s . - -
          2.68433  4.42228  2.77626  2.73233  3.46238  2.40594  3.72558  3.29279  2.67797  2.69144  4.24755  2.90441  2.73795  3.18210  2.89878  2.37839  2.77439  2.98474  4.58494  3.61553
          0.79251  0.73577  2.68592  0.57288  0.82988  0.56435  0.84102
    131   1.83538  4.36085  4.01198  4.50606  2.88255  3.83123  4.48003  2.40344  3.89881  1.54677  3.89088  4.40028  3.96419  4.29187  4.12950  2.56131  2.58495  2.31852  4.24014  3.24310    268 l x - -
          2.68618  4.42225  2.77519  2.73123  3.46354  2.40513  3.72494  3.29354  2.67741  2.69355  4.24690  2.90347  2.73739  3.18146  2.89801  2.37887  2.77519  2.98518  4.58477  3.61503
          0.25586  6.40003  1.49573  0.61958  0.77255  0.45165  1.01218
    132   1.63156  4.75595  5.50311  4.88064  2.58900  4.05100  4.99558  2.53111  4.53954  1.31290  4.10361  4.66762  3.38122  4.42674  4.68877  2.92896  2.76698  2.20950  5.12737  4.38224    269 l x - -
          2.68618  4.42225  2.77519  2.73123  3.46354  2.40513  3.72494  3.29354  2.67741  2.69355  4.24690  2.90347  2.73739  3.18146  2.89801  2.37887  2.77519  2.98518  4.58477  3.61503
          0.20896  6.31394  1.67794  0.61958  0.77255  0.85151  0.55647
    133   1.68543  4.60203  5.03169  4.50931  2.60875  3.30031  4.89195  2.44938  4.47820  1.43357  3.95360  4.57282  4.15695  4.65797  4.62779  2.53850  2.60294  2.39800  4.95879  4.04463    270 l x - -
          2.68618  4.42225  2.77519  2.73123  3.46354  2.40513  3.72494  3.29354  2.67741  2.69355  4.24690  2.90347  2.73739  3.18146  2.89801  2.37887  2.77519  2.98518  4.58477  3.61503
          0.02919  6.24897  3.61814  0.61958  0.77255  0.62863  0.76212
    134   1.42177  4.59657  4.97064  4.49628  3.13404  3.22242  4.49228  2.91361  4.63567  1.72308  4.00847  4.78634  3.56208  4.56338  4.40555  2.46645  2.41358  2.09037  5.26090  4.36483    271 a x - -
          2.68618  4.42225  2.77519  2.73123  3.46354  2.40513  3.72494  3.29354  2.67741  2.69355  4.24690  2.90347  2.73739  3.18146  2.89801  2.37887  2.77519  2.98518  4.58477  3.61503
          0.03926  6.42466  3.30020  0.61958  0.77255  0.32664  1.27778
    135   1.58341  4.58153  4.80191  4.98876  3.03729  3.27240  4.94822  2.72635  4.42693  1.25740  3.86361  4.33976  3.59851  4.83847  4.73741  2.88881  2.88286  2.24338  5.18447  4.32111    272 l x - -
          2.68618  4.42225  2.77519  2.73123  3.46354  2.40513  3.72494  3.29354  2.67741  2.69355  4.24690  2.90347  2.73739  3.18146  2.89801  2.37887  2.77519  2.98518  4.58477  3.61503
          0.02739  6.53306  3.66656  0.61958  0.77255  0.43674  1.03885
    136   1.21984  4.30719  5.08399  4.68164  3.32217  3.14718  4.50601  3.16648  4.81796  1.30307  4.03161  4.78412  4.31083  4.63422  4.55089  2.66774  3.19215  2.56979  4.99291  4.59122    273 a x - -
          2.68618  4.42225  2.77519  2.73123  3.46354  2.40513  3.72494  3.29354  2.67741  2.69355  4.24690  2.90347  2.73739  3.18146  2.89801  2.37887  2.77519  2.98518  4.58477  3.61503
          0.02873  6.55989  3.61554  0.61958  0.77255  0.58518  0.81420
    137   1.23956  3.84034  5.32526  4.75013  2.68705  3.01791  4.76203  3.12493  4.55176  1.66260  3.69841  4.74395  4.28253  4.57787  4.37180  2.35145  2.82808  2.83981  4.81217  4.21909    274 a x - -
          2.68618  4.42225  2.77519  2.73123  3.46354  2.40513  3.72494  3.29354  2.67741  2.69355  4.24690  2.90347  2.73739  3.18146  2.89801  2.37887  2.77519  2.98518  4.58477  3.61503
          0.03280  6.55726  3.47883  0.61958  0.77255  0.35062  1.21824
    138   1.80818  4.11600  5.34122  5.05513  2.39608  3.10210  4.77687  2.70243  4.68092  1.19715  3.45933  4.48411  4.57207  4.59765  4.09986  2.84050  3.16432  2.68214  4.61876  3.60793    275 l x - -
          2.68618  4.42225  2.77519  2.73123  3.46354  2.40513  3.72494  3.29354  2.67741  2.69355  4.24690  2.90347  2.73739  3.18146  2.89801  2.37887  2.77519  2.98518  4.58477  3.61503
          0.00781  6.57134  5.05444  0.61958  0.77255  0.32560  1.28047
    139   1.01345  4.31170  5.29124  5.02367  3.48322  4.29281  4.94409  2.55746  4.75101  1.97534  3.76895  4.98777  3.40048  5.02637  4.62304  3.38207  2.62638  2.01671  5.35277  4.43414    276 a x - -
          2.68618  4.42225  2.77519  2.73123  3.46354  2.40513  3.72494  3.29354  2.67741  2.69355  4.24690  2.90347  2.73739  3.18146  2.89801  2.37887  2.77519  2.98518  4.58477  3.61503
          0.00425  6.60326  5.84937  0.61958  0.77255  0.48638  0.95411
    140   1.67864  4.57900  3.77267  3.32593  5.11888  2.68358  3.78698  4.13435  3.37289  3.60425  4.70441  3.52160  2.12406  2.67709  3.20728  1.92419  2.16204  3.49070  5.75526  4.88118    277 a x - -
          2.68618  4.42225  2.77519  2.73123  3.46354  2.40513  3.72494  3.29354  2.67741  2.69355  4.24690  2.90347  2.73739  3.18146  2.89801  2.37887  2.77519  2.98518  4.58477  3.61503
          0.00525  6.60761  5.54913  0.61958  0.77255  0.53168  0.88581
    141   2.33852  4.75999  4.23219  3.44617  3.69018  2.54462  4.11032  3.65416  3.39062  1.88944  3.89164  3.71974  3.75552  2.50870  3.27778  2.00102  2.33223  2.79254  5.69092  3.38345    278 l x - -
          2.68618  4.42225  2.77519  2.73123  3.46354  2.40513  3.72494  3.29354  2.67741  2.69355  4.24690  2.90347  2.73739  3.18146  2.89801  2.37887  2.77519  2.98518  4.58477  3.61503
          0.00310  6.60827  6.34974  0.61958  0.77255  0.52486  0.89560
    142   1.09437  4.75863  5.10360  4.60580  4.37595  4.26006  5.05120  3.24893  4.70045  3.30809  4.26983  4.89864  4.69256  4.51499  4.71199  3.46807  2.94646  0.97964  5.59385  4.64496    279 v x - -
          2.68618  4.42225  2.77519  2.73123  3.46354  2.40513  3.72494  3.29354  2.67741  2.69355  4.24690  2.90347  2.73739  3.18146  2.89801  2.37887  2.77519  2.98518  4.58477  3.61503
          0.00381  6.61219  6.00888  0.61958  0.77255  0.54536  0.86662
    143   1.63634  5.06366  3.97247  3.33198  3.98308  4.27249  3.65288  4.18028  3.53681  2.45724  4.19792  2.74466  4.26625  3.02717  3.41659  1.27838  3.03924  3.62488  5.03170  3.82916    280 s x - -
          2.68618  4.42225  2.77519  2.73123  3.46354  2.40513  3.72494  3.29354  2.67741  2.69355  4.24690  2.90347  2.73739  3.18146  2.89801  2.37887  2.77519  2.98518  4.58477  3.61503
          0.00260  6.61426  6.68214  0.61958  0.77255  0.56668  0.83796
    144   0.52568  4.28147  3.93334  3.84234  4.83908  2.15632  4.68095  4.31986  3.79027  3.96777  4.69931  4.17533  4.63555  4.04285  4.05621  3.15036  3.69643  3.95674  5.85471  4.88163    281 A x - -
          2.68618  4.42225  2.77519  2.73123  3.46354  2.40513  3.72494  3.29354  2.67741  2.69355  4.24690  2.90347  2.73739  3.18146  2.89801  2.37887  2.77519  2.98518  4.58477  3.61503
          0.00241  6.61551  6.84513  0.61958  0.77255  0.53117  0.88652
    145   3.74021  5.16372  4.41680  3.63628  4.77326  4.59334  0.34910  4.24334  3.84700  3.82534  4.65060  4.20392  4.53927  4.06854  3.87115  3.74929  3.99113  3.93533  4.83513  4.81708    282 H x - -
          2.68618  4.42225  2.77519  2.73123  3.46354  2.40513  3.72494  3.29354  2.67741  2.69355  4.24690  2.90347  2.73739  3.18146  2.89801  2.37887  2.77519  2.98518  4.58477  3.61503
          0.31176  6.61823  1.32237  0.61958  0.77255  0.54896  0.86168
    146   3.40456  4.41628  3.93953  4.03543  3.80504  0.91368  4.56983  3.73126  3.83855  3.25172  4.31370  4.01039  4.74790  4.03332  4.04005  3.20829  3.33361  3.19564  4.24552  1.64581    283 g x - -
          2.68618  4.42225  2.77519  2.73123  3.46354  2.40513  3.72494  3.29354  2.67741  2.69355  4.24690  2.90347  2.73739  3.18146  2.89801  2.37887  2.77519  2.98518  4.58477  3.61503
          0.65507  6.30986  0.73652  0.61958  0.77255  0.14664  1.99220
    147   1.94429  4.67586  4.04730  3.55515  2.62852  2.80879  2.54618  3.58739  3.14349  3.52391  4.29887  3.85977  4.53199  3.22172  3.42902  2.95632  1.82913  3.41643  4.84514  2.12497    284 t x - -
          2.68618  4.42225  2.77519  2.73123  3.46354  2.40513  3.72494  3.29354  2.67741  2.69355  4.24690  2.90347  2.73739  3.18146  2.89801  2.37887  2.77519  2.98518  4.58477  3.61503
          0.78314  6.16489  0.61447  0.61958  0.77255  0.07773  2.59315
    148   2.90239  4.89336  4.88396  4.47269  2.48960  3.61612  4.24678  1.47933  4.08653  2.86440  3.86384  2.95340  5.10460  3.71108  3.19334  3.55000  1.63072  2.79633  4.94776  2.89076    285 i . - -
          2.68664  4.42266  2.77558  2.73187  3.45785  2.40578  3.72548  3.29383  2.67763  2.69379  4.24144  2.90409  2.73790  3.18068  2.89778  2.37938  2.77521  2.98535  4.58078  3.61511
          0.38534  1.14985  5.77852  0.47831  0.96714  0.08027  2.56221
    149   3.58287  4.77590  4.64398  5.10664  1.53077  4.79187  4.82098  2.84062  4.82253  2.37827  3.96442  4.93095  4.79080  2.51261  4.88402  4.07090  3.04470  1.12808  3.80916  3.78953    312 v x - -
          2.68618  4.42225  2.77519  2.73123  3.46354  2.40513  3.72494  3.29354  2.67741  2.69355  4.24690  2.90347  2.73739  3.18146  2.89801  2.37887  2.77519  2.98518  4.58477  3.61503
          0.20833  6.62239  1.67810  0.61958  0.77255  0.57425  0.82811
    150   2.91865  5.67184  2.30048  2.75774  4.89692  3.46595  3.17927  4.26567  2.70551  3.16247  4.09185  3.04600  2.51211  2.14715  3.18173  2.16340  2.25080  3.74031  4.53697  4.07493    313 q x - -
          2.68618  4.42218  2.77520  2.73124  3.46353  2.40513  3.72493  3.29352  2.67741  2.69354  4.24689  2.90347  2.73740  3.18147  2.89801  2.37885  2.77520  2.98517  4.58478  3.61504
          0.00579  6.02592  5.69612  0.79743  0.59872  0.25936  1.47643
    151   2.80624  5.68310  2.97742  2.36611  4.84679  2.74751  3.78385  3.96211  2.40252  4.15624  4.97786  2.21168  4.40682  2.08221  2.88634  1.89031  2.79574  4.12125  4.78923  3.65468    324 s x - -
          2.68618  4.42225  2.77520  2.73123  3.46354  2.40512  3.72494  3.29354  2.67741  2.69355  4.24686  2.90347  2.73740  3.18145  2.89801  2.37887  2.77520  2.98518  4.58477  3.61503
          0.01727  6.42424  4.16662  0.63928  0.75008  0.83394  0.56975
    152   3.18576  5.01674  5.23329  4.68046  2.39938  4.74148  4.82453  1.92019  4.76731  1.17933  3.87123  4.73435  5.03083  4.95201  4.86084  4.14454  3.77266  1.75275  3.93412  2.46923    328 l x - -
          2.68618  4.42225  2.77519  2.73123  3.46354  2.40513  3.72494  3.29354  2.67741  2.69355  4.24690  2.90347  2.73739  3.18146  2.89801  2.37887  2.77519  2.98518  4.58477  3.61503
          0.00376  6.58426  6.04461  0.61958  0.77255  0.52634  0.89346
    153   2.94423  5.41607  4.05115  3.31815  4.06155  3.75212  4.35458  1.92040  2.90735  3.09656  4.18039  3.46070  4.94517  3.75614  3.65431  2.48416  2.07232  1.94475  2.33645  3.28804    329 i x - -
          2.68618  4.42225  2.77519  2.73123  3.46354  2.40513  3.72494  3.29354  2.67741  2.69355  4.24690  2.90347  2.73739  3.18146  2.89801  2.37887  2.77519  2.98518  4.58477  3.61503
          0.03425  6.61010  3.43187  0.61958  0.77255  0.74181  0.64674
    154   2.32991  4.91222  4.75911  4.88111  3.57572  4.07833  4.15786  1.57239  3.63501  2.60734  4.09291  3.77640  4.85097  4.58607  4.44210  3.00534  2.82313  1.21911  4.56733  3.62150    330 v x - -
          2.68616  4.42226  2.77520  2.73124  3.46350  2.40512  3.72495  3.29354  2.67741  2.69355  4.24690  2.90347  2.73737  3.18147  2.89801  2.37887  2.77520  2.98519  4.58470  3.61504
          0.02569  5.52273  3.84606  0.53509  0.88097  1.03625  0.43817
    155   3.03247  5.53792  1.67546  3.23335  5.34864  1.94922  4.45149  4.86128  3.04921  4.33959  5.07316  1.10160  4.30766  3.73088  3.82187  3.06921  3.49069  4.57833  6.00702  5.01381    334 n x - -
          2.68618  4.42225  2.77520  2.73123  3.46354  2.40512  3.72492  3.29354  2.67741  2.69355  4.24690  2.90345  2.73740  3.18146  2.89801  2.37887  2.77520  2.98518  4.58477  3.61503
          0.25785  5.85727  1.49419  0.54563  0.86626  0.95286  0.48717
    156   3.29657  5.47062  2.73723  3.12352  5.12773  0.64939  4.43350  4.63948  3.24061  4.22574  4.91322  3.11109  4.31704  3.60772  3.64095  2.67729  3.39156  4.32037  5.39920  4.87383    336 G x - -
          2.68618  4.42225  2.77519  2.73123  3.46354  2.40513  3.72494  3.29354  2.67741  2.69355  4.24690  2.90347  2.73739  3.18146  2.89801  2.37887  2.77519  2.98518  4.58477  3.61503
          0.06465  6.32251  2.79994  0.61958  0.77255  0.24793  1.51601
    157   2.84757  5.75213  3.17712  2.74959  5.30082  1.79842  4.36597  4.01349  2.44922  3.97781  4.74928  3.36328  4.27817  2.64898  3.72320  3.07707  2.19154  1.61490  5.45959  4.28746    337 v . - -
          2.68618  4.42225  2.77519  2.73123  3.46354  2.40513  3.72494  3.29354  2.67741  2.69355  4.24690  2.90347  2.73739  3.18146  2.89801  2.37887  2.77519  2.98518  4.58477  3.61503
          0.01376  6.54140  4.40479  0.61958  0.77255  1.32629  0.30851
    158   2.74722  5.31586  2.15331  2.37760  4.09999  3.84050  4.54331  3.91361  2.38087  3.63916  4.48621  3.22192  3.91537  2.55654  3.51728  2.47310  2.02737  2.55513  3.77402  3.22565    338 t . - -
          2.68618  4.42225  2.77519  2.73123  3.46354  2.40513  3.72494  3.29354  2.67741  2.69355  4.24690  2.90347  2.73739  3.18146  2.89801  2.37887  2.77519  2.98518  4.58477  3.61503
          0.04667  6.52981  3.12042  0.61958  0.77255  1.38969  0.28655
    159   3.06663  5.15579  3.29792  2.77929  3.65922  3.85240  3.43881  3.82492  3.13981  3.55426  4.46120  2.87539  3.68579  2.16835  3.67284  2.54126  1.94303  2.99107  3.52741  1.95634    339 t . - -
          2.68677  4.42257  2.77581  2.73215  3.46356  2.40389  3.72533  3.29395  2.67813  2.69297  4.24756  2.90418  2.73815  3.18101  2.89858  2.37946  2.77596  2.98586  4.58267  3.60424
          0.63035  1.03446  2.18769  0.48652  0.95390  1.04005  0.43609
    160   2.77723  5.39507  2.99317  2.50370  4.05080  1.94805  4.28054  4.27626  2.57417  3.82762  4.60748  2.94729  2.17075  2.34456  3.14024  2.59318  2.48602  3.78800  5.10833  4.32390    354 g x - -
          2.68620  4.42229  2.77523  2.73125  3.46355  2.40514  3.72495  3.29358  2.67745  2.69359  4.24694  2.90351  2.73738  3.18078  2.89805  2.37889  2.77523  2.98523  4.58481  3.61507
          0.15701  3.63386  2.12953  0.26741  1.44969  0.60440  0.79055
    161   2.40788  5.58399  2.69956  2.93028  4.42881  1.05689  3.16596  4.59850  3.08763  3.96590  4.95192  3.46947  2.91985  3.18824  3.63677  2.78210  3.05588  4.06046  5.68695  3.91162    359 g x - -
          2.68621  4.42265  2.77446  2.73078  3.46358  2.40522  3.72519  3.29369  2.67778  2.69377  4.24739  2.90392  2.73701  3.18172  2.89850  2.37898  2.77492  2.98502  4.58495  3.61408
          0.23715  1.68772  3.64239  0.68322  0.70318  1.74490  0.19196
    162   3.07500  5.02320  4.08057  3.30107  2.50089  3.79085  4.11517  3.81815  3.68573  3.02532  4.31638  2.56916  3.51255  3.18208  3.96304  3.34558  3.17953  3.48768  1.65312  1.62028    409 y x - -
          2.68618  4.42225  2.77519  2.73123  3.46354  2.40513  3.72494  3.29354  2.67741  2.69355  4.24690  2.90347  2.73739  3.18146  2.89801  2.37887  2.77519  2.98518  4.58477  3.61503
          0.11713  6.40555  2.21750  0.61958  0.77255  1.54287  0.24050
    163   2.74133  5.37153  2.27543  2.14946  4.62075  3.19761  3.95857  3.78932  2.63452  2.70875  4.65932  2.38531  3.97457  2.03964  3.16546  2.57318  2.79484  3.33280  5.69765  4.44533    410 q x - -
          2.68618  4.42225  2.77519  2.73123  3.46354  2.40513  3.72494  3.29354  2.67741  2.69355  4.24690  2.90347  2.73739  3.18146  2.89801  2.37887  2.77519  2.98518  4.58477  3.61503
          0.00513  6.31532  5.71094  0.61958  0.77255  0.09947  2.35719
    164   2.99095  5.09081  3.92144  3.22200  3.79554  2.70135  4.16020  2.95319  3.26571  2.92186  4.02586  3.31832  1.70125  3.67864  3.63463  3.20358  3.42675  2.01134  5.35965  2.00423    411 p . - -
          2.68618  4.42225  2.77519  2.73123  3.46354  2.40513  3.72494  3.29354  2.67741  2.69355  4.24690  2.90347  2.73739  3.18146  2.89801  2.37887  2.77519  2.98518  4.58477  3.61503
          0.04441  6.63659  3.16714  0.61958  0.77255  0.59624  0.80046
    165   3.24283  4.58141  2.66236  3.41984  3.02728  1.99906  4.40253  2.41972  3.31371  3.75471  4.45484  2.66108  3.82466  3.63530  3.41120  2.71015  2.91675  2.16061  3.60833  2.55581    412 g . - -
          2.68618  4.42225  2.77519  2.73123  3.46354  2.40513  3.72494  3.29354  2.67741  2.69355  4.24690  2.90347  2.73739  3.18146  2.89801  2.37887  2.77519  2.98518  4.58477  3.61503
          0.35095  6.59422  1.22208  0.61958  0.77255  1.02683  0.44339
    166   2.84878  5.22618  2.89441  2.91499  3.55490  2.89353  3.91841  3.80401  2.67412  3.05834  4.29142  2.47238  3.86057  2.61884  3.18937  2.05904  2.72063  2.55374  4.33914  2.69320    413 s . - -
          2.68618  4.42225  2.77519  2.73123  3.46354  2.40513  3.72494  3.29354  2.67741  2.69355  4.24690  2.90347  2.73739  3.18146  2.89801  2.37887  2.77519  2.98518  4.58477  3.61503
          0.01127  6.24615  4.68154  0.61958  0.77255  2.24355  0.11214
    167   2.63616  3.68599  2.13651  2.70917  3.63863  2.45452  4.23659  4.11636  2.97019  3.45246  4.44641  3.13395  2.60676  3.01133  3.26819  2.55066  2.99208  3.19029  4.64336  2.32913    414 d . - -
          2.68618  4.42225  2.77519  2.73123  3.46354  2.40513  3.72494  3.29354  2.67741  2.69355  4.24690  2.90347  2.73739  3.18146  2.89801  2.37887  2.77519  2.98518  4.58477  3.61503
          0.13369  6.23779  2.09405  0.61958  0.77255  2.25753  0.11049
    168   2.43555  5.17345  2.59483  2.93087  4.63928  3.01528  4.23001  3.78779  2.83034  3.54658  4.60273  3.16083  1.70231  2.99512  3.30316  2.27322  2.98039  3.69825  5.19882  2.41299    415 p . - -
          2.68618  4.42225  2.77519  2.73123  3.46354  2.40513  3.72494  3.29354  2.67741  2.69355  4.24690  2.90347  2.73739  3.18146  2.89801  2.37887  2.77519  2.98518  4.58477  3.61503
          0.01370  6.10741  4.47608  0.61958  0.77255  2.44158  0.09104
    169   2.83463  5.21791  2.65728  2.83600  4.01691  3.28210  3.59741  4.09849  2.93342  3.26854  4.48053  2.65273  3.21119  2.62093  3.26043  2.22812  2.27968  3.41995  4.44195  2.05198    416 y . - -
          2.68618  4.42225  2.77519  2.73123  3.46354  2.40513  3.72494  3.29354  2.67741  2.69355  4.24690  2.90347  2.73739  3.18146  2.89801  2.37887  2.77519  2.98518  4.58477  3.61503
          0.01798  6.09706  4.16254  0.61958  0.77255  2.45393  0.08988
    170   2.51919  3.26121  2.95418  2.80275  4.18392  2.23814  4.05384  3.72107  2.43139  3.46607  3.26526  2.67427  2.83300  3.07659  3.37122  2.29482  2.56706  3.47981  4.86539  3.76157    417 g . - -
          2.68618  4.42225  2.77519  2.73123  3.46354  2.40513  3.72494  3.29354  2.67741  2.69355  4.24690  2.90347  2.73739  3.18146  2.89801  2.37887  2.77519  2.98518  4.58477  3.61503
          0.06943  6.08248  2.73664  0.61958  0.77255  2.47087  0.08830
    171   2.63126  4.09727  3.14394  2.95832  4.71841  3.20856  3.97924  4.07815  2.46923  3.51463  4.42338  2.69354  2.17130  2.07106  3.31234  2.10277  2.58839  3.49910  5.61082  3.51674    418 q . - -
          2.68612  4.41877  2.77644  2.73327  3.46645  2.40695  3.72761  3.28894  2.67927  2.69512  4.24852  2.90294  2.72757  3.18165  2.89889  2.38028  2.77316  2.98493  4.58475  3.61689
          2.03301  0.14739  5.09952  1.42188  0.27610  0.69471  0.69159
    172   2.41491  5.17668  4.84708  4.07272  3.69625  4.18023  4.80952  1.41264  4.40354  2.63924  3.85731  4.28625  4.49796  2.51472  4.06766  3.04944  2.44482  1.65375  5.03229  3.55135    459 i x - -
          2.68617  4.42225  2.77520  2.73123  3.46354  2.40513  3.72495  3.29354  2.67741  2.69353  4.24690  2.90347  2.73740  3.18147  2.89801  2.37885  2.77520  2.98519  4.58477  3.61503
          0.01283  5.89064  4.60724  0.62706  0.76391  0.17956  1.80569
    173   2.62126  5.46949  4.57028  4.27608  3.71919  4.67168  5.22384  3.04141  4.05751  3.55046  4.56355  4.64247  4.16102  4.37276  0.55940  3.97881  3.93873  2.49079  4.66045  4.15088    462 R x - -
          2.68618  4.42225  2.77519  2.73123  3.46354  2.40513  3.72494  3.29354  2.67741  2.69355  4.24690  2.90347  2.73739  3.18146  2.89801  2.37887  2.77519  2.98518  4.58477  3.61503
          0.01684  6.61288  4.17621  0.61958  0.77255  0.78547  0.60863
    174   2.31155  5.92656  3.46836  2.68598  5.43069  2.21505  4.32857  4.16557  2.26026  2.64905  3.27903  3.82213  2.87062  2.16733  2.91593  2.73121  3.09871  2.57241  6.78636  4.70473    463 q x - -
          2.68618  4.42225  2.77519  2.73123  3.46354  2.40513  3.72494  3.29354  2.67741  2.69355  4.24690  2.90347  2.73739  3.18146  2.89801  2.37887  2.77519  2.98518  4.58477  3.61503
          0.17008  6.60421  1.86402  0.61958  0.77255  0.84943  0.55802
    175   3.16663  5.12748  4.60598  4.60598  3.75212  4.12780  3.22780  2.33741  4.48126  3.24873  4.01003  2.81601  1.76054  4.58660  4.25907  3.56091  2.92561  2.45380  1.42357  3.77782    464 w x - -
          2.68618  4.42225  2.77519  2.73123  3.46354  2.40513  3.72494  3.29354  2.67741  2.69355  4.24690  2.90347  2.73739  3.18146  2.89801  2.37887  2.77519  2.98518  4.58477  3.61503
          0.07038  6.44364  2.71255  0.61958  0.77255  0.25314  1.49771
    176   2.64741  5.95966  3.24882  3.31150  4.77648  3.59142  4.62351  4.09548  3.06402  3.51073  4.69037  3.15664  1.80005  2.61146  3.58827  1.66728  1.87592  3.92936  5.04112  3.64713    465 s x - -
          2.68609  4.42252  2.77520  2.73139  3.46373  2.40535  3.72521  3.29372  2.67730  2.69375  4.24717  2.90328  2.73731  3.18157  2.89820  2.37897  2.77514  2.98543  4.58495  3.61212
          0.54611  2.03117  1.23920  0.11647  2.20782  0.97824  0.47156
    177   2.68945  5.40562  2.17137  3.05531  4.81420  3.43309  4.39805  3.87567  3.06765  3.68389  4.95678  1.54678  3.32875  3.17329  2.78528  2.04703  2.38091  4.07099  5.97479  3.87318    483 n x - -
          2.68618  4.42225  2.77519  2.73123  3.46354  2.40513  3.72494  3.29354  2.67741  2.69355  4.24690  2.90347  2.73739  3.18146  2.89801  2.37887  2.77519  2.98518  4.58477  3.61503
          0.33656  6.24365  1.25935  0.61958  0.77255  0.30051  1.34878
    178   2.11905  5.65896  2.51737  3.02955  3.84522  2.47252  3.79215  4.08184  3.24962  3.77595  4.63642  2.47781  3.00164  3.16407  3.49490  2.19878  2.27930  3.94801  5.09524  2.45531    484 a x - -
          2.68658  4.42296  2.77351  2.73035  3.46388  2.40556  3.72555  3.29391  2.67791  2.69410  4.24757  2.90196  2.73779  3.18118  2.89869  2.37926  2.77505  2.98571  4.58482  3.61288
          0.61878  0.78977  4.89917  0.01814  4.01882  0.18123  1.79725
    179   2.82401  5.28471  2.72660  3.42751  4.14231  2.23428  4.64740  3.42440  3.11470  3.97126  3.60251  1.35043  4.05504  3.30142  4.02466  2.14907  2.96307  3.61984  5.23636  2.98528    486 n . - -
          2.68618  4.42225  2.77519  2.73123  3.46354  2.40513  3.72494  3.29354  2.67741  2.69355  4.24690  2.90347  2.73739  3.18146  2.89801  2.37887  2.77519  2.98518  4.58477  3.61503
          0.28923  6.61464  1.38700  0.61958  0.77255  0.89122  0.52790
    180   3.36184  6.13212  2.47440  3.02555  4.35096  2.43253  4.36520  4.52867  3.05566  2.29777  4.19040  1.79688  3.19195  2.96697  3.51049  2.10658  2.67527  4.01298  5.85550  3.12934    487 n . - -
          2.68801  4.42460  2.77179  2.73325  3.45482  2.40229  3.72633  3.29514  2.67957  2.69522  4.24769  2.89784  2.73817  3.18258  2.90020  2.37921  2.77705  2.98653  4.58528  3.61364
          0.89327  0.58486  3.39619  1.05650  0.42720  0.21053  1.66156
    181   3.81893  5.39670  5.50493  4.44652  3.73904  3.79583  5.08130  2.78978  4.82445  3.41203  4.48149  4.57286  0.63555  4.54364  4.31657  3.96107  3.35680  1.88881  5.38506  4.02611    508 P x - -
          2.68618  4.42225  2.77519  2.73123  3.46354  2.40513  3.72494  3.29354  2.67741  2.69355  4.24690  2.90347  2.73739  3.18146  2.89801  2.37887  2.77519  2.98518  4.58477  3.61503
          0.27886  6.58473  1.41893  0.61958  0.77255  0.98677  0.46646
    182   3.22694  5.07741  4.94694  4.54599  3.90902  3.75866  4.90571  1.26774  4.65139  2.69773  4.04231  4.53690  4.37009  4.31703  4.88188  3.47597  2.45953  1.11168  5.12315  4.26801    509 v x - -
          2.68618  4.42225  2.77519  2.73123  3.46354  2.40513  3.72494  3.29354  2.67741  2.69355  4.24690  2.90347  2.73739  3.18146  2.89801  2.37887  2.77519  2.98518  4.58477  3.61503
          0.53162  6.31808  0.89027  0.61958  0.77255  0.48230  0.96067
    183   2.42860  5.99903  2.97448  2.24811  3.92201  3.52831  4.43403  4.29372  1.88618  3.09047  4.27272  3.35321  3.54214  2.96712  3.60256  2.23183  1.92185  3.91058  3.83568  3.53966    510 k x - -
          2.68618  4.42225  2.77519  2.73123  3.46354  2.40513  3.72494  3.29354  2.67741  2.69355  4.24690  2.90347  2.73739  3.18146  2.89801  2.37887  2.77519  2.98518  4.58477  3.61503
          0.16680  6.13531  1.88737  0.61958  0.77255  1.59977  0.22557
    184   3.05377  5.72625  2.06094  3.15279  3.14244  2.44115  4.03186  3.26018  3.12327  3.49188  4.22683  3.01447  1.76509  3.45934  3.58079  2.40641  2.99721  2.97997  3.92658  4.27170    511 p . - -
          2.68402  4.42582  2.77235  2.73342  3.46132  2.40614  3.72776  3.29510  2.67954  2.69520  4.24975  2.90193  2.73903  3.18359  2.90086  2.37620  2.77032  2.98653  4.58808  3.61045
          2.03274  0.31817  1.95512  1.47461  0.25990  0.66750  0.71947
    185   2.25547  6.10175  3.18137  2.64449  4.46939  3.19226  4.46829  3.23003  3.09307  3.66040  4.43332  3.03029  1.89839  2.92159  3.67666  2.29813  1.71818  3.65627  6.54131  4.65944    532 t x - -
          2.68618  4.42225  2.77519  2.73123  3.46354  2.40513  3.72494  3.29354  2.67741  2.69355  4.24690  2.90347  2.73739  3.18146  2.89801  2.37887  2.77519  2.98518  4.58477  3.61503
          0.20912  6.29468  1.67740  0.61958  0.77255  0.83082  0.57215
    186   3.18698  5.99814  0.74237  3.07470  4.69440  3.99181  4.47547  4.61506  3.27209  4.07228  4.95366  2.10289  4.67428  3.60871  3.73523  2.35714  3.69416  4.36095  6.26744  5.03624    533 d x - -
          2.68618  4.42225  2.77519  2.73123  3.46354  2.40513  3.72494  3.29354  2.67741  2.69355  4.24690  2.90347  2.73739  3.18146  2.89801  2.37887  2.77519  2.98518  4.58477  3.61503
          0.00317  6.27813  6.65571  0.61958  0.77255  1.73622  0.19381
    187   3.56413  5.13702  5.58408  4.93685  3.86429  4.93417  5.17762  1.35105  4.72980  1.96686  3.35681  4.90816  4.40560  4.63061  4.33907  4.11098  3.76082  1.03051  5.66783  3.31915    534 v x - -
          2.68618  4.42225  2.77519  2.73123  3.46354  2.40513  3.72494  3.29354  2.67741  2.69355  4.24690  2.90347  2.73739  3.18146  2.89801  2.37887  2.77519  2.98518  4.58477  3.61503
          0.52800  6.31336  0.89550  0.61958  0.77255  0.27188  1.43525
    188   2.68604  5.68511  3.10037  2.82688  3.89313  3.19206  4.32663  3.19086  2.96240  3.25408  3.10634  2.49871  4.01751  3.30765  3.54272  2.09495  1.47344  3.42196  5.33909  4.02052    535 t . - -
          2.68620  4.42356  2.77330  2.73266  3.46272  2.40638  3.72605  3.29303  2.67884  2.69306  4.24779  2.90274  2.73634  3.18258  2.89917  2.37879  2.77263  2.98508  4.58568  3.61486
          0.44136  1.03752  5.99009  1.32915  0.30748  2.14247  0.12484
    189   3.19115  5.83624  2.27901  3.11054  5.07978  3.02345  4.04071  4.76825  3.14185  3.64359  4.39054  2.85485  4.05714  3.39838  3.64446  0.90669  2.62980  3.71169  5.57129  4.86852    552 s x - -
          2.68618  4.42225  2.77519  2.73123  3.46354  2.40513  3.72494  3.29354  2.67741  2.69355  4.24690  2.90347  2.73739  3.18146  2.89801  2.37887  2.77519  2.98518  4.58477  3.61503
          0.00342  6.23406  6.53633  0.61958  0.77255  2.28411  0.10743
    190   2.17736  6.08371  2.79310  2.75948  5.17866  3.64709  4.35687  3.58503  2.56082  3.89789  4.76104  1.75988  2.18452  3.17186  3.48558  2.36734  2.31644  3.79100  5.82825  5.04261    553 n x - -
          2.68618  4.42225  2.77519  2.73123  3.46354  2.40513  3.72494  3.29354  2.67741  2.69355  4.24690  2.90347  2.73739  3.18146  2.89801  2.37887  2.77519  2.98518  4.58477  3.61503
          0.00389  6.23429  6.25339  0.61958  0.77255  1.64715  0.21393
    191   2.34048  6.12308  0.94374  2.88154  4.59240  3.55678  4.24068  4.86801  2.70431  4.11989  4.94929  2.65800  4.51810  3.19984  3.70255  2.69369  2.96013  4.22709  6.00568  3.79941    554 d x - -
          2.68618  4.42225  2.77519  2.73123  3.46354  2.40513  3.72494  3.29354  2.67741  2.69353  4.24690  2.90347  2.73739  3.18146  2.89801  2.37887  2.77519  2.98518  4.58477  3.61503
          0.00338  6.00091  7.01140  0.59316  0.80426  2.18077  0.11986
    192   3.59385  4.82154  5.22618  5.11298  2.14690  4.73868  5.25627  1.28237  4.89454  1.60462  1.89780  4.99650  5.28530  4.72245  4.83470  4.16277  3.85140  2.24118  5.57683  4.51732    556 i x - -
          2.68618  4.42225  2.77519  2.73123  3.46354  2.40513  3.72494  3.29354  2.67741  2.69355  4.24690  2.90347  2.73739  3.18146  2.89801  2.37887  2.77519  2.98518  4.58477  3.61503
          0.00312  6.29446  6.66681  0.61958  0.77255  0.11381  2.22958
    193   1.72331  5.54506  4.61832  3.95925  4.44676  4.50128  4.74381  1.93923  3.93219  3.78424  4.34649  3.25877  4.77667  2.88260  1.48992  3.12662  2.40245  2.45075  6.01157  4.99356    557 r x - -
          2.68618  4.42225  2.77519  2.73123  3.46354  2.40513  3.72494  3.29354  2.67741  2.69355  4.24690  2.90347  2.73739  3.18146  2.89801  2.37887  2.77519  2.98518  4.58477  3.61503
          0.00194  6.64298  7.36533  0.61958  0.77255  0.66495  0.72217
    194   3.98733  0.19066  6.18593  5.51006  4.60381  5.07596  5.81542  4.07325  5.37217  3.79308  4.78483  5.43769  5.43409  5.54413  5.29790  4.47521  4.19697  3.77062  5.99282  4.88556    558 C x - -
          2.68618  4.42225  2.77519  2.73123  3.46354  2.40513  3.72494  3.29354  2.67741  2.69355  4.24690  2.90347  2.73739  3.18146  2.89801  2.37887  2.77519  2.98518  4.58477  3.61503
          0.00254  6.64348  6.69831  0.61958  0.77255  0.67075  0.71606
    195   3.45390  5.96519  3.99169  3.41875  4.29183  2.09798  1.99466  5.13314  3.50847  4.56160  5.22541  0.85356  4.67272  3.54394  3.79933  3.37001  4.02982  4.71841  5.98231  3.21053    559 n x - -
          2.68618  4.42225  2.77519  2.73123  3.46354  2.40513  3.72494  3.29354  2.67741  2.69355  4.24690  2.90347  2.73739  3.18146  2.89801  2.37887  2.77519  2.98518  4.58477  3.61503
          0.00204  6.64288  7.21915  0.61958  0.77255  0.66436  0.72279
    196   2.65116  6.00993  3.14819  2.90791  4.67539  1.99945  4.33287  3.44581  1.83347  3.18688  4.90762  3.16047  3.68827  2.60551  2.66275  3.07389  3.03574  2.15244  6.00793  4.93566    560 k x - -
          2.68618  4.42225  2.77519  2.73123  3.46354  2.40513  3.72494  3.29354  2.67741  2.69355  4.24690  2.90347  2.73739  3.18146  2.89801  2.37887  2.77519  2.98518  4.58477  3.61503
          0.11596  6.64336  2.22387  0.61958  0.77255  0.65685  0.73081
    197   2.90005  5.93779  2.24274  3.20623  5.18990  1.27298  4.49559  4.88348  3.20550  3.37987  4.81243  1.87573  3.61574  2.86184  3.72326  2.57313  3.69801  4.11330  4.88163  3.80846    561 g x - -
          2.68618  4.42225  2.77519  2.73123  3.46354  2.40513  3.72494  3.29354  2.67741  2.69355  4.24690  2.90347  2.73739  3.18146  2.89801  2.37887  2.77519  2.98518  4.58477  3.61503
          0.18505  6.53041  1.78690  0.61958  0.77255  0.24805  1.51558
    198   1.38191  5.63969  3.52431  3.31224  5.04186  1.44055  3.95207  4.04671  3.25834  4.13493  5.21137  2.72734  3.96036  3.51019  3.24006  2.23489  2.87462  4.32250  6.68726  4.81326    562 a x - -
          2.68618  4.42225  2.77519  2.73123  3.46354  2.40513  3.72494  3.29354  2.67741  2.69355  4.24690  2.90347  2.73739  3.18146  2.89801  2.37887  2.77519  2.98518  4.58477  3.61503
          0.32968  6.48092  1.27543  0.61958  0.77255  1.62789  0.21858
    199   2.27614  6.01710  3.14297  2.78400  3.10404  2.50858  4.23392  4.18015  2.18627  3.82323  4.14083  3.13167  2.99973  3.06446  3.30623  2.52552  1.73113  3.32804  5.52919  4.59697    563 t x - -
          2.68618  4.42225  2.77519  2.73123  3.46354  2.40513  3.72494  3.29354  2.67741  2.69355  4.24690  2.90347  2.73739  3.18146  2.89801  2.37887  2.77519  2.98518  4.58477  3.61503
          0.03300  6.16013  3.49496  0.61958  0.77255  0.13074  2.09917
    200   2.34352  6.29731  3.37398  3.17474  4.49163  2.42144  4.42479  3.35345  3.04800  3.28029  4.74862  2.34328  1.90036  2.87614  3.47265  1.97167  2.51318  3.81555  6.09039  4.82808    564 p . - -
          2.68618  4.42225  2.77519  2.73123  3.46354  2.40513  3.72494  3.29354  2.67741  2.69355  4.24690  2.90347  2.73739  3.18146  2.89801  2.37887  2.77519  2.98518  4.58477  3.61503
          0.17210  6.60837  1.85306  0.61958  0.77255  1.02350  0.44525
    201   1.87279  5.70962  3.32665  3.26485  3.93883  1.81415  3.70169  4.23534  2.77424  3.50948  5.20779  1.85956  3.25412  3.41866  3.13650  2.45464  2.93719  3.66242  6.08197  4.41635    565 g . - -
          2.68618  4.42225  2.77519  2.73123  3.46354  2.40513  3.72494  3.29354  2.67741  2.69355  4.24690  2.90347  2.73739  3.18146  2.89801  2.37887  2.77519  2.98518  4.58477  3.61503
          0.29416  6.43864  1.37339  0.61958  0.77255  1.84946  0.17117
    202   1.82719  5.17119  3.50238  3.03174  4.61481  2.12408  3.86760  3.90656  2.57152  3.79491  4.67003  2.61631  2.05257  2.88718  3.16865  2.73064  2.85868  3.35920  5.19282  4.25121    566 a . - -
          2.68397  4.42398  2.77623  2.73270  3.46328  2.40462  3.72540  3.29385  2.67854  2.69391  4.24537  2.90454  2.73654  3.18184  2.89961  2.37860  2.77184  2.98580  4.58691  3.61485
          1.66520  0.30158  2.64227  0.89466  0.52551  0.26263  1.46545
    203   2.02853  5.78620  3.62203  3.19317  4.41956  2.65086  3.12479  4.33934  2.69774  3.71560  4.94926  3.00188  1.86538  3.33139  3.16975  2.20764  2.51946  3.49226  6.72428  2.90336    633 p x - -
          2.68618  4.42225  2.77519  2.73123  3.46354  2.40513  3.72494  3.29354  2.67741  2.69355  4.24690  2.90347  2.73739  3.18146  2.89801  2.37887  2.77519  2.98518  4.58477  3.61503
          0.41722  6.52595  1.07981  0.61958  0.77255  0.49354  0.94279
    204   1.33734  6.06291  3.00799  3.13399  5.35016  2.78149  4.33352  4.37695  2.92180  3.32196  4.68734  3.03852  3.43419  3.18117  3.49631  1.91830  2.75633  2.51726  6.50131  5.09613    634 a x - -
          2.68618  4.42225  2.77519  2.73123  3.46354  2.40513  3.72494  3.29354  2.67741  2.69355  4.24690  2.90347  2.73739  3.18146  2.89801  2.37887  2.77519  2.98518  4.58477  3.61503
          0.05127  6.23433  3.03628  0.61958  0.77255  0.98692  0.46636
    205   2.11925  5.89744  3.19566  3.07374  5.17962  2.89355  4.41886  4.31170  2.77844  4.05511  4.97660  2.76570  2.33922  2.59588  3.49636  2.01501  1.73305  3.35364  6.40504  5.08107    635 t x - -
          2.68618  4.42225  2.77519  2.73123  3.46354  2.40513  3.72494  3.29354  2.67741  2.69355  4.24690  2.90347  2.73739  3.18146  2.89801  2.37887  2.77519  2.98518  4.58477  3.61503
          0.00912  6.35315  4.91499  0.61958  0.77255  1.37702  0.29079
    206   2.69502  5.52776  2.67932  2.50409  4.97729  2.26112  4.38530  3.66550  2.22415  2.16444  4.73891  3.16898  4.67796  2.64620  3.54932  2.37713  2.51083  2.79664  6.38988  4.65588    636 l x - -
          2.68623  4.42230  2.77511  2.73127  3.46355  2.40515  3.72457  3.29359  2.67744  2.69360  4.24695  2.90352  2.73745  3.18151  2.89798  2.37885  2.77513  2.98508  4.58482  3.61501
          0.03403  3.98201  4.21230  0.61472  0.77825  1.17906  0.36754
    207   3.34736  5.07963  4.83289  4.41938  3.75474  4.61483  4.36502  2.34264  2.51899  3.18566  4.03802  4.11329  4.70030  4.19713  4.60255  2.90309  1.35799  1.35223  5.05016  3.52812    642 v x - -
          2.68618  4.42225  2.77519  2.73123  3.46354  2.40513  3.72494  3.29354  2.67741  2.69355  4.24690  2.90347  2.73739  3.18146  2.89801  2.37887  2.77519  2.98518  4.58477  3.61503
          0.01167  6.45239  4.60303  0.61958  0.77255  0.15603  1.93469
    208   1.23208  2.40905  5.79874  5.14109  4.04929  3.54675  4.81621  1.69258  4.65664  2.32160  3.91627  5.01320  5.16002  4.71874  4.91267  4.10359  3.77576  2.00546  6.02673  3.25732    643 a x - -
          2.68618  4.42225  2.77519  2.73123  3.46354  2.40513  3.72494  3.29354  2.67741  2.69355  4.24690  2.90347  2.73739  3.18146  2.89801  2.37887  2.77519  2.98518  4.58477  3.61503
          0.00585  6.64209  5.39680  0.61958  0.77255  0.56113  0.84528
    209   2.76347  6.39524  2.42747  2.48179  5.65502  4.23633  4.49431  4.68911  2.42369  4.38827  5.21193  2.58075  2.18900  3.05545  3.69862  2.11238  1.60635  3.53197  6.16975  5.09993    644 t x - -
          2.68618  4.42225  2.77519  2.73123  3.46354  2.40513  3.72494  3.29354  2.67741  2.69355  4.24690  2.90347  2.73739  3.18146  2.89801  2.37887  2.77519  2.98518  4.58477  3.61503
          0.00193  6.64635  7.36869  0.61958  0.77255  0.55835  0.84898
    210   2.11343  5.41418  5.40405  5.15783  3.47600  5.04904  5.27667  2.27206  5.10180  3.13794  4.32670  5.37461  5.20041  5.07193  5.18373  4.23777  4.01786  0.52593  6.03637  4.77991    645 V x - -
          2.68618  4.42222  2.77520  2.73125  3.46355  2.40514  3.72494  3.29352  2.67742  2.69353  4.24687  2.90348  2.73739  3.18147  2.89801  2.37887  2.77520  2.98509  4.58478  3.61504
          0.00755  5.27657  6.02734  0.61886  0.77340  0.60255  0.79278
    211   1.45198  6.38621  3.86551  2.95443  5.48192  4.30434  4.39950  4.54770  1.68233  4.09248  4.52765  2.39213  2.47321  3.03592  3.05585  2.88627  2.57303  3.60238  6.61008  5.18435    666 a x - -
          2.68618  4.42225  2.77519  2.73123  3.46354  2.40513  3.72494  3.29354  2.67741  2.69355  4.24690  2.90347  2.73739  3.18146  2.89801  2.37887  2.77519  2.98518  4.58477  3.61503
          0.00192  6.65168  7.37403  0.61958  0.77255  0.59701  0.79952
    212   0.46897  5.40446  4.44366  3.97046  4.79941  4.09321  5.07583  4.24739  4.04136  3.79310  4.80448  4.51799  2.06294  4.29073  4.37212  3.41809  3.86472  4.00714  6.01360  4.99199    667 A x - -
          2.68618  4.42225  2.77519  2.73123  3.46354  2.40513  3.72494  3.29354  2.67741  2.69355  4.24690  2.90347  2.73739  3.18146  2.89801  2.37887  2.77519  2.98518  4.58477  3.61503
          0.00192  6.65312  7.37546  0.61958  0.77255  0.60042  0.79536
    213   4.13080  5.30613  4.51668  4.09108  5.43613  0.20208  5.24304  4.72324  4.30645  4.41981  5.23170  4.53888  5.21229  4.74112  4.58688  3.91510  4.42752  4.38768  6.37890  5.55965    668 G x - -
          2.68618  4.42225  2.77519  2.73123  3.46354  2.40513  3.72494  3.29354  2.67741  2.69355  4.24690  2.90347  2.73739  3.18146  2.89801  2.37887  2.77519  2.98518  4.58477  3.61503
          0.00353  6.65362  6.10519  0.61958  0.77255  0.58287  0.81711
    214   2.49730  5.87693  1.39548  3.05774  5.56802  2.43720  4.72527  5.22698  3.48711  4.37909  5.43534  3.84394  4.89688  3.02812  3.95079  1.17572  3.04774  4.73994  6.81351  5.33744    669 s x - -
          2.68618  4.42225  2.77519  2.73123  3.46354  2.40513  3.72495  3.29352  2.67741  2.69355  4.24690  2.90347  2.73740  3.18145  2.89801  2.37886  2.77520  2.98518  4.58477  3.61503
          0.00487  6.44467  5.72450  0.66450  0.72264  0.61409  0.77899
    215   3.01977  5.90926  3.13354  2.44906  5.29310  4.56598  4.60397  4.45446  1.82374  4.28434  4.86516  2.70201  4.23322  2.70586  2.95527  2.39748  1.32940  3.33290  6.81175  5.16197    674 t x - -
          2.68618  4.42225  2.77519  2.73123  3.46354  2.40513  3.72494  3.29354  2.67741  2.69355  4.24690  2.90347  2.73739  3.18146  2.89801  2.37887  2.77519  2.98518  4.58477  3.61503
          0.14510  6.65034  2.01164  0.61958  0.77255  0.60025  0.79556
    216   3.61704  5.06803  5.89149  5.01168  3.77805  4.97603  5.42176  1.40508  4.94561  2.15337  3.57970  5.10294  5.32054  4.96160  4.77689  4.26969  3.80872  0.79745  5.64656  4.58243    675 v x - -
          2.68514  4.42337  2.77596  2.73224  3.45941  2.40465  3.72575  3.29403  2.67713  2.69281  4.24511  2.90411  2.73839  3.18086  2.89842  2.37963  2.77578  2.98489  4.58437  3.61455
          0.11543  2.24369  5.82708  1.74496  0.19195  1.58158  0.23023
    217   2.85320  5.91627  2.99658  2.39917  4.56098  2.35492  3.85958  3.98371  2.82250  4.12351  5.00614  3.22026  4.61857  2.67921  3.51837  2.54919  1.15827  3.89251  6.41504  4.68563    697 t x - -
          2.68618  4.42225  2.77519  2.73123  3.46354  2.40513  3.72494  3.29354  2.67741  2.69355  4.24690  2.90347  2.73739  3.18146  2.89801  2.37887  2.77519  2.98518  4.58477  3.61503
          0.09873  6.50935  2.38028  0.61958  0.77255  1.61949  0.22065
    218   1.79661  5.21150  5.69217  5.02995  1.55636  4.02938  4.59289  2.29331  4.60271  1.85151  3.58233  4.95526  5.05157  5.02254  4.83810  3.98636  2.94524  1.81057  4.82196  4.30698    698 f x - -
          2.68618  4.42225  2.77519  2.73123  3.46354  2.40513  3.72494  3.29354  2.67741  2.69355  4.24690  2.90347  2.73739  3.18146  2.89801  2.37887  2.77519  2.98518  4.58477  3.61503
          0.00486  6.41295  5.74172  0.61958  0.77255  1.79517  0.18164
    219   3.01283  5.78983  3.19691  1.65597  3.83312  3.76035  3.31564  3.61771  2.51563  3.24572  4.27569  3.20805  4.46597  1.93722  2.98949  3.37839  2.88407  3.12652  3.78377  2.64080    699 e . - -
          2.68618  4.42225  2.77519  2.73123  3.46354  2.40513  3.72494  3.29354  2.67741  2.69355  4.24690  2.90347  2.73739  3.18146  2.89801  2.37887  2.77519  2.98518  4.58477  3.61503
          0.00294  6.42180  6.63444  0.61958  0.77255  1.92341  0.15795
    220   3.75795  4.88686  5.25424  4.91050  3.74242  4.68761  4.41273  3.54107  4.86658  2.99597  2.21918  4.76288  4.63573  4.78605  4.64252  4.08388  3.85832  3.30187  0.55850  3.40863    700 W . - -
          2.68618  4.42225  2.77519  2.73123  3.46354  2.40513  3.72494  3.29354  2.67741  2.69355  4.24690  2.90347  2.73739  3.18146  2.89801  2.37887  2.77519  2.98518  4.58477  3.61503
          0.01249  6.42127  4.52947  0.61958  0.77255  1.92487  0.15770
    221   3.02293  5.66761  2.39862  3.16715  4.84798  2.91893  1.84618  4.42963  2.80955  3.83105  4.96283  2.21637  4.57797  2.95792  2.52512  2.69739  2.22526  3.25020  5.04871  3.79192    701 h . - -
          2.68618  4.42225  2.77519  2.73123  3.46354  2.40513  3.72494  3.29354  2.67741  2.69355  4.24690  2.90347  2.73739  3.18146  2.89801  2.37887  2.77519  2.98518  4.58477  3.61503
          0.17024  6.41123  1.86503  0.61958  0.77255  1.95218  0.15311
    222   2.80349  5.83948  3.25981  2.94577  5.42790  2.60181  1.76249  4.32164  3.16478  3.26439  4.84790  3.20361  3.53641  1.93326  3.27354  2.63015  2.03386  3.98956  5.54788  4.12036    702 h . - -
          2.68690  4.42540  2.76946  2.73474  3.46760  2.40104  3.72799  3.29576  2.68231  2.69524  4.24951  2.90210  2.73465  3.17975  2.89809  2.37819  2.77214  2.98837  4.58275  3.61779
          1.68714  0.44820  1.73627  1.89741  0.16247  0.92138  0.50745
    223   2.36112  5.39700  2.12179  2.97040  4.28805  2.96803  4.11514  3.48884  2.84610  3.61248  4.82938  2.61978  3.13991  2.62501  3.53808  1.99721  2.92811  3.31634  3.05794  3.35475    739 s x - -
          2.68618  4.42225  2.77519  2.73123  3.46354  2.40513  3.72494  3.29354  2.67741  2.69355  4.24690  2.90347  2.73739  3.18146  2.89801  2.37887  2.77519  2.98518  4.58477  3.61503
          0.34464  6.25450  1.23925  0.61958  0.77255  0.95906  0.48330
    224   3.19118  5.47147  2.08621  3.08806  4.69452  3.77874  3.10345  4.29988  2.99400  3.98297  4.81888  3.13276  3.83234  3.46493  3.52451  3.31125  3.47732  4.07031  0.93756  4.15685    740 w x - -
          2.68618  4.42225  2.77519  2.73123  3.46354  2.40513  3.72494  3.29354  2.67741  2.69355  4.24690  2.90347  2.73739  3.18146  2.89801  2.37887  2.77519  2.98518  4.58477  3.61503
          0.23472  6.12909  1.57491  0.61958  0.77255  1.11873  0.39555
    225   2.18744  5.19358  3.77942  3.25298  4.31450  3.21527  4.51386  3.41777  3.47625  3.05781  3.99540  3.99676  1.10129  3.81147  3.85488  3.07886  2.82325  2.31995  4.44390  4.03902    741 p x - -
          2.68618  4.42225  2.77519  2.73123  3.46354  2.40513  3.72494  3.29354  2.67741  2.69355  4.24690  2.90347  2.73739  3.18146  2.89801  2.37887  2.77519  2.98518  4.58477  3.61503
          0.25537  6.12137  1.49981  0.61958  0.77255  0.12236  2.16135
    226   2.75990  2.43318  2.83260  2.40464  3.21607  3.80152  4.52108  1.92596  3.34638  2.84953  3.85977  3.89861  2.39518  3.86974  4.21252  3.29170  2.52210  2.42192  5.47706  4.70437    742 i . - -
          2.68618  4.42225  2.77519  2.73123  3.46354  2.40513  3.72494  3.29354  2.67741  2.69355  4.24690  2.90347  2.73739  3.18146  2.89801  2.37887  2.77519  2.98518  4.58477  3.61503
          0.17196  6.49148  1.85489  0.61958  0.77255  1.70114  0.20147
    227   2.37773  5.99714  2.08934  3.18357  4.74975  1.90157  4.04295  3.51955  2.89810  4.14785  3.74869  3.56438  4.23638  3.67709  3.53254  1.43873  2.60599  3.92376  5.53314  4.84774    743 s . - -
          2.68238  4.42542  2.77529  2.73151  3.45870  2.40321  3.72820  3.28430  2.67998  2.69534  4.24442  2.90376  2.73812  3.18260  2.90128  2.38053  2.77505  2.98514  4.58708  3.61756
          1.90845  0.49489  1.41860  1.44512  0.26882  0.22395  1.60622
    228   2.39875  5.71375  3.26044  2.95615  3.86206  2.80479  1.67999  4.39186  3.12414  3.70434  4.95864  3.03339  4.57140  3.02887  3.67252  1.65246  3.20119  4.19561  5.15763  2.60127    792 s x - -
          2.68618  4.42225  2.77519  2.73123  3.46354  2.40513  3.72494  3.29354  2.67741  2.69355  4.24690  2.90347  2.73739  3.18146  2.89801  2.37887  2.77519  2.98518  4.58477  3.61503
          0.02681  6.42012  3.69572  0.61958  0.77255  0.18963  1.75598
    229   3.19591  6.11649  3.65132  3.14262  5.22972  4.27564  0.52660  4.92785  3.46626  4.58681  5.34600  2.94703  3.32074  3.72463  3.48270  3.50399  3.64099  4.68808  6.32605  4.29216    793 H x - -
          2.68618  4.42225  2.77519  2.73123  3.46354  2.40513  3.72494  3.29354  2.67741  2.69355  4.24690  2.90347  2.73739  3.18146  2.89801  2.37887  2.77519  2.98518  4.58477  3.61503
          0.00608  6.62182  5.35277  0.61958  0.77255  0.59928  0.79674
    230   3.44837  6.22254  3.68594  3.21156  3.15986  4.43198  2.59809  3.69825  1.76305  3.51038  4.15485  3.84146  1.83036  2.59963  3.64062  3.36453  3.07310  2.41030  3.52228  3.04244    794 k x - -
          2.68618  4.42225  2.77520  2.73123  3.46354  2.40512  3.72492  3.29354  2.67739  2.69355  4.24690  2.90347  2.73740  3.18146  2.89801  2.37887  2.77520  2.98517  4.58477  3.61503
          0.00358  5.98376  6.85576  0.60377  0.79131  0.47039  0.98018
    231   3.81249  5.47333  4.30253  4.48050  5.55673  0.18538  4.97603  4.99595  4.56220  4.61628  5.50942  4.82605  5.32444  4.85067  4.82130  3.97437  4.26626  4.58388  7.04693  5.66234    797 G x - -
          2.68617  4.42226  2.77519  2.73124  3.46351  2.40514  3.72496  3.29355  2.67742  2.69354  4.24691  2.90343  2.73739  3.18147  2.89797  2.37888  2.77521  2.98517  4.58478  3.61504
          0.02546  6.25727  3.76277  0.89169  0.52757  0.52938  0.88910
    232   3.39055  5.31739  5.08638  4.57630  4.41852  4.78496  5.15494  3.69935  4.68363  3.65619  4.59463  4.92734  0.33599  4.77709  4.72422  3.51959  3.75967  3.25966  5.78105  4.18214    808 P x - -
          2.68618  4.42225  2.77520  2.73120  3.46354  2.40513  3.72495  3.29354  2.67741  2.69355  4.24690  2.90347  2.73740  3.18147  2.89801  2.37886  2.77520  2.98515  4.58477  3.61503
          0.10628  5.56095  2.33326  0.49326  0.94324  0.81424  0.58515
    233   3.24223  4.43610  5.57595  5.11103  3.70306  4.44740  5.03367  1.62907  4.91642  2.36564  2.48436  4.83050  5.09447  4.05848  4.84367  3.77116  3.00192  0.94700  5.68761  4.38908    811 v x - -
          2.68618  4.42225  2.77519  2.73123  3.46354  2.40513  3.72494  3.29354  2.67741  2.69355  4.24690  2.90347  2.73739  3.18146  2.89801  2.37887  2.77519  2.98518  4.58477  3.61503
          0.00230  6.53554  7.07994  0.61958  0.77255  0.17527  1.82780
    234   2.59089  5.29755  4.70076  4.67113  3.97876  3.77547  4.16298  1.97451  4.60692  1.58095  1.88616  3.24647  4.14984  2.41123  4.51913  2.67211  2.93377  3.02091  6.13219  4.64189    812 l . - -
          2.68619  4.42258  2.77553  2.73152  3.46274  2.40544  3.72513  3.29322  2.67773  2.69309  4.24665  2.90376  2.73765  3.17932  2.89822  2.37905  2.77507  2.98519  4.58510  3.61516
          0.12533  2.15169  6.49812  0.31854  1.29904  0.54805  0.86294
    235   1.85827  5.51958  2.68073  3.14806  3.19512  4.28080  3.79421  2.66630  4.23093  3.53364  4.26996  3.47728  5.16560  4.43459  4.34666  3.44899  1.74453  1.42566  5.55305  4.42791    831 v x - -
          2.68618  4.42225  2.77519  2.73123  3.46354  2.40513  3.72494  3.29354  2.67741  2.69355  4.24690  2.90347  2.73739  3.18146  2.89801  2.37887  2.77519  2.98518  4.58477  3.61503
          0.00267  6.65913  6.58105  0.61958  0.77255  0.52906  0.88954
    236   3.96899  5.19284  5.32840  5.36132  3.63131  5.24958  3.90791  3.78028  4.90912  3.57579  4.16115  5.26382  5.61303  4.96332  5.13750  4.04274  4.24830  3.66903  2.89370  0.34812    832 Y x - -
          2.68618  4.42225  2.77519  2.73123  3.46354  2.40513  3.72494  3.29354  2.67741  2.69355  4.24690  2.90347  2.73739  3.18146  2.89801  2.37887  2.77519  2.98518  4.58477  3.61503
          0.00191  6.65973  7.38208  0.61958  0.77255  0.55315  0.85598
    237   3.27683  5.41904  5.82816  4.98807  4.02779  4.89471  5.39687  2.29257  5.13600  1.00750  1.12400  5.29356  4.91596  5.31640  4.93716  4.26662  4.17655  2.85894  6.04103  4.86534    833 l x - -
          2.68618  4.42225  2.77519  2.73123  3.46354  2.40513  3.72494  3.29354  2.67741  2.69355  4.24690  2.90347  2.73739  3.18146  2.89801  2.37887  2.77519  2.98518  4.58477  3.61503
          0.00220  6.65973  6.99185  0.61958  0.77255  0.53505  0.88102
    238   0.77220  5.75855  4.30938  3.66558  4.21383  3.17694  4.77314  4.73229  2.67022  4.16504  4.88668  4.26073  4.75304  3.72483  3.97663  1.71254  3.04757  4.24886  6.38954  3.89716    834 a x - -
          2.68618  4.42225  2.77519  2.73123  3.46354  2.40513  3.72494  3.29354  2.67741  2.69355  4.24690  2.90347  2.73739  3.18146  2.89801  2.37886  2.77519  2.98518  4.58477  3.61503
          0.00251  6.45545  6.97800  0.60135  0.79423  0.54476  0.86746
    239   2.52746  5.76943  3.39522  3.25573  5.20311  3.84550  4.54975  5.05937  0.98734  4.15415  5.09109  3.09228  2.54407  2.95909  2.17513  2.55252  3.96026  4.62836  6.37669  4.72151    836 k x - -
          2.68618  4.42225  2.77519  2.73123  3.46354  2.40513  3.72494  3.29354  2.67741  2.69355  4.24690  2.90347  2.73739  3.18146  2.89801  2.37887  2.77519  2.98518  4.58477  3.61503
          0.00355  6.65997  6.09251  0.61958  0.77255  0.54130  0.87225
    240   1.76012  1.11900  4.63446  5.11447  4.33549  4.72674  5.38445  3.63313  4.83458  3.41383  4.44137  5.01864  4.04820  5.15308  5.00733  4.01302  3.83764  1.27541  5.65528  3.86057    837 c x - -
          2.68618  4.42225  2.77519  2.73123  3.46354  2.40513  3.72494  3.29354  2.67741  2.69355  4.24690  2.90347  2.73739  3.18146  2.89801  2.37887  2.77519  2.98518  4.58477  3.61503
          0.02899  6.65803  3.60134  0.61958  0.77255  0.55346  0.85557
    241   2.93062  5.63909  2.36169  2.47345  5.63332  2.32729  4.49779  4.83213  3.28286  3.99962  5.29946  2.41308  1.27774  3.83932  3.82503  2.35769  2.94548  4.00809  6.81409  5.21475    838 p x - -
          2.68618  4.42225  2.77519  2.73123  3.46354  2.40513  3.72494  3.29354  2.67741  2.69355  4.24690  2.90347  2.73739  3.18146  2.89801  2.37887  2.77519  2.98518  4.58477  3.61503
          0.22103  6.63161  1.62462  0.61958  0.77255  0.87180  0.54163
    242   2.59929  5.73850  1.56396  2.91213  5.28148  1.52145  4.49843  4.69208  3.27758  4.45540  5.25508  2.32305  3.70813  3.60538  3.72906  2.12596  3.07041  4.34354  6.64704  4.99685    839 g x - -
          2.68618  4.42225  2.77519  2.73123  3.46354  2.40513  3.72494  3.29354  2.67741  2.69355  4.24690  2.90347  2.73739  3.18146  2.89801  2.37887  2.77519  2.98518  4.58477  3.61503
          0.08135  6.41303  2.57065  0.61958  0.77255  0.14770  1.98548
    243   1.49694  5.80372  1.86043  3.04528  5.55030  1.75747  4.61017  5.06148  3.22384  4.25310  5.02959  3.00804  3.32154  3.74019  3.88670  2.15062  2.94684  4.45586  6.44671  5.31811    840 a . - -
          2.68618  4.42225  2.77519  2.73123  3.46354  2.40513  3.72494  3.29354  2.67741  2.69355  4.24690  2.90347  2.73739  3.18146  2.89801  2.37887  2.77519  2.98518  4.58477  3.61503
          0.05608  6.58826  2.93449  0.61958  0.77255  1.21944  0.35012
    244   1.95909  2.56424  2.16751  3.20130  3.51763  3.31077  4.14405  3.79265  2.58569  3.49754  4.98152  3.15840  3.51237  3.00220  3.73339  2.27401  2.26914  2.99509  6.71474  5.05484    841 a . - -
          2.68618  4.42225  2.77519  2.73123  3.46354  2.40513  3.72494  3.29354  2.67741  2.69355  4.24690  2.90347  2.73739  3.18146  2.89801  2.37887  2.77519  2.98518  4.58477  3.61503
          0.09485  6.53434  2.41871  0.61958  0.77255  1.51797  0.24738
    245   2.43615  1.78896  2.96440  3.22774  4.82529  2.54171  4.49112  4.59884  2.60718  3.82191  5.25827  3.32269  4.22048  3.18751  3.60782  2.28679  1.67536  3.51003  6.50264  5.13086    842 t . - -
          2.68618  4.42225  2.77519  2.73123  3.46354  2.40513  3.72494  3.29354  2.67741  2.69355  4.24690  2.90347  2.73739  3.18146  2.89801  2.37887  2.77519  2.98518  4.58477  3.61503
          0.42276  6.44186  1.06952  0.61958  0.77255  1.86264  0.16873
    246   2.19148  2.50555  2.22670  2.54796  5.25894  3.63237  4.16313  3.92377  2.78227  3.76212  4.52732  3.04802  4.54373  3.00998  3.46801  2.03621  1.89722  3.58780  6.05157  4.76847    843 t . - -
          2.68604  4.41797  2.77466  2.73112  3.46394  2.40540  3.72518  3.29390  2.67767  2.69383  4.24711  2.90351  2.73761  3.18127  2.89811  2.37861  2.77492  2.98551  4.58512  3.61542
          0.60395  1.36971  1.61359  0.37798  1.15595  0.83354  0.57006
    247   2.62662  5.68220  2.53555  2.61578  5.03122  2.78221  4.19392  4.63480  2.38373  4.03162  5.00078  2.80821  4.16109  2.83051  3.43557  1.58208  1.84573  3.92119  5.82343  4.74370    882 s x - -
          2.68618  4.42225  2.77519  2.73123  3.46354  2.40513  3.72494  3.29354  2.67741  2.69355  4.24690  2.90347  2.73739  3.18146  2.89801  2.37887  2.77519  2.98518  4.58477  3.61503
          0.10378  6.17917  2.33813  0.61958  0.77255  2.31955  0.10349
    248   2.47169  3.10539  4.54338  4.70820  1.85741  4.45193  5.08916  2.89560  4.30661  2.95508  4.05335  4.78541  4.77863  4.60122  4.47687  3.77873  3.52492  1.35203  3.03173  1.95479    883 v x - -
          2.68618  4.42225  2.77519  2.73123  3.46354  2.40513  3.72494  3.29354  2.67741  2.69355  4.24690  2.90347  2.73739  3.18146  2.89801  2.37887  2.77519  2.98518  4.58477  3.61503
          0.00948  6.08423  4.93988  0.61958  0.77255  0.09670  2.38414
    249   1.97096  6.38894  1.44109  3.06925  5.00327  3.66162  4.56045  4.55432  2.73501  3.91458  4.50441  2.38616  3.94804  2.98360  3.57122  2.25116  2.24291  3.97080  6.74691  5.27503    884 d . - -
          2.68618  4.42225  2.77519  2.73123  3.46354  2.40513  3.72494  3.29354  2.67741  2.69355  4.24690  2.90347  2.73739  3.18146  2.89801  2.37887  2.77519  2.98518  4.58477  3.61503
          0.03898  6.63920  3.29906  0.61958  0.77255  0.79422  0.60136
    250   1.93577  6.13062  2.44145  3.40117  5.34830  1.64560  4.65022  4.04853  1.95557  3.95380  5.21429  3.65963  2.43499  3.60674  3.88583  2.60469  3.15209  2.88011  6.33506  4.99438    885 g . - -
          2.68478  4.42416  2.77196  2.73257  3.46444  2.40215  3.72709  3.29561  2.67895  2.69557  4.24864  2.90358  2.73897  3.18296  2.89965  2.37852  2.77360  2.98589  4.57491  3.61378
          0.62250  0.78513  4.91463  0.90165  0.52070  0.41005  1.08950
    251   2.73371  6.23317  2.32964  3.01175  5.54164  2.31203  4.68778  3.58506  3.16038  4.34434  5.27149  2.95002  3.83579  3.51492  3.65563  1.54434  1.53693  3.94677  6.81998  4.87254    931 t x - -
          2.68618  4.42225  2.77519  2.73123  3.46354  2.40513  3.72494  3.29354  2.67741  2.69355  4.24690  2.90347  2.73739  3.18146  2.89801  2.37887  2.77519  2.98518  4.58477  3.61503
          0.24238  6.63998  1.54209  0.61958  0.77255  0.56747  0.83693
    252   2.87801  5.93540  2.79471  2.89988  5.38498  1.02452  4.66461  4.74818  2.88048  4.06791  5.17827  3.41759  4.38884  3.34813  3.81093  1.90746  2.43896  3.93101  6.64494  5.23457    932 g x - -
          2.68618  4.42225  2.77519  2.73123  3.46354  2.40513  3.72494  3.29354  2.67741  2.69355  4.24690  2.90347  2.73739  3.18146  2.89801  2.37887  2.77519  2.98518  4.58477  3.61503
          0.15401  6.41275  1.95830  0.61958  0.77255  0.12797  2.11926
    253   1.67447  5.72670  3.06298  3.15450  5.46491  2.56095  4.73499  4.57369  2.70033  1.34974  5.02244  2.85103  4.01926  3.24804  3.80564  2.65295  2.86027  4.21284  6.72767  5.16137    933 l x - -
          2.68618  4.42225  2.77519  2.73123  3.46354  2.40513  3.72494  3.29354  2.67741  2.69355  4.24690  2.90347  2.73739  3.18145  2.89801  2.37887  2.77519  2.98518  4.58477  3.61503
          0.01571  6.30572  4.28575  0.59873  0.79741  0.20738  1.67509
    254   3.47199  6.19407  2.21210  2.06837  5.48481  2.13046  4.67598  4.16435  1.95793  4.29552  5.08400  3.27745  3.61131  2.48666  2.97701  2.65133  3.54288  2.14078  6.82405  5.24610    935 k x - -
          2.68618  4.42225  2.77519  2.73123  3.46354  2.40513  3.72494  3.29354  2.67741  2.69355  4.24690  2.90347  2.73739  3.18146  2.89801  2.37887  2.77519  2.98518  4.58477  3.61503
          0.00227  6.64237  6.94191  0.61958  0.77255  0.46041  0.99703
    255   4.84941  6.02818  6.08113  5.96379  1.87234  6.00918  5.62881  4.49408  5.80456  4.23051  4.91226  5.98600  6.09854  5.99688  5.36023  5.24256  5.18925  4.34780  0.31758  3.67522    936 W x - -
          2.68618  4.42226  2.77520  2.73124  3.46354  2.40509  3.72495  3.29355  2.67741  2.69356  4.24690  2.90347  2.73740  3.18143  2.89798  2.37887  2.77520  2.98519  4.58478  3.61504
          0.00567  6.10569  5.67739  0.74510  0.64376  0.54931  0.86120
    256   3.55552  5.28358  5.48900  5.20656  0.50282  4.94462  5.28462  3.42448  5.15773  3.44863  4.39602  4.74417  5.38023  5.06862  4.98230  3.86237  2.56470  2.26494  5.96089  3.63198    941 F x - -
          2.68618  4.42225  2.77519  2.73123  3.46354  2.40513  3.72494  3.29354  2.67741  2.69355  4.24690  2.90347  2.73739  3.18146  2.89801  2.37887  2.77519  2.98518  4.58477  3.61503
          0.00371  6.65368  6.02858  0.61958  0.77255  0.59815  0.79813
    257   4.86711  6.02009  5.58488  4.39008  6.42683  5.08377  5.19415  6.00562  0.14027  4.89382  6.03164  4.82220  5.78551  4.40094  3.48095  4.66000  4.86417  5.67834  6.73929  5.83469    942 K x - -
          2.68618  4.42225  2.77519  2.73123  3.46354  2.40513  3.72494  3.29354  2.67741  2.69355  4.24690  2.90347  2.73739  3.18146  2.89801  2.37887  2.77519  2.98518  4.58477  3.61503
          0.00243  6.65200  6.77828  0.61958  0.77255  0.59519  0.80176
    258   3.49046  5.11606  5.00270  5.30675  3.77263  5.00621  5.38926  0.48049  5.18019  2.99291  4.44853  5.11046  5.22450  5.05454  5.08350  4.46230  3.97672  1.80348  5.75962  4.65831    943 I x - -
          2.68618  4.42225  2.77520  2.73123  3.46354  2.40513  3.72495  3.29354  2.67741  2.69355  4.24690  2.90347  2.73740  3.18146  2.89795  2.37887  2.77520  2.98518  4.58477  3.61503
          0.27260  6.20851  1.44141  0.62650  0.76455  0.61150  0.78206
    259   1.99395  5.80892  2.27488  3.02095  2.77334  3.35638  2.73887  4.90573  2.97087  3.80348  4.39134  3.71523  4.61237  2.60378  3.67878  2.33805  3.71666  4.29869  3.08663  1.96338    946 y x - -
          2.68618  4.42225  2.77519  2.73123  3.46354  2.40513  3.72494  3.29354  2.67741  2.69355  4.24690  2.90347  2.73739  3.18146  2.89801  2.37887  2.77519  2.98518  4.58477  3.61503
          0.15302  6.38312  1.96468  0.61958  0.77255  1.99780  0.14576
    260   2.77697  6.08444  3.14601  0.98706  5.30289  3.95462  3.50825  4.84737  3.19826  4.26331  4.49373  3.67458  4.74045  1.64207  3.62719  2.67025  3.34845  4.21936  6.51700  4.07768    947 e x - -
          2.68618  4.42225  2.77519  2.73123  3.46354  2.40513  3.72494  3.29354  2.67741  2.69355  4.24690  2.90347  2.73739  3.18146  2.89801  2.37887  2.77519  2.98518  4.58477  3.61503
          0.00540  6.23401  5.67576  0.61958  0.77255  0.10245  2.32918
    261   2.61119  6.00288  1.41993  1.99263  4.31643  3.84706  4.14862  3.25300  3.06310  3.03982  3.70668  3.11755  4.83901  2.28862  3.75327  2.64160  3.43439  3.78770  3.83970  4.33761    948 d . - -
          2.68378  4.42330  2.77604  2.72797  3.46493  2.40473  3.72567  3.29458  2.67834  2.69407  4.24662  2.90480  2.73864  3.18073  2.89926  2.37762  2.77582  2.98498  4.58590  3.61631
          0.64253  0.77854  4.20194  0.44460  1.02466  0.64810  0.74032
    262   2.18743  5.70160  4.07050  3.70377  4.88306  0.74745  4.80716  4.32300  3.42953  3.30137  4.80320  3.63052  2.91954  4.02499  4.05440  2.87598  2.83249  3.80737  6.22828  4.87130    970 g x - -
          2.68618  4.42225  2.77519  2.73123  3.46354  2.40513  3.72494  3.29354  2.67741  2.69355  4.24690  2.90347  2.73739  3.18146  2.89801  2.37887  2.77519  2.98518  4.58477  3.61503
          0.03630  6.63275  3.37171  0.61958  0.77255  0.81197  0.58695
    263   3.66991  4.96652  4.08262  4.02690  3.26865  4.12414  4.63549  2.84896  3.17399  1.34178  3.33967  4.16930  3.69652  3.57983  3.40736  3.56836  2.96081  2.66670  2.31375  2.09783    971 l x - -
          2.68618  4.42225  2.77519  2.73123  3.46354  2.40513  3.72494  3.29354  2.67741  2.69355  4.24690  2.90347  2.73739  3.18146  2.89801  2.37887  2.77519  2.98518  4.58477  3.61503
          0.00484  6.59925  5.66335  0.61958  0.77255  0.36010  1.19603
    264   2.65089  3.04476  2.13042  3.00649  3.38011  3.15009  4.24570  2.38859  2.45770  2.66772  4.93903  2.97677  4.20061  3.71004  3.54651  2.64956  2.70528  2.58034  4.09431  3.95410    972 d . - -
          2.68618  4.42225  2.77519  2.73123  3.46354  2.40513  3.72494  3.29354  2.67741  2.69355  4.24690  2.90347  2.73739  3.18146  2.89801  2.37887  2.77519  2.98518  4.58477  3.61503
          0.03387  6.64539  3.44198  0.61958  0.77255  0.68916  0.69715
    265   2.60776  5.86355  2.25971  2.98404  4.47431  2.45181  4.65373  4.17412  2.45551  3.94052  4.82486  2.28842  2.98000  3.64862  3.53658  1.57316  2.64566  3.37975  5.31431  4.81933    973 s . - -
          2.68618  4.42225  2.77519  2.73123  3.46354  2.40513  3.72494  3.29354  2.67741  2.69355  4.24690  2.90347  2.73739  3.18146  2.89801  2.37887  2.77519  2.98518  4.58477  3.61503
          0.07595  6.61352  2.63395  0.61958  0.77255  1.00696  0.45465
    266   2.37248  6.12856  2.43820  3.08792  5.12021  1.46615  4.69809  4.79688  2.89721  3.61202  4.99112  2.39106  2.93589  3.27771  3.40353  2.10360  2.73152  4.29171  5.94395  4.65618    974 g . - -
          2.68618  4.42225  2.77519  2.73123  3.46354  2.40513  3.72494  3.29354  2.67741  2.69355  4.24690  2.90347  2.73739  3.18146  2.89801  2.37887  2.77519  2.98518  4.58477  3.61503
          0.24724  6.53916  1.52511  0.61958  0.77255  1.47574  0.25956
    267   2.90612  5.60014  2.92392  3.03339  5.02010  1.94966  4.49541  4.61152  2.59601  3.62031  4.82381  2.71102  2.58017  2.92218  3.41511  1.76087  2.06779  3.89159  5.21624  4.93127    975 s . - -
          2.68618  4.42225  2.77519  2.73123  3.46354  2.40513  3.72494  3.29354  2.67741  2.69355  4.24690  2.90347  2.73739  3.18146  2.89801  2.37887  2.77519  2.98518  4.58477  3.61503
          0.20630  6.29468  1.68975  0.61958  0.77255  2.19805  0.11768
    268   2.33349  5.83972  2.91257  2.73911  4.93472  2.39287  4.26209  3.64851  2.69692  2.79337  4.47078  2.14736  3.42346  2.97120  3.35756  2.31161  2.25099  3.06125  5.18394  4.59160    976 n . - -
          2.68499  4.42503  2.77324  2.73233  3.46387  2.40309  3.72709  3.29509  2.67951  2.69413  4.24873  2.90324  2.73761  3.18127  2.89902  2.37806  2.77517  2.98595  4.58201  3.61383
          1.38185  0.40747  2.48228  1.46627  0.26238  0.51145  0.91536
    269   2.62826  5.68051  2.25072  2.69856  4.85876  2.25404  4.46135  4.63182  2.85791  3.96056  5.04639  2.61451  2.14897  2.94774  3.58291  1.97480  2.33941  4.07646  5.63267  4.70102   1088 s x - -
          2.68618  4.42225  2.77519  2.73123  3.46354  2.40513  3.72494  3.29354  2.67741  2.69355  4.24690  2.90347  2.73739  3.18146  2.89801  2.37887  2.77519  2.98518  4.58477  3.61503
          0.06391  6.40930  2.80904  0.61958  0.77255  0.61789  0.77453
    270   2.91049  6.12486  2.13842  3.04744  4.74420  1.30161  4.54903  3.32943  2.82625  3.03105  4.14757  3.03364  3.99570  2.72810  3.06911  2.68710  2.94899  4.01913  6.07157  4.77161   1089 g x - -
          2.68618  4.42225  2.77519  2.73123  3.46354  2.40513  3.72494  3.29354  2.67741  2.69355  4.24690  2.90347  2.73739  3.18146  2.89801  2.37887  2.77519  2.98518  4.58477  3.61503
          0.01593  6.49297  4.24825  0.61958  0.77255  0.52410  0.89670
    271   2.57035  6.01436  3.45640  2.50945  3.56821  3.61465  4.21394  3.75659  2.30336  2.98378  4.76915  2.79726  3.88724  2.71559  3.35937  2.79214  1.66910  2.72357  4.46235  3.06590   1090 t x - -
          2.68618  4.42225  2.77519  2.73123  3.46354  2.40513  3.72494  3.29354  2.67741  2.69355  4.24690  2.90347  2.73739  3.18146  2.89801  2.37887  2.77519  2.98518  4.58477  3.61503
          0.00556  6.57997  5.48241  0.61958  0.77255  0.68119  0.70525
    272   3.92206  5.19165  5.71330  5.12622  3.02861  4.78018  5.08519  3.82688  4.87364  3.51991  4.48427  4.98988  5.31104  5.00137  4.85410  4.32190  4.08411  3.65622  0.30687  4.25700   1091 W x - -
          2.68618  4.42225  2.77519  2.73123  3.46354  2.40513  3.72494  3.29354  2.67741  2.69355  4.24690  2.90347  2.73739  3.18146  2.89801  2.37887  2.77519  2.98518  4.58477  3.61503
          0.01805  6.60943  4.10172  0.61958  0.77255  0.88658  0.53113
    273   1.02939  2.81664  3.71562  3.79748  3.99208  1.68889  4.91541  3.95168  3.98466  3.47330  4.64595  3.96011  2.73399  4.28523  4.15071  3.56937  3.70259  3.07342  5.00692  3.57856   1092 a x - -
          2.68618  4.42225  2.77519  2.73123  3.46354  2.40513  3.72494  3.29354  2.67741  2.69355  4.24690  2.90347  2.73739  3.18146  2.89801  2.37887  2.77519  2.98518  4.58477  3.61503
          0.21100  6.59986  1.66671  0.61958  0.77255  0.94360  0.49302
    274   2.13437  5.42813  2.96966  3.32796  5.28497  3.60203  4.61255  4.03456  3.43541  3.34405  3.93185  3.30424  4.21977  2.30857  3.86924  1.86535  1.36896  2.94029  6.12796  4.95016   1093 t x - -
          2.68618  4.42225  2.77519  2.73123  3.46354  2.40513  3.72494  3.29354  2.67741  2.69355  4.24690  2.90347  2.73739  3.18146  2.89801  2.37887  2.77519  2.98518  4.58477  3.61503
          0.09875  6.39985  2.38192  0.61958  0.77255  1.88875  0.16400
    275   2.49911  5.84390  1.41267  2.67246  4.51863  2.85749  4.34471  4.50378  2.25223  4.02502  4.80220  2.99901  4.49590  2.91716  3.25010  3.10152  2.52405  4.18079  2.97975  3.38979   1094 d x - -
          2.68618  4.42225  2.77519  2.73123  3.46354  2.40513  3.72494  3.29354  2.67741  2.69355  4.24690  2.90347  2.73739  3.18146  2.89801  2.37887  2.77519  2.98518  4.58477  3.61503
          0.06241  6.30822  2.83561  0.61958  0.77255  1.36913  0.29347
    276   2.49229  6.05266  1.67664  2.65641  4.59799  2.95695  4.28396  3.51166  2.06758  3.12725  4.87169  2.73685  4.14105  2.67684  2.97458  3.13087  2.97867  2.73440  6.16452  4.42715   1095 d x - -
          2.68618  4.42225  2.77519  2.73123  3.46354  2.40513  3.72494  3.29354  2.67741  2.69355  4.24690  2.90347  2.73739  3.18146  2.89801  2.37887  2.77519  2.98518  4.58477  3.61503
          0.18782  6.32230  1.77526  0.61958  0.77255  0.30671  1.33128
    277   3.31262  5.18648  4.13999  4.48275  3.07364  4.04710  5.11662  2.55830  4.32327  1.02683  2.37314  3.69261  3.63752  4.90029  4.48304  3.40000  3.30298  1.82608  5.27402  4.36318   1096 l . - -
          2.68618  4.42225  2.77519  2.73123  3.46354  2.40513  3.72494  3.29354  2.67741  2.69355  4.24690  2.90347  2.73739  3.18146  2.89801  2.37887  2.77519  2.98518  4.58477  3.61503
          0.14813  6.45023  1.99436  0.61958  0.77255  1.81506  0.17773
    278   2.94190  5.23619  2.08943  3.06032  3.52530  4.12984  4.19400  1.47656  3.44872  2.40122  3.15118  3.71776  4.52714  3.15322  2.99596  3.21895  2.90708  2.61767  4.90496  4.25203   1097 i . - -
          2.68618  4.42225  2.77519  2.73123  3.46354  2.40513  3.72494  3.29354  2.67741  2.69355  4.24690  2.90347  2.73739  3.18146  2.89801  2.37887  2.77519  2.98518  4.58477  3.61503
          0.05723  6.30482  2.92258  0.61958  0.77255  2.17320  0.12083
    279   1.82334  6.09440  2.67388  2.54586  4.27905  3.35515  4.26996  4.11576  1.77418  3.82751  3.68726  2.47844  4.41465  3.13458  2.80006  2.73538  2.53187  3.55183  6.07942  4.03155   1098 k . - -
          2.68618  4.42273  2.77538  2.73171  3.46339  2.40565  3.72543  3.29397  2.67785  2.69135  4.24230  2.90370  2.73782  3.18099  2.89851  2.37897  2.77528  2.98497  4.58522  3.61530
          0.70983  1.03576  1.87524  0.39124  1.12769  0.95790  0.48402
    280   2.81126  5.70124  2.99727  3.07610  4.86313  2.33927  4.37923  2.25064  3.03068  3.81815  4.70039  1.17220  4.28225  2.78182  3.44684  3.15474  3.42376  3.59961  5.03276  4.36073   1136 n x - -
          2.68618  4.42225  2.77519  2.73123  3.46354  2.40513  3.72494  3.29354  2.67741  2.69355  4.24690  2.90347  2.73739  3.18146  2.89801  2.37887  2.77519  2.98518  4.58477  3.61503
          0.00464  6.26634  5.90172  0.61958  0.77255  0.12622  2.13221
    281   2.03705  6.04858  2.87855  2.78459  4.66440  2.53740  4.48441  4.06002  2.36084  3.40911  4.41085  1.48687  4.57726  2.85226  3.35356  2.74510  3.13482  3.82012  4.69047  3.69786   1137 n . - -
          2.68618  4.42225  2.77519  2.73123  3.46354  2.40513  3.72494  3.29354  2.67741  2.69355  4.24690  2.90347  2.73739  3.18146  2.89801  2.37887  2.77519  2.98518  4.58477  3.61503
          0.29379  6.63527  1.37337  0.61958  0.77255  0.76281  0.62802
    282   2.70797  3.08681  3.14148  3.17581  2.80273  2.85043  4.05157  4.48487  2.74163  2.79846  4.67011  1.36574  3.96513  3.36693  3.41947  2.22045  3.33554  4.12557  5.33178  4.24775   1138 n . - -
          2.68624  4.40629  2.77553  2.73170  3.46412  2.40403  3.72530  3.29381  2.67700  2.69412  4.24736  2.90349  2.73789  3.18162  2.89850  2.37919  2.77579  2.98571  4.58546  3.61551
          1.70690  0.87547  0.91153  0.31292  1.31420  0.47227  0.97706
    283   3.00562  5.91283  2.41712  3.12847  4.73681  1.10712  3.57897  4.73915  2.86398  3.64774  4.38020  2.80468  3.67389  2.94959  3.12692  2.52039  2.92986  4.13522  6.28889  4.65897   1147 g x - -
          2.68618  4.42225  2.77519  2.73123  3.46354  2.40513  3.72494  3.29354  2.67741  2.69355  4.24690  2.90347  2.73739  3.18146  2.89801  2.37887  2.77519  2.98518  4.58477  3.61503
          0.00563  6.15527  5.65801  0.61958  0.77255  0.09904  2.36132
    284   3.29966  6.04625  3.75967  3.07032  4.91627  3.43720  3.75616  3.77500  1.83269  3.42664  4.59081  3.08054  3.31749  2.75916  2.73678  1.81351  2.01213  2.94619  3.46357  4.44981   1148 s x - -
          2.68618  4.42225  2.77519  2.73123  3.46354  2.40513  3.72494  3.29354  2.67741  2.69355  4.24690  2.90347  2.73739  3.18146  2.89801  2.37887  2.77519  2.98518  4.58477  3.61503
          0.00295  6.63670  6.41484  0.61958  0.77255  0.68213  0.70429
    285   2.88414  5.02158  4.95057  5.34063  2.47479  4.94686  3.43936  2.74015  4.92162  2.62088  3.02476  4.68848  4.72678  2.92975  4.12572  3.74597  3.67961  1.99553  1.37250  2.48622   1149 w x - -
          2.68618  4.42225  2.77519  2.73117  3.46354  2.40512  3.72495  3.29354  2.67741  2.69355  4.24690  2.90347  2.73739  3.18147  2.89801  2.37887  2.77520  2.98519  4.58477  3.61503
          0.01169  5.55765  4.85835  0.49246  0.94448  0.65580  0.73195
    286   3.32052  6.37463  2.23412  2.38633  5.11681  4.27272  4.16337  4.33424  3.12291  3.68734  4.42505  2.38629  3.95081  3.41896  3.67828  1.78494  1.45395  3.51684  5.22348  3.58611   1151 t x - -
          2.68618  4.42225  2.77519  2.73123  3.46354  2.40513  3.72494  3.29354  2.67741  2.69355  4.24690  2.90347  2.73739  3.18146  2.89801  2.37887  2.77519  2.98518  4.58477  3.61503
          0.00218  6.63331  7.05992  0.61958  0.77255  0.61255  0.78081
    287   2.91059  5.13841  5.41739  4.75482  1.30586  4.51634  4.79251  2.35272  5.16643  2.62892  3.99739  5.14395  5.38099  4.97594  5.06154  2.75537  2.51205  1.39641  5.31435  3.71401   1152 f x - -
          2.68618  4.42225  2.77519  2.73123  3.46354  2.40513  3.72494  3.29354  2.67741  2.69355  4.24690  2.90347  2.73739  3.18146  2.89801  2.37887  2.77519  2.98518  4.58477  3.61503
          0.00478  6.63996  5.66703  0.61958  0.77255  0.66550  0.72158
    288   3.44852  5.91126  3.37483  2.80131  5.65546  4.47115  4.41816  4.26142  1.87393  4.52551  5.02248  3.10842  2.98522  2.70817  3.08231  3.44341  0.96942  3.40738  6.61258  5.28337   1153 t x - -
          2.68618  4.42225  2.77519  2.73123  3.46354  2.40513  3.72494  3.29354  2.67741  2.69355  4.24690  2.90347  2.73739  3.18146  2.89801  2.37887  2.77519  2.98518  4.58477  3.61503
          0.00290  6.63816  6.44458  0.61958  0.77255  0.70418  0.68224
    289   3.93992  5.24552  5.68724  5.39857  4.40174  4.92756  5.28805  0.56063  5.14193  1.87703  3.44028  5.28386  5.29385  5.30978  5.01854  4.43095  4.20507  2.10854  6.03204  4.74081   1154 I x - -
          2.68619  4.42226  2.77521  2.73122  3.46349  2.40514  3.72496  3.29355  2.67742  2.69350  4.24691  2.90348  2.73738  3.18148  2.89802  2.37886  2.77518  2.98516  4.58478  3.61504
          0.00338  6.09608  6.79543  0.93953  0.49563  0.69764  0.68868
    290   4.66028  6.86577  4.57739  4.49837  6.15654  5.28096  5.63863  5.27354  4.44104  5.18252  6.31707  5.01624  0.12747  4.88192  4.50168  4.33688  4.95915  5.35017  7.61395  6.19897   1163 P x - -
          2.68618  4.42225  2.77519  2.73123  3.46354  2.40513  3.72494  3.29354  2.67741  2.69355  4.24690  2.90347  2.73739  3.18146  2.89801  2.37887  2.77519  2.98518  4.58477  3.61503
          0.00769  6.63788  5.05842  0.61958  0.77255  0.67485  0.71179
    291   1.86648  5.68897  3.03476  2.42733  5.54095  4.30267  4.61303  4.91998  1.96857  4.05125  5.24838  2.92961  3.16062  3.22383  3.12052  1.37232  2.88488  4.45465  6.63751  5.03089   1164 s x - -
          2.68615  4.42226  2.77520  2.73123  3.46355  2.40513  3.72488  3.29355  2.67742  2.69356  4.24691  2.90348  2.73738  3.18147  2.89795  2.37888  2.77520  2.98519  4.58478  3.61504
          0.01807  5.90683  4.18732  0.77511  0.61740  0.64592  0.74272
    292   3.01815  2.03864  1.93630  2.94135  5.50474  2.71460  4.63859  5.01510  3.14417  3.28590  5.19655  1.96337  4.80275  3.51213  3.73008  2.11546  2.23087  4.34088  6.13304  5.18600   1170 d x - -
          2.68618  4.42225  2.77519  2.73123  3.46354  2.40513  3.72494  3.29354  2.67741  2.69355  4.24690  2.90347  2.73739  3.18146  2.89801  2.37887  2.77519  2.98518  4.58477  3.61503
          0.00298  6.62391  6.41128  0.61958  0.77255  0.56412  0.84132
    293   3.06225  5.24692  6.00165  5.23262  4.47022  5.10563  5.19005  1.18181  5.16846  1.06328  3.74826  5.22321  5.30215  5.10233  5.09647  4.33950  2.48483  2.26977  5.72703  4.58377   1171 l x - -
          2.68618  4.42225  2.77519  2.73123  3.46354  2.40513  3.72494  3.29354  2.67741  2.69355  4.24690  2.90347  2.73739  3.18146  2.89801  2.37887  2.77519  2.98518  4.58477  3.61503
          0.21763  6.63709  1.63851  0.61958  0.77255  0.69609  0.69022
    294   1.04090  5.77874  3.96232  2.55082  5.24859  4.42992  4.55680  4.81003  2.12579  4.03711  4.83447  3.93048  1.66406  3.12995  3.47518  3.39601  3.77818  3.95023  6.62845  5.22906   1172 a x - -
          2.68618  4.42225  2.77519  2.73123  3.46354  2.40513  3.72494  3.29354  2.67741  2.69355  4.24690  2.90347  2.73739  3.18146  2.89801  2.37887  2.77519  2.98518  4.58477  3.61503
          0.00242  6.42277  7.14512  0.61958  0.77255  0.15655  1.93163
    295   1.59639  6.38783  2.82265  3.27921  5.60615  4.27058  4.84044  5.06723  3.34454  4.51757  5.43066  2.72486  1.03302  3.66414  3.72887  2.25769  3.65994  4.69453  6.81888  5.41157   1173 p x - -
          2.68574  4.42267  2.77508  2.73160  3.46388  2.40547  3.72524  3.29381  2.67773  2.69381  4.24715  2.90313  2.73649  3.18185  2.89825  2.37790  2.77542  2.98552  4.58514  3.61532
          0.18011  1.80874  6.95082  0.21726  1.63334  0.66999  0.71686
    296   4.20448  6.80619  4.28679  4.08238  6.36839  0.14774  5.65132  5.45768  4.61670  5.27630  6.27106  4.81727  5.28722  4.79958  4.92560  4.06159  4.55847  5.29284  7.58116  6.01447   1216 G x - -
          2.68621  4.42228  2.77519  2.73122  3.46353  2.40512  3.72497  3.29357  2.67742  2.69351  4.24692  2.90348  2.73741  3.18149  2.89798  2.37886  2.77516  2.98519  4.58479  3.61506
          0.00478  5.48826  7.36254  0.95999  0.48272  0.65133  0.73679
    297   3.36336  6.37118  1.94077  1.92336  4.54524  3.88275  3.43227  5.21846  2.72496  4.12978  5.01379  1.63774  3.88029  1.74289  3.58012  3.04643  3.78881  4.71518  6.28787  4.02734   1228 n x - -
          2.68618  4.42225  2.77519  2.73123  3.46354  2.40513  3.72494  3.29354  2.67741  2.69355  4.24690  2.90347  2.73739  3.18146  2.89801  2.37887  2.77519  2.98518  4.58477  3.61503
          0.00363  6.64116  6.06501  0.61958  0.77255  0.64483  0.74392
    298   4.12331  5.25085  5.77863  5.22253  4.11127  4.96965  4.81575  3.84351  5.15643  3.59100  4.54602  5.23035  5.34760  4.88627  4.96216  4.47371  4.22824  3.63969  4.27183  0.24535   1229 Y x - -
          2.68618  4.42225  2.77519  2.73123  3.46354  2.40513  3.72494  3.29354  2.67741  2.69355  4.24690  2.90347  2.73739  3.18146  2.89801  2.37887  2.77519  2.98518  4.58477  3.61503
          0.26662  6.63881  1.45788  0.61958  0.77255  0.67369  0.71299
    299   3.73698  5.03688  5.55964  5.08736  3.59073  4.98763  5.32192  2.84676  4.54524  0.62206  3.73978  5.15415  5.03186  4.86521  4.78337  4.22323  3.99579  1.53183  5.55493  4.63608   1230 L x - -
          2.68618  4.42225  2.77520  2.73124  3.46354  2.40513  3.72495  3.29354  2.67738  2.69355  4.24690  2.90347  2.73740  3.18147  2.89797  2.37887  2.77520  2.98519  4.58477  3.61503
          0.58354  5.77803  0.82329  0.62928  0.76137  0.13804  2.04842
    300   3.41257  4.78828  5.52219  4.90769  3.56515  4.67208  5.19332  2.36961  4.54232  0.60411  2.81605  5.02657  4.51845  4.86121  4.51868  4.02893  3.82920  2.27062  5.59492  4.51280   1233 L x - -
          2.68618  4.42225  2.77519  2.73123  3.46354  2.40513  3.72494  3.29354  2.67741  2.69355  4.24690  2.90347  2.73739  3.18146  2.89801  2.37887  2.77519  2.98518  4.58477  3.61503
          0.88774  6.22879  0.53368  0.61958  0.77255  0.10103  2.34247
    301   3.40329  4.79930  5.20889  4.60754  2.67686  4.38389  5.00443  1.52412  4.73979  1.23743  3.02108  4.97129  4.90465  4.82345  4.55419  3.87301  3.79127  1.64716  4.91748  4.30674   1234 l x - -
          2.68619  4.42224  2.77517  2.73125  3.46340  2.40514  3.72496  3.29355  2.67741  2.69356  4.24691  2.90348  2.73741  3.18148  2.89796  2.37887  2.77521  2.98519  4.58478  3.61500
          0.01014  4.99465  5.71025  0.71355  0.67315  0.09078  2.44438
    302   4.19321  5.22933  4.57054  4.18064  4.98655  4.92440  4.77099  4.60058  3.82916  4.15008  5.24065  4.72678  5.10756  4.39528  0.22024  4.10453  4.39716  4.39076  6.20620  5.16469   1240 R x - -
          2.68618  4.42225  2.77519  2.73123  3.46354  2.40513  3.72494  3.29354  2.67741  2.69355  4.24690  2.90347  2.73739  3.18146  2.89801  2.37887  2.77519  2.98518  4.58477  3.61503
          0.00471  6.63562  5.68847  0.61958  0.77255  0.66245  0.72482
    303   1.84119  5.29575  4.99102  4.56448  2.94607  2.74432  1.28526  2.59746  4.30446  3.49577  3.99929  3.37636  3.66602  3.93574  4.38343  3.18516  3.52797  2.17851  5.50812  4.67326   1241 h x - -
          2.68618  4.42225  2.77519  2.73123  3.46354  2.40513  3.72494  3.29354  2.67741  2.69355  4.24690  2.90347  2.73739  3.18146  2.89801  2.37887  2.77519  2.98518  4.58477  3.61503
          0.00574  6.63386  5.42333  0.61958  0.77255  0.69840  0.68792
    304   3.74239  5.90905  3.76774  0.29988  5.71753  4.53295  4.70525  5.04467  3.49744  4.57685  5.43080  4.14620  4.90148  3.46478  3.97649  3.62816  4.04665  4.58224  5.98259  5.29569   1242 E x - -
          2.68617  4.42225  2.77520  2.73123  3.46354  2.40513  3.72494  3.29354  2.67741  2.69355  4.24690  2.90347  2.73740  3.18146  2.89801  2.37886  2.77520  2.98518  4.58477  3.61503
          0.26238  6.40581  1.47346  0.62287  0.76874  0.74676  0.64226
    305   2.61099  5.20737  5.04834  4.95490  4.21156  4.25184  2.65710  1.18528  4.80684  1.80837  3.17875  4.10319  5.14252  3.13897  4.72662  3.21490  2.64770  2.43979  5.17548  4.54377   1245 i x - -
          2.68618  4.42225  2.77519  2.73123  3.46354  2.40513  3.72494  3.29354  2.67741  2.69355  4.24690  2.90347  2.73739  3.18146  2.89801  2.37887  2.77519  2.98518  4.58477  3.61503
          0.00792  6.37022  5.08701  0.61958  0.77255  2.00242  0.14504
    306   3.73916  5.18106  5.57869  4.99614  4.06931  4.85071  4.76646  0.51575  4.94463  1.82011  4.11329  4.82173  5.11675  4.98270  4.95090  4.16855  3.82867  2.72890  5.56127  4.62789   1246 I x - -
          2.68618  4.42225  2.77519  2.73123  3.46354  2.40513  3.72494  3.29354  2.67741  2.69355  4.24690  2.90347  2.73739  3.18146  2.89801  2.37887  2.77519  2.98518  4.58477  3.61503
          0.58779  6.36522  0.81480  0.61958  0.77255  0.17625  1.82270
    307   0.87358  4.81442  4.68375  4.33768  4.13795  2.81350  2.33410  2.48820  4.30869  2.37706  3.72609  4.19911  5.03331  3.56932  4.26837  3.78158  3.79382  3.17678  5.60542  4.46928   1247 a . - -
          2.68648  4.42273  2.77564  2.73170  3.46350  2.40557  3.72519  3.28705  2.67791  2.69270  4.24607  2.90391  2.73779  3.18190  2.89850  2.37928  2.77555  2.98482  4.58478  3.61533
          2.82868  1.05935  0.52049  0.10504  2.30544  0.13212  2.08937
    308   0.72447  4.74975  4.34778  3.85759  3.94822  2.38206  4.79179  3.72172  3.81416  3.40890  4.11227  3.61350  4.27642  4.00444  3.90467  2.55596  3.09906  3.51753  4.69102  4.11795   1267 a x - -
          2.68618  4.42225  2.77519  2.73123  3.46354  2.40513  3.72494  3.29354  2.67741  2.69355  4.24690  2.90347  2.73739  3.18146  2.89801  2.37887  2.77519  2.98518  4.58477  3.61503
          0.00377  6.12558  6.45492  0.61958  0.77255  0.11130  2.25066
    309   3.76144  5.04682  5.83062  5.28905  4.29292  5.14270  4.79516  2.77630  5.07663  0.38708  3.59453  5.17516  3.96072  5.14080  4.75470  4.18610  3.93363  2.71086  4.74271  4.56566   1268 L x - -
          2.68616  4.42227  2.77518  2.73125  3.46350  2.40514  3.72489  3.29351  2.67742  2.69350  4.24691  2.90348  2.73737  3.18148  2.89802  2.37888  2.77521  2.98520  4.58478  3.61505
          0.01640  5.70087  4.34888  0.83029  0.57257  0.76745  0.62399
    310   3.67661  5.57976  4.10422  3.50812  5.39816  3.76037  0.42232  4.61444  3.59076  4.20918  5.17940  3.87095  4.58329  2.78328  3.96098  3.59573  3.80039  4.37012  6.67298  4.89224   1273 H x - -
          2.68618  4.42225  2.77519  2.73123  3.46354  2.40513  3.72494  3.29354  2.67741  2.69355  4.24690  2.90347  2.73739  3.18146  2.89801  2.37887  2.77519  2.98518  4.58477  3.61503
          0.00792  6.60970  5.02902  0.61958  0.77255  0.78150  0.61197
    311   1.98622  6.33451  3.63535  2.60234  4.36869  1.97313  4.32942  4.27177  3.44893  3.21503  4.66773  2.73813  4.24055  2.68890  3.24998  1.71626  3.13396  2.54292  6.28652  4.52923   1274 s x - -
          2.68618  4.42225  2.77520  2.73124  3.46354  2.40513  3.72490  3.29351  2.67741  2.69352  4.24690  2.90347  2.73740  3.18147  2.89801  2.37887  2.77520  2.98519  4.58477  3.61503
          0.50291  6.14182  0.93374  0.68572  0.70063  0.82476  0.57686
    312   0.52750  4.82599  4.61199  4.02303  4.16575  3.04719  4.63643  3.66337  3.92408  3.13123  3.93654  4.39998  4.61613  4.21179  4.12879  2.68255  3.67286  3.44512  5.81595  4.50793   1279 A x - -
          2.68618  4.42225  2.77519  2.73123  3.46354  2.40513  3.72494  3.29354  2.67741  2.69355  4.24690  2.90347  2.73739  3.18146  2.89801  2.37887  2.77519  2.98518  4.58477  3.61503
          0.15961  6.11712  1.92881  0.61958  0.77255  0.27905  1.41265
    313   1.55308  5.33684  3.35199  3.02847  4.55030  1.83538  4.27518  4.52314  3.30840  4.08205  4.17211  3.29825  3.32529  2.83944  3.45222  1.81042  3.14568  3.68597  5.63961  3.26634   1280 a x - -
          2.68618  4.42225  2.77519  2.73123  3.46354  2.40513  3.72494  3.29354  2.67741  2.69355  4.24690  2.90347  2.73739  3.18146  2.89801  2.37887  2.77519  2.98518  4.58477  3.61503
          0.44097  6.45162  1.03560  0.61958  0.77255  1.08514  0.41227
    314   2.95011  5.83165  2.97951  2.83794  4.69597  2.56660  2.50753  4.45053  2.84361  3.82732  4.44677  2.90703  3.55464  2.35796  3.30150  1.50036  2.78361  3.30614  5.54417  3.70914   1281 s x - -
          2.68618  4.42225  2.77519  2.73123  3.46354  2.40513  3.72494  3.29354  2.67741  2.69355  4.24690  2.90347  2.73739  3.18146  2.89801  2.37887  2.77519  2.98518  4.58477  3.61503
          0.02262  6.08727  3.90721  0.61958  0.77255  0.36102  1.19391
    315   1.98755  5.65971  2.91013  2.55711  4.75748  3.02840  4.10976  4.25043  3.06582  3.13495  4.76028  3.29679  3.23477  2.42751  3.39241  1.81765  2.62795  2.92923  4.96881  3.03905   1282 s . - -
          2.68484  4.42336  2.77581  2.73134  3.46309  2.40560  3.72529  3.29425  2.67824  2.69374  4.24747  2.90354  2.73693  3.18229  2.89880  2.37873  2.77485  2.98477  4.58481  3.61101
          0.53337  0.94608  3.68420  0.87210  0.54141  0.55347  0.85555
    316   3.31108  5.48789  2.98218  3.16687  4.18293  1.26778  4.31309  4.38971  3.09926  3.55781  4.43290  1.67941  2.52940  3.31323  3.18992  2.81071  3.64461  4.12605  5.83815  4.65836   1424 g x - -
          2.68618  4.42225  2.77519  2.73123  3.46354  2.40513  3.72494  3.29354  2.67741  2.69355  4.24690  2.90347  2.73739  3.18146  2.89801  2.37887  2.77519  2.98518  4.58477  3.61503
          0.02538  6.55962  3.74453  0.61958  0.77255  0.48879  0.95028
    317   2.97611  6.21977  3.65405  2.92158  5.14019  0.72067  4.69192  4.82773  2.98167  3.89084  4.98775  3.47595  3.22598  2.75183  3.65855  3.16055  3.09425  3.97912  6.22966  4.48658   1425 g x - -
          2.68018  4.42319  2.77688  2.73293  3.45801  2.40454  3.72672  3.29478  2.67917  2.69426  4.24873  2.90483  2.73810  3.17628  2.89950  2.38048  2.77662  2.98665  4.58625  3.60805
          0.45902  1.00499  6.19233  0.96855  0.47744  0.55176  0.85787
    318   0.96462  5.02095  4.03865  4.11902  4.49536  4.69889  5.03779  3.48678  3.88770  3.53547  2.54991  4.38949  2.28135  2.02546  4.11874  3.59649  3.18982  3.38729  6.09691  3.65302   1467 a x - -
          2.68618  4.42225  2.77519  2.73123  3.46354  2.40513  3.72494  3.29354  2.67741  2.69355  4.24690  2.90347  2.73739  3.18146  2.89801  2.37887  2.77519  2.98518  4.58477  3.61503
          0.33700  6.61761  1.25613  0.61958  0.77255  0.75751  0.63268
    319   3.57219  5.66232  3.79403  1.64796  5.43680  4.29762  4.53069  4.52421  3.29455  4.33188  4.95297  3.86260  4.60248  0.64593  3.73659  3.38531  3.77695  4.35741  6.54290  5.02637   1468 Q x - -
          2.68618  4.42225  2.77519  2.73123  3.46354  2.40513  3.72494  3.29354  2.67741  2.69355  4.24690  2.90347  2.73739  3.18146  2.89801  2.37887  2.77519  2.98518  4.58477  3.61503
          0.00485  6.28668  5.81722  0.61958  0.77255  0.65748  0.73014
    320   3.30994  4.92573  5.18587  5.03616  0.85827  4.72015  3.09540  3.14609  4.95506  2.36813  3.44448  2.32544  4.71410  4.88260  4.60105  2.87425  3.95138  3.19314  4.17099  3.38360   1469 f x - -
          2.68618  4.42225  2.77519  2.73123  3.46354  2.40513  3.72494  3.29354  2.67741  2.69355  4.24690  2.90347  2.73739  3.18146  2.89801  2.37887  2.77519  2.98518  4.58477  3.61503
          0.00249  6.47746  6.95709  0.61958  0.77255  1.54523  0.23986
    321   4.72548  6.13111  6.12814  5.95853  3.01584  5.84306  4.52766  4.47806  5.54696  3.80336  5.27021  5.61688  5.79682  5.57661  5.11231  4.51236  4.67374  4.39268  5.32971  0.19263   1470 Y x - -
          2.68618  4.42225  2.77519  2.73123  3.46354  2.40513  3.72494  3.29354  2.67741  2.69355  4.24690  2.90347  2.73739  3.18146  2.89801  2.37887  2.77519  2.98518  4.58477  3.61503
          0.00384  6.48286  6.07358  0.61958  0.77255  1.14990  0.38078
    322   3.04721  5.22109  5.44956  5.09457  3.56417  4.60947  4.97754  2.16341  4.87201  2.72312  2.13073  4.54876  1.00791  4.57823  4.79603  4.02066  3.65061  2.26593  5.79856  3.22585   1471 p . - -
          2.68613  4.42229  2.77519  2.73127  3.46355  2.40516  3.72497  3.29354  2.67744  2.69350  4.24690  2.90350  2.73735  3.18145  2.89804  2.37887  2.77516  2.98514  4.58481  3.61504
          0.00909  4.95495  6.21524  0.95139  0.48810  0.23191  1.57511
    323   2.59218  6.37323  3.89127  1.71557  4.68984  2.66158  4.45708  4.77793  3.52739  4.36368  4.60783  3.16387  4.82784  1.86107  3.73229  1.40781  2.66788  3.83336  6.80467  5.20310   1492 s x - -
          2.68618  4.42225  2.77519  2.73123  3.46354  2.40513  3.72494  3.29354  2.67741  2.69355  4.24690  2.90347  2.73739  3.18146  2.89801  2.37887  2.77519  2.98518  4.58477  3.61503
          0.00197  6.62800  7.35034  0.61958  0.77255  0.64815  0.74027
    324   3.97984  0.17074  5.75830  5.33759  5.21073  4.82757  5.90745  4.53573  4.58543  4.05890  5.09538  5.32752  5.33781  5.04107  4.95136  4.39506  4.47399  4.16798  6.68180  5.09421   1493 C x - -
          2.68618  4.42216  2.77520  2.73122  3.46351  2.40512  3.72495  3.29355  2.67742  2.69354  4.24691  2.90348  2.73740  3.18147  2.89802  2.37886  2.77518  2.98517  4.58478  3.61504
          0.41944  6.20116  1.07718  0.83783  0.56678  0.64051  0.74871
    325   0.83918  5.06820  5.57586  4.96622  3.08876  2.85037  4.75788  2.70420  4.76654  2.95401  3.63664  4.52847  4.97354  4.91071  4.38148  3.46143  3.36208  2.56423  5.46770  2.30082   1502 a x - -
          2.68618  4.42225  2.77519  2.73123  3.46354  2.40513  3.72494  3.29354  2.67741  2.69355  4.24690  2.90347  2.73739  3.18146  2.89801  2.37887  2.77519  2.98518  4.58477  3.61503
          0.42675  6.21354  1.06314  0.61958  0.77255  0.09413  2.40977
    326   2.53607  5.25790  5.09006  4.63045  2.67162  4.35449  3.72023  2.13656  4.42673  2.93196  4.18281  4.48171  5.17873  0.93748  4.58758  3.71671  2.84334  2.53065  5.51666  4.60357   1503 q . - -
          2.68617  4.42205  2.77520  2.73125  3.46351  2.40515  3.72496  3.29350  2.67743  2.69352  4.24684  2.90351  2.73740  3.18149  2.89800  2.37887  2.77522  2.98515  4.58475  3.61500
          0.23861  5.38123  1.57179  1.30038  0.31804  0.14343  2.01275
    327   3.64711  5.54060  4.20479  3.58393  4.23668  4.41063  3.22664  2.11378  3.73832  2.26302  4.72625  1.67977  4.79637  1.22600  4.04342  3.66194  3.86902  3.17211  5.97120  4.98351   1523 q x - -
          2.68618  4.42225  2.77519  2.73123  3.46354  2.40513  3.72494  3.29354  2.67741  2.69355  4.24690  2.90347  2.73739  3.18146  2.89801  2.37887  2.77519  2.98518  4.58477  3.61503
          0.33173  6.44975  1.27033  0.61958  0.77255  1.73988  0.19303
    328   3.46563  4.99032  5.59370  4.97854  3.40652  4.78892  4.93294  1.36660  4.76069  1.05166  3.79010  4.95552  4.75079  4.77376  4.60003  3.84370  3.67152  1.80057  4.69955  4.43751   1524 l x - -
          2.68618  4.42225  2.77520  2.73124  3.46345  2.40513  3.72495  3.29354  2.67741  2.69355  4.24690  2.90347  2.73740  3.18147  2.89801  2.37887  2.77520  2.98516  4.58477  3.61503
          0.01053  5.11120  5.41521  0.50297  0.92819  2.39233  0.09587
    329   3.05327  5.31566  2.85914  1.62436  4.97675  4.01003  4.00783  4.12948  1.69823  3.86588  4.42754  2.70575  4.65874  2.39711  2.61464  3.08604  2.80877  3.19216  4.60870  3.87015   1526 e x - -
          2.68618  4.42225  2.77519  2.73123  3.46354  2.40513  3.72494  3.29354  2.67741  2.69355  4.24690  2.90347  2.73739  3.18146  2.89801  2.37887  2.77519  2.98518  4.58477  3.61503
          0.00456  6.11799  6.05656  0.61958  0.77255  2.41525  0.09359
    330   3.47640  4.98897  5.19169  4.85955  3.87274  4.65258  5.11737  1.31749  4.74602  2.86968  3.96035  4.69949  4.93048  4.64365  4.57137  3.97391  3.78470  0.76967  5.37205  4.21702   1527 v x - -
          2.68618  4.42225  2.77520  2.73123  3.46354  2.40513  3.72495  3.29354  2.67741  2.69355  4.24690  2.90347  2.73736  3.18146  2.89801  2.37887  2.77520  2.98518  4.58477  3.61503
          0.00949  5.53765  5.20172  0.56097  0.84549  2.36985  0.09816
    331   3.25978  5.79735  3.59413  2.08146  5.16280  2.62113  4.34119  3.64628  2.85721  3.80207  4.73113  3.53648  4.50430  2.87054  3.42327  2.53079  1.09128  3.11156  6.00997  4.78044   1529 t x - -
          2.68618  4.42225  2.77519  2.73123  3.46354  2.40513  3.72494  3.29354  2.67741  2.69355  4.24690  2.90347  2.73739  3.18146  2.89801  2.37887  2.77519  2.98518  4.58477  3.61503
          0.00814  6.11572  5.13237  0.61958  0.77255  2.41286  0.09383
    332   3.24609  5.77942  3.46510  3.00207  5.05679  0.63724  4.34967  4.78070  3.11760  4.18403  5.02453  2.91620  4.45483  3.48898  3.57155  2.57761  3.46408  4.22422  6.41777  5.02007   1530 G x - -
          2.68618  4.42225  2.77519  2.73123  3.46354  2.40513  3.72494  3.29354  2.67741  2.69355  4.24690  2.90347  2.73739  3.18146  2.89801  2.37887  2.77519  2.98518  4.58477  3.61503
          0.01776  6.10931  4.17471  0.61958  0.77255  0.09417  2.40941
    333   3.29229  5.68804  3.02804  3.08128  5.61026  2.17473  4.55647  2.58124  2.84675  3.24830  5.15118  2.12934  3.99784  3.24243  3.59777  1.53406  2.39651  3.14998  6.79131  5.38278   1531 s . - -
          2.68618  4.42225  2.77519  2.73123  3.46354  2.40513  3.72494  3.29354  2.67741  2.69355  4.24690  2.90347  2.73739  3.18146  2.89801  2.37887  2.77519  2.98518  4.58477  3.61503
          0.59254  6.61109  0.80803  0.61958  0.77255  0.79438  0.60123
    334   3.28221  5.84933  3.50188  2.62114  4.70760  2.59804  3.84579  2.31194  2.53517  3.93763  4.87219  2.46714  4.54226  3.37238  2.95697  2.56704  2.73272  1.57383  6.30498  4.28402   1532 v . - -
          2.68618  4.42225  2.77519  2.73123  3.46354  2.40513  3.72494  3.29354  2.67741  2.69355  4.24690  2.90347  2.73739  3.18146  2.89801  2.37887  2.77519  2.98518  4.58477  3.61503
          0.02070  6.02061  4.01389  0.61958  0.77255  2.52009  0.08387
    335   2.59906  5.29910  3.81779  3.24529  4.45813  2.94894  4.50237  2.91286  3.41670  3.48103  4.43876  3.04287  4.45685  3.68754  3.78341  2.46378  1.42768  1.56940  5.41834  4.57747   1533 t . - -
          2.68792  4.42457  2.77710  2.73326  3.46574  2.39269  3.72730  3.29539  2.67953  2.69595  4.24930  2.90406  2.73964  3.18374  2.90019  2.37726  2.77171  2.98675  4.58698  3.61745
          1.57456  0.24149  4.90035  1.02878  0.44230  0.56397  0.84152
    336   2.64216  5.74099  3.66346  3.08724  5.38865  0.75831  4.66298  4.82287  3.09509  3.62211  5.18405  3.45742  4.35514  3.46267  3.64626  2.22917  2.91420  4.29998  6.16888  4.97827   1552 g x - -
          2.68618  4.42225  2.77519  2.73123  3.46354  2.40513  3.72494  3.29354  2.67741  2.69355  4.24690  2.90347  2.73739  3.18146  2.89801  2.37887  2.77519  2.98518  4.58477  3.61503
          0.34888  6.39894  1.22807  0.61958  0.77255  1.66623  0.20944
    337   2.69875  5.64043  2.99339  3.04117  5.26220  2.08163  4.21138  3.63039  2.95026  3.39038  4.86383  2.56758  3.57572  3.37318  3.57450  1.74735  1.65393  3.75132  5.83472  4.91855   1553 t . - -
          2.68606  4.42232  2.77533  2.73138  3.46369  2.40486  3.72510  3.29369  2.67750  2.69362  4.24706  2.90347  2.73729  3.18160  2.89781  2.37868  2.77520  2.98532  4.58493  3.61516
          0.25817  2.54232  1.90480  0.60182  0.79366  0.35252  1.21374
    338   2.53869  5.84433  3.50998  3.16657  5.18194  1.09616  4.49532  4.11360  2.94780  3.14636  4.22361  3.25855  4.03066  3.51082  3.30172  2.44637  2.20986  3.24488  5.86625  4.87013   1567 g x - -
          2.68439  4.42344  2.77523  2.73172  3.46421  2.40568  3.72603  3.29465  2.67795  2.69430  4.24815  2.90371  2.73846  3.18247  2.89906  2.37745  2.77129  2.98480  4.58584  3.61613
          1.14714  0.77894  1.49805  0.51793  0.90573  0.83652  0.56777
    339   2.47992  4.15648  3.48290  2.85074  4.23908  3.61972  4.47576  4.43891  2.54365  2.98420  4.88168  2.47390  3.40172  2.79391  3.14392  1.96635  1.73979  2.78728  5.63180  4.78415   1575 t x - -
          2.68622  4.42230  2.77524  2.73127  3.46358  2.40518  3.72499  3.29356  2.67745  2.69341  4.24693  2.90348  2.73703  3.18151  2.89806  2.37891  2.77521  2.98520  4.58482  3.61508
          0.14301  3.33045  2.32809  0.19031  1.75273  1.02458  0.44464
    340   3.15327  5.68285  3.70165  3.21528  4.80276  3.19804  4.63781  4.46519  2.67589  3.47074  4.94420  3.77075  0.64523  3.67286  3.85546  2.92373  3.38246  3.87678  6.11589  4.96223   1578 P x - -
          2.68618  4.42225  2.77519  2.73123  3.46354  2.40513  3.72494  3.29354  2.67741  2.69355  4.24690  2.90347  2.73739  3.18146  2.89801  2.37887  2.77519  2.98518  4.58477  3.61503
          0.23000  6.30138  1.59145  0.61958  0.77255  0.30075  1.34810
    341   2.21131  4.97170  3.10865  2.43737  5.02488  1.95722  4.57142  4.67170  3.05333  2.75521  5.11859  3.30464  2.51016  3.32645  3.57117  2.03815  2.18831  3.45907  5.77083  4.80446   1579 g . - -
          2.68579  4.42275  2.77519  2.73154  3.46408  2.40540  3.72571  3.29419  2.67785  2.69339  4.24742  2.90410  2.73485  3.18189  2.89853  2.37819  2.77552  2.98493  4.58528  3.61585
          0.41249  1.28524  2.79009  0.64495  0.74379  0.21175  1.65637
    342   2.21517  6.09252  2.73666  2.69961  5.66363  2.25400  4.50266  4.66747  3.20045  4.30730  5.35852  3.03987  1.48073  3.41781  3.77878  1.89123  2.81455  4.03389  6.16491  4.93777   1592 p x - -
          2.68524  4.42281  2.77501  2.72999  3.46389  2.40562  3.72500  3.29418  2.67748  2.69411  4.24757  2.90404  2.73723  3.18127  2.89862  2.37896  2.77488  2.98587  4.58518  3.61285
          0.80457  0.93916  1.82162  0.01710  4.07740  0.92107  0.50765
    343   3.43274  5.34379  4.58034  4.07429  3.31127  2.16352  5.13852  3.70460  3.01619  1.42571  3.37332  4.20878  4.75939  4.31127  4.35855  3.15651  1.34835  2.82873  5.11792  4.32513   1594 t x - -
          2.68618  4.42225  2.77519  2.73123  3.46354  2.40513  3.72494  3.29354  2.67741  2.69355  4.24690  2.90347  2.73739  3.18146  2.89801  2.37887  2.77519  2.98518  4.58477  3.61503
          0.03141  6.39018  3.53201  0.61958  0.77255  1.57693  0.23144
    344   2.74604  4.25040  5.39182  4.99038  3.46186  4.25695  4.88086  2.44766  4.60042  2.99505  4.09320  4.88910  5.12598  5.02362  4.69149  4.03422  3.15404  0.58478  5.65751  3.13517   1595 V x - -
          2.68618  4.42225  2.77519  2.73123  3.46354  2.40513  3.72494  3.29354  2.67741  2.69355  4.24690  2.90347  2.73739  3.18146  2.89801  2.37887  2.77519  2.98518  4.58477  3.61503
          0.00397  6.37954  6.09182  0.61958  0.77255  1.43441  0.27215
    345   2.11807  5.89661  3.31565  3.21299  5.45098  3.94742  3.85199  4.76674  1.70851  3.75695  5.14598  3.26513  3.96360  3.02634  2.99122  1.21012  2.80345  4.18307  6.64079  5.19189   1596 s x - -
          2.68618  4.42225  2.77519  2.73123  3.46354  2.40513  3.72494  3.29354  2.67741  2.69355  4.24690  2.90347  2.73739  3.18146  2.89801  2.37887  2.77519  2.98518  4.58477  3.61503
          0.01008  6.40969  4.78098  0.61958  0.77255  1.71842  0.19766
    346   3.26389  5.11227  5.51749  5.19231  0.88684  4.65190  5.19534  1.48836  4.72040  1.98122  3.77361  5.17204  4.94615  4.97139  4.84248  4.04848  3.54812  3.32944  5.83154  4.50794   1597 f x - -
          2.68619  4.42224  2.77523  2.73126  3.46357  2.40516  3.72493  3.29357  2.67740  2.69354  4.24693  2.90349  2.73730  3.18146  2.89791  2.37888  2.77523  2.98516  4.58459  3.61506
          0.01022  5.04744  5.58858  0.95116  0.48824  1.81259  0.17821
    347   3.33894  5.70368  4.13826  3.60649  5.01943  4.06723  4.69488  4.41429  3.53395  3.99892  4.94452  3.82994  0.40688  3.65063  3.89116  3.60268  3.49908  4.00614  5.91983  5.07113   1607 P x - -
          2.68618  4.42226  2.77520  2.73121  3.46354  2.40512  3.72491  3.29355  2.67741  2.69355  4.24690  2.90347  2.73740  3.18147  2.89799  2.37887  2.77518  2.98517  4.58477  3.61504
          0.01567  5.41411  4.50135  0.56531  0.83975  1.62560  0.21914
    348   3.50715  6.16440  3.48313  2.73657  5.35990  0.51283  4.60433  4.89902  3.19470  4.42053  5.08640  3.90980  4.59934  3.51469  3.64633  3.25867  3.17920  4.32498  4.94415  5.13333   1610 G x - -
          2.68618  4.42225  2.77519  2.73123  3.46354  2.40513  3.72494  3.29354  2.67741  2.69355  4.24690  2.90347  2.73739  3.18146  2.89801  2.37887  2.77519  2.98518  4.58477  3.61503
          0.00475  6.40195  5.78176  0.61958  0.77255  1.67243  0.20800
    349   0.81075  4.44684  4.19635  4.40395  4.07868  2.55412  4.13739  3.01802  4.43278  2.71758  3.55302  4.85544  4.86674  4.74567  4.62980  3.65113  3.37876  2.26463  5.55910  3.02267   1611 a x - -
          2.68618  4.42225  2.77519  2.73123  3.46354  2.40513  3.72494  3.29354  2.67741  2.69355  4.24690  2.90347  2.73739  3.18146  2.89801  2.37887  2.77519  2.98518  4.58477  3.61500
          0.00488  6.17227  5.88509  0.59833  0.79791  1.50225  0.25184
    350   3.11637  4.57941  5.12870  4.95771  3.17856  4.39621  4.60180  3.16838  4.88616  3.03427  4.20615  4.88089  4.54068  5.03329  4.92668  4.13019  4.02815  3.10275  4.67472  0.45308   1613 Y x - -
          2.68618  4.42225  2.77519  2.73123  3.46354  2.40513  3.72494  3.29354  2.67741  2.69355  4.24690  2.90347  2.73739  3.18146  2.89801  2.37887  2.77519  2.98518  4.58477  3.61503
          0.05813  6.42481  2.90318  0.61958  0.77255  1.15482  0.37850
    351   3.03344  5.65824  2.86674  3.09344  5.44625  2.93518  3.77825  4.69996  1.57479  4.25258  5.04419  3.01297  3.58592  2.89452  3.34502  1.46859  2.22296  4.32813  6.64374  4.76286   1614 s x - -
          2.68618  4.42225  2.77519  2.73123  3.46354  2.40513  3.72494  3.29354  2.67741  2.69355  4.24690  2.90347  2.73739  3.18146  2.89801  2.37887  2.77519  2.98518  4.58477  3.61503
          0.34564  6.41305  1.23584  0.61958  0.77255  1.24906  0.33796
    352   1.96464  5.05880  2.55646  2.89660  4.48467  1.79765  4.11707  4.42319  2.81202  3.81576  3.87550  2.70569  2.74758  2.72466  3.32443  2.29411  3.25581  3.90018  5.08003  4.25314   1615 g x - -
          2.68618  4.42225  2.77519  2.73123  3.46354  2.40513  3.72494  3.29354  2.67741  2.69355  4.24690  2.90347  2.73739  3.18146  2.89801  2.37887  2.77519  2.98518  4.58477  3.61503
          0.14181  6.12203  2.04005  0.61958  0.77255  0.81463  0.58484
    353   2.86521  5.79418  2.25744  2.85377  4.71192  2.75415  4.32286  3.99775  3.13242  4.02456  4.80109  2.52858  4.36108  3.43726  3.34385  2.20072  1.76398  2.00263  6.22174  3.69986   1616 t x - -
          2.68618  4.42225  2.77519  2.73123  3.46354  2.40513  3.72494  3.29354  2.67741  2.69355  4.24690  2.90347  2.73739  3.18146  2.89801  2.37887  2.77519  2.98518  4.58477  3.61503
          0.16261  6.25020  1.90953  0.61958  0.77255  0.11604  2.21131
    354   2.17342  5.36450  1.54325  2.86400  5.18211  4.08686  4.28676  4.52381  2.51459  2.80310  4.71849  2.80877  2.72834  3.21022  3.37513  2.55894  2.31682  3.89073  5.88506  4.26837   1617 d . - -
          2.68618  4.42225  2.77519  2.73123  3.46354  2.40513  3.72494  3.29354  2.67741  2.69355  4.24690  2.90347  2.73739  3.18146  2.89801  2.37887  2.77519  2.98518  4.58477  3.61503
          0.17111  6.49568  1.85945  0.61958  0.77255  0.28744  1.38702
    355   2.01274  6.24147  1.64082  2.60326  5.26629  2.27983  4.46164  4.94978  3.21077  4.41818  5.09028  3.06563  2.04694  3.46433  3.73387  2.43878  2.67224  4.39717  6.43539  4.53566   1618 d . - -
          2.68643  4.42612  2.76637  2.73181  3.46279  2.40780  3.72733  3.29717  2.67816  2.69274  4.24926  2.90489  2.73906  3.18227  2.90124  2.38014  2.76851  2.98835  4.58806  3.60462
          1.10600  0.70306  1.74841  1.55099  0.23831  0.25109  1.50488
    356   2.10487  5.66520  3.43549  2.86458  5.41705  4.31087  4.59112  4.73147  2.88639  3.70031  4.78782  3.61230  0.71111  3.66533  3.70239  3.21565  3.68289  4.25318  5.94653  4.67211   1670 p x - -
          2.68618  4.42225  2.77519  2.73124  3.46354  2.40513  3.72495  3.29351  2.67741  2.69353  4.24690  2.90346  2.73740  3.18147  2.89800  2.37886  2.77520  2.98519  4.58477  3.61503
          0.01429  5.81412  4.49150  0.62966  0.76094  0.19056  1.75157
    357   2.84585  5.56852  3.88444  3.35430  4.45185  0.50640  4.28422  4.76323  3.51141  3.93702  5.06568  3.37240  4.84973  3.84030  3.82577  2.87246  3.97222  4.16057  5.98001  4.47841   1673 G x - -
          2.68618  4.42225  2.77519  2.73123  3.46354  2.40513  3.72494  3.29354  2.67741  2.69355  4.24690  2.90347  2.73739  3.18146  2.89801  2.37887  2.77519  2.98518  4.58477  3.61503
          0.44209  6.59313  1.03299  0.61958  0.77255  0.66033  0.72708
    358   3.05440  5.01220  5.25100  4.60571  3.12669  4.48717  4.92953  0.90545  4.54279  1.82640  4.02945  4.40015  4.14848  4.68417  4.50215  4.07956  3.67973  1.96865  4.75038  3.32412   1674 i x - -
          2.68618  4.42225  2.77519  2.73123  3.46354  2.40513  3.72494  3.29354  2.67741  2.69355  4.24690  2.90347  2.73739  3.18146  2.89801  2.37887  2.77519  2.98518  4.58477  3.61503
          0.01390  6.16134  4.44837  0.61958  0.77255  0.19900  1.71230
    359   3.37745  5.14010  4.68617  4.34971  3.76745  3.47928  3.78494  1.43636  3.15030  1.52683  3.67652  2.90970  5.20355  3.79500  3.62990  3.72058  2.41074  2.53862  4.90406  3.55051   1675 i . - -
          2.68618  4.42225  2.77519  2.73123  3.46354  2.40513  3.72494  3.29354  2.67741  2.69355  4.24690  2.90347  2.73739  3.18146  2.89801  2.37887  2.77519  2.98518  4.58477  3.61503
          0.00740  6.55384  5.12442  0.61958  0.77255  1.08877  0.41042
    360   3.16839  5.02744  4.50756  4.66671  1.72051  4.36075  4.13692  1.72821  4.03112  1.79303  4.14797  4.77629  4.69273  3.07397  4.47184  3.92178  3.17939  1.95311  3.94079  3.04308   1676 f . - -
          2.68618  4.42225  2.77519  2.73123  3.46354  2.40513  3.72494  3.29354  2.67741  2.69355  4.24690  2.90347  2.73739  3.18146  2.89801  2.37887  2.77519  2.98518  4.58477  3.61503
          0.04018  6.54843  3.27146  0.61958  0.77255  1.12642  0.39185
    361   3.53346  5.65974  2.42675  3.53808  2.20171  3.72479  4.15112  3.53747  3.54969  3.69498  4.78170  1.37018  3.37071  3.51231  4.00472  2.05711  3.51992  2.59491  5.13342  3.38330   1677 n . - -
          2.68671  4.42282  2.77362  2.73164  3.46379  2.40563  3.72553  3.29364  2.67801  2.69392  4.24698  2.89827  2.73791  3.18193  2.89861  2.37913  2.77567  2.98548  4.58530  3.61553
          0.53434  1.16059  2.29615  0.20641  1.67934  1.06617  0.42209
    362   3.34713  5.07238  4.93811  4.39280  3.52344  4.46225  4.96088  0.84759  4.21033  2.02397  3.66444  4.13206  3.06810  4.07212  4.53605  3.77527  3.82435  2.05598  5.43700  3.79253   1697 i x - -
          2.68618  4.42225  2.77519  2.73123  3.46354  2.40513  3.72494  3.29354  2.67741  2.69355  4.24690  2.90347  2.73739  3.18146  2.89801  2.37887  2.77519  2.98518  4.58477  3.61503
          0.01874  6.41990  4.07854  0.61958  0.77255  1.44388  0.26920
    363   3.60281  5.31580  4.42377  4.09012  2.94050  4.34704  2.64450  3.77782  3.89568  3.43497  4.43756  3.78397  4.70097  3.99595  3.64866  3.49057  3.73220  3.50747  2.57719  0.73727   1698 y x - -
          2.68618  4.42225  2.77519  2.73123  3.46354  2.40513  3.72494  3.29354  2.67741  2.69355  4.24690  2.90347  2.73739  3.18146  2.89801  2.37887  2.77519  2.98518  4.58477  3.61503
          0.07414  6.41880  2.66171  0.61958  0.77255  1.68452  0.20522
    364   2.44934  5.17802  2.96483  2.82613  4.59213  2.38107  4.25900  4.29872  2.91425  4.09815  4.72937  2.40062  4.46695  2.54016  2.72826  2.34965  2.27215  2.86637  3.62576  2.83266   1699 t x - -
          2.68618  4.42225  2.77519  2.73123  3.46354  2.40513  3.72494  3.29354  2.67741  2.69355  4.24690  2.90347  2.73739  3.18146  2.89801  2.37887  2.77519  2.98518  4.58477  3.61503
          0.00445  6.34864  5.91815  0.61958  0.77255  0.19041  1.75227
    365   2.70060  4.65845  2.58706  3.20577  4.36692  2.43477  4.25010  3.90983  2.84324  3.29719  4.71646  2.45359  2.08509  3.31127  3.51493  1.81775  2.71450  3.53200  5.01224  3.58386   1700 s . - -
          2.68618  4.42225  2.77519  2.73123  3.46354  2.40513  3.72494  3.29354  2.67741  2.69355  4.24690  2.90347  2.73739  3.18146  2.89801  2.37887  2.77519  2.98518  4.58477  3.61503
          0.02799  6.58129  3.64157  0.61958  0.77255  0.79892  0.59750
    366   3.02576  5.72001  3.05938  3.11455  2.53659  3.43505  4.64689  2.69648  3.17142  2.10330  3.72132  2.71804  2.21535  3.42777  3.66207  2.58939  2.68738  2.69361  5.50739  3.43530   1701 l . - -
          2.68618  4.42225  2.77519  2.73123  3.46354  2.40513  3.72494  3.29354  2.67741  2.69355  4.24690  2.90347  2.73739  3.18146  2.89801  2.37887  2.77519  2.98518  4.58477  3.61503
          0.16776  6.55307  1.87720  0.61958  0.77255  1.02681  0.44340
    367   2.78021  5.67352  2.47746  3.28325  3.88744  2.94213  4.60984  2.52071  3.07553  2.86182  3.85130  3.35132  2.49053  3.56310  3.60303  2.14875  2.42070  2.51105  3.92695  3.10073   1702 s . - -
          2.68618  4.42225  2.77519  2.73123  3.46354  2.40513  3.72494  3.29354  2.67741  2.69355  4.24690  2.90347  2.73739  3.18146  2.89801  2.37887  2.77519  2.98518  4.58477  3.61503
          0.42498  6.38346  1.06558  0.61958  0.77255  1.80691  0.17932
    368   2.83277  5.63382  2.53441  2.75353  3.81142  3.20112  4.08795  4.12312  2.61047  3.60465  4.18348  2.54688  2.73211  2.62783  3.27631  2.01311  2.10561  3.77129  5.48659  3.05970   1703 s . - -
          2.68531  4.42387  2.77552  2.73197  3.46411  2.40468  3.72587  3.29409  2.67820  2.69464  4.24712  2.90124  2.73623  3.18065  2.89972  2.37885  2.77486  2.98536  4.58665  3.61315
          1.38277  0.74565  1.29210  1.53830  0.24175  0.55526  0.85314
    369   2.41875  6.01108  3.11534  2.73299  4.40369  3.28636  4.19711  3.01537  2.31595  3.66008  4.82281  3.11250  3.25443  2.87628  2.92529  2.31590  1.55269  3.42105  6.06509  4.23009   1745 t x - -
          2.68618  4.42225  2.77519  2.73123  3.46354  2.40513  3.72494  3.29354  2.67741  2.69355  4.24690  2.90347  2.73739  3.18146  2.89801  2.37887  2.77519  2.98518  4.58477  3.61503
          0.12154  6.16919  2.18610  0.61958  0.77255  0.48688  0.95332
    370   2.95132  5.41403  2.94041  2.73589  5.00033  2.94964  4.48355  4.33010  2.97287  3.67595  4.85799  2.44519  2.65716  3.37546  3.54276  1.41955  1.84941  3.74875  6.35386  4.31534   1746 s x - -
          2.68618  4.42225  2.77519  2.73123  3.46354  2.40513  3.72494  3.29354  2.67741  2.69355  4.24690  2.90347  2.73739  3.18146  2.89801  2.37887  2.77519  2.98518  4.58477  3.61503
          0.00275  6.36577  6.88336  0.61958  0.77255  0.20046  1.70570
    371   3.41820  5.48758  3.95413  3.60746  3.70972  4.74330  4.99155  3.95478  3.93277  3.47417  4.45891  4.20670  4.36983  4.36901  4.27601  3.07179  3.50747  3.65373  4.39321  0.46711   1747 Y x - -
          2.68674  4.42276  2.77477  2.73164  3.46298  2.40574  3.72563  3.29328  2.67784  2.69407  4.24760  2.90398  2.73707  3.18189  2.89872  2.37918  2.77444  2.98421  4.58448  3.60912
          0.63048  1.29445  1.64189  0.40754  1.09447  0.70117  0.68519
    372   3.18749  5.10828  3.61985  3.12471  2.82601  4.38821  4.52280  2.63604  2.35237  3.66991  4.63027  3.71242  2.16142  3.05411  3.59826  3.07346  1.49887  2.30142  6.04150  4.49712   1754 t x - -
          2.68618  4.42225  2.77519  2.73123  3.46354  2.40513  3.72494  3.29354  2.67741  2.69355  4.24690  2.90347  2.73739  3.18146  2.89801  2.37887  2.77519  2.98518  4.58477  3.61503
          0.30265  6.36067  1.34932  0.61958  0.77255  0.19042  1.75221
    373   2.24093  5.13358  3.83793  3.58976  3.43797  3.95795  4.78332  1.49173  3.13315  2.94814  3.04795  3.33629  2.28178  3.73462  3.98399  3.14016  2.89454  2.19554  5.82475  4.04396   1755 i . - -
          2.68657  4.42264  2.77553  2.73160  3.46370  2.40549  3.72531  3.28875  2.67778  2.69384  4.24623  2.90384  2.73741  3.18182  2.89839  2.37922  2.77441  2.98453  4.58516  3.61525
          0.28018  1.41444  6.64933  0.05555  2.91804  0.56432  0.84107
    374   3.58418  5.47900  4.76881  4.35807  4.36217  4.78497  5.02874  3.82501  4.35503  3.59140  4.53674  4.68020  0.31011  4.62394  4.44880  4.01112  4.03195  3.37001  6.08601  4.65370   1760 P x - -
          2.68618  4.42225  2.77519  2.73123  3.46354  2.40513  3.72494  3.29354  2.67741  2.69355  4.24690  2.90347  2.73739  3.18146  2.89801  2.37887  2.77519  2.98518  4.58477  3.61503
          0.00276  6.48598  6.70340  0.61958  0.77255  1.34360  0.30233
    375   3.77706  5.45628  4.61986  4.19089  4.67953  0.29444  5.16958  3.92276  3.98218  3.62724  4.71283  4.60770  5.27996  4.47246  4.30798  3.91083  3.96380  3.76070  5.82410  4.73902   1761 G x - -
          2.68618  4.42223  2.77521  2.73123  3.46355  2.40508  3.72496  3.29354  2.67740  2.69356  4.24691  2.90348  2.73741  3.18143  2.89801  2.37888  2.77521  2.98517  4.58475  3.61503
          0.13598  5.28549  2.10313  0.63765  0.75190  0.34318  1.23620
    376   3.03519  5.79898  4.06496  3.67962  4.83873  2.79171  4.54450  3.77212  3.70756  3.77152  4.08748  4.00537  0.52776  3.49856  3.99965  3.50333  3.82422  3.91919  6.33474  4.70567   1781 P x - -
          2.68618  4.42226  2.77513  2.73123  3.46355  2.40514  3.72475  3.29355  2.67742  2.69356  4.24691  2.90348  2.73741  3.18147  2.89802  2.37887  2.77521  2.98519  4.58478  3.61504
          0.00956  4.77108  6.86421  0.39312  1.12377  0.28616  1.39087
    377   1.33691  6.07815  3.01334  2.85105  5.22992  3.94563  4.72955  4.70276  2.72765  4.31369  5.04950  3.80410  1.29200  3.63469  3.36540  3.02471  2.71569  3.94640  6.39992  5.00271   1783 p x - -
          2.68529  4.42259  2.77568  2.73162  3.46386  2.40384  3.72520  3.29385  2.67783  2.69398  4.24736  2.90397  2.73540  3.18184  2.89841  2.37928  2.77559  2.98532  4.58533  3.61550
          0.09266  2.44285  6.44553  1.16684  0.37302  0.74607  0.64288
    378   2.99097  4.97314  4.97056  4.51062  4.23883  4.80067  5.22545  2.53674  4.39441  1.50356  3.70513  5.12293  2.97576  4.56417  3.97346  2.99211  3.68695  0.95420  5.97329  4.66820   1807 v x - -
          2.68635  4.42219  2.77542  2.73141  3.46373  2.40534  3.72516  3.29372  2.67756  2.69371  4.24706  2.90368  2.73718  3.18167  2.89816  2.37906  2.77538  2.98222  4.58500  3.61518
          0.12407  2.17369  5.83602  0.08323  2.52753  0.68543  0.70092
    379   2.33173  5.02269  4.92508  4.88163  1.99492  4.75189  5.13574  2.25621  4.65425  2.79388  3.98913  3.36276  4.40812  4.81276  4.86328  3.25390  4.02228  2.85830  1.45194  2.06954   1811 w x - -
          2.68618  4.42225  2.77519  2.73123  3.46354  2.40513  3.72494  3.29354  2.67741  2.69355  4.24690  2.90347  2.73739  3.18146  2.89801  2.37887  2.77519  2.98518  4.58477  3.61503
          0.00959  6.55847  4.81224  0.61958  0.77255  0.73551  0.65251
    380   2.43876  6.13386  2.79599  3.02437  4.97666  2.87756  4.27758  4.38285  2.30644  4.19590  5.13889  2.93024  2.69310  3.11024  3.26230  1.63869  1.85212  3.65704  6.02055  4.88923   1812 s x - -
          2.68618  4.42225  2.77519  2.73123  3.46354  2.40513  3.72494  3.29354  2.67741  2.69355  4.24690  2.90347  2.73739  3.18146  2.89801  2.37887  2.77519  2.98518  4.58477  3.61503
          0.05799  6.44018  2.90508  0.62104  0.77086  0.77547  0.61709
    381   2.88022  2.24488  3.19357  3.15232  3.15829  1.30643  4.42252  3.79763  3.38001  2.36650  4.60172  3.46869  3.87809  3.42122  3.54388  2.47824  3.39664  3.73595  6.05913  4.45912   1815 g x - -
          2.68618  4.42225  2.77519  2.73123  3.46354  2.40513  3.72494  3.29354  2.67741  2.69355  4.24690  2.90347  2.73739  3.18146  2.89801  2.37887  2.77519  2.98518  4.58477  3.61503
          0.00960  6.27938  4.86918  0.61958  0.77255  1.15530  0.37828
    382   1.80744  5.53315  3.31067  3.09313  3.84317  1.60766  4.45380  4.01772  3.12137  3.51390  4.98258  3.34851  3.51917  3.39484  3.53963  1.83750  3.08650  2.70931  5.55180  4.17942   1816 g x - -
          2.68618  4.42225  2.77519  2.73123  3.46354  2.40513  3.72494  3.29354  2.67741  2.69355  4.24690  2.90347  2.73739  3.18146  2.89801  2.37887  2.77519  2.98518  4.58477  3.61503
          0.02534  6.24415  3.76898  0.61958  0.77255  1.08238  0.41368
    383   2.24222  4.35296  3.30873  2.88834  4.67706  1.80585  4.16625  4.03800  2.44167  3.84046  4.56201  3.03597  3.45214  3.28233  3.52457  1.94645  2.08053  3.57762  5.25012  4.17272   1817 g x - -
          2.68618  4.42225  2.77519  2.73123  3.46354  2.40513  3.72494  3.29354  2.67741  2.69355  4.24690  2.90347  2.73739  3.18146  2.89801  2.37887  2.77519  2.98518  4.58477  3.61503
          0.04102  6.19036  3.26653  0.61958  0.77255  1.02296  0.44555
    384   2.48836  5.59710  3.00784  2.68880  5.02085  1.77205  4.29072  3.38904  2.86571  3.85798  4.48247  3.42549  2.81566  3.23026  2.55179  1.83444  2.79271  3.29596  5.21998  4.68625   1818 g x - -
          2.68618  4.42225  2.77519  2.73123  3.46354  2.40513  3.72494  3.29354  2.67741  2.69355  4.24690  2.90347  2.73739  3.18146  2.89801  2.37886  2.77519  2.98518  4.58477  3.61503
          0.02710  5.87429  3.73276  0.59325  0.80414  1.28141  0.32524
    385   2.36880  5.30282  3.07812  2.93488  4.33281  1.83363  3.03197  4.02633  2.93751  3.75216  4.63017  2.70148  3.55561  3.34805  2.64846  1.88539  2.66024  3.21401  5.19366  4.83149   1820 g x - -
          2.68618  4.42225  2.77519  2.73123  3.46354  2.40513  3.72494  3.29354  2.67741  2.69355  4.24690  2.90347  2.73739  3.18146  2.89801  2.37887  2.77519  2.98518  4.58477  3.61503
          0.01713  6.13980  4.21104  0.61958  0.77255  1.07387  0.41807
    386   2.15777  5.60420  2.99807  3.00968  5.07859  1.86026  3.80288  3.43188  2.88658  3.57760  4.64345  2.87787  3.10785  3.25211  3.23412  1.82148  2.64376  3.00633  5.95760  4.86123   1821 s x - -
          2.68618  4.42225  2.77519  2.73123  3.46354  2.40513  3.72494  3.29354  2.67741  2.69355  4.24690  2.90347  2.73739  3.18146  2.89801  2.37887  2.77519  2.98518  4.58477  3.61503
          0.05369  6.14867  2.99296  0.61958  0.77255  1.05711  0.42688
    387   2.39454  5.47684  3.18228  3.00514  4.69419  2.68399  3.57408  3.79288  2.48733  3.43916  4.55413  2.38582  2.52824  2.64179  3.43123  1.80162  2.62501  3.53344  5.12653  4.43829   1822 s x - -
          2.68618  4.42225  2.77519  2.73123  3.46354  2.40513  3.72494  3.29354  2.67741  2.69355  4.24690  2.90347  2.73739  3.18146  2.89801  2.37887  2.77519  2.98518  4.58477  3.61503
          0.06582  6.12187  2.78865  0.61958  0.77255  1.11857  0.39563
    388   2.04663  5.65598  2.58179  2.94769  4.59626  2.59612  4.23793  4.21790  2.92271  3.48286  4.54484  2.86822  2.64672  2.37565  3.31440  2.00051  2.49322  3.22043  5.76747  4.39669   1823 s x - -
          2.68618  4.42225  2.77519  2.73123  3.46354  2.40513  3.72494  3.29354  2.67741  2.69355  4.24690  2.90347  2.73739  3.18146  2.89801  2.37887  2.77519  2.98518  4.58477  3.61503
          0.05401  6.08412  2.98986  0.61958  0.77255  1.35686  0.29769
    389   2.47268  5.62042  2.92417  2.91684  4.78908  2.68170  4.02761  4.06912  2.73854  2.41456  4.62311  2.61665  2.53831  3.08234  2.78944  1.90303  2.66634  3.36188  5.28616  4.51658   1824 s x - -
          2.68618  4.42225  2.77519  2.73123  3.46354  2.40513  3.72494  3.29354  2.67741  2.69355  4.24690  2.90347  2.73739  3.18146  2.89801  2.37887  2.77519  2.98518  4.58477  3.61503
          0.03147  6.04079  3.55435  0.61958  0.77255  1.44030  0.27031
    390   2.54718  5.18630  3.03669  2.37244  4.45834  2.38360  3.83787  3.53155  2.75552  2.74850  4.62576  3.05472  2.53279  3.08438  3.22793  2.14786  2.37324  3.21846  4.47661  4.64660   1825 s x - -
          2.68618  4.42225  2.77519  2.73123  3.46354  2.40513  3.72494  3.29354  2.67741  2.69355  4.24690  2.90347  2.73739  3.18146  2.89801  2.37887  2.77519  2.98518  4.58477  3.61503
          0.09857  6.02319  2.39198  0.61958  0.77255  1.47242  0.26055
    391   2.13893  5.24506  3.27503  2.84750  4.28054  2.88009  4.17450  3.65111  2.81425  3.48884  4.47388  3.16015  2.63271  2.75540  3.06017  1.83177  2.13265  3.02548  5.77869  4.35090   1826 s x - -
          2.68618  4.42225  2.77519  2.73123  3.46354  2.40513  3.72494  3.29354  2.67741  2.69355  4.24690  2.90347  2.73739  3.18146  2.89801  2.37887  2.77519  2.98518  4.58477  3.61503
          0.04327  5.87830  3.23031  0.61958  0.77255  1.18020  0.36704
    392   2.21826  5.39546  2.82181  2.93747  3.17210  2.62600  4.11904  4.05023  2.84510  3.25428  4.62328  3.27144  2.57505  3.13624  3.30387  1.92778  2.07136  3.20854  6.02541  4.50598   1827 s x - -
          2.68618  4.42225  2.77519  2.73123  3.46354  2.40513  3.72494  3.29354  2.67741  2.69355  4.24690  2.90347  2.73739  3.18146  2.89801  2.37887  2.77519  2.98518  4.58477  3.61503
          0.08142  5.88966  2.58459  0.61958  0.77255  1.27999  0.32579
    393   2.25945  5.63925  3.17286  2.73214  4.70784  2.29031  4.12639  3.35895  2.62652  3.66873  4.56534  2.84686  2.82681  2.44735  3.30491  2.03424  2.34000  3.34756  5.77020  4.62457   1828 s x - -
          2.68618  4.42225  2.77519  2.73123  3.46354  2.40513  3.72494  3.29354  2.67741  2.69355  4.24690  2.90347  2.73739  3.18146  2.89801  2.37887  2.77519  2.98518  4.58477  3.61503
          0.12054  5.85388  2.20100  0.61958  0.77255  1.33649  0.30485
    394   2.26329  5.42173  2.74410  2.69961  4.42422  3.36651  4.10459  4.16044  2.50429  3.47966  4.67202  3.10543  2.54582  3.16670  3.22311  1.80844  1.93999  3.39105  5.98240  4.55243   1829 s x - -
          2.68617  4.42233  2.77528  2.73131  3.46359  2.40521  3.72503  3.29264  2.67749  2.69356  4.24698  2.90355  2.73748  3.18154  2.89809  2.37872  2.77507  2.98526  4.58485  3.61511
          0.38315  3.00988  1.31308  0.67142  0.71536  0.61837  0.77398
    395   1.96166  4.88739  3.26052  2.75921  4.64303  1.85360  3.85422  3.78840  2.48611  3.63490  4.65709  3.20053  3.29504  3.27527  3.15842  2.13344  2.50275  3.02060  6.12911  4.46187   1832 g x - -
          2.68618  4.42225  2.77519  2.73123  3.46354  2.40513  3.72494  3.29354  2.67741  2.69355  4.24690  2.90347  2.73739  3.18146  2.89801  2.37887  2.77519  2.98518  4.58477  3.61503
          0.05679  5.76286  2.95522  0.61958  0.77255  1.64005  0.21564
    396   2.21815  5.36744  3.31960  2.80593  4.80425  2.14951  3.64428  4.05760  2.69083  3.71961  4.46882  3.12447  2.91742  2.92815  3.01563  2.03656  2.10176  3.00257  5.59455  4.45923   1833 s x - -
          2.68618  4.42225  2.77519  2.73123  3.46354  2.40513  3.72494  3.29354  2.67741  2.69355  4.24690  2.90347  2.73739  3.18146  2.89801  2.37887  2.77519  2.98518  4.58477  3.61503
          0.00769  5.73449  5.41990  0.61958  0.77255  0.10541  2.30212
    397   2.28494  5.12584  3.54637  2.83112  4.51496  2.58909  3.98397  3.73439  2.93097  3.81329  4.74371  3.02717  2.17787  3.14893  3.21701  1.95249  1.93525  3.15519  6.40136  4.10203   1834 t . - -
          2.68618  4.42225  2.77519  2.73123  3.46354  2.40513  3.72494  3.29354  2.67741  2.69355  4.24690  2.90347  2.73739  3.18146  2.89801  2.37887  2.77519  2.98518  4.58477  3.61503
          0.00447  6.16051  6.05544  0.61958  0.77255  0.54109  0.87254
    398   2.18431  5.04347  3.23363  2.93437  4.51437  2.94324  4.03108  3.96988  2.83658  3.96654  4.73701  2.84075  2.84674  3.38266  3.38889  1.78519  1.64335  3.17298  5.70825  4.47431   1835 t . - -
          2.68618  4.42225  2.77519  2.73123  3.46354  2.40513  3.72494  3.29354  2.67741  2.69355  4.24690  2.90347  2.73739  3.18146  2.89801  2.37887  2.77519  2.98518  4.58477  3.61503
          0.00629  6.14993  5.48708  0.61958  0.77255  0.55227  0.85718
    399   1.98477  5.44177  3.10086  3.02406  4.65927  2.77636  4.15322  4.49083  2.45530  3.88998  4.62593  2.78767  2.45501  3.37216  3.11073  1.97334  2.15354  3.00380  5.04436  4.38351   1836 s . - -
          2.68618  4.42225  2.77519  2.73123  3.46354  2.40513  3.72494  3.29354  2.67741  2.69355  4.24690  2.90347  2.73739  3.18146  2.89801  2.37887  2.77519  2.98518  4.58477  3.61503
          0.00491  6.14072  5.89788  0.61958  0.77255  0.57780  0.82355
    400   2.11267  5.50527  3.43888  2.75305  4.40215  2.86397  3.78000  3.72966  2.89899  3.84666  4.88136  3.05738  2.20631  3.39223  3.13932  2.13989  1.93989  2.66406  5.93341  4.48400   1837 t . - -
          2.68618  4.42225  2.77519  2.73123  3.46354  2.40513  3.72494  3.29354  2.67741  2.69355  4.24690  2.90347  2.73739  3.18146  2.89801  2.37887  2.77519  2.98518  4.58477  3.61503
          0.00591  6.12187  5.59942  0.61958  0.77255  0.59139  0.80645
    401   1.77259  5.31965  3.22959  2.95470  4.80932  2.49411  4.18736  3.59903  2.91179  3.54710  4.74862  3.14489  2.37329  3.38550  3.40417  2.30763  1.90844  3.18751  6.15258  4.27701   1838 a . - -
          2.68618  4.42225  2.77519  2.73123  3.46354  2.40513  3.72494  3.29354  2.67741  2.69355  4.24690  2.90347  2.73739  3.18146  2.89801  2.37887  2.77519  2.98518  4.58477  3.61503
          0.00679  6.11493  5.39013  0.61958  0.77255  0.61170  0.78182
    402   2.18348  4.16933  3.30598  2.83591  5.10427  2.01134  4.27134  4.28825  2.96781  3.93997  4.88666  3.15424  2.61463  3.00144  3.35019  2.07959  1.83146  3.44502  6.24604  4.51746   1839 t . - -
          2.68618  4.42225  2.77519  2.73123  3.46354  2.40513  3.72494  3.29354  2.67741  2.69355  4.24690  2.90347  2.73739  3.18146  2.89801  2.37887  2.77519  2.98518  4.58477  3.61503
          0.00621  6.10245  5.53375  0.61958  0.77255  0.63780  0.75174
    403   1.98967  5.52594  3.24865  3.02916  4.24311  2.54878  4.33091  4.13324  3.04985  3.43582  4.82537  3.07806  2.67734  3.16051  3.46215  1.79583  1.88893  3.15375  5.80742  4.48308   1840 s . - -
          2.68618  4.42225  2.77519  2.73123  3.46354  2.40513  3.72494  3.29354  2.67741  2.69355  4.24690  2.90347  2.73739  3.18146  2.89801  2.37887  2.77519  2.98518  4.58477  3.61503
          0.00867  6.08953  5.05661  0.61958  0.77255  0.65848  0.72906
    404   1.99297  5.04326  3.26145  3.00285  4.76166  2.35712  4.31206  3.98236  3.04707  3.55023  4.74950  3.33245  2.35390  3.32647  3.34999  1.82938  2.04239  3.13552  5.30410  4.74131   1841 s . - -
          2.68618  4.42225  2.77519  2.73123  3.46354  2.40513  3.72494  3.29354  2.67741  2.69355  4.24690  2.90347  2.73739  3.18146  2.89801  2.37887  2.77519  2.98518  4.58477  3.61503
          0.00613  6.08093  5.56518  0.61958  0.77255  0.69495  0.69134
    405   2.01009  3.05847  3.37891  3.06029  4.88198  2.71554  4.25119  3.90036  2.87047  3.61823  4.73903  3.33069  2.29605  3.33147  3.38654  1.96428  2.09651  3.02279  4.43420  4.83328   1842 s . - -
          2.68618  4.42225  2.77519  2.73123  3.46354  2.40513  3.72494  3.29354  2.67741  2.69355  4.24690  2.90347  2.73739  3.18146  2.89801  2.37887  2.77519  2.98518  4.58477  3.61503
          0.00917  6.07108  4.98788  0.61958  0.77255  0.71312  0.67357
    406   1.74692  5.01038  3.25734  2.90603  4.73807  2.70899  4.09963  4.29716  2.83644  3.63885  4.67827  3.02501  2.67033  3.13694  3.12094  2.03045  2.03608  3.16555  4.80340  4.76127   1843 a . - -
          2.68618  4.42225  2.77519  2.73123  3.46354  2.40513  3.72494  3.29354  2.67741  2.69355  4.24690  2.90347  2.73739  3.18146  2.89801  2.37887  2.77519  2.98518  4.58477  3.61503
          0.02179  6.06212  3.95162  0.61958  0.77255  0.74980  0.63953
    407   2.02156  5.58156  3.41454  2.94347  4.88627  2.55015  4.23267  4.34734  2.84913  3.91724  4.64592  3.12940  2.13430  2.85220  3.30769  1.82243  2.18422  3.34411  6.09468  4.64488   1844 s . - -
          2.68618  4.42225  2.77519  2.73123  3.46354  2.40513  3.72494  3.29354  2.67741  2.69355  4.24690  2.90347  2.73739  3.18146  2.89801  2.37887  2.77519  2.98518  4.58477  3.61503
          0.02203  6.03575  3.94260  0.61958  0.77255  0.85715  0.55229
    408   1.88487  3.69178  3.37451  2.95325  4.71472  2.67706  4.20040  4.29712  2.84445  3.65687  4.84601  3.19966  2.51040  2.73133  3.33116  1.99769  2.05256  3.22423  5.94917  4.67678   1845 a . - -
          2.68618  4.42225  2.77519  2.73123  3.46354  2.40513  3.72494  3.29354  2.67741  2.69355  4.24690  2.90347  2.73739  3.18146  2.89801  2.37887  2.77519  2.98518  4.58477  3.61503
          0.02059  6.01493  4.02076  0.61958  0.77255  0.95239  0.48746
    409   1.77147  4.28056  3.40336  2.68503  4.66554  2.74210  4.36233  4.07868  2.93881  3.31049  4.50827  3.30008  2.79477  3.26845  3.41003  2.00226  1.95164  3.11891  4.71539  4.48439   1846 a . - -
          2.68618  4.42225  2.77519  2.73123  3.46354  2.40513  3.72494  3.29354  2.67741  2.69355  4.24690  2.90347  2.73739  3.18146  2.89801  2.37887  2.77519  2.98518  4.58477  3.61503
          0.01256  5.99458  4.60580  0.61958  0.77255  1.03096  0.44109
    410   1.94670  5.53433  3.50148  2.63196  4.96678  2.93223  4.29281  4.08440  2.73996  3.87111  4.70469  3.23078  2.28875  2.88178  3.31276  2.06450  1.88969  3.15683  5.81085  4.70082   1847 t . - -
          2.68618  4.42225  2.77519  2.73123  3.46354  2.40513  3.72494  3.29354  2.67741  2.69355  4.24690  2.90347  2.73739  3.18146  2.89801  2.37887  2.77519  2.98518  4.58477  3.61503
          0.02016  5.98224  4.04939  0.61958  0.77255  1.06905  0.42058
    411   2.01696  5.23524  3.27786  3.01964  4.66012  2.78775  4.27063  4.09240  2.69667  3.63503  4.52782  3.38851  2.69020  3.18035  3.32866  1.80410  1.79227  3.16013  5.98199  4.29867   1848 t . - -
          2.68618  4.42225  2.77519  2.73123  3.46354  2.40513  3.72494  3.29354  2.67741  2.69355  4.24690  2.90347  2.73739  3.18146  2.89801  2.37887  2.77519  2.98518  4.58477  3.61503
          0.03569  5.96155  3.42699  0.61958  0.77255  1.13494  0.38779
    412   1.86756  3.56728  3.37073  3.03394  4.64818  3.00167  4.31354  3.79528  2.97504  3.10404  4.37889  3.28734  2.58528  3.38712  3.45705  1.90067  1.97163  3.06457  5.10330  4.45035   1849 a . - -
          2.68618  4.42225  2.77519  2.73123  3.46354  2.40513  3.72494  3.29354  2.67741  2.69355  4.24690  2.90347  2.73739  3.18146  2.89801  2.37887  2.77519  2.98518  4.58477  3.61503
          0.01472  5.92713  4.42773  0.61958  0.77255  1.24859  0.33815
    413   2.15219  4.20922  3.39312  3.02453  4.31592  3.04603  4.28050  4.15663  2.74061  3.61885  4.50118  3.34796  2.24116  3.24409  3.25697  1.84881  1.83306  3.07843  5.90610  4.73429   1850 t . - -
          2.68618  4.42225  2.77519  2.73123  3.46354  2.40513  3.72494  3.29354  2.67741  2.69355  4.24690  2.90347  2.73739  3.18146  2.89801  2.37887  2.77519  2.98518  4.58477  3.61503
          0.02969  5.91401  3.62876  0.61958  0.77255  1.28336  0.32449
    414   1.94766  5.38653  3.06490  2.94987  4.70637  3.12974  4.24401  4.19279  2.66893  3.64536  4.61408  2.99179  2.23793  3.00945  3.34834  2.06340  2.03022  2.97425  6.07320  4.32864   1851 a . - -
          2.68618  4.42225  2.77519  2.73123  3.46354  2.40513  3.72494  3.29354  2.67741  2.69355  4.24690  2.90347  2.73739  3.18146  2.89801  2.37887  2.77519  2.98518  4.58477  3.61503
          0.03198  5.88344  3.55138  0.61958  0.77255  1.36028  0.29651
    415   1.90016  5.33606  3.48155  2.93759  4.13542  2.77593  4.02294  4.02563  2.94475  3.64807  4.63558  3.37696  2.52178  3.00660  3.28769  2.13764  1.79498  2.85456  5.88390  4.28349   1852 t . - -
          2.68618  4.42225  2.77519  2.73123  3.46354  2.40513  3.72494  3.29354  2.67741  2.69355  4.24690  2.90347  2.73739  3.18146  2.89801  2.37887  2.77519  2.98518  4.58477  3.61503
          0.02437  5.85309  3.85358  0.61958  0.77255  1.43516  0.27191
    416   1.95219  5.53741  3.41138  2.77480  4.31769  2.83974  4.13522  4.09411  2.77310  3.54004  4.67512  3.24296  2.69534  2.69334  3.30158  2.04793  1.91263  2.91742  6.12429  4.65692   1853 t . - -
          2.68618  4.42225  2.77519  2.73123  3.46354  2.40513  3.72494  3.29354  2.67741  2.69355  4.24690  2.90347  2.73739  3.18146  2.89801  2.37887  2.77519  2.98518  4.58477  3.61503
          0.02061  5.83144  4.04770  0.61958  0.77255  1.48465  0.25694
    417   1.99873  5.01862  3.28350  2.85628  4.61607  2.93984  4.25755  3.91909  2.69483  3.24623  4.63714  3.28414  2.59053  2.68508  3.39990  2.03067  1.98748  3.00747  5.40592  4.28900   1854 t . - -
          2.68618  4.42225  2.77519  2.73123  3.46354  2.40513  3.72494  3.29354  2.67741  2.69355  4.24690  2.90347  2.73739  3.18146  2.89801  2.37887  2.77519  2.98518  4.58477  3.61503
          0.01360  5.81419  4.55390  0.61958  0.77255  1.52218  0.24620
    418   2.08166  5.24748  3.40395  2.93710  4.82368  2.94948  4.20142  3.95510  2.82648  3.26052  4.50110  3.31243  2.19580  3.14215  3.35854  2.03499  1.83655  3.10928  5.60480  4.10447   1855 t . - -
          2.68618  4.42225  2.77519  2.73123  3.46354  2.40513  3.72494  3.29354  2.67741  2.69355  4.24690  2.90347  2.73739  3.18146  2.89801  2.37887  2.77519  2.98518  4.58477  3.61503
          0.02550  5.80267  3.80956  0.61958  0.77255  1.54247  0.24061
    419   1.96828  5.28411  3.42464  2.88850  4.31265  3.24043  4.05790  3.46353  2.84860  3.43718  4.51624  3.29157  2.66758  3.19761  3.35121  1.92490  2.04208  2.41666  5.53713  4.30306   1856 s . - -
          2.68618  4.42225  2.77519  2.73123  3.46354  2.40513  3.72494  3.29354  2.67741  2.69355  4.24690  2.90347  2.73739  3.18146  2.89801  2.37887  2.77519  2.98518  4.58477  3.61503
          0.03418  5.77880  3.48963  0.61958  0.77255  1.58673  0.22890
    420   1.85372  5.22076  3.49566  3.03556  4.30831  2.69545  4.14136  3.43538  2.86618  3.59776  4.45462  3.25006  2.86409  3.17902  3.35763  2.18862  1.81994  2.64349  5.52093  4.33624   1857 t . - -
          2.68618  4.42225  2.77519  2.73123  3.46354  2.40513  3.72494  3.29354  2.67741  2.69355  4.24690  2.90347  2.73739  3.18146  2.89801  2.37887  2.77519  2.98518  4.58477  3.61503
          0.01935  5.74139  4.13823  0.61958  0.77255  1.64432  0.21461
    421   2.07178  5.32179  3.34098  2.77029  4.44083  2.82013  4.14880  4.18460  2.78378  3.68425  4.51422  3.21847  2.61180  2.60313  3.27152  2.01907  1.84508  3.23835  5.76953  4.39886   1858 t . - -
          2.68618  4.42225  2.77519  2.73123  3.46354  2.40513  3.72494  3.29354  2.67741  2.69355  4.24690  2.90347  2.73739  3.18146  2.89801  2.37887  2.77519  2.98518  4.58477  3.61503
          0.01989  5.72484  4.10856  0.61958  0.77255  1.67070  0.20840
    422   2.02241  5.06917  3.19422  2.86780  4.70550  2.59248  4.15273  3.88695  2.71741  3.50332  4.58058  3.27013  2.27563  2.93466  3.03017  2.26490  2.08316  2.92933  6.06466  4.53468   1859 a . - -
          2.68618  4.42225  2.77519  2.73123  3.46354  2.40513  3.72494  3.29354  2.67741  2.69355  4.24690  2.90347  2.73739  3.18146  2.89801  2.37887  2.77519  2.98518  4.58477  3.61503
          0.01348  5.70743  4.59822  0.61958  0.77255  1.69679  0.20245
    423   1.75653  5.34369  3.36498  2.80287  4.76291  3.27666  4.16976  3.87778  2.69907  3.42067  4.62735  3.23480  2.20166  3.01441  3.24242  2.24648  2.00752  3.14092  5.67778  4.57506   1860 a . - -
          2.68618  4.42225  2.77519  2.73123  3.46354  2.40513  3.72494  3.29354  2.67741  2.69355  4.24690  2.90347  2.73739  3.18146  2.89801  2.37887  2.77519  2.98518  4.58477  3.61503
          0.01393  5.69553  4.55894  0.61958  0.77255  1.71110  0.19927
    424   1.94848  5.12799  3.31959  2.73058  4.67586  2.97841  4.00719  3.54601  2.79934  3.55853  4.50851  3.27945  2.79433  2.84262  3.20997  2.13438  2.07042  2.44542  6.02153  4.45075   1861 a . - -
          2.68618  4.42225  2.77519  2.73123  3.46354  2.40513  3.72494  3.29354  2.67741  2.69355  4.24690  2.90347  2.73739  3.18146  2.89801  2.37887  2.77519  2.98518  4.58477  3.61503
          0.01288  5.68357  4.66797  0.61958  0.77255  1.72567  0.19608
    425   1.89605  5.24251  3.36397  2.86651  4.53637  2.87495  3.81131  4.09792  2.81589  3.42269  4.54491  3.22257  3.02017  3.02292  3.13746  1.84654  1.97606  3.03668  5.87813  4.12177   1862 s . - -
          2.68618  4.42225  2.77519  2.73123  3.46354  2.40513  3.72494  3.29354  2.67741  2.69355  4.24690  2.90347  2.73739  3.18146  2.89801  2.37887  2.77519  2.98518  4.58477  3.61503
          0.02836  5.67483  3.70771  0.61958  0.77255  1.73810  0.19341
    426   2.11432  4.98643  2.94439  2.73302  4.87059  2.62338  3.43767  3.89603  2.76669  3.62797  4.66070  3.21918  2.45690  3.04115  3.19822  1.97358  2.13925  3.25293  5.87165  4.53496   1863 s . - -
          2.68618  4.42225  2.77519  2.73123  3.46354  2.40513  3.72494  3.29354  2.67741  2.69355  4.24690  2.90347  2.73739  3.18146  2.89801  2.37887  2.77519  2.98518  4.58477  3.61503
          0.02149  5.64790  4.03212  0.61958  0.77255  1.77365  0.18598
    427   2.05133  5.08623  2.98073  2.53509  4.46713  3.16490  4.03005  4.07014  2.82239  3.30863  4.55594  3.21729  2.52696  2.83833  3.19540  2.08927  1.89151  3.42015  5.99959  4.51752   1864 t . - -
          2.68618  4.42225  2.77519  2.73123  3.46354  2.40513  3.72494  3.29354  2.67741  2.69355  4.24690  2.90347  2.73739  3.18146  2.89801  2.37887  2.77519  2.98518  4.58477  3.61503
          0.02518  5.63133  3.84984  0.61958  0.77255  1.79720  0.18124
    428   2.04732  4.75007  3.39450  2.84122  4.54198  2.49405  4.12692  3.58807  2.73574  3.47947  4.21617  3.29022  2.52631  3.03898  3.24982  2.16633  2.07606  2.73895  5.91558  4.44806   1865 a . - -
          2.68618  4.42225  2.77519  2.73123  3.46354  2.40513  3.72494  3.29354  2.67741  2.69355  4.24690  2.90347  2.73739  3.18146  2.89801  2.37887  2.77519  2.98518  4.58477  3.61503
          0.01283  5.60872  4.70091  0.61958  0.77255  1.82473  0.17586
    429   1.79678  4.93965  3.24338  2.79083  4.54848  2.44821  4.06766  3.70811  2.76119  3.08632  4.43498  3.12781  3.04036  2.98248  3.20719  2.23525  2.17850  2.99635  5.87279  4.46830   1866 a . - -
          2.68618  4.42225  2.77519  2.73123  3.46354  2.40513  3.72494  3.29354  2.67741  2.69355  4.24690  2.90347  2.73739  3.18146  2.89801  2.37887  2.77519  2.98518  4.58477  3.61503
          0.02476  5.59339  3.87589  0.61958  0.77255  1.83461  0.17397
    430   1.89205  4.51740  3.34961  2.73246  4.35556  2.79740  4.09670  4.04500  2.79039  3.56452  4.49002  3.16688  2.50638  3.04282  3.08093  1.98486  2.15927  3.10748  5.77016  4.47971   1867 a . - -
          2.68618  4.42225  2.77519  2.73123  3.46354  2.40513  3.72494  3.29354  2.67741  2.69355  4.24690  2.90347  2.73739  3.18146  2.89801  2.37887  2.77519  2.98518  4.58477  3.61503
          0.02002  5.57063  4.13431  0.61958  0.77255  1.85938  0.16933
    431   2.21768  4.51296  2.91155  2.74761  4.57337  2.59291  4.05237  3.86690  2.80557  2.84047  4.43379  3.32168  2.94497  3.01984  3.13409  2.21177  1.85507  3.06452  5.93539  4.49025   1868 t . - -
          2.68618  4.42225  2.77519  2.73123  3.46354  2.40513  3.72494  3.29354  2.67741  2.69355  4.24690  2.90347  2.73739  3.18146  2.89801  2.37887  2.77519  2.98518  4.58477  3.61503
          0.07635  5.55584  2.66439  0.61958  0.77255  1.87711  0.16609
    432   1.90845  4.67274  2.60323  2.69618  4.63798  2.64032  3.98321  3.94312  2.72667  3.43717  4.49655  3.23602  3.08983  3.01104  2.86453  2.00658  2.40585  3.25474  5.95447  4.12417   1869 a . - -
          2.68618  4.42225  2.77519  2.73123  3.46354  2.40513  3.72494  3.29354  2.67741  2.69355  4.24690  2.90347  2.73739  3.18146  2.89801  2.37887  2.77519  2.98518  4.58477  3.61503
          0.02112  5.48516  4.08909  0.61958  0.77255  1.95672  0.15236
    433   2.09740  3.72384  3.27536  2.67244  4.44249  2.59756  3.87775  3.81469  2.61886  3.44875  4.10520  3.13598  2.72592  3.10047  3.17989  2.15597  2.29412  2.73161  5.23600  4.30972   1870 a . - -
          2.68618  4.42225  2.77519  2.73123  3.46354  2.40513  3.72494  3.29354  2.67741  2.69355  4.24690  2.90347  2.73739  3.18146  2.89801  2.37887  2.77519  2.98518  4.58477  3.61503
          0.01639  5.46990  4.41905  0.61958  0.77255  1.97211  0.14985
    434   1.81931  4.95613  2.79925  2.67140  4.82824  2.78363  3.89838  3.97342  2.61961  3.35471  4.56547  3.21894  2.74858  3.00508  2.81631  2.34432  2.30804  3.12302  5.39947  4.10622   1871 a . - -
          2.68618  4.42225  2.77519  2.73123  3.46354  2.40513  3.72494  3.29354  2.67741  2.69355  4.24690  2.90347  2.73739  3.18146  2.89801  2.37887  2.77519  2.98518  4.58477  3.61503
          0.01596  5.45953  4.45844  0.61958  0.77255  1.98226  0.14822
    435   1.90067  5.00854  2.96412  2.63111  4.74770  2.84368  3.86914  3.98110  2.72391  3.44695  4.50023  3.13705  2.68154  3.00924  3.19932  2.17220  2.13676  2.91745  5.84453  4.24486   1872 a . - -
          2.68618  4.42225  2.77519  2.73123  3.46354  2.40513  3.72494  3.29354  2.67741  2.69355  4.24690  2.90347  2.73739  3.18146  2.89801  2.37887  2.77519  2.98518  4.58477  3.61503
          0.02582  5.44968  3.85415  0.61958  0.77255  1.99173  0.14671
    436   2.09057  5.30645  3.08274  2.57917  4.79163  2.57409  3.93880  4.03679  2.41033  3.52469  4.55079  3.07170  2.82075  2.98713  3.08044  2.21623  2.07257  3.19084  5.76816  4.08160   1873 t . - -
          2.68618  4.42225  2.77519  2.73123  3.46354  2.40513  3.72494  3.29354  2.67741  2.69355  4.24690  2.90347  2.73739  3.18146  2.89801  2.37887  2.77519  2.98518  4.58477  3.61503
          0.01819  5.42852  4.29501  0.61958  0.77255  0.88457  0.53255
    437   2.35670  5.05498  3.19174  2.86487  3.75263  2.86016  4.09908  4.01375  2.85069  3.54266  4.46632  2.91382  3.04940  3.26466  2.95891  2.00979  2.24170  3.28679  3.86855  2.33403   1874 s . - -
          2.66523  4.42253  2.78449  2.73606  3.47096  2.40685  3.73616  3.29954  2.68499  2.70161  4.25500  2.91240  2.72726  3.18381  2.90677  2.37034  2.75828  2.98162  4.59067  3.61737
          2.17892  0.18929  2.82536  3.01382  0.05035  1.17665  0.36862
    438   2.64826  5.29593  3.11942  2.76442  4.47041  3.25820  4.03684  4.04592  2.66956  3.75726  4.52946  3.25000  3.29063  1.14487  2.88211  2.45332  2.96690  3.63901  5.39871  4.60535   2071 q x - -
          2.68618  4.42225  2.77519  2.73123  3.46354  2.40513  3.72494  3.29354  2.67741  2.69355  4.24690  2.90347  2.73739  3.18146  2.89801  2.37887  2.77519  2.98518  4.58477  3.61503
          0.21720  5.65204  1.65170  0.61958  0.77255  1.58595  0.22910
    439   2.70291  0.93569  3.85177  3.44301  3.69890  3.79280  4.11762  3.18760  3.42067  2.88685  3.76320  3.92288  3.76063  3.61383  3.70064  2.89204  3.15557  2.91005  5.21022  4.00328   2072 c x - -
          2.68658  4.42277  2.77558  2.73141  3.46405  2.40174  3.72451  3.29379  2.67789  2.69402  4.24732  2.90391  2.73790  3.18198  2.89845  2.37913  2.77546  2.98537  4.58529  3.61468
          1.20953  0.38025  4.01890  0.31379  1.31182  1.85084  0.17091
    440   2.80609  4.69734  3.05902  2.74260  4.64597  1.02932  3.89184  4.09521  2.75381  3.63039  4.48911  3.14172  3.76129  3.11423  3.07547  2.66457  3.10837  3.64458  5.71460  4.34304   2103 g x - -
          2.68603  4.42273  2.77553  2.73150  3.46397  2.40542  3.72540  3.29260  2.67764  2.69383  4.24656  2.90306  2.73778  3.17937  2.89821  2.37911  2.77440  2.98551  4.58514  3.61495
          1.14125  0.41148  4.02234  0.16880  1.86226  1.57231  0.23265
    441   2.61953  5.59236  2.80058  2.62103  4.92998  1.28845  4.00113  4.25829  2.75640  3.74837  4.42865  2.53845  3.88748  3.07094  3.04208  2.58699  2.62299  3.90748  6.02953  4.45380   2118 g x - -
          2.68608  4.42246  2.77537  2.73136  3.46375  2.40476  3.72499  3.29360  2.67751  2.69363  4.24685  2.90344  2.73750  3.18121  2.89812  2.37880  2.77514  2.98509  4.58498  3.61523
          0.21289  1.76882  3.85278  0.65004  0.73820  1.83939  0.17306
    442   2.79825  4.32187  3.98252  3.35793  2.71721  3.59836  4.07525  3.12847  3.44164  2.91894  3.71782  3.49087  4.02571  3.77260  3.47600  2.92990  2.95947  2.93547  1.75152  1.75009   2121 y x - -
          2.68618  4.42225  2.77519  2.73123  3.46354  2.40513  3.72494  3.29354  2.67741  2.69355  4.24690  2.90347  2.73739  3.18146  2.89801  2.37887  2.77519  2.98518  4.58477  3.61503
          0.05596  5.45634  2.99274  0.61958  0.77255  1.72901  0.19536
    443   2.71183  5.52946  3.18221  2.75910  4.51604  3.63297  4.02446  3.98513  2.49111  3.73250  4.52077  2.67671  3.53335  2.93535  2.88519  2.35200  1.26560  3.37430  5.97648  4.39589   2122 t . - -
          2.68601  4.42229  2.77524  2.73127  3.46358  2.40509  3.72498  3.29358  2.67741  2.69359  4.24694  2.90351  2.73738  3.18150  2.89802  2.37880  2.77524  2.98516  4.58481  3.61507
          0.04060  3.68676  4.21751  0.90066  0.52139  1.77231  0.18626
    444   2.82576  5.16560  3.28824  2.76193  4.77230  0.99533  3.54082  4.19797  2.69350  3.69174  4.47892  3.25860  3.99557  3.10348  3.05393  2.62919  3.07684  3.75684  5.93549  4.17372   2136 g x - -
          2.68618  4.42225  2.77519  2.73123  3.46354  2.40513  3.72494  3.29354  2.67741  2.69355  4.24690  2.90347  2.73739  3.18146  2.89801  2.37887  2.77519  2.98518  4.58477  3.61503
          0.04252  5.43117  3.29017  0.61958  0.77255  1.58732  0.22875
    445   2.22944  2.64838  3.24212  2.79976  4.68613  3.19112  3.99993  3.87688  2.74482  3.50741  4.41091  3.03616  1.69820  3.20071  3.09670  2.41920  2.53629  3.67873  5.62084  4.42380   2137 p x - -
          2.68618  4.42225  2.77519  2.73123  3.46354  2.40513  3.72494  3.29354  2.67741  2.69355  4.24690  2.90347  2.73739  3.18146  2.89801  2.37887  2.77519  2.98518  4.58477  3.61503
          0.06158  5.44831  2.89280  0.61958  0.77255  1.60173  0.22508
    446   2.67132  5.01766  2.98236  2.73816  4.69927  2.96460  4.05828  4.21122  2.48081  3.76970  4.19263  3.17544  3.98488  3.08543  2.96383  2.55759  1.13492  3.72091  5.97567  4.52524   2138 t x - -
          2.68618  4.42225  2.77519  2.73123  3.46354  2.40513  3.72494  3.29354  2.67741  2.69355  4.24690  2.90347  2.73739  3.18146  2.89801  2.37887  2.77519  2.98518  4.58477  3.61503
          0.04612  5.43872  3.20090  0.61958  0.77255  1.80129  0.18043
    447   2.24804  3.96511  3.22804  2.67671  3.75814  3.40194  3.88250  3.94280  2.65522  3.61463  4.29682  2.66973  4.09630  2.73478  2.75464  2.25842  1.75385  2.99957  5.91581  4.20094   2139 t x - -
          2.68618  4.42225  2.77520  2.73123  3.46354  2.40513  3.72495  3.29354  2.67741  2.69353  4.24690  2.90347  2.73740  3.18146  2.89801  2.37886  2.77520  2.98518  4.58477  3.61503
          0.01302  5.07308  5.00911  0.62470  0.76662  1.45060  0.26713
    448   2.84446  1.00313  3.60624  3.15214  4.08956  3.82229  3.93081  3.43687  3.09934  3.27744  4.05080  3.45870  3.86557  3.28665  2.95400  2.85582  2.89268  3.22341  5.34800  4.19207   2142 c x - -
          2.68618  4.42225  2.77519  2.73123  3.46354  2.40513  3.72494  3.29354  2.67741  2.69355  4.24690  2.90347  2.73739  3.18146  2.89801  2.37887  2.77519  2.98518  4.58477  3.61503
          0.07396  5.48518  2.70087  0.61958  0.77255  1.65514  0.21204
    449   1.28488  3.87120  3.22443  2.57634  4.68487  3.45304  3.78726  4.03090  2.50737  3.52119  4.45614  2.88191  3.92221  2.96768  2.86193  2.45309  2.99949  3.01501  5.96838  4.52350   2143 a x - -
          2.68618  4.42225  2.77519  2.73123  3.46354  2.40513  3.72494  3.29354  2.67741  2.69355  4.24690  2.90347  2.73739  3.18146  2.89801  2.37887  2.77519  2.98518  4.58477  3.61503
          0.03155  5.44208  3.62191  0.61958  0.77255  1.13703  0.38680
    450   2.03445  5.48105  2.80801  2.44242  4.47470  3.14204  3.43944  4.31435  2.55316  3.39706  4.51694  3.32162  3.74514  2.54790  2.60145  1.62653  3.06449  3.66418  5.53761  4.55228   2144 s . - -
          2.68618  4.42225  2.77519  2.73123  3.46354  2.40513  3.72494  3.29354  2.67741  2.69355  4.24690  2.90347  2.73739  3.18146  2.89801  2.37887  2.77519  2.98518  4.58477  3.61503
          0.02418  5.56145  3.90957  0.61958  0.77255  1.72840  0.19549
    451   2.61563  5.25633  3.21069  2.78188  4.77180  1.36545  3.25042  4.24647  2.63228  3.33911  4.58453  3.06524  2.79321  3.11514  2.87812  2.48269  3.18524  3.28746  6.04068  4.42925   2145 g . - -
          2.68618  4.42225  2.77519  2.73123  3.46354  2.40513  3.72494  3.29354  2.67741  2.69355  4.24690  2.90347  2.73739  3.18146  2.89801  2.37887  2.77519  2.98518  4.58477  3.61503
          0.16129  5.53926  1.93088  0.61958  0.77255  1.75401  0.19004
    452   2.45546  4.67841  3.45603  2.81206  3.07196  3.24595  4.07889  3.53314  2.75343  2.31092  4.09403  3.40253  3.92696  3.17675  2.70534  2.00734  2.17817  3.31228  5.23218  2.96882   2146 s . - -
          2.68577  4.42261  2.77520  2.73117  3.46294  2.40552  3.72428  3.29386  2.67713  2.69388  4.24708  2.90365  2.73733  3.18183  2.89656  2.37907  2.77553  2.98546  4.58522  3.61535
          0.38326  1.57524  2.19457  1.37745  0.29065  1.23352  0.34428
    453   2.62579  4.14303  3.03637  2.23873  4.60183  3.54776  3.85319  3.79364  2.44882  3.71702  4.41431  3.07445  4.14245  3.06301  2.62555  2.50841  1.50693  2.95125  5.69856  4.42871   2167 t x - -
          2.68618  4.42225  2.77519  2.73123  3.46354  2.40513  3.72494  3.29354  2.67741  2.69355  4.24690  2.90347  2.73739  3.18146  2.89801  2.37887  2.77519  2.98518  4.58477  3.61503
          0.04474  5.35319  3.24359  0.61958  0.77255  1.21554  0.35176
    454   2.84661  1.16858  3.41995  2.75224  4.28663  3.79856  3.97001  3.52876  2.94006  3.25098  4.06543  3.16748  4.27351  3.23934  3.14821  2.56524  2.95956  2.87181  5.45181  4.28744   2168 c x - -
          2.68618  4.42225  2.77519  2.73123  3.46354  2.40513  3.72494  3.29354  2.67741  2.69355  4.24690  2.90347  2.73739  3.18146  2.89801  2.37887  2.77519  2.98518  4.58477  3.61503
          0.01594  5.44196  4.46686  0.61958  0.77255  1.48925  0.25559
    455   2.58499  5.52533  3.16429  2.69338  4.65321  3.32526  3.89041  3.96905  1.39746  3.09829  4.42067  3.06259  4.01959  2.92319  2.85526  2.68220  2.17843  3.06394  5.65117  4.29427   2169 k . - -
          2.68618  4.42225  2.77519  2.73123  3.46354  2.40513  3.72494  3.29354  2.67741  2.69355  4.24690  2.90347  2.73739  3.18146  2.89801  2.37887  2.77519  2.98518  4.58477  3.61503
          0.08064  5.46869  2.61382  0.61958  0.77255  1.72825  0.19552
    456   1.85450  5.49730  3.00355  2.27954  4.11427  3.06928  3.87352  4.18430  2.38877  3.49728  3.92606  3.22172  3.78389  2.69410  3.00163  2.69212  2.60813  2.58361  5.72280  3.06264   2170 a . - -
          2.68617  4.42232  2.77526  2.73129  3.46360  2.40518  3.72499  3.29357  2.67746  2.69361  4.24689  2.90352  2.73745  3.18151  2.89784  2.37891  2.77522  2.98459  4.58454  3.61510
          0.14035  2.23704  3.72265  0.21612  1.63803  1.29589  0.31973
    457   2.73286  5.29146  3.41617  2.78093  3.95151  3.48825  4.05921  3.61033  2.75512  2.49295  4.16471  2.99451  3.72742  2.72629  3.03529  1.73122  2.33617  3.02444  3.05226  3.81735   2180 s x - -
          2.68618  4.42225  2.77519  2.73123  3.46354  2.40513  3.72494  3.29354  2.67741  2.69355  4.24690  2.90347  2.73739  3.18146  2.89801  2.37887  2.77519  2.98518  4.58477  3.61503
          0.06079  5.45696  2.90568  0.61958  0.77255  1.53769  0.24192
    458   2.68048  5.30565  3.14879  2.51828  4.89815  3.29594  3.90289  4.21555  2.63992  3.55989  4.36049  1.21317  3.00253  2.99045  2.95295  2.59267  3.16889  3.69005  5.64741  4.11974   2181 n . - -
          2.68618  4.42225  2.77520  2.73123  3.46354  2.40513  3.72495  3.29354  2.67741  2.69355  4.24690  2.90344  2.73738  3.18147  2.89801  2.37886  2.77520  2.98519  4.58477  3.61503
          0.03855  4.61009  3.58047  0.53075  0.88713  1.44392  0.26919
    459   2.66240  5.27609  2.00516  2.20628  4.50896  3.41023  3.87458  4.16843  2.69301  3.68408  4.59241  2.71610  2.11186  2.30173  3.05752  2.63143  2.98027  3.57997  6.02846  4.61772   2183 d x - -
          2.68618  4.42225  2.77519  2.73123  3.46354  2.40513  3.72494  3.29354  2.67741  2.69355  4.24690  2.90347  2.73739  3.18146  2.89801  2.37887  2.77519  2.98518  4.58477  3.61503
          0.02837  5.44774  3.74361  0.61958  0.77255  1.57953  0.23076
    460   2.85046  4.88103  3.35626  3.06069  3.26525  3.84289  3.43131  3.07795  3.15660  3.09666  3.96048  3.17085  3.46141  3.37885  3.46082  2.95312  3.09698  3.12418  2.03277  1.62516   2184 y . - -
          2.68616  4.42228  2.77523  2.73125  3.46352  2.40516  3.72497  3.29353  2.67738  2.69358  4.24686  2.90350  2.73732  3.18145  2.89795  2.37887  2.77521  2.98518  4.58480  3.61499
          0.03055  3.99730  4.44617  0.90025  0.52167  1.61529  0.22169
    461   2.54459  4.98253  3.56394  2.69960  4.11107  3.62464  3.53510  3.41910  2.85607  3.07423  3.95210  3.35017  4.04235  3.30627  3.36708  2.76835  3.23744  3.09446  4.68604  1.16838   2192 y x - -
          2.68618  4.42225  2.77519  2.73123  3.46354  2.40513  3.72494  3.29354  2.67741  2.69355  4.24690  2.90347  2.73739  3.18146  2.89801  2.37887  2.77519  2.98518  4.58477  3.61503
          0.03633  5.44582  3.46219  0.61958  0.77255  1.62519  0.21924
    462   2.81493  5.06957  3.14537  2.73066  2.98226  3.39200  3.54396  4.04237  2.70909  3.37906  4.39414  3.29178  4.14395  3.09915  2.91003  1.14667  2.83055  3.68117  5.45256  3.77150   2193 s x - -
          2.68613  4.42231  2.77521  2.73129  3.46359  2.40518  3.72429  3.29359  2.67746  2.69353  4.24695  2.90352  2.73741  3.18152  2.89793  2.37892  2.77521  2.98524  4.58361  3.61509
          0.05131  3.33236  4.24690  0.88351  0.53329  1.50080  0.25225
    463   2.68348  5.10544  3.25212  2.62164  4.43348  3.31424  4.00498  3.93027  2.66209  3.47278  4.14278  3.15218  3.38008  1.21648  3.00752  2.64219  2.56711  3.73115  5.43731  4.36934   2201 q x - -
          2.68619  4.42226  2.77521  2.73123  3.46355  2.40509  3.72496  3.29355  2.67742  2.69354  4.24691  2.90348  2.73739  3.18145  2.89800  2.37887  2.77521  2.98515  4.58478  3.61504
          0.03098  4.27432  4.09941  0.62835  0.76243  1.63232  0.21750
    464   2.68317  1.15820  3.74023  3.45617  3.62224  3.59508  4.23049  3.16586  3.35624  2.52470  3.90525  3.40276  3.86592  3.70583  3.59063  2.75448  2.69379  2.87560  5.23836  4.07619   2207 c x - -
          2.68618  4.42225  2.77519  2.73123  3.46354  2.40513  3.72494  3.29354  2.67741  2.69355  4.24690  2.90347  2.73739  3.18146  2.89801  2.37887  2.77519  2.98518  4.58477  3.61503
          0.03983  5.43335  3.36169  0.61958  0.77255  1.36773  0.29395
    465   2.36309  4.28302  3.75692  2.91726  3.55629  3.56154  3.99217  2.33603  3.03634  2.23714  3.50228  3.42848  3.24628  3.37048  3.17052  2.31546  2.80189  2.08958  4.98452  3.91637   2208 v x - -
          2.68589  4.42246  2.77541  2.73126  3.46377  2.40518  3.72517  3.29365  2.67704  2.69369  4.24708  2.90338  2.73720  3.18144  2.89803  2.37892  2.77522  2.98520  4.58503  3.61498
          1.07785  0.52499  2.68659  0.04680  3.08528  1.11618  0.39680
    466   2.57535  4.96240  3.01188  2.34251  4.45602  2.93383  3.59448  3.92667  2.45887  2.90466  4.22643  2.99518  3.23854  2.82485  2.88990  2.15143  2.13437  3.26144  4.79298  3.94782   2210 t . - -
          2.68584  4.42259  2.77637  2.73266  3.46486  2.40563  3.72373  3.29263  2.67838  2.69355  4.24590  2.90432  2.73580  3.18083  2.89802  2.37761  2.77411  2.98554  4.58694  3.61507
          1.02909  0.45543  4.76823  2.36465  0.09870  0.46278  0.99299
    467   2.38535  5.16324  2.80718  2.62895  4.62561  3.44806  3.01739  4.17736  2.63948  3.47826  4.10571  3.21374  2.14726  2.98990  3.02961  2.14186  2.45208  2.86341  4.22960  4.25020   2234 s x - -
          2.68494  4.42123  2.77584  2.73187  3.46425  2.40560  3.72529  3.29439  2.67817  2.69425  4.24771  2.90385  2.73559  3.18165  2.89884  2.37781  2.77365  2.98529  4.58579  3.61569
          1.48059  0.47016  1.91329  1.03293  0.44000  0.90690  0.51714
    468   2.18242  5.37415  2.72904  2.57611  4.32850  3.11383  3.80322  3.35543  2.54173  3.61536  4.43719  3.04635  2.92902  2.82940  3.06217  1.80606  2.44902  3.40145  5.80870  4.18995   2239 s x - -
          2.68501  4.42086  2.77540  2.73187  3.46415  2.40466  3.72565  3.29384  2.67792  2.69423  4.24761  2.90424  2.73716  3.18158  2.89864  2.37855  2.77398  2.98449  4.58419  3.61589
          1.26720  0.46250  2.42283  1.11681  0.39649  0.82271  0.57846
    469   2.10537  5.36459  3.09073  2.61936  4.55043  3.15555  3.93335  3.99632  2.58128  3.40009  4.42927  2.67577  2.14661  2.93721  2.85794  2.31467  2.48611  3.05918  5.80357  4.20071   2244 a x - -
          2.68618  4.42225  2.77519  2.73123  3.46354  2.40513  3.72494  3.29354  2.67741  2.69355  4.24690  2.90347  2.73739  3.18146  2.89801  2.37887  2.77519  2.98518  4.58477  3.61503
          0.06715  5.19151  2.82372  0.61958  0.77255  0.96121  0.48196
    470   2.72154  3.45508  3.16232  2.37910  3.77675  2.85992  3.57743  3.45996  2.43294  2.83597  4.16674  3.10978  3.27325  2.05806  3.07893  2.51457  2.71032  3.13391  5.07089  4.36240   2245 q x - -
          2.68645  4.41275  2.77649  2.73230  3.46374  2.40275  3.72602  3.29407  2.67849  2.69464  4.24646  2.90450  2.73793  3.17949  2.89728  2.37938  2.77599  2.98529  4.58360  3.61151
          1.29237  0.51082  2.07643  1.84027  0.17290  1.17999  0.36713
    471   2.37527  5.27072  2.71739  2.51357  4.54655  3.30431  3.29767  2.95191  2.54236  3.35496  4.03659  2.62993  3.45499  2.64212  2.70868  2.50089  2.46614  2.98685  4.17618  4.35620   2266 a x - -
          2.68618  4.42225  2.77519  2.73123  3.46354  2.40513  3.72494  3.29354  2.67741  2.69355  4.24690  2.90347  2.73739  3.18146  2.89801  2.37887  2.77519  2.98518  4.58477  3.61503
          0.12620  5.01484  2.18996  0.61958  0.77255  1.38596  0.28779
    472   2.61959  5.32659  2.45719  2.45391  4.54554  2.24918  3.79873  4.14454  2.47929  3.55803  4.31592  2.53808  3.60495  2.80764  2.72982  2.18692  2.51959  3.59968  5.76393  4.15651   2267 s x - -
          2.68618  4.42225  2.77519  2.73123  3.46354  2.40513  3.72494  3.29354  2.67741  2.69355  4.24690  2.90347  2.73739  3.18146  2.89801  2.37887  2.77519  2.98518  4.58477  3.61503
          0.06059  4.89601  2.96987  0.61958  0.77255  1.38632  0.28768
    473   2.37151  4.33667  4.24209  3.65760  2.65042  3.93387  3.94624  2.74783  3.38227  2.30255  2.79845  3.74371  3.23258  3.68181  3.38732  2.83555  2.73072  2.55537  2.48479  2.55125   2268 l x - -
          2.68618  4.42225  2.77519  2.73123  3.46354  2.40513  3.72494  3.29354  2.67741  2.69355  4.24690  2.90347  2.73739  3.18146  2.89801  2.37887  2.77519  2.98518  4.58477  3.61503
          0.06392  4.87218  2.91390  0.61958  0.77255  0.80176  0.59519
    474   2.24808  4.97517  3.26039  2.52382  3.87273  3.33090  3.81739  3.63242  2.64077  2.72934  4.19788  2.98056  3.45576  3.00734  2.94496  2.03807  2.03478  3.03506  5.60037  4.18275   2269 t . - -
          2.68618  4.42225  2.77519  2.73123  3.46354  2.40513  3.72494  3.29354  2.67741  2.69355  4.24690  2.90347  2.73739  3.18146  2.89801  2.37887  2.77519  2.98518  4.58477  3.61503
          0.04105  5.06134  3.38494  0.61958  0.77255  1.31997  0.31080
    475   2.17335  5.24260  2.83216  2.60128  4.54972  1.97768  3.79330  3.76510  2.56193  3.35987  4.31146  2.98108  3.13953  2.98645  2.92938  2.30077  2.82562  2.92962  5.69274  4.28902   2270 g . - -
          2.68481  4.42323  2.77631  2.73144  3.46481  2.40571  3.72530  3.29366  2.67783  2.69398  4.24801  2.90399  2.73575  3.18193  2.89872  2.37762  2.77420  2.98459  4.58597  3.61621
          0.71693  0.68902  4.63734  1.85388  0.17035  0.97381  0.47424
    476   2.02672  4.39096  2.99206  2.58552  4.63840  3.08636  3.44842  3.87017  2.58345  3.60790  4.38306  3.08417  2.44377  2.59227  3.01422  2.39908  2.25440  3.30031  5.36093  4.31545   2292 a x - -
          2.68618  4.42225  2.77519  2.73123  3.46354  2.40513  3.72494  3.29354  2.67741  2.69355  4.24690  2.90347  2.73739  3.18146  2.89801  2.37887  2.77519  2.98518  4.58477  3.61503
          0.25689  5.10762  1.51187  0.61958  0.77255  1.19659  0.35986
    477   2.51599  4.82182  3.31348  2.80764  3.76442  3.20469  3.92234  3.36067  2.70707  2.93838  3.85778  3.24647  3.61792  3.12762  3.22486  2.01651  1.62809  2.95936  5.34910  3.91150   2293 t x - -
          2.68618  4.42225  2.77519  2.73123  3.46354  2.40513  3.72494  3.29354  2.67741  2.69355  4.24690  2.90347  2.73739  3.18146  2.89801  2.37887  2.77519  2.98518  4.58477  3.61503
          0.01989  4.86876  4.42178  0.61958  0.77255  1.30822  0.31512
    478   2.15585  5.26853  2.67483  2.43910  4.60248  3.14101  3.74886  3.80964  2.28692  3.34250  4.20601  2.92945  3.30696  2.80944  2.89885  2.30925  2.34300  3.00114  5.70153  4.00296   2294 a x - -
          2.68618  4.42225  2.77519  2.73123  3.46354  2.40513  3.72494  3.29354  2.67741  2.69355  4.24690  2.90347  2.73739  3.18146  2.89801  2.37887  2.77519  2.98518  4.58477  3.61503
          0.02575  4.91365  4.01304  0.61958  0.77255  1.33723  0.30459
    479   2.47127  2.13358  3.18685  2.59663  4.09539  3.38871  3.76954  3.57571  2.65118  3.00350  3.96718  3.03177  3.23652  3.07878  3.08129  2.16776  2.51861  3.22970  4.88747  3.95517   2295 c x - -
          2.68618  4.42225  2.77519  2.73123  3.46354  2.40513  3.72494  3.29354  2.67741  2.69355  4.24690  2.90347  2.73739  3.18146  2.89801  2.37887  2.77519  2.98518  4.58477  3.61503
          0.01189  4.91023  5.41437  0.61958  0.77255  1.39438  0.28500
    480   1.89719  4.70392  3.18077  2.56165  4.18483  3.04339  3.77581  3.27355  2.69132  2.91191  3.96548  3.11565  3.66297  2.92703  3.05201  2.20474  2.72636  2.47951  5.12757  3.85697   2296 a x - -
          2.68618  4.42225  2.77519  2.73123  3.46354  2.40513  3.72494  3.29354  2.67741  2.69355  4.24690  2.90347  2.73739  3.18146  2.89801  2.37887  2.77519  2.98518  4.58477  3.61503
          0.09948  4.91994  2.43740  0.61958  0.77255  1.34641  0.30134
    481   2.19507  5.07778  3.01586  2.37853  4.37720  2.76989  3.73735  3.67860  2.51474  3.28098  4.23200  2.96962  3.14966  2.87254  3.02983  1.78798  2.76029  3.49121  5.02362  4.09009   2297 s x - -
          2.68625  4.42242  2.77537  2.73143  3.46371  2.40479  3.72419  3.29366  2.67739  2.69369  4.24716  2.90366  2.73686  3.18157  2.89820  2.37881  2.77517  2.98527  4.58491  3.61521
          1.19319  0.38088  4.30607  0.12699  2.12651  1.08904  0.41029
    482   2.16047  5.18926  3.10226  2.61043  3.66402  2.47542  3.70088  3.90577  2.26991  3.28181  4.00173  3.11812  3.22855  2.81408  2.92582  2.33736  2.74641  3.39078  5.52218  2.97405   2308 a x - -
          2.68618  4.42225  2.77519  2.73123  3.46354  2.40513  3.72494  3.29354  2.67741  2.69355  4.24690  2.90347  2.73739  3.18146  2.89801  2.37887  2.77519  2.98518  4.58477  3.61503
          0.11221  4.96129  2.31124  0.61958  0.77255  1.38641  0.28764
    483   2.73167  4.70448  3.15080  2.34806  4.19346  3.45077  3.79476  3.57339  2.23051  3.21748  3.90222  3.11437  3.51466  2.82871  3.01486  2.31846  1.96736  2.48428  5.57403  4.22434   2309 t x - -
          2.68618  4.42225  2.77519  2.73123  3.46354  2.40513  3.72494  3.29354  2.67741  2.69355  4.24690  2.90347  2.73739  3.18146  2.89801  2.37887  2.77519  2.98518  4.58477  3.61503
          0.02862  4.85728  3.88997  0.61958  0.77255  1.03814  0.43713
    484   2.36276  1.50391  3.36635  2.86548  4.02039  3.61391  3.99548  3.35220  2.87821  2.84524  3.84415  3.15974  3.26348  3.06906  2.82549  2.85689  3.00128  3.13819  5.38580  4.10430   2310 c x - -
          2.68614  4.42228  2.77517  2.73126  3.46357  2.40516  3.72497  3.29347  2.67744  2.69344  4.24693  2.90350  2.73742  3.18149  2.89804  2.37890  2.77509  2.98519  4.58480  3.61506
          0.03068  3.83557  4.75345  1.02344  0.44528  1.17288  0.37030
    485   2.49245  4.84486  2.63090  2.47748  4.69778  3.43271  3.41485  4.01841  2.08394  3.53632  4.40768  3.01434  3.31415  2.79448  2.50714  2.37509  2.32232  2.86978  5.23605  4.25027   2317 k x - -
          2.68618  4.42225  2.77519  2.73123  3.46354  2.40513  3.72494  3.29354  2.67741  2.69355  4.24690  2.90347  2.73739  3.18146  2.89801  2.37887  2.77519  2.98518  4.58477  3.61503
          0.02553  5.01163  3.98762  0.61958  0.77255  1.31698  0.31190
    486   2.32463  4.66722  2.92922  2.54186  4.05410  3.68010  3.83841  3.03244  2.45725  2.32363  4.00793  3.22819  2.79639  2.99862  2.96081  2.39649  2.77021  2.66734  5.54165  4.06088   2318 l x - -
          2.68618  4.42225  2.77519  2.73123  3.46354  2.40513  3.72494  3.29354  2.67741  2.69355  4.24690  2.90347  2.73739  3.18146  2.89801  2.37887  2.77519  2.98518  4.58477  3.61503
          0.03965  4.99267  3.43930  0.61958  0.77255  1.33089  0.30686
    487   2.68756  5.16924  2.97309  2.35434  4.08595  3.38340  3.86986  3.26035  2.16329  2.79015  3.62289  3.03630  3.75922  2.67186  2.84854  2.12103  2.81263  2.99952  4.33415  3.65429   2319 s x - -
          2.68618  4.42225  2.77519  2.73123  3.46354  2.40513  3.72494  3.29354  2.67741  2.69355  4.24690  2.90347  2.73739  3.18146  2.89801  2.37887  2.77519  2.98518  4.58477  3.61503
          0.02863  4.96243  3.85237  0.61958  0.77255  1.33971  0.30370
    488   2.45680  5.32947  2.90928  2.54445  4.39217  3.19298  3.58677  3.78518  2.21797  3.41521  4.37397  1.99758  3.68268  2.77326  2.70873  2.38706  2.53549  3.22999  5.77095  4.22661   2320 n x - -
          2.68618  4.42225  2.77519  2.73123  3.46354  2.40513  3.72494  3.29354  2.67741  2.69355  4.24690  2.90347  2.73739  3.18146  2.89801  2.37887  2.77519  2.98518  4.58477  3.61503
          0.02878  4.94644  3.85097  0.61958  0.77255  1.34236  0.30277
    489   2.49612  3.33028  2.63220  2.47743  4.62980  3.13398  3.06100  4.00101  2.45868  3.47418  4.21323  3.00510  2.69331  2.81823  2.41609  2.53520  2.56976  3.26551  5.75271  4.35539   2321 r x - -
          2.68618  4.42225  2.77519  2.73123  3.46354  2.40513  3.72494  3.29354  2.67741  2.69355  4.24690  2.90347  2.73739  3.18146  2.89801  2.37887  2.77519  2.98518  4.58477  3.61503
          0.10193  4.93528  2.41112  0.61958  0.77255  1.30055  0.31798
    490   2.46872  4.70533  3.12369  2.50475  3.88013  3.40839  3.64260  3.63955  2.50414  3.18788  3.68206  3.12867  3.80250  2.83151  2.95726  2.13419  2.55623  3.20650  3.84769  2.39182   2322 s x - -
          2.68618  4.42225  2.77519  2.73123  3.46354  2.40513  3.72494  3.29354  2.67741  2.69355  4.24690  2.90347  2.73739  3.18146  2.89801  2.37887  2.77519  2.98518  4.58477  3.61503
          0.04287  4.86250  3.37461  0.61958  0.77255  1.39044  0.28630
    491   2.51755  4.35161  3.34125  2.88541  3.43617  3.10691  3.94327  2.82504  2.76941  2.60601  3.76187  3.32147  3.86368  3.17378  3.05114  2.28958  2.86249  2.88548  4.80940  2.03111   2323 y x - -
          2.68618  4.42225  2.77519  2.73123  3.46354  2.40513  3.72494  3.29354  2.67741  2.69355  4.24690  2.90347  2.73739  3.18146  2.89801  2.37887  2.77519  2.98518  4.58477  3.61503
          0.05177  4.84570  3.15611  0.61958  0.77255  1.11333  0.39819
    492   2.37315  4.82667  2.44491  2.42389  3.92838  2.93695  3.68516  3.82061  2.38022  3.36196  4.28767  2.94571  3.22372  2.77134  2.63469  2.16976  2.74984  3.30593  5.68875  4.01949   2324 s x - -
          2.68541  4.41896  2.77542  2.73166  3.46350  2.40541  3.72523  3.29358  2.67747  2.69365  4.24702  2.90352  2.73772  3.18056  2.89781  2.37893  2.77540  2.98498  4.58522  3.61557
          0.89936  0.56595  3.67505  1.08756  0.41104  0.31112  1.31911
    493   2.35786  5.39847  2.84537  2.55098  4.28432  3.34773  3.89806  3.71530  2.32166  3.16831  4.44684  2.83437  2.74018  2.77306  2.63655  2.48593  2.45623  2.78812  3.99478  4.34973   2332 k . - -
          2.68618  4.42225  2.77519  2.73123  3.46354  2.40513  3.72494  3.29354  2.67741  2.69355  4.24690  2.90347  2.73739  3.18146  2.89801  2.37887  2.77519  2.98518  4.58477  3.61503
          0.04981  5.18850  3.14644  0.61958  0.77255  0.77363  0.61866
    494   1.88288  5.25548  3.05248  2.52131  4.11468  2.94281  3.60522  3.96957  2.56574  3.26724  4.30630  2.78678  2.89890  2.83995  2.68084  2.24273  2.61390  3.44227  5.82431  4.30769   2333 a . - -
          2.68618  4.42225  2.77519  2.73123  3.46354  2.40513  3.72494  3.29354  2.67741  2.69355  4.24690  2.90347  2.73739  3.18146  2.89801  2.37887  2.77519  2.98518  4.58477  3.61503
          0.08855  5.11472  2.54169  0.61958  0.77255  0.87155  0.54181
    495   2.27475  5.34405  2.82908  2.49841  4.37608  2.32824  3.66650  4.06147  2.46924  3.56896  4.26968  2.91963  3.34883  2.89861  2.68782  2.52819  2.22602  2.88113  5.78999  4.39256   2334 t . - -
          2.68618  4.42225  2.77519  2.73123  3.46354  2.40513  3.72494  3.29354  2.67741  2.69355  4.24690  2.90347  2.73739  3.18146  2.89801  2.37887  2.77519  2.98518  4.58477  3.61503
          0.11678  5.02492  2.26676  0.61958  0.77255  1.02257  0.44577
    496   2.19406  4.58846  3.05677  2.26651  4.28370  3.41924  3.25719  3.95650  2.48113  3.15071  4.18094  2.61889  2.79886  2.93911  2.88081  2.24922  2.78521  3.00385  4.75603  4.29870   2335 a . - -
          2.68618  4.42225  2.77519  2.73123  3.46354  2.40513  3.72494  3.29354  2.67741  2.69355  4.24690  2.90347  2.73739  3.18146  2.89801  2.37887  2.77519  2.98518  4.58477  3.61503
          0.02592  4.89241  4.01298  0.61958  0.77255  1.17939  0.36740
    497   2.16219  5.21804  2.76703  2.49107  4.34982  2.78441  3.63984  3.82622  2.28352  2.65071  4.20569  3.07201  3.32370  2.89568  2.85290  2.50202  2.45802  3.12637  5.67988  4.29915   2336 a . - -
          2.68618  4.42225  2.77519  2.73123  3.46354  2.40513  3.72494  3.29354  2.67741  2.69355  4.24690  2.90347  2.73739  3.18146  2.89801  2.37887  2.77519  2.98518  4.58477  3.61503
          0.08906  4.87710  2.55637  0.61958  0.77255  1.19749  0.35947
    498   2.44858  5.02351  2.48995  2.39072  3.32470  3.10998  3.68360  3.94484  2.45574  3.31453  4.24419  2.96978  2.82737  2.84782  2.88975  2.26580  2.60760  3.08898  5.65241  3.89249   2337 s . - -
          2.68618  4.42225  2.77519  2.73123  3.46354  2.40513  3.72494  3.29354  2.67741  2.69355  4.24690  2.90347  2.73739  3.18146  2.89801  2.37887  2.77519  2.98518  4.58477  3.61503
          0.11136  4.80034  2.33141  0.61958  0.77255  0.73536  0.65264
    499   2.10278  5.24845  2.67749  2.47735  3.97132  3.39159  3.80686  3.66364  2.45899  3.36969  4.22478  2.87684  3.75579  2.73017  2.44449  2.08521  2.69806  3.18785  5.42863  4.13036   2338 s . - -
          2.68317  4.42395  2.77552  2.73103  3.46429  2.40526  3.72643  3.29363  2.67830  2.69441  4.24660  2.90387  2.73642  3.18208  2.89907  2.37830  2.77399  2.98560  4.58599  3.61642
          0.90007  0.55366  3.98377  2.10967  0.12929  0.86656  0.54541
    500   2.45119  5.35510  2.70767  2.28369  4.69600  3.23964  3.81716  4.09424  2.43644  3.26291  4.29691  2.87381  2.90589  2.49300  2.36607  2.18360  2.78828  3.43603  5.79028  4.07142   2380 s x - -
          2.68618  4.42225  2.77519  2.73123  3.46354  2.40513  3.72494  3.29354  2.67741  2.69355  4.24690  2.90347  2.73739  3.18146  2.89801  2.37887  2.77519  2.98518  4.58477  3.61503
          0.41042  4.94819  1.11008  0.61958  0.77255  0.70777  0.67873
    501   2.08450  5.16860  2.91381  2.23114  4.04212  3.37090  3.66158  3.93166  2.30849  3.14298  3.82439  2.85465  3.45273  2.63452  2.75650  2.25893  2.88586  3.34746  4.39740  4.24111   2381 a . - -
          2.68595  4.42267  2.77548  2.73134  3.46397  2.40490  3.72522  3.29403  2.67777  2.69400  4.24722  2.90341  2.73627  3.18102  2.89825  2.37847  2.77495  2.98563  4.58491  3.61561
          1.07364  0.59587  2.23349  1.21972  0.35000  0.62887  0.76184
    502   2.15923  4.94171  2.95506  2.59767  4.02537  3.07230  3.79768  2.80832  2.55855  2.65812  3.67659  2.89838  3.91713  2.98621  2.85225  2.57506  2.64072  2.74988  4.16506  3.85904   2395 a x - -
          2.68618  4.42225  2.77519  2.73123  3.46354  2.40513  3.72494  3.29354  2.67741  2.69355  4.24690  2.90347  2.73739  3.18146  2.89801  2.37887  2.77519  2.98518  4.58477  3.61503
          0.04509  4.89195  3.30833  0.61958  0.77255  0.96418  0.48013
    503   2.41867  3.50227  3.14924  2.57642  4.32229  3.44069  3.47432  3.57673  2.07499  3.20464  4.08907  2.93612  2.97051  2.73812  2.52665  2.59684  2.84002  2.79154  4.22981  4.07632   2396 k x - -
          2.68618  4.42225  2.77519  2.73123  3.46354  2.40513  3.72494  3.29354  2.67741  2.69355  4.24690  2.90347  2.73739  3.18146  2.89801  2.37887  2.77519  2.98518  4.58477  3.61503
          0.06449  4.89772  2.90064  0.61958  0.77255  1.00504  0.45575
    504   2.26356  5.32076  2.88339  2.40749  4.35060  3.14791  3.51783  4.14250  2.22449  3.32925  4.24112  2.58616  2.78883  2.71340  2.52410  2.32021  2.80048  3.60945  5.75671  4.34909   2397 k x - -
          2.68618  4.42225  2.77519  2.73123  3.46354  2.40513  3.72494  3.29354  2.67741  2.69355  4.24690  2.90347  2.73739  3.18146  2.89801  2.37887  2.77519  2.98518  4.58477  3.61503
          0.02193  4.86855  4.26845  0.61958  0.77255  1.07774  0.41606
    505   2.56903  5.28500  3.03440  2.43894  4.60980  3.49003  3.44640  4.08155  2.39259  2.99920  4.14523  3.00546  3.25141  2.58930  1.97901  2.10967  2.74695  3.39912  5.72990  4.33177   2398 r x - -
          2.68618  4.42225  2.77519  2.73123  3.46354  2.40513  3.72494  3.29354  2.67741  2.69355  4.24690  2.90347  2.73739  3.18146  2.89801  2.37887  2.77519  2.98518  4.58477  3.61503
          0.06109  4.86924  2.96452  0.61958  0.77255  0.91650  0.51069
    506   2.61321  4.08447  2.37807  2.53091  4.12114  2.82531  2.63570  3.40146  2.44171  3.52412  4.31912  3.04707  3.48649  2.62796  2.53045  2.37267  2.97402  3.36963  5.72085  4.18126   2399 s x - -
          2.68618  4.42225  2.77519  2.73123  3.46354  2.40513  3.72494  3.29354  2.67741  2.69355  4.24690  2.90347  2.73739  3.18146  2.89801  2.37887  2.77519  2.98518  4.58477  3.61503
          0.04240  4.88449  3.38287  0.61958  0.77255  0.87153  0.54182
    507   2.28226  3.97153  2.74806  2.53653  3.68600  2.92859  3.27102  3.23598  2.50431  2.91455  4.09790  2.89424  3.32600  2.88455  2.85705  2.47211  2.73457  2.95513  5.29358  4.10515   2400 a x - -
          2.68618  4.42225  2.77519  2.73123  3.46354  2.40513  3.72494  3.29354  2.67741  2.69355  4.24690  2.90347  2.73739  3.18146  2.89801  2.37887  2.77519  2.98518  4.58477  3.61503
          0.02942  4.91923  3.83101  0.61958  0.77255  0.88753  0.53047
    508   2.65266  4.96002  2.61620  2.25661  4.29623  3.20724  3.73052  3.84245  2.42164  3.19515  4.27303  2.87611  2.88778  2.92536  2.36786  2.20415  2.88463  2.96932  5.75365  3.84227   2401 s x - -
          2.68624  4.42247  2.77512  2.73144  3.46368  2.40524  3.72482  3.29310  2.67748  2.69359  4.24712  2.90366  2.73754  3.18137  2.89690  2.37900  2.77525  2.98524  4.58455  3.61525
          0.90356  0.81388  1.88560  0.30966  1.32311  1.01056  0.45258
    509   2.48671  3.57151  3.89365  3.49067  3.15594  3.39552  4.07299  2.40096  3.04280  1.88887  3.29700  3.61294  3.99018  3.20199  2.85957  2.87319  2.86425  2.11429  4.30258  3.61578   2409 l x - -
          2.68618  4.42225  2.77519  2.73123  3.46354  2.40513  3.72494  3.29354  2.67741  2.69355  4.24690  2.90347  2.73739  3.18146  2.89801  2.37887  2.77519  2.98518  4.58477  3.61503
          0.06042  4.77764  2.99138  0.61958  0.77255  1.19412  0.36093
    510   2.47648  4.09876  2.69775  2.48846  4.07326  3.45472  3.56892  3.70148  2.26748  3.20321  3.02368  2.89624  2.93938  2.72461  2.61360  2.48105  2.88351  3.00435  5.58419  4.21553   2410 k x - -
          2.68618  4.42225  2.77519  2.73123  3.46354  2.40513  3.72494  3.29354  2.67741  2.69355  4.24690  2.90347  2.73739  3.18146  2.89801  2.37887  2.77519  2.98518  4.58477  3.61503
          0.02661  4.72129  4.05364  0.61958  0.77255  1.06371  0.42339
    511   2.65249  3.59443  3.08469  2.23190  4.30930  3.23575  3.29490  3.85458  2.45687  3.28857  4.02270  2.74054  3.96681  2.62737  1.89715  2.58355  2.86966  3.29702  5.04245  4.15865   2411 r x - -
          2.68618  4.42225  2.77519  2.73123  3.46354  2.40513  3.72494  3.29354  2.67741  2.69355  4.24690  2.90347  2.73739  3.18146  2.89801  2.37887  2.77519  2.98518  4.58477  3.61503
          0.06859  4.74566  2.85426  0.61958  0.77255  1.20518  0.35616
    512   2.70900  4.95802  2.84370  2.31790  4.46254  3.02506  3.34902  3.92816  2.40769  3.30182  4.19513  2.83547  3.75179  2.74272  2.09083  2.21162  2.50719  3.52151  5.22270  4.08807   2412 r x - -
          2.68540  4.42284  2.77500  2.73112  3.46264  2.40548  3.72456  3.29378  2.67773  2.69314  4.24687  2.90380  2.73778  3.18152  2.89774  2.37924  2.77497  2.98521  4.58486  3.61547
          0.70539  0.69140  5.25773  1.46618  0.26241  0.96354  0.48052
    513   2.49167  4.52503  3.29351  2.65684  2.85921  3.06716  2.90808  2.94222  2.62644  2.54104  3.61906  3.19478  3.93791  3.03155  3.05089  2.58467  2.40285  2.81573  5.08299  3.81621   2420 t x - -
          2.68504  4.42172  2.77591  2.73197  3.46374  2.40564  3.72589  3.29331  2.67855  2.69382  4.24757  2.90347  2.73691  3.18235  2.89569  2.37818  2.77571  2.98516  4.58118  3.61534
          0.96226  0.49188  5.03653  2.64885  0.07336  0.70691  0.67957
    514   2.23385  3.46768  2.95582  2.49572  3.82252  3.35829  3.58504  3.57370  2.50159  2.85807  3.98583  3.06685  3.92768  2.31527  2.68054  2.58083  2.43670  3.24856  5.41693  4.08020   2454 a x - -
          2.68618  4.42225  2.77519  2.73123  3.46354  2.40513  3.72494  3.29354  2.67741  2.69355  4.24690  2.90347  2.73739  3.18146  2.89801  2.37887  2.77519  2.98518  4.58477  3.61503
          0.06053  4.53677  3.03592  0.61958  0.77255  0.84896  0.55837
    515   1.94005  4.71809  3.23089  2.53718  3.91196  3.00492  3.79528  3.24440  2.58850  2.35913  3.80415  2.88525  3.96344  2.99393  3.00230  2.71874  2.52121  2.85669  5.25560  3.80609   2455 a x - -
          2.68618  4.42225  2.77519  2.73123  3.46354  2.40513  3.72494  3.29354  2.67741  2.69355  4.24690  2.90347  2.73739  3.18146  2.89801  2.37887  2.77519  2.98518  4.58477  3.61503
          0.01645  4.51154  5.23388  0.61958  0.77255  0.96396  0.48026
    516   2.44902  4.89703  2.37000  2.36402  3.01790  2.76735  3.71548  3.49339  2.51330  3.15737  3.96726  2.90036  3.57342  2.86298  2.97894  2.71440  2.67942  2.90398  5.39771  3.70887   2456 e x - -
          2.68618  4.42225  2.77519  2.73123  3.46354  2.40513  3.72494  3.29354  2.67741  2.69355  4.24690  2.90347  2.73739  3.18146  2.89801  2.37887  2.77519  2.98518  4.58477  3.61503
          0.01740  4.45583  5.17818  0.61958  0.77255  0.92217  0.50693
    517   2.22345  5.15492  2.62204  2.34793  4.47874  3.16261  3.67131  3.94943  2.42220  3.45317  4.20672  2.18533  3.19922  2.69153  2.79764  2.34733  2.93388  3.35864  5.60527  4.20682   2457 n x - -
          2.68618  4.42225  2.77519  2.73123  3.46354  2.40513  3.72494  3.29354  2.67741  2.69355  4.24690  2.90347  2.73739  3.18146  2.89801  2.37887  2.77519  2.98518  4.58477  3.61503
          0.01725  4.46418  5.18653  0.61958  0.77255  0.94755  0.49052
    518   2.44882  4.91778  3.05549  2.27465  4.17161  2.24864  3.70615  3.35808  2.33276  3.18536  3.98996  3.02497  3.31410  2.84833  2.83041  2.60676  2.84155  2.75373  5.41647  4.07313   2458 g x - -
          2.68618  4.42225  2.77519  2.73123  3.46354  2.40513  3.72494  3.29354  2.67741  2.69355  4.24690  2.90347  2.73739  3.18146  2.89801  2.37887  2.77519  2.98518  4.58477  3.61503
          0.01770  4.43862  5.16096  0.61958  0.77255  0.30499  1.33610
    519   2.18519  5.22358  2.90079  2.02074  4.54544  3.55112  3.48058  3.73224  2.22539  3.51890  4.27076  3.02810  2.32446  2.75452  2.97496  2.59211  2.76910  3.40920  5.67045  4.27392   2459 e x - -
          2.68618  4.42225  2.77519  2.73123  3.46354  2.40513  3.72494  3.29354  2.67741  2.69355  4.24690  2.90347  2.73739  3.18146  2.89801  2.37887  2.77519  2.98518  4.58477  3.61503
          0.05317  4.71602  3.15059  0.61958  0.77255  0.51762  0.90618
    520   2.45513  5.14507  2.99973  2.27911  3.73447  3.11503  3.60420  3.89759  1.99352  3.07409  3.27951  2.49540  3.94017  2.85452  2.54830  2.74134  2.73602  3.51034  5.60675  3.92662   2460 k x - -
          2.68618  4.42225  2.77519  2.73123  3.46354  2.40513  3.72494  3.29354  2.67741  2.69355  4.24690  2.90347  2.73739  3.18146  2.89801  2.37887  2.77519  2.98518  4.58477  3.61503
          0.03346  4.67678  3.74663  0.61958  0.77255  0.59377  0.80350
    521   2.35380  5.16331  2.77392  2.28955  4.47062  3.53696  3.22430  3.40143  2.29150  2.63511  3.94791  2.59907  3.92953  2.47086  2.96514  2.68539  2.47496  3.53350  5.61923  4.23233   2461 e x - -
          2.68618  4.42225  2.77519  2.73123  3.46354  2.40513  3.72494  3.29354  2.67741  2.69355  4.24690  2.90347  2.73739  3.18146  2.89801  2.37887  2.77519  2.98518  4.58477  3.61503
          0.10257  4.65752  2.43044  0.61958  0.77255  0.62812  0.76270
    522   2.70993  4.22654  3.73202  2.97425  2.82585  3.78854  4.07897  2.68168  3.35628  1.97064  3.33929  3.71513  4.15994  3.48561  3.57983  3.06597  2.51685  2.13949  4.08759  2.23887   2462 l x - -
          2.68618  4.42225  2.77519  2.73123  3.46354  2.40513  3.72494  3.29354  2.67741  2.69355  4.24690  2.90347  2.73739  3.18146  2.89801  2.37887  2.77519  2.98518  4.58477  3.61503
          0.01588  4.54664  5.26898  0.61958  0.77255  0.52326  0.89792
    523   2.43748  5.07622  2.90662  2.44348  4.19200  3.54298  3.73865  3.61312  2.02707  3.16522  4.13540  3.04253  3.29176  2.80139  2.92433  2.74015  1.80315  3.43157  5.55014  4.18337   2463 t x - -
          2.68618  4.42225  2.77519  2.73123  3.46354  2.40513  3.72494  3.29354  2.67741  2.69355  4.24690  2.90347  2.73739  3.18146  2.89801  2.37887  2.77519  2.98518  4.58477  3.61503
          0.01463  4.62775  5.35009  0.61958  0.77255  0.62812  0.76270
    524   2.73648  3.76157  4.12997  2.56508  3.13798  3.82750  4.12514  2.02854  3.43602  1.58330  3.34432  3.78090  4.19774  3.51519  3.63880  2.96567  2.84456  2.48177  4.84190  3.26153   2464 l x - -
          2.68618  4.42225  2.77519  2.73123  3.46354  2.40513  3.72494  3.29354  2.67741  2.69355  4.24690  2.90347  2.73739  3.18146  2.89801  2.37887  2.77519  2.98518  4.58477  3.61503
          0.01486  4.61211  5.33445  0.61958  0.77255  0.62812  0.76270
    525   2.07466  4.75833  3.04399  2.13909  3.45999  3.39868  3.81322  2.91853  2.66767  2.90587  3.84249  3.02789  3.98317  3.00676  3.10721  2.57965  2.63591  2.50341  5.29266  3.99480   2465 a x - -
          2.68618  4.42225  2.77519  2.73123  3.46354  2.40513  3.72494  3.29354  2.67741  2.69355  4.24690  2.90347  2.73739  3.18146  2.89801  2.37887  2.77519  2.98518  4.58477  3.61503
          0.09002  4.58516  2.57856  0.61958  0.77255  0.62812  0.76270
    526   2.69889  4.15088  2.68478  2.29214  3.67212  3.56545  2.96515  3.35302  2.62628  2.99761  3.18209  3.13882  3.95292  2.96712  3.06960  2.64449  2.27621  2.63567  5.28581  3.41669   2466 t x - -
          2.68618  4.42225  2.77519  2.73123  3.46354  2.40513  3.72494  3.29354  2.67741  2.69355  4.24690  2.90347  2.73739  3.18146  2.89801  2.37887  2.77519  2.98518  4.58477  3.61503
          0.03517  4.51159  3.74731  0.61958  0.77255  0.49130  0.94632
    527   2.35636  4.52552  3.20785  2.89972  2.14831  3.65504  3.90158  3.04665  2.44116  2.39959  3.62744  3.33928  4.04048  3.18387  3.25032  2.78361  2.28872  2.80789  5.09792  3.84603   2467 f x - -
          2.68600  4.42202  2.77539  2.73127  3.46324  2.40529  3.72491  3.29387  2.67774  2.69346  4.24588  2.90345  2.73773  3.18117  2.89818  2.37841  2.77522  2.98499  4.58510  3.61536
          0.25116  1.52794  5.27443  1.64897  0.21350  0.62172  0.77007
    528   2.49376  4.52746  2.68574  2.90706  3.68548  3.66283  3.91169  1.95266  2.87833  2.31915  3.63035  2.77002  4.04824  3.19396  3.26465  2.65882  2.95385  2.50933  5.10710  3.85531   2475 i x - -
          2.68618  4.42225  2.77519  2.73123  3.46354  2.40513  3.72494  3.29354  2.67741  2.69355  4.24690  2.90347  2.73739  3.18146  2.89801  2.37887  2.77519  2.98518  4.58477  3.61503
          0.04199  4.55208  3.48748  0.61958  0.77255  0.62172  0.77007
    529   2.12906  4.26313  3.90558  3.15305  3.37790  3.33040  4.04028  2.49503  3.24492  2.12666  2.71682  3.63268  4.13069  3.50532  3.04503  2.93501  2.74043  1.97616  4.86626  3.66039   2476 v x - -
          2.68618  4.42225  2.77519  2.73123  3.46354  2.40513  3.72494  3.29354  2.67741  2.69355  4.24690  2.90347  2.73739  3.18146  2.89801  2.37887  2.77519  2.98518  4.58477  3.61503
          0.01621  4.52630  5.24864  0.61958  0.77255  0.66097  0.72639
    530   2.70452  4.94308  2.96160  2.22704  2.89609  3.52775  2.75446  3.38653  2.43563  3.03173  3.70851  2.70749  3.91807  2.61081  2.98769  2.41760  2.82707  3.28089  4.51308  4.09402   2477 e x - -
          2.68618  4.42225  2.77519  2.73123  3.46354  2.40513  3.72494  3.29354  2.67741  2.69355  4.24690  2.90347  2.73739  3.18146  2.89801  2.37887  2.77519  2.98518  4.58477  3.61503
          0.38003  4.52630  1.18634  0.61958  0.77255  0.47257  0.97656
    531   2.24492  4.88085  2.68854  2.47168  4.30394  3.16396  3.72969  3.74497  2.52936  3.31475  4.10688  2.98358  2.32433  2.86849  2.82257  2.08768  2.89949  3.35648  5.51985  4.16434   2478 s . - -
          2.68618  4.42225  2.77519  2.73123  3.46354  2.40513  3.72494  3.29354  2.67741  2.69355  4.24690  2.90347  2.73739  3.18146  2.89801  2.37887  2.77519  2.98518  4.58477  3.61503
          0.05617  4.26825  3.20364  0.61958  0.77255  0.95003  0.48895
    532   2.61966  4.57991  3.19815  2.26822  3.46046  3.51105  3.73680  3.13753  2.61842  2.49300  3.66889  3.12108  3.28659  2.73870  3.04152  2.73323  2.38416  2.46952  5.12794  3.84617   2479 e . - -
          2.68624  4.42231  2.77525  2.73129  3.46360  2.40518  3.72500  3.29360  2.67746  2.69361  4.24695  2.90352  2.73671  3.18152  2.89798  2.37886  2.77525  2.98524  4.58483  3.61509
          0.48976  1.14613  2.66842  0.16605  1.87736  0.32043  1.29404
    533   2.73465  4.96685  3.08107  2.31903  4.21602  3.54505  3.48501  3.63773  2.53383  1.88694  4.03652  2.63574  3.04965  2.77119  2.87640  2.43010  2.96598  3.30548  5.46010  4.11899   2481 l x - -
          2.68618  4.42225  2.77519  2.73123  3.46354  2.40513  3.72494  3.29354  2.67741  2.69355  4.24690  2.90347  2.73739  3.18146  2.89801  2.37887  2.77519  2.98518  4.58477  3.61503
          0.17468  4.55208  1.89893  0.61958  0.77255  0.62172  0.77007
    534   2.71875  5.19788  2.58464  1.81634  4.52110  3.44467  3.67325  3.99880  2.43911  3.49417  4.24873  2.50233  3.05055  2.67818  2.93703  2.20184  2.95431  3.57769  5.64104  3.61522   2482 e x - -
          2.68618  4.42225  2.77519  2.73123  3.46354  2.40513  3.72494  3.29354  2.67741  2.69355  4.24690  2.90347  2.73739  3.18146  2.89801  2.37887  2.77519  2.98518  4.58477  3.61503
          0.01848  4.39589  5.11824  0.61958  0.77255  0.82663  0.57540
    535   2.67333  5.07256  2.81026  2.20905  4.37416  3.45948  3.41095  3.83029  2.17869  3.35886  4.12586  2.94609  3.51479  2.59372  2.89258  2.40910  2.18419  2.86172  5.53196  4.14904   2483 k x - -
          2.68618  4.42225  2.77519  2.73123  3.46354  2.40513  3.72494  3.29354  2.67741  2.69355  4.24690  2.90347  2.73739  3.18146  2.89801  2.37887  2.77519  2.98518  4.58477  3.61503
          0.01848  4.39589  5.11824  0.61958  0.77255  0.82663  0.57540
    536   2.47574  5.04343  2.95894  1.83299  4.33701  3.46383  3.66712  3.13744  2.30768  3.32831  4.10409  2.66497  3.29066  2.78627  2.91010  2.35927  2.78216  3.40708  5.51386  4.13853   2484 e x - -
          2.68618  4.42225  2.77519  2.73123  3.46354  2.40513  3.72494  3.29354  2.67741  2.69355  4.24690  2.90347  2.73739  3.18146  2.89801  2.37887  2.77519  2.98518  4.58477  3.61503
          0.23454  4.39589  1.62587  0.61958  0.77255  0.60358  0.79154
    537   2.23282  4.88786  2.99853  2.05238  3.75573  3.45380  3.43573  3.57781  2.46149  3.16566  3.96855  2.98135  3.31316  2.81216  2.93020  2.29325  2.49351  3.23794  5.39359  4.04721   2485 e . - -
          2.68618  4.42225  2.77519  2.73123  3.46354  2.40513  3.72494  3.29354  2.67741  2.69355  4.24690  2.90347  2.73739  3.18146  2.89801  2.37887  2.77519  2.98518  4.58477  3.61503
          0.02035  4.30048  5.02283  0.61958  0.77255  0.87166  0.54173
    538   2.55558  4.82927  2.91984  2.35074  4.06561  3.23401  3.67731  3.15205  2.28871  2.77444  3.90156  3.01048  3.86548  2.83042  2.20020  2.68213  2.87473  2.67967  5.33245  4.00281   2486 r x - -
          2.68618  4.42225  2.77519  2.73123  3.46354  2.40513  3.72494  3.29354  2.67741  2.69355  4.24690  2.90347  2.73739  3.18146  2.89801  2.37887  2.77519  2.98518  4.58477  3.61503
          0.02046  4.29521  5.01756  0.61958  0.77255  0.90107  0.52110
    539   2.32495  4.49590  2.71481  2.72479  3.66346  3.26247  3.77494  3.03681  2.70190  2.72456  2.89099  3.18453  3.92219  3.02615  3.10731  2.62107  2.85162  2.50584  5.05987  2.75837   2487 a x - -
          2.68618  4.42225  2.77519  2.73123  3.46354  2.40513  3.72494  3.29354  2.67741  2.69355  4.24690  2.90347  2.73739  3.18146  2.89801  2.37887  2.77519  2.98518  4.58477  3.61503
          0.02149  4.24685  4.96920  0.61958  0.77255  0.84979  0.55775
    540   2.33059  5.21405  1.89815  2.10439  4.53254  3.39691  3.68928  4.00921  2.38586  3.51514  4.28692  2.87227  2.89934  2.80967  3.00596  2.45281  2.99107  3.59518  5.67388  4.25687   2488 d x - -
          2.68618  4.42225  2.77519  2.73123  3.46354  2.40513  3.72494  3.29354  2.67741  2.69355  4.24690  2.90347  2.73739  3.18146  2.89801  2.37887  2.77519  2.98518  4.58477  3.61503
          0.02097  4.27094  4.99329  0.61958  0.77255  0.87947  0.53615
    541   2.27314  4.17711  3.00028  2.44677  4.16367  2.59294  2.98666  3.58921  2.28028  3.16852  3.96964  2.96938  3.84296  2.41560  2.75103  2.65760  2.87139  3.24685  5.38670  4.04302   2489 a . - -
          2.68618  4.42225  2.77519  2.73123  3.46354  2.40513  3.72494  3.29354  2.67741  2.69355  4.24690  2.90347  2.73739  3.18146  2.89801  2.37887  2.77519  2.98518  4.58477  3.61503
          0.10732  4.23902  2.43797  0.61958  0.77255  0.87947  0.53615
    542   2.72665  5.01552  2.97227  2.45424  4.32995  2.68743  2.98468  3.76476  2.22094  3.29034  4.09631  2.96291  3.86036  2.15421  2.18278  2.72098  2.94799  3.40685  5.43981  4.11745   2490 q . - -
          2.68626  4.42233  2.77496  2.73131  3.46362  2.40499  3.72502  3.29328  2.67748  2.69363  4.24697  2.90354  2.73747  3.18154  2.89800  2.37894  2.77491  2.98526  4.58485  3.61511
          0.71398  0.68919  4.78825  0.13228  2.08826  0.49397  0.94212
    543   1.97043  2.86921  3.33577  2.78295  3.82115  3.48328  3.84237  3.20154  2.73019  2.87690  3.73711  3.22101  3.92846  2.92058  2.51701  2.47045  2.42591  2.91997  5.19315  3.92713   2492 a x - -
          2.68618  4.42225  2.77519  2.73123  3.46354  2.40513  3.72494  3.29354  2.67741  2.69355  4.24690  2.90347  2.73739  3.18146  2.89801  2.37887  2.77519  2.98518  4.58477  3.61503
          0.13488  4.32945  2.18032  0.61958  0.77255  0.69631  0.69000
    544   2.63748  4.62858  2.89029  2.61085  3.79359  2.13005  3.75717  3.24889  2.65600  2.91029  3.76968  2.92901  3.89588  2.98149  3.08409  2.73627  2.88900  2.71238  5.16803  2.58210   2493 g x - -
          2.68618  4.42225  2.77519  2.73123  3.46354  2.40513  3.72494  3.29354  2.67741  2.69355  4.24690  2.90347  2.73739  3.18146  2.89801  2.37887  2.77519  2.98518  4.58477  3.61503
          0.02255  4.19922  4.92156  0.61958  0.77255  0.81369  0.58558
    545   2.29318  3.19646  3.16701  2.63729  3.99526  2.66289  3.77944  3.39909  2.62616  3.03828  3.86999  2.90943  3.84304  2.45243  3.05812  2.15743  2.73711  3.06642  5.31107  4.01479   2494 s x - -
          2.68618  4.42225  2.77519  2.73123  3.46354  2.40513  3.72494  3.29354  2.67741  2.69355  4.24690  2.90347  2.73739  3.18146  2.89801  2.37887  2.77519  2.98518  4.58477  3.61503
          0.02255  4.19922  4.92156  0.61958  0.77255  0.81369  0.58558
    546   2.22962  4.73003  3.04326  2.26894  4.00215  3.42942  3.69570  3.40594  2.52022  3.03273  3.85909  2.77606  3.21133  2.86403  2.97197  2.56426  2.44011  2.58465  5.29658  3.97829   2495 a x - -
          2.68618  4.42225  2.77519  2.73123  3.46354  2.40513  3.72494  3.29354  2.67741  2.69355  4.24690  2.90347  2.73739  3.18146  2.89801  2.37887  2.77519  2.98518  4.58477  3.61503
          0.07221  4.19922  2.90671  0.61958  0.77255  0.59064  0.80738
    547   2.65591  4.84763  3.02564  2.56582  4.32680  3.39484  3.77595  3.75120  2.03042  3.32941  4.13687  3.05242  2.12482  2.92489  2.92696  2.03791  2.76927  3.36661  5.53125  4.20621   2496 k x - -
          2.68618  4.42225  2.77519  2.73123  3.46354  2.40513  3.72494  3.29354  2.67741  2.69355  4.24690  2.90347  2.73739  3.18146  2.89801  2.37887  2.77519  2.98518  4.58477  3.61503
          0.02098  4.27067  4.99302  0.61958  0.77255  0.47650  0.97009
    548   1.66556  4.69829  3.18595  2.67010  4.04260  3.46264  3.82040  3.43452  2.41049  3.08103  3.91771  2.75702  3.91872  3.00696  3.08398  2.28225  2.91547  2.57953  5.35728  4.05873   2497 a x - -
          2.68618  4.42225  2.77519  2.73123  3.46354  2.40513  3.72494  3.29354  2.67741  2.69355  4.24690  2.90347  2.73739  3.18146  2.89801  2.37887  2.77519  2.98518  4.58477  3.61503
          0.01880  4.37935  5.10170  0.61958  0.77255  0.58636  0.81271
    549   2.05056  5.05586  2.91770  2.11648  4.35436  3.46111  3.05348  3.80164  2.36896  3.34679  4.12887  2.96102  2.57840  2.81015  2.92896  2.46064  2.93684  3.42542  5.53449  4.16082   2498 a x - -
          2.68618  4.42225  2.77519  2.73123  3.46354  2.40513  3.72494  3.29354  2.67741  2.69355  4.24690  2.90347  2.73739  3.18146  2.89801  2.37887  2.77519  2.98518  4.58477  3.61503
          0.01880  4.37935  5.10170  0.61958  0.77255  0.58636  0.81271
    550   2.41804  5.07151  2.97827  2.42403  4.38537  2.79508  3.65645  3.83753  1.89444  3.36306  3.76525  2.55111  3.86217  2.77031  2.48222  2.46302  2.91456  3.44785  5.53111  4.15695   2499 k x - -
          2.68618  4.42225  2.77519  2.73123  3.46354  2.40513  3.72494  3.29354  2.67741  2.69355  4.24690  2.90347  2.73739  3.18146  2.89801  2.37887  2.77519  2.98518  4.58477  3.61503
          0.07527  4.37935  2.81392  0.61958  0.77255  0.58636  0.81271
    551   2.70447  2.98193  4.57026  3.96453  2.14262  3.86902  4.18070  2.04800  3.77213  1.94174  2.71929  3.99673  4.22172  3.90963  3.81070  3.17871  2.93553  2.29093  3.31619  3.48193   2500 l x - -
          2.68618  4.42225  2.77519  2.73123  3.46354  2.40513  3.72494  3.29354  2.67741  2.69355  4.24690  2.90347  2.73739  3.18146  2.89801  2.37887  2.77519  2.98518  4.58477  3.61503
          0.01988  4.32396  5.04631  0.61958  0.77255  0.49889  0.93446
    552   2.69526  3.18733  3.07016  2.77876  3.90751  3.55654  3.84072  3.24262  2.64728  2.94183  3.81067  3.23231  3.97898  3.05522  1.56188  2.81467  2.94838  2.57009  5.25590  3.98285   2501 r x - -
          2.68618  4.42225  2.77519  2.73123  3.46354  2.40513  3.72494  3.29354  2.67741  2.69355  4.24690  2.90347  2.73739  3.18146  2.89801  2.37887  2.77519  2.98518  4.58477  3.61503
          0.01850  4.39516  5.11750  0.61958  0.77255  0.56428  0.84111
    553   2.68957  5.03944  2.98373  2.13717  4.33566  2.85051  3.15590  3.77877  2.39721  3.32029  4.10118  2.97055  3.41607  2.78485  2.00791  2.68287  2.91961  2.90918  5.50234  4.13821   2502 r x - -
          2.68618  4.42225  2.77519  2.73123  3.46354  2.40513  3.72494  3.29354  2.67741  2.69355  4.24690  2.90347  2.73739  3.18146  2.89801  2.37887  2.77519  2.98518  4.58477  3.61503
          0.01907  4.36492  5.08727  0.61958  0.77255  0.56428  0.84111
    554   2.78850  4.25769  4.20672  2.77211  2.39233  3.90127  4.19348  2.19481  3.51161  1.77350  2.21176  3.86101  4.24485  3.72466  3.70220  3.18996  3.01810  2.38520  4.84551  3.66793   2503 l x - -
          2.68623  4.42230  2.77525  2.73128  3.46359  2.40518  3.72500  3.29260  2.67746  2.69360  4.24695  2.90352  2.73745  3.18151  2.89806  2.37875  2.77525  2.98523  4.58482  3.61508
          0.70497  1.31699  1.43575  0.17881  1.80948  0.43962  1.03362
    555   2.70157  5.13788  2.52904  1.83641  4.45222  2.76009  3.64030  3.91792  2.04509  3.43294  4.21212  2.84009  3.81655  2.76359  2.91597  2.66337  2.59684  3.51626  5.59671  4.19422   2505 e x - -
          2.68618  4.42225  2.77519  2.73123  3.46354  2.40513  3.72494  3.29354  2.67741  2.69355  4.24690  2.90347  2.73739  3.18146  2.89801  2.37887  2.77519  2.98518  4.58477  3.61503
          0.02453  4.11590  4.83825  0.61958  0.77255  0.76799  0.62352
    556   1.79314  4.68269  2.36616  2.52802  4.29248  2.37866  3.82485  3.71190  2.69637  3.32690  4.13975  3.00052  3.80277  2.99444  3.15963  2.60344  2.46823  3.29883  5.55605  4.22311   2506 a x - -
          2.68618  4.42225  2.77519  2.73123  3.46354  2.40513  3.72494  3.29354  2.67741  2.69355  4.24690  2.90347  2.73739  3.18146  2.89801  2.37887  2.77519  2.98518  4.58477  3.61503
          0.02453  4.11590  4.83825  0.61958  0.77255  0.76799  0.62352
    557   2.12273  4.29899  3.54785  3.11007  3.66988  2.39720  4.05062  2.89579  3.05718  1.64624  3.63491  3.41296  3.93576  3.38402  3.36749  2.74840  2.86609  2.65099  5.15172  3.91977   2507 l x - -
          2.68618  4.42225  2.77519  2.73123  3.46354  2.40513  3.72494  3.29354  2.67741  2.69355  4.24690  2.90347  2.73739  3.18146  2.89801  2.37887  2.77519  2.98518  4.58477  3.61503
          0.02453  4.11590  4.83825  0.61958  0.77255  0.76799  0.62352
    558   2.60027  4.76914  2.72748  2.12440  4.13087  3.28838  3.66647  3.54147  2.47380  3.14988  3.98277  2.89225  3.78227  2.68792  2.90540  2.09630  2.38535  3.19825  5.38664  4.05454   2508 s x - -
          2.68618  4.42225  2.77519  2.73123  3.46354  2.40513  3.72494  3.29354  2.67741  2.69355  4.24690  2.90347  2.73739  3.18146  2.89801  2.37887  2.77519  2.98518  4.58477  3.61503
          0.03046  3.90252  4.62486  0.61958  0.77255  0.76799  0.62352
    559   2.81023  4.40237  3.74161  3.23564  2.47719  3.72387  3.58850  2.93018  3.09941  2.54238  3.53862  3.48872  4.10797  3.38909  3.36122  2.48364  3.04971  2.73340  2.49973  2.04620   2509 y x - -
          2.68618  4.42225  2.77519  2.73123  3.46354  2.40513  3.72494  3.29354  2.67741  2.69355  4.24690  2.90347  2.73739  3.18146  2.89801  2.37887  2.77519  2.98518  4.58477  3.61503
          0.03140  3.87235  4.59470  0.61958  0.77255  0.34272  1.23732
    560   2.81672  4.22783  4.36357  3.79942  2.40769  3.94193  4.07586  2.00481  3.66242  2.09746  3.19950  3.93321  4.28236  3.83449  3.79618  3.24693  3.04818  1.92367  4.53961  2.12331   2510 v x - -
          2.68618  4.42225  2.77519  2.73123  3.46354  2.40513  3.72494  3.29354  2.67741  2.69355  4.24690  2.90347  2.73739  3.18146  2.89801  2.37887  2.77519  2.98518  4.58477  3.61503
          0.02423  4.12812  4.85047  0.61958  0.77255  0.48576  0.95510
    561   2.61516  4.83767  2.46985  2.42907  4.08437  3.42470  3.00691  2.83147  2.41123  3.09991  3.91087  2.95030  3.82164  2.77760  2.46139  2.64108  2.58254  3.17537  5.33174  3.99227   2511 k x - -
          2.68618  4.42225  2.77519  2.73123  3.46354  2.40513  3.72494  3.29354  2.67741  2.69355  4.24690  2.90347  2.73739  3.18146  2.89801  2.37887  2.77519  2.98518  4.58477  3.61503
          0.02423  4.12812  4.85047  0.61958  0.77255  0.48576  0.95510
    562   2.21665  4.98875  3.28218  2.69667  4.39668  3.56621  3.67902  3.76182  1.92157  3.29972  4.14523  3.14229  3.97318  2.82331  1.53263  2.88299  3.07487  3.43279  5.44426  4.20631   2512 r x - -
          2.68618  4.42225  2.77519  2.73123  3.46354  2.40513  3.72494  3.29354  2.67741  2.69355  4.24690  2.90347  2.73739  3.18146  2.89801  2.37887  2.77519  2.98518  4.58477  3.61503
          0.02423  4.12812  4.85047  0.61958  0.77255  0.48576  0.95510
    563   1.74423  4.33521  3.41906  3.16278  4.32790  3.10120  4.27228  3.65333  3.22058  3.38994  4.28500  3.38123  1.30552  3.54456  3.53146  2.57614  2.87348  3.19602  5.68123  4.46315   2513 p x - -
          2.68618  4.42225  2.77519  2.73123  3.46354  2.40513  3.72494  3.29354  2.67741  2.69355  4.24690  2.90347  2.73739  3.18146  2.89801  2.37887  2.77519  2.98518  4.58477  3.61503
          0.02423  4.12812  4.85047  0.61958  0.77255  0.48576  0.95510
    564   2.69006  4.53161  3.30810  2.79145  3.13119  3.54237  2.65853  3.11545  2.65278  2.74352  3.66156  3.20833  2.74238  3.05049  2.99613  2.82234  2.92865  2.87233  2.79211  3.14702   2514 k x - -
          2.68618  4.42225  2.77519  2.73123  3.46354  2.40513  3.72494  3.29354  2.67741  2.69355  4.24690  2.90347  2.73739  3.18146  2.89801  2.37887  2.77519  2.98518  4.58477  3.61503
          0.02891  3.95395  4.67630  0.61958  0.77255  0.48576  0.95510
    565   1.80611  4.43546  2.90493  2.64242  4.26726  2.20630  3.91709  3.69131  2.82287  3.33569  4.16279  2.20379  3.72276  3.12384  3.23212  2.50235  2.79751  3.22853  5.56094  4.26626   2515 a x - -
          2.68618  4.42225  2.77519  2.73123  3.46354  2.40513  3.72494  3.29354  2.67741  2.69355  4.24690  2.90347  2.73739  3.18146  2.89801  2.37887  2.77519  2.98518  4.58477  3.61503
          0.02891  3.95395  4.67630  0.61958  0.77255  0.48576  0.95510
    566   1.69258  1.66572  4.00608  3.64531  3.87892  3.04100  4.38108  2.91057  3.51227  2.88298  3.85904  3.57871  3.77872  3.79361  3.70257  2.50242  2.72515  2.58732  5.37798  4.19424   2516 c x - -
          2.68618  4.42225  2.77519  2.73123  3.46354  2.40513  3.72494  3.29354  2.67741  2.69355  4.24690  2.90347  2.73739  3.18146  2.89801  2.37887  2.77519  2.98518  4.58477  3.61503
          0.02891  3.95395  4.67630  0.61958  0.77255  0.48576  0.95510
    567   2.75573  5.12188  1.80555  2.14396  4.38175  3.19227  3.65150  3.89845  2.54458  3.44249  4.30332  2.70430  3.76052  2.09491  3.03496  2.70158  3.03299  3.52560  5.60258  4.17744   2517 d x - -
          2.68618  4.42225  2.77519  2.73123  3.46354  2.40513  3.72494  3.29354  2.67741  2.69355  4.24690  2.90347  2.73739  3.18146  2.89801  2.37887  2.77519  2.98518  4.58477  3.61503
          0.03431  3.78530  4.50765  0.61958  0.77255  0.48576  0.95510
    568   1.63232  2.27409  3.83402  3.45113  3.77178  2.97984  4.23676  2.79337  3.32815  2.76611  3.74569  3.45441  3.69987  3.62462  3.54638  2.43144  2.64579  2.48153  5.26980  4.07488   2518 a x - -
          2.68618  4.42225  2.77519  2.73123  3.46354  2.40513  3.72494  3.29354  2.67741  2.69355  4.24690  2.90347  2.73739  3.18146  2.89801  2.37887  2.77519  2.98518  4.58477  3.61503
          0.02322  3.77422        *  0.61958  0.77255  0.00000        *
//
