# Supplementary material for: Remote homology clustering identifies lowly conserved families of effector proteins in plant-pathogenic fungi
Source: Microb Genom. 2021 Sep 1;7(9):000637. doi: 10.1099/mgen.0.000637 (PMC8715435; doi:10.1099/mgen.0.000637)
Supplement: Supplementary material 16 [file mgen-7-0637-s0016.zip › hmms/cluster-PC_03TV1W.hmm]

HMMER3/f [3.3 | Nov 2019]
NAME  cluster-PC_03TV1W
LENG  70
ALPH  amino
RF    yes
MM    no
CONS  yes
CS    no
MAP   yes
DATE  Wed Jul 22 12:47:07 2020
NSEQ  4
EFFN  0.777344
CKSUM 1235728133
STATS LOCAL MSV       -8.8416  0.71872
STATS LOCAL VITERBI   -9.4528  0.71872
STATS LOCAL FORWARD   -4.0970  0.71872
HMM          A        C        D        E        F        G        H        I        K        L        M        N        P        Q        R        S        T        V        W        Y   
            m->m     m->i     m->d     i->m     i->i     d->m     d->d
  COMPO   2.44696  4.21834  3.26463  3.03373  3.20349  2.62498  3.05602  2.85539  2.73997  2.48824  3.64787  3.02082  2.79504  3.37836  3.32071  2.85193  2.94777  2.57351  4.36138  3.17706
          2.68618  4.42225  2.77519  2.73123  3.46354  2.40513  3.72494  3.29354  2.67741  2.69355  4.24690  2.90347  2.73739  3.18146  2.89801  2.37887  2.77519  2.98518  4.58477  3.61503
          0.02595  4.06053  4.78288  0.61958  0.77255  0.00000        *
      1   3.12702  4.64821  4.25646  3.86804  3.30388  3.97718  4.55977  2.49889  3.62467  1.87356  1.05845  4.12112  4.44221  3.99611  3.80711  3.49395  3.43781  2.52604  5.16749  3.94400      1 m x - -
          2.68618  4.42225  2.77519  2.73123  3.46354  2.40513  3.72494  3.29354  2.67741  2.69355  4.24690  2.90347  2.73739  3.18146  2.89801  2.37887  2.77519  2.98518  4.58477  3.61503
          0.02595  4.06053  4.78288  0.61958  0.77255  0.48576  0.95510
      2   3.52946  4.94183  4.12101  3.88915  2.32500  4.05324  3.72251  3.51369  3.74150  2.91809  4.16980  3.96248  4.52432  4.00166  3.88505  3.64594  3.81797  3.39360  3.97474  0.70240      2 y x - -
          2.68618  4.42225  2.77519  2.73123  3.46354  2.40513  3.72494  3.29354  2.67741  2.69355  4.24690  2.90347  2.73739  3.18146  2.89801  2.37887  2.77519  2.98518  4.58477  3.61503
          0.02595  4.06053  4.78288  0.61958  0.77255  0.48576  0.95510
      3   1.72802  4.24089  3.55018  3.07827  2.49981  3.31911  3.97873  2.95247  3.04616  2.69694  3.61759  3.36826  3.87844  3.34023  3.36834  2.13922  2.80169  2.68162  5.02655  3.74110      3 a x - -
          2.68618  4.42225  2.77519  2.73123  3.46354  2.40513  3.72494  3.29354  2.67741  2.69355  4.24690  2.90347  2.73739  3.18146  2.89801  2.37887  2.77519  2.98518  4.58477  3.61503
          0.02595  4.06053  4.78288  0.61958  0.77255  0.48576  0.95510
      4   2.53117  4.56136  3.19167  2.70000  4.08990  3.30222  3.79499  3.47963  2.52725  3.11723  3.95912  3.11699  3.82724  2.98396  2.27880  2.15469  1.88981  3.12274  5.36196  4.08825      4 t x - -
          2.68618  4.42225  2.77519  2.73123  3.46354  2.40513  3.72494  3.29354  2.67741  2.69355  4.24690  2.90347  2.73739  3.18146  2.89801  2.37887  2.77519  2.98518  4.58477  3.61503
          0.02595  4.06053  4.78288  0.61958  0.77255  0.48576  0.95510
      5   2.71499  4.98643  2.72571  2.39795  4.39669  3.34516  3.69755  3.84558  2.03562  3.39254  4.20823  1.90524  3.84482  2.84537  2.82612  2.21207  2.98413  3.46094  5.55820  4.20708      5 n x - -
          2.68618  4.42225  2.77519  2.73123  3.46354  2.40513  3.72494  3.29354  2.67741  2.69355  4.24690  2.90347  2.73739  3.18146  2.89801  2.37887  2.77519  2.98518  4.58477  3.61503
          0.02595  4.06053  4.78288  0.61958  0.77255  0.48576  0.95510
      6   3.19920  4.51981  4.85102  4.29617  2.30754  4.45522  4.68658  1.45858  4.16713  1.36420  2.98911  4.48330  4.67953  4.27159  4.27189  3.79713  3.42579  2.12403  5.00886  3.77794      6 l x - -
          2.68618  4.42225  2.77519  2.73123  3.46354  2.40513  3.72494  3.29354  2.67741  2.69355  4.24690  2.90347  2.73739  3.18146  2.89801  2.37887  2.77519  2.98518  4.58477  3.61503
          0.02595  4.06053  4.78288  0.61958  0.77255  0.48576  0.95510
      7   3.08189  4.41584  4.77368  4.20689  2.31078  4.34233  4.65662  1.74200  4.08319  1.44947  3.03018  4.38893  4.59726  4.21117  4.19581  3.67498  3.31169  1.70944  5.05553  3.88919      7 l x - -
          2.68618  4.42225  2.77519  2.73123  3.46354  2.40513  3.72494  3.29354  2.67741  2.69355  4.24690  2.90347  2.73739  3.18146  2.89801  2.37887  2.77519  2.98518  4.58477  3.61503
          0.02595  4.06053  4.78288  0.61958  0.77255  0.48576  0.95510
      8   3.02113  4.43029  4.51205  4.01820  1.83995  4.13360  4.35910  2.19110  3.89770  1.94680  3.23462  4.17147  4.49491  4.08215  4.05564  3.49567  3.28499  1.44405  4.76649  3.33787      8 v x - -
          2.68618  4.42225  2.77519  2.73123  3.46354  2.40513  3.72494  3.29354  2.67741  2.69355  4.24690  2.90347  2.73739  3.18146  2.89801  2.37887  2.77519  2.98518  4.58477  3.61503
          0.02595  4.06053  4.78288  0.61958  0.77255  0.48576  0.95510
      9   3.27144  4.61174  4.83183  4.26292  2.22513  4.47796  4.66598  2.28352  4.13105  1.04531  2.19615  4.48232  4.67197  4.20531  4.23075  3.81104  3.48711  2.43370  4.96072  3.77727      9 l x - -
          2.68618  4.42225  2.77519  2.73123  3.46354  2.40513  3.72494  3.29354  2.67741  2.69355  4.24690  2.90347  2.73739  3.18146  2.89801  2.37887  2.77519  2.98518  4.58477  3.61503
          0.02595  4.06053  4.78288  0.61958  0.77255  0.48576  0.95510
     10   3.37228  4.78104  4.49071  4.13532  3.21745  4.21903  4.73239  2.43575  3.90127  0.67399  3.18862  4.39251  4.62454  4.22425  4.04497  3.81777  3.65936  2.52118  5.16089  3.92632     10 L x - -
          2.68618  4.42225  2.77519  2.73123  3.46354  2.40513  3.72494  3.29354  2.67741  2.69355  4.24690  2.90347  2.73739  3.18146  2.89801  2.37887  2.77519  2.98518  4.58477  3.61503
          0.02595  4.06053  4.78288  0.61958  0.77255  0.48576  0.95510
     11   3.37228  4.78104  4.49071  4.13532  3.21745  4.21903  4.73239  2.43575  3.90127  0.67399  3.18862  4.39251  4.62454  4.22425  4.04497  3.81777  3.65936  2.52118  5.16089  3.92632     11 L x - -
          2.68618  4.42225  2.77519  2.73123  3.46354  2.40513  3.72494  3.29354  2.67741  2.69355  4.24690  2.90347  2.73739  3.18146  2.89801  2.37887  2.77519  2.98518  4.58477  3.61503
          0.02595  4.06053  4.78288  0.61958  0.77255  0.48576  0.95510
     12   1.13616  4.18309  3.62401  3.30987  4.18689  3.03753  4.30302  3.31736  3.29090  3.20008  4.11641  3.42563  3.77601  3.60187  3.57129  2.49197  2.04443  2.91256  5.60426  4.40267     12 a x - -
          2.68618  4.42225  2.77519  2.73123  3.46354  2.40513  3.72494  3.29354  2.67741  2.69355  4.24690  2.90347  2.73739  3.18146  2.89801  2.37887  2.77519  2.98518  4.58477  3.61503
          0.02595  4.06053  4.78288  0.61958  0.77255  0.48576  0.95510
     13   3.15247  4.45353  4.86411  4.33054  3.43897  4.51506  4.97064  1.54273  4.21896  1.57303  3.24018  4.55721  4.77028  4.42596  4.38974  3.87695  3.39798  1.26005  5.41820  4.26104     13 v x - -
          2.68618  4.42225  2.77519  2.73123  3.46354  2.40513  3.72494  3.29354  2.67741  2.69355  4.24690  2.90347  2.73739  3.18146  2.89801  2.37887  2.77519  2.98518  4.58477  3.61503
          0.02595  4.06053  4.78288  0.61958  0.77255  0.48576  0.95510
     14   3.02014  4.74195  3.64830  3.51733  4.48995  3.41901  4.57609  4.08785  3.59154  3.69259  4.75301  3.80327  0.54197  3.97450  3.81246  3.19437  3.47724  3.71105  5.62099  4.61440     14 P x - -
          2.68618  4.42225  2.77519  2.73123  3.46354  2.40513  3.72494  3.29354  2.67741  2.69355  4.24690  2.90347  2.73739  3.18146  2.89801  2.37887  2.77519  2.98518  4.58477  3.61503
          0.02595  4.06053  4.78288  0.61958  0.77255  0.48576  0.95510
     15   3.50712  4.85492  4.49709  4.25080  0.74774  4.14556  3.97443  3.01168  4.15407  2.33996  3.71619  4.23594  4.60258  4.27100  4.22713  3.76493  3.80969  3.01560  4.17429  2.52042     15 f x - -
          2.68618  4.42225  2.77519  2.73123  3.46354  2.40513  3.72494  3.29354  2.67741  2.69355  4.24690  2.90347  2.73739  3.18146  2.89801  2.37887  2.77519  2.98518  4.58477  3.61503
          0.02595  4.06053  4.78288  0.61958  0.77255  0.48576  0.95510
     16   1.46332  4.19022  3.53721  3.16420  4.20781  3.01137  4.19146  3.55328  3.16423  3.28508  4.12436  3.33470  3.73127  3.46118  3.48704  1.82744  2.01673  3.07479  5.56864  4.35582     16 a x - -
          2.68618  4.42225  2.77519  2.73123  3.46354  2.40513  3.72494  3.29354  2.67741  2.69355  4.24690  2.90347  2.73739  3.18146  2.89801  2.37887  2.77519  2.98518  4.58477  3.61503
          0.02595  4.06053  4.78288  0.61958  0.77255  0.48576  0.95510
     17   1.44186  4.18831  3.54227  3.16982  4.20108  3.01275  4.19368  3.54210  3.16841  3.27783  4.11886  3.33813  3.73265  3.46543  3.48941  1.90128  1.97105  3.06720  5.56426  4.35224     17 a x - -
          2.68618  4.42225  2.77519  2.73123  3.46354  2.40513  3.72494  3.29354  2.67741  2.69355  4.24690  2.90347  2.73739  3.18146  2.89801  2.37887  2.77519  2.98518  4.58477  3.61503
          0.30494  4.06053  1.40409  0.61958  0.77255  0.48576  0.95510
     18   2.83292  4.99484  2.89611  2.49484  4.32294  3.42416  3.57792  3.74153  1.64193  3.25259  4.13038  2.96658  3.87065  2.12294  2.31406  2.83090  3.04975  3.42277  5.37748  4.11296     18 k x - -
          2.68618  4.42225  2.77519  2.73123  3.46354  2.40513  3.72494  3.29354  2.67741  2.69355  4.24690  2.90347  2.73739  3.18146  2.89801  2.37887  2.77519  2.98518  4.58477  3.61503
          0.03415  3.78975  4.51209  0.61958  0.77255  0.71801  0.66889
     19   2.64903  4.41764  3.24770  3.07664  4.07481  3.10994  4.15920  3.60090  3.12719  3.23603  4.28396  3.39056  0.99693  3.51862  3.38028  2.81447  3.08463  3.25555  5.28215  4.19512     19 p x - -
          2.68618  4.42225  2.77519  2.73123  3.46354  2.40513  3.72494  3.29354  2.67741  2.69355  4.24690  2.90347  2.73739  3.18146  2.89801  2.37887  2.77519  2.98518  4.58477  3.61503
          0.03415  3.78975  4.51209  0.61958  0.77255  0.71801  0.66889
     20   2.56838  4.34941  3.22492  3.11514  4.25407  0.86907  4.23841  3.83544  3.28485  3.49961  4.47647  3.38980  3.73788  3.61598  3.52795  2.73833  3.04328  3.38000  5.36901  4.35394     20 g x - -
          2.68618  4.42225  2.77519  2.73123  3.46354  2.40513  3.72494  3.29354  2.67741  2.69355  4.24690  2.90347  2.73739  3.18146  2.89801  2.37887  2.77519  2.98518  4.58477  3.61503
          0.03415  3.78975  4.51209  0.61958  0.77255  0.36389  1.18735
     21   1.40853  2.37442  3.89668  3.48974  4.00985  3.00842  4.31129  3.31866  3.41155  3.10043  3.96881  3.49100  3.74497  3.67329  3.65563  1.89006  2.69846  2.89491  5.43545  4.25511     21 a x - -
          2.68618  4.42225  2.77519  2.73123  3.46354  2.40513  3.72494  3.29354  2.67741  2.69355  4.24690  2.90347  2.73739  3.18146  2.89801  2.37887  2.77519  2.98518  4.58477  3.61503
          0.02595  4.06053  4.78288  0.61958  0.77255  0.48576  0.95510
     22   2.73504  4.38236  3.63223  3.10652  2.91693  3.68301  2.76166  2.84389  2.98799  2.52731  3.48946  3.44189  4.06763  3.31221  3.28391  2.96438  2.97068  1.86217  4.47997  2.32874     22 v x - -
          2.68618  4.42225  2.77519  2.73123  3.46354  2.40513  3.72494  3.29354  2.67741  2.69355  4.24690  2.90347  2.73739  3.18146  2.89801  2.37887  2.77519  2.98518  4.58477  3.61503
          0.02595  4.06053  4.78288  0.61958  0.77255  0.48576  0.95510
     23   1.41860  4.28166  3.38980  3.09546  4.24110  3.06277  4.19177  3.56365  3.13823  3.30043  4.18412  3.32257  1.80352  3.45808  3.46037  2.51996  2.80792  3.11624  5.59852  4.37539     23 a x - -
          2.68618  4.42225  2.77519  2.73123  3.46354  2.40513  3.72494  3.29354  2.67741  2.69355  4.24690  2.90347  2.73739  3.18146  2.89801  2.37887  2.77519  2.98518  4.58477  3.61503
          0.02595  4.06053  4.78288  0.61958  0.77255  0.48576  0.95510
     24   3.12349  4.50175  4.65068  4.14451  3.33193  4.33214  4.79663  1.98343  3.98634  1.28787  3.17923  4.38336  4.65220  4.23587  4.16937  3.70952  3.38592  1.35861  5.29446  4.10956     24 l x - -
          2.68618  4.42225  2.77519  2.73123  3.46354  2.40513  3.72494  3.29354  2.67741  2.69355  4.24690  2.90347  2.73739  3.18146  2.89801  2.37887  2.77519  2.98518  4.58477  3.61503
          0.02595  4.06053  4.78288  0.61958  0.77255  0.48576  0.95510
     25   1.43737  4.28280  3.38789  3.09467  4.24215  3.06317  4.19194  3.56467  3.13799  3.30138  4.18552  3.32235  1.77536  3.45819  3.46005  2.52080  2.80896  3.11732  5.59939  4.37613     25 a x - -
          2.68618  4.42225  2.77519  2.73123  3.46354  2.40513  3.72494  3.29354  2.67741  2.69355  4.24690  2.90347  2.73739  3.18146  2.89801  2.37887  2.77519  2.98518  4.58477  3.61503
          0.02595  4.06053  4.78288  0.61958  0.77255  0.48576  0.95510
     26   1.88624  4.97266  2.69099  1.99541  4.29797  3.35706  3.68928  3.71532  2.47055  3.29515  4.12245  2.89732  3.84127  2.31678  2.90785  2.71067  2.96761  3.36364  5.50954  4.15472     26 a x - -
          2.68618  4.42225  2.77519  2.73123  3.46354  2.40513  3.72494  3.29354  2.67741  2.69355  4.24690  2.90347  2.73739  3.18146  2.89801  2.37887  2.77519  2.98518  4.58477  3.61503
          0.02595  4.06053  4.78288  0.61958  0.77255  0.48576  0.95510
     27   2.82226  5.25629  2.50044  1.91649  4.56750  3.34406  3.68318  4.04052  2.45581  3.54385  4.35523  2.20105  3.85459  1.89151  2.90391  2.76329  3.07125  3.64513  5.69026  4.28795     27 q x - -
          2.68618  4.42225  2.77519  2.73123  3.46354  2.40513  3.72494  3.29354  2.67741  2.69355  4.24690  2.90347  2.73739  3.18146  2.89801  2.37887  2.77519  2.98518  4.58477  3.61503
          0.02595  4.06053  4.78288  0.61958  0.77255  0.48576  0.95510
     28   2.79105  4.77364  3.29273  2.77586  4.07232  3.54077  3.77846  3.22614  1.39864  2.99091  3.94699  3.20776  3.98382  2.96175  2.61483  2.88444  3.04233  2.33861  5.34606  4.08319     28 k x - -
          2.68618  4.42225  2.77519  2.73123  3.46354  2.40513  3.72494  3.29354  2.67741  2.69355  4.24690  2.90347  2.73739  3.18146  2.89801  2.37887  2.77519  2.98518  4.58477  3.61503
          0.02595  4.06053  4.78288  0.61958  0.77255  0.48576  0.95510
     29   3.22186  4.99903  3.32918  3.11184  3.43227  3.62012  0.80072  3.95400  2.95048  3.42252  4.48325  3.51200  4.18491  3.48163  3.20292  3.29198  3.53323  3.68573  4.89394  3.37863     29 h x - -
          2.68618  4.42225  2.77519  2.73123  3.46354  2.40513  3.72494  3.29354  2.67741  2.69355  4.24690  2.90347  2.73739  3.18146  2.89801  2.37887  2.77519  2.98518  4.58477  3.61503
          0.02595  4.06053  4.78288  0.61958  0.77255  0.48576  0.95510
     30   2.68111  4.74770  3.03134  2.55585  3.98193  3.46082  3.69376  2.55801  2.08854  3.00072  3.86625  2.10583  3.88394  2.87586  2.79252  2.74645  2.91909  3.03898  5.27091  3.96811     30 k x - -
          2.68618  4.42225  2.77519  2.73123  3.46354  2.40513  3.72494  3.29354  2.67741  2.69355  4.24690  2.90347  2.73739  3.18146  2.89801  2.37887  2.77519  2.98518  4.58477  3.61503
          0.02595  4.06053  4.78288  0.61958  0.77255  0.48576  0.95510
     31   2.91559  4.66837  3.62757  3.55284  4.68410  0.49008  4.65793  4.33308  3.75946  3.96241  4.94244  3.79242  4.06530  4.06903  3.97130  3.09352  3.41147  3.82508  5.72580  4.79366     31 G x - -
          2.68618  4.42225  2.77519  2.73123  3.46354  2.40513  3.72494  3.29354  2.67741  2.69355  4.24690  2.90347  2.73739  3.18146  2.89801  2.37887  2.77519  2.98518  4.58477  3.61503
          0.02595  4.06053  4.78288  0.61958  0.77255  0.48576  0.95510
     32   2.89162  5.12919  2.87682  2.52167  4.52101  3.46459  3.69147  3.96535  1.34468  3.47143  4.31711  2.23758  3.93934  2.83868  2.51507  2.87573  3.12900  3.60260  5.55895  4.26302     32 k x - -
          2.68618  4.42225  2.77519  2.73123  3.46354  2.40513  3.72494  3.29354  2.67741  2.69355  4.24690  2.90347  2.73739  3.18146  2.89801  2.37887  2.77519  2.98518  4.58477  3.61503
          0.02595  4.06053  4.78288  0.61958  0.77255  0.48576  0.95510
     33   3.02014  4.74195  3.64830  3.51733  4.48995  3.41901  4.57609  4.08785  3.59154  3.69259  4.75301  3.80327  0.54197  3.97450  3.81246  3.19437  3.47724  3.71105  5.62099  4.61440     33 P x - -
          2.68618  4.42225  2.77519  2.73123  3.46354  2.40513  3.72494  3.29354  2.67741  2.69355  4.24690  2.90347  2.73739  3.18146  2.89801  2.37887  2.77519  2.98518  4.58477  3.61503
          0.02595  4.06053  4.78288  0.61958  0.77255  0.48576  0.95510
     34   3.17975  4.55160  4.59481  4.22097  3.50742  4.26335  4.91776  0.87129  4.05275  2.05929  3.41794  4.44051  4.68015  4.38417  4.22835  3.78031  3.47708  1.86955  5.43435  4.18626     34 i x - -
          2.68618  4.42225  2.77519  2.73123  3.46354  2.40513  3.72494  3.29354  2.67741  2.69355  4.24690  2.90347  2.73739  3.18146  2.89801  2.37887  2.77519  2.98518  4.58477  3.61503
          0.02595  4.06053  4.78288  0.61958  0.77255  0.48576  0.95510
     35   3.22186  4.99903  3.32918  3.11184  3.43227  3.62012  0.80072  3.95400  2.95048  3.42252  4.48325  3.51200  4.18491  3.48163  3.20292  3.29198  3.53323  3.68573  4.89394  3.37863     35 h x - -
          2.68618  4.42225  2.77519  2.73123  3.46354  2.40513  3.72494  3.29354  2.67741  2.69355  4.24690  2.90347  2.73739  3.18146  2.89801  2.37887  2.77519  2.98518  4.58477  3.61503
          0.02595  4.06053  4.78288  0.61958  0.77255  0.48576  0.95510
     36   3.11452  4.43209  4.82560  4.33649  3.61263  4.45686  5.05753  1.44469  4.22306  2.12122  3.42007  4.55018  4.78041  4.49495  4.42335  3.85045  3.38504  1.01930  5.57860  4.36556     36 v x - -
          2.68618  4.42225  2.77519  2.73123  3.46354  2.40513  3.72494  3.29354  2.67741  2.69355  4.24690  2.90347  2.73739  3.18146  2.89801  2.37887  2.77519  2.98518  4.58477  3.61503
          0.02595  4.06053  4.78288  0.61958  0.77255  0.48576  0.95510
     37   3.15328  5.11567  3.34118  2.93250  4.54536  3.61787  3.87719  3.98751  0.80690  3.51351  4.46865  3.34720  4.10807  3.06076  2.48556  3.18520  3.39444  3.68608  5.52552  4.36725     37 k x - -
          2.68618  4.42225  2.77519  2.73123  3.46354  2.40513  3.72494  3.29354  2.67741  2.69355  4.24690  2.90347  2.73739  3.18146  2.89801  2.37887  2.77519  2.98518  4.58477  3.61503
          0.02595  4.06053  4.78288  0.61958  0.77255  0.48576  0.95510
     38   2.17759  4.57514  3.14040  2.62028  3.89326  3.39777  3.73505  3.22557  2.13552  2.91806  3.77662  3.08270  2.89659  2.93338  2.94638  2.66996  2.83539  2.42830  5.22345  3.93940     38 k x - -
          2.68618  4.42225  2.77519  2.73123  3.46354  2.40513  3.72494  3.29354  2.67741  2.69355  4.24690  2.90347  2.73739  3.18146  2.89801  2.37887  2.77519  2.98518  4.58477  3.61503
          0.02595  4.06053  4.78288  0.61958  0.77255  0.48576  0.95510
     39   3.02014  4.74195  3.64830  3.51733  4.48995  3.41901  4.57609  4.08785  3.59154  3.69259  4.75301  3.80327  0.54197  3.97450  3.81246  3.19437  3.47724  3.71105  5.62099  4.61440     39 P x - -
          2.68577  4.42238  2.77532  2.73136  3.46309  2.40525  3.72507  3.29318  2.67727  2.69341  4.24702  2.90359  2.73724  3.18159  2.89813  2.37899  2.77532  2.98531  4.58489  3.61516
          0.14836  2.04405  4.78288  1.53200  0.24348  0.48576  0.95510
     40   2.91559  4.66837  3.62757  3.55284  4.68410  0.49008  4.65793  4.33308  3.75946  3.96241  4.94244  3.79242  4.06530  4.06903  3.97130  3.09352  3.41147  3.82508  5.72580  4.79366     47 G x - -
          2.68618  4.42225  2.77519  2.73123  3.46354  2.40513  3.72494  3.29354  2.67741  2.69355  4.24690  2.90347  2.73739  3.18146  2.89801  2.37887  2.77519  2.98518  4.58477  3.61503
          0.02595  4.06053  4.78288  0.61958  0.77255  0.48576  0.95510
     41   2.60561  4.21163  3.69505  3.12972  3.26117  3.62910  3.90391  2.60577  3.04363  2.31343  2.62340  3.46644  2.98496  3.33027  3.33339  2.90002  2.84244  2.10065  4.77844  2.69717     48 v x - -
          2.68618  4.42225  2.77519  2.73123  3.46354  2.40513  3.72494  3.29354  2.67741  2.69355  4.24690  2.90347  2.73739  3.18146  2.89801  2.37887  2.77519  2.98518  4.58477  3.61503
          0.02595  4.06053  4.78288  0.61958  0.77255  0.48576  0.95510
     42   2.77177  4.89348  2.94087  2.60961  4.44086  1.86884  3.80254  3.87135  1.55065  3.43540  4.28545  3.07586  3.90919  2.97135  2.74749  2.80977  3.06993  3.48865  5.55985  4.29159     49 k x - -
          2.68618  4.42225  2.77519  2.73123  3.46354  2.40513  3.72494  3.29354  2.67741  2.69355  4.24690  2.90347  2.73739  3.18146  2.89801  2.37887  2.77519  2.98518  4.58477  3.61503
          0.02595  4.06053  4.78288  0.61958  0.77255  0.48576  0.95510
     43   2.39911  4.33726  3.33777  3.00980  4.16937  3.12242  4.10884  3.48779  3.00980  3.21624  4.10954  3.28867  1.83679  3.36260  3.34027  2.56309  1.65211  3.08223  5.52598  4.28832     50 t x - -
          2.68618  4.42225  2.77519  2.73123  3.46354  2.40513  3.72494  3.29354  2.67741  2.69355  4.24690  2.90347  2.73739  3.18146  2.89801  2.37887  2.77519  2.98518  4.58477  3.61503
          0.02595  4.06053  4.78288  0.61958  0.77255  0.48576  0.95510
     44   2.00935  4.26643  3.51862  3.07739  3.76224  1.97398  4.05152  2.18414  3.04731  2.77365  3.70763  3.37115  3.88247  3.36222  3.37505  2.67155  2.81877  2.61717  5.21994  3.98749     51 g x - -
          2.68618  4.42225  2.77519  2.73123  3.46354  2.40513  3.72494  3.29354  2.67741  2.69355  4.24690  2.90347  2.73739  3.18146  2.89801  2.37887  2.77519  2.98518  4.58477  3.61503
          0.02595  4.06053  4.78288  0.61958  0.77255  0.48576  0.95510
     45   2.07773  4.65260  2.91362  2.11115  4.10997  3.30264  3.79033  3.43229  2.63321  3.12744  3.97966  3.02214  3.82837  2.97656  3.05804  2.65383  1.94830  3.09734  5.41357  4.10458     52 t x - -
          2.68618  4.42225  2.77519  2.73123  3.46354  2.40513  3.72494  3.29354  2.67741  2.69355  4.24690  2.90347  2.73739  3.18146  2.89801  2.37887  2.77519  2.98518  4.58477  3.61503
          0.02595  4.06053  4.78288  0.61958  0.77255  0.48576  0.95510
     46   3.67809  4.92655  4.59868  4.26763  1.94977  4.38494  3.46746  3.49999  4.04370  2.84127  4.06884  4.05296  4.70264  4.09358  4.10222  3.76242  3.89686  3.38900  2.16677  0.96032     53 y x - -
          2.68618  4.42225  2.77519  2.73123  3.46354  2.40513  3.72494  3.29354  2.67741  2.69355  4.24690  2.90347  2.73739  3.18146  2.89801  2.37887  2.77519  2.98518  4.58477  3.61503
          0.02595  4.06053  4.78288  0.61958  0.77255  0.48576  0.95510
     47   3.68011  4.92859  4.59765  4.26696  1.94947  4.38546  3.46720  3.50240  4.04295  2.84247  4.07090  4.05281  4.70326  4.09340  4.10191  3.76328  3.89891  3.39169  2.26776  0.93118     54 y x - -
          2.68618  4.42225  2.77519  2.73123  3.46354  2.40513  3.72494  3.29354  2.67741  2.69355  4.24690  2.90347  2.73739  3.18146  2.89801  2.37887  2.77519  2.98518  4.58477  3.61503
          0.02595  4.06053  4.78288  0.61958  0.77255  0.48576  0.95510
     48   3.02014  4.74195  3.64830  3.51733  4.48995  3.41901  4.57609  4.08785  3.59154  3.69259  4.75301  3.80327  0.54197  3.97450  3.81246  3.19437  3.47724  3.71105  5.62099  4.61440     55 P x - -
          2.68618  4.42225  2.77519  2.73123  3.46354  2.40513  3.72494  3.29354  2.67741  2.69355  4.24690  2.90347  2.73739  3.18146  2.89801  2.37887  2.77519  2.98518  4.58477  3.61503
          0.02595  4.06053  4.78288  0.61958  0.77255  0.48576  0.95510
     49   2.74032  4.81677  2.91556  2.64204  4.41764  1.47502  3.87241  3.85659  1.89513  3.44690  4.30712  3.09754  3.90294  3.05962  2.89070  2.79800  3.06958  3.46471  5.57998  4.31586     56 g x - -
          2.68618  4.42225  2.77519  2.73123  3.46354  2.40513  3.72494  3.29354  2.67741  2.69355  4.24690  2.90347  2.73739  3.18146  2.89801  2.37887  2.77519  2.98518  4.58477  3.61503
          0.02595  4.06053  4.78288  0.61958  0.77255  0.48576  0.95510
     50   3.02227  5.60887  1.19581  1.66009  4.89268  3.24939  3.82362  4.42112  2.87412  3.92089  4.78915  2.71317  3.88843  2.99621  3.48742  2.89421  3.31802  3.99067  6.06794  4.55107     57 d x - -
          2.68618  4.42225  2.77519  2.73123  3.46354  2.40513  3.72494  3.29354  2.67741  2.69355  4.24690  2.90347  2.73739  3.18146  2.89801  2.37887  2.77519  2.98518  4.58477  3.61503
          0.02595  4.06053  4.78288  0.61958  0.77255  0.48576  0.95510
     51   3.22186  4.99903  3.32918  3.11184  3.43227  3.62012  0.80072  3.95400  2.95048  3.42252  4.48325  3.51200  4.18491  3.48163  3.20292  3.29198  3.53323  3.68573  4.89394  3.37863     58 h x - -
          2.68618  4.42225  2.77519  2.73123  3.46354  2.40513  3.72494  3.29354  2.67741  2.69355  4.24690  2.90347  2.73739  3.18146  2.89801  2.37887  2.77519  2.98518  4.58477  3.61503
          0.02595  4.06053  4.78288  0.61958  0.77255  0.48576  0.95510
     52   2.62786  4.84139  2.03279  2.39125  4.42049  1.94804  3.81137  3.85712  2.72036  3.45475  4.27584  2.90199  3.80790  2.98052  3.21251  2.65411  2.29879  3.43538  5.66400  4.29344     59 g x - -
          2.68618  4.42225  2.77519  2.73123  3.46354  2.40513  3.72494  3.29354  2.67741  2.69355  4.24690  2.90347  2.73739  3.18146  2.89801  2.37887  2.77519  2.98518  4.58477  3.61503
          0.02595  4.06053  4.78288  0.61958  0.77255  0.48576  0.95510
     53   3.22186  4.99903  3.32918  3.11184  3.43227  3.62012  0.80072  3.95400  2.95048  3.42252  4.48325  3.51200  4.18491  3.48163  3.20292  3.29198  3.53323  3.68573  4.89394  3.37863     60 h x - -
          2.68618  4.42225  2.77519  2.73123  3.46354  2.40513  3.72494  3.29354  2.67741  2.69355  4.24690  2.90347  2.73739  3.18146  2.89801  2.37887  2.77519  2.98518  4.58477  3.61503
          0.02595  4.06053  4.78288  0.61958  0.77255  0.48576  0.95510
     54   2.11495  4.68876  2.30686  2.48632  4.23682  3.24562  3.76777  3.65183  2.62204  3.26645  4.07867  2.96854  3.78416  2.93194  3.08563  2.12409  2.24164  3.25487  5.49687  4.16103     61 a x - -
          2.68618  4.42225  2.77519  2.73123  3.46354  2.40513  3.72494  3.29354  2.67741  2.69355  4.24690  2.90347  2.73739  3.18146  2.89801  2.37887  2.77519  2.98518  4.58477  3.61503
          0.02595  4.06053  4.78288  0.61958  0.77255  0.48576  0.95510
     55   2.57743  4.63606  2.77999  2.64530  4.46290  1.36192  4.02977  3.99422  2.96362  3.60938  4.45750  2.06304  3.82827  3.25221  3.36923  2.66511  2.99680  3.49827  5.72536  4.41016     62 g x - -
          2.68618  4.42225  2.77519  2.73123  3.46354  2.40513  3.72494  3.29354  2.67741  2.69355  4.24690  2.90347  2.73739  3.18146  2.89801  2.37887  2.77519  2.98518  4.58477  3.61503
          0.02595  4.06053  4.78288  0.61958  0.77255  0.48576  0.95510
     56   2.89052  4.88639  2.82993  2.73648  4.28066  3.31912  4.08922  4.03593  3.01115  3.66240  4.61957  0.86361  3.98197  3.36561  3.36938  2.95261  3.28062  3.63885  5.56515  4.21806     63 n x - -
          2.68618  4.42225  2.77519  2.73123  3.46354  2.40513  3.72494  3.29354  2.67741  2.69355  4.24690  2.90347  2.73739  3.18146  2.89801  2.37887  2.77519  2.98518  4.58477  3.61503
          0.02595  4.06053  4.78288  0.61958  0.77255  0.48576  0.95510
     57   2.95890  4.45390  4.38250  4.05525  3.69444  3.91481  4.82669  2.06000  3.92597  2.35118  3.63462  4.21386  4.46763  4.27395  4.11981  3.43321  3.31763  0.81698  5.50941  4.25110     64 v x - -
          2.68618  4.42225  2.77519  2.73123  3.46354  2.40513  3.72494  3.29354  2.67741  2.69355  4.24690  2.90347  2.73739  3.18146  2.89801  2.37887  2.77519  2.98518  4.58477  3.61503
          0.02595  4.06053  4.78288  0.61958  0.77255  0.48576  0.95510
     58   1.43920  4.32791  3.66800  3.19675  3.31438  3.45236  3.96296  2.94948  3.05794  2.63196  3.61789  3.47358  3.98187  3.41157  3.33582  2.82862  2.92607  2.71897  2.66377  3.45640     65 a x - -
          2.68618  4.42225  2.77519  2.73123  3.46354  2.40513  3.72494  3.29354  2.67741  2.69355  4.24690  2.90347  2.73739  3.18146  2.89801  2.37887  2.77519  2.98518  4.58477  3.61503
          0.02595  4.06053  4.78288  0.61958  0.77255  0.48576  0.95510
     59   1.98360  4.27076  4.09443  3.69408  3.76353  3.56586  4.53059  2.21317  3.60914  2.52304  3.65472  3.84361  4.17037  3.91602  3.85209  2.99063  3.01582  1.18458  5.44086  4.22203     66 v x - -
          2.68618  4.42225  2.77519  2.73123  3.46354  2.40513  3.72494  3.29354  2.67741  2.69355  4.24690  2.90347  2.73739  3.18146  2.89801  2.37887  2.77519  2.98518  4.58477  3.61503
          0.02595  4.06053  4.78288  0.61958  0.77255  0.48576  0.95510
     60   3.56814  4.87224  4.49520  4.13283  2.01892  4.30263  3.50641  3.41769  3.89391  2.78729  3.99598  4.00629  4.63689  4.01747  3.98703  3.68444  3.79278  3.30305  1.34951  1.51757     67 w x - -
          2.68618  4.42225  2.77519  2.73123  3.46354  2.40513  3.72494  3.29354  2.67741  2.69355  4.24690  2.90347  2.73739  3.18146  2.89801  2.37887  2.77519  2.98518  4.58477  3.61503
          0.02595  4.06053  4.78288  0.61958  0.77255  0.48576  0.95510
     61   2.89052  4.88639  2.82993  2.73648  4.28066  3.31912  4.08922  4.03593  3.01115  3.66240  4.61957  0.86361  3.98197  3.36561  3.36938  2.95261  3.28062  3.63885  5.56515  4.21806     68 n x - -
          2.68618  4.42225  2.77519  2.73123  3.46354  2.40513  3.72494  3.29354  2.67741  2.69355  4.24690  2.90347  2.73739  3.18146  2.89801  2.37887  2.77519  2.98518  4.58477  3.61503
          0.02595  4.06053  4.78288  0.61958  0.77255  0.48576  0.95510
     62   3.31475  4.63763  4.86795  4.34062  3.17594  4.57526  4.91919  1.65177  4.16557  0.97166  2.99321  4.59783  4.78782  4.34300  4.30470  3.95124  3.55054  2.08900  5.25317  4.12321     69 l x - -
          2.68618  4.42225  2.77519  2.73123  3.46354  2.40513  3.72494  3.29354  2.67741  2.69355  4.24690  2.90347  2.73739  3.18146  2.89801  2.37887  2.77519  2.98518  4.58477  3.61503
          0.02595  4.06053  4.78288  0.61958  0.77255  0.48576  0.95510
     63   0.77331  4.29613  3.66298  3.46767  4.24882  3.11475  4.46616  3.40317  3.48902  3.27571  4.29012  3.56671  3.87218  3.81359  3.72377  2.64647  2.93710  3.02467  5.65699  4.47956     70 a x - -
          2.68618  4.42225  2.77519  2.73123  3.46354  2.40513  3.72494  3.29354  2.67741  2.69355  4.24690  2.90347  2.73739  3.18146  2.89801  2.37887  2.77519  2.98518  4.58477  3.61503
          0.02595  4.06053  4.78288  0.61958  0.77255  0.48576  0.95510
     64   3.22186  4.99903  3.32918  3.11184  3.43227  3.62012  0.80072  3.95400  2.95048  3.42252  4.48325  3.51200  4.18491  3.48163  3.20292  3.29198  3.53323  3.68573  4.89394  3.37863     71 h x - -
          2.68618  4.42225  2.77519  2.73123  3.46354  2.40513  3.72494  3.29354  2.67741  2.69355  4.24690  2.90347  2.73739  3.18146  2.89801  2.37887  2.77519  2.98518  4.58477  3.61503
          0.02595  4.06053  4.78288  0.61958  0.77255  0.48576  0.95510
     65   2.76181  2.01139  4.04602  3.56396  2.81881  3.67656  3.90740  2.78398  3.39644  2.50265  3.53205  3.71724  4.15173  3.67234  3.59485  3.05260  3.05772  2.59411  4.42211  1.76112     72 y x - -
          2.68618  4.42225  2.77519  2.73123  3.46354  2.40513  3.72494  3.29354  2.67741  2.69355  4.24690  2.90347  2.73739  3.18146  2.89801  2.37887  2.77519  2.98518  4.58477  3.61503
          0.02595  4.06053  4.78288  0.61958  0.77255  0.48576  0.95510
     66   2.91559  4.66837  3.62757  3.55284  4.68410  0.49008  4.65793  4.33308  3.75946  3.96241  4.94244  3.79242  4.06530  4.06903  3.97130  3.09352  3.41147  3.82508  5.72580  4.79366     73 G x - -
          2.68618  4.42225  2.77519  2.73123  3.46354  2.40513  3.72494  3.29354  2.67741  2.69355  4.24690  2.90347  2.73739  3.18146  2.89801  2.37887  2.77519  2.98518  4.58477  3.61503
          0.02595  4.06053  4.78288  0.61958  0.77255  0.48576  0.95510
     67   2.89650  5.12906  2.88778  2.52973  4.52282  3.46896  3.69196  3.96599  1.32031  3.47150  4.31854  2.28439  3.94287  2.83941  2.50464  2.88137  3.13318  3.60433  5.55704  4.26425     74 k x - -
          2.68618  4.42225  2.77519  2.73123  3.46354  2.40513  3.72494  3.29354  2.67741  2.69355  4.24690  2.90347  2.73739  3.18146  2.89801  2.37887  2.77519  2.98518  4.58477  3.61503
          0.02595  4.06053  4.78288  0.61958  0.77255  0.48576  0.95510
     68   3.00822  4.41392  4.52162  4.02627  2.25389  4.14744  4.46096  2.09782  3.91085  1.98079  3.26161  4.19898  4.51245  4.11414  4.08146  3.51297  3.27529  1.22132  4.91058  3.52702     75 v x - -
          2.68618  4.42225  2.77519  2.73123  3.46354  2.40513  3.72494  3.29354  2.67741  2.69355  4.24690  2.90347  2.73739  3.18146  2.89801  2.37887  2.77519  2.98518  4.58477  3.61503
          0.02595  4.06053  4.78288  0.61958  0.77255  0.48576  0.95510
     69   2.71927  4.95731  2.89669  2.46744  4.34549  3.40624  3.66556  3.75604  1.68810  3.31241  4.13201  2.36837  3.86190  2.80824  2.66997  2.72797  2.38865  3.39447  5.48232  4.16420     76 k x - -
          2.68618  4.42225  2.77519  2.73123  3.46354  2.40513  3.72494  3.29354  2.67741  2.69355  4.24690  2.90347  2.73739  3.18146  2.89801  2.37887  2.77519  2.98518  4.58477  3.61503
          0.02595  4.06053  4.78288  0.61958  0.77255  0.48576  0.95510
     70   1.72320  1.80919  3.92754  3.55320  4.04075  2.09715  4.35758  3.34631  3.47783  3.13379  4.00358  3.51513  3.74344  3.73280  3.70295  2.44201  2.70185  2.91154  5.46627  4.29586     77 a x - -
          2.68643  4.42250  2.77544  2.73148  3.46379  2.40453  3.72519  3.29379  2.67626  2.69380  4.24714  2.90371  2.73646  3.18171  2.89825  2.37912  2.77544  2.98543  4.58502  3.61528
          0.29653  1.36021        *  1.64271  0.21500  0.00000        *
//
