# Supplementary material for: Remote homology clustering identifies lowly conserved families of effector proteins in plant-pathogenic fungi
Source: Microb Genom. 2021 Sep 1;7(9):000637. doi: 10.1099/mgen.0.000637 (PMC8715435; doi:10.1099/mgen.0.000637)
Supplement: Supplementary material 16 [file mgen-7-0637-s0016.zip › hmms/markov-PC_0144K8.hmm]

HMMER3/f [3.3 | Nov 2019]
NAME  markov-PC_0144K8
LENG  181
ALPH  amino
RF    yes
MM    no
CONS  yes
CS    no
MAP   yes
DATE  Thu Jul 23 06:54:48 2020
NSEQ  3
EFFN  0.717773
CKSUM 2829714174
STATS LOCAL MSV      -10.5217  0.70664
STATS LOCAL VITERBI  -11.2967  0.70664
STATS LOCAL FORWARD   -4.3229  0.70664
HMM          A        C        D        E        F        G        H        I        K        L        M        N        P        Q        R        S        T        V        W        Y   
            m->m     m->i     m->d     i->m     i->i     d->m     d->d
  COMPO   2.31445  3.48122  3.20751  2.96996  3.52407  2.59319  4.02106  2.87908  2.91887  2.57443  3.77538  2.98000  3.02341  3.08208  3.13778  2.48141  2.71307  2.59559  4.87532  3.63885
          2.68618  4.42225  2.77519  2.73123  3.46354  2.40513  3.72494  3.29354  2.67741  2.69355  4.24690  2.90347  2.73739  3.18146  2.89801  2.37887  2.77519  2.98518  4.58477  3.61503
          0.02695  4.02289  4.74524  0.61958  0.77255  0.00000        *
      1   3.09327  4.61962  4.21373  3.82087  3.28177  3.94775  4.52129  2.47274  3.58000  1.85584  1.11656  4.07909  4.41123  3.95318  3.76719  3.45700  3.40260  2.49581  5.14128  3.91516      1 m x - -
          2.68618  4.42225  2.77519  2.73123  3.46354  2.40513  3.72494  3.29354  2.67741  2.69355  4.24690  2.90347  2.73739  3.18146  2.89801  2.37887  2.77519  2.98518  4.58477  3.61503
          0.02695  4.02289  4.74524  0.61958  0.77255  0.48576  0.95510
      2   2.27957  4.22291  3.39405  3.08321  4.22482  3.00656  4.16045  3.58081  3.09824  3.31442  4.16990  3.28829  3.72886  3.42439  3.41635  1.36969  1.85429  3.10277  5.58123  4.34515      2 s x - -
          2.68618  4.42225  2.77519  2.73123  3.46354  2.40513  3.72494  3.29354  2.67741  2.69355  4.24690  2.90347  2.73739  3.18146  2.89801  2.37887  2.77519  2.98518  4.58477  3.61503
          0.02695  4.02289  4.74524  0.61958  0.77255  0.48576  0.95510
      3   1.55976  4.29520  3.78167  3.34527  2.17273  3.48820  4.07717  2.68668  3.29155  2.40801  3.50713  3.58085  4.03392  3.56940  3.56240  2.87264  2.94906  2.50746  4.85790  3.46711      3 a x - -
          2.68618  4.42225  2.77519  2.73123  3.46354  2.40513  3.72494  3.29354  2.67741  2.69355  4.24690  2.90347  2.73739  3.18146  2.89801  2.37887  2.77519  2.98518  4.58477  3.61503
          0.02695  4.02289  4.74524  0.61958  0.77255  0.48576  0.95510
      4   2.52948  4.36645  3.43045  3.02474  3.64906  3.32976  3.99850  2.99111  2.93674  2.00586  3.73142  3.34520  3.90858  3.31517  3.25026  1.57572  2.88787  2.74463  5.14904  3.83125      4 s x - -
          2.68618  4.42225  2.77519  2.73123  3.46354  2.40513  3.72494  3.29354  2.67741  2.69355  4.24690  2.90347  2.73739  3.18146  2.89801  2.37887  2.77519  2.98518  4.58477  3.61503
          0.02695  4.02289  4.74524  0.61958  0.77255  0.48576  0.95510
      5   2.53573  4.36464  3.44113  3.03242  3.63260  3.34120  3.99960  2.96893  2.94220  1.95566  3.71217  3.35294  3.91527  3.31973  3.25412  1.61251  2.89083  2.72844  5.13780  3.82224      5 s x - -
          2.68618  4.42225  2.77519  2.73123  3.46354  2.40513  3.72494  3.29354  2.67741  2.69355  4.24690  2.90347  2.73739  3.18146  2.89801  2.37887  2.77519  2.98518  4.58477  3.61503
          0.02695  4.02289  4.74524  0.61958  0.77255  0.48576  0.95510
      6   2.98038  5.10721  3.30567  2.72987  4.47671  3.60938  3.64007  3.89446  1.99178  3.35783  4.23452  3.15781  4.00612  2.01986  1.43763  2.98375  3.17206  3.57678  5.43490  4.21696      6 r x - -
          2.68618  4.42225  2.77519  2.73123  3.46354  2.40513  3.72494  3.29354  2.67741  2.69355  4.24690  2.90347  2.73739  3.18146  2.89801  2.37887  2.77519  2.98518  4.58477  3.61503
          0.02695  4.02289  4.74524  0.61958  0.77255  0.48576  0.95510
      7   2.38581  4.22892  3.57282  3.18943  3.86357  3.17996  4.15373  2.97700  3.14215  2.89536  3.85613  3.40480  3.84130  3.47101  3.44274  1.49551  2.80520  1.88910  5.33705  4.07997      7 s x - -
          2.68618  4.42225  2.77519  2.73123  3.46354  2.40513  3.72494  3.29354  2.67741  2.69355  4.24690  2.90347  2.73739  3.18146  2.89801  2.37887  2.77519  2.98518  4.58477  3.61503
          0.02695  4.02289  4.74524  0.61958  0.77255  0.48576  0.95510
      8   2.77037  4.60533  3.41479  2.87798  3.70495  3.60297  3.81439  2.97899  1.93370  2.58858  1.98738  3.29202  4.01075  3.05236  2.75324  2.92460  3.00638  2.79861  5.13255  3.88837      8 k x - -
          2.68618  4.42225  2.77519  2.73123  3.46354  2.40513  3.72494  3.29354  2.67741  2.69355  4.24690  2.90347  2.73739  3.18146  2.89801  2.37887  2.77519  2.98518  4.58477  3.61503
          0.02695  4.02289  4.74524  0.61958  0.77255  0.48576  0.95510
      9   2.85452  4.85201  2.80189  2.70377  4.23981  3.28996  4.05199  3.98509  2.96969  3.61550  4.57163  0.91694  3.95025  3.32694  3.32780  2.91719  3.24254  3.59197  5.52861  4.17884      9 n x - -
          2.68618  4.42225  2.77519  2.73123  3.46354  2.40513  3.72494  3.29354  2.67741  2.69355  4.24690  2.90347  2.73739  3.18146  2.89801  2.37887  2.77519  2.98518  4.58477  3.61503
          0.02695  4.02289  4.74524  0.61958  0.77255  0.48576  0.95510
     10   3.32742  4.74642  4.43042  4.07326  3.19892  4.17182  4.68196  2.41360  3.83952  0.70995  3.17903  4.33408  4.58280  4.17171  3.99005  3.76369  3.61566  2.48955  5.13039  3.88767     10 l x - -
          2.68618  4.42225  2.77519  2.73123  3.46354  2.40513  3.72494  3.29354  2.67741  2.69355  4.24690  2.90347  2.73739  3.18146  2.89801  2.37887  2.77519  2.98518  4.58477  3.61503
          0.02695  4.02289  4.74524  0.61958  0.77255  0.48576  0.95510
     11   2.38581  4.22892  3.57282  3.18943  3.86357  3.17996  4.15373  2.97700  3.14215  2.89536  3.85613  3.40480  3.84130  3.47101  3.44274  1.49551  2.80520  1.88910  5.33705  4.07997     11 s x - -
          2.68618  4.42225  2.77519  2.73123  3.46354  2.40513  3.72494  3.29354  2.67741  2.69355  4.24690  2.90347  2.73739  3.18146  2.89801  2.37887  2.77519  2.98518  4.58477  3.61503
          0.02695  4.02289  4.74524  0.61958  0.77255  0.48576  0.95510
     12   1.55730  4.31692  3.65739  3.18640  3.26853  3.45077  3.93949  2.92370  3.04235  2.60297  3.59396  3.46355  3.97475  3.39823  3.31755  2.82636  2.91863  2.69773  2.48808  3.40661     12 a x - -
          2.68618  4.42225  2.77519  2.73123  3.46354  2.40513  3.72494  3.29354  2.67741  2.69355  4.24690  2.90347  2.73739  3.18146  2.89801  2.37887  2.77519  2.98518  4.58477  3.61503
          0.02695  4.02289  4.74524  0.61958  0.77255  0.48576  0.95510
     13   1.96604  4.37529  3.88411  3.44595  3.44753  3.65015  4.28459  2.43255  3.31366  1.37618  3.37686  3.71696  4.16156  3.65620  3.57068  3.04158  3.05647  2.31740  5.16088  3.93505     13 l x - -
          2.68618  4.42225  2.77519  2.73123  3.46354  2.40513  3.72494  3.29354  2.67741  2.69355  4.24690  2.90347  2.73739  3.18146  2.89801  2.37887  2.77519  2.98518  4.58477  3.61503
          0.02695  4.02289  4.74524  0.61958  0.77255  0.48576  0.95510
     14   1.40908  4.22040  3.85035  3.45375  3.82054  3.31519  4.34862  2.53975  3.38350  2.66838  3.73878  3.61039  3.96803  3.69448  3.65285  2.74083  2.88145  1.74940  5.40388  4.18440     14 a x - -
          2.68618  4.42225  2.77519  2.73123  3.46354  2.40513  3.72494  3.29354  2.67741  2.69355  4.24690  2.90347  2.73739  3.18146  2.89801  2.37887  2.77519  2.98518  4.58477  3.61503
          0.02695  4.02289  4.74524  0.61958  0.77255  0.48576  0.95510
     15   2.92807  4.43163  4.33153  4.00156  3.66401  3.87718  4.77856  2.05431  3.87164  2.32636  3.60848  4.16661  4.43095  4.22163  4.06932  3.39195  3.28699  0.85450  5.47312  4.21310     15 v x - -
          2.68618  4.42225  2.77519  2.73123  3.46354  2.40513  3.72494  3.29354  2.67741  2.69355  4.24690  2.90347  2.73739  3.18146  2.89801  2.37887  2.77519  2.98518  4.58477  3.61503
          0.02695  4.02289  4.74524  0.61958  0.77255  0.48576  0.95510
     16   2.86220  4.62040  3.56659  3.48626  4.62141  0.53062  4.59525  4.25966  3.68785  3.89428  4.87285  3.73121  4.01624  4.00030  3.90535  3.03878  3.35516  3.75896  5.67468  4.72914     16 G x - -
          2.68618  4.42225  2.77519  2.73123  3.46354  2.40513  3.72494  3.29354  2.67741  2.69355  4.24690  2.90347  2.73739  3.18146  2.89801  2.37887  2.77519  2.98518  4.58477  3.61503
          0.02695  4.02289  4.74524  0.61958  0.77255  0.48576  0.95510
     17   3.09571  4.41641  4.79205  4.29979  3.58255  4.43279  5.02054  1.38744  4.18638  2.09083  3.39100  4.51818  4.75442  4.45643  4.38787  3.82310  3.36486  1.09252  5.54542  4.33549     17 v x - -
          2.68618  4.42225  2.77519  2.73123  3.46354  2.40513  3.72494  3.29354  2.67741  2.69355  4.24690  2.90347  2.73739  3.18146  2.89801  2.37887  2.77519  2.98518  4.58477  3.61503
          0.02695  4.02289  4.74524  0.61958  0.77255  0.48576  0.95510
     18   2.92807  4.43163  4.33153  4.00156  3.66401  3.87718  4.77856  2.05431  3.87164  2.32636  3.60848  4.16661  4.43095  4.22163  4.06932  3.39195  3.28699  0.85450  5.47312  4.21310     18 v x - -
          2.68618  4.42225  2.77519  2.73123  3.46354  2.40513  3.72494  3.29354  2.67741  2.69355  4.24690  2.90347  2.73739  3.18146  2.89801  2.37887  2.77519  2.98518  4.58477  3.61503
          0.02695  4.02289  4.74524  0.61958  0.77255  0.48576  0.95510
     19   3.07031  4.44123  4.61364  4.06304  2.19834  4.26456  4.49680  2.14603  3.93990  1.39174  3.03082  4.26515  4.54078  4.09249  4.08479  3.59556  3.30430  1.66700  4.90540  3.62820     19 l x - -
          2.68618  4.42225  2.77519  2.73123  3.46354  2.40513  3.72494  3.29354  2.67741  2.69355  4.24690  2.90347  2.73739  3.18146  2.89801  2.37887  2.77519  2.98518  4.58477  3.61503
          0.19094  4.02289  1.85842  0.61958  0.77255  0.48576  0.95510
     20   2.98418  4.42488  4.35551  3.85978  3.25521  4.11511  4.57749  1.97050  3.69258  1.39569  3.13569  4.13029  4.47567  3.99011  3.91018  3.49056  3.25644  1.50013  5.17566  3.95428     20 l x - -
          2.68618  4.42225  2.77519  2.73123  3.46354  2.40513  3.72494  3.29354  2.67741  2.69355  4.24690  2.90347  2.73739  3.18146  2.89801  2.37887  2.77519  2.98518  4.58477  3.61503
          0.03168  3.86363  4.58598  0.61958  0.77255  0.40463  1.10029
     21   3.32742  4.74642  4.43042  4.07326  3.19892  4.17182  4.68196  2.41360  3.83952  0.70995  3.17903  4.33408  4.58280  4.17171  3.99005  3.76369  3.61566  2.48955  5.13039  3.88767     21 l x - -
          2.68618  4.42225  2.77519  2.73123  3.46354  2.40513  3.72494  3.29354  2.67741  2.69355  4.24690  2.90347  2.73739  3.18146  2.89801  2.37887  2.77519  2.98518  4.58477  3.61503
          0.02695  4.02289  4.74524  0.61958  0.77255  0.48576  0.95510
     22   3.11154  4.42702  4.81602  4.32420  3.56289  4.45425  5.03693  1.17288  4.20853  2.05564  3.36807  4.54155  4.76798  4.47227  4.40424  3.84625  3.37930  1.29582  5.54128  4.33821     22 i x - -
          2.68618  4.42225  2.77519  2.73123  3.46354  2.40513  3.72494  3.29354  2.67741  2.69355  4.24690  2.90347  2.73739  3.18146  2.89801  2.37887  2.77519  2.98518  4.58477  3.61503
          0.02695  4.02289  4.74524  0.61958  0.77255  0.48576  0.95510
     23   1.29903  4.17256  3.58180  3.25298  4.14049  3.03124  4.25202  3.27432  3.23156  3.15313  4.06801  3.39079  3.75920  3.54608  3.52031  2.47958  1.84785  2.87882  5.55655  4.35040     23 a x - -
          2.68618  4.42225  2.77519  2.73123  3.46354  2.40513  3.72494  3.29354  2.67741  2.69355  4.24690  2.90347  2.73739  3.18146  2.89801  2.37887  2.77519  2.98518  4.58477  3.61503
          0.02695  4.02289  4.74524  0.61958  0.77255  0.48576  0.95510
     24   3.00804  4.99341  3.01016  2.76964  4.18144  3.47027  3.92845  3.83759  2.58054  3.32473  4.35068  3.22983  4.02736  0.98854  2.86077  3.05051  3.30599  3.55860  5.42781  4.13247     24 q x - -
          2.68618  4.42225  2.77519  2.73123  3.46354  2.40513  3.72494  3.29354  2.67741  2.69355  4.24690  2.90347  2.73739  3.18146  2.89801  2.37887  2.77519  2.98518  4.58477  3.61503
          0.02695  4.02289  4.74524  0.61958  0.77255  0.48576  0.95510
     25   2.92807  4.43163  4.33153  4.00156  3.66401  3.87718  4.77856  2.05431  3.87164  2.32636  3.60848  4.16661  4.43095  4.22163  4.06932  3.39195  3.28699  0.85450  5.47312  4.21310     25 v x - -
          2.68618  4.42225  2.77519  2.73123  3.46354  2.40513  3.72494  3.29354  2.67741  2.69355  4.24690  2.90347  2.73739  3.18146  2.89801  2.37887  2.77519  2.98518  4.58477  3.61503
          0.02695  4.02289  4.74524  0.61958  0.77255  0.48576  0.95510
     26   2.83767  5.10632  3.00694  2.51045  4.41532  3.50498  2.52355  3.86645  1.75456  3.35681  4.18223  3.00126  3.90973  2.10330  2.41225  2.82020  3.04340  3.51618  5.45261  4.15628     26 k x - -
          2.68618  4.42225  2.77519  2.73123  3.46354  2.40513  3.72494  3.29354  2.67741  2.69355  4.24690  2.90347  2.73739  3.18146  2.89801  2.37887  2.77519  2.98518  4.58477  3.61503
          0.02695  4.02289  4.74524  0.61958  0.77255  0.48576  0.95510
     27   2.19849  2.29125  3.74825  3.35889  4.07895  1.98084  4.25638  3.46908  3.30966  3.18834  4.03393  3.41179  3.70580  3.58389  3.58107  1.69244  2.67828  2.99625  5.47377  4.28382     27 s x - -
          2.68618  4.42225  2.77519  2.73123  3.46354  2.40513  3.72494  3.29354  2.67741  2.69355  4.24690  2.90347  2.73739  3.18146  2.89801  2.37887  2.77519  2.98518  4.58477  3.61503
          0.02695  4.02289  4.74524  0.61958  0.77255  0.48576  0.95510
     28   1.99321  4.71749  2.92822  2.59386  4.18062  3.30893  3.80130  3.56729  2.53133  3.18857  4.08456  3.05064  3.85578  1.69347  2.88650  2.70858  2.95530  3.22890  5.45424  4.14531     28 q x - -
          2.68618  4.42225  2.77519  2.73123  3.46354  2.40513  3.72494  3.29354  2.67741  2.69355  4.24690  2.90347  2.73739  3.18146  2.89801  2.37887  2.77519  2.98518  4.58477  3.61503
          0.02695  4.02289  4.74524  0.61958  0.77255  0.48576  0.95510
     29   1.83561  4.48174  2.92247  2.65797  4.32144  2.08560  3.94137  3.75144  2.84477  3.38728  4.20982  2.12086  3.75289  3.14294  3.26067  2.53232  2.83058  3.28129  5.60723  4.30794     29 a x - -
          2.68618  4.42225  2.77519  2.73123  3.46354  2.40513  3.72494  3.29354  2.67741  2.69355  4.24690  2.90347  2.73739  3.18146  2.89801  2.37887  2.77519  2.98518  4.58477  3.61503
          0.21136  4.02289  1.75670  0.61958  0.77255  0.48576  0.95510
     30   2.64172  4.74153  2.78369  2.47745  4.11784  3.26807  3.70841  3.59240  2.43535  3.16441  4.05602  2.95554  2.32820  2.05225  2.79089  2.68986  2.93885  3.25551  5.36878  4.05326     30 q x - -
          2.68588  4.42230  2.77524  2.73128  3.46358  2.40517  3.72499  3.29359  2.67745  2.69359  4.24694  2.90351  2.73708  3.18151  2.89805  2.37891  2.77524  2.98523  4.58481  3.61508
          0.23885  1.59914  4.56620  0.66451  0.72263  0.64616  0.74245
     31   2.61576  4.71094  2.70742  2.46447  4.19994  2.10538  3.74989  3.68702  2.51933  3.27577  4.14714  2.93877  3.78063  1.99607  2.88509  2.66756  2.94196  3.31169  5.43605  4.12257     33 q x - -
          2.68618  4.42225  2.77519  2.73123  3.46354  2.40513  3.72494  3.29354  2.67741  2.69355  4.24690  2.90347  2.73739  3.18146  2.89801  2.37887  2.77519  2.98518  4.58477  3.61503
          0.03233  3.84386  4.56620  0.61958  0.77255  0.64616  0.74245
     32   2.39803  4.24292  3.40340  3.15454  3.94429  3.08302  4.17396  3.06796  3.09694  2.93245  3.98513  3.36824  3.78466  3.49330  3.35677  2.59903  1.22135  2.76599  5.38463  4.16103     34 t x - -
          2.68618  4.42225  2.77519  2.73123  3.46354  2.40513  3.72494  3.29354  2.67741  2.69355  4.24690  2.90347  2.73739  3.18146  2.89801  2.37887  2.77519  2.98518  4.58477  3.61503
          0.03233  3.84386  4.56620  0.61958  0.77255  0.64616  0.74245
     33   2.58897  4.29360  3.57287  3.08442  3.12685  3.45579  3.82081  2.81924  2.89154  2.47834  3.49002  3.38750  3.93985  3.28250  3.16378  2.81519  2.06289  2.61456  2.54145  3.25487     35 t x - -
          2.68618  4.42225  2.77519  2.73123  3.46354  2.40513  3.72494  3.29354  2.67741  2.69355  4.24690  2.90347  2.73739  3.18146  2.89801  2.37887  2.77519  2.98518  4.58477  3.61503
          0.03233  3.84386  4.56620  0.61958  0.77255  0.39713  1.11550
     34   1.98226  4.66615  3.30551  2.80584  4.19730  3.37995  3.79613  3.54038  2.34669  3.17221  4.06404  3.19340  3.90023  2.98075  1.54433  2.76253  2.97338  3.20717  5.39797  4.15799     36 r x - -
          2.68618  4.42225  2.77519  2.73123  3.46354  2.40513  3.72494  3.29354  2.67741  2.69355  4.24690  2.90347  2.73739  3.18146  2.89801  2.37887  2.77519  2.98518  4.58477  3.61503
          0.02695  4.02289  4.74524  0.61958  0.77255  0.48576  0.95510
     35   1.97908  4.60523  3.12865  2.64045  4.10662  3.30882  3.75619  3.49600  2.47693  3.12104  3.96296  3.07655  2.58189  2.93521  2.17426  2.63348  2.85225  3.14203  5.36273  4.08169     37 a x - -
          2.68618  4.42225  2.77519  2.73123  3.46354  2.40513  3.72494  3.29354  2.67741  2.69355  4.24690  2.90347  2.73739  3.18146  2.89801  2.37887  2.77519  2.98518  4.58477  3.61503
          0.02695  4.02289  4.74524  0.61958  0.77255  0.48576  0.95510
     36   3.14938  4.52952  4.54441  4.16783  3.47934  4.22499  4.87010  0.90897  3.99884  2.03724  3.39398  4.39238  4.64393  4.33313  4.17851  3.73688  3.44678  1.86144  5.39960  4.14929     38 i x - -
          2.68618  4.42225  2.77519  2.73123  3.46354  2.40513  3.72494  3.29354  2.67741  2.69355  4.24690  2.90347  2.73739  3.18146  2.89801  2.37887  2.77519  2.98518  4.58477  3.61503
          0.02695  4.02289  4.74524  0.61958  0.77255  0.48576  0.95510
     37   2.76844  0.68042  4.31944  4.09502  4.05437  3.35763  4.70926  3.22536  3.92357  3.13302  4.26002  4.04212  4.07623  4.26363  4.02049  3.04005  3.24804  2.95923  5.43621  4.34039     39 C x - -
          2.68618  4.42225  2.77519  2.73123  3.46354  2.40513  3.72494  3.29354  2.67741  2.69355  4.24690  2.90347  2.73739  3.18146  2.89801  2.37887  2.77519  2.98518  4.58477  3.61503
          0.02695  4.02289  4.74524  0.61958  0.77255  0.48576  0.95510
     38   2.73795  5.08978  2.58921  1.88432  4.41543  3.33455  3.66414  3.86874  2.43843  3.40582  4.21813  2.84186  3.82716  2.13920  2.88472  2.12459  2.99075  3.49022  5.58052  4.20050     40 e x - -
          2.68618  4.42225  2.77519  2.73123  3.46354  2.40513  3.72494  3.29354  2.67741  2.69355  4.24690  2.90347  2.73739  3.18146  2.89801  2.37887  2.77519  2.98518  4.58477  3.61503
          0.02695  4.02289  4.74524  0.61958  0.77255  0.48576  0.95510
     39   2.28663  4.25235  3.22378  3.03679  4.41345  1.37658  4.22534  3.89106  3.21347  3.55856  4.38480  3.25556  3.71739  3.49198  3.54028  1.71406  2.78007  3.30456  5.72954  4.49423     41 g x - -
          2.68618  4.42225  2.77519  2.73123  3.46354  2.40513  3.72494  3.29354  2.67741  2.69355  4.24690  2.90347  2.73739  3.18146  2.89801  2.37887  2.77519  2.98518  4.58477  3.61503
          0.02695  4.02289  4.74524  0.61958  0.77255  0.48576  0.95510
     40   1.66504  4.26837  3.27351  2.95106  4.27085  2.05381  4.09215  3.67849  3.03330  3.34963  4.17492  3.21764  2.24842  3.33004  3.39541  2.44936  2.74487  3.17666  5.59305  4.35385     42 a x - -
          2.68618  4.42225  2.77519  2.73123  3.46354  2.40513  3.72494  3.29354  2.67741  2.69355  4.24690  2.90347  2.73739  3.18146  2.89801  2.37887  2.77519  2.98518  4.58477  3.61503
          0.02695  4.02289  4.74524  0.61958  0.77255  0.48576  0.95510
     41   2.53573  4.36464  3.44113  3.03242  3.63260  3.34120  3.99960  2.96893  2.94220  1.95566  3.71217  3.35294  3.91527  3.31973  3.25412  1.61251  2.89083  2.72844  5.13780  3.82224     43 s x - -
          2.68618  4.42225  2.77519  2.73123  3.46354  2.40513  3.72494  3.29354  2.67741  2.69355  4.24690  2.90347  2.73739  3.18146  2.89801  2.37887  2.77519  2.98518  4.58477  3.61503
          0.02695  4.02289  4.74524  0.61958  0.77255  0.48576  0.95510
     42   2.86287  4.33857  4.19323  3.64811  3.35684  3.99142  4.38156  1.71411  3.52018  1.63198  3.23545  3.93729  4.34974  3.80447  3.76145  3.31119  2.29501  1.98629  5.10768  3.91924     44 l x - -
          2.68618  4.42225  2.77519  2.73123  3.46354  2.40513  3.72494  3.29354  2.67741  2.69355  4.24690  2.90347  2.73739  3.18146  2.89801  2.37887  2.77519  2.98518  4.58477  3.61503
          0.02695  4.02289  4.74524  0.61958  0.77255  0.48576  0.95510
     43   2.73296  4.52726  3.43642  2.94917  3.77679  3.57920  3.91658  2.72615  1.99299  2.68914  3.69889  3.34744  4.03091  3.16624  2.91497  2.92724  3.00030  1.62244  5.21638  3.96394     45 v x - -
          2.68618  4.42225  2.77519  2.73123  3.46354  2.40513  3.72494  3.29354  2.67741  2.69355  4.24690  2.90347  2.73739  3.18146  2.89801  2.37887  2.77519  2.98518  4.58477  3.61503
          0.02695  4.02289  4.74524  0.61958  0.77255  0.48576  0.95510
     44   1.21689  4.18888  3.42749  3.19179  4.33857  1.85131  4.28193  3.69601  3.28950  3.43726  4.28693  3.33934  3.71987  3.56872  3.58873  2.43984  2.75341  3.16690  5.68174  4.48511     46 a x - -
          2.68618  4.42225  2.77519  2.73123  3.46354  2.40513  3.72494  3.29354  2.67741  2.69355  4.24690  2.90347  2.73739  3.18146  2.89801  2.37887  2.77519  2.98518  4.58477  3.61503
          0.02695  4.02289  4.74524  0.61958  0.77255  0.48576  0.95510
     45   3.61277  4.88093  4.53887  4.19408  1.94312  4.33463  3.45155  3.44675  3.97312  2.80118  4.01883  4.00999  4.65567  4.04154  4.04466  3.70819  3.83267  3.33241  2.10325  1.03406     47 y x - -
          2.68618  4.42225  2.77519  2.73123  3.46354  2.40513  3.72494  3.29354  2.67741  2.69355  4.24690  2.90347  2.73739  3.18146  2.89801  2.37887  2.77519  2.98518  4.58477  3.61503
          0.02695  4.02289  4.74524  0.61958  0.77255  0.48576  0.95510
     46   3.14305  4.44954  4.83150  4.29487  3.39047  4.49286  4.93323  1.48466  4.18157  1.50631  3.19129  4.52786  4.74432  4.38281  4.35171  3.85193  3.38684  1.39585  5.37653  4.22741     48 v x - -
          2.68618  4.42225  2.77519  2.73123  3.46354  2.40513  3.72494  3.29354  2.67741  2.69355  4.24690  2.90347  2.73739  3.18146  2.89801  2.37887  2.77519  2.98518  4.58477  3.61503
          0.02695  4.02289  4.74524  0.61958  0.77255  0.48576  0.95510
     47   1.66606  4.18603  3.45363  3.10777  4.21501  2.02898  4.16614  3.56517  3.13786  3.29125  4.12886  3.29596  3.71173  3.43121  3.46676  2.42595  1.85358  3.07981  5.56937  4.35370     49 a x - -
          2.68618  4.42225  2.77519  2.73123  3.46354  2.40513  3.72494  3.29354  2.67741  2.69355  4.24690  2.90347  2.73739  3.18146  2.89801  2.37887  2.77519  2.98518  4.58477  3.61503
          0.02695  4.02289  4.74524  0.61958  0.77255  0.48576  0.95510
     48   1.71447  4.27185  3.26557  2.94616  4.27499  2.03749  4.09103  3.68320  3.03124  3.35363  4.17891  3.21510  2.18414  3.32824  3.39397  2.45078  2.74692  3.18067  5.59601  4.35603     50 a x - -
          2.68618  4.42225  2.77519  2.73123  3.46354  2.40513  3.72494  3.29354  2.67741  2.69355  4.24690  2.90347  2.73739  3.18146  2.89801  2.37887  2.77519  2.98518  4.58477  3.61503
          0.02695  4.02289  4.74524  0.61958  0.77255  0.48576  0.95510
     49   2.68372  4.92309  2.73205  2.38726  4.16754  3.34568  2.57629  3.71287  2.45805  3.27839  4.10359  2.19789  2.60746  2.83911  2.88694  2.69117  2.94565  3.35389  5.41692  4.03338     51 n x - -
          2.68618  4.42225  2.77519  2.73123  3.46354  2.40513  3.72494  3.29354  2.67741  2.69355  4.24690  2.90347  2.73739  3.18146  2.89801  2.37887  2.77519  2.98518  4.58477  3.61503
          0.02695  4.02289  4.74524  0.61958  0.77255  0.48576  0.95510
     50   2.71130  5.00058  2.60000  2.33733  4.40712  2.36957  3.70844  3.87695  2.50070  3.42448  4.24324  2.16361  3.82519  2.11940  2.94039  2.70193  2.99147  3.48426  5.59373  4.21988     52 q x - -
          2.68618  4.42225  2.77519  2.73123  3.46354  2.40513  3.72494  3.29354  2.67741  2.69355  4.24690  2.90347  2.73739  3.18146  2.89801  2.37887  2.77519  2.98518  4.58477  3.61503
          0.02695  4.02289  4.74524  0.61958  0.77255  0.48576  0.95510
     51   2.66847  4.87586  2.87468  2.47360  4.32313  2.42023  3.68827  3.76485  2.36292  3.31900  4.13747  2.23837  3.83564  2.83871  2.08129  2.69105  2.94213  3.38504  5.48307  4.16251     53 r x - -
          2.68618  4.42225  2.77519  2.73123  3.46354  2.40513  3.72494  3.29354  2.67741  2.69355  4.24690  2.90347  2.73739  3.18146  2.89801  2.37887  2.77519  2.98518  4.58477  3.61503
          0.02695  4.02289  4.74524  0.61958  0.77255  0.48576  0.95510
     52   2.87369  4.61191  3.67236  3.09964  3.53073  3.71622  3.90778  2.87281  2.55944  1.47921  3.52194  3.46780  4.11435  3.18697  2.06903  3.06979  3.10947  2.76019  5.06115  3.80078     54 l x - -
          2.68618  4.42225  2.77519  2.73123  3.46354  2.40513  3.72494  3.29354  2.67741  2.69355  4.24690  2.90347  2.73739  3.18146  2.89801  2.37887  2.77519  2.98518  4.58477  3.61503
          0.02695  4.02289  4.74524  0.61958  0.77255  0.48576  0.95510
     53   3.27325  4.60217  4.81417  4.28759  3.17685  4.53103  4.87975  1.59623  4.11462  1.04147  2.99887  4.54689  4.75414  4.30553  4.26292  3.90440  3.51066  2.04283  5.23877  4.09895     55 l x - -
          2.68618  4.42225  2.77519  2.73123  3.46354  2.40513  3.72494  3.29354  2.67741  2.69355  4.24690  2.90347  2.73739  3.18146  2.89801  2.37887  2.77519  2.98518  4.58477  3.61503
          0.02695  4.02289  4.74524  0.61958  0.77255  0.48576  0.95510
     54   2.74642  4.57213  3.30839  2.92443  3.18893  3.49728  3.80513  3.22845  2.87783  2.84126  3.82360  3.30970  1.76131  3.24735  3.20831  2.88726  3.04155  2.98553  4.72101  2.16413     56 p x - -
          2.68618  4.42225  2.77519  2.73123  3.46354  2.40513  3.72494  3.29354  2.67741  2.69355  4.24690  2.90347  2.73739  3.18146  2.89801  2.37887  2.77519  2.98518  4.58477  3.61503
          0.02695  4.02289  4.74524  0.61958  0.77255  0.48576  0.95510
     55   2.70298  4.48885  3.49356  3.09235  3.59811  3.48648  4.05965  2.89924  2.97495  1.84507  3.64262  3.44605  1.70483  3.37730  3.27588  2.90382  3.03071  2.73301  5.15347  3.86673     57 p x - -
          2.68618  4.42225  2.77519  2.73123  3.46354  2.40513  3.72494  3.29354  2.67741  2.69355  4.24690  2.90347  2.73739  3.18146  2.89801  2.37887  2.77519  2.98518  4.58477  3.61503
          0.02695  4.02289  4.74524  0.61958  0.77255  0.48576  0.95510
     56   1.94311  4.26668  3.47565  2.98531  3.67005  3.31189  3.94665  2.94429  2.92413  2.69905  2.42231  3.30999  3.85731  3.25158  3.25960  2.07287  2.78818  2.67533  5.11466  3.87943     58 a x - -
          2.68618  4.42225  2.77519  2.73123  3.46354  2.40513  3.72494  3.29354  2.67741  2.69355  4.24690  2.90347  2.73739  3.18146  2.89801  2.37887  2.77519  2.98518  4.58477  3.61503
          0.02695  4.02289  4.74524  0.61958  0.77255  0.48576  0.95510
     57   2.95833  4.60407  3.69847  3.20861  2.46014  3.82010  3.58262  3.15992  3.09725  2.72766  3.73552  2.32834  4.19413  3.39469  3.39041  3.10908  3.18926  2.95764  2.40956  1.87408     59 y x - -
          2.68618  4.42225  2.77519  2.73123  3.46354  2.40513  3.72494  3.29354  2.67741  2.69355  4.24690  2.90347  2.73739  3.18146  2.89801  2.37887  2.77519  2.98518  4.58477  3.61503
          0.02695  4.02289  4.74524  0.61958  0.77255  0.48576  0.95510
     58   1.98446  4.64175  2.89393  2.54720  4.21181  2.30904  3.79445  3.62772  2.60597  3.24467  4.07731  3.00635  3.79601  2.15178  3.01419  2.61263  2.87085  3.23895  5.47507  4.16370     60 a x - -
          2.68618  4.42225  2.77519  2.73123  3.46354  2.40513  3.72494  3.29354  2.67741  2.69355  4.24690  2.90347  2.73739  3.18146  2.89801  2.37887  2.77519  2.98518  4.58477  3.61503
          0.02695  4.02289  4.74524  0.61958  0.77255  0.48576  0.95510
     59   2.68522  4.78309  2.78132  2.55402  4.33298  1.60379  3.85780  3.82867  2.64343  3.41174  4.27719  3.02469  3.85785  2.06931  3.01541  2.73902  3.02525  3.43225  5.56072  4.24903     61 g x - -
          2.68618  4.42225  2.77519  2.73123  3.46354  2.40513  3.72494  3.29354  2.67741  2.69355  4.24690  2.90347  2.73739  3.18146  2.89801  2.37887  2.77519  2.98518  4.58477  3.61503
          0.02695  4.02289  4.74524  0.61958  0.77255  0.48576  0.95510
     60   2.46695  4.23903  3.66063  3.30974  3.81278  2.13413  4.24017  2.75328  3.27733  2.79196  3.79276  3.51382  3.92287  3.59540  3.55249  2.71473  2.87407  1.39292  5.31880  4.08860     62 v x - -
          2.68618  4.42225  2.77519  2.73123  3.46354  2.40513  3.72494  3.29354  2.67741  2.69355  4.24690  2.90347  2.73739  3.18146  2.89801  2.37887  2.77519  2.98518  4.58477  3.61503
          0.02695  4.02289  4.74524  0.61958  0.77255  0.48576  0.95510
     61   2.32817  4.30775  3.27260  2.88631  4.16842  3.07414  4.00541  3.56539  2.90697  3.23733  4.06991  3.19188  2.35418  3.23302  3.27637  1.85207  1.94386  3.11529  5.49577  4.24231     63 s x - -
          2.68618  4.42225  2.77519  2.73123  3.46354  2.40513  3.72494  3.29354  2.67741  2.69355  4.24690  2.90347  2.73739  3.18146  2.89801  2.37887  2.77519  2.98518  4.58477  3.61503
          0.02695  4.02289  4.74524  0.61958  0.77255  0.48576  0.95510
     62   1.82224  4.24386  3.52998  3.07795  3.81302  3.23681  4.05804  2.92803  3.03812  2.80867  3.74399  3.35418  2.43772  3.35457  3.36909  2.61673  2.78811  1.99858  5.26459  4.03525     64 a x - -
          2.68618  4.42225  2.77519  2.73123  3.46354  2.40513  3.72494  3.29354  2.67741  2.69355  4.24690  2.90347  2.73739  3.18146  2.89801  2.37887  2.77519  2.98518  4.58477  3.61503
          0.02695  4.02289  4.74524  0.61958  0.77255  0.48576  0.95510
     63   2.39482  4.31597  3.34344  3.16856  4.22922  3.04337  4.27307  3.77333  3.25254  3.48275  4.39773  3.36751  3.79508  3.59046  3.53228  0.88489  2.88665  3.27523  5.59009  4.31419     65 s x - -
          2.68618  4.42225  2.77519  2.73123  3.46354  2.40513  3.72494  3.29354  2.67741  2.69355  4.24690  2.90347  2.73739  3.18146  2.89801  2.37887  2.77519  2.98518  4.58477  3.61503
          0.02695  4.02289  4.74524  0.61958  0.77255  0.48576  0.95510
     64   2.86220  4.62040  3.56659  3.48626  4.62141  0.53062  4.59525  4.25966  3.68785  3.89428  4.87285  3.73121  4.01624  4.00030  3.90535  3.03878  3.35516  3.75896  5.67468  4.72914     66 G x - -
          2.68618  4.42225  2.77519  2.73123  3.46354  2.40513  3.72494  3.29354  2.67741  2.69355  4.24690  2.90347  2.73739  3.18146  2.89801  2.37887  2.77519  2.98518  4.58477  3.61503
          0.02695  4.02289  4.74524  0.61958  0.77255  0.48576  0.95510
     65   2.72597  4.93419  3.02092  2.51652  4.29960  3.44173  3.63476  3.72168  2.21292  3.26114  4.08547  3.00213  3.86945  2.18295  2.05718  2.12616  2.96137  3.37151  5.41795  4.12102     67 r x - -
          2.68618  4.42225  2.77519  2.73123  3.46354  2.40513  3.72494  3.29354  2.67741  2.69355  4.24690  2.90347  2.73739  3.18146  2.89801  2.37887  2.77519  2.98518  4.58477  3.61503
          0.02695  4.02289  4.74524  0.61958  0.77255  0.48576  0.95510
     66   1.59694  4.20667  3.37703  3.16911  4.37787  1.36194  4.28896  3.74477  3.29592  3.48128  4.33220  3.32955  3.72380  3.57387  3.59662  2.44903  2.76933  3.20327  5.71202  4.51428     68 g x - -
          2.68618  4.42225  2.77519  2.73123  3.46354  2.40513  3.72494  3.29354  2.67741  2.69355  4.24690  2.90347  2.73739  3.18146  2.89801  2.37887  2.77519  2.98518  4.58477  3.61503
          0.02695  4.02289  4.74524  0.61958  0.77255  0.48576  0.95510
     67   2.93052  5.08174  3.19829  2.66941  4.42670  3.56659  3.64603  3.86359  2.05179  3.34085  4.21281  3.11652  3.97752  1.64887  1.80928  2.93370  3.13472  3.54058  5.43490  4.19082     69 q x - -
          2.68618  4.42225  2.77519  2.73123  3.46354  2.40513  3.72494  3.29354  2.67741  2.69355  4.24690  2.90347  2.73739  3.18146  2.89801  2.37887  2.77519  2.98518  4.58477  3.61503
          0.02695  4.02289  4.74524  0.61958  0.77255  0.48576  0.95510
     68   2.76844  0.68042  4.31944  4.09502  4.05437  3.35763  4.70926  3.22536  3.92357  3.13302  4.26002  4.04212  4.07623  4.26363  4.02049  3.04005  3.24804  2.95923  5.43621  4.34039     70 C x - -
          2.68618  4.42225  2.77519  2.73123  3.46354  2.40513  3.72494  3.29354  2.67741  2.69355  4.24690  2.90347  2.73739  3.18146  2.89801  2.37887  2.77519  2.98518  4.58477  3.61503
          0.02695  4.02289  4.74524  0.61958  0.77255  0.48576  0.95510
     69   2.77079  4.39810  3.89856  3.43684  3.41047  3.71076  4.26187  2.41728  3.26694  1.34794  3.33593  3.72618  4.18923  3.63030  3.52123  3.08846  2.18233  2.31526  5.13044  3.90668     71 l x - -
          2.68618  4.42225  2.77519  2.73123  3.46354  2.40513  3.72494  3.29354  2.67741  2.69355  4.24690  2.90347  2.73739  3.18146  2.89801  2.37887  2.77519  2.98518  4.58477  3.61503
          0.02695  4.02289  4.74524  0.61958  0.77255  0.48576  0.95510
     70   1.64404  4.18743  3.38822  3.08956  4.33957  1.96691  4.19498  3.76152  3.17462  3.43646  4.24964  3.27328  3.68996  3.45079  3.51058  1.68260  2.70950  3.19986  5.66849  4.44968     72 a x - -
          2.68618  4.42225  2.77519  2.73123  3.46354  2.40513  3.72494  3.29354  2.67741  2.69355  4.24690  2.90347  2.73739  3.18146  2.89801  2.37887  2.77519  2.98518  4.58477  3.61503
          0.02695  4.02289  4.74524  0.61958  0.77255  0.48576  0.95510
     71   2.27883  4.22265  3.39270  3.08473  4.22964  3.00469  4.16320  3.58662  3.10113  3.32007  4.17552  3.28861  3.72836  3.42725  3.41864  1.33894  1.89993  3.10640  5.58566  4.34942     73 s x - -
          2.68618  4.42225  2.77519  2.73123  3.46354  2.40513  3.72494  3.29354  2.67741  2.69355  4.24690  2.90347  2.73739  3.18146  2.89801  2.37887  2.77519  2.98518  4.58477  3.61503
          0.02695  4.02289  4.74524  0.61958  0.77255  0.48576  0.95510
     72   2.10585  4.88766  2.82622  2.44080  4.29496  3.35133  3.68139  3.70729  1.90280  3.28525  4.10786  2.26400  3.83341  2.83257  2.77371  2.69065  2.93838  3.34319  5.47566  4.14778     74 k x - -
          2.68618  4.42225  2.77519  2.73123  3.46354  2.40513  3.72494  3.29354  2.67741  2.69355  4.24690  2.90347  2.73739  3.18146  2.89801  2.37887  2.77519  2.98518  4.58477  3.61503
          0.02695  4.02289  4.74524  0.61958  0.77255  0.48576  0.95510
     73   1.64182  4.18480  3.56325  3.23197  4.12531  3.04574  4.23682  3.25247  3.20753  3.13355  4.05315  3.38497  3.76704  3.52846  3.49915  2.49222  1.46160  2.86678  5.54301  4.33337     75 t x - -
          2.68618  4.42225  2.77519  2.73123  3.46354  2.40513  3.72494  3.29354  2.67741  2.69355  4.24690  2.90347  2.73739  3.18146  2.89801  2.37887  2.77519  2.98518  4.58477  3.61503
          0.21136  4.02289  1.75670  0.61958  0.77255  0.48576  0.95510
     74   2.62401  4.45323  3.17432  2.83189  3.16983  2.13891  3.74887  3.18096  2.83479  2.82894  3.78196  3.21082  3.88626  3.18651  3.16660  2.76928  2.93788  2.91400  4.68742  2.06994     76 y x - -
          2.68618  4.42225  2.77519  2.73123  3.46354  2.40513  3.72494  3.29354  2.67741  2.69355  4.24690  2.90347  2.73739  3.18146  2.89801  2.37887  2.77519  2.98518  4.58477  3.61503
          0.03233  3.84386  4.56620  0.61958  0.77255  0.64616  0.74245
     75   1.62371  4.20131  3.21280  2.92471  4.07778  2.98099  4.03735  3.37549  2.96612  3.12403  4.02780  3.18572  2.10850  3.30088  3.29158  2.43794  2.71594  2.96334  5.44452  4.21026     77 a x - -
          2.68618  4.42225  2.77519  2.73123  3.46354  2.40513  3.72494  3.29354  2.67741  2.69355  4.24690  2.90347  2.73739  3.18146  2.89801  2.37887  2.77519  2.98518  4.58477  3.61503
          0.03233  3.84386  4.56620  0.61958  0.77255  0.64616  0.74245
     76   2.60398  4.77243  1.85772  2.32371  4.24679  3.16968  3.75288  3.58628  2.67590  3.28293  4.15877  2.83832  3.75866  2.93916  3.15369  2.63505  2.07126  3.22911  5.53816  4.17051     78 d x - -
          2.68618  4.42225  2.77519  2.73123  3.46354  2.40513  3.72494  3.29354  2.67741  2.69355  4.24690  2.90347  2.73739  3.18146  2.89801  2.37887  2.77519  2.98518  4.58477  3.61503
          0.03233  3.84386  4.56620  0.61958  0.77255  0.39713  1.11550
     77   3.31803  4.66863  4.65223  4.18604  1.44350  4.36897  4.18289  2.44403  4.03544  1.34490  3.10613  4.29145  4.64197  4.14373  4.14760  3.73972  3.55265  2.52639  4.41977  2.87505     79 l x - -
          2.68618  4.42225  2.77519  2.73123  3.46354  2.40513  3.72494  3.29354  2.67741  2.69355  4.24690  2.90347  2.73739  3.18146  2.89801  2.37887  2.77519  2.98518  4.58477  3.61503
          0.02695  4.02289  4.74524  0.61958  0.77255  0.48576  0.95510
     78   2.08283  5.06042  2.02992  2.27196  4.40048  3.29843  3.68394  3.85028  2.53230  3.40766  4.22105  2.82062  3.81048  2.18580  3.02675  2.68341  2.97555  3.46711  5.60292  4.20463     80 d x - -
          2.68618  4.42225  2.77519  2.73123  3.46354  2.40513  3.72494  3.29354  2.67741  2.69355  4.24690  2.90347  2.73739  3.18146  2.89801  2.37887  2.77519  2.98518  4.58477  3.61503
          0.02695  4.02289  4.74524  0.61958  0.77255  0.48576  0.95510
     79   3.27325  4.60217  4.81417  4.28759  3.17685  4.53103  4.87975  1.59623  4.11462  1.04147  2.99887  4.54689  4.75414  4.30553  4.26292  3.90440  3.51066  2.04283  5.23877  4.09895     81 l x - -
          2.68618  4.42225  2.77519  2.73123  3.46354  2.40513  3.72494  3.29354  2.67741  2.69355  4.24690  2.90347  2.73739  3.18146  2.89801  2.37887  2.77519  2.98518  4.58477  3.61503
          0.02695  4.02289  4.74524  0.61958  0.77255  0.48576  0.95510
     80   2.62192  4.69418  2.21231  2.48122  3.98702  2.41052  3.74738  2.45134  2.63658  3.02031  3.88980  2.98374  3.84102  2.94204  3.08980  2.69135  2.89515  3.00355  5.32669  4.00181     82 d x - -
          2.68618  4.42225  2.77519  2.73123  3.46354  2.40513  3.72494  3.29354  2.67741  2.69355  4.24690  2.90347  2.73739  3.18146  2.89801  2.37887  2.77519  2.98518  4.58477  3.61503
          0.02695  4.02289  4.74524  0.61958  0.77255  0.48576  0.95510
     81   1.68055  4.18626  3.56133  3.23202  4.12542  3.04701  4.23771  3.24948  3.20731  3.13227  4.05364  3.38558  3.76838  3.52944  3.49835  2.49412  1.43036  2.86508  5.54394  4.33404     83 t x - -
          2.68618  4.42225  2.77519  2.73123  3.46354  2.40513  3.72494  3.29354  2.67741  2.69355  4.24690  2.90347  2.73739  3.18146  2.89801  2.37887  2.77519  2.98518  4.58477  3.61503
          0.02695  4.02289  4.74524  0.61958  0.77255  0.48576  0.95510
     82   2.06906  4.47420  3.23416  2.75440  3.78559  3.40554  3.82795  3.00047  2.67775  2.77050  3.69891  3.18050  3.88468  2.28190  3.04531  2.71765  2.85698  2.16171  5.18931  3.92264     84 a x - -
          2.68618  4.42225  2.77519  2.73123  3.46354  2.40513  3.72494  3.29354  2.67741  2.69355  4.24690  2.90347  2.73739  3.18146  2.89801  2.37887  2.77519  2.98518  4.58477  3.61503
          0.02695  4.02289  4.74524  0.61958  0.77255  0.48576  0.95510
     83   2.96253  4.69240  3.58635  3.44877  4.42729  3.37151  4.51203  4.01369  3.51939  3.62329  4.68105  3.73926  0.59005  3.90357  3.74599  3.13523  3.41638  3.64152  5.57039  4.55072     85 P x - -
          2.68591  4.42232  2.77526  2.73130  3.46288  2.40519  3.72501  3.29361  2.67747  2.69362  4.24696  2.90353  2.73746  3.18153  2.89807  2.37893  2.77490  2.98525  4.58484  3.61510
          0.19094  1.80104  4.74524  0.93157  0.50077  0.48576  0.95510
     84   2.54494  4.64487  2.74361  2.55185  4.33303  3.14747  3.90312  3.86417  2.78665  3.47877  4.31959  1.58092  3.79430  3.10733  3.19879  1.90661  2.93342  3.40427  5.61878  4.25905     89 n x - -
          2.68618  4.42225  2.77519  2.73123  3.46354  2.40513  3.72494  3.29354  2.67741  2.69355  4.24690  2.90347  2.73739  3.18146  2.89801  2.37887  2.77519  2.98518  4.58477  3.61503
          0.02695  4.02289  4.74524  0.61958  0.77255  0.48576  0.95510
     85   3.45525  4.81365  4.44508  4.19022  0.79433  4.10554  3.95214  2.96276  4.09402  2.29914  3.67201  4.19144  4.56233  4.22104  4.17648  3.71602  3.75726  2.96415  4.16051  2.51027     90 f x - -
          2.68618  4.42225  2.77519  2.73123  3.46354  2.40513  3.72494  3.29354  2.67741  2.69355  4.24690  2.90347  2.73739  3.18146  2.89801  2.37887  2.77519  2.98518  4.58477  3.61503
          0.02695  4.02289  4.74524  0.61958  0.77255  0.48576  0.95510
     86   1.64239  4.27934  3.33691  3.05732  4.22221  3.05202  4.16688  3.53973  3.10594  3.27815  4.17150  3.29627  1.60568  3.43262  3.42710  2.51496  2.80336  3.10014  5.57963  4.35338     91 p x - -
          2.68618  4.42225  2.77519  2.73123  3.46354  2.40513  3.72494  3.29354  2.67741  2.69355  4.24690  2.90347  2.73739  3.18146  2.89801  2.37887  2.77519  2.98518  4.58477  3.61503
          0.02695  4.02289  4.74524  0.61958  0.77255  0.48576  0.95510
     87   3.22336  4.54310  4.80859  4.29233  3.27637  4.51359  4.90758  1.23934  4.12462  1.38468  3.10648  4.53985  4.75998  4.34696  4.28594  3.89239  3.46806  1.88242  5.30695  4.13614     92 i x - -
          2.68618  4.42225  2.77519  2.73123  3.46354  2.40513  3.72494  3.29354  2.67741  2.69355  4.24690  2.90347  2.73739  3.18146  2.89801  2.37887  2.77519  2.98518  4.58477  3.61503
          0.02695  4.02289  4.74524  0.61958  0.77255  0.48576  0.95510
     88   1.67711  4.18640  3.45221  3.10707  4.21644  2.01269  4.16625  3.56682  3.13777  3.29269  4.13019  3.29553  3.71165  3.43113  3.46678  2.42588  1.85339  3.08095  5.57050  4.35475     93 a x - -
          2.68618  4.42225  2.77519  2.73123  3.46354  2.40513  3.72494  3.29354  2.67741  2.69355  4.24690  2.90347  2.73739  3.18146  2.89801  2.37887  2.77519  2.98518  4.58477  3.61503
          0.02695  4.02289  4.74524  0.61958  0.77255  0.48576  0.95510
     89   2.28241  4.25181  3.24200  3.02827  4.39720  1.94393  4.20428  3.87057  3.18018  3.53458  4.35743  3.25095  3.71453  3.46424  3.51299  1.26341  2.77049  3.29099  5.71194  4.47443     94 s x - -
          2.68620  4.42227  2.77522  2.73126  3.46356  2.40515  3.72497  3.29356  2.67743  2.69357  4.24692  2.90349  2.73742  3.18149  2.89803  2.37889  2.77481  2.98521  4.58479  3.61505
          0.21136  1.70473  4.74524  0.28134  1.40558  0.48576  0.95510
     90   2.66295  4.86755  2.86549  2.47165  4.31946  2.34794  3.69326  3.76229  2.37763  3.31899  4.13769  2.23470  3.83304  2.84497  2.13901  2.68699  2.93967  3.38127  5.48547  4.16331     96 r x - -
          2.68618  4.42225  2.77519  2.73123  3.46354  2.40513  3.72494  3.29354  2.67741  2.69355  4.24690  2.90347  2.73739  3.18146  2.89801  2.37887  2.77519  2.98518  4.58477  3.61503
          0.02695  4.02289  4.74524  0.61958  0.77255  0.48576  0.95510
     91   2.51199  4.32668  3.54564  3.16247  3.80010  3.30677  4.14695  2.85734  3.10089  2.73458  3.77760  3.43767  1.70746  3.45608  3.40500  2.72910  2.90017  1.90554  5.31042  4.05891     97 p x - -
          2.68618  4.42225  2.77519  2.73123  3.46354  2.40513  3.72494  3.29354  2.67741  2.69355  4.24690  2.90347  2.73739  3.18146  2.89801  2.37887  2.77519  2.98518  4.58477  3.61503
          0.02695  4.02289  4.74524  0.61958  0.77255  0.48576  0.95510
     92   3.07450  4.54404  4.16783  3.68611  2.63011  4.04750  3.93428  2.62326  3.49110  1.27214  3.29669  3.88885  4.38985  3.76322  3.68586  3.38851  3.31038  2.59391  4.33918  2.00959     98 l x - -
          2.68618  4.42225  2.77519  2.73123  3.46354  2.40513  3.72494  3.29354  2.67741  2.69355  4.24690  2.90347  2.73739  3.18146  2.89801  2.37887  2.77519  2.98518  4.58477  3.61503
          0.02695  4.02289  4.74524  0.61958  0.77255  0.48576  0.95510
     93   2.55747  2.62054  3.95679  3.42550  3.41354  3.53734  4.14046  2.44326  3.29342  1.88838  3.37679  3.64000  4.03629  3.58347  3.53327  2.88659  2.12927  2.25253  4.97748  3.76995     99 l x - -
          2.68618  4.42225  2.77519  2.73123  3.46354  2.40513  3.72494  3.29354  2.67741  2.69355  4.24690  2.90347  2.73739  3.18146  2.89801  2.37887  2.77519  2.98518  4.58477  3.61503
          0.02695  4.02289  4.74524  0.61958  0.77255  0.48576  0.95510
     94   1.63193  1.57130  4.06781  3.71311  3.93695  3.06327  4.43682  2.98153  3.58094  2.94797  3.91637  3.62216  3.80827  3.85405  3.76414  2.52667  2.75566  2.64817  5.43169  4.25324    100 c x - -
          2.68618  4.42225  2.77519  2.73123  3.46354  2.40513  3.72494  3.29354  2.67741  2.69355  4.24690  2.90347  2.73739  3.18146  2.89801  2.37887  2.77519  2.98518  4.58477  3.61503
          0.02695  4.02289  4.74524  0.61958  0.77255  0.48576  0.95510
     95   1.18085  4.18760  3.43265  3.19649  4.33509  1.92173  4.28367  3.69021  3.29189  3.43355  4.28422  3.34198  3.72047  3.57157  3.58982  2.44045  2.75346  3.16305  5.67941  4.48337    101 a x - -
          2.68618  4.42225  2.77519  2.73123  3.46354  2.40513  3.72494  3.29354  2.67741  2.69355  4.24690  2.90347  2.73739  3.18146  2.89801  2.37887  2.77519  2.98518  4.58477  3.61503
          0.02695  4.02289  4.74524  0.61958  0.77255  0.48576  0.95510
     96   2.00204  4.71620  2.06600  2.45126  4.25039  3.23568  3.78286  3.60341  2.66253  3.27198  4.10590  2.94331  3.79189  2.95478  3.13121  2.61594  2.18625  3.22648  5.52668  4.18354    102 a x - -
          2.68618  4.42225  2.77519  2.73123  3.46354  2.40513  3.72494  3.29354  2.67741  2.69355  4.24690  2.90347  2.73739  3.18146  2.89801  2.37887  2.77519  2.98518  4.58477  3.61503
          0.02695  4.02289  4.74524  0.61958  0.77255  0.48576  0.95510
     97   2.65313  4.85238  2.92547  2.48803  4.28265  3.35664  3.67629  3.72431  2.34221  3.28306  4.10085  2.26825  3.83279  2.82610  2.09163  2.12292  2.92300  3.35029  5.45077  4.13120    103 r x - -
          2.68618  4.42225  2.77519  2.73123  3.46354  2.40513  3.72494  3.29354  2.67741  2.69355  4.24690  2.90347  2.73739  3.18146  2.89801  2.37887  2.77519  2.98518  4.58477  3.61503
          0.02695  4.02289  4.74524  0.61958  0.77255  0.48576  0.95510
     98   2.45620  4.52183  2.92480  2.62519  4.26637  2.19564  3.89009  3.68998  2.76475  3.32393  4.14947  2.17111  3.76533  3.08507  3.17976  2.55431  2.02079  3.25145  5.54933  4.24613    104 t x - -
          2.68618  4.42225  2.77519  2.73123  3.46354  2.40513  3.72494  3.29354  2.67741  2.69355  4.24690  2.90347  2.73739  3.18146  2.89801  2.37887  2.77519  2.98518  4.58477  3.61503
          0.02695  4.02289  4.74524  0.61958  0.77255  0.48576  0.95510
     99   2.68786  4.87193  2.10724  2.37549  3.97604  2.44808  3.69593  3.57540  2.59969  3.18008  4.02644  2.90390  3.83711  2.89169  3.07665  2.70688  2.94963  3.24866  5.31529  2.56132    105 d x - -
          2.68618  4.42225  2.77519  2.73123  3.46354  2.40513  3.72494  3.29354  2.67741  2.69355  4.24690  2.90347  2.73739  3.18146  2.89801  2.37887  2.77519  2.98518  4.58477  3.61503
          0.02695  4.02289  4.74524  0.61958  0.77255  0.48576  0.95510
    100   2.76844  0.68042  4.31944  4.09502  4.05437  3.35763  4.70926  3.22536  3.92357  3.13302  4.26002  4.04212  4.07623  4.26363  4.02049  3.04005  3.24804  2.95923  5.43621  4.34039    106 C x - -
          2.68618  4.42225  2.77519  2.73123  3.46354  2.40513  3.72494  3.29354  2.67741  2.69355  4.24690  2.90347  2.73739  3.18146  2.89801  2.37887  2.77519  2.98518  4.58477  3.61503
          0.02695  4.02289  4.74524  0.61958  0.77255  0.48576  0.95510
    101   1.87061  4.24574  3.52939  3.07826  3.81109  3.24056  4.05873  2.92028  3.03822  2.80442  3.74194  3.35561  2.37659  3.35540  3.36895  2.62048  2.79054  1.98370  5.26423  4.03463    107 a x - -
          2.68618  4.42225  2.77519  2.73123  3.46354  2.40513  3.72494  3.29354  2.67741  2.69355  4.24690  2.90347  2.73739  3.18146  2.89801  2.37887  2.77519  2.98518  4.58477  3.61503
          0.19558  4.02289  1.83422  0.61958  0.77255  0.48576  0.95510
    102   2.45176  4.52205  2.71861  2.51729  4.19436  3.07043  3.83726  3.71507  2.71831  3.34752  4.19592  1.95514  3.71825  3.05099  3.11535  1.83820  2.84302  3.27028  5.49750  4.14760    108 s x - -
          2.68618  4.42225  2.77519  2.73123  3.46354  2.40513  3.72494  3.29354  2.67741  2.69355  4.24690  2.90347  2.73739  3.18146  2.89801  2.37887  2.77519  2.98518  4.58477  3.61503
          0.03183  3.85914  4.58149  0.61958  0.77255  0.63445  0.75550
    103   1.63030  4.20859  3.22117  2.93313  4.08934  2.98722  4.04616  3.38937  2.97520  3.13640  4.03899  3.19345  2.04986  3.30939  3.30089  2.44430  2.72306  2.97509  5.45493  4.22097    109 a x - -
          2.68618  4.42225  2.77519  2.73123  3.46354  2.40513  3.72494  3.29354  2.67741  2.69355  4.24690  2.90347  2.73739  3.18146  2.89801  2.37887  2.77519  2.98518  4.58477  3.61503
          0.03183  3.85914  4.58149  0.61958  0.77255  0.63445  0.75550
    104   2.30862  4.22878  3.19501  3.01027  4.06307  2.95892  4.12044  3.58393  3.08313  3.30522  4.23250  3.23711  3.69665  3.43351  3.36950  1.11133  2.78777  3.12195  5.43665  4.14655    110 s x - -
          2.68618  4.42225  2.77519  2.73123  3.46354  2.40513  3.72494  3.29354  2.67741  2.69355  4.24690  2.90347  2.73739  3.18146  2.89801  2.37887  2.77519  2.98518  4.58477  3.61503
          0.03183  3.85914  4.58149  0.61958  0.77255  0.63445  0.75550
    105   2.53995  4.62662  2.69379  2.47819  4.19207  3.13786  3.80104  3.69844  2.65665  3.31861  4.17983  1.93630  2.24874  3.00690  3.05624  2.60710  2.89963  3.29161  5.46896  4.13157    111 n x - -
          2.68618  4.42225  2.77519  2.73123  3.46354  2.40513  3.72494  3.29354  2.67741  2.69355  4.24690  2.90347  2.73739  3.18146  2.89801  2.37887  2.77519  2.98518  4.58477  3.61503
          0.25413  3.85914  1.59295  0.61958  0.77255  0.40289  1.10379
    106   1.93804  4.62003  2.98375  2.60412  4.11173  3.27954  3.73019  3.40183  1.81264  3.09393  3.98613  3.03790  3.81159  2.91835  2.69289  2.67663  2.89881  3.07977  5.35564  4.08536    112 k x - -
          2.68618  4.42225  2.77519  2.73123  3.46354  2.40513  3.72494  3.29354  2.67741  2.69355  4.24690  2.90347  2.73739  3.18146  2.89801  2.37887  2.77519  2.98518  4.58477  3.61503
          0.03233  3.84386  4.56620  0.61958  0.77255  0.39713  1.11550
    107   2.35541  4.33031  3.18625  2.92765  4.27161  3.04322  4.09760  3.73023  3.01550  3.39542  4.24499  3.21486  1.63351  3.34510  3.35867  1.73693  2.80820  3.23562  5.59622  4.33167    113 p x - -
          2.68618  4.42225  2.77519  2.73123  3.46354  2.40513  3.72494  3.29354  2.67741  2.69355  4.24690  2.90347  2.73739  3.18146  2.89801  2.37887  2.77519  2.98518  4.58477  3.61503
          0.02695  4.02289  4.74524  0.61958  0.77255  0.48576  0.95510
    108   1.64239  4.27934  3.33691  3.05732  4.22221  3.05202  4.16688  3.53973  3.10594  3.27815  4.17150  3.29627  1.60568  3.43262  3.42710  2.51496  2.80336  3.10014  5.57963  4.35338    114 p x - -
          2.68618  4.42225  2.77519  2.73123  3.46354  2.40513  3.72494  3.29354  2.67741  2.69355  4.24690  2.90347  2.73739  3.18146  2.89801  2.37887  2.77519  2.98518  4.58477  3.61503
          0.02695  4.02289  4.74524  0.61958  0.77255  0.48576  0.95510
    109   1.76526  4.25824  3.37835  2.97981  4.10568  3.07604  4.05246  3.42811  2.97952  3.15805  4.01381  3.24867  2.32398  3.30008  3.33137  2.48238  1.93085  3.01078  5.46461  4.22839    115 a x - -
          2.68618  4.42225  2.77519  2.73123  3.46354  2.40513  3.72494  3.29354  2.67741  2.69355  4.24690  2.90347  2.73739  3.18146  2.89801  2.37887  2.77519  2.98518  4.58477  3.61503
          0.02695  4.02289  4.74524  0.61958  0.77255  0.48576  0.95510
    110   2.81266  5.08303  2.62806  2.38372  4.38043  3.35122  3.71392  3.92270  2.42528  3.45278  4.30323  2.08349  3.87685  1.69715  2.80299  2.79339  3.08084  3.55119  5.55973  4.18356    116 q x - -
          2.68618  4.42225  2.77519  2.73123  3.46354  2.40513  3.72494  3.29354  2.67741  2.69355  4.24690  2.90347  2.73739  3.18146  2.89801  2.37887  2.77519  2.98518  4.58477  3.61503
          0.02695  4.02289  4.74524  0.61958  0.77255  0.48576  0.95510
    111   2.55828  4.29750  3.67632  3.27151  3.70202  3.40718  4.19726  2.60929  3.19870  2.60232  3.66275  3.53364  2.32555  3.53962  3.48673  2.81796  2.92519  1.44611  5.25404  4.01529    117 v x - -
          2.68618  4.42225  2.77519  2.73123  3.46354  2.40513  3.72494  3.29354  2.67741  2.69355  4.24690  2.90347  2.73739  3.18146  2.89801  2.37887  2.77519  2.98518  4.58477  3.61503
          0.02695  4.02289  4.74524  0.61958  0.77255  0.48576  0.95510
    112   2.49980  4.51941  2.96869  2.69080  4.17845  3.17902  3.92177  3.55791  2.77558  3.26072  4.12730  2.09010  3.80454  3.13835  3.15120  2.61091  1.61529  3.16676  5.49766  4.19194    118 t x - -
          2.68618  4.42225  2.77519  2.73123  3.46354  2.40513  3.72494  3.29354  2.67741  2.69355  4.24690  2.90347  2.73739  3.18146  2.89801  2.37887  2.77519  2.98518  4.58477  3.61503
          0.02695  4.02289  4.74524  0.61958  0.77255  0.48576  0.95510
    113   1.68878  4.18372  3.48922  3.11368  4.17637  3.00300  4.15070  3.51935  3.11463  3.25091  4.09189  3.30198  3.71557  3.41627  3.44263  1.77537  1.86545  3.04973  5.53597  4.31863    119 a x - -
          2.68618  4.42225  2.77519  2.73123  3.46354  2.40513  3.72494  3.29354  2.67741  2.69355  4.24690  2.90347  2.73739  3.18146  2.89801  2.37887  2.77519  2.98518  4.58477  3.61503
          0.02695  4.02289  4.74524  0.61958  0.77255  0.48576  0.95510
    114   2.12362  4.92520  3.16944  2.60333  4.30525  3.49794  3.63496  3.68069  1.76962  3.23092  4.06915  3.06557  3.90642  2.77945  1.97133  2.79773  2.99488  3.34999  5.39273  4.13392    120 k x - -
          2.68618  4.42225  2.77519  2.73123  3.46354  2.40513  3.72494  3.29354  2.67741  2.69355  4.24690  2.90347  2.73739  3.18146  2.89801  2.37887  2.77519  2.98518  4.58477  3.61503
          0.02695  4.02289  4.74524  0.61958  0.77255  0.48576  0.95510
    115   3.14938  4.52952  4.54441  4.16783  3.47934  4.22499  4.87010  0.90897  3.99884  2.03724  3.39398  4.39238  4.64393  4.33313  4.17851  3.73688  3.44678  1.86144  5.39960  4.14929    121 i x - -
          2.68618  4.42225  2.77519  2.73123  3.46354  2.40513  3.72494  3.29354  2.67741  2.69355  4.24690  2.90347  2.73739  3.18146  2.89801  2.37887  2.77519  2.98518  4.58477  3.61503
          0.02695  4.02289  4.74524  0.61958  0.77255  0.48576  0.95510
    116   2.76844  0.68042  4.31944  4.09502  4.05437  3.35763  4.70926  3.22536  3.92357  3.13302  4.26002  4.04212  4.07623  4.26363  4.02049  3.04005  3.24804  2.95923  5.43621  4.34039    122 C x - -
          2.68618  4.42225  2.77519  2.73123  3.46354  2.40513  3.72494  3.29354  2.67741  2.69355  4.24690  2.90347  2.73739  3.18146  2.89801  2.37887  2.77519  2.98518  4.58477  3.61503
          0.02695  4.02289  4.74524  0.61958  0.77255  0.48576  0.95510
    117   2.69509  4.90476  2.57733  1.80378  4.38164  3.25394  3.78622  3.82400  2.64230  3.42514  4.27050  2.89457  3.83048  2.96181  3.08942  1.62248  3.01015  3.43517  5.62066  4.25272    123 s x - -
          2.68618  4.42225  2.77519  2.73123  3.46354  2.40513  3.72494  3.29354  2.67741  2.69355  4.24690  2.90347  2.73739  3.18146  2.89801  2.37887  2.77519  2.98518  4.58477  3.61503
          0.02695  4.02289  4.74524  0.61958  0.77255  0.48576  0.95510
    118   2.86220  4.62040  3.56659  3.48626  4.62141  0.53062  4.59525  4.25966  3.68785  3.89428  4.87285  3.73121  4.01624  4.00030  3.90535  3.03878  3.35516  3.75896  5.67468  4.72914    124 G x - -
          2.68618  4.42225  2.77519  2.73123  3.46354  2.40513  3.72494  3.29354  2.67741  2.69355  4.24690  2.90347  2.73739  3.18146  2.89801  2.37887  2.77519  2.98518  4.58477  3.61503
          0.02695  4.02289  4.74524  0.61958  0.77255  0.48576  0.95510
    119   2.81266  5.08303  2.62806  2.38372  4.38043  3.35122  3.71392  3.92270  2.42528  3.45278  4.30323  2.08349  3.87685  1.69715  2.80299  2.79339  3.08084  3.55119  5.55973  4.18356    125 q x - -
          2.68618  4.42225  2.77519  2.73123  3.46354  2.40513  3.72494  3.29354  2.67741  2.69355  4.24690  2.90347  2.73739  3.18146  2.89801  2.37887  2.77519  2.98518  4.58477  3.61503
          0.02695  4.02289  4.74524  0.61958  0.77255  0.48576  0.95510
    120   2.26434  4.23145  3.33851  3.00727  4.27108  2.02366  4.11956  3.68445  3.06573  3.35737  4.17821  3.24142  3.70747  3.36427  3.41517  1.78242  1.86708  3.16841  5.59910  4.36624    126 s x - -
          2.68618  4.42225  2.77519  2.73123  3.46354  2.40513  3.72494  3.29354  2.67741  2.69355  4.24690  2.90347  2.73739  3.18146  2.89801  2.37887  2.77519  2.98518  4.58477  3.61503
          0.02695  4.02289  4.74524  0.61958  0.77255  0.48576  0.95510
    121   3.07242  4.46083  4.58199  4.08366  3.37513  4.27456  4.76470  1.93324  3.92657  1.49536  3.23488  4.32489  4.61648  4.20164  4.12457  3.65479  3.34112  1.22612  5.30901  4.09984    127 v x - -
          2.68618  4.42225  2.77519  2.73123  3.46354  2.40513  3.72494  3.29354  2.67741  2.69355  4.24690  2.90347  2.73739  3.18146  2.89801  2.37887  2.77519  2.98518  4.58477  3.61503
          0.02695  4.02289  4.74524  0.61958  0.77255  0.48576  0.95510
    122   2.73296  4.52726  3.43642  2.94917  3.77679  3.57920  3.91658  2.72615  1.99299  2.68914  3.69889  3.34744  4.03091  3.16624  2.91497  2.92724  3.00030  1.62244  5.21638  3.96394    128 v x - -
          2.68618  4.42225  2.77519  2.73123  3.46354  2.40513  3.72494  3.29354  2.67741  2.69355  4.24690  2.90347  2.73739  3.18146  2.89801  2.37887  2.77519  2.98518  4.58477  3.61503
          0.02695  4.02289  4.74524  0.61958  0.77255  0.48576  0.95510
    123   1.21689  4.18888  3.42749  3.19179  4.33857  1.85131  4.28193  3.69601  3.28950  3.43726  4.28693  3.33934  3.71987  3.56872  3.58873  2.43984  2.75341  3.16690  5.68174  4.48511    129 a x - -
          2.68618  4.42225  2.77519  2.73123  3.46354  2.40513  3.72494  3.29354  2.67741  2.69355  4.24690  2.90347  2.73739  3.18146  2.89801  2.37887  2.77519  2.98518  4.58477  3.61503
          0.02695  4.02289  4.74524  0.61958  0.77255  0.48576  0.95510
    124   3.47074  4.89856  4.06325  3.82290  2.31350  4.00766  3.69849  3.45967  3.67621  2.87422  4.11949  3.91309  4.47898  3.94577  3.82816  3.59162  3.75870  3.33762  3.96231  0.74813    130 y x - -
          2.68618  4.42225  2.77519  2.73123  3.46354  2.40513  3.72494  3.29354  2.67741  2.69355  4.24690  2.90347  2.73739  3.18146  2.89801  2.37887  2.77519  2.98518  4.58477  3.61503
          0.02695  4.02289  4.74524  0.61958  0.77255  0.48576  0.95510
    125   3.11154  4.42702  4.81602  4.32420  3.56289  4.45425  5.03693  1.17288  4.20853  2.05564  3.36807  4.54155  4.76798  4.47227  4.40424  3.84625  3.37930  1.29582  5.54128  4.33821    131 i x - -
          2.68618  4.42225  2.77519  2.73123  3.46354  2.40513  3.72494  3.29354  2.67741  2.69355  4.24690  2.90347  2.73739  3.18146  2.89801  2.37887  2.77519  2.98518  4.58477  3.61503
          0.02695  4.02289  4.74524  0.61958  0.77255  0.48576  0.95510
    126   1.67752  4.18312  3.49059  3.11500  4.17542  3.00299  4.15129  3.51791  3.11571  3.24996  4.09112  3.30268  3.71565  3.41721  3.44341  1.78753  1.86530  3.04866  5.53538  4.31824    132 a x - -
          2.68618  4.42225  2.77519  2.73123  3.46354  2.40513  3.72494  3.29354  2.67741  2.69355  4.24690  2.90347  2.73739  3.18146  2.89801  2.37887  2.77519  2.98518  4.58477  3.61503
          0.21136  4.02289  1.75670  0.61958  0.77255  0.48576  0.95510
    127   2.63038  4.40820  3.29826  3.19426  4.33623  0.77466  4.31592  3.92924  3.37160  3.58688  4.56270  3.46266  3.79841  3.69808  3.61042  2.80155  3.10941  3.46311  5.43856  4.43730    133 g x - -
          2.68618  4.42225  2.77519  2.73123  3.46354  2.40513  3.72494  3.29354  2.67741  2.69355  4.24690  2.90347  2.73739  3.18146  2.89801  2.37887  2.77519  2.98518  4.58477  3.61503
          0.03233  3.84386  4.56620  0.61958  0.77255  0.39713  1.11550
    128   2.35541  4.33031  3.18625  2.92765  4.27161  3.04322  4.09760  3.73023  3.01550  3.39542  4.24499  3.21486  1.63351  3.34510  3.35867  1.73693  2.80820  3.23562  5.59622  4.33167    134 p x - -
          2.68618  4.42225  2.77519  2.73123  3.46354  2.40513  3.72494  3.29354  2.67741  2.69355  4.24690  2.90347  2.73739  3.18146  2.89801  2.37887  2.77519  2.98518  4.58477  3.61503
          0.02695  4.02289  4.74524  0.61958  0.77255  0.48576  0.95510
    129   2.53965  4.59807  2.86705  2.61788  4.24245  3.18770  3.89779  3.64210  2.74455  3.32730  4.19135  1.61697  3.80993  3.10331  3.13325  2.63058  2.08011  3.24266  5.54267  4.21719    135 n x - -
          2.68618  4.42225  2.77519  2.73123  3.46354  2.40513  3.72494  3.29354  2.67741  2.69355  4.24690  2.90347  2.73739  3.18146  2.89801  2.37887  2.77519  2.98518  4.58477  3.61503
          0.02695  4.02289  4.74524  0.61958  0.77255  0.48576  0.95510
    130   2.81449  5.08989  2.58586  2.36555  4.38666  3.33610  3.72498  3.93604  2.46466  3.46949  4.32195  1.68900  3.87378  2.06804  2.85482  2.79290  3.08838  3.56169  5.57832  4.19288    136 n x - -
          2.68618  4.42225  2.77519  2.73123  3.46354  2.40513  3.72494  3.29354  2.67741  2.69355  4.24690  2.90347  2.73739  3.18146  2.89801  2.37887  2.77519  2.98518  4.58477  3.61503
          0.02695  4.02289  4.74524  0.61958  0.77255  0.48576  0.95510
    131   2.71431  4.72188  3.32920  2.79613  4.19948  3.43237  3.75955  3.54121  2.27043  3.15874  4.05218  3.19188  3.92193  2.93785  1.52993  2.80256  2.17322  3.22230  5.37773  4.14192    137 r x - -
          2.68618  4.42225  2.77519  2.73123  3.46354  2.40513  3.72494  3.29354  2.67741  2.69355  4.24690  2.90347  2.73739  3.18146  2.89801  2.37887  2.77519  2.98518  4.58477  3.61503
          0.02695  4.02289  4.74524  0.61958  0.77255  0.48576  0.95510
    132   3.22727  4.54684  4.81252  4.29451  3.26731  4.51666  4.90646  1.26377  4.12741  1.35178  3.09566  4.54245  4.75998  4.34510  4.28684  3.89443  3.47102  1.89430  5.30089  4.13438    138 i x - -
          2.68618  4.42225  2.77519  2.73123  3.46354  2.40513  3.72494  3.29354  2.67741  2.69355  4.24690  2.90347  2.73739  3.18146  2.89801  2.37887  2.77519  2.98518  4.58477  3.61503
          0.02695  4.02289  4.74524  0.61958  0.77255  0.48576  0.95510
    133   3.14516  4.61226  4.14611  3.69325  2.42983  4.05365  3.76660  2.80751  3.49505  1.66606  3.49142  3.84952  4.40860  3.75952  3.68670  3.40132  3.38287  2.73992  4.11001  1.43747    139 y x - -
          2.68618  4.42225  2.77519  2.73123  3.46354  2.40513  3.72494  3.29354  2.67741  2.69355  4.24690  2.90347  2.73739  3.18146  2.89801  2.37887  2.77519  2.98518  4.58477  3.61503
          0.02695  4.02289  4.74524  0.61958  0.77255  0.48576  0.95510
    134   2.96253  4.69240  3.58635  3.44877  4.42729  3.37151  4.51203  4.01369  3.51939  3.62329  4.68105  3.73926  0.59005  3.90357  3.74599  3.13523  3.41638  3.64152  5.57039  4.55072    140 P x - -
          2.68618  4.42225  2.77519  2.73123  3.46354  2.40513  3.72494  3.29354  2.67741  2.69355  4.24690  2.90347  2.73739  3.18146  2.89801  2.37887  2.77519  2.98518  4.58477  3.61503
          0.02695  4.02289  4.74524  0.61958  0.77255  0.48576  0.95510
    135   1.30167  4.25563  3.37604  3.07631  4.20404  3.04314  4.16680  3.52109  3.11495  3.26207  4.14667  3.30238  2.12783  3.43447  3.43676  2.49796  2.78306  3.07929  5.56535  4.34216    141 a x - -
          2.68618  4.42225  2.77519  2.73123  3.46354  2.40513  3.72494  3.29354  2.67741  2.69355  4.24690  2.90347  2.73739  3.18146  2.89801  2.37887  2.77519  2.98518  4.58477  3.61503
          0.02695  4.02289  4.74524  0.61958  0.77255  0.48576  0.95510
    136   2.85452  4.85201  2.80189  2.70377  4.23981  3.28996  4.05199  3.98509  2.96969  3.61550  4.57163  0.91694  3.95025  3.32694  3.32780  2.91719  3.24254  3.59197  5.52861  4.17884    142 n x - -
          2.68618  4.42225  2.77519  2.73123  3.46354  2.40513  3.72494  3.29354  2.67741  2.69355  4.24690  2.90347  2.73739  3.18146  2.89801  2.37887  2.77519  2.98518  4.58477  3.61503
          0.02695  4.02289  4.74524  0.61958  0.77255  0.48576  0.95510
    137   2.76089  4.50137  3.57663  3.18316  3.36923  1.44333  3.98264  3.32190  3.07867  2.95451  3.91383  3.49768  4.01537  3.45485  3.35991  2.94521  3.09251  3.05319  2.11672  3.42240    143 g x - -
          2.68618  4.42225  2.77519  2.73123  3.46354  2.40513  3.72494  3.29354  2.67741  2.69355  4.24690  2.90347  2.73739  3.18146  2.89801  2.37887  2.77519  2.98518  4.58477  3.61503
          0.02695  4.02289  4.74524  0.61958  0.77255  0.48576  0.95510
    138   2.92783  5.14211  3.00071  2.57006  4.50172  3.52271  3.64841  3.92021  1.68561  3.40194  4.26202  3.04567  3.95651  1.65674  2.36910  2.91140  3.13733  3.58329  5.49953  4.23647    144 q x - -
          2.68618  4.42225  2.77519  2.73123  3.46354  2.40513  3.72494  3.29354  2.67741  2.69355  4.24690  2.90347  2.73739  3.18146  2.89801  2.37887  2.77519  2.98518  4.58477  3.61503
          0.02695  4.02289  4.74524  0.61958  0.77255  0.48576  0.95510
    139   2.86220  4.62040  3.56659  3.48626  4.62141  0.53062  4.59525  4.25966  3.68785  3.89428  4.87285  3.73121  4.01624  4.00030  3.90535  3.03878  3.35516  3.75896  5.67468  4.72914    145 G x - -
          2.68583  4.42227  2.77522  2.73126  3.46356  2.40515  3.72497  3.29356  2.67743  2.69357  4.24692  2.90349  2.73742  3.18149  2.89803  2.37889  2.77522  2.98521  4.58479  3.61505
          0.21136  1.70473  4.74524  0.28134  1.40558  0.48576  0.95510
    140   2.49993  4.34448  3.56832  3.33030  4.10827  3.17804  4.33528  3.25401  3.27624  3.11210  4.15488  3.51351  3.89455  3.66405  3.52608  2.70314  0.94024  2.93261  5.53274  4.32566    147 t x - -
          2.68618  4.42225  2.77519  2.73123  3.46354  2.40513  3.72494  3.29354  2.67741  2.69355  4.24690  2.90347  2.73739  3.18146  2.89801  2.37887  2.77519  2.98518  4.58477  3.61503
          0.02695  4.02289  4.74524  0.61958  0.77255  0.48576  0.95510
    141   1.64239  4.27934  3.33691  3.05732  4.22221  3.05202  4.16688  3.53973  3.10594  3.27815  4.17150  3.29627  1.60568  3.43262  3.42710  2.51496  2.80336  3.10014  5.57963  4.35338    148 p x - -
          2.68618  4.42225  2.77519  2.73123  3.46354  2.40513  3.72494  3.29354  2.67741  2.69355  4.24690  2.90347  2.73739  3.18146  2.89801  2.37887  2.77519  2.98518  4.58477  3.61503
          0.02695  4.02289  4.74524  0.61958  0.77255  0.48576  0.95510
    142   2.39482  4.31597  3.34344  3.16856  4.22922  3.04337  4.27307  3.77333  3.25254  3.48275  4.39773  3.36751  3.79508  3.59046  3.53228  0.88489  2.88665  3.27523  5.59009  4.31419    149 s x - -
          2.68618  4.42225  2.77519  2.73123  3.46354  2.40513  3.72494  3.29354  2.67741  2.69355  4.24690  2.90347  2.73739  3.18146  2.89801  2.37887  2.77519  2.98518  4.58477  3.61503
          0.02695  4.02289  4.74524  0.61958  0.77255  0.48576  0.95510
    143   2.86220  4.62040  3.56659  3.48626  4.62141  0.53062  4.59525  4.25966  3.68785  3.89428  4.87285  3.73121  4.01624  4.00030  3.90535  3.03878  3.35516  3.75896  5.67468  4.72914    150 G x - -
          2.68618  4.42225  2.77519  2.73123  3.46354  2.40513  3.72494  3.29354  2.67741  2.69355  4.24690  2.90347  2.73739  3.18146  2.89801  2.37887  2.77519  2.98518  4.58477  3.61503
          0.02695  4.02289  4.74524  0.61958  0.77255  0.48576  0.95510
    144   2.65727  4.79477  2.83176  2.52161  4.24823  3.29659  3.76673  3.74021  2.49456  3.31849  4.17292  2.99594  3.84383  1.72085  2.86054  1.99177  2.96855  3.36238  5.48417  4.14542    151 q x - -
          2.68618  4.42225  2.77519  2.73123  3.46354  2.40513  3.72494  3.29354  2.67741  2.69355  4.24690  2.90347  2.73739  3.18146  2.89801  2.37887  2.77519  2.98518  4.58477  3.61503
          0.02695  4.02289  4.74524  0.61958  0.77255  0.48576  0.95510
    145   1.21689  4.18888  3.42749  3.19179  4.33857  1.85131  4.28193  3.69601  3.28950  3.43726  4.28693  3.33934  3.71987  3.56872  3.58873  2.43984  2.75341  3.16690  5.68174  4.48511    152 a x - -
          2.68618  4.42225  2.77519  2.73123  3.46354  2.40513  3.72494  3.29354  2.67741  2.69355  4.24690  2.90347  2.73739  3.18146  2.89801  2.37887  2.77519  2.98518  4.58477  3.61503
          0.02695  4.02289  4.74524  0.61958  0.77255  0.48576  0.95510
    146   2.98038  5.10721  3.30567  2.72987  4.47671  3.60938  3.64007  3.89446  1.99178  3.35783  4.23452  3.15781  4.00612  2.01986  1.43763  2.98375  3.17206  3.57678  5.43490  4.21696    153 r x - -
          2.68618  4.42225  2.77519  2.73123  3.46354  2.40513  3.72494  3.29354  2.67741  2.69355  4.24690  2.90347  2.73739  3.18146  2.89801  2.37887  2.77519  2.98518  4.58477  3.61503
          0.02695  4.02289  4.74524  0.61958  0.77255  0.48576  0.95510
    147   2.76844  0.68042  4.31944  4.09502  4.05437  3.35763  4.70926  3.22536  3.92357  3.13302  4.26002  4.04212  4.07623  4.26363  4.02049  3.04005  3.24804  2.95923  5.43621  4.34039    154 C x - -
          2.68618  4.42225  2.77519  2.73123  3.46354  2.40513  3.72494  3.29354  2.67741  2.69355  4.24690  2.90347  2.73739  3.18146  2.89801  2.37887  2.77519  2.98518  4.58477  3.61503
          0.02695  4.02289  4.74524  0.61958  0.77255  0.48576  0.95510
    148   2.67271  4.37496  3.73016  3.27300  3.52879  3.56611  4.16216  2.53864  3.12161  1.77187  3.48054  3.57722  4.08215  3.50027  3.40279  2.94333  1.71028  2.38694  5.16036  3.91348    155 t x - -
          2.68618  4.42225  2.77519  2.73123  3.46354  2.40513  3.72494  3.29354  2.67741  2.69355  4.24690  2.90347  2.73739  3.18146  2.89801  2.37887  2.77519  2.98518  4.58477  3.61503
          0.19558  4.02289  1.83422  0.61958  0.77255  0.48576  0.95510
    149   2.21519  4.18186  3.10076  2.89427  4.25640  1.86373  4.08094  3.72179  3.04860  3.39511  4.22986  3.14101  3.63273  3.34260  3.38251  1.58930  2.69418  3.17486  5.57872  4.33185    156 s x - -
          2.68618  4.42225  2.77519  2.73123  3.46354  2.40513  3.72494  3.29354  2.67741  2.69355  4.24690  2.90347  2.73739  3.18146  2.89801  2.37887  2.77519  2.98518  4.58477  3.61503
          0.03183  3.85914  4.58149  0.61958  0.77255  0.63445  0.75550
    150   2.22092  4.15594  3.27830  2.97528  4.09102  2.94762  4.05540  3.41953  2.98434  3.17465  4.04640  3.19849  3.65996  3.32303  3.29930  1.65798  1.84603  2.97432  5.45909  4.21653    157 s x - -
          2.68618  4.42225  2.77519  2.73123  3.46354  2.40513  3.72494  3.29354  2.67741  2.69355  4.24690  2.90347  2.73739  3.18146  2.89801  2.37887  2.77519  2.98518  4.58477  3.61503
          0.03183  3.85914  4.58149  0.61958  0.77255  0.63445  0.75550
    151   2.45360  4.47905  2.85308  2.59240  4.10477  3.11879  3.83834  3.48162  2.68499  3.19057  4.06521  2.00801  3.74104  3.05472  3.05896  2.55858  2.00022  3.09973  5.42506  4.11046    158 t x - -
          2.68622  4.42229  2.77524  2.73128  3.46358  2.40517  3.72499  3.29297  2.67745  2.69359  4.24694  2.90351  2.73744  3.18151  2.89805  2.37866  2.77524  2.98523  4.58481  3.61507
          0.50722  1.63729  1.59295  0.66406  0.72310  0.40289  1.10379
    152   2.71476  4.47643  3.31891  3.15413  4.15108  3.16558  4.23364  3.68948  3.20905  3.31930  4.36819  3.46352  0.88257  3.59872  3.45750  2.88144  3.15416  3.33808  5.34513  4.27148    161 p x - -
          2.68618  4.42225  2.77519  2.73123  3.46354  2.40513  3.72494  3.29354  2.67741  2.69355  4.24690  2.90347  2.73739  3.18146  2.89801  2.37887  2.77519  2.98518  4.58477  3.61503
          0.03233  3.84386  4.56620  0.61958  0.77255  0.39713  1.11550
    153   1.98288  4.74112  2.75077  1.94809  4.24355  3.25273  3.76405  3.64627  2.61448  3.27050  4.09979  2.94018  3.79898  2.93619  3.06343  2.04585  2.89766  3.26780  5.50578  4.16808    162 e x - -
          2.68618  4.42225  2.77519  2.73123  3.46354  2.40513  3.72494  3.29354  2.67741  2.69355  4.24690  2.90347  2.73739  3.18146  2.89801  2.37887  2.77519  2.98518  4.58477  3.61503
          0.02695  4.02289  4.74524  0.61958  0.77255  0.48576  0.95510
    154   3.32047  4.66721  4.71995  4.22358  1.92471  4.43144  4.39443  2.34850  4.07817  1.02377  2.98622  4.38722  4.67186  4.18247  4.19161  3.79756  3.54969  2.46562  4.64655  3.20170    163 l x - -
          2.68618  4.42225  2.77519  2.73123  3.46354  2.40513  3.72494  3.29354  2.67741  2.69355  4.24690  2.90347  2.73739  3.18146  2.89801  2.37887  2.77519  2.98518  4.58477  3.61503
          0.02695  4.02289  4.74524  0.61958  0.77255  0.48576  0.95510
    155   1.96850  4.56823  3.05368  2.62391  4.05335  3.28680  3.78702  3.40794  2.58656  3.07167  3.92862  3.06609  3.81300  2.24429  2.97490  2.62499  2.18947  3.06896  5.35697  4.06809    164 a x - -
          2.68618  4.42225  2.77519  2.73123  3.46354  2.40513  3.72494  3.29354  2.67741  2.69355  4.24690  2.90347  2.73739  3.18146  2.89801  2.37887  2.77519  2.98518  4.58477  3.61503
          0.02695  4.02289  4.74524  0.61958  0.77255  0.48576  0.95510
    156   3.11257  4.42967  4.81239  4.32144  3.55774  4.45134  5.03405  1.15051  4.20420  2.04876  3.36371  4.53919  4.76618  4.46833  4.39968  3.84397  3.38075  1.32731  5.53780  4.33498    165 i x - -
          2.68618  4.42225  2.77519  2.73123  3.46354  2.40513  3.72494  3.29354  2.67741  2.69355  4.24690  2.90347  2.73739  3.18146  2.89801  2.37887  2.77519  2.98518  4.58477  3.61503
          0.02695  4.02289  4.74524  0.61958  0.77255  0.48576  0.95510
    157   2.86133  5.16521  1.30359  2.27404  4.69718  1.99548  3.88222  4.22280  2.90843  3.77511  4.63595  2.82903  3.86278  3.06995  3.46236  2.82127  3.19945  3.77817  5.88535  4.48265    166 d x - -
          2.68618  4.42225  2.77519  2.73123  3.46354  2.40513  3.72494  3.29354  2.67741  2.69355  4.24690  2.90347  2.73739  3.18146  2.89801  2.37887  2.77519  2.98518  4.58477  3.61503
          0.02695  4.02289  4.74524  0.61958  0.77255  0.48576  0.95510
    158   1.68878  4.18372  3.48922  3.11368  4.17637  3.00300  4.15070  3.51935  3.11463  3.25091  4.09189  3.30198  3.71557  3.41627  3.44263  1.77537  1.86545  3.04973  5.53597  4.31863    167 a x - -
          2.68618  4.42225  2.77519  2.73123  3.46354  2.40513  3.72494  3.29354  2.67741  2.69355  4.24690  2.90347  2.73739  3.18146  2.89801  2.37887  2.77519  2.98518  4.58477  3.61503
          0.02695  4.02289  4.74524  0.61958  0.77255  0.48576  0.95510
    159   2.64307  4.73836  2.93782  2.50830  3.99854  3.39659  3.69530  3.38745  2.46730  3.03721  3.89761  2.32816  3.84963  2.22441  2.86419  2.70173  2.89852  2.38327  5.29522  3.97403    168 q x - -
          2.68618  4.42225  2.77519  2.73123  3.46354  2.40513  3.72494  3.29354  2.67741  2.69355  4.24690  2.90347  2.73739  3.18146  2.89801  2.37887  2.77519  2.98518  4.58477  3.61503
          0.02695  4.02289  4.74524  0.61958  0.77255  0.48576  0.95510
    160   2.96253  4.69240  3.58635  3.44877  4.42729  3.37151  4.51203  4.01369  3.51939  3.62329  4.68105  3.73926  0.59005  3.90357  3.74599  3.13523  3.41638  3.64152  5.57039  4.55072    169 P x - -
          2.68618  4.42225  2.77519  2.73123  3.46354  2.40513  3.72494  3.29354  2.67741  2.69355  4.24690  2.90347  2.73739  3.18146  2.89801  2.37887  2.77519  2.98518  4.58477  3.61503
          0.02695  4.02289  4.74524  0.61958  0.77255  0.48576  0.95510
    161   2.49538  4.56864  2.82755  2.61283  4.31088  3.12602  3.92757  3.82865  2.81313  3.45115  4.28777  2.03492  3.78052  3.13613  3.21613  1.48892  2.89537  3.36022  5.60362  4.26138    170 s x - -
          2.68618  4.42225  2.77519  2.73123  3.46354  2.40513  3.72494  3.29354  2.67741  2.69355  4.24690  2.90347  2.73739  3.18146  2.89801  2.37887  2.77519  2.98518  4.58477  3.61503
          0.02695  4.02289  4.74524  0.61958  0.77255  0.48576  0.95510
    162   3.45525  4.81365  4.44508  4.19022  0.79433  4.10554  3.95214  2.96276  4.09402  2.29914  3.67201  4.19144  4.56233  4.22104  4.17648  3.71602  3.75726  2.96415  4.16051  2.51027    171 f x - -
          2.68618  4.42225  2.77519  2.73123  3.46354  2.40513  3.72494  3.29354  2.67741  2.69355  4.24690  2.90347  2.73739  3.18146  2.89801  2.37887  2.77519  2.98518  4.58477  3.61503
          0.02695  4.02289  4.74524  0.61958  0.77255  0.48576  0.95510
    163   2.79382  4.99651  2.58366  1.75142  4.41341  3.30617  3.80851  3.85128  2.65329  3.44218  4.31090  2.92358  1.76701  2.98798  3.08906  2.79543  3.09179  3.48781  5.62341  4.28447    172 e x - -
          2.68618  4.42225  2.77519  2.73123  3.46354  2.40513  3.72494  3.29354  2.67741  2.69355  4.24690  2.90347  2.73739  3.18146  2.89801  2.37887  2.77519  2.98518  4.58477  3.61503
          0.02695  4.02289  4.74524  0.61958  0.77255  0.48576  0.95510
    164   3.26909  4.59621  4.81765  4.29103  3.18414  4.53147  4.88359  1.56183  4.11962  1.06499  3.00565  4.54875  4.75523  4.31077  4.26802  3.90472  3.50674  2.02837  5.24407  4.10369    173 l x - -
          2.68601  4.42033  2.77540  2.73143  3.46374  2.40533  3.72515  3.29374  2.67761  2.69337  4.24710  2.90367  2.73760  3.18105  2.89775  2.37852  2.77499  2.98539  4.58497  3.61523
          0.21136  1.70473  4.74524  1.73602  0.19385  0.48576  0.95510
    165   2.86220  4.62040  3.56659  3.48626  4.62141  0.53062  4.59525  4.25966  3.68785  3.89428  4.87285  3.73121  4.01624  4.00030  3.90535  3.03878  3.35516  3.75896  5.67468  4.72914    182 G x - -
          2.68618  4.42225  2.77519  2.73123  3.46354  2.40513  3.72494  3.29354  2.67741  2.69355  4.24690  2.90347  2.73739  3.18146  2.89801  2.37887  2.77519  2.98518  4.58477  3.61503
          0.02695  4.02289  4.74524  0.61958  0.77255  0.48576  0.95510
    166   2.76517  5.17132  1.85707  2.21174  4.57129  3.24330  3.73497  4.06790  2.65824  3.59768  4.41276  2.03632  3.81532  2.88957  3.19477  2.06271  3.05699  3.64333  5.76661  4.32586    183 d x - -
          2.68618  4.42225  2.77519  2.73123  3.46354  2.40513  3.72494  3.29354  2.67741  2.69355  4.24690  2.90347  2.73739  3.18146  2.89801  2.37887  2.77519  2.98518  4.58477  3.61503
          0.02695  4.02289  4.74524  0.61958  0.77255  0.48576  0.95510
    167   2.60390  4.70591  2.68401  2.53787  4.44149  1.99965  3.94348  3.97053  2.85867  3.57252  4.41840  1.52043  3.81492  3.15084  3.28314  2.66836  2.99722  3.49748  5.69251  4.35501    184 n x - -
          2.68618  4.42225  2.77519  2.73123  3.46354  2.40513  3.72494  3.29354  2.67741  2.69355  4.24690  2.90347  2.73739  3.18146  2.89801  2.37887  2.77519  2.98518  4.58477  3.61503
          0.02695  4.02289  4.74524  0.61958  0.77255  0.48576  0.95510
    168   2.96253  4.69240  3.58635  3.44877  4.42729  3.37151  4.51203  4.01369  3.51939  3.62329  4.68105  3.73926  0.59005  3.90357  3.74599  3.13523  3.41638  3.64152  5.57039  4.55072    185 P x - -
          2.68618  4.42225  2.77519  2.73123  3.46354  2.40513  3.72494  3.29354  2.67741  2.69355  4.24690  2.90347  2.73739  3.18146  2.89801  2.37887  2.77519  2.98518  4.58477  3.61503
          0.02695  4.02289  4.74524  0.61958  0.77255  0.48576  0.95510
    169   2.89427  4.74411  3.17854  2.85933  2.83498  3.59408  3.65989  3.39099  2.86989  2.96174  3.95123  2.15547  4.06833  3.22626  3.20959  2.97865  3.16255  3.14675  4.41755  1.59723    186 y x - -
          2.68618  4.42225  2.77519  2.73123  3.46354  2.40513  3.72494  3.29354  2.67741  2.69355  4.24690  2.90347  2.73739  3.18146  2.89801  2.37887  2.77519  2.98518  4.58477  3.61503
          0.02695  4.02289  4.74524  0.61958  0.77255  0.48576  0.95510
    170   2.76844  0.68042  4.31944  4.09502  4.05437  3.35763  4.70926  3.22536  3.92357  3.13302  4.26002  4.04212  4.07623  4.26363  4.02049  3.04005  3.24804  2.95923  5.43621  4.34039    187 C x - -
          2.68618  4.42225  2.77519  2.73123  3.46354  2.40513  3.72494  3.29354  2.67741  2.69355  4.24690  2.90347  2.73739  3.18146  2.89801  2.37887  2.77519  2.98518  4.58477  3.61503
          0.02695  4.02289  4.74524  0.61958  0.77255  0.48576  0.95510
    171   1.30167  4.25563  3.37604  3.07631  4.20404  3.04314  4.16680  3.52109  3.11495  3.26207  4.14667  3.30238  2.12783  3.43447  3.43676  2.49796  2.78306  3.07929  5.56535  4.34216    188 a x - -
          2.68618  4.42225  2.77519  2.73123  3.46354  2.40513  3.72494  3.29354  2.67741  2.69355  4.24690  2.90347  2.73739  3.18146  2.89801  2.37887  2.77519  2.98518  4.58477  3.61503
          0.21136  4.02289  1.75670  0.61958  0.77255  0.48576  0.95510
    172   1.91618  4.26937  3.64834  3.18385  3.46999  3.44959  4.08165  2.49901  3.06294  2.24997  2.29008  3.48121  3.97498  3.41533  3.35167  2.82067  2.88514  2.34197  5.09212  3.86748    189 a x - -
          2.68618  4.42225  2.77519  2.73123  3.46354  2.40513  3.72494  3.29354  2.67741  2.69355  4.24690  2.90347  2.73739  3.18146  2.89801  2.37887  2.77519  2.98518  4.58477  3.61503
          0.03233  3.84386  4.56620  0.61958  0.77255  0.64616  0.74245
    173   1.05580  4.17846  3.43411  3.22454  4.02442  3.00368  4.24989  3.14569  3.24007  3.02857  4.06389  3.38121  3.74024  3.58396  3.49233  2.52918  2.80457  2.80507  5.45445  4.25161    190 a x - -
          2.68618  4.42225  2.77519  2.73123  3.46354  2.40513  3.72494  3.29354  2.67741  2.69355  4.24690  2.90347  2.73739  3.18146  2.89801  2.37887  2.77519  2.98518  4.58477  3.61503
          0.03233  3.84386  4.56620  0.61958  0.77255  0.64616  0.74245
    174   2.70037  4.69534  2.69367  2.57646  4.05444  3.16529  3.89901  3.75904  2.80052  3.40928  4.36500  1.20974  3.81594  3.17203  3.15392  2.76886  3.08149  3.38414  5.36370  4.00508    191 n x - -
          2.68618  4.42225  2.77519  2.73123  3.46354  2.40513  3.72494  3.29354  2.67741  2.69355  4.24690  2.90347  2.73739  3.18146  2.89801  2.37887  2.77519  2.98518  4.58477  3.61503
          0.03233  3.84386  4.56620  0.61958  0.77255  0.64616  0.74245
    175   2.63038  4.40820  3.29826  3.19426  4.33623  0.77466  4.31592  3.92924  3.37160  3.58688  4.56270  3.46266  3.79841  3.69808  3.61042  2.80155  3.10941  3.46311  5.43856  4.43730    192 g x - -
          2.68618  4.42225  2.77519  2.73123  3.46354  2.40513  3.72494  3.29354  2.67741  2.69355  4.24690  2.90347  2.73739  3.18146  2.89801  2.37887  2.77519  2.98518  4.58477  3.61503
          0.03233  3.84386  4.56620  0.61958  0.77255  0.64616  0.74245
    176   1.87035  4.74825  1.82955  2.32728  4.28303  3.13864  3.78096  3.61956  2.73134  3.32456  4.20251  2.83708  3.75056  2.97247  3.21675  2.62598  2.93367  3.24863  5.57723  4.20920    193 d x - -
          2.68618  4.42225  2.77519  2.73123  3.46354  2.40513  3.72494  3.29354  2.67741  2.69355  4.24690  2.90347  2.73739  3.18146  2.89801  2.37887  2.77519  2.98518  4.58477  3.61503
          0.03233  3.84386  4.56620  0.61958  0.77255  0.64616  0.74245
    177   2.55496  1.00038  4.06670  3.80012  3.79844  3.18362  4.45355  2.93795  3.62702  2.85454  3.97505  3.79475  3.88830  3.97433  3.75633  2.82649  3.01938  2.68437  5.22018  4.08621    194 c x - -
          2.68618  4.42225  2.77519  2.73123  3.46354  2.40513  3.72494  3.29354  2.67741  2.69355  4.24690  2.90347  2.73739  3.18146  2.89801  2.37887  2.77519  2.98518  4.58477  3.61503
          0.03233  3.84386  4.56620  0.61958  0.77255  0.64616  0.74245
    178   1.61555  4.11458  3.42769  3.10777  4.01490  2.97640  4.12994  3.10080  3.08491  3.00403  3.94310  3.28435  3.68999  3.41786  3.37848  2.42439  1.82433  2.73678  5.44254  4.22588    195 a x - -
          2.68618  4.42225  2.77519  2.73123  3.46354  2.40513  3.72494  3.29354  2.67741  2.69355  4.24690  2.90347  2.73739  3.18146  2.89801  2.37887  2.77519  2.98518  4.58477  3.61503
          0.03233  3.84386  4.56620  0.61958  0.77255  0.64616  0.74245
    179   2.85132  4.96445  3.13197  2.61581  4.28392  3.49201  3.58781  3.72367  2.00499  3.22001  4.10395  3.05803  3.90936  2.01356  1.75699  2.86682  3.06048  3.41353  5.33501  4.08904    196 r x - -
          2.68618  4.42225  2.77519  2.73123  3.46354  2.40513  3.72494  3.29354  2.67741  2.69355  4.24690  2.90347  2.73739  3.18146  2.89801  2.37887  2.77519  2.98518  4.58477  3.61503
          0.03233  3.84386  4.56620  0.61958  0.77255  0.64616  0.74245
    180   2.78561  4.33656  4.08539  3.74802  3.52961  3.69389  4.55482  2.05306  3.61535  2.22189  3.49950  3.94233  4.25627  3.97740  3.83054  3.19593  3.14804  1.06180  5.30909  4.03875    197 v x - -
          2.68618  4.42225  2.77519  2.73123  3.46354  2.40513  3.72494  3.29354  2.67741  2.69355  4.24690  2.90347  2.73739  3.18146  2.89801  2.37887  2.77519  2.98518  4.58477  3.61503
          0.03233  3.84386  4.56620  0.61958  0.77255  0.64616  0.74245
    181   1.05580  4.17846  3.43411  3.22454  4.02442  3.00368  4.24989  3.14569  3.24007  3.02857  4.06389  3.38121  3.74024  3.58396  3.49233  2.52918  2.80457  2.80507  5.45445  4.25161    198 a x - -
          2.68618  4.42225  2.77519  2.73123  3.46354  2.40513  3.72494  3.29354  2.67741  2.69355  4.24690  2.90347  2.73739  3.18146  2.89801  2.37887  2.77519  2.98518  4.58477  3.61503
          0.02187  3.83341        *  0.61958  0.77255  0.00000        *
//
