# Supplementary material for: Remote homology clustering identifies lowly conserved families of effector proteins in plant-pathogenic fungi
Source: Microb Genom. 2021 Sep 1;7(9):000637. doi: 10.1099/mgen.0.000637 (PMC8715435; doi:10.1099/mgen.0.000637)
Supplement: Supplementary material 16 [file mgen-7-0637-s0016.zip › hmms/markov-PC_02LJVJ.hmm]

HMMER3/f [3.3 | Nov 2019]
NAME  markov-PC_02LJVJ
LENG  122
ALPH  amino
RF    yes
MM    no
CONS  yes
CS    no
MAP   yes
DATE  Thu Jul 23 07:15:13 2020
NSEQ  5
EFFN  0.747070
CKSUM 520021042
STATS LOCAL MSV       -9.9239  0.71315
STATS LOCAL VITERBI  -10.6992  0.71315
STATS LOCAL FORWARD   -4.5300  0.71315
HMM          A        C        D        E        F        G        H        I        K        L        M        N        P        Q        R        S        T        V        W        Y   
            m->m     m->i     m->d     i->m     i->i     d->m     d->d
  COMPO   2.49724  3.63925  2.91865  2.73216  3.34666  3.03170  3.66552  2.86088  2.56264  2.54133  3.63122  3.10397  3.39657  3.07692  2.88994  2.67151  2.67407  2.71427  4.27766  3.67093
          2.68618  4.42225  2.77519  2.73123  3.46354  2.40513  3.72494  3.29354  2.67741  2.69355  4.24690  2.90347  2.73739  3.18146  2.89801  2.37887  2.77519  2.98518  4.58477  3.61503
          0.02645  4.04158  4.76393  0.61958  0.77255  0.00000        *
      1   3.10988  4.63365  4.23485  3.84415  3.29256  3.96230  4.54025  2.48553  3.60205  1.86443  1.08739  4.09983  4.42651  3.97434  3.78689  3.47522  3.41992  2.51063  5.15414  3.92934      1 m x - -
          2.68618  4.42225  2.77519  2.73123  3.46354  2.40513  3.72494  3.29354  2.67741  2.69355  4.24690  2.90347  2.73739  3.18146  2.89801  2.37887  2.77519  2.98518  4.58477  3.61503
          0.02645  4.04158  4.76393  0.61958  0.77255  0.48576  0.95510
      2   3.13373  5.09733  3.32050  2.91429  4.52259  3.60140  3.86359  3.96329  0.82814  3.49304  4.44837  3.33016  4.09227  3.04764  2.47799  3.16641  3.37591  3.66263  5.50999  4.34854      2 k x - -
          2.68618  4.42225  2.77519  2.73123  3.46354  2.40513  3.72494  3.29354  2.67741  2.69355  4.24690  2.90347  2.73739  3.18146  2.89801  2.37887  2.77519  2.98518  4.58477  3.61503
          0.02645  4.04158  4.76393  0.61958  0.77255  0.48576  0.95510
      3   2.64751  4.33446  3.79923  3.34069  3.63113  3.56304  4.23842  2.01745  3.22037  2.43688  3.55615  3.62314  4.09761  3.57640  3.50730  2.94233  1.53577  2.23088  5.24987  4.01185      3 t x - -
          2.68618  4.42225  2.77519  2.73123  3.46354  2.40513  3.72494  3.29354  2.67741  2.69355  4.24690  2.90347  2.73739  3.18146  2.89801  2.37887  2.77519  2.98518  4.58477  3.61503
          0.02645  4.04158  4.76393  0.61958  0.77255  0.48576  0.95510
      4   2.51208  4.35641  3.58722  3.35105  4.12706  3.18911  4.35431  3.27518  3.29736  3.13259  4.17477  3.53055  3.90738  3.68439  3.54577  2.71557  0.91438  2.95167  5.54981  4.34469      4 t x - -
          2.68618  4.42225  2.77519  2.73123  3.46354  2.40513  3.72494  3.29354  2.67741  2.69355  4.24690  2.90347  2.73739  3.18146  2.89801  2.37887  2.77519  2.98518  4.58477  3.61503
          0.02645  4.04158  4.76393  0.61958  0.77255  0.48576  0.95510
      5   2.16890  4.27274  3.67853  3.19450  3.68813  3.42957  4.12083  2.20183  3.11741  2.59891  3.60676  3.48518  3.97782  3.44399  3.43101  2.78996  1.70946  2.34921  5.21247  3.98767      5 t x - -
          2.68618  4.42225  2.77519  2.73123  3.46354  2.40513  3.72494  3.29354  2.67741  2.69355  4.24690  2.90347  2.73739  3.18146  2.89801  2.37887  2.77519  2.98518  4.58477  3.61503
          0.02645  4.04158  4.76393  0.61958  0.77255  0.48576  0.95510
      6   2.84076  4.34821  4.20851  3.74640  3.56012  3.90752  4.53380  1.24104  3.60792  2.23521  3.43954  3.98842  4.36758  3.93817  3.84499  3.29214  2.37580  1.88377  5.31686  4.09896      6 i x - -
          2.68618  4.42225  2.77519  2.73123  3.46354  2.40513  3.72494  3.29354  2.67741  2.69355  4.24690  2.90347  2.73739  3.18146  2.89801  2.37887  2.77519  2.98518  4.58477  3.61503
          0.02645  4.04158  4.76393  0.61958  0.77255  0.48576  0.95510
      7   3.35659  4.70747  4.62573  4.19380  1.21711  4.34985  4.06456  2.54220  4.03770  1.57848  3.22333  4.25400  4.64856  4.14701  4.14606  3.73471  3.59849  2.60383  4.28433  2.68548      7 f x - -
          2.68618  4.42225  2.77519  2.73123  3.46354  2.40513  3.72494  3.29354  2.67741  2.69355  4.24690  2.90347  2.73739  3.18146  2.89801  2.37887  2.77519  2.98518  4.58477  3.61503
          0.02645  4.04158  4.76393  0.61958  0.77255  0.48576  0.95510
      8   2.52946  4.57407  3.03866  2.61840  4.01067  3.28382  2.86454  3.46763  2.60735  3.10217  3.94484  3.06194  3.81287  2.98468  3.00319  1.76582  2.30389  3.11514  5.32629  4.01161      8 s x - -
          2.68618  4.42225  2.77519  2.73123  3.46354  2.40513  3.72494  3.29354  2.67741  2.69355  4.24690  2.90347  2.73739  3.18146  2.89801  2.37887  2.77519  2.98518  4.58477  3.61503
          0.02645  4.04158  4.76393  0.61958  0.77255  0.48576  0.95510
      9   0.79503  4.28442  3.64156  3.44432  4.22780  3.10373  4.44537  3.37916  3.46512  3.25266  4.26847  3.54885  3.85928  3.79131  3.70182  2.63457  2.92383  3.00406  5.63794  4.45806      9 a x - -
          2.68618  4.42225  2.77519  2.73123  3.46354  2.40513  3.72494  3.29354  2.67741  2.69355  4.24690  2.90347  2.73739  3.18146  2.89801  2.37887  2.77519  2.98518  4.58477  3.61503
          0.02645  4.04158  4.76393  0.61958  0.77255  0.48576  0.95510
     10   3.34960  4.76349  4.46034  4.10402  3.20799  4.19526  4.70694  2.42443  3.87012  0.69186  3.18359  4.36303  4.60349  4.19775  4.01727  3.79046  3.63725  2.50509  5.14545  3.90679     10 L x - -
          2.68618  4.42225  2.77519  2.73123  3.46354  2.40513  3.72494  3.29354  2.67741  2.69355  4.24690  2.90347  2.73739  3.18146  2.89801  2.37887  2.77519  2.98518  4.58477  3.61503
          0.02645  4.04158  4.76393  0.61958  0.77255  0.48576  0.95510
     11   2.45936  4.49548  2.92227  2.71378  4.30320  3.10203  3.99578  3.82737  2.89426  3.46514  4.30569  2.40884  3.78129  3.22048  3.27554  1.25428  2.88235  3.34236  5.61335  4.28453     11 s x - -
          2.68618  4.42225  2.77519  2.73123  3.46354  2.40513  3.72494  3.29354  2.67741  2.69355  4.24690  2.90347  2.73739  3.18146  2.89801  2.37887  2.77519  2.98518  4.58477  3.61503
          0.02645  4.04158  4.76393  0.61958  0.77255  0.48576  0.95510
     12   1.71708  4.20207  3.56506  3.10629  3.88023  2.46315  4.07422  3.11266  3.07332  2.93025  3.81356  3.34482  3.79533  3.37225  3.40339  2.54389  2.27076  2.16884  5.29802  4.07789     12 a x - -
          2.68618  4.42225  2.77519  2.73123  3.46354  2.40513  3.72494  3.29354  2.67741  2.69355  4.24690  2.90347  2.73739  3.18146  2.89801  2.37887  2.77519  2.98518  4.58477  3.61503
          0.02645  4.04158  4.76393  0.61958  0.77255  0.48576  0.95510
     13   3.17459  4.57362  4.62584  4.12517  3.21798  4.33184  4.76600  2.09349  3.94629  0.99945  3.06610  4.37739  4.64349  4.18780  4.12114  3.71579  3.43666  1.77117  5.22549  4.05462     13 l x - -
          2.68618  4.42225  2.77519  2.73123  3.46354  2.40513  3.72494  3.29354  2.67741  2.69355  4.24690  2.90347  2.73739  3.18146  2.89801  2.37887  2.77519  2.98518  4.58477  3.61503
          0.02645  4.04158  4.76393  0.61958  0.77255  0.48576  0.95510
     14   1.09660  4.17394  3.60984  3.30863  4.18465  3.02585  4.30480  3.30098  3.29235  3.19229  4.11625  3.42013  3.76799  3.60535  3.56865  2.48445  2.18236  2.89835  5.60603  4.40449     14 a x - -
          2.68618  4.42225  2.77519  2.73123  3.46354  2.40513  3.72494  3.29354  2.67741  2.69355  4.24690  2.90347  2.73739  3.18146  2.89801  2.37887  2.77519  2.98518  4.58477  3.61503
          0.02645  4.04158  4.76393  0.61958  0.77255  0.48576  0.95510
     15   3.33445  4.67641  4.73934  4.24661  1.79661  4.44040  4.37013  2.37258  4.09979  1.06592  3.00715  4.39373  4.68186  4.19641  4.20657  3.80684  3.56334  2.48824  4.61231  3.14833     15 l x - -
          2.68618  4.42225  2.77519  2.73123  3.46354  2.40513  3.72494  3.29354  2.67741  2.69355  4.24690  2.90347  2.73739  3.18146  2.89801  2.37887  2.77519  2.98518  4.58477  3.61503
          0.02645  4.04158  4.76393  0.61958  0.77255  0.48576  0.95510
     16   3.01525  4.48794  4.39623  3.88369  3.25361  4.10215  4.57165  2.18693  3.70754  1.75771  1.51332  4.14038  4.47220  3.98297  3.90991  3.46834  3.28849  1.87517  5.16568  3.99716     16 m x - -
          2.68618  4.42225  2.77519  2.73123  3.46354  2.40513  3.72494  3.29354  2.67741  2.69355  4.24690  2.90347  2.73739  3.18146  2.89801  2.37887  2.77519  2.98518  4.58477  3.61503
          0.02645  4.04158  4.76393  0.61958  0.77255  0.48576  0.95510
     17   2.51208  4.35641  3.58722  3.35105  4.12706  3.18911  4.35431  3.27518  3.29736  3.13259  4.17477  3.53055  3.90738  3.68439  3.54577  2.71557  0.91438  2.95167  5.54981  4.34469     17 t x - -
          2.68618  4.42225  2.77519  2.73123  3.46354  2.40513  3.72494  3.29354  2.67741  2.69355  4.24690  2.90347  2.73739  3.18146  2.89801  2.37887  2.77519  2.98518  4.58477  3.61503
          0.02645  4.04158  4.76393  0.61958  0.77255  0.48576  0.95510
     18   2.51208  4.35641  3.58722  3.35105  4.12706  3.18911  4.35431  3.27518  3.29736  3.13259  4.17477  3.53055  3.90738  3.68439  3.54577  2.71557  0.91438  2.95167  5.54981  4.34469     18 t x - -
          2.68618  4.42225  2.77519  2.73123  3.46354  2.40513  3.72494  3.29354  2.67741  2.69355  4.24690  2.90347  2.73739  3.18146  2.89801  2.37887  2.77519  2.98518  4.58477  3.61503
          0.02645  4.04158  4.76393  0.61958  0.77255  0.48576  0.95510
     19   2.30061  4.26333  3.23369  3.06133  4.43584  1.25257  4.25354  3.91803  3.24843  3.58804  4.41650  3.27452  3.73141  3.52507  3.56969  1.83973  2.79796  3.32590  5.75227  4.51901     19 g x - -
          2.68618  4.42225  2.77519  2.73123  3.46354  2.40513  3.72494  3.29354  2.67741  2.69355  4.24690  2.90347  2.73739  3.18146  2.89801  2.37887  2.77519  2.98518  4.58477  3.61503
          0.02645  4.04158  4.76393  0.61958  0.77255  0.48576  0.95510
     20   2.63332  4.33597  3.77462  3.32116  3.64723  3.53546  4.22757  2.08518  3.20019  2.46110  3.57627  3.60268  4.07972  3.56023  3.48883  2.91822  1.49795  2.26437  5.25784  4.01698     20 t x - -
          2.68618  4.42225  2.77519  2.73123  3.46354  2.40513  3.72494  3.29354  2.67741  2.69355  4.24690  2.90347  2.73739  3.18146  2.89801  2.37887  2.77519  2.98518  4.58477  3.61503
          0.02645  4.04158  4.76393  0.61958  0.77255  0.48576  0.95510
     21   3.33122  4.67490  4.70882  4.22865  1.57453  4.41177  4.27547  2.41275  4.07957  1.20723  3.05803  4.34998  4.66757  4.17819  4.18597  3.77950  3.56226  2.51275  4.51211  3.00299     21 l x - -
          2.68618  4.42225  2.77519  2.73123  3.46354  2.40513  3.72494  3.29354  2.67741  2.69355  4.24690  2.90347  2.73739  3.18146  2.89801  2.37887  2.77519  2.98518  4.58477  3.61503
          0.02645  4.04158  4.76393  0.61958  0.77255  0.48576  0.95510
     22   0.79503  4.28442  3.64156  3.44432  4.22780  3.10373  4.44537  3.37916  3.46512  3.25266  4.26847  3.54885  3.85928  3.79131  3.70182  2.63457  2.92383  3.00406  5.63794  4.45806     22 a x - -
          2.68618  4.42225  2.77519  2.73123  3.46354  2.40513  3.72494  3.29354  2.67741  2.69355  4.24690  2.90347  2.73739  3.18146  2.89801  2.37887  2.77519  2.98518  4.58477  3.61503
          0.02645  4.04158  4.76393  0.61958  0.77255  0.48576  0.95510
     23   1.42946  4.18191  3.60926  3.19453  3.97380  3.10164  4.15900  3.16834  3.15963  3.01746  3.91254  3.37972  3.78260  3.46090  3.47035  1.97811  2.74535  2.27621  5.39675  4.17882     23 a x - -
          2.68618  4.42225  2.77519  2.73123  3.46354  2.40513  3.72494  3.29354  2.67741  2.69355  4.24690  2.90347  2.73739  3.18146  2.89801  2.37887  2.77519  2.98518  4.58477  3.61503
          0.02645  4.04158  4.76393  0.61958  0.77255  0.48576  0.95510
     24   2.77057  5.02716  2.92080  2.46852  4.26355  3.45310  2.81232  3.78651  2.23551  3.31062  4.13435  1.96400  3.88080  2.77647  2.16823  2.76489  2.99670  3.43535  5.41070  4.06708     24 n x - -
          2.68618  4.42225  2.77519  2.73123  3.46354  2.40513  3.72494  3.29354  2.67741  2.69355  4.24690  2.90347  2.73739  3.18146  2.89801  2.37887  2.77519  2.98518  4.58477  3.61503
          0.02645  4.04158  4.76393  0.61958  0.77255  0.48576  0.95510
     25   2.79319  0.65358  4.34741  4.12781  4.08380  3.37776  4.73803  3.25868  3.95677  3.16511  4.29298  4.07004  4.09772  4.29610  4.05010  3.06473  3.27443  2.99108  5.46075  4.36947     25 C x - -
          2.68618  4.42225  2.77519  2.73123  3.46354  2.40513  3.72494  3.29354  2.67741  2.69355  4.24690  2.90347  2.73739  3.18146  2.89801  2.37887  2.77519  2.98518  4.58477  3.61503
          0.02645  4.04158  4.76393  0.61958  0.77255  0.48576  0.95510
     26   2.64940  4.56337  3.26358  2.69285  3.56640  3.52485  3.01473  3.12484  2.50258  2.77720  3.65752  3.14488  3.90745  2.94108  2.21869  2.76930  2.87536  2.42390  4.96503  2.93816     26 r x - -
          2.68618  4.42225  2.77519  2.73123  3.46354  2.40513  3.72494  3.29354  2.67741  2.69355  4.24690  2.90347  2.73739  3.18146  2.89801  2.37887  2.77519  2.98518  4.58477  3.61503
          0.02645  4.04158  4.76393  0.61958  0.77255  0.48576  0.95510
     27   3.16441  4.54038  4.56951  4.19425  3.49319  4.24408  4.89375  0.89006  4.02564  2.04806  3.40574  4.41630  4.66192  4.35847  4.20328  3.75844  3.46176  1.86527  5.41679  4.16761     27 i x - -
          2.68618  4.42225  2.77519  2.73123  3.46354  2.40513  3.72494  3.29354  2.67741  2.69355  4.24690  2.90347  2.73739  3.18146  2.89801  2.37887  2.77519  2.98518  4.58477  3.61503
          0.02645  4.04158  4.76393  0.61958  0.77255  0.48576  0.95510
     28   2.99720  4.40715  4.49994  4.00621  2.35731  4.13583  4.47033  2.07690  3.89288  1.98149  3.26266  4.18745  4.50457  4.10364  4.07050  3.50280  3.26620  1.20107  4.93480  3.55935     28 v x - -
          2.68618  4.42225  2.77519  2.73123  3.46354  2.40513  3.72494  3.29354  2.67741  2.69355  4.24690  2.90347  2.73739  3.18146  2.89801  2.37887  2.77519  2.98518  4.58477  3.61503
          0.02645  4.04158  4.76393  0.61958  0.77255  0.48576  0.95510
     29   3.13373  5.09733  3.32050  2.91429  4.52259  3.60140  3.86359  3.96329  0.82814  3.49304  4.44837  3.33016  4.09227  3.04764  2.47799  3.16641  3.37591  3.66263  5.50999  4.34854     29 k x - -
          2.68618  4.42225  2.77519  2.73123  3.46354  2.40513  3.72494  3.29354  2.67741  2.69355  4.24690  2.90347  2.73739  3.18146  2.89801  2.37887  2.77519  2.98518  4.58477  3.61503
          0.02645  4.04158  4.76393  0.61958  0.77255  0.48576  0.95510
     30   2.27430  4.92505  3.08297  2.55577  4.28609  3.46896  3.64347  3.68565  2.20065  3.23292  4.06831  3.03337  3.88875  2.06640  1.98078  2.76596  2.97526  3.34877  5.40605  4.12336     30 r x - -
          2.68618  4.42225  2.77519  2.73123  3.46354  2.40513  3.72494  3.29354  2.67741  2.69355  4.24690  2.90347  2.73739  3.18146  2.89801  2.37887  2.77519  2.98518  4.58477  3.61503
          0.02645  4.04158  4.76393  0.61958  0.77255  0.48576  0.95510
     31   2.92430  4.68587  3.56117  3.04137  3.28233  3.67485  3.76569  3.26747  1.98800  2.85282  3.83429  3.40401  4.09285  3.15773  2.77147  3.06518  3.15573  3.05070  1.65130  3.29463     31 w x - -
          2.68618  4.42225  2.77519  2.73123  3.46354  2.40513  3.72494  3.29354  2.67741  2.69355  4.24690  2.90347  2.73739  3.18146  2.89801  2.37887  2.77519  2.98518  4.58477  3.61503
          0.02645  4.04158  4.76393  0.61958  0.77255  0.48576  0.95510
     32   2.71541  4.67355  3.31091  2.70222  3.87313  3.55828  3.68558  2.65010  1.88161  2.48563  3.74409  3.15222  3.93111  2.88130  2.23650  2.81572  2.93000  2.94726  5.16630  3.91497     32 k x - -
          2.68618  4.42225  2.77519  2.73123  3.46354  2.40513  3.72494  3.29354  2.67741  2.69355  4.24690  2.90347  2.73739  3.18146  2.89801  2.37887  2.77519  2.98518  4.58477  3.61503
          0.02645  4.04158  4.76393  0.61958  0.77255  0.48576  0.95510
     33   2.48493  4.43218  3.21005  3.00357  4.43570  1.65615  4.20998  3.91842  3.16434  3.56213  4.41932  3.30601  1.49418  3.47222  3.50346  2.63167  2.94349  3.40433  5.67443  4.49373     33 p x - -
          2.68618  4.42225  2.77519  2.73123  3.46354  2.40513  3.72494  3.29354  2.67741  2.69355  4.24690  2.90347  2.73739  3.18146  2.89801  2.37887  2.77519  2.98518  4.58477  3.61503
          0.02645  4.04158  4.76393  0.61958  0.77255  0.48576  0.95510
     34   1.29061  4.22173  3.83087  3.44463  3.86572  3.27415  4.34912  2.63725  3.37673  2.72911  3.78965  3.59050  3.94316  3.68874  3.64655  2.70509  2.87071  1.89336  5.43330  4.21373     34 a x - -
          2.68618  4.42225  2.77519  2.73123  3.46354  2.40513  3.72494  3.29354  2.67741  2.69355  4.24690  2.90347  2.73739  3.18146  2.89801  2.37887  2.77519  2.98518  4.58477  3.61503
          0.02645  4.04158  4.76393  0.61958  0.77255  0.48576  0.95510
     35   2.83007  5.15901  2.84698  2.43630  4.51771  3.45535  3.62772  3.94807  1.70680  3.43326  4.24888  2.37153  3.89226  2.08571  2.51732  2.79843  3.04950  3.57631  5.54386  4.22914     35 k x - -
          2.68618  4.42225  2.77519  2.73123  3.46354  2.40513  3.72494  3.29354  2.67741  2.69355  4.24690  2.90347  2.73739  3.18146  2.89801  2.37887  2.77519  2.98518  4.58477  3.61503
          0.02645  4.04158  4.76393  0.61958  0.77255  0.48576  0.95510
     36   2.57621  4.72421  2.87491  2.50216  4.22538  3.27743  3.75081  3.66656  2.53835  3.25891  4.08283  2.98107  2.83223  2.34112  2.95319  1.77498  2.88494  3.28168  5.46890  4.14146     36 s x - -
          2.68618  4.42225  2.77519  2.73123  3.46354  2.40513  3.72494  3.29354  2.67741  2.69355  4.24690  2.90347  2.73739  3.18146  2.89801  2.37887  2.77519  2.98518  4.58477  3.61503
          0.02645  4.04158  4.76393  0.61958  0.77255  0.48576  0.95510
     37   2.70426  4.32717  3.91542  3.44356  3.58130  3.67345  4.30166  1.74179  3.32287  2.35483  3.49230  3.72089  4.17455  3.66429  3.59778  3.04450  1.72172  2.10273  5.23464  4.00685     37 t x - -
          2.68618  4.42225  2.77519  2.73123  3.46354  2.40513  3.72494  3.29354  2.67741  2.69355  4.24690  2.90347  2.73739  3.18146  2.89801  2.37887  2.77519  2.98518  4.58477  3.61503
          0.02645  4.04158  4.76393  0.61958  0.77255  0.48576  0.95510
     38   2.77958  4.27964  4.06581  3.50735  3.34208  3.89143  4.24221  1.73185  3.40631  1.87166  3.24989  3.80641  2.91704  3.67732  3.66044  3.19073  3.02431  1.84371  5.00907  3.81367     38 i x - -
          2.68619  4.42226  2.77521  2.73125  3.46355  2.40514  3.72496  3.29313  2.67742  2.69356  4.24691  2.90348  2.73741  3.18148  2.89802  2.37888  2.77521  2.98520  4.58478  3.61504
          0.13272  2.15627  4.76393  0.35678  1.20373  0.48576  0.95510
     39   2.60039  4.77342  2.92644  2.14286  4.04245  3.39150  3.64406  3.44636  2.44067  3.06080  3.88387  2.94874  3.81186  2.49420  2.88624  2.33073  2.49290  2.71367  5.30948  3.98134     40 e x - -
          2.68618  4.42225  2.77519  2.73123  3.46354  2.40513  3.72494  3.29354  2.67741  2.69355  4.24690  2.90347  2.73739  3.18146  2.89801  2.37887  2.77519  2.98518  4.58477  3.61503
          0.02645  4.04158  4.76393  0.61958  0.77255  0.48576  0.95510
     40   2.34193  4.92886  3.00967  2.47964  4.21390  3.45686  2.52820  3.64317  2.24176  3.19734  4.01638  2.98072  3.85810  2.33188  2.31262  2.71762  2.92745  3.30662  5.37236  4.05902     41 k x - -
          2.68618  4.42225  2.77519  2.73123  3.46354  2.40513  3.72494  3.29354  2.67741  2.69355  4.24690  2.90347  2.73739  3.18146  2.89801  2.37887  2.77519  2.98518  4.58477  3.61503
          0.02645  4.04158  4.76393  0.61958  0.77255  0.48576  0.95510
     41   2.32095  4.91307  2.39250  1.89728  4.19906  3.35434  3.66211  3.57061  2.49515  3.20403  4.02566  2.88128  3.81281  2.81193  2.97796  2.65890  2.90103  2.61585  5.44675  4.08302     42 e x - -
          2.68618  4.42225  2.77519  2.73123  3.46354  2.40513  3.72494  3.29354  2.67741  2.69355  4.24690  2.90347  2.73739  3.18146  2.89801  2.37887  2.77519  2.98518  4.58477  3.61503
          0.02645  4.04158  4.76393  0.61958  0.77255  0.48576  0.95510
     42   3.65350  4.90327  4.59649  4.28212  1.53813  4.39007  3.48548  3.35702  4.13199  2.68976  3.95784  4.06711  4.70487  4.12024  4.18208  3.76170  3.87784  3.27976  3.63037  0.96418     43 y x - -
          2.68618  4.42225  2.77519  2.73123  3.46354  2.40513  3.72494  3.29354  2.67741  2.69355  4.24690  2.90347  2.73739  3.18146  2.89801  2.37887  2.77519  2.98518  4.58477  3.61503
          0.02645  4.04158  4.76393  0.61958  0.77255  0.48576  0.95510
     43   2.65280  4.24879  3.71886  3.15478  2.55570  3.66603  3.82870  2.68271  2.61962  2.34754  2.64758  3.47698  4.03520  3.33945  3.33116  2.93459  2.88337  2.49682  4.59036  2.36040     44 l x - -
          2.68618  4.42225  2.77519  2.73123  3.46354  2.40513  3.72494  3.29354  2.67741  2.69355  4.24690  2.90347  2.73739  3.18146  2.89801  2.37887  2.77519  2.98518  4.58477  3.61503
          0.02645  4.04158  4.76393  0.61958  0.77255  0.48576  0.95510
     44   3.11040  5.18554  3.55027  2.86875  4.64875  3.70825  3.64175  3.99232  1.58912  3.43194  4.31402  3.25366  4.07753  2.78009  1.22793  3.11069  3.27270  3.68204  5.46537  4.31410     45 r x - -
          2.68618  4.42225  2.77519  2.73123  3.46354  2.40513  3.72494  3.29354  2.67741  2.69355  4.24690  2.90347  2.73739  3.18146  2.89801  2.37887  2.77519  2.98518  4.58477  3.61503
          0.02645  4.04158  4.76393  0.61958  0.77255  0.48576  0.95510
     45   0.79503  4.28442  3.64156  3.44432  4.22780  3.10373  4.44537  3.37916  3.46512  3.25266  4.26847  3.54885  3.85928  3.79131  3.70182  2.63457  2.92383  3.00406  5.63794  4.45806     46 a x - -
          2.68618  4.42225  2.77519  2.73123  3.46354  2.40513  3.72494  3.29354  2.67741  2.69355  4.24690  2.90347  2.73739  3.18146  2.89801  2.37887  2.77519  2.98518  4.58477  3.61503
          0.02645  4.04158  4.76393  0.61958  0.77255  0.48576  0.95510
     46   2.99091  4.71683  3.61688  3.48255  4.45822  3.39492  4.54362  4.05026  3.55494  3.65748  4.71653  3.77081  0.56568  3.93852  3.77877  3.16436  3.44637  3.67581  5.59538  4.58214     47 P x - -
          2.68618  4.42225  2.77519  2.73123  3.46354  2.40513  3.72494  3.29354  2.67741  2.69355  4.24690  2.90347  2.73739  3.18146  2.89801  2.37887  2.77519  2.98518  4.58477  3.61503
          0.02645  4.04158  4.76393  0.61958  0.77255  0.48576  0.95510
     47   2.66988  4.95179  1.81017  2.31318  4.52562  2.50992  3.79573  4.00327  2.72454  3.56130  4.37566  2.84286  3.80355  2.95947  3.24191  1.85999  2.99969  3.55662  5.74509  4.34164     48 d x - -
          2.68618  4.42225  2.77519  2.73123  3.46354  2.40513  3.72494  3.29354  2.67741  2.69355  4.24690  2.90347  2.73739  3.18146  2.89801  2.37887  2.77519  2.98518  4.58477  3.61503
          0.02645  4.04158  4.76393  0.61958  0.77255  0.48576  0.95510
     48   3.17956  5.32399  0.70276  2.45593  4.72568  3.34624  4.09140  4.35411  3.20929  3.93350  4.91832  3.01965  4.01127  3.33295  3.74617  3.12491  3.52279  3.97627  5.86059  4.57455     49 d x - -
          2.68618  4.42225  2.77519  2.73123  3.46354  2.40513  3.72494  3.29354  2.67741  2.69355  4.24690  2.90347  2.73739  3.18146  2.89801  2.37887  2.77519  2.98518  4.58477  3.61503
          0.02645  4.04158  4.76393  0.61958  0.77255  0.48576  0.95510
     49   2.69060  4.89819  3.06200  2.51311  4.25593  3.44499  3.62786  3.66021  1.81084  3.21528  4.03237  3.00194  3.85721  2.76781  2.28166  2.28855  2.49593  3.31411  5.39352  4.09621     50 k x - -
          2.68618  4.42225  2.77519  2.73123  3.46354  2.40513  3.72494  3.29354  2.67741  2.69355  4.24690  2.90347  2.73739  3.18146  2.89801  2.37887  2.77519  2.98518  4.58477  3.61503
          0.02645  4.04158  4.76393  0.61958  0.77255  0.48576  0.95510
     50   3.48087  4.83400  4.47087  4.22023  0.77085  4.12537  3.96304  2.98687  4.12375  2.31922  3.69375  4.21346  4.58224  4.24576  4.20155  3.74020  3.78315  2.98952  4.16712  2.51504     51 f x - -
          2.68618  4.42225  2.77519  2.73123  3.46354  2.40513  3.72494  3.29354  2.67741  2.69355  4.24690  2.90347  2.73739  3.18146  2.89801  2.37887  2.77519  2.98518  4.58477  3.61503
          0.02645  4.04158  4.76393  0.61958  0.77255  0.48576  0.95510
     51   2.64810  2.68679  3.50710  3.04083  3.41775  3.43771  1.61086  3.17358  2.84294  2.85089  3.79187  3.37405  3.96151  3.27366  3.13567  2.82484  2.96563  2.90744  4.89471  3.48442     52 h x - -
          2.68618  4.42225  2.77519  2.73123  3.46354  2.40513  3.72494  3.29354  2.67741  2.69355  4.24690  2.90347  2.73739  3.18146  2.89801  2.37887  2.77519  2.98518  4.58477  3.61503
          0.02645  4.04158  4.76393  0.61958  0.77255  0.48576  0.95510
     52   3.30314  4.63465  4.82750  4.30188  3.16021  4.54885  4.88763  1.70933  4.12254  0.95679  2.98278  4.56420  4.76708  4.30940  4.26720  3.92455  3.53968  2.10087  5.23319  4.09674     53 l x - -
          2.68618  4.42225  2.77519  2.73123  3.46354  2.40513  3.72494  3.29354  2.67741  2.69355  4.24690  2.90347  2.73739  3.18146  2.89801  2.37887  2.77519  2.98518  4.58477  3.61503
          0.02645  4.04158  4.76393  0.61958  0.77255  0.48576  0.95510
     53   2.86895  5.23305  1.71599  2.26623  4.27512  3.31726  1.88976  4.02824  2.66808  3.55390  4.40812  2.82583  3.87510  2.93260  3.16884  2.81287  3.14136  3.65052  5.56492  4.08774     54 d x - -
          2.68618  4.42225  2.77519  2.73123  3.46354  2.40513  3.72494  3.29354  2.67741  2.69355  4.24690  2.90347  2.73739  3.18146  2.89801  2.37887  2.77519  2.98518  4.58477  3.61503
          0.02645  4.04158  4.76393  0.61958  0.77255  0.48576  0.95510
     54   2.74046  4.87769  2.78931  2.53153  4.36150  2.37112  3.81801  3.85943  2.55457  3.42317  4.28499  3.01642  3.88014  1.46447  2.91950  2.77454  3.05402  3.47471  5.55827  4.24125     55 q x - -
          2.68618  4.42225  2.77519  2.73123  3.46354  2.40513  3.72494  3.29354  2.67741  2.69355  4.24690  2.90347  2.73739  3.18146  2.89801  2.37887  2.77519  2.98518  4.58477  3.61503
          0.02645  4.04158  4.76393  0.61958  0.77255  0.48576  0.95510
     55   2.73656  4.58426  3.31982  2.89162  3.35790  3.52077  1.73577  3.10501  2.71674  2.77770  3.77530  3.28807  3.99876  3.16879  3.02810  2.87995  3.01795  2.25664  4.86763  3.40767     56 h x - -
          2.68618  4.42225  2.77519  2.73123  3.46354  2.40513  3.72494  3.29354  2.67741  2.69355  4.24690  2.90347  2.73739  3.18146  2.89801  2.37887  2.77519  2.98518  4.58477  3.61503
          0.02645  4.04158  4.76393  0.61958  0.77255  0.48576  0.95510
     56   3.18336  4.58561  4.62322  4.12539  3.20662  4.33206  4.76455  2.10890  3.94187  0.97135  3.05673  4.37856  4.64446  4.18487  4.11559  3.71860  3.44623  1.82565  5.21936  4.04738     57 l x - -
          2.68618  4.42225  2.77519  2.73123  3.46354  2.40513  3.72494  3.29354  2.67741  2.69355  4.24690  2.90347  2.73739  3.18146  2.89801  2.37887  2.77519  2.98518  4.58477  3.61503
          0.02645  4.04158  4.76393  0.61958  0.77255  0.48576  0.95510
     57   2.79319  0.65358  4.34741  4.12781  4.08380  3.37776  4.73803  3.25868  3.95677  3.16511  4.29298  4.07004  4.09772  4.29610  4.05010  3.06473  3.27443  2.99108  5.46075  4.36947     58 C x - -
          2.68618  4.42225  2.77519  2.73123  3.46354  2.40513  3.72494  3.29354  2.67741  2.69355  4.24690  2.90347  2.73739  3.18146  2.89801  2.37887  2.77519  2.98518  4.58477  3.61503
          0.02645  4.04158  4.76393  0.61958  0.77255  0.48576  0.95510
     58   2.63022  4.83538  2.93109  2.19998  4.16435  3.38822  3.64578  3.57721  2.37260  3.16268  3.97891  2.95433  3.82190  2.79459  2.35523  2.31516  2.22480  3.23410  5.37794  4.05319     59 e x - -
          2.68618  4.42225  2.77519  2.73123  3.46354  2.40513  3.72494  3.29354  2.67741  2.69355  4.24690  2.90347  2.73739  3.18146  2.89801  2.37887  2.77519  2.98518  4.58477  3.61503
          0.02645  4.04158  4.76393  0.61958  0.77255  0.48576  0.95510
     59   2.40591  4.32689  3.36180  3.18860  4.24898  3.05405  4.29218  3.79604  3.27389  3.50427  4.41815  3.38393  3.80747  3.61045  3.55249  0.86187  2.89928  3.29371  5.60847  4.33428     60 s x - -
          2.68618  4.42225  2.77519  2.73123  3.46354  2.40513  3.72494  3.29354  2.67741  2.69355  4.24690  2.90347  2.73739  3.18146  2.89801  2.37887  2.77519  2.98518  4.58477  3.61503
          0.02645  4.04158  4.76393  0.61958  0.77255  0.48576  0.95510
     60   2.54598  4.67682  2.35072  2.48908  4.24182  3.22286  3.80580  3.64902  2.68859  3.28383  4.11163  2.96790  3.79161  2.98451  3.14682  2.13057  1.79797  3.25572  5.52136  4.18616     61 t x - -
          2.68618  4.42225  2.77519  2.73123  3.46354  2.40513  3.72494  3.29354  2.67741  2.69355  4.24690  2.90347  2.73739  3.18146  2.89801  2.37887  2.77519  2.98518  4.58477  3.61503
          0.02645  4.04158  4.76393  0.61958  0.77255  0.48576  0.95510
     61   2.09380  5.05898  2.26205  2.04601  4.36598  3.34193  3.62936  3.81744  2.42397  3.35631  4.14718  2.83505  3.79980  2.75995  2.52544  2.64784  2.91863  3.43357  5.53826  4.14856     62 e x - -
          2.68618  4.42225  2.77519  2.73123  3.46354  2.40513  3.72494  3.29354  2.67741  2.69355  4.24690  2.90347  2.73739  3.18146  2.89801  2.37887  2.77519  2.98518  4.58477  3.61503
          0.02645  4.04158  4.76393  0.61958  0.77255  0.48576  0.95510
     62   2.75183  4.75967  3.36313  2.82217  4.24467  3.45787  3.76398  3.58629  2.24209  3.19264  4.09003  3.21251  3.94440  2.93930  1.40879  2.83626  2.31205  3.26726  5.39846  4.16997     63 r x - -
          2.68618  4.42225  2.77519  2.73123  3.46354  2.40513  3.72494  3.29354  2.67741  2.69355  4.24690  2.90347  2.73739  3.18146  2.89801  2.37887  2.77519  2.98518  4.58477  3.61503
          0.02645  4.04158  4.76393  0.61958  0.77255  0.48576  0.95510
     63   2.79319  0.65358  4.34741  4.12781  4.08380  3.37776  4.73803  3.25868  3.95677  3.16511  4.29298  4.07004  4.09772  4.29610  4.05010  3.06473  3.27443  2.99108  5.46075  4.36947     64 C x - -
          2.68618  4.42225  2.77519  2.73123  3.46354  2.40513  3.72494  3.29354  2.67741  2.69355  4.24690  2.90347  2.73739  3.18146  2.89801  2.37887  2.77519  2.98518  4.58477  3.61503
          0.02645  4.04158  4.76393  0.61958  0.77255  0.48576  0.95510
     64   2.58061  4.25710  3.52804  2.95742  3.37382  3.57515  3.82870  2.37687  2.51065  2.43098  2.86485  3.34091  3.95223  3.18701  3.19236  2.82986  2.49615  2.49270  4.84046  2.86842     65 i x - -
          2.68618  4.42225  2.77519  2.73123  3.46354  2.40513  3.72494  3.29354  2.67741  2.69355  4.24690  2.90347  2.73739  3.18146  2.89801  2.37887  2.77519  2.98518  4.58477  3.61503
          0.02645  4.04158  4.76393  0.61958  0.77255  0.48576  0.95510
     65   3.16441  4.54038  4.56951  4.19425  3.49319  4.24408  4.89375  0.89006  4.02564  2.04806  3.40574  4.41630  4.66192  4.35847  4.20328  3.75844  3.46176  1.86527  5.41679  4.16761     66 i x - -
          2.68618  4.42225  2.77519  2.73123  3.46354  2.40513  3.72494  3.29354  2.67741  2.69355  4.24690  2.90347  2.73739  3.18146  2.89801  2.37887  2.77519  2.98518  4.58477  3.61503
          0.02645  4.04158  4.76393  0.61958  0.77255  0.48576  0.95510
     66   2.51208  4.35641  3.58722  3.35105  4.12706  3.18911  4.35431  3.27518  3.29736  3.13259  4.17477  3.53055  3.90738  3.68439  3.54577  2.71557  0.91438  2.95167  5.54981  4.34469     67 t x - -
          2.68618  4.42225  2.77519  2.73123  3.46354  2.40513  3.72494  3.29354  2.67741  2.69355  4.24690  2.90347  2.73739  3.18146  2.89801  2.37887  2.77519  2.98518  4.58477  3.61503
          0.02645  4.04158  4.76393  0.61958  0.77255  0.48576  0.95510
     67   2.79319  0.65358  4.34741  4.12781  4.08380  3.37776  4.73803  3.25868  3.95677  3.16511  4.29298  4.07004  4.09772  4.29610  4.05010  3.06473  3.27443  2.99108  5.46075  4.36947     68 C x - -
          2.68618  4.42225  2.77519  2.73123  3.46354  2.40513  3.72494  3.29354  2.67741  2.69355  4.24690  2.90347  2.73739  3.18146  2.89801  2.37887  2.77519  2.98518  4.58477  3.61503
          0.02645  4.04158  4.76393  0.61958  0.77255  0.48576  0.95510
     68   2.70067  5.16089  2.22781  1.83077  4.46859  3.34119  2.89948  3.94499  2.39321  3.44665  4.22470  2.81192  3.80011  2.73928  2.50389  2.65444  2.94066  3.53748  5.59662  4.18898     69 e x - -
          2.68618  4.42225  2.77519  2.73123  3.46354  2.40513  3.72494  3.29354  2.67741  2.69355  4.24690  2.90347  2.73739  3.18146  2.89801  2.37887  2.77519  2.98518  4.58477  3.61503
          0.02645  4.04158  4.76393  0.61958  0.77255  0.48576  0.95510
     69   2.80136  4.96628  2.90289  2.55188  4.33209  3.40930  3.72640  3.84431  2.32519  3.38747  4.24186  1.56952  3.91004  2.89332  2.10621  2.81853  3.06946  3.48288  5.48023  4.16201     70 n x - -
          2.68618  4.42225  2.77519  2.73123  3.46354  2.40513  3.72494  3.29354  2.67741  2.69355  4.24690  2.90347  2.73739  3.18146  2.89801  2.37887  2.77519  2.98518  4.58477  3.61503
          0.02645  4.04158  4.76393  0.61958  0.77255  0.48576  0.95510
     70   3.13443  4.50900  4.64607  4.08251  3.16305  4.35012  4.68444  2.12179  3.94632  1.28957  2.00903  4.34249  4.60082  4.12164  4.10942  3.68173  3.36576  1.79025  5.13725  4.03304     71 l x - -
          2.68618  4.42225  2.77519  2.73123  3.46354  2.40513  3.72494  3.29354  2.67741  2.69355  4.24690  2.90347  2.73739  3.18146  2.89801  2.37887  2.77519  2.98518  4.58477  3.61503
          0.02645  4.04158  4.76393  0.61958  0.77255  0.48576  0.95510
     71   2.95835  5.44879  1.17166  2.15128  4.76690  3.23131  3.82521  4.33820  2.86905  3.85848  4.72553  2.14703  3.87274  3.00490  3.46220  2.85855  3.26868  3.90470  5.98000  4.47595     72 d x - -
          2.68618  4.42225  2.77519  2.73123  3.46354  2.40513  3.72494  3.29354  2.67741  2.69355  4.24690  2.90347  2.73739  3.18146  2.89801  2.37887  2.77519  2.98518  4.58477  3.61503
          0.02645  4.04158  4.76393  0.61958  0.77255  0.48576  0.95510
     72   2.74246  5.06337  2.61477  1.79944  4.32104  3.35085  2.36007  3.81680  2.45741  3.36540  4.18469  2.86012  3.83856  2.82269  2.90289  2.34700  2.99308  3.45193  5.52545  4.13820     73 e x - -
          2.68618  4.42225  2.77519  2.73123  3.46354  2.40513  3.72494  3.29354  2.67741  2.69355  4.24690  2.90347  2.73739  3.18146  2.89801  2.37887  2.77519  2.98518  4.58477  3.61503
          0.14985  4.04158  2.10706  0.61958  0.77255  0.48576  0.95510
     73   2.58667  4.76620  2.83366  2.42496  4.17398  3.30133  3.65674  3.59059  2.09750  3.18122  4.00251  2.48292  3.78353  2.81456  2.81113  2.23542  2.44900  3.23138  5.39448  4.07068     74 k x - -
          2.68618  4.42225  2.77519  2.73123  3.46354  2.40513  3.72494  3.29354  2.67741  2.69355  4.24690  2.90347  2.73739  3.18146  2.89801  2.37887  2.77519  2.98518  4.58477  3.61503
          0.02987  3.92160  4.64395  0.61958  0.77255  0.41985  1.07045
     74   2.79985  4.95373  2.73184  1.46655  3.81120  3.42294  3.70840  3.58015  2.57551  3.16970  4.07017  2.96686  3.90709  2.93684  2.99768  2.81191  3.04968  3.28609  5.20128  2.67221     75 e x - -
          2.68618  4.42225  2.77519  2.73123  3.46354  2.40513  3.72494  3.29354  2.67741  2.69355  4.24690  2.90347  2.73739  3.18146  2.89801  2.37887  2.77519  2.98518  4.58477  3.61503
          0.02645  4.04158  4.76393  0.61958  0.77255  0.48576  0.95510
     75   3.53321  4.84910  4.45970  4.09050  2.02074  4.27400  3.50115  3.38955  3.85161  2.76521  3.96951  3.98232  4.61085  3.98763  3.95220  3.65478  3.75869  3.27370  1.36517  1.54895     76 w x - -
          2.68618  4.42225  2.77519  2.73123  3.46354  2.40513  3.72494  3.29354  2.67741  2.69355  4.24690  2.90347  2.73739  3.18146  2.89801  2.37887  2.77519  2.98518  4.58477  3.61503
          0.02645  4.04158  4.76393  0.61958  0.77255  0.48576  0.95510
     76   1.96225  4.79841  2.71301  1.80457  4.28231  3.26676  3.75980  3.68713  2.60903  3.30491  4.13273  2.92595  3.80949  2.92762  3.06468  2.22403  2.92156  3.30805  5.53451  4.18721     77 e x - -
          2.68618  4.42225  2.77519  2.73123  3.46354  2.40513  3.72494  3.29354  2.67741  2.69355  4.24690  2.90347  2.73739  3.18146  2.89801  2.37887  2.77519  2.98518  4.58477  3.61503
          0.02645  4.04158  4.76393  0.61958  0.77255  0.48576  0.95510
     77   3.09540  4.42397  4.77942  4.29126  3.59669  4.41805  5.01770  1.48998  4.17474  2.11155  3.40966  4.50879  4.75072  4.45146  4.37906  3.81087  3.36793  1.01515  5.55451  4.33869     78 v x - -
          2.68618  4.42225  2.77519  2.73123  3.46354  2.40513  3.72494  3.29354  2.67741  2.69355  4.24690  2.90347  2.73739  3.18146  2.89801  2.37887  2.77519  2.98518  4.58477  3.61503
          0.02645  4.04158  4.76393  0.61958  0.77255  0.48576  0.95510
     78   1.73984  4.51254  3.11727  2.28297  3.87964  3.37753  3.84424  3.02974  2.72163  2.87049  3.78028  3.14167  3.87783  3.06801  3.11844  2.70832  2.87018  2.34498  5.27017  3.99150     79 a x - -
          2.68618  4.42225  2.77519  2.73123  3.46354  2.40513  3.72494  3.29354  2.67741  2.69355  4.24690  2.90347  2.73739  3.18146  2.89801  2.37887  2.77519  2.98518  4.58477  3.61503
          0.02645  4.04158  4.76393  0.61958  0.77255  0.48576  0.95510
     79   2.88852  4.64408  3.59668  3.51912  4.65243  0.51009  4.62622  4.29595  3.72321  3.92797  4.90723  3.76141  4.04047  4.03422  3.93794  3.06577  3.38294  3.79163  5.70000  4.76105     80 G x - -
          2.68618  4.42225  2.77519  2.73123  3.46354  2.40513  3.72494  3.29354  2.67741  2.69355  4.24690  2.90347  2.73739  3.18146  2.89801  2.37887  2.77519  2.98518  4.58477  3.61503
          0.02645  4.04158  4.76393  0.61958  0.77255  0.48576  0.95510
     80   2.65227  4.90589  2.77431  1.91729  4.19321  2.69176  3.64830  3.61249  2.43706  3.19947  4.01592  2.89883  3.81583  2.42665  2.88954  2.66148  2.89742  2.76372  5.42161  4.07023     81 e x - -
          2.68618  4.42225  2.77519  2.73123  3.46354  2.40513  3.72494  3.29354  2.67741  2.69355  4.24690  2.90347  2.73739  3.18146  2.89801  2.37887  2.77519  2.98518  4.58477  3.61503
          0.02645  4.04158  4.76393  0.61958  0.77255  0.48576  0.95510
     81   3.33145  4.67551  4.70380  4.22588  1.54625  4.40770  4.26174  2.41923  4.07641  1.22907  3.06652  4.34354  4.66580  4.17561  4.18295  3.77589  3.56293  2.51683  4.49754  2.98209     82 l x - -
          2.68618  4.42225  2.77519  2.73123  3.46354  2.40513  3.72494  3.29354  2.67741  2.69355  4.24690  2.90347  2.73739  3.18146  2.89801  2.37887  2.77519  2.98518  4.58477  3.61503
          0.02645  4.04158  4.76393  0.61958  0.77255  0.48576  0.95510
     82   2.90139  5.33104  1.82331  2.19247  4.66410  3.24431  3.80774  4.22289  2.80204  3.75720  4.61216  1.40899  3.86457  2.98391  3.35910  2.82528  3.20700  3.80042  5.88048  4.40683     83 n x - -
          2.68618  4.42225  2.77519  2.73123  3.46354  2.40513  3.72494  3.29354  2.67741  2.69355  4.24690  2.90347  2.73739  3.18146  2.89801  2.37887  2.77519  2.98518  4.58477  3.61503
          0.02645  4.04158  4.76393  0.61958  0.77255  0.48576  0.95510
     83   2.75492  5.11681  2.70117  1.85809  4.45163  3.38392  3.64083  3.89019  1.83579  3.40856  4.21416  2.87885  2.81413  2.77358  2.73851  2.72395  2.99221  3.51129  5.56219  4.20397     84 k x - -
          2.68618  4.42225  2.77519  2.73123  3.46354  2.40513  3.72494  3.29354  2.67741  2.69355  4.24690  2.90347  2.73739  3.18146  2.89801  2.37887  2.77519  2.98518  4.58477  3.61503
          0.02645  4.04158  4.76393  0.61958  0.77255  0.48576  0.95510
     84   2.23667  4.67144  3.01023  2.54680  4.15127  2.68668  3.72848  3.54810  1.93330  3.16541  3.98863  3.01475  3.80557  2.89426  2.89108  2.61778  2.33918  3.18424  5.39818  4.09258     85 k x - -
          2.68618  4.42225  2.77519  2.73123  3.46354  2.40513  3.72494  3.29354  2.67741  2.69355  4.24690  2.90347  2.73739  3.18146  2.89801  2.37887  2.77519  2.98518  4.58477  3.61503
          0.02645  4.04158  4.76393  0.61958  0.77255  0.48576  0.95510
     85   2.67419  4.66494  3.17646  2.82871  4.32584  1.36527  3.93669  3.79659  2.60841  3.39329  4.26167  3.22196  3.89773  3.14455  2.09022  2.77411  3.03050  3.39654  5.50671  4.28340     86 g x - -
          2.68618  4.42225  2.77519  2.73123  3.46354  2.40513  3.72494  3.29354  2.67741  2.69355  4.24690  2.90347  2.73739  3.18146  2.89801  2.37887  2.77519  2.98518  4.58477  3.61503
          0.02645  4.04158  4.76393  0.61958  0.77255  0.48576  0.95510
     86   3.00010  5.18084  3.12687  2.65475  4.57248  3.58167  3.65345  3.97214  1.19844  3.43393  4.30376  3.10790  4.00184  2.31712  2.27403  2.98403  3.19621  3.64191  5.50651  4.27674     87 k x - -
          2.68618  4.42225  2.77519  2.73123  3.46354  2.40513  3.72494  3.29354  2.67741  2.69355  4.24690  2.90347  2.73739  3.18146  2.89801  2.37887  2.77519  2.98518  4.58477  3.61503
          0.02645  4.04158  4.76393  0.61958  0.77255  0.48576  0.95510
     87   2.85511  5.37395  1.74923  1.62340  4.68717  3.26244  3.73144  4.18595  2.67402  3.69154  4.50944  2.73337  3.83657  2.88230  3.23542  2.19888  3.13007  3.76318  5.85662  4.38496     88 e x - -
          2.68618  4.42225  2.77519  2.73123  3.46354  2.40513  3.72494  3.29354  2.67741  2.69355  4.24690  2.90347  2.73739  3.18146  2.89801  2.37887  2.77519  2.98518  4.58477  3.61503
          0.02645  4.04158  4.76393  0.61958  0.77255  0.48576  0.95510
     88   2.76542  4.34859  3.82396  3.27273  3.50386  3.81000  4.11963  1.62530  2.45791  2.34011  3.41489  3.62914  4.18680  3.46854  3.35665  3.10810  3.00905  1.86154  5.09144  3.86882     89 i x - -
          2.68618  4.42225  2.77519  2.73123  3.46354  2.40513  3.72494  3.29354  2.67741  2.69355  4.24690  2.90347  2.73739  3.18146  2.89801  2.37887  2.77519  2.98518  4.58477  3.61503
          0.02645  4.04158  4.76393  0.61958  0.77255  0.48576  0.95510
     89   2.24234  4.75916  2.74632  2.12739  4.24230  3.27438  3.79029  3.62514  2.63443  3.26322  4.11121  2.96196  1.92995  2.97055  3.06648  2.67606  2.93851  3.26344  5.51272  4.18382     90 p x - -
          2.68618  4.42225  2.77519  2.73123  3.46354  2.40513  3.72494  3.29354  2.67741  2.69355  4.24690  2.90347  2.73739  3.18146  2.89801  2.37887  2.77519  2.98518  4.58477  3.61503
          0.02645  4.04158  4.76393  0.61958  0.77255  0.48576  0.95510
     90   3.09876  5.20693  3.52935  2.84009  4.67816  3.70434  3.62882  4.01797  1.30445  3.44647  4.31932  3.23364  4.06718  2.76219  1.50999  3.09094  3.25839  3.70002  5.47522  4.31941     91 k x - -
          2.68618  4.42225  2.77519  2.73123  3.46354  2.40513  3.72494  3.29354  2.67741  2.69355  4.24690  2.90347  2.73739  3.18146  2.89801  2.37887  2.77519  2.98518  4.58477  3.61503
          0.02645  4.04158  4.76393  0.61958  0.77255  0.48576  0.95510
     91   2.75009  4.51003  3.27269  2.30241  3.75521  3.58723  4.03552  2.55520  2.93709  2.63775  3.68193  3.35852  4.06907  3.31073  3.28174  2.97054  3.03101  1.41792  5.27528  4.00584     92 v x - -
          2.68618  4.42225  2.77519  2.73123  3.46354  2.40513  3.72494  3.29354  2.67741  2.69355  4.24690  2.90347  2.73739  3.18146  2.89801  2.37887  2.77519  2.98518  4.58477  3.61503
          0.02645  4.04158  4.76393  0.61958  0.77255  0.48576  0.95510
     92   2.35367  4.75070  2.93159  2.15560  3.11625  3.40995  2.99915  3.38673  2.46460  3.00533  3.83573  2.60861  3.81955  2.81236  2.91525  2.65178  2.84137  3.07911  5.24598  3.90928     93 e x - -
          2.68618  4.42225  2.77519  2.73123  3.46354  2.40513  3.72494  3.29354  2.67741  2.69355  4.24690  2.90347  2.73739  3.18146  2.89801  2.37887  2.77519  2.98518  4.58477  3.61503
          0.02645  4.04158  4.76393  0.61958  0.77255  0.48576  0.95510
     93   2.72189  4.78534  2.90335  2.64370  4.39851  1.43635  3.88168  3.83896  1.97750  3.43731  4.30097  3.09533  3.89152  3.07459  2.91909  2.78529  3.05920  3.44557  5.57265  4.31031     94 g x - -
          2.68618  4.42225  2.77519  2.73123  3.46354  2.40513  3.72494  3.29354  2.67741  2.69355  4.24690  2.90347  2.73739  3.18146  2.89801  2.37887  2.77519  2.98518  4.58477  3.61503
          0.02645  4.04158  4.76393  0.61958  0.77255  0.48576  0.95510
     94   2.84013  5.15932  2.86811  2.45096  4.52121  3.46482  3.62792  3.94839  1.69372  3.43208  4.25032  2.49701  3.89932  1.99744  2.49444  2.80962  3.05758  3.57928  5.53953  4.23151     95 k x - -
          2.68618  4.42225  2.77519  2.73123  3.46354  2.40513  3.72494  3.29354  2.67741  2.69355  4.24690  2.90347  2.73739  3.18146  2.89801  2.37887  2.77519  2.98518  4.58477  3.61503
          0.02645  4.04158  4.76393  0.61958  0.77255  0.48576  0.95510
     95   2.80475  5.13518  1.27639  2.24906  4.61769  3.21038  3.83895  4.13171  2.84087  3.70228  4.55508  2.80100  3.84436  3.01971  3.38963  2.12167  3.13907  3.69580  5.85771  4.40794     96 d x - -
          2.68618  4.42225  2.77519  2.73123  3.46354  2.40513  3.72494  3.29354  2.67741  2.69355  4.24690  2.90347  2.73739  3.18146  2.89801  2.37887  2.77519  2.98518  4.58477  3.61503
          0.02645  4.04158  4.76393  0.61958  0.77255  0.48576  0.95510
     96   2.32932  3.16882  3.13395  2.58559  3.93745  3.43536  3.68101  3.31466  1.95240  2.95537  3.80343  3.05826  3.85293  2.48050  2.78907  2.69301  2.85742  3.01854  5.22429  3.94099     97 k x - -
          2.68618  4.42225  2.77519  2.73123  3.46354  2.40513  3.72494  3.29354  2.67741  2.69355  4.24690  2.90347  2.73739  3.18146  2.89801  2.37887  2.77519  2.98518  4.58477  3.61503
          0.14985  4.04158  2.10706  0.61958  0.77255  0.48576  0.95510
     97   2.78041  4.45652  3.61657  3.22981  3.13458  2.31516  3.90622  3.22092  3.07730  2.84179  3.83299  3.51697  4.00776  3.46746  3.32733  2.97859  3.10095  2.97766  1.47781  3.17670     98 w x - -
          2.68618  4.42225  2.77519  2.73123  3.46354  2.40513  3.72494  3.29354  2.67741  2.69355  4.24690  2.90347  2.73739  3.18146  2.89801  2.37887  2.77519  2.98518  4.58477  3.61503
          0.02987  3.92160  4.64395  0.61958  0.77255  0.60111  0.79452
     98   2.61227  4.65496  2.78946  2.12776  4.09998  3.26614  3.79695  3.36921  2.61826  3.10323  4.00490  2.99519  3.82420  2.99948  3.00436  2.69180  1.70329  3.05795  5.41440  4.11083     99 t x - -
          2.68618  4.42225  2.77519  2.73123  3.46354  2.40513  3.72494  3.29354  2.67741  2.69355  4.24690  2.90347  2.73739  3.18146  2.89801  2.37887  2.77519  2.98518  4.58477  3.61503
          0.02987  3.92160  4.64395  0.61958  0.77255  0.60111  0.79452
     99   2.42729  4.22274  3.51641  3.05326  3.69098  3.28446  4.01189  2.73529  2.98905  2.65945  3.62346  3.34826  2.85107  3.32009  3.31105  2.65307  2.25362  1.82269  5.16874  3.93897    100 v x - -
          2.68618  4.42225  2.77519  2.73123  3.46354  2.40513  3.72494  3.29354  2.67741  2.69355  4.24690  2.90347  2.73739  3.18146  2.89801  2.37887  2.77519  2.98518  4.58477  3.61503
          0.02987  3.92160  4.64395  0.61958  0.77255  0.60111  0.79452
    100   3.41750  4.77469  4.16648  3.88461  2.71694  3.78533  3.96053  3.44305  3.60570  2.82952  4.07459  4.02371  4.30714  3.99077  3.72545  3.62074  3.72035  3.33475  0.79180  2.71645    101 w x - -
          2.68618  4.42225  2.77519  2.73123  3.46354  2.40513  3.72494  3.29354  2.67741  2.69355  4.24690  2.90347  2.73739  3.18146  2.89801  2.37887  2.77519  2.98518  4.58477  3.61503
          0.02987  3.92160  4.64395  0.61958  0.77255  0.60111  0.79452
    101   2.87165  5.32068  1.31943  2.11379  4.63853  3.17805  3.76004  4.19921  2.78413  3.73644  4.60146  2.17328  3.81046  2.94027  3.35915  2.78542  3.18038  3.77758  5.86181  4.37447    102 d x - -
          2.68618  4.42225  2.77519  2.73123  3.46354  2.40513  3.72494  3.29354  2.67741  2.69355  4.24690  2.90347  2.73739  3.18146  2.89801  2.37887  2.77519  2.98518  4.58477  3.61503
          0.02987  3.92160  4.64395  0.61958  0.77255  0.60111  0.79452
    102   2.81678  4.56612  3.42923  3.27524  4.26645  3.25084  4.34878  3.82434  3.33671  3.44592  4.49777  3.57707  0.74116  3.72400  3.57680  2.98578  3.26218  3.46413  5.43969  4.38774    103 p x - -
          2.68618  4.42225  2.77519  2.73123  3.46354  2.40513  3.72494  3.29354  2.67741  2.69355  4.24690  2.90347  2.73739  3.18146  2.89801  2.37887  2.77519  2.98518  4.58477  3.61503
          0.02987  3.92160  4.64395  0.61958  0.77255  0.60111  0.79452
    103   3.00873  5.08021  3.41942  2.78188  4.50888  3.62114  3.59886  3.86719  1.62347  3.33559  4.21836  3.17892  4.00380  2.74254  1.37039  3.01804  3.18491  3.55953  5.39469  4.22368    104 r x - -
          2.68618  4.42225  2.77519  2.73123  3.46354  2.40513  3.72494  3.29354  2.67741  2.69355  4.24690  2.90347  2.73739  3.18146  2.89801  2.37887  2.77519  2.98518  4.58477  3.61503
          0.02987  3.92160  4.64395  0.61958  0.77255  0.60111  0.79452
    104   2.22015  4.64135  3.03828  2.58639  4.11230  3.31617  3.71234  3.42212  1.79490  3.09552  3.95367  3.03477  3.81492  2.88761  2.73304  2.65528  2.40860  3.09155  5.35270  4.07419    105 k x - -
          2.68618  4.42225  2.77519  2.73123  3.46354  2.40513  3.72494  3.29354  2.67741  2.69355  4.24690  2.90347  2.73739  3.18146  2.89801  2.37887  2.77519  2.98518  4.58477  3.61503
          0.02987  3.92160  4.64395  0.61958  0.77255  0.60111  0.79452
    105   2.74079  4.91016  3.01157  2.52828  4.29022  2.72511  3.61741  3.70372  2.15324  3.24084  4.07902  3.00134  3.86391  2.34991  1.83119  2.76012  2.97503  3.36208  5.38894  4.11377    106 r x - -
          2.68618  4.42225  2.77519  2.73123  3.46354  2.40513  3.72494  3.29354  2.67741  2.69355  4.24690  2.90347  2.73739  3.18146  2.89801  2.37887  2.77519  2.98518  4.58477  3.61503
          0.02987  3.92160  4.64395  0.61958  0.77255  0.60111  0.79452
    106   2.21812  4.58325  2.95573  1.98419  3.91474  3.35768  3.76577  3.04968  2.61456  2.88702  3.79913  3.04082  3.84325  2.96771  3.02623  2.68899  2.86526  2.33189  5.28429  3.98591    107 e x - -
          2.68618  4.42225  2.77519  2.73123  3.46354  2.40513  3.72494  3.29354  2.67741  2.69355  4.24690  2.90347  2.73739  3.18146  2.89801  2.37887  2.77519  2.98518  4.58477  3.61503
          0.02987  3.92160  4.64395  0.61958  0.77255  0.60111  0.79452
    107   2.74341  5.07801  2.50385  1.93785  4.40586  2.63794  3.65303  3.85632  2.43315  3.39748  4.22361  2.80536  3.80740  2.02595  2.86971  2.71109  3.00094  3.48386  5.57346  4.19755    108 e x - -
          2.68618  4.42225  2.77519  2.73123  3.46354  2.40513  3.72494  3.29354  2.67741  2.69355  4.24690  2.90347  2.73739  3.18146  2.89801  2.37887  2.77519  2.98518  4.58477  3.61503
          0.02987  3.92160  4.64395  0.61958  0.77255  0.60111  0.79452
    108   2.17046  4.51541  2.48284  2.57394  3.91847  3.29712  3.75859  3.13508  2.63670  2.92875  3.80125  3.03499  3.79639  2.95861  3.06849  2.61057  2.40464  2.43594  5.27233  3.97544    109 a x - -
          2.68618  4.42225  2.77519  2.73123  3.46354  2.40513  3.72494  3.29354  2.67741  2.69355  4.24690  2.90347  2.73739  3.18146  2.89801  2.37887  2.77519  2.98518  4.58477  3.61503
          0.02987  3.92160  4.64395  0.61958  0.77255  0.60111  0.79452
    109   2.57518  4.37980  3.35481  2.83395  3.60429  2.79911  3.79440  2.09142  2.63215  2.63185  3.55747  3.23195  3.89714  3.07196  2.49805  2.76043  2.83991  2.63770  5.02057  3.77232    110 i x - -
          2.68618  4.42225  2.77519  2.73123  3.46354  2.40513  3.72494  3.29354  2.67741  2.69355  4.24690  2.90347  2.73739  3.18146  2.89801  2.37887  2.77519  2.98518  4.58477  3.61503
          0.02987  3.92160  4.64395  0.61958  0.77255  0.60111  0.79452
    110   2.60900  4.46226  3.32222  2.79087  3.64583  3.45662  3.75001  3.01547  2.50686  1.99220  3.62022  3.19772  3.89562  3.00614  2.40170  2.37746  2.86823  2.77681  5.04129  3.77123    111 l x - -
          2.68618  4.42225  2.77519  2.73123  3.46354  2.40513  3.72494  3.29354  2.67741  2.69355  4.24690  2.90347  2.73739  3.18146  2.89801  2.37887  2.77519  2.98518  4.58477  3.61503
          0.02987  3.92160  4.64395  0.61958  0.77255  0.60111  0.79452
    111   2.22327  4.57860  2.55920  2.50424  3.88828  3.33000  3.68706  3.25167  2.54763  2.92405  3.02798  2.98769  3.78893  2.87903  2.98589  2.26893  2.79651  2.94823  5.21956  3.91445    112 a x - -
          2.68618  4.42225  2.77519  2.73123  3.46354  2.40513  3.72494  3.29354  2.67741  2.69355  4.24690  2.90347  2.73739  3.18146  2.89801  2.37887  2.77519  2.98518  4.58477  3.61503
          0.13166  3.92160  2.26766  0.61958  0.77255  0.60111  0.79452
    112   2.83117  5.00008  2.86403  2.48466  4.31725  3.41819  3.59719  3.74661  1.81191  3.26241  4.14107  2.96311  3.87378  1.87228  2.37003  2.82882  3.05400  3.42636  5.39360  4.11750    113 k x - -
          2.68618  4.42225  2.77519  2.73123  3.46354  2.40513  3.72494  3.29354  2.67741  2.69355  4.24690  2.90347  2.73739  3.18146  2.89801  2.37887  2.77519  2.98518  4.58477  3.61503
          0.14861  3.82296  2.15219  0.61958  0.77255  0.54167  0.87174
    113   2.28138  4.25037  3.04855  2.79295  4.10773  2.96659  3.96370  3.55470  2.87108  3.23180  4.09718  3.09931  1.97314  3.21435  3.21158  1.88815  2.72224  3.09536  5.44372  4.17042    114 s x - -
          2.68618  4.42225  2.77519  2.73123  3.46354  2.40513  3.72494  3.29354  2.67741  2.69355  4.24690  2.90347  2.73739  3.18146  2.89801  2.37887  2.77519  2.98518  4.58477  3.61503
          0.03308  3.82101  4.54336  0.61958  0.77255  0.54067  0.87313
    114   2.63856  4.94894  2.30352  2.04052  4.20860  3.32838  3.60588  2.96234  2.41610  3.21215  4.02457  2.82758  3.77801  2.41054  2.89306  2.62958  2.87892  3.28574  5.42954  4.05771    115 e x - -
          2.68618  4.42225  2.77519  2.73123  3.46354  2.40513  3.72494  3.29354  2.67741  2.69355  4.24690  2.90347  2.73739  3.18146  2.89801  2.37887  2.77519  2.98518  4.58477  3.61503
          0.14383  3.92160  2.17021  0.61958  0.77255  0.60111  0.79452
    115   3.01632  4.41203  4.41293  3.90657  2.35258  4.16458  4.37323  1.50055  3.78674  1.70462  3.05148  4.13413  4.47289  3.98915  3.97178  3.51797  3.26416  2.00188  4.79881  3.42390    116 i x - -
          2.68618  4.42225  2.77519  2.73123  3.46354  2.40513  3.72494  3.29354  2.67741  2.69355  4.24690  2.90347  2.73739  3.18146  2.89801  2.37887  2.77519  2.98518  4.58477  3.61503
          0.03342  3.81119  4.53353  0.61958  0.77255  0.53571  0.88009
    116   2.36000  4.35951  4.01570  3.47219  3.23989  3.87541  4.24553  2.26528  3.33514  1.45001  2.54550  3.79009  4.24320  3.63158  3.59111  3.19082  3.07212  2.20441  5.01102  3.83394    117 l x - -
          2.68618  4.42225  2.77519  2.73123  3.46354  2.40513  3.72494  3.29354  2.67741  2.69355  4.24690  2.90347  2.73739  3.18146  2.89801  2.37887  2.77519  2.98518  4.58477  3.61503
          0.02987  3.92160  4.64395  0.61958  0.77255  0.60111  0.79452
    117   3.00806  5.07460  3.41860  2.78483  4.50111  3.61944  3.60169  3.86123  1.64895  3.33219  4.21662  3.18106  4.00421  2.74648  1.35104  3.01901  3.18564  3.55456  5.39260  4.22124    118 r x - -
          2.68618  4.42225  2.77519  2.73123  3.46354  2.40513  3.72494  3.29354  2.67741  2.69355  4.24690  2.90347  2.73739  3.18146  2.89801  2.37887  2.77519  2.98518  4.58477  3.61503
          0.02987  3.92160  4.64395  0.61958  0.77255  0.60111  0.79452
    118   2.75353  5.15561  1.65446  2.15793  4.54930  3.19130  3.71471  4.05176  2.66652  3.58863  4.41620  2.25011  3.78243  2.87744  3.21122  2.24429  3.05229  3.62983  5.75858  4.30920    119 d x - -
          2.68618  4.42225  2.77519  2.73123  3.46354  2.40513  3.72494  3.29354  2.67741  2.69355  4.24690  2.90347  2.73739  3.18146  2.89801  2.37887  2.77519  2.98518  4.58477  3.61503
          0.13166  3.92160  2.26766  0.61958  0.77255  0.60111  0.79452
    119   2.83969  4.89252  3.19245  2.65794  3.97305  3.50063  2.67472  3.64050  2.04183  3.15775  4.04653  3.08742  3.91382  2.77069  1.63976  2.87155  3.05074  3.34111  5.15923  3.83387    120 r x - -
          2.68618  4.42225  2.77519  2.73123  3.46354  2.40513  3.72494  3.29354  2.67741  2.69355  4.24690  2.90347  2.73739  3.18146  2.89801  2.37887  2.77519  2.98518  4.58477  3.61503
          0.03302  3.82296  4.54530  0.61958  0.77255  0.67833  0.70819
    120   2.73503  4.54937  2.39720  2.75887  1.91042  3.47703  3.72520  2.97537  2.91001  2.61004  3.66035  3.19169  3.95470  3.18138  3.29359  2.87054  3.00655  2.78246  4.61528  3.08823    121 f x - -
          2.68567  4.42261  2.77556  2.73090  3.46340  2.40549  3.72466  3.29390  2.67733  2.69391  4.24726  2.90328  2.73729  3.18182  2.89837  2.37873  2.77507  2.98464  4.58369  3.61539
          0.31475  1.34933  4.54530  2.14700  0.12424  0.67833  0.70819
    121   2.74400  4.94034  2.62981  2.37240  4.29152  3.29267  3.64779  3.76052  1.92756  3.32715  4.18866  1.92112  3.81655  2.81816  2.64253  2.74399  3.01281  3.40735  5.45365  4.12007    134 n x - -
          2.68618  4.42225  2.77519  2.73123  3.46354  2.40513  3.72494  3.29354  2.67741  2.69355  4.24690  2.90347  2.73739  3.18146  2.89801  2.37887  2.77519  2.98518  4.58477  3.61503
          0.03302  3.82296  4.54530  0.61958  0.77255  0.67833  0.70819
    122   3.10061  4.57811  4.10952  3.75013  3.11850  3.91838  4.42143  2.32103  3.51832  0.93872  3.15871  4.03029  4.36293  3.89854  3.70210  3.48488  3.39750  2.34531  4.97883  3.69039    135 l x - -
          2.68619  4.42249  2.77544  2.73123  3.46378  2.40503  3.72519  3.29378  2.67676  2.69357  4.24714  2.90371  2.73740  3.18064  2.89770  2.37911  2.77544  2.98542  4.58349  3.61527
          0.30408  1.33866        *  1.78090  0.18451  0.00000        *
//
