# Supplementary material for: Remote homology clustering identifies lowly conserved families of effector proteins in plant-pathogenic fungi
Source: Microb Genom. 2021 Sep 1;7(9):000637. doi: 10.1099/mgen.0.000637 (PMC8715435; doi:10.1099/mgen.0.000637)
Supplement: Supplementary material 16 [file mgen-7-0637-s0016.zip › hmms/markov-PC_04U5QD.hmm]

HMMER3/f [3.3 | Nov 2019]
NAME  markov-PC_04U5QD
LENG  459
ALPH  amino
RF    yes
MM    no
CONS  yes
CS    no
MAP   yes
DATE  Thu Jul 23 09:11:54 2020
NSEQ  175
EFFN  6.144333
CKSUM 883723272
STATS LOCAL MSV      -11.8740  0.69846
STATS LOCAL VITERBI  -12.9645  0.69846
STATS LOCAL FORWARD   -5.5086  0.69846
HMM          A        C        D        E        F        G        H        I        K        L        M        N        P        Q        R        S        T        V        W        Y   
            m->m     m->i     m->d     i->m     i->i     d->m     d->d
  COMPO   2.54649  3.80783  2.98582  2.77159  3.38071  2.78266  3.73916  3.03995  2.63142  2.50460  3.67264  2.97663  3.20163  3.06810  2.89009  2.52929  2.75648  2.75752  4.29371  3.66087
          2.68618  4.42225  2.77519  2.73123  3.46354  2.40513  3.72494  3.29354  2.67741  2.69355  4.24690  2.90347  2.73739  3.18146  2.89801  2.37887  2.77519  2.98518  4.58477  3.61503
          0.03122  3.87796  4.60030  0.61958  0.77255  0.00000        *
      1   2.97338  4.52124  4.05523  3.64902  3.20992  3.83814  4.38289  2.38606  3.41683  1.80369  1.36746  3.92586  4.29870  3.79830  3.62152  3.32310  3.27875  2.39283  5.05152  3.81382      1 m x - -
          2.68618  4.42225  2.77519  2.73123  3.46354  2.40513  3.72494  3.29354  2.67741  2.69355  4.24690  2.90347  2.73739  3.18146  2.89801  2.37887  2.77519  2.98518  4.58477  3.61503
          0.03122  3.87796  4.60030  0.61958  0.77255  0.48576  0.95510
      2   2.75842  4.51500  3.36616  3.20588  4.20082  3.20219  4.28299  3.74751  3.26362  3.37380  4.42380  3.51209  0.81750  3.65223  3.50864  2.92605  3.20038  3.39227  5.38599  4.32151      2 p x - -
          2.68618  4.42225  2.77519  2.73123  3.46354  2.40513  3.72494  3.29354  2.67741  2.69355  4.24690  2.90347  2.73739  3.18146  2.89801  2.37887  2.77519  2.98518  4.58477  3.61503
          0.03122  3.87796  4.60030  0.61958  0.77255  0.48576  0.95510
      3   3.26517  4.66528  4.24625  3.96169  1.00279  3.95385  3.87942  2.78807  3.86856  2.15681  3.51735  4.02529  4.41224  4.03500  3.98694  3.53488  3.56627  2.77919  4.12668  2.49293      3 f x - -
          2.68618  4.42225  2.77519  2.73123  3.46354  2.40513  3.72494  3.29354  2.67741  2.69355  4.24690  2.90347  2.73739  3.18146  2.89801  2.37887  2.77519  2.98518  4.58477  3.61503
          0.03122  3.87796  4.60030  0.61958  0.77255  0.48576  0.95510
      4   2.75842  4.51500  3.36616  3.20588  4.20082  3.20219  4.28299  3.74751  3.26362  3.37380  4.42380  3.51209  0.81750  3.65223  3.50864  2.92605  3.20038  3.39227  5.38599  4.32151      4 p x - -
          2.68618  4.42225  2.77519  2.73123  3.46354  2.40513  3.72494  3.29354  2.67741  2.69355  4.24690  2.90347  2.73739  3.18146  2.89801  2.37887  2.77519  2.98518  4.58477  3.61503
          0.03122  3.87796  4.60030  0.61958  0.77255  0.48576  0.95510
      5   2.99530  5.12473  0.91022  2.33800  4.50243  3.21465  3.93559  4.09181  3.02070  3.69911  4.67722  2.89470  3.86782  3.17467  3.53776  2.95696  3.33395  3.73037  5.66999  4.37428      5 d x - -
          2.68618  4.42225  2.77519  2.73123  3.46354  2.40513  3.72494  3.29354  2.67741  2.69355  4.24690  2.90347  2.73739  3.18146  2.89801  2.37887  2.77519  2.98518  4.58477  3.61503
          0.03122  3.87796  4.60030  0.61958  0.77255  0.48576  0.95510
      6   2.67148  4.44651  3.34640  3.24643  4.38888  0.72069  4.36648  3.98973  3.42846  3.64320  4.61889  3.51067  3.83782  3.75216  3.66401  2.84353  3.15314  3.51698  5.48270  4.49093      6 g x - -
          2.68618  4.42225  2.77519  2.73123  3.46354  2.40513  3.72494  3.29354  2.67741  2.69355  4.24690  2.90347  2.73739  3.18146  2.89801  2.37887  2.77519  2.98518  4.58477  3.61503
          0.03122  3.87796  4.60030  0.61958  0.77255  0.48576  0.95510
      7   2.97695  4.94118  3.15332  2.77361  4.32886  3.46594  3.76195  3.75845  1.03080  3.32227  4.28332  3.19788  3.96580  2.95303  2.43228  3.01851  3.22975  3.46589  5.38118  4.19469      7 k x - -
          2.68618  4.42225  2.77519  2.73123  3.46354  2.40513  3.72494  3.29354  2.67741  2.69355  4.24690  2.90347  2.73739  3.18146  2.89801  2.37887  2.77519  2.98518  4.58477  3.61503
          0.03122  3.87796  4.60030  0.61958  0.77255  0.48576  0.95510
      8   2.67148  4.44651  3.34640  3.24643  4.38888  0.72069  4.36648  3.98973  3.42846  3.64320  4.61889  3.51067  3.83782  3.75216  3.66401  2.84353  3.15314  3.51698  5.48270  4.49093      8 g x - -
          2.68618  4.42225  2.77519  2.73123  3.46354  2.40513  3.72494  3.29354  2.67741  2.69355  4.24690  2.90347  2.73739  3.18146  2.89801  2.37887  2.77519  2.98518  4.58477  3.61503
          0.03122  3.87796  4.60030  0.61958  0.77255  0.48576  0.95510
      9   3.01143  4.85042  3.50262  3.01239  4.20638  3.49854  3.82791  3.74837  2.23912  3.26330  4.26322  3.37177  4.00075  3.04786  0.97004  3.09527  3.27695  3.47205  5.28713  4.13243      9 r x - -
          2.68618  4.42225  2.77519  2.73123  3.46354  2.40513  3.72494  3.29354  2.67741  2.69355  4.24690  2.90347  2.73739  3.18146  2.89801  2.37887  2.77519  2.98518  4.58477  3.61503
          0.03122  3.87796  4.60030  0.61958  0.77255  0.48576  0.95510
     10   3.25481  4.74159  3.84624  3.57655  2.29334  3.83645  3.62080  3.26324  3.43391  2.71578  3.93768  3.73007  4.31011  3.73864  3.61653  3.39100  3.54149  3.13404  3.93735  0.95672     10 y x - -
          2.68618  4.42225  2.77519  2.73123  3.46354  2.40513  3.72494  3.29354  2.67741  2.69355  4.24690  2.90347  2.73739  3.18146  2.89801  2.37887  2.77519  2.98518  4.58477  3.61503
          0.03122  3.87796  4.60030  0.61958  0.77255  0.48576  0.95510
     11   2.41546  4.26058  3.43275  3.18487  3.97351  3.09972  4.20180  3.10130  3.12795  2.96460  4.01468  3.39345  3.80386  3.52247  3.38645  2.61678  1.16265  2.79570  5.41083  4.19010     11 t x - -
          2.68618  4.42225  2.77519  2.73123  3.46354  2.40513  3.72494  3.29354  2.67741  2.69355  4.24690  2.90347  2.73739  3.18146  2.89801  2.37887  2.77519  2.98518  4.58477  3.61503
          0.03122  3.87796  4.60030  0.61958  0.77255  0.48576  0.95510
     12   2.72778  4.72472  2.71101  2.59697  4.08908  3.18749  3.92511  3.80052  2.82919  3.44673  4.40186  1.14838  3.83957  3.19777  3.18412  2.79470  3.10976  3.42218  5.39435  4.03694     12 n x - -
          2.68618  4.42225  2.77519  2.73123  3.46354  2.40513  3.72494  3.29354  2.67741  2.69355  4.24690  2.90347  2.73739  3.18146  2.89801  2.37887  2.77519  2.98518  4.58477  3.61503
          0.03122  3.87796  4.60030  0.61958  0.77255  0.48576  0.95510
     13   3.01143  4.85042  3.50262  3.01239  4.20638  3.49854  3.82791  3.74837  2.23912  3.26330  4.26322  3.37177  4.00075  3.04786  0.97004  3.09527  3.27695  3.47205  5.28713  4.13243     13 r x - -
          2.68618  4.42225  2.77519  2.73123  3.46354  2.40513  3.72494  3.29354  2.67741  2.69355  4.24690  2.90347  2.73739  3.18146  2.89801  2.37887  2.77519  2.98518  4.58477  3.61503
          0.03122  3.87796  4.60030  0.61958  0.77255  0.48576  0.95510
     14   2.97338  4.52124  4.05523  3.64902  3.20992  3.83814  4.38289  2.38606  3.41683  1.80369  1.36746  3.92586  4.29870  3.79830  3.62152  3.32310  3.27875  2.39283  5.05152  3.81382     14 m x - -
          2.68618  4.42225  2.77519  2.73123  3.46354  2.40513  3.72494  3.29354  2.67741  2.69355  4.24690  2.90347  2.73739  3.18146  2.89801  2.37887  2.77519  2.98518  4.58477  3.61503
          0.03122  3.87796  4.60030  0.61958  0.77255  0.48576  0.95510
     15   2.95679  5.06926  2.48958  1.01760  4.41613  3.27744  3.86456  3.87111  2.74576  3.48729  4.46096  2.93569  3.88225  3.08002  3.15527  2.93855  3.26102  3.55434  5.58666  4.30877     15 e x - -
          2.68618  4.42225  2.77519  2.73123  3.46354  2.40513  3.72494  3.29354  2.67741  2.69355  4.24690  2.90347  2.73739  3.18146  2.89801  2.37887  2.77519  2.98518  4.58477  3.61503
          0.03122  3.87796  4.60030  0.61958  0.77255  0.48576  0.95510
     16   3.01143  4.85042  3.50262  3.01239  4.20638  3.49854  3.82791  3.74837  2.23912  3.26330  4.26322  3.37177  4.00075  3.04786  0.97004  3.09527  3.27695  3.47205  5.28713  4.13243     16 r x - -
          2.68618  4.42225  2.77519  2.73123  3.46354  2.40513  3.72494  3.29354  2.67741  2.69355  4.24690  2.90347  2.73739  3.18146  2.89801  2.37887  2.77519  2.98518  4.58477  3.61503
          0.03122  3.87796  4.60030  0.61958  0.77255  0.48576  0.95510
     17   2.75842  4.51500  3.36616  3.20588  4.20082  3.20219  4.28299  3.74751  3.26362  3.37380  4.42380  3.51209  0.81750  3.65223  3.50864  2.92605  3.20038  3.39227  5.38599  4.32151     17 p x - -
          2.68618  4.42225  2.77519  2.73123  3.46354  2.40513  3.72494  3.29354  2.67741  2.69355  4.24690  2.90347  2.73739  3.18146  2.89801  2.37887  2.77519  2.98518  4.58477  3.61503
          0.03122  3.87796  4.60030  0.61958  0.77255  0.48576  0.95510
     18   3.16130  4.62188  4.19834  3.83810  3.13761  3.98919  4.49211  2.34182  3.60580  0.86847  3.15864  4.11305  4.42353  3.97281  3.78101  3.56052  3.45526  2.38060  5.01900  3.74362     18 l x - -
          2.68618  4.42225  2.77519  2.73123  3.46354  2.40513  3.72494  3.29354  2.67741  2.69355  4.24690  2.90347  2.73739  3.18146  2.89801  2.37887  2.77519  2.98518  4.58477  3.61503
          0.03122  3.87796  4.60030  0.61958  0.77255  0.48576  0.95510
     19   3.16130  4.62188  4.19834  3.83810  3.13761  3.98919  4.49211  2.34182  3.60580  0.86847  3.15864  4.11305  4.42353  3.97281  3.78101  3.56052  3.45526  2.38060  5.01900  3.74362     19 l x - -
          2.68618  4.42225  2.77519  2.73123  3.46354  2.40513  3.72494  3.29354  2.67741  2.69355  4.24690  2.90347  2.73739  3.18146  2.89801  2.37887  2.77519  2.98518  4.58477  3.61503
          0.03122  3.87796  4.60030  0.61958  0.77255  0.48576  0.95510
     20   2.31751  4.23805  3.21099  3.02689  4.08167  2.96782  4.13665  3.60496  3.10103  3.32472  4.25027  3.25088  3.70705  3.44989  3.38698  1.08282  2.79803  3.13887  5.45369  4.16519     20 s x - -
          2.68618  4.42225  2.77519  2.73123  3.46354  2.40513  3.72494  3.29354  2.67741  2.69355  4.24690  2.90347  2.73739  3.18146  2.89801  2.37887  2.77519  2.98518  4.58477  3.61503
          0.03122  3.87796  4.60030  0.61958  0.77255  0.48576  0.95510
     21   2.59221  0.92938  4.11263  3.85343  3.84340  3.21413  4.49930  2.98812  3.68037  2.90340  4.02482  3.83895  3.92152  4.02623  3.80381  2.86389  3.05942  2.73235  5.25849  4.13107     21 c x - -
          2.68618  4.42225  2.77519  2.73123  3.46354  2.40513  3.72494  3.29354  2.67741  2.69355  4.24690  2.90347  2.73739  3.18146  2.89801  2.37887  2.77519  2.98518  4.58477  3.61503
          0.03122  3.87796  4.60030  0.61958  0.77255  0.48576  0.95510
     22   3.01071  4.42454  4.52012  3.99714  3.36580  4.18630  4.66231  2.01904  3.84812  1.91189  2.14420  4.23281  4.53753  4.10655  4.04394  3.54527  3.27562  1.26221  5.24410  4.06892     22 v x - -
          2.68618  4.42225  2.77519  2.73123  3.46354  2.40513  3.72494  3.29354  2.67741  2.69355  4.24690  2.90347  2.73739  3.18146  2.89801  2.37887  2.77519  2.98518  4.58477  3.61503
          0.02571  4.06972  4.79206  0.61958  0.77255  0.48576  0.95510
     23   2.89249  4.93309  1.93761  2.56463  3.27416  3.48875  3.72345  3.56684  2.84052  3.14450  4.09564  3.06485  3.99360  3.10739  3.28596  2.91647  3.15595  3.29493  4.80525  1.66996     23 y x - -
          2.68618  4.42225  2.77519  2.73123  3.46354  2.40513  3.72494  3.29354  2.67741  2.69355  4.24690  2.90347  2.73739  3.18146  2.89801  2.37887  2.77519  2.98518  4.58477  3.61503
          0.02571  4.06972  4.79206  0.61958  0.77255  0.48576  0.95510
     24   1.57068  4.68230  3.09574  2.69480  4.21260  3.34638  3.82210  3.52607  1.83783  3.20294  4.07753  3.12480  3.88266  3.00694  2.81455  2.72981  2.95778  3.18636  5.45264  4.18143     24 a x - -
          2.68618  4.42225  2.77519  2.73123  3.46354  2.40513  3.72494  3.29354  2.67741  2.69355  4.24690  2.90347  2.73739  3.18146  2.89801  2.37887  2.77519  2.98518  4.58477  3.61503
          0.02571  4.06972  4.79206  0.61958  0.77255  0.48576  0.95510
     25   2.98267  5.06837  3.35064  2.77133  4.18358  3.63261  2.26302  3.84190  2.07049  3.32825  4.20767  3.19618  4.02905  2.83749  1.42703  2.99851  3.17974  3.53216  5.30365  3.99577     25 r x - -
          2.68618  4.42225  2.77519  2.73123  3.46354  2.40513  3.72494  3.29354  2.67741  2.69355  4.24690  2.90347  2.73739  3.18146  2.89801  2.37887  2.77519  2.98518  4.58477  3.61503
          0.02571  4.06972  4.79206  0.61958  0.77255  0.48576  0.95510
     26   2.62977  4.73486  2.70458  2.56179  4.48399  1.94556  3.97333  4.01576  2.89184  3.61430  4.45861  1.47038  3.84026  3.17993  3.31890  2.69339  3.02505  3.53638  5.73154  4.39350     26 n x - -
          2.68618  4.42225  2.77519  2.73123  3.46354  2.40513  3.72494  3.29354  2.67741  2.69355  4.24690  2.90347  2.73739  3.18146  2.89801  2.37887  2.77519  2.98518  4.58477  3.61503
          0.02571  4.06972  4.79206  0.61958  0.77255  0.48576  0.95510
     27   2.77282  4.70075  3.33211  2.81692  3.97929  3.55672  3.81635  3.06477  1.54551  2.89805  3.86719  3.24408  3.99799  3.01539  2.70711  2.89360  3.02695  2.05262  5.30821  4.04771     27 k x - -
          2.68618  4.42225  2.77519  2.73123  3.46354  2.40513  3.72494  3.29354  2.67741  2.69355  4.24690  2.90347  2.73739  3.18146  2.89801  2.37887  2.77519  2.98518  4.58477  3.61503
          0.02571  4.06972  4.79206  0.61958  0.77255  0.48576  0.95510
     28   2.42307  4.34372  3.39002  3.21955  4.27912  3.07054  4.32161  3.83071  3.30684  3.53719  4.44950  3.40924  3.82658  3.64133  3.58355  0.82818  2.91881  3.32194  5.63653  4.36498     28 s x - -
          2.68618  4.42225  2.77519  2.73123  3.46354  2.40513  3.72494  3.29354  2.67741  2.69355  4.24690  2.90347  2.73739  3.18146  2.89801  2.37887  2.77519  2.98518  4.58477  3.61503
          0.02571  4.06972  4.79206  0.61958  0.77255  0.48576  0.95510
     29   3.68412  4.98480  4.40612  4.16406  2.89615  3.96249  4.16448  3.72085  3.88450  3.07973  4.34475  4.27446  4.49754  4.26180  3.97664  3.88576  3.99548  3.61649  0.56665  2.88864     29 W x - -
          2.68618  4.42225  2.77519  2.73123  3.46354  2.40513  3.72494  3.29354  2.67741  2.69355  4.24690  2.90347  2.73739  3.18146  2.89801  2.37887  2.77519  2.98518  4.58477  3.61503
          0.02571  4.06972  4.79206  0.61958  0.77255  0.48576  0.95510
     30   3.10626  4.48159  4.65052  4.15063  3.39485  4.32561  4.81702  1.93992  3.99491  1.47161  3.24796  4.38434  4.65877  4.26014  4.18492  3.70693  3.37304  1.19635  5.33875  4.13645     30 v x - -
          2.68618  4.42225  2.77519  2.73123  3.46354  2.40513  3.72494  3.29354  2.67741  2.69355  4.24690  2.90347  2.73739  3.18146  2.89801  2.37887  2.77519  2.98518  4.58477  3.61503
          0.02571  4.06972  4.79206  0.61958  0.77255  0.48576  0.95510
     31   1.82715  4.26259  4.05593  3.65055  3.77301  3.52105  4.49268  2.27632  3.56939  2.55617  3.67023  3.80091  4.13361  3.87335  3.81760  2.94337  2.99098  1.27018  5.42685  4.20983     31 v x - -
          2.68618  4.42225  2.77519  2.73123  3.46354  2.40513  3.72494  3.29354  2.67741  2.69355  4.24690  2.90347  2.73739  3.18146  2.89801  2.37887  2.77519  2.98518  4.58477  3.61503
          0.02571  4.06972  4.79206  0.61958  0.77255  0.48576  0.95510
     32   1.90171  4.67795  3.32613  2.82426  4.22028  3.39234  3.81835  3.56562  2.37565  3.19705  4.08439  3.21137  3.91499  3.00250  1.53910  2.77239  2.98517  3.22796  5.42137  4.18099     32 r x - -
          2.68618  4.42225  2.77519  2.73123  3.46354  2.40513  3.72494  3.29354  2.67741  2.69355  4.24690  2.90347  2.73739  3.18146  2.89801  2.37887  2.77519  2.98518  4.58477  3.61503
          0.02571  4.06972  4.79206  0.61958  0.77255  0.48576  0.95510
     33   3.27724  4.66483  4.67821  4.13451  3.09322  4.43560  4.73032  2.25223  3.93112  1.17461  1.59151  4.41556  4.67111  4.14054  4.08812  3.79202  3.50862  2.36897  5.13425  4.01299     33 l x - -
          2.68618  4.42225  2.77519  2.73123  3.46354  2.40513  3.72494  3.29354  2.67741  2.69355  4.24690  2.90347  2.73739  3.18146  2.89801  2.37887  2.77519  2.98518  4.58477  3.61503
          0.02571  4.06972  4.79206  0.61958  0.77255  0.48576  0.95510
     34   3.17162  4.56808  4.58336  4.05826  1.97187  4.27771  4.39055  2.37831  3.91638  1.62532  1.62053  4.25356  4.55877  4.06387  4.05706  3.62181  3.40648  2.46039  4.74323  3.37308     34 m x - -
          2.68607  4.42256  2.77551  2.73111  3.46385  2.40481  3.72526  3.29385  2.67772  2.69260  4.24721  2.90378  2.73771  3.18177  2.89832  2.37887  2.77551  2.98437  4.58508  3.61429
          0.22299  1.65246  4.79206  2.05037  0.13775  0.48576  0.95510
     35   2.85327  5.26393  1.85430  2.29084  4.59471  3.34862  3.71913  4.06795  1.52997  3.58362  4.40713  2.84467  3.87399  2.86461  2.94258  2.79583  3.11022  3.67305  5.71515  4.31998     46 k x - -
          2.68618  4.42225  2.77519  2.73123  3.46354  2.40513  3.72494  3.29354  2.67741  2.69355  4.24690  2.90347  2.73739  3.18146  2.89801  2.37887  2.77519  2.98518  4.58477  3.61503
          0.02571  4.06972  4.79206  0.61958  0.77255  0.48576  0.95510
     36   3.38334  4.78963  4.50544  4.15052  3.22214  4.23055  4.74477  2.44135  3.91640  0.66550  3.19121  4.40684  4.63476  4.23713  4.05842  3.83106  3.67016  2.52908  5.16844  3.93584     47 L x - -
          2.68618  4.42225  2.77519  2.73123  3.46354  2.40513  3.72494  3.29354  2.67741  2.69355  4.24690  2.90347  2.73739  3.18146  2.89801  2.37887  2.77519  2.98518  4.58477  3.61503
          0.02571  4.06972  4.79206  0.61958  0.77255  0.48576  0.95510
     37   3.38334  4.78963  4.50544  4.15052  3.22214  4.23055  4.74477  2.44135  3.91640  0.66550  3.19121  4.40684  4.63476  4.23713  4.05842  3.83106  3.67016  2.52908  5.16844  3.93584     48 L x - -
          2.68618  4.42225  2.77519  2.73123  3.46354  2.40513  3.72494  3.29354  2.67741  2.69355  4.24690  2.90347  2.73739  3.18146  2.89801  2.37887  2.77519  2.98518  4.58477  3.61503
          0.02571  4.06972  4.79206  0.61958  0.77255  0.48576  0.95510
     38   2.83271  4.62491  3.60672  3.01303  3.73232  3.67789  3.86945  2.06553  2.47410  2.62000  3.67424  3.39742  4.08029  3.11230  1.64489  3.00962  3.06905  2.71073  5.16316  3.91543     49 r x - -
          2.68618  4.42225  2.77519  2.73123  3.46354  2.40513  3.72494  3.29354  2.67741  2.69355  4.24690  2.90347  2.73739  3.18146  2.89801  2.37887  2.77519  2.98518  4.58477  3.61503
          0.02571  4.06972  4.79206  0.61958  0.77255  0.48576  0.95510
     39   2.88501  5.24055  1.77289  2.28644  4.26918  3.33330  1.76540  4.03757  2.68338  3.56359  4.42014  2.84487  3.89135  2.95084  3.18064  2.83039  3.15783  3.66152  5.56439  4.08613     50 h x - -
          2.68618  4.42225  2.77519  2.73123  3.46354  2.40513  3.72494  3.29354  2.67741  2.69355  4.24690  2.90347  2.73739  3.18146  2.89801  2.37887  2.77519  2.98518  4.58477  3.61503
          0.02571  4.06972  4.79206  0.61958  0.77255  0.48576  0.95510
     40   2.40692  4.24606  3.61150  3.22664  3.88443  3.20346  4.18468  2.98791  3.17944  2.91417  3.87469  3.43614  3.86582  3.50506  3.47809  1.45574  2.82703  1.84630  5.35966  4.10554     51 s x - -
          2.68618  4.42225  2.77519  2.73123  3.46354  2.40513  3.72494  3.29354  2.67741  2.69355  4.24690  2.90347  2.73739  3.18146  2.89801  2.37887  2.77519  2.98518  4.58477  3.61503
          0.02571  4.06972  4.79206  0.61958  0.77255  0.48576  0.95510
     41   2.88736  4.59200  3.57375  3.10855  3.07882  3.73103  2.31190  2.94556  2.85270  1.48735  3.56091  3.47237  4.14078  3.31131  3.12357  3.07766  3.13051  2.81343  4.67061  3.18984     52 l x - -
          2.68618  4.42225  2.77519  2.73123  3.46354  2.40513  3.72494  3.29354  2.67741  2.69355  4.24690  2.90347  2.73739  3.18146  2.89801  2.37887  2.77519  2.98518  4.58477  3.61503
          0.02571  4.06972  4.79206  0.61958  0.77255  0.48576  0.95510
     42   2.55569  4.37977  3.47385  3.06261  3.64554  3.36457  4.02445  2.98128  2.97299  1.91291  3.72104  3.38039  3.93782  3.34728  3.28390  1.57244  2.91042  2.74323  5.15379  3.84161     53 s x - -
          2.68618  4.42225  2.77519  2.73123  3.46354  2.40513  3.72494  3.29354  2.67741  2.69355  4.24690  2.90347  2.73739  3.18146  2.89801  2.37887  2.77519  2.98518  4.58477  3.61503
          0.02571  4.06972  4.79206  0.61958  0.77255  0.48576  0.95510
     43   2.93791  5.09018  3.07555  2.63121  4.22485  3.55621  1.82606  3.85125  1.65750  3.35529  4.22349  3.09784  3.98625  2.84376  2.43425  2.93816  3.15019  3.52894  5.36541  4.03584     54 k x - -
          2.68618  4.42225  2.77519  2.73123  3.46354  2.40513  3.72494  3.29354  2.67741  2.69355  4.24690  2.90347  2.73739  3.18146  2.89801  2.37887  2.77519  2.98518  4.58477  3.61503
          0.02571  4.06972  4.79206  0.61958  0.77255  0.48576  0.95510
     44   3.38334  4.78963  4.50544  4.15052  3.22214  4.23055  4.74477  2.44135  3.91640  0.66550  3.19121  4.40684  4.63476  4.23713  4.05842  3.83106  3.67016  2.52908  5.16844  3.93584     55 L x - -
          2.68618  4.42225  2.77519  2.73123  3.46354  2.40513  3.72494  3.29354  2.67741  2.69355  4.24690  2.90347  2.73739  3.18146  2.89801  2.37887  2.77519  2.98518  4.58477  3.61503
          0.02571  4.06972  4.79206  0.61958  0.77255  0.48576  0.95510
     45   2.54667  4.31324  3.59606  3.16418  3.65911  3.40298  4.09708  1.94913  3.09088  2.65104  3.66270  3.45729  3.96951  3.43398  3.39656  1.60970  2.89793  2.50188  5.18021  3.90951     56 s x - -
          2.68618  4.42225  2.77519  2.73123  3.46354  2.40513  3.72494  3.29354  2.67741  2.69355  4.24690  2.90347  2.73739  3.18146  2.89801  2.37887  2.77519  2.98518  4.58477  3.61503
          0.02571  4.06972  4.79206  0.61958  0.77255  0.48576  0.95510
     46   1.76515  4.56572  2.89866  2.67539  4.31438  3.16182  3.97330  3.71609  2.85977  3.40605  4.26400  1.57206  3.81456  3.18524  3.25586  2.61961  2.91774  3.28576  5.61966  4.29976     57 n x - -
          2.68618  4.42225  2.77519  2.73123  3.46354  2.40513  3.72494  3.29354  2.67741  2.69355  4.24690  2.90347  2.73739  3.18146  2.89801  2.37887  2.77519  2.98518  4.58477  3.61503
          0.02571  4.06972  4.79206  0.61958  0.77255  0.48576  0.95510
     47   2.40074  4.33582  3.35493  3.02131  4.16340  3.12780  4.11381  3.48019  3.01791  3.21081  4.10315  3.29725  2.12241  3.36926  3.34789  2.56636  1.45515  3.07675  5.52241  4.28605     58 t x - -
          2.68618  4.42225  2.77519  2.73123  3.46354  2.40513  3.72494  3.29354  2.67741  2.69355  4.24690  2.90347  2.73739  3.18146  2.89801  2.37887  2.77519  2.98518  4.58477  3.61503
          0.02571  4.06972  4.79206  0.61958  0.77255  0.48576  0.95510
     48   2.81104  4.85909  3.27643  2.77801  4.33202  3.47417  3.78441  3.76717  2.29684  3.31559  4.19094  3.20049  2.22797  2.95566  1.44565  2.87119  3.08455  3.42433  5.44478  4.21400     59 r x - -
          2.68618  4.42225  2.77519  2.73123  3.46354  2.40513  3.72494  3.29354  2.67741  2.69355  4.24690  2.90347  2.73739  3.18146  2.89801  2.37887  2.77519  2.98518  4.58477  3.61503
          0.02571  4.06972  4.79206  0.61958  0.77255  0.48576  0.95510
     49   2.72571  4.73628  3.34611  2.81084  4.21859  3.44723  3.77879  3.56238  2.29607  3.17970  4.06912  3.20781  3.93712  2.95658  1.53420  2.81397  2.06797  3.24075  5.39774  4.16103     60 r x - -
          2.68618  4.42225  2.77519  2.73123  3.46354  2.40513  3.72494  3.29354  2.67741  2.69355  4.24690  2.90347  2.73739  3.18146  2.89801  2.37887  2.77519  2.98518  4.58477  3.61503
          0.02571  4.06972  4.79206  0.61958  0.77255  0.48576  0.95510
     50   2.30576  4.24047  3.44544  3.12905  4.22466  3.03761  4.19124  3.57053  3.13486  3.31224  4.17146  3.32656  3.75855  3.46116  3.44818  1.69539  1.42033  3.10363  5.58810  4.35603     61 t x - -
          2.68618  4.42225  2.77519  2.73123  3.46354  2.40513  3.72494  3.29354  2.67741  2.69355  4.24690  2.90347  2.73739  3.18146  2.89801  2.37887  2.77519  2.98518  4.58477  3.61503
          0.02571  4.06972  4.79206  0.61958  0.77255  0.48576  0.95510
     51   3.38334  4.78963  4.50544  4.15052  3.22214  4.23055  4.74477  2.44135  3.91640  0.66550  3.19121  4.40684  4.63476  4.23713  4.05842  3.83106  3.67016  2.52908  5.16844  3.93584     62 L x - -
          2.68618  4.42225  2.77519  2.73123  3.46354  2.40513  3.72494  3.29354  2.67741  2.69355  4.24690  2.90347  2.73739  3.18146  2.89801  2.37887  2.77519  2.98518  4.58477  3.61503
          0.02571  4.06972  4.79206  0.61958  0.77255  0.48576  0.95510
     52   2.89718  5.25842  2.62717  1.48233  4.60479  3.41039  3.69873  4.03587  1.77274  3.54087  4.37637  2.90248  3.90869  2.84138  2.71710  2.84617  3.13551  3.66245  5.66577  4.31972     63 e x - -
          2.68618  4.42225  2.77519  2.73123  3.46354  2.40513  3.72494  3.29354  2.67741  2.69355  4.24690  2.90347  2.73739  3.18146  2.89801  2.37887  2.77519  2.98518  4.58477  3.61503
          0.02571  4.06972  4.79206  0.61958  0.77255  0.48576  0.95510
     53   3.32723  4.70467  4.75362  4.21020  3.11477  4.49269  4.78858  2.28009  4.00301  1.18991  1.47395  4.48470  4.72052  4.20158  4.14999  3.85325  3.55798  2.40596  5.16785  4.05285     64 l x - -
          2.68618  4.42225  2.77519  2.73123  3.46354  2.40513  3.72494  3.29354  2.67741  2.69355  4.24690  2.90347  2.73739  3.18146  2.89801  2.37887  2.77519  2.98518  4.58477  3.61503
          0.20826  4.13095  1.76064  0.61958  0.77255  0.48576  0.95510
     54   2.80897  4.35607  3.93271  3.37940  3.28537  3.86589  4.15060  1.54804  3.20058  2.00246  2.77478  3.71411  4.21694  2.94586  3.45837  3.16364  3.04483  2.24957  4.97262  3.77464     65 i x - -
          2.68618  4.42225  2.77519  2.73123  3.46354  2.40513  3.72494  3.29354  2.67741  2.69355  4.24690  2.90347  2.73739  3.18146  2.89801  2.37887  2.77519  2.98518  4.58477  3.61503
          0.02720  4.01406  4.73641  0.61958  0.77255  0.66314  0.72408
     55   1.90970  4.18750  3.31266  3.09076  4.38784  1.37105  4.23432  3.80688  3.23167  3.49557  4.31551  3.26911  3.68972  3.50162  3.55278  2.06111  2.72567  3.22780  5.71917  4.50149     66 g x - -
          2.68618  4.42225  2.77519  2.73123  3.46354  2.40513  3.72494  3.29354  2.67741  2.69355  4.24690  2.90347  2.73739  3.18146  2.89801  2.37887  2.77519  2.98518  4.58477  3.61503
          0.02720  4.01406  4.73641  0.61958  0.77255  0.66314  0.72408
     56   2.06045  4.99073  1.37657  2.30739  4.51058  3.20993  3.84367  3.89062  2.82187  3.55122  4.42302  2.84389  3.83288  3.02638  3.34511  2.73756  3.07891  3.49655  5.77199  4.36510     67 d x - -
          2.68618  4.42225  2.77519  2.73123  3.46354  2.40513  3.72494  3.29354  2.67741  2.69355  4.24690  2.90347  2.73739  3.18146  2.89801  2.37887  2.77519  2.98518  4.58477  3.61503
          0.02720  4.01406  4.73641  0.61958  0.77255  0.66314  0.72408
     57   2.39274  4.33057  3.23289  2.89676  4.00716  1.58688  4.00028  3.41195  2.91585  2.60979  3.99717  3.21320  3.78055  3.26153  3.26032  2.20209  2.80007  3.02581  5.38458  4.10557     68 g x - -
          2.68618  4.42225  2.77519  2.73123  3.46354  2.40513  3.72494  3.29354  2.67741  2.69355  4.24690  2.90347  2.73739  3.18146  2.89801  2.37887  2.77519  2.98518  4.58477  3.61503
          0.02720  4.01406  4.73641  0.61958  0.77255  0.38895  1.13248
     58   2.99582  5.00369  3.49579  2.96318  4.51466  3.60990  3.86636  3.95192  2.26978  3.46455  4.35957  3.35307  3.05138  3.03665  0.97797  3.05369  3.25794  3.61313  5.53925  4.35340     69 r x - -
          2.68618  4.42225  2.77519  2.73123  3.46354  2.40513  3.72494  3.29354  2.67741  2.69355  4.24690  2.90347  2.73739  3.18146  2.89801  2.37887  2.77519  2.98518  4.58477  3.61503
          0.02291  4.18337  4.90571  0.61958  0.77255  0.48576  0.95510
     59   1.91371  4.61634  3.18500  2.43570  3.32344  3.50577  3.72725  3.18487  2.57247  2.84667  3.37910  3.10915  3.89595  2.93434  2.37940  2.73176  2.86194  2.91590  5.15869  3.87259     70 a x - -
          2.68618  4.42225  2.77519  2.73123  3.46354  2.40513  3.72494  3.29354  2.67741  2.69355  4.24690  2.90347  2.73739  3.18146  2.89801  2.37887  2.77519  2.98518  4.58477  3.61503
          0.02212  4.21800  4.94034  0.61958  0.77255  0.48576  0.95510
     60   2.38771  4.95250  3.18092  2.59541  4.24965  3.54693  3.68421  3.64568  2.28462  3.20788  3.52253  3.08401  3.93478  2.22146  1.73383  2.79284  2.98707  3.32279  5.41092  4.11881     71 r x - -
          2.68618  4.42225  2.77519  2.73123  3.46354  2.40513  3.72494  3.29354  2.67741  2.69355  4.24690  2.90347  2.73739  3.18146  2.89801  2.37887  2.77519  2.98518  4.58477  3.61503
          0.02134  4.25370  4.97604  0.61958  0.77255  0.48576  0.95510
     61   2.70364  4.81202  2.94396  2.63498  4.26942  1.51382  2.39635  3.79693  2.72995  3.39278  4.23005  3.10678  3.14719  3.09341  3.13963  2.76493  3.02824  3.41004  5.54816  4.20544     72 g x - -
          2.68618  4.42225  2.77519  2.73123  3.46354  2.40513  3.72494  3.29354  2.67741  2.69355  4.24690  2.90347  2.73739  3.18146  2.89801  2.37887  2.77519  2.98518  4.58477  3.61503
          0.02134  4.25370  4.97604  0.61958  0.77255  0.48576  0.95510
     62   2.41667  4.77941  2.98003  1.78788  4.11701  2.88552  3.75379  3.50849  2.58663  3.14344  3.96990  3.02941  3.87073  2.92112  3.04141  2.47897  2.90420  2.40164  5.40166  4.07604     73 e x - -
          2.68618  4.42225  2.77519  2.73123  3.46354  2.40513  3.72494  3.29354  2.67741  2.69355  4.24690  2.90347  2.73739  3.18146  2.89801  2.37887  2.77519  2.98518  4.58477  3.61503
          0.02134  4.25370  4.97604  0.61958  0.77255  0.48576  0.95510
     63   2.67516  5.05504  2.71297  2.14446  4.35232  3.43046  3.64038  3.80277  1.79268  3.33656  4.11457  2.91904  3.83955  2.76024  2.85691  2.65901  2.33912  3.42089  5.51246  3.51693     74 k x - -
          2.68618  4.42225  2.77519  2.73123  3.46354  2.40513  3.72494  3.29354  2.67741  2.69355  4.24690  2.90347  2.73739  3.18146  2.89801  2.37887  2.77519  2.98518  4.58477  3.61503
          0.07119  4.25370  2.90955  0.61958  0.77255  0.48576  0.95510
     64   2.44690  4.47077  3.11118  2.89980  4.53725  1.42144  4.17746  4.01235  3.12322  3.63800  4.44847  2.80874  3.82703  3.39922  3.51271  1.66315  2.90403  3.44985  5.82652  4.54770     75 g x - -
          2.68618  4.42225  2.77519  2.73123  3.46354  2.40513  3.72494  3.29354  2.67741  2.69355  4.24690  2.90347  2.73739  3.18146  2.89801  2.37887  2.77519  2.98518  4.58477  3.61503
          0.16092  4.20493  2.01205  0.61958  0.77255  0.54746  0.86374
     65   1.22259  2.08730  4.06180  3.69260  3.98691  3.06806  4.43864  3.07556  3.57694  3.01307  3.95816  3.61665  3.81364  3.84197  3.77427  2.52546  2.76201  2.72304  5.46550  4.28980     76 a x - -
          2.68618  4.42225  2.77519  2.73123  3.46354  2.40513  3.72494  3.29354  2.67741  2.69355  4.24690  2.90347  2.73739  3.18146  2.89801  2.37887  2.77519  2.98518  4.58477  3.61503
          0.02571  4.06972  4.79206  0.61958  0.77255  0.68843  0.69789
     66   2.92884  4.68024  3.64266  3.56932  4.69953  0.48067  4.67341  4.35119  3.77717  3.97920  4.95962  3.80758  4.07743  4.08603  3.98757  3.10710  3.42543  3.84141  5.73835  4.80956     77 G x - -
          2.68618  4.42225  2.77519  2.73123  3.46354  2.40513  3.72494  3.29354  2.67741  2.69355  4.24690  2.90347  2.73739  3.18146  2.89801  2.37887  2.77519  2.98518  4.58477  3.61503
          0.02571  4.06972  4.79206  0.61958  0.77255  0.68843  0.69789
     67   1.84699  4.36473  3.74928  3.29759  3.18335  3.50949  3.96807  2.96090  3.12439  2.62074  3.63898  3.54665  4.03871  3.49022  3.37726  2.90483  2.99550  2.74564  1.78949  3.29866     78 w x - -
          2.68618  4.42225  2.77519  2.73123  3.46354  2.40513  3.72494  3.29354  2.67741  2.69355  4.24690  2.90347  2.73739  3.18146  2.89801  2.37887  2.77519  2.98518  4.58477  3.61503
          0.02571  4.06972  4.79206  0.61958  0.77255  0.68843  0.69789
     68   2.81961  4.82924  3.21607  2.74312  3.87327  3.56946  3.80483  3.29532  2.46746  2.78189  3.10168  3.20248  4.00511  1.44145  2.78459  2.89930  3.06687  3.10161  5.27877  3.96354     79 q x - -
          2.68618  4.42225  2.77519  2.73123  3.46354  2.40513  3.72494  3.29354  2.67741  2.69355  4.24690  2.90347  2.73739  3.18146  2.89801  2.37887  2.77519  2.98518  4.58477  3.61503
          0.02421  4.12888  4.85123  0.61958  0.77255  0.68843  0.69789
     69   2.76077  4.29511  4.09252  3.56976  3.38010  3.80920  4.27423  2.30120  3.43699  1.47059  3.32706  3.82198  4.23552  3.72778  3.66977  2.71590  3.03687  1.70560  5.03524  3.81868     80 l x - -
          2.68618  4.42225  2.77519  2.73123  3.46354  2.40513  3.72494  3.29354  2.67741  2.69355  4.24690  2.90347  2.73739  3.18146  2.89801  2.37887  2.77519  2.98518  4.58477  3.61503
          0.02421  4.12888  4.85123  0.61958  0.77255  0.68843  0.69789
     70   3.04814  4.46599  4.55701  4.03171  3.33956  4.20975  4.67519  2.09653  3.87607  1.86608  1.73422  4.26282  4.55675  4.12260  4.06146  3.56890  3.31175  1.45564  5.23244  4.06996     81 v x - -
          2.68618  4.42225  2.77519  2.73123  3.46354  2.40513  3.72494  3.29354  2.67741  2.69355  4.24690  2.90347  2.73739  3.18146  2.89801  2.37887  2.77519  2.98518  4.58477  3.61503
          0.02421  4.12888  4.85123  0.61958  0.77255  0.68843  0.69789
     71   2.78112  4.48541  2.80501  3.12410  3.78270  3.62812  4.23035  2.45581  3.25449  2.67319  3.74300  3.51849  4.15515  3.54901  3.60572  3.04927  3.09521  1.12182  5.35738  4.07546     82 v x - -
          2.68618  4.42225  2.77519  2.73123  3.46354  2.40513  3.72494  3.29354  2.67741  2.69355  4.24690  2.90347  2.73739  3.18146  2.89801  2.37887  2.77519  2.98518  4.58477  3.61503
          0.02421  4.12888  4.85123  0.61958  0.77255  0.68843  0.69789
     72   2.65394  4.34514  3.73861  3.34908  3.67772  1.94634  4.24378  1.49796  3.29182  2.61590  3.66482  3.61823  4.08240  3.62142  3.56708  2.93347  3.00125  2.40436  5.22798  3.98802     83 i x - -
          2.68618  4.42225  2.77519  2.73123  3.46354  2.40513  3.72494  3.29354  2.67741  2.69355  4.24690  2.90347  2.73739  3.18146  2.89801  2.37887  2.77519  2.98518  4.58477  3.61503
          0.02421  4.12888  4.85123  0.61958  0.77255  0.68843  0.69789
     73   2.01179  4.88071  2.79760  2.47378  4.33596  3.34131  3.76578  3.75260  2.28001  3.34805  4.17531  1.78088  3.86231  2.92726  2.94571  2.71483  2.97760  3.37788  5.55109  4.21354     84 n x - -
          2.68618  4.42225  2.77519  2.73123  3.46354  2.40513  3.72494  3.29354  2.67741  2.69355  4.24690  2.90347  2.73739  3.18146  2.89801  2.37887  2.77519  2.98518  4.58477  3.61503
          0.02421  4.12888  4.85123  0.61958  0.77255  0.68843  0.69789
     74   2.70910  4.65289  3.18347  2.69831  3.69680  3.52362  2.08742  3.22185  2.53474  2.86768  3.76916  3.15582  3.94366  2.65940  2.88156  2.81544  2.94903  2.22968  5.08663  3.74174     85 h x - -
          2.68618  4.42225  2.77519  2.73123  3.46354  2.40513  3.72494  3.29354  2.67741  2.69355  4.24690  2.90347  2.73739  3.18146  2.89801  2.37887  2.77519  2.98518  4.58477  3.61503
          0.02421  4.12888  4.85123  0.61958  0.77255  0.68843  0.69789
     75   2.92632  4.87918  3.41679  2.85929  4.00339  3.66739  3.78793  3.30400  1.36749  2.06401  3.91613  3.28497  4.06827  2.97846  2.54281  3.01291  3.14414  3.09925  5.30420  4.04434     86 k x - -
          2.68618  4.42225  2.77519  2.73123  3.46354  2.40513  3.72494  3.29354  2.67741  2.69355  4.24690  2.90347  2.73739  3.18146  2.89801  2.37887  2.77519  2.98518  4.58477  3.61503
          0.02421  4.12888  4.85123  0.61958  0.77255  0.68843  0.69789
     76   2.46106  4.38069  3.45170  3.28766  4.34404  3.10692  4.38607  3.90561  3.37926  3.60852  4.51780  3.46478  3.86855  3.70937  3.65147  0.76102  2.96186  3.38301  5.69709  4.43135     87 s x - -
          2.68618  4.42225  2.77519  2.73123  3.46354  2.40513  3.72494  3.29354  2.67741  2.69355  4.24690  2.90347  2.73739  3.18146  2.89801  2.37887  2.77519  2.98518  4.58477  3.61503
          0.02421  4.12888  4.85123  0.61958  0.77255  0.68843  0.69789
     77   2.57277  4.41571  3.68012  3.45410  4.21951  3.24406  4.44871  3.37918  3.40222  3.23328  4.27336  3.61494  3.97092  3.78565  3.64299  2.77773  0.80113  3.04532  5.63380  4.43859     88 t x - -
          2.68654  4.42261  2.77556  2.73160  3.46390  2.40549  3.72279  3.29390  2.67689  2.69391  4.24726  2.90383  2.73776  3.18036  2.89837  2.37792  2.77458  2.98555  4.58513  3.61539
          0.77696  0.99992  1.75857  1.64046  0.21554  0.45594  1.00472
     78   2.68474  4.67812  3.24117  2.67474  3.84314  3.16793  3.70018  3.30033  2.39916  2.93611  3.80494  3.13071  3.91370  2.90597  1.71254  2.77581  2.91910  2.78568  5.15871  3.20116     95 r x - -
          2.68618  4.42225  2.77519  2.73123  3.46354  2.40513  3.72494  3.29354  2.67741  2.69355  4.24690  2.90347  2.73739  3.18146  2.89801  2.37887  2.77519  2.98518  4.58477  3.61503
          0.02492  4.10047  4.82282  0.61958  0.77255  0.44087  1.03135
     79   0.90787  4.30311  3.69170  3.47224  4.56533  1.89348  4.52546  3.94500  3.56846  3.67799  4.51403  3.54525  3.86207  3.82743  3.84321  2.56594  2.89152  3.36410  5.90423  4.73116     96 a x - -
          2.68618  4.42225  2.77519  2.73123  3.46354  2.40513  3.72494  3.29354  2.67741  2.69355  4.24690  2.90347  2.73739  3.18146  2.89801  2.37887  2.77519  2.98518  4.58477  3.61503
          0.09294  4.25680  2.59587  0.61958  0.77255  0.54746  0.86374
     80   3.49225  4.82480  4.98115  4.44260  3.11833  4.69676  4.98402  2.29126  4.22585  0.70570  2.47946  4.71586  4.87081  4.37683  4.34026  4.07749  3.71780  2.46291  5.25023  4.16594     97 l x - -
          2.68630  4.42237  2.77434  2.73135  3.46366  2.40525  3.72506  3.29366  2.67753  2.69367  4.24702  2.90359  2.73752  3.18158  2.89813  2.37833  2.77532  2.98530  4.58489  3.61515
          0.71305  1.05774  1.81639  0.67862  0.70789  0.62937  0.76127
     81   2.88083  4.45977  4.04247  3.59981  3.33623  3.83779  4.38212  2.34791  3.40142  1.11547  3.24747  3.87471  4.29696  3.76537  3.62936  3.23468  2.62432  2.29274  5.14802  3.93215    100 l x - -
          2.68618  4.42225  2.77519  2.73123  3.46354  2.40513  3.72494  3.29354  2.67741  2.69355  4.24690  2.90347  2.73739  3.18146  2.89801  2.37887  2.77519  2.98518  4.58477  3.61503
          0.02709  4.01800  4.74035  0.61958  0.77255  0.78476  0.60923
     82   2.83987  4.86241  3.31904  2.80825  4.33398  3.48294  3.76501  3.76780  2.22694  3.30649  4.19591  3.21551  2.92414  2.93830  1.23923  2.90127  3.10716  3.43377  5.41975  4.20692    101 r x - -
          2.68618  4.42225  2.77519  2.73123  3.46354  2.40513  3.72494  3.29354  2.67741  2.69355  4.24690  2.90347  2.73739  3.18146  2.89801  2.37887  2.77519  2.98518  4.58477  3.61503
          0.02709  4.01800  4.74035  0.61958  0.77255  0.71583  0.67097
     83   2.87802  4.37924  4.12470  3.66166  3.23198  3.91623  4.28435  2.20344  3.51358  2.23655  3.41858  3.90687  4.34096  3.83200  3.74012  3.28563  3.15705  1.12745  4.92839  3.06239    102 v x - -
          2.68618  4.42225  2.77519  2.73123  3.46354  2.40513  3.72494  3.29354  2.67741  2.69355  4.24690  2.90347  2.73739  3.18146  2.89801  2.37887  2.77519  2.98518  4.58477  3.61503
          0.02599  4.05873  4.78108  0.61958  0.77255  0.47747  0.96850
     84   2.35368  1.61155  2.16715  2.90748  4.05339  3.30320  4.06525  3.30855  3.03218  3.10847  3.99906  3.28102  3.91202  3.32104  3.42045  2.70682  2.92448  2.98111  5.44698  4.17817    103 c x - -
          2.68618  4.42225  2.77519  2.73123  3.46354  2.40513  3.72494  3.29354  2.67741  2.69355  4.24690  2.90347  2.73739  3.18146  2.89801  2.37887  2.77519  2.98518  4.58477  3.61503
          0.11654  4.22121  2.35046  0.61958  0.77255  0.59059  0.80743
     85   2.92632  4.87918  3.41679  2.85929  4.00339  3.66739  3.78793  3.30400  1.36749  2.06401  3.91613  3.28497  4.06827  2.97846  2.54281  3.01291  3.14414  3.09925  5.30420  4.04434    104 k x - -
          2.68618  4.42225  2.77519  2.73123  3.46354  2.40513  3.72494  3.29354  2.67741  2.69355  4.24690  2.90347  2.73739  3.18146  2.89801  2.37887  2.77519  2.98518  4.58477  3.61503
          0.02421  4.12888  4.85123  0.61958  0.77255  0.68843  0.69789
     86   3.06584  4.55275  4.22293  3.72412  1.90753  4.01727  3.83584  3.01973  3.59896  2.58427  3.64180  3.86934  2.31707  3.80284  3.79524  3.33529  3.30741  2.86045  1.76745  2.60696    105 w x - -
          2.68618  4.42225  2.77519  2.73123  3.46354  2.40513  3.72494  3.29354  2.67741  2.69355  4.24690  2.90347  2.73739  3.18146  2.89801  2.37887  2.77519  2.98518  4.58477  3.61503
          0.02023  4.30652  5.02886  0.61958  0.77255  0.68843  0.69789
     87   2.75295  4.45210  3.84283  3.43089  3.55230  3.61994  4.25453  2.84825  3.30506  1.16857  3.59754  3.69249  4.16443  3.65694  3.56114  2.00922  3.09131  2.69102  5.16135  3.88346    106 l x - -
          2.68618  4.42225  2.77519  2.73123  3.46354  2.40513  3.72494  3.29354  2.67741  2.69355  4.24690  2.90347  2.73739  3.18146  2.89801  2.37887  2.77519  2.98518  4.58477  3.61503
          0.02023  4.30652  5.02886  0.61958  0.77255  0.68843  0.69789
     88   3.26292  4.58786  4.96370  4.47491  3.58403  4.55912  5.10789  1.95528  4.32363  1.61971  3.41826  4.67006  4.87682  4.57387  4.48915  3.95829  3.53107  0.91667  5.56149  4.35959    107 v x - -
          2.68618  4.42225  2.77519  2.73123  3.46354  2.40513  3.72494  3.29354  2.67741  2.69355  4.24690  2.90347  2.73739  3.18146  2.89801  2.37887  2.77519  2.98518  4.58477  3.61503
          0.02023  4.30652  5.02886  0.61958  0.77255  0.68843  0.69789
     89   3.04132  4.42809  4.63957  4.06423  3.31918  4.24359  4.58621  1.72929  3.93135  1.29325  2.83897  4.26638  4.54626  4.11458  4.07867  3.55998  2.31810  2.17824  5.11416  3.97503    108 l x - -
          2.68618  4.42225  2.77519  2.73123  3.46354  2.40513  3.72494  3.29354  2.67741  2.69355  4.24690  2.90347  2.73739  3.18146  2.89801  2.37887  2.77519  2.98518  4.58477  3.61503
          0.01946  4.34477  5.06712  0.61958  0.77255  0.59000  0.80817
     90   2.96424  4.33665  4.66047  4.09660  3.47259  3.38728  4.59188  1.72211  3.96252  1.67352  3.38564  4.25628  4.53376  4.17215  4.10571  3.52030  3.20763  1.33283  5.15981  3.97467    109 v x - -
          2.68618  4.42225  2.77519  2.73123  3.46354  2.40513  3.72494  3.29354  2.67741  2.69355  4.24690  2.90347  2.73739  3.18146  2.89801  2.37887  2.77519  2.98518  4.58477  3.61503
          0.01864  4.38731  5.10966  0.61958  0.77255  0.63507  0.75481
     91   2.80429  5.27248  1.75991  2.36537  4.61742  3.43743  3.74687  4.09757  1.99227  3.59657  4.36891  2.92112  3.38212  2.86805  3.04924  2.05023  3.05392  3.67491  5.74742  4.32970    110 d x - -
          2.68618  4.42225  2.77519  2.73123  3.46354  2.40513  3.72494  3.29354  2.67741  2.69355  4.24690  2.90347  2.73739  3.18146  2.89801  2.37887  2.77519  2.98518  4.58477  3.61503
          0.01864  4.38731  5.10966  0.61958  0.77255  0.63507  0.75481
     92   2.11899  4.69037  3.23329  2.52469  3.97756  3.52261  3.85514  3.35899  2.71672  3.02107  3.03014  3.19374  1.85308  3.05934  3.13939  2.60257  2.94786  3.06513  5.32063  4.03214    111 p x - -
          2.68618  4.42225  2.77519  2.73123  3.46354  2.40513  3.72494  3.29354  2.67741  2.69355  4.24690  2.90347  2.73739  3.18146  2.89801  2.37887  2.77519  2.98518  4.58477  3.61503
          0.01726  4.46385  5.18620  0.61958  0.77255  0.63507  0.75481
     93   2.49918  4.37331  3.76911  3.24544  3.57453  3.58875  4.07297  2.99185  3.14534  2.71365  3.62356  3.55106  2.67499  3.46359  3.44197  2.74687  2.96172  2.51340  1.59033  3.78681    112 w x - -
          2.68618  4.42225  2.77519  2.73123  3.46354  2.40513  3.72494  3.29354  2.67741  2.69355  4.24690  2.90347  2.73739  3.18146  2.89801  2.37887  2.77519  2.98518  4.58477  3.61503
          0.17050  4.46385  1.92939  0.61958  0.77255  0.63507  0.75481
     94   2.50584  4.69519  3.17282  2.52817  3.93327  3.51329  3.77028  3.31420  2.47239  2.96999  3.40347  3.12536  3.39019  2.96452  3.02246  2.75405  1.63081  3.02740  5.26266  3.96969    113 t x - -
          2.68618  4.42225  2.77519  2.73123  3.46354  2.40513  3.72494  3.29354  2.67741  2.69355  4.24690  2.90347  2.73739  3.18146  2.89801  2.37887  2.77519  2.98518  4.58477  3.61503
          0.01938  4.34908  5.07143  0.61958  0.77255  0.49803  0.93580
     95   2.70935  4.16249  4.25756  3.66707  2.95125  3.82729  4.13672  2.43518  3.53375  1.69570  3.08995  3.84124  4.19425  3.73937  3.68641  2.36553  2.35579  2.10279  4.77811  3.27686    114 l x - -
          2.68618  4.42225  2.77519  2.73123  3.46354  2.40513  3.72494  3.29354  2.67741  2.69355  4.24690  2.90347  2.73739  3.18146  2.89801  2.37887  2.77519  2.98518  4.58477  3.61503
          0.01640  4.51454  5.23689  0.61958  0.77255  0.63507  0.75481
     96   2.65631  5.11818  2.90775  2.51149  4.42660  3.54113  3.52976  3.86621  2.42967  3.40089  4.18578  2.93609  3.94124  2.67274  1.75493  2.76552  2.01061  3.49291  5.57415  4.21859    115 r x - -
          2.68618  4.42225  2.77519  2.73123  3.46354  2.40513  3.72494  3.29354  2.67741  2.69355  4.24690  2.90347  2.73739  3.18146  2.89801  2.37887  2.77519  2.98518  4.58477  3.61503
          0.01640  4.51454  5.23689  0.61958  0.77255  0.63507  0.75481
     97   2.63213  4.26497  3.09716  2.54119  3.71879  2.63641  2.82094  3.57719  2.53496  3.17712  3.98712  2.72364  3.70551  2.71879  2.99948  1.95541  2.93345  3.09868  5.41742  4.08007    116 s x - -
          2.68618  4.42225  2.77519  2.73123  3.46354  2.40513  3.72494  3.29354  2.67741  2.69355  4.24690  2.90347  2.73739  3.18146  2.89801  2.37887  2.77519  2.98518  4.58477  3.61503
          0.01640  4.51454  5.23689  0.61958  0.77255  0.63507  0.75481
     98   2.70889  4.53266  3.44476  2.90027  3.02789  3.39125  3.90626  3.07090  2.87027  2.19528  3.65648  1.73592  4.03475  3.19046  3.25502  2.61826  2.95207  2.70687  5.10325  3.83239    117 n x - -
          2.68618  4.42225  2.77519  2.73123  3.46354  2.40513  3.72494  3.29354  2.67741  2.69355  4.24690  2.90347  2.73739  3.18146  2.89801  2.37887  2.77519  2.98518  4.58477  3.61503
          0.04423  4.51454  3.43214  0.61958  0.77255  0.63507  0.75481
     99   2.23589  4.53415  3.40223  2.84055  3.45803  3.61434  3.86639  2.82988  2.80995  2.51472  3.64144  3.28867  3.53285  2.97770  3.20586  1.95969  2.30626  2.82652  5.10994  3.85196    118 s x - -
          2.68618  4.42225  2.77519  2.73123  3.46354  2.40513  3.72494  3.29354  2.67741  2.69355  4.24690  2.90347  2.73739  3.18146  2.89801  2.37887  2.77519  2.98518  4.58477  3.61503
          0.16555  4.48717  1.95674  0.61958  0.77255  0.60123  0.79437
    100   2.83223  5.28359  2.53984  2.36393  4.62053  3.43439  3.76819  4.09907  2.58456  3.60651  4.39011  1.58526  3.50136  2.11817  3.08519  2.54519  3.08544  3.68487  5.76468  4.34763    119 n x - -
          2.68618  4.42225  2.77519  2.73123  3.46354  2.40513  3.72494  3.29354  2.67741  2.69355  4.24690  2.90347  2.73739  3.18146  2.89801  2.37887  2.77519  2.98518  4.58477  3.61503
          0.01892  4.37276  5.09511  0.61958  0.77255  0.81537  0.58425
    101   2.23957  4.94310  3.08063  2.43457  4.21092  3.51282  3.69525  3.62935  2.36627  2.96368  3.83062  2.85288  3.90281  2.83489  1.81149  2.61852  2.83930  3.29296  5.42469  4.09250    120 r x - -
          2.68618  4.42225  2.77519  2.73123  3.46354  2.40513  3.72494  3.29354  2.67741  2.69355  4.24690  2.90347  2.73739  3.18146  2.89801  2.37887  2.77519  2.98518  4.58477  3.61503
          0.01870  4.38459  5.10694  0.61958  0.77255  0.81537  0.58425
    102   2.31152  4.32397  3.82851  3.37848  3.98052  2.88378  4.28454  3.25178  3.34237  3.04954  3.93275  3.56979  3.97217  3.62252  3.64450  1.64553  2.74956  1.48570  5.41442  4.20727    121 v x - -
          2.68618  4.42225  2.77519  2.73123  3.46354  2.40513  3.72494  3.29354  2.67741  2.69355  4.24690  2.90347  2.73739  3.18146  2.89801  2.37887  2.77519  2.98518  4.58477  3.61503
          0.04839  4.38459  3.35895  0.61958  0.77255  0.81537  0.58425
    103   2.76858  5.22757  2.64252  1.82552  4.56313  3.46589  3.68316  4.02972  2.30800  3.51722  4.28371  2.93800  3.34742  2.79519  1.81255  2.72870  3.00049  3.61581  5.65272  4.26303    122 r x - -
          2.68618  4.42225  2.77519  2.73123  3.46354  2.40513  3.72494  3.29354  2.67741  2.69355  4.24690  2.90347  2.73739  3.18146  2.89801  2.37887  2.77519  2.98518  4.58477  3.61503
          0.01925  4.35545  5.07780  0.61958  0.77255  0.81765  0.58244
    104   2.73821  4.27368  3.99189  3.41265  3.09742  3.80074  4.08033  2.62307  3.26833  1.25612  3.01907  3.53464  4.16656  3.55470  3.13339  3.08232  2.81061  2.46793  4.85774  3.65325    123 l x - -
          2.68632  4.42239  2.77525  2.73094  3.46368  2.40489  3.72509  3.29292  2.67755  2.69365  4.24686  2.90361  2.73754  3.18135  2.89815  2.37901  2.77534  2.98471  4.58491  3.61517
          0.20404  1.72366  5.08983  1.19651  0.35989  0.79263  0.60267
    105   2.69462  4.91997  3.03166  2.50738  4.16811  2.29389  3.58190  3.60046  2.51239  3.03898  4.00262  2.03051  3.90234  2.78006  2.97401  2.48057  2.92997  3.15539  5.42036  3.57685    128 n x - -
          2.68618  4.42225  2.77519  2.73123  3.46354  2.40513  3.72494  3.29354  2.67741  2.69355  4.24690  2.90347  2.73739  3.18146  2.89801  2.37887  2.77519  2.98518  4.58477  3.61503
          0.01798  4.42356  5.14591  0.61958  0.77255  0.81537  0.58425
    106   2.68422  5.13232  2.75217  2.30883  4.45551  3.33987  3.65047  3.92296  1.78012  3.11809  4.17971  2.94214  3.36618  2.30922  2.65268  2.65813  2.83096  3.51136  4.55925  4.18390    129 k x - -
          2.68618  4.42225  2.77519  2.73123  3.46354  2.40513  3.72494  3.29354  2.67741  2.69355  4.24690  2.90347  2.73739  3.18146  2.89801  2.37887  2.77519  2.98518  4.58477  3.61503
          0.04298  4.42356  3.50406  0.61958  0.77255  0.81537  0.58425
    107   2.67450  4.75252  2.83274  2.46179  3.96209  3.53084  3.74810  3.35393  2.44330  2.90262  3.62913  3.09847  3.92160  2.92897  3.03006  2.57813  1.99818  2.29149  5.28129  3.97395    130 t . - -
          2.68618  4.42225  2.77519  2.73123  3.46354  2.40513  3.72494  3.29354  2.67741  2.69355  4.24690  2.90347  2.73739  3.18146  2.89801  2.37887  2.77519  2.98518  4.58477  3.61503
          0.01813  4.41532  5.13766  0.61958  0.77255  0.84263  0.56313
    108   2.66851  4.33037  3.64724  3.07710  2.12493  3.67206  2.52906  2.63783  3.01283  2.37895  3.43633  3.45227  3.78112  3.10959  3.21099  2.79215  2.80638  2.50575  4.91230  3.68339    131 f . - -
          2.68618  4.42225  2.77519  2.73123  3.46354  2.40513  3.72494  3.29354  2.67741  2.69355  4.24690  2.90347  2.73739  3.18146  2.89801  2.37887  2.77519  2.98518  4.58477  3.61503
          0.01813  4.41532  5.13766  0.61958  0.77255  0.84263  0.56313
    109   2.62763  4.46548  1.98385  2.36629  4.27897  3.47696  3.67534  3.35647  2.44503  3.15775  4.06242  2.97825  3.87015  2.24759  2.92230  2.60960  2.71024  3.35518  5.47858  3.76747    132 d . - -
          2.68618  4.42225  2.77519  2.73123  3.46354  2.40513  3.72494  3.29354  2.67741  2.69355  4.24690  2.90347  2.73739  3.18146  2.89801  2.37887  2.77519  2.98518  4.58477  3.61503
          0.07531  4.41532  2.80587  0.61958  0.77255  0.84263  0.56313
    110   2.53501  4.30942  3.24369  2.57820  3.81264  3.55164  3.76920  2.07316  2.55913  2.86043  3.71756  3.05635  3.93750  2.78391  2.43649  2.58555  2.76319  2.92890  5.17050  3.89072    133 i . - -
          2.68643  4.42205  2.77545  2.73103  3.46391  2.40530  3.72503  3.29391  2.67728  2.69360  4.24726  2.90383  2.73730  3.18147  2.89707  2.37877  2.77505  2.98523  4.58435  3.61488
          0.43905  1.05229  5.08154  1.50202  0.25190  0.90092  0.52120
    111   2.21435  4.93250  2.87766  2.47861  3.92715  3.47210  3.70817  3.63126  2.36061  3.21774  4.02442  3.00292  2.03797  2.53889  2.95617  2.70739  2.92660  3.29012  5.44296  4.09653    143 p x - -
          2.68618  4.42225  2.77519  2.73123  3.46354  2.40513  3.72494  3.29354  2.67741  2.69355  4.24690  2.90347  2.73739  3.18146  2.89801  2.37887  2.77519  2.98518  4.58477  3.61503
          0.11227  4.35919  2.37081  0.61958  0.77255  0.90092  0.52120
    112   2.62079  3.89884  3.41901  2.85755  3.57469  3.56346  3.83394  2.93707  2.80309  2.16578  3.17852  3.07770  3.95874  2.91376  3.17324  1.87740  2.86058  2.70016  4.99976  3.75303    144 s x - -
          2.68618  4.42225  2.77519  2.73123  3.46354  2.40513  3.72494  3.29354  2.67741  2.69355  4.24690  2.90347  2.73739  3.18146  2.89801  2.37887  2.77519  2.98518  4.58477  3.61503
          0.02103  4.26796  4.99030  0.61958  0.77255  0.98299  0.46871
    113   2.12903  4.21630  3.96586  3.40475  1.87399  3.73921  3.97515  2.64173  3.30440  2.13382  3.31774  3.65715  4.12089  3.54847  3.53346  2.80052  2.92745  2.45397  4.65742  3.08507    145 f x - -
          2.68618  4.42225  2.77519  2.73123  3.46354  2.40513  3.72494  3.29354  2.67741  2.69355  4.24690  2.90347  2.73739  3.18146  2.89801  2.37887  2.77519  2.98518  4.58477  3.61503
          0.02103  4.26796  4.99030  0.61958  0.77255  0.98299  0.46871
    114   3.01539  5.18766  3.32466  2.76660  4.63130  3.66522  3.73183  4.01008  2.01511  3.48806  4.33138  2.83145  4.07052  2.86799  1.16419  2.73629  3.21881  3.66643  5.57187  4.34866    146 r x - -
          2.68618  4.42225  2.77519  2.73123  3.46354  2.40513  3.72494  3.29354  2.67741  2.69355  4.24690  2.90347  2.73739  3.18146  2.89801  2.37887  2.77519  2.98518  4.58477  3.61503
          0.02103  4.26796  4.99030  0.61958  0.77255  0.98299  0.46871
    115   2.58459  5.21054  2.57480  2.33778  4.53439  3.16581  3.68554  4.00465  2.00057  3.50730  4.28226  1.82322  3.86767  2.59714  2.93698  2.71501  2.99807  3.59506  5.65992  4.25630    147 n x - -
          2.68618  4.42225  2.77519  2.73123  3.46354  2.40513  3.72494  3.29354  2.67741  2.69355  4.24690  2.90347  2.73739  3.18146  2.89801  2.37887  2.77519  2.98518  4.58477  3.61503
          0.02103  4.26796  4.99030  0.61958  0.77255  0.79632  0.59963
    116   2.72488  4.46085  3.50968  2.82441  3.56124  3.66446  3.35184  2.93670  2.81767  1.44763  3.53665  3.37957  4.04924  2.85414  3.13724  2.93394  2.95410  2.52735  5.00779  3.76342    148 l x - -
          2.68619  4.42226  2.77521  2.73125  3.46355  2.40514  3.72496  3.29355  2.67742  2.69356  4.24691  2.90348  2.73741  3.18148  2.89802  2.37880  2.77508  2.98520  4.58478  3.61504
          0.07625  2.99785  3.74979  0.64532  0.74338  0.64925  0.73906
    117   1.73797  3.70255  3.17798  2.20093  3.97408  3.53252  3.77725  3.37185  2.62072  3.01386  3.85211  3.04734  3.49082  2.96211  3.06351  2.46628  2.91885  3.07774  5.29748  3.42931    151 a x - -
          2.68618  4.42225  2.77519  2.73123  3.46354  2.40513  3.72494  3.29354  2.67741  2.69355  4.24690  2.90347  2.73739  3.18146  2.89801  2.37887  2.77519  2.98518  4.58477  3.61503
          0.01742  4.45468  5.17702  0.61958  0.77255  0.75664  0.63345
    118   2.25254  4.86768  3.10255  2.54997  3.88352  3.51679  3.60346  3.53302  2.38391  2.99271  3.95698  2.96407  3.17288  2.89199  3.00005  1.80099  2.65982  3.21108  5.38950  4.05921    152 s x - -
          2.68618  4.42225  2.77519  2.73123  3.46354  2.40513  3.72494  3.29354  2.67741  2.69355  4.24690  2.90347  2.73739  3.18146  2.89801  2.37887  2.77519  2.98518  4.58477  3.61503
          0.01715  4.47024  5.19259  0.61958  0.77255  0.77852  0.61449
    119   2.68465  3.72730  4.20491  3.61600  3.06639  3.27691  3.81282  1.69019  3.48695  2.34252  3.18345  3.80049  3.20682  3.69835  3.64926  2.89565  2.91780  1.91495  4.76379  3.57405    153 i x - -
          2.68618  4.42225  2.77519  2.73123  3.46354  2.40513  3.72494  3.29354  2.67741  2.69355  4.24690  2.90347  2.73739  3.18146  2.89801  2.37887  2.77519  2.98518  4.58477  3.61503
          0.01699  4.47919  5.20153  0.61958  0.77255  0.71794  0.66896
    120   2.51183  4.37223  3.25188  2.69180  3.88421  2.62376  3.80373  2.87716  2.67255  2.85380  3.78286  3.17782  3.43148  2.70771  2.86336  2.71714  2.01711  2.86187  5.23661  3.94770    154 t x - -
          2.68618  4.42225  2.77519  2.73123  3.46354  2.40513  3.72494  3.29354  2.67741  2.69355  4.24690  2.90347  2.73739  3.18146  2.89801  2.37887  2.77519  2.98518  4.58477  3.61503
          0.01661  4.50187  5.22422  0.61958  0.77255  0.74943  0.63987
    121   2.60787  4.86973  2.95543  2.48761  4.10069  3.23054  3.64041  3.51134  2.56479  3.12678  3.94928  3.08402  2.57348  2.91658  2.79606  2.55881  2.94463  3.19927  2.24529  4.05769    155 w x - -
          2.68618  4.42225  2.77519  2.73123  3.46354  2.40513  3.72494  3.29354  2.67741  2.69355  4.24690  2.90347  2.73739  3.18146  2.89801  2.37887  2.77519  2.98518  4.58477  3.61503
          0.02730  4.50187  4.14527  0.61958  0.77255  0.74943  0.63987
    122   2.55564  4.16351  4.18894  3.60120  2.95952  3.80301  3.71226  2.42464  3.47449  2.26815  3.27684  3.79516  4.17172  3.69008  3.52753  3.09112  2.69847  1.91610  4.76280  1.93579    156 v x - -
          2.68618  4.42225  2.77519  2.73123  3.46354  2.40513  3.72494  3.29354  2.67741  2.69355  4.24690  2.90347  2.73739  3.18146  2.89801  2.37887  2.77519  2.98518  4.58477  3.61503
          0.01679  4.49136  5.21371  0.61958  0.77255  0.76310  0.62777
    123   2.58361  4.56048  3.38748  2.62158  3.76295  3.60133  3.89562  3.11674  2.82396  1.90519  3.69612  3.29827  2.12818  3.15515  3.21510  2.72432  2.69694  2.78351  5.16471  3.90611    157 l x - -
          2.68618  4.42225  2.77519  2.73123  3.46354  2.40513  3.72494  3.29354  2.67741  2.69355  4.24690  2.90347  2.73739  3.18146  2.89801  2.37887  2.77519  2.98518  4.58477  3.61503
          0.21233  4.49136  1.71426  0.61958  0.77255  0.76310  0.62777
    124   2.65760  4.22299  3.84629  3.26947  3.33393  3.70801  3.99324  1.67829  3.15710  2.15984  3.05411  3.57853  3.15253  3.44288  3.08711  2.83410  2.89118  2.42542  4.83509  3.62922    158 i x - -
          2.68618  4.42225  2.77519  2.73123  3.46354  2.40513  3.72494  3.29354  2.67741  2.69355  4.24690  2.90347  2.73739  3.18146  2.89801  2.37887  2.77519  2.98518  4.58477  3.61503
          0.02038  4.29940  5.02175  0.61958  0.77255  0.96556  0.47928
    125   2.64553  4.85239  3.02709  2.23947  3.72058  3.27172  3.42527  3.37202  2.36565  2.89331  3.92432  2.90147  3.86187  2.82423  2.93064  1.83791  2.87715  3.18670  5.35281  4.01639    159 s x - -
          2.68639  4.42246  2.77541  2.73145  3.46375  2.40534  3.72516  3.29375  2.67762  2.69286  4.24711  2.90368  2.73748  3.18148  2.89807  2.37834  2.77443  2.98540  4.58498  3.61524
          0.46908  1.05124  3.69221  1.05963  0.42554  0.44183  1.02962
    126   2.71342  3.72959  3.40715  2.84410  3.74684  3.63506  3.87856  2.78022  2.80458  2.48280  3.68001  3.29724  4.02349  2.50855  3.04916  1.70009  2.70395  2.86836  5.14620  3.88541    164 s x - -
          2.68586  4.42247  2.77520  2.73145  3.46376  2.40535  3.72516  3.29354  2.67699  2.69364  4.24712  2.90307  2.73756  3.18168  2.89813  2.37909  2.77530  2.98512  4.58402  3.61389
          0.66972  1.23876  1.61746  1.02992  0.44167  0.49430  0.94160
    127   2.64652  4.43313  3.49455  2.94179  3.23184  3.33780  3.91308  2.99939  2.90592  2.70745  3.59100  2.98046  3.72897  3.21511  3.27583  2.28678  2.12659  1.97650  5.06427  3.82185    168 v x - -
          2.68622  4.42245  2.77532  2.73143  3.46348  2.40533  3.72481  3.29357  2.67738  2.69275  4.24710  2.90360  2.73760  3.18106  2.89806  2.37890  2.77540  2.98498  4.58497  3.61493
          1.02115  0.81320  1.62769  0.70509  0.68135  0.80823  0.58995
    128   2.63074  4.82483  2.93463  2.47589  4.06280  3.35478  3.66194  3.32470  2.31567  2.75374  3.78531  2.99357  3.85073  2.12558  2.77896  2.29978  2.86136  3.15687  4.37905  3.99398    183 q x - -
          2.68618  4.42225  2.77519  2.73123  3.46354  2.40513  3.72494  3.29354  2.67741  2.69355  4.24690  2.90347  2.73739  3.18146  2.89801  2.37887  2.77519  2.98518  4.58477  3.61503
          0.02142  4.25006  4.97241  0.61958  0.77255  0.68486  0.70150
    129   2.56970  4.51687  3.37253  2.61664  2.34067  3.30411  3.53244  3.04749  2.77658  2.73811  3.61289  2.95105  3.98302  3.09968  2.47198  2.77120  2.90119  2.60279  4.27232  3.33574    184 f x - -
          2.68618  4.42225  2.77519  2.73123  3.46354  2.40513  3.72494  3.29354  2.67741  2.69355  4.24690  2.90347  2.73739  3.18146  2.89801  2.37887  2.77519  2.98518  4.58477  3.61503
          0.01802  4.42096  5.14331  0.61958  0.77255  0.86726  0.54490
    130   2.68057  4.44268  2.40691  2.48351  4.03939  3.28692  3.69686  3.51993  2.33116  3.21837  3.64677  2.77226  3.59399  2.83238  2.95128  1.97225  2.91194  3.01926  5.43938  3.66270    185 s x - -
          2.68618  4.42225  2.77519  2.73123  3.46354  2.40513  3.72494  3.29354  2.67741  2.69355  4.24690  2.90347  2.73739  3.18146  2.89801  2.37887  2.77519  2.98518  4.58477  3.61503
          0.29417  4.44820  1.41407  0.61958  0.77255  0.86726  0.54490
    131   2.12505  4.22708  3.78105  3.20925  3.35141  3.47028  3.96605  2.44101  3.12935  2.13312  2.20133  3.28530  3.64923  3.40265  3.40935  2.94362  2.87335  2.47409  4.83642  3.62641    186 a x - -
          2.68618  4.42225  2.77519  2.73123  3.46354  2.40513  3.72494  3.29354  2.67741  2.69355  4.24690  2.90347  2.73739  3.18146  2.89801  2.37887  2.77519  2.98518  4.58477  3.61503
          0.01992  4.32169  5.04404  0.61958  0.77255  1.10101  0.40427
    132   2.39820  4.24588  3.73205  3.15902  3.24069  3.27585  3.94436  2.71892  3.08990  2.14744  3.18930  3.28811  3.60912  3.36483  3.38449  2.54939  2.87104  1.97728  4.84332  3.02199    187 v x - -
          2.68620  4.42237  2.77531  2.73119  3.46312  2.40491  3.72506  3.29366  2.67753  2.69338  4.24702  2.90359  2.73748  3.18125  2.89813  2.37899  2.77522  2.98505  4.58463  3.61515
          0.98984  0.55145  2.95179  0.09350  2.41618  0.70424  0.68218
    133   2.28668  4.95635  3.06535  2.50831  4.21352  3.51630  2.82598  3.49234  2.07910  2.83315  4.02333  2.90332  3.56847  2.79702  2.95707  2.67791  2.25522  3.29922  5.44621  4.09937    189 k x - -
          2.68618  4.42225  2.77519  2.73123  3.46354  2.40513  3.72494  3.29354  2.67741  2.69355  4.24690  2.90347  2.73739  3.18146  2.89801  2.37887  2.77519  2.98518  4.58477  3.61503
          0.01682  4.48957  5.21192  0.61958  0.77255  0.89323  0.52650
    134   2.63328  5.18554  2.86763  2.41798  4.51679  2.71582  3.68467  3.98993  2.38893  3.48580  4.23607  2.59801  3.60632  2.41990  2.30306  2.03882  2.95246  3.57007  5.63063  4.23136    190 s x - -
          2.68618  4.42225  2.77519  2.73123  3.46354  2.40513  3.72494  3.29354  2.67741  2.69355  4.24690  2.90347  2.73739  3.18146  2.89801  2.37887  2.77519  2.98518  4.58477  3.61503
          0.01636  4.51690  5.23924  0.61958  0.77255  0.93726  0.49709
    135   2.57271  3.74233  3.64272  2.96933  3.51934  3.56519  3.74580  2.87798  3.02178  1.97309  3.37481  3.24491  3.47333  3.01544  3.35934  2.78361  2.29380  2.23521  4.97487  3.43055    191 l x - -
          2.68618  4.42225  2.77519  2.73123  3.46354  2.40513  3.72494  3.29354  2.67741  2.69355  4.24690  2.90347  2.73739  3.18146  2.89801  2.37887  2.77519  2.98518  4.58477  3.61503
          0.01610  4.53260  5.25494  0.61958  0.77255  0.93726  0.49709
    136   2.71065  5.13595  2.86169  2.43579  4.24652  3.49580  3.31592  3.79064  2.33676  3.06066  4.18610  2.69544  3.29967  2.12586  2.92158  1.95425  2.94189  3.50845  5.58910  4.19989    192 s x - -
          2.68618  4.42225  2.77519  2.73123  3.46354  2.40513  3.72494  3.29354  2.67741  2.69355  4.24690  2.90347  2.73739  3.18146  2.89801  2.37887  2.77519  2.98518  4.58477  3.61503
          0.01610  4.53260  5.25494  0.61958  0.77255  0.93726  0.49709
    137   1.98245  4.77020  3.23660  2.68964  4.11290  3.03448  3.84482  3.51891  2.67500  2.91978  3.97573  3.17021  2.70615  3.01975  2.88234  1.88756  2.94793  2.97418  5.41494  4.10712    193 s x - -
          2.68618  4.42225  2.77519  2.73123  3.46354  2.40513  3.72494  3.29354  2.67741  2.69355  4.24690  2.90347  2.73739  3.18146  2.89801  2.37887  2.77519  2.98518  4.58477  3.61503
          0.01610  4.53260  5.25494  0.61958  0.77255  0.64781  0.74064
    138   2.66819  4.52721  3.09440  2.59298  4.12147  3.38392  3.62842  2.52633  2.42734  3.15048  2.61131  2.76152  3.99208  2.68590  2.53967  2.51475  2.88767  3.07045  5.41364  3.79994    194 k x - -
          2.68618  4.42225  2.77519  2.73123  3.46354  2.40513  3.72494  3.29354  2.67741  2.69355  4.24690  2.90347  2.73739  3.18146  2.89801  2.37887  2.77519  2.98518  4.58477  3.61503
          0.01381  4.68487  5.40722  0.61958  0.77255  0.79628  0.59966
    139   2.99537  4.64386  4.25821  3.68021  3.54724  4.00351  4.14005  2.93723  3.58438  2.67975  0.94252  3.52758  4.49748  3.85789  2.78043  3.30532  2.81843  2.88085  5.24440  4.03752    195 m x - -
          2.68618  4.42225  2.77519  2.73123  3.46354  2.40513  3.72494  3.29354  2.67741  2.69355  4.24690  2.90347  2.73739  3.18146  2.89801  2.37887  2.77519  2.98518  4.58477  3.61503
          0.02244  5.32743  4.05511  0.61958  0.77255  0.76937  0.62232
    140   2.90384  5.45293  3.30560  2.64040  2.47941  3.81006  3.70786  4.12745  1.77681  2.50068  4.50228  2.48918  4.04747  2.35949  2.99484  2.25384  3.25458  3.82628  5.90496  4.51498    196 k x - -
          2.68618  4.42225  2.77519  2.73123  3.46354  2.40513  3.72494  3.29354  2.67741  2.69355  4.24690  2.90347  2.73739  3.18146  2.89801  2.37887  2.77519  2.98518  4.58477  3.61503
          0.04295  5.31668  3.29326  0.61958  0.77255  0.82647  0.57553
    141   2.50029  3.99294  4.24241  3.66596  2.43292  3.38979  4.13006  2.67202  3.24818  2.17348  3.20292  2.95851  3.64285  3.64268  3.19844  2.05412  2.93404  2.20946  5.22576  4.01873    197 s x - -
          2.68618  4.42225  2.77519  2.73123  3.46354  2.40513  3.72494  3.29354  2.67741  2.69355  4.24690  2.90347  2.73739  3.18146  2.89801  2.37887  2.77519  2.98518  4.58477  3.61503
          0.00740  5.30641  6.02875  0.61958  0.77255  0.82686  0.57522
    142   2.18012  5.13158  3.50754  2.94843  3.99279  3.74680  3.66966  3.38125  2.57800  2.77607  4.21067  2.79132  4.09664  2.82911  3.14847  2.57065  1.85952  2.67585  5.65443  2.82075    198 t x - -
          2.68618  4.42225  2.77519  2.73123  3.46354  2.40513  3.72494  3.29354  2.67741  2.69355  4.24690  2.90347  2.73739  3.18146  2.89801  2.37887  2.77519  2.98518  4.58477  3.61503
          0.05826  5.32158  2.96209  0.61958  0.77255  0.86162  0.54900
    143   2.06249  3.67831  4.16888  3.59428  3.33859  4.07915  4.02627  3.07711  2.74649  2.07281  3.37864  3.74989  3.95639  3.52583  3.80541  2.54467  1.77517  2.33090  5.22909  3.94371    199 t x - -
          2.68618  4.42225  2.77519  2.73123  3.46354  2.40513  3.72494  3.29354  2.67741  2.69355  4.24690  2.90347  2.73739  3.18146  2.89801  2.37887  2.77519  2.98518  4.58477  3.61503
          0.02259  5.27810  4.06070  0.61958  0.77255  0.71526  0.67152
    144   2.48812  4.24819  3.55251  2.99262  4.01958  3.90779  3.35636  2.64992  2.56550  2.51300  4.15591  2.69262  3.36616  2.61402  3.28190  2.37880  2.15242  2.88200  5.60583  3.68454    200 t x - -
          2.68618  4.42225  2.77519  2.73123  3.46354  2.40513  3.72494  3.29354  2.67741  2.69355  4.24690  2.90347  2.73739  3.18146  2.89801  2.37887  2.77519  2.98518  4.58477  3.61503
          0.02519  5.31581  3.91370  0.61958  0.77255  0.90436  0.51886
    145   1.90919  4.50765  4.65392  4.06082  2.65223  4.00757  4.49714  2.58577  3.91982  1.76314  3.56655  4.21587  4.15402  3.97545  3.77278  1.90064  2.49996  2.40806  5.12252  3.93577    201 l x - -
          2.68618  4.42225  2.77519  2.73123  3.46354  2.40513  3.72494  3.29354  2.67741  2.69355  4.24690  2.90347  2.73739  3.18146  2.89801  2.37887  2.77519  2.98518  4.58477  3.61503
          0.18613  5.30087  1.80276  0.61958  0.77255  0.89647  0.52426
    146   2.80447  4.37981  4.77914  4.17442  3.03243  3.79977  4.14617  1.78174  3.01182  1.85055  2.32580  4.23611  4.34751  4.15550  3.42481  3.23620  3.01607  1.89631  4.99892  3.74927    202 i x - -
          2.68618  4.42225  2.77519  2.73123  3.46354  2.40513  3.72494  3.29354  2.67741  2.69355  4.24690  2.90347  2.73739  3.18146  2.89801  2.37887  2.77519  2.98518  4.58477  3.61503
          0.04009  5.14084  3.39783  0.61958  0.77255  0.71385  0.67287
    147   2.57696  4.25701  4.51244  4.35222  2.23980  3.98164  4.34850  1.76437  3.97277  1.63576  3.40284  4.35451  4.56881  4.28401  4.00489  3.13703  2.52337  2.19722  4.58229  3.52186    203 l x - -
          2.68618  4.42225  2.77519  2.73123  3.46354  2.40513  3.72494  3.29354  2.67741  2.69355  4.24690  2.90347  2.73739  3.18146  2.89801  2.37887  2.77519  2.98518  4.58477  3.61503
          0.14379  5.25086  2.05038  0.61958  0.77255  1.00132  0.45791
    148   2.45796  4.21943  4.83879  4.23060  1.89977  4.13904  4.15841  2.56100  4.03852  1.46369  3.22814  3.65419  4.50380  4.18977  3.76760  3.16287  2.96596  2.02236  4.99350  3.81497    204 l x - -
          2.68618  4.42225  2.77519  2.73123  3.46354  2.40513  3.72494  3.29354  2.67741  2.69355  4.24690  2.90347  2.73739  3.18146  2.89801  2.37887  2.77519  2.98518  4.58477  3.61503
          0.02618  5.14567  3.91144  0.61958  0.77255  1.25768  0.33451
    149   2.13039  4.25850  4.92811  4.31413  2.28258  4.15089  4.48348  2.56058  4.10327  1.39820  2.90368  4.06244  4.51462  4.23799  4.11818  3.37309  2.99951  1.96675  4.33095  3.66062    205 l x - -
          2.68618  4.42225  2.77519  2.73123  3.46354  2.40513  3.72494  3.29354  2.67741  2.69355  4.24690  2.90347  2.73739  3.18146  2.89801  2.37887  2.77519  2.98518  4.58477  3.61503
          0.12095  5.14516  2.22472  0.61958  0.77255  1.23456  0.34385
    150   1.40729  4.48733  4.11807  3.54142  3.33086  3.97573  3.64550  2.38784  3.38820  2.37281  3.59872  3.66539  3.98618  3.72059  3.72468  2.49078  2.59273  2.35425  5.08924  3.88284    206 a x - -
          2.68618  4.42225  2.77519  2.73123  3.46354  2.40513  3.72494  3.29354  2.67741  2.69355  4.24690  2.90347  2.73739  3.18146  2.89801  2.37887  2.77519  2.98518  4.58477  3.61503
          0.07386  5.04878  2.73674  0.61958  0.77255  1.27695  0.32696
    151   2.24864  4.35613  4.51723  3.92349  2.47147  2.85604  4.21222  2.14915  3.78036  1.56554  3.33563  3.45123  4.11252  3.97696  3.74033  2.85350  3.09312  2.46585  4.97113  3.69825    207 l x - -
          2.68618  4.42225  2.77519  2.73123  3.46354  2.40513  3.72494  3.29354  2.67741  2.69355  4.24690  2.90347  2.73739  3.18146  2.89801  2.37887  2.77519  2.98518  4.58477  3.61503
          0.03366  5.02044  3.63079  0.61958  0.77255  1.40582  0.28126
    152   1.84803  4.35035  4.69172  4.08993  2.62155  4.08425  4.24721  2.60782  3.91918  1.65954  3.33356  4.17414  3.20009  4.08958  4.00179  2.35565  3.17189  2.18708  4.31340  3.61935    208 l x - -
          2.68618  4.42225  2.77519  2.73123  3.46354  2.40513  3.72494  3.29354  2.67741  2.69355  4.24690  2.90347  2.73739  3.18146  2.89801  2.37887  2.77519  2.98518  4.58477  3.61503
          0.00940  5.06739  5.78973  0.61958  0.77255  0.24112  1.54059
    153   1.81219  4.55783  5.06701  4.45638  3.10553  4.11183  4.41714  2.09577  4.25636  1.51566  3.43745  4.47355  3.87117  4.40059  3.96796  3.05909  2.90307  1.85173  5.17860  4.00101    209 l . - -
          2.68618  4.42225  2.77519  2.73123  3.46354  2.40513  3.72494  3.29354  2.67741  2.69355  4.24690  2.90347  2.73739  3.18146  2.89801  2.37887  2.77519  2.98518  4.58477  3.61503
          0.19110  5.47734  1.77331  0.61958  0.77255  0.65926  0.72823
    154   2.49137  4.46952  4.02275  3.45261  2.99152  3.78678  3.14363  2.86542  3.29855  1.84590  3.81246  3.38629  4.28109  2.84910  3.72354  1.70456  2.98293  2.52542  5.29572  3.95987    210 s . - -
          2.68618  4.42225  2.77519  2.73123  3.46354  2.40513  3.72494  3.29354  2.67741  2.69355  4.24690  2.90347  2.73739  3.18146  2.89801  2.37887  2.77519  2.98518  4.58477  3.61503
          0.05410  5.29373  3.04414  0.61958  0.77255  1.15452  0.37864
    155   2.35430  3.93916  4.28263  3.78469  2.33041  2.53136  3.99485  2.17328  3.89054  2.01448  3.57305  4.08449  4.53867  4.15374  3.74846  2.90544  2.63732  2.01921  4.43340  3.88992    211 l . - -
          2.68618  4.42225  2.77519  2.73123  3.46354  2.40513  3.72494  3.29354  2.67741  2.69355  4.24690  2.90347  2.73739  3.18146  2.89801  2.37887  2.77519  2.98518  4.58477  3.61503
          0.05595  5.24748  3.01290  0.61958  0.77255  1.23848  0.34224
    156   2.40058  4.20195  4.15268  3.95427  3.27971  4.12065  4.42875  2.31913  2.57429  1.31124  3.42441  3.81339  4.18168  4.02960  3.97757  3.07966  2.66258  2.32421  4.69966  3.88788    212 l . - -
          2.68618  4.42225  2.77519  2.73123  3.46354  2.40513  3.72494  3.29354  2.67741  2.69355  4.24690  2.90347  2.73739  3.18146  2.89801  2.37887  2.77519  2.98518  4.58477  3.61503
          0.13782  5.19976  2.09371  0.61958  0.77255  1.31477  0.31271
    157   2.01676  2.55822  4.25256  3.85785  3.50696  3.25314  4.35530  2.59547  3.73098  1.68236  3.44898  3.09355  4.41749  3.81734  3.89677  3.17052  2.80145  2.07488  5.01751  3.82752    213 l . - -
          2.68618  4.42225  2.77519  2.73123  3.46354  2.40513  3.72494  3.29354  2.67741  2.69355  4.24690  2.90347  2.73739  3.18146  2.89801  2.37887  2.77519  2.98518  4.58477  3.61503
          0.13294  5.07130  2.13533  0.61958  0.77255  1.48128  0.25792
    158   2.04379  4.42132  3.70758  3.43067  2.99287  3.71055  4.22484  2.75034  3.26196  1.54466  2.67140  3.33242  3.94114  3.57666  3.70355  2.98773  2.85850  2.52874  4.56561  3.82167    214 l . - -
          2.68410  4.42569  2.77222  2.73429  3.46466  2.40758  3.71729  3.29122  2.67779  2.69557  4.25147  2.90574  2.73841  3.18220  2.89559  2.37528  2.77522  2.98375  4.59018  3.62003
          1.06826  0.42625  5.67130  3.01054  0.05052  0.31101  1.31941
    159   2.51668  3.67822  2.45486  2.81075  3.80226  3.70313  3.87036  3.58236  2.82001  2.57939  4.02958  3.06303  2.51440  3.17276  2.76816  2.14510  2.54936  2.89738  5.80969  4.30811    256 s x - -
          2.68568  4.42264  2.77584  2.73170  3.46210  2.40572  3.72527  3.29304  2.67798  2.69264  4.24571  2.90376  2.73717  3.18180  2.89869  2.37882  2.77508  2.98413  4.58545  3.61513
          0.43462  1.25005  2.71812  1.30191  0.31747  0.65765  0.72995
    160   1.71767  4.72258  3.79300  3.22940  3.51548  3.55204  3.90339  3.08067  2.94540  2.62892  3.87115  3.29608  3.24038  3.51995  2.72329  2.48184  2.12057  2.51829  5.49113  3.92556    263 a x - -
          2.68618  4.42225  2.77519  2.73123  3.46354  2.40513  3.72494  3.29354  2.67741  2.69355  4.24690  2.90347  2.73739  3.18146  2.89801  2.37887  2.77519  2.98518  4.58477  3.61503
          0.15258  5.38749  1.98826  0.61958  0.77255  0.56151  0.84478
    161   2.35969  4.28660  3.87518  3.31244  3.22376  2.58054  3.99096  2.32101  3.11187  2.56906  3.46286  3.80273  3.28456  3.69502  3.56887  2.34716  2.49341  2.02750  5.28409  3.80970    264 v x - -
          2.68618  4.42225  2.77519  2.73123  3.46354  2.40513  3.72494  3.29354  2.67741  2.69355  4.24690  2.90347  2.73739  3.18146  2.89801  2.37887  2.77519  2.98518  4.58477  3.61503
          0.19654  5.32124  1.75132  0.61958  0.77255  1.00948  0.45320
    162   2.20683  4.68057  3.16929  2.73210  3.97404  3.67968  3.48230  2.81970  2.49523  2.32354  3.71861  2.87656  3.49543  2.85651  3.19864  2.50909  2.47894  2.73518  5.59132  4.15000    265 a x - -
          2.68618  4.42225  2.77519  2.73123  3.46354  2.40513  3.72494  3.29354  2.67741  2.69355  4.24690  2.90347  2.73739  3.18146  2.89801  2.37887  2.77519  2.98518  4.58477  3.61503
          0.04713  5.15203  3.21258  0.61958  0.77255  1.27600  0.32733
    163   2.10073  5.08473  3.22482  2.67300  3.96219  3.37182  3.99990  3.45205  2.68323  3.11857  3.67304  3.00220  3.49889  3.10856  3.03486  1.98774  2.56178  2.16093  5.21801  4.27848    266 s x - -
          2.68618  4.42225  2.77519  2.73123  3.46354  2.40513  3.72494  3.29354  2.67741  2.69355  4.24690  2.90347  2.73739  3.18146  2.89801  2.37887  2.77519  2.98518  4.58477  3.61503
          0.08380  5.14106  2.59653  0.61958  0.77255  0.45746  1.00209
    164   2.61793  4.89762  2.83391  2.42253  4.06240  2.62923  3.62754  3.80036  2.30746  3.16420  2.77342  3.17509  2.56331  3.03646  3.03884  2.46970  2.84886  3.05689  4.25086  4.50379    267 k x - -
          2.68618  4.42225  2.77519  2.73123  3.46354  2.40513  3.72494  3.29354  2.67741  2.69355  4.24690  2.90347  2.73739  3.18146  2.89801  2.37887  2.77519  2.98518  4.58477  3.61503
          0.00710  5.34661  6.06896  0.61958  0.77255  0.47992  0.96451
    165   1.15602  5.55223  3.15924  2.65168  4.87575  2.81937  3.86661  4.19252  2.60094  3.84829  4.59863  3.12129  3.52185  3.04504  3.09335  2.43787  2.99904  3.18712  5.42840  4.60048    268 a x - -
          2.68618  4.42225  2.77519  2.73123  3.46354  2.40513  3.72494  3.29354  2.67741  2.69355  4.24690  2.90347  2.73739  3.18146  2.89801  2.37887  2.77519  2.98518  4.58477  3.61503
          0.00634  5.46025  6.18259  0.61958  0.77255  0.59500  0.80198
    166   2.69379  5.44887  3.33280  2.69386  4.55334  3.20615  3.60109  3.45779  2.66841  3.40120  4.17875  3.15632  3.31159  2.62833  3.20444  2.34789  1.73941  2.22481  5.92249  3.76666    269 t x - -
          2.68618  4.42225  2.77519  2.73123  3.46354  2.40513  3.72494  3.29354  2.67741  2.69355  4.24690  2.90347  2.73739  3.18146  2.89801  2.37887  2.77519  2.98518  4.58477  3.61503
          0.00620  5.48154  6.20389  0.61958  0.77255  0.66275  0.72450
    167   2.12067  4.17700  3.37189  2.35442  4.82974  3.09460  3.82811  2.99136  2.55034  3.47798  3.26042  2.63046  2.89508  2.67495  3.01284  2.58835  2.40970  3.32604  5.97853  4.26675    270 a x - -
          2.68618  4.42225  2.77519  2.73123  3.46354  2.40513  3.72494  3.29354  2.67741  2.69355  4.24690  2.90347  2.73739  3.18146  2.89801  2.37887  2.77519  2.98518  4.58477  3.61503
          0.00620  5.48154  6.20389  0.61958  0.77255  0.66275  0.72450
    168   2.97115  5.60745  3.35859  2.61803  4.94875  3.38806  1.52421  4.43154  2.60884  3.74068  4.64926  1.77956  3.78794  2.75985  2.75899  2.90750  3.05508  3.99610  6.04203  3.94422    271 h x - -
          2.68618  4.42225  2.77519  2.73123  3.46354  2.40513  3.72494  3.29354  2.67741  2.69355  4.24690  2.90347  2.73739  3.18146  2.89801  2.37887  2.77519  2.98518  4.58477  3.61503
          0.00620  5.48154  6.20389  0.61958  0.77255  0.66275  0.72450
    169   3.30638  5.24785  4.80931  4.62036  5.73047  4.01191  4.90526  5.22492  4.68758  4.88580  5.67029  4.57998  4.32494  4.93976  4.92565  0.79274  0.96652  4.48983  7.05591  5.89586    272 s x - -
          2.68618  4.42225  2.77519  2.73123  3.46354  2.40513  3.72494  3.29354  2.67741  2.69355  4.24690  2.90347  2.73739  3.18146  2.89801  2.37887  2.77519  2.98518  4.58477  3.61503
          0.00620  5.48154  6.20389  0.61958  0.77255  0.62776  0.76311
    170   3.03668  4.94620  3.90034  3.06574  3.98498  1.81324  4.33089  3.15127  3.30098  2.43950  3.45870  3.77382  4.47117  1.79509  3.27667  3.32400  2.44015  2.25021  5.51664  4.26654    273 q x - -
          2.68618  4.42225  2.77519  2.73123  3.46354  2.40513  3.72494  3.29354  2.67741  2.69355  4.24690  2.90347  2.73739  3.18146  2.89801  2.37887  2.77519  2.98518  4.58477  3.61503
          0.00617  5.48633  6.20868  0.61958  0.77255  0.64422  0.74459
    171   3.98870  0.12114  4.90549  5.79750  6.23773  4.57430  6.47715  5.81472  5.83076  5.54207  6.44738  5.44715  4.08141  6.02579  5.82216  4.21500  4.56580  5.11652  7.37649  6.48338    274 C x - -
          2.68618  4.42225  2.77519  2.73123  3.46354  2.40513  3.72494  3.29354  2.67741  2.69355  4.24690  2.90347  2.73739  3.18146  2.89801  2.37887  2.77519  2.98518  4.58477  3.61503
          0.00617  5.48633  6.20868  0.61958  0.77255  0.64422  0.74459
    172   2.44668  4.77693  4.06270  3.67160  2.39017  3.04797  3.36215  3.25178  3.60399  2.98001  3.88594  4.01539  4.56807  3.56988  3.78267  2.94213  3.39694  2.93016  4.74194  1.12790    275 y x - -
          2.68618  4.42225  2.77519  2.73123  3.46354  2.40513  3.72494  3.29354  2.67741  2.69355  4.24690  2.90347  2.73739  3.18146  2.89801  2.37887  2.77519  2.98518  4.58477  3.61503
          0.00617  5.48633  6.20868  0.61958  0.77255  0.64422  0.74459
    173   2.85822  4.69771  2.13273  2.62084  4.95967  3.70310  4.00074  4.04088  2.36021  3.66864  4.65625  1.40283  4.08797  2.73843  3.05042  2.29353  3.27102  3.92718  6.04851  4.63801    276 n x - -
          2.68618  4.42225  2.77519  2.73123  3.46354  2.40513  3.72494  3.29354  2.67741  2.69355  4.24690  2.90347  2.73739  3.18146  2.89801  2.37887  2.77519  2.98518  4.58477  3.61503
          0.00617  5.48633  6.20868  0.61958  0.77255  0.64422  0.74459
    174   3.70614  4.05404  5.47993  4.97881  2.34835  4.88471  3.45987  3.63939  4.38602  3.03664  4.29925  4.85602  5.22733  4.84397  4.50035  4.00818  4.05712  3.46694  1.89431  0.77007    277 y x - -
          2.68618  4.42225  2.77519  2.73123  3.46354  2.40513  3.72494  3.29354  2.67741  2.69355  4.24690  2.90347  2.73739  3.18146  2.89801  2.37887  2.77519  2.98518  4.58477  3.61503
          0.00617  5.48633  6.20868  0.61958  0.77255  0.64422  0.74459
    175   2.76676  4.58290  4.98828  4.38364  1.23012  4.33339  4.65226  2.96407  3.49988  1.74637  3.62643  4.44138  4.69845  4.36122  3.09782  3.45683  3.41487  2.79789  3.11485  2.79145    278 f x - -
          2.68618  4.42225  2.77519  2.73123  3.46354  2.40513  3.72494  3.29354  2.67741  2.69355  4.24690  2.90347  2.73739  3.18146  2.89801  2.37887  2.77519  2.98518  4.58477  3.61503
          0.00617  5.48633  6.20868  0.61958  0.77255  0.39807  1.11356
    176   2.59963  5.47170  3.38767  2.70389  3.43120  3.93639  3.14845  4.19447  2.04126  1.66866  2.96173  2.62071  4.32800  2.43154  3.21376  2.98148  3.24180  3.82696  5.94529  4.37822    279 l x - -
          2.68618  4.42225  2.77519  2.73123  3.46354  2.40513  3.72494  3.29354  2.67741  2.69355  4.24690  2.90347  2.73739  3.18146  2.89801  2.37887  2.77519  2.98518  4.58477  3.61503
          0.00595  5.52309  6.24544  0.61958  0.77255  0.48576  0.95510
    177   2.95340  5.63862  3.09290  2.05685  4.98453  2.83253  3.64465  4.29427  1.61407  3.06668  4.39330  2.65749  4.09466  2.21672  3.12988  2.40311  3.07327  4.02971  6.07080  4.48384    280 k x - -
          2.68618  4.42225  2.77519  2.73123  3.46354  2.40513  3.72494  3.29354  2.67741  2.69355  4.24690  2.90347  2.73739  3.18146  2.89801  2.37887  2.77519  2.98518  4.58477  3.61503
          0.01878  5.52309  4.22616  0.61958  0.77255  0.48576  0.95510
    178   2.93551  5.45833  3.45501  2.89805  3.80671  3.25964  3.55680  4.17730  1.04984  2.67198  4.51737  3.20731  4.11501  3.03410  3.23652  2.80637  2.61152  3.76210  4.87623  4.38361    281 k x - -
          2.68618  4.42225  2.77519  2.73123  3.46354  2.40513  3.72494  3.29354  2.67741  2.69355  4.24690  2.90347  2.73739  3.18146  2.89801  2.37887  2.77519  2.98518  4.58477  3.61503
          0.00943  5.51034  5.23267  0.61958  0.77255  0.45083  1.01363
    179   2.99300  5.62912  1.27967  2.78069  4.75973  2.65816  3.78360  4.45354  2.65380  3.24791  4.67093  2.45629  3.06492  2.96890  3.31884  2.53752  3.23644  4.01763  6.06412  4.14319    282 d x - -
          2.68665  4.42129  2.77530  2.73161  3.46400  2.40460  3.72541  3.29349  2.67720  2.69334  4.24697  2.90328  2.73712  3.18125  2.89837  2.37877  2.77535  2.98524  4.58468  3.61550
          0.10237  2.35014  6.24210  1.83838  0.17325  0.50149  0.93045
    180   2.96845  4.51632  3.18979  2.82484  4.96084  1.26938  3.45895  4.44229  2.03283  3.41103  4.66415  3.12832  3.39731  2.68928  2.89024  2.70408  3.35734  4.00921  6.05795  4.65107    299 g x - -
          2.68618  4.42225  2.77519  2.73123  3.46354  2.40513  3.72494  3.29354  2.67741  2.69355  4.24690  2.90347  2.73739  3.18146  2.89801  2.37887  2.77519  2.98518  4.58477  3.61503
          0.26198  5.51975  1.48516  0.61958  0.77255  0.50149  0.93045
    181   3.08894  0.73609  4.79816  4.22627  3.57147  4.02064  4.63019  2.88416  4.06463  2.68806  3.73742  4.31569  4.05932  4.26263  4.18274  3.40781  3.22748  2.61891  5.24487  3.86242    300 c x - -
          2.68618  4.42225  2.77519  2.73123  3.46354  2.40513  3.72494  3.29354  2.67741  2.69355  4.24690  2.90347  2.73739  3.18146  2.89801  2.37887  2.77519  2.98518  4.58477  3.61503
          0.00771  5.26548  5.98783  0.61958  0.77255  0.30303  1.34161
    182   1.84379  5.30123  3.39973  2.92970  4.53398  3.28815  4.16622  3.84752  2.81741  3.55775  4.37495  3.35586  3.30397  3.05295  3.23317  2.55763  3.15900  1.30311  5.80945  4.47962    301 v x - -
          2.68618  4.42225  2.77519  2.73123  3.46354  2.40513  3.72494  3.29354  2.67741  2.69355  4.24690  2.90347  2.73739  3.18146  2.89801  2.37887  2.77519  2.98518  4.58477  3.61503
          0.07694  5.48907  2.66034  0.61958  0.77255  0.42409  1.06238
    183   3.05793  5.01630  3.65508  3.14677  2.51133  4.02918  2.57267  3.46665  3.05268  2.88428  3.85771  2.75617  2.84878  2.84722  3.58485  2.40517  3.29622  3.06832  3.73679  1.95198    302 y x - -
          2.68618  4.42225  2.77519  2.73123  3.46354  2.40513  3.72494  3.29354  2.67741  2.69355  4.24690  2.90347  2.73739  3.18146  2.89801  2.37887  2.77519  2.98518  4.58477  3.61503
          0.06996  5.45162  2.76025  0.61958  0.77255  0.74413  0.64464
    184   1.24315  5.21442  3.66688  3.12897  4.62569  2.33044  4.29814  4.04089  3.03863  3.65931  4.47650  3.60434  3.83380  3.46528  3.46190  1.56029  3.21508  3.61509  5.91079  3.80764    303 a x - -
          2.68618  4.42225  2.77519  2.73123  3.46354  2.40513  3.72494  3.29354  2.67741  2.69355  4.24690  2.90347  2.73739  3.18146  2.89801  2.37887  2.77519  2.98518  4.58477  3.61503
          0.03371  5.39228  3.55431  0.61958  0.77255  0.94532  0.49193
    185   1.53889  5.49315  3.13083  2.76801  4.81213  3.34593  3.74291  4.27949  2.68371  3.57480  4.54261  1.87518  4.12238  3.13085  3.20924  1.92958  3.00964  3.87009  5.94374  4.17797    304 a x - -
          2.68618  4.42225  2.77519  2.73123  3.46354  2.40513  3.72494  3.29354  2.67741  2.69355  4.24690  2.90347  2.73739  3.18146  2.89801  2.37887  2.77519  2.98518  4.58477  3.61503
          0.01218  5.36553  4.90206  0.61958  0.77255  0.86986  0.54302
    186   1.63003  5.53106  3.26851  2.55046  4.86240  3.42329  4.02117  4.07754  2.50027  3.83048  4.00837  2.90067  2.03400  2.58111  3.15868  2.49222  2.80181  3.62850  5.97208  4.56958    305 a x - -
          2.68618  4.42225  2.77519  2.73123  3.46354  2.40513  3.72494  3.29354  2.67741  2.69355  4.24690  2.90347  2.73739  3.18146  2.89801  2.37887  2.77519  2.98518  4.58477  3.61503
          0.02724  5.38343  3.80398  0.61958  0.77255  0.47777  0.96802
    187   2.30409  5.31750  2.16549  2.61418  4.75727  2.75260  4.05397  3.88253  2.59210  3.88773  4.47988  2.93031  3.18663  2.85863  3.18690  2.42191  1.89970  3.67507  6.02180  3.47844    306 t x - -
          2.68618  4.42225  2.77519  2.73123  3.46354  2.40513  3.72494  3.29354  2.67741  2.69355  4.24690  2.90347  2.73739  3.18146  2.89801  2.37887  2.77519  2.98518  4.58477  3.61503
          0.00962  5.45491  5.24017  0.61958  0.77255  0.49619  0.93865
    188   2.33539  5.29704  2.78952  2.21923  4.42832  3.27420  3.57547  4.45365  2.25932  3.77508  4.24275  1.88388  2.91545  2.59493  2.99996  2.55657  2.98099  3.83406  5.49758  4.39957    307 n x - -
          2.68618  4.42225  2.77519  2.73123  3.46354  2.40513  3.72494  3.29354  2.67741  2.69355  4.24690  2.90347  2.73739  3.18146  2.89801  2.37887  2.77519  2.98518  4.58477  3.61503
          0.02705  5.49249  3.79108  0.61958  0.77255  0.59672  0.79987
    189   2.91238  5.61096  2.60448  2.65299  4.95613  3.59552  3.76966  4.27472  2.17214  3.88049  4.13147  1.72333  2.54488  2.81806  2.60176  2.58512  2.88715  3.22867  6.04359  4.45718    308 n x - -
          2.68618  4.42225  2.77519  2.73123  3.46354  2.40513  3.72494  3.29354  2.67741  2.69355  4.24690  2.90347  2.73739  3.18146  2.89801  2.37887  2.77519  2.98518  4.58477  3.61503
          0.00625  5.47487  6.19722  0.61958  0.77255  0.61947  0.77269
    190   2.94204  1.99913  3.30047  2.70927  4.45670  3.66384  3.05340  3.07228  2.67934  2.70122  3.73885  3.26809  3.49568  2.21994  3.46076  3.03483  2.49866  2.80938  5.09817  4.34133    309 c x - -
          2.68618  4.42225  2.77519  2.73123  3.46354  2.40513  3.72494  3.29354  2.67741  2.69355  4.24690  2.90347  2.73739  3.18146  2.89801  2.37887  2.77519  2.98518  4.58477  3.61503
          0.00990  5.48443  5.16726  0.61958  0.77255  0.54603  0.86571
    191   1.80866  5.41812  3.46626  2.76091  4.51596  3.93174  3.95159  3.43115  2.72974  3.63067  4.28902  3.43935  3.32414  2.95027  1.38162  2.84902  2.95197  2.90870  5.90051  4.54265    310 r x - -
          2.68618  4.42225  2.77519  2.73123  3.46354  2.40513  3.72494  3.29354  2.67741  2.69355  4.24690  2.90347  2.73739  3.18146  2.89801  2.37887  2.77519  2.98518  4.58477  3.61503
          0.02667  5.49565  3.80706  0.61958  0.77255  0.60688  0.78757
    192   2.47471  1.43813  3.89907  3.29171  3.98743  3.62668  3.87055  2.80132  3.42274  2.98032  3.64272  3.67268  4.19731  3.72236  1.98901  3.09861  3.18748  2.58981  5.43575  4.04842    311 c x - -
          2.68618  4.42225  2.77519  2.73123  3.46354  2.40513  3.72494  3.29354  2.67741  2.69355  4.24690  2.90347  2.73739  3.18146  2.89801  2.37887  2.77519  2.98518  4.58477  3.61503
          0.01367  5.47523  4.66862  0.61958  0.77255  0.68654  0.69980
    193   2.94066  5.25636  2.95149  2.77398  4.94034  2.94483  4.05923  4.10313  1.32645  3.70215  4.10837  2.88854  2.33445  2.73509  2.79639  2.87351  3.00295  3.49239  6.03366  4.62490    312 k x - -
          2.68618  4.42225  2.77519  2.73123  3.46354  2.40513  3.72494  3.29354  2.67741  2.69355  4.24690  2.90347  2.73739  3.18146  2.89801  2.37887  2.77519  2.98518  4.58477  3.61503
          0.01139  5.46785  4.94642  0.61958  0.77255  0.67501  0.71162
    194   1.49819  5.23596  2.93973  2.79705  4.45323  3.55963  4.17215  3.40427  2.68591  2.79644  2.03534  3.39015  3.33041  3.23803  3.31910  2.96288  3.23779  2.84949  5.75371  4.43633    313 a x - -
          2.68618  4.42225  2.77519  2.73123  3.46354  2.40513  3.72494  3.29354  2.67741  2.69355  4.24690  2.90347  2.73739  3.18146  2.89801  2.37887  2.77519  2.98518  4.58477  3.61503
          0.05273  5.46815  3.05462  0.61958  0.77255  0.71238  0.67427
    195   2.84241  5.55198  2.85299  2.69230  4.88314  3.76925  3.74781  3.40375  2.24570  3.48756  3.55885  2.91061  2.23299  3.06200  2.93220  1.70251  2.57522  3.67869  5.99308  4.40306    314 s x - -
          2.68618  4.42225  2.77519  2.73123  3.46354  2.40513  3.72494  3.29354  2.67741  2.69355  4.24690  2.90347  2.73739  3.18146  2.89801  2.37887  2.77519  2.98518  4.58477  3.61503
          0.19941  5.42489  1.73512  0.61958  0.77255  0.58760  0.81117
    196   2.42106  5.17185  3.02696  2.69454  4.71801  3.70890  3.83019  3.76505  2.30854  3.03397  4.46566  2.87948  2.45314  3.05152  3.20764  1.63430  2.71206  3.06524  5.87205  4.48731    315 s x - -
          2.68618  4.42225  2.77519  2.73123  3.46354  2.40513  3.72494  3.29354  2.67741  2.69355  4.24690  2.90347  2.73739  3.18146  2.89801  2.37887  2.77519  2.98518  4.58477  3.61503
          0.09030  5.28665  2.50982  0.61958  0.77255  0.50197  0.92972
    197   2.65426  5.22701  3.30775  2.85703  4.23887  2.70906  3.59577  2.49852  1.66062  2.93122  2.53394  3.26572  3.05087  3.25659  3.36878  2.80786  2.96078  3.47688  5.73550  4.40712    316 k x - -
          2.68618  4.42225  2.77519  2.73123  3.46354  2.40513  3.72494  3.29354  2.67741  2.69355  4.24690  2.90347  2.73739  3.18146  2.89801  2.37887  2.77519  2.98518  4.58477  3.61503
          0.19920  5.36547  1.73763  0.61958  0.77255  0.94496  0.49216
    198   1.52559  5.45622  2.91737  2.36379  4.79582  3.55435  2.86431  4.18747  2.16999  3.75916  4.49833  3.17833  3.19426  2.73586  3.08161  2.65506  2.89011  3.65779  5.89217  3.70392    317 a x - -
          2.68618  4.42225  2.77519  2.73123  3.46354  2.40513  3.72494  3.29354  2.67741  2.69355  4.24690  2.90347  2.73739  3.18146  2.89801  2.37887  2.77519  2.98518  4.58477  3.61503
          0.01540  5.18890  4.63504  0.61958  0.77255  1.07581  0.41706
    199   2.79769  5.40349  3.11148  2.68235  4.71263  3.63761  2.24649  4.03809  2.39906  3.61928  4.45379  2.92519  2.74223  2.63517  3.19904  2.45393  2.89936  1.93140  5.85829  4.24961    318 v x - -
          2.68631  4.42146  2.77572  2.73082  3.46451  2.40531  3.72319  3.29396  2.67763  2.69392  4.24712  2.90418  2.73542  3.18065  2.89890  2.37853  2.77473  2.98577  4.58584  3.61583
          1.77633  0.59118  1.28349  1.29743  0.31915  0.68316  0.70323
    200   2.22114  3.90560  4.10477  3.71560  3.56339  3.39836  4.32435  2.85289  3.39843  2.54274  2.60041  3.96617  2.96156  3.85018  3.82911  3.18758  2.14609  1.56179  5.06378  3.74826    328 v x - -
          2.68618  4.42225  2.77519  2.73123  3.46354  2.40513  3.72494  3.29354  2.67741  2.69355  4.24690  2.90347  2.73739  3.18146  2.89801  2.37887  2.77519  2.98518  4.58477  3.61503
          0.15699  5.09042  1.97231  0.61958  0.77255  0.53629  0.87927
    201   2.93158  5.18822  3.13766  2.67133  4.24046  2.89893  3.52561  4.20492  2.07624  3.60402  4.52522  3.17672  3.23360  1.88379  1.89074  2.64844  3.00999  3.77951  5.91930  3.83564    329 q x - -
          2.68618  4.42225  2.77519  2.73123  3.46354  2.40513  3.72494  3.29354  2.67741  2.69355  4.24690  2.90347  2.73739  3.18146  2.89801  2.37887  2.77519  2.98518  4.58477  3.61503
          0.01432  5.25002  4.71359  0.61958  0.77255  1.25091  0.33721
    202   2.10372  4.94227  3.53415  2.95314  4.11787  3.80102  3.79521  3.49957  2.83171  1.45935  3.49503  3.36490  3.43544  2.83832  3.21008  3.07806  2.52991  2.78576  5.49200  3.94405    330 l x - -
          2.68618  4.42225  2.77519  2.73123  3.46354  2.40513  3.72494  3.29354  2.67741  2.69355  4.24690  2.90347  2.73739  3.18146  2.89801  2.37887  2.77519  2.98518  4.58477  3.61503
          0.03830  5.24358  3.43286  0.61958  0.77255  1.08357  0.41307
    203   2.88649  4.49977  4.54451  3.80896  0.91567  4.14454  4.25819  2.74852  3.65231  2.49078  3.21012  4.03840  4.51321  3.30136  3.74409  3.43346  3.26730  2.67998  5.10973  3.77857    331 f x - -
          2.68618  4.42225  2.77519  2.73123  3.46354  2.40513  3.72494  3.29354  2.67741  2.69355  4.24690  2.90347  2.73739  3.18146  2.89801  2.37887  2.77519  2.98518  4.58477  3.61503
          0.02307  5.24718  4.04333  0.61958  0.77255  1.05623  0.42735
    204   1.58383  5.47610  2.64064  2.45868  4.80810  3.04127  3.54079  4.10117  2.38120  3.62274  3.25240  3.11468  4.16883  2.83583  3.13976  2.68210  2.27389  3.58839  5.91668  4.51374    332 a x - -
          2.68618  4.42225  2.77519  2.73123  3.46354  2.40513  3.72494  3.29354  2.67741  2.69355  4.24690  2.90347  2.73739  3.18146  2.89801  2.37887  2.77519  2.98518  4.58477  3.61503
          0.02283  5.26956  4.04975  0.61958  0.77255  1.10616  0.40171
    205   2.60656  4.22889  3.68422  3.14751  3.81059  3.45424  3.19639  2.42326  3.40669  2.08094  1.75638  3.83450  4.02247  3.50952  3.23449  2.63473  2.90531  2.85149  5.27546  3.45806    333 m x - -
          2.68618  4.42225  2.77519  2.73123  3.46354  2.40513  3.72494  3.29354  2.67741  2.69355  4.24690  2.90347  2.73739  3.18146  2.89801  2.37887  2.77519  2.98518  4.58477  3.61503
          0.02082  5.27417  4.16819  0.61958  0.77255  1.00472  0.45594
    206   2.58992  5.50807  2.82488  2.70843  4.84769  2.39490  3.38467  3.80944  2.23955  3.81103  3.86633  2.89633  2.85061  2.44255  3.03922  1.99416  3.01383  3.23507  5.94403  4.18238    334 s x - -
          2.68622  4.42229  2.77524  2.73127  3.46339  2.40504  3.72499  3.29348  2.67732  2.69359  4.24694  2.90344  2.73744  3.18141  2.89805  2.37889  2.77524  2.98523  4.58444  3.61507
          0.15069  3.46037  2.22130  0.88448  0.53261  1.07923  0.41530
    207   2.71711  5.46028  3.17583  2.57355  4.79888  2.76914  3.20240  4.03321  2.25338  3.76273  4.50273  3.02364  1.81347  2.84822  2.86018  2.11902  2.83185  3.77051  5.89680  4.48997    342 p x - -
          2.68618  4.42225  2.77519  2.73123  3.46354  2.40513  3.72494  3.29354  2.67741  2.69355  4.24690  2.90347  2.73739  3.18146  2.89801  2.37887  2.77519  2.98518  4.58477  3.61503
          0.22943  5.20217  1.61192  0.61958  0.77255  1.13368  0.38838
    208   2.63845  4.81062  2.98704  2.44132  4.72741  3.14032  3.00607  4.21001  2.30378  3.53870  4.27473  2.99471  2.32435  1.97653  2.70546  2.62941  2.97654  3.43677  5.82263  4.41459    343 q x - -
          2.68618  4.42225  2.77519  2.73123  3.46354  2.40513  3.72494  3.29354  2.67741  2.69355  4.24690  2.90347  2.73739  3.18146  2.89801  2.37887  2.77519  2.98518  4.58477  3.61503
          0.04434  5.02914  3.30146  0.61958  0.77255  1.47664  0.25929
    209   2.01678  4.74748  2.85346  2.57860  4.14845  3.50565  3.75519  3.02665  2.49063  3.49286  4.10956  2.99996  2.15537  2.87792  3.00640  2.37569  2.82543  3.29374  5.69094  4.32400    344 a x - -
          2.68618  4.42225  2.77519  2.73123  3.46354  2.40513  3.72494  3.29354  2.67741  2.69355  4.24690  2.90347  2.73739  3.18146  2.89801  2.37887  2.77519  2.98518  4.58477  3.61503
          0.02310  5.00892  4.12568  0.61958  0.77255  0.64348  0.74542
    210   2.65301  5.17153  2.94480  2.59327  4.38700  2.36308  3.17302  4.03703  2.11918  3.19585  3.92823  2.54514  3.43153  2.53969  3.08975  2.10719  3.03215  3.51713  5.93502  4.39505    345 s x - -
          2.68618  4.42225  2.77519  2.73123  3.46354  2.40513  3.72494  3.29354  2.67741  2.69355  4.24690  2.90347  2.73739  3.18146  2.89801  2.37887  2.77519  2.98518  4.58477  3.61503
          0.03723  5.27977  3.45923  0.61958  0.77255  1.07340  0.41831
    211   2.74097  5.49923  3.15568  2.56845  4.84038  3.51727  3.55515  3.97236  2.13405  3.50389  3.98879  1.66915  2.93301  2.25519  2.80500  2.92668  2.92586  3.42592  5.93424  4.52570    346 n x - -
          2.68618  4.42225  2.77519  2.73123  3.46354  2.40513  3.72494  3.29354  2.67741  2.69355  4.24690  2.90347  2.73739  3.18146  2.89801  2.37887  2.77519  2.98518  4.58477  3.61503
          0.09841  5.27278  2.42375  0.61958  0.77255  1.03902  0.43665
    212   2.63873  5.47541  3.08181  2.25027  4.70257  2.77458  3.49698  4.16363  2.16839  3.71459  4.30236  2.90027  2.74992  2.89310  3.07571  2.08916  2.14173  3.57559  5.90967  4.50030    347 s x - -
          2.68618  4.42225  2.77519  2.73123  3.46354  2.40513  3.72494  3.29354  2.67741  2.69355  4.24690  2.90347  2.73739  3.18146  2.89801  2.37887  2.77519  2.98518  4.58477  3.61503
          0.01620  5.21636  4.54307  0.61958  0.77255  1.12707  0.39154
    213   2.55538  5.09337  3.15048  2.55801  4.43123  3.67833  3.52862  4.27449  1.83549  3.35999  4.50846  2.93265  3.31514  2.89583  2.46545  1.79225  2.87175  3.33197  4.80790  4.31884    348 s x - -
          2.68618  4.42225  2.77519  2.73123  3.46354  2.40513  3.72494  3.29354  2.67741  2.69355  4.24690  2.90347  2.73739  3.18146  2.89801  2.37887  2.77519  2.98518  4.58477  3.61503
          0.13503  5.24228  2.11176  0.61958  0.77255  1.19619  0.36003
    214   2.75225  5.36099  2.32917  2.65958  4.67298  2.79895  3.91105  3.53927  2.41238  3.52958  4.41052  3.15124  3.46568  2.96287  2.57697  1.74043  2.84168  2.82151  4.98721  4.42397    349 s x - -
          2.68618  4.42225  2.77519  2.73123  3.46354  2.40513  3.72494  3.29354  2.67741  2.69355  4.24690  2.90347  2.73739  3.18146  2.89801  2.37887  2.77519  2.98518  4.58477  3.61503
          0.13715  5.12970  2.10175  0.61958  0.77255  0.97154  0.47562
    215   2.66242  5.42455  2.91162  2.17413  4.76397  2.78262  2.46630  4.03435  2.40872  3.43229  4.04778  3.01431  3.96460  2.83982  2.70451  2.49102  2.12549  3.35456  5.86063  4.45311    350 t . - -
          2.68618  4.42225  2.77519  2.73123  3.46354  2.40513  3.72494  3.29354  2.67741  2.69355  4.24690  2.90347  2.73739  3.18146  2.89801  2.37887  2.77519  2.98518  4.58477  3.61503
          0.06664  5.12045  2.83880  0.61958  0.77255  1.43717  0.27128
    216   2.54538  5.33270  2.86780  2.29124  4.08522  3.13208  3.64207  2.24008  2.51334  3.14905  4.38209  2.25841  3.66456  2.81882  2.90946  2.46310  2.92118  3.59899  5.78546  4.16695    351 i . - -
          2.68627  4.42378  2.77526  2.73023  3.46506  2.40581  3.72611  3.29452  2.67806  2.69356  4.24828  2.90411  2.73750  3.17940  2.89913  2.37560  2.77455  2.98653  4.58598  3.61656
          1.05733  0.44260  4.58032  1.66249  0.21031  1.42663  0.27459
    217   2.54921  5.00283  3.05365  2.51889  4.74627  3.36382  2.43558  4.22875  1.59089  3.47788  4.44785  3.08642  3.21441  2.80280  2.74505  2.40770  2.85350  3.79402  5.84130  4.43347    364 k x - -
          2.68618  4.42225  2.77519  2.73123  3.46354  2.40513  3.72494  3.29354  2.67741  2.69355  4.24690  2.90347  2.73739  3.18146  2.89801  2.37887  2.77519  2.98518  4.58477  3.61503
          0.02814  5.07233  3.84080  0.61958  0.77255  1.18878  0.36326
    218   2.06822  5.41484  2.99405  2.53922  4.07340  2.96844  3.42059  4.05641  2.47431  3.59590  4.45828  2.92327  2.61352  2.83167  2.51933  2.49388  2.21524  3.65939  5.85389  4.44938    365 a x - -
          2.68618  4.42225  2.77519  2.73123  3.46354  2.40513  3.72494  3.29354  2.67741  2.69355  4.24690  2.90347  2.73739  3.18146  2.89801  2.37887  2.77519  2.98518  4.58477  3.61503
          0.02331  5.12474  4.06902  0.61958  0.77255  1.43187  0.27294
    219   2.85441  4.44682  4.14927  3.68084  2.92753  4.05251  4.15382  2.72475  2.99152  1.04104  3.32395  3.81676  4.42264  3.90453  3.18061  3.16933  3.04821  2.65821  3.81838  3.86275    366 l x - -
          2.68618  4.42225  2.77519  2.73123  3.46354  2.40513  3.72494  3.29354  2.67741  2.69355  4.24690  2.90347  2.73739  3.18146  2.89801  2.37887  2.77519  2.98518  4.58477  3.61503
          0.01770  5.11043  4.46465  0.61958  0.77255  1.38309  0.28875
    220   2.82059  5.28038  3.24593  2.36666  4.56513  3.60270  3.92361  3.71104  2.47892  2.39784  4.13588  2.80635  3.28801  2.38421  2.78377  2.02730  2.96168  2.95624  5.26999  3.27819    367 s x - -
          2.68618  4.42225  2.77519  2.73123  3.46354  2.40513  3.72494  3.29354  2.67741  2.69355  4.24690  2.90347  2.73739  3.18146  2.89801  2.37887  2.77519  2.98518  4.58477  3.61503
          0.10381  5.11522  2.37951  0.61958  0.77255  0.31351  1.31258
    221   2.73836  5.54948  3.31354  2.65511  4.46145  3.67574  3.92368  4.19297  1.44754  3.58782  4.44936  3.11234  3.41993  2.60143  1.87285  2.61599  2.90954  3.51735  5.98671  4.29263    368 k . - -
          2.68618  4.42225  2.77519  2.73123  3.46354  2.40513  3.72494  3.29354  2.67741  2.69355  4.24690  2.90347  2.73739  3.18146  2.89801  2.37887  2.77519  2.98518  4.58477  3.61503
          0.00834  5.39120  5.58567  0.61958  0.77255  0.95596  0.48523
    222   2.95142  5.53966  2.99174  2.66402  4.87326  3.12505  3.66590  3.64746  2.51729  3.29711  4.01971  3.16572  3.45003  2.88995  1.21066  2.62966  2.99739  3.92412  5.97924  4.32193    369 r . - -
          2.68618  4.42225  2.77519  2.73123  3.46354  2.40513  3.72494  3.29354  2.67741  2.69355  4.24690  2.90347  2.73739  3.18146  2.89801  2.37887  2.77519  2.98518  4.58477  3.61503
          0.06904  5.38966  2.77828  0.61958  0.77255  0.95996  0.48274
    223   2.36871  5.26060  3.00308  2.76941  4.10521  3.43639  3.37678  2.99552  2.77924  2.47402  4.32907  2.64531  3.18336  3.12166  3.26921  2.06858  2.68996  3.21393  5.75808  2.74307    370 s . - -
          2.68618  4.42225  2.77519  2.73123  3.46354  2.40513  3.72494  3.29354  2.67741  2.69355  4.24690  2.90347  2.73739  3.18146  2.89801  2.37887  2.77519  2.98518  4.58477  3.61503
          0.09905  5.32786  2.41413  0.61958  0.77255  1.10431  0.40263
    224   2.64231  5.48645  2.26323  2.01708  4.60080  3.43747  3.00717  4.04203  2.57245  3.58713  4.52764  3.10489  3.38253  2.83095  2.85086  2.69045  1.84448  3.67853  5.92033  4.25845    371 t . - -
          2.68618  4.42225  2.77519  2.73123  3.46354  2.40513  3.72494  3.29354  2.67741  2.69355  4.24690  2.90347  2.73739  3.18146  2.89801  2.37887  2.77519  2.98518  4.58477  3.61503
          0.01337  5.23674  4.83337  0.61958  0.77255  1.27289  0.32853
    225   2.68895  5.45779  3.16105  2.46084  4.17744  3.25746  3.74330  4.04735  2.45539  3.66142  4.39182  1.95333  2.03797  2.81477  2.96421  2.77271  2.47102  3.57771  5.89837  3.91797    372 n . - -
          2.68618  4.42225  2.77519  2.73123  3.46354  2.40513  3.72494  3.29354  2.67741  2.69355  4.24690  2.90347  2.73739  3.18146  2.89801  2.37887  2.77519  2.98518  4.58477  3.61503
          0.18823  5.23135  1.79437  0.61958  0.77255  0.46257  0.99335
    226   2.84889  5.07945  2.91694  2.14918  4.65586  3.45486  3.58744  4.18597  2.34275  3.16999  4.45185  3.03742  2.74598  1.89040  2.81903  2.52903  2.52552  3.90177  5.94517  3.64604    373 q . - -
          2.68599  4.42624  2.77814  2.73531  3.46636  2.40765  3.71991  3.29651  2.67877  2.69305  4.24550  2.90377  2.73936  3.18298  2.89538  2.37245  2.77090  2.98630  4.58324  3.61257
          1.33323  0.30936  6.00812  2.92615  0.05509  0.84172  0.56382
    227   2.66869  5.53180  2.77259  2.73576  4.40808  3.53483  3.58828  3.99779  2.19986  3.53391  4.57418  2.77535  3.41058  3.09911  2.47909  2.17915  1.66498  3.81265  5.96841  4.56143    458 t x - -
          2.68618  4.42225  2.77519  2.73123  3.46354  2.40513  3.72494  3.29354  2.67741  2.69355  4.24690  2.90347  2.73739  3.18146  2.89801  2.37887  2.77519  2.98518  4.58477  3.61503
          0.17990  5.35133  1.83319  0.61958  0.77255  1.00338  0.45671
    228   2.80578  5.43059  2.93722  2.37577  3.22566  3.41953  3.66886  3.38325  2.22689  3.57766  4.47551  2.78546  2.73310  2.59263  2.99736  2.70593  1.90574  3.68065  5.25044  4.36749    459 t x - -
          2.68618  4.42225  2.77519  2.73123  3.46354  2.40513  3.72494  3.29354  2.67741  2.69355  4.24690  2.90347  2.73739  3.18146  2.89801  2.37887  2.77519  2.98518  4.58477  3.61503
          0.02908  5.18905  3.76851  0.61958  0.77255  1.00923  0.45334
    229   2.38334  3.36515  2.88387  2.52227  4.81338  3.10832  3.74575  3.73710  1.97220  3.10854  4.51812  2.65812  3.22719  2.70559  2.87062  2.21456  2.89521  3.56865  5.91260  4.31167    460 k x - -
          2.68618  4.42249  2.77500  2.73140  3.46242  2.40527  3.72525  3.29353  2.67713  2.69358  4.24726  2.90318  2.73766  3.18177  2.89828  2.37905  2.77461  2.98522  4.58513  3.61534
          0.09676  2.41182  5.96201  1.88476  0.16472  0.90366  0.51934
    230   2.63857  4.64021  3.08217  2.88403  4.43909  2.73592  3.89407  2.66301  2.66313  2.44974  3.99158  2.89447  1.99436  3.14872  2.78284  2.78939  2.84003  3.26094  5.71408  4.01059    482 p x - -
          2.68618  4.42225  2.77519  2.73123  3.46354  2.40513  3.72494  3.29354  2.67741  2.69355  4.24690  2.90347  2.73739  3.18146  2.89801  2.37887  2.77519  2.98518  4.58477  3.61503
          0.00735  5.31245  6.03479  0.61958  0.77255  0.68840  0.69792
    231   2.37471  4.99900  3.71659  2.83626  3.54264  3.74636  4.22354  2.88675  2.54988  2.78321  3.67676  3.37272  2.89806  3.36439  3.50172  1.79852  2.38924  2.33059  5.55293  4.10073    483 s x - -
          2.68618  4.42225  2.77519  2.73123  3.46354  2.40513  3.72494  3.29354  2.67741  2.69355  4.24690  2.90347  2.73739  3.18146  2.89801  2.37887  2.77519  2.98518  4.58477  3.61503
          0.03357  5.39875  3.55810  0.61958  0.77255  0.90769  0.51660
    232   2.76421  4.87578  2.85709  2.49473  1.82088  3.59192  3.78439  3.64220  2.78226  2.89618  4.11314  3.24080  3.01972  2.87923  2.80166  2.76499  2.41152  3.20564  5.81091  4.10207    484 f x - -
          2.68618  4.42225  2.77519  2.73123  3.46354  2.40513  3.72494  3.29354  2.67741  2.69355  4.24690  2.90347  2.73739  3.18146  2.89801  2.37887  2.77519  2.98518  4.58477  3.61503
          0.03681  5.37641  3.45722  0.61958  0.77255  0.99350  0.46248
    233   1.94244  4.91713  3.46925  2.77223  3.03801  3.18201  4.22392  2.82061  3.05864  2.45875  4.01256  3.55951  2.94023  3.23723  3.17820  2.28728  2.91553  2.54670  4.65525  3.33451    485 a x - -
          2.68618  4.42225  2.77519  2.73123  3.46354  2.40513  3.72494  3.29354  2.67741  2.69355  4.24690  2.90347  2.73739  3.18146  2.89801  2.37887  2.77519  2.98518  4.58477  3.61503
          0.01118  5.34670  5.05899  0.61958  0.77255  0.67322  0.71348
    234   2.58441  5.21648  3.21261  2.58245  3.96286  3.54469  3.58075  2.40533  2.70499  2.69882  3.90613  3.23545  3.04911  3.13605  2.83757  2.36409  3.14696  2.06477  5.73225  3.60561    486 v x - -
          2.68618  4.42225  2.77519  2.73123  3.46354  2.40513  3.72494  3.29354  2.67741  2.69355  4.24690  2.90347  2.73739  3.18146  2.89801  2.37887  2.77519  2.98518  4.58477  3.61503
          0.00664  5.41396  6.13631  0.61958  0.77255  0.83651  0.56779
    235   1.66424  5.00416  2.70156  2.80214  4.81500  2.15091  3.62778  3.28732  2.68928  3.68039  4.55269  3.03183  2.84673  3.07183  3.22653  2.32747  2.95789  3.52917  5.95625  4.56627    487 a x - -
          2.68618  4.42225  2.77519  2.73123  3.46354  2.40513  3.72494  3.29354  2.67741  2.69355  4.24690  2.90347  2.73739  3.18146  2.89801  2.37887  2.77519  2.98518  4.58477  3.61503
          0.00658  5.42248  6.14482  0.61958  0.77255  0.42192  1.06649
    236   2.85127  5.57844  2.82630  2.78850  4.90395  1.60448  3.82205  3.75565  2.63165  2.51316  4.62430  3.04698  3.48472  2.86492  3.17734  1.99956  2.95225  3.70727  6.02302  4.62417    488 g x - -
          2.68618  4.42225  2.77519  2.73123  3.46354  2.40513  3.72494  3.29354  2.67741  2.69355  4.24690  2.90347  2.73739  3.18146  2.89801  2.37887  2.77519  2.98518  4.58477  3.61503
          0.00609  5.50012  6.22247  0.61958  0.77255  0.54786  0.86319
    237   3.03079  5.52594  2.88109  2.29215  4.57732  1.59447  3.41476  3.52694  2.61404  2.32401  3.65467  3.21606  3.70957  3.17284  2.90564  2.72075  3.23624  3.27056  5.60425  4.60031    489 g x - -
          2.68618  4.42225  2.77519  2.73123  3.46354  2.40513  3.72494  3.29354  2.67741  2.69355  4.24690  2.90347  2.73739  3.18146  2.89801  2.37887  2.77519  2.98518  4.58477  3.61503
          0.00605  5.50711  6.22946  0.61958  0.77255  0.48848  0.95077
    238   2.21487  5.62554  2.37026  2.44606  4.96689  3.34374  3.26408  3.55834  2.49699  2.67065  4.66717  2.65192  3.40988  2.97149  3.12317  2.41278  2.34081  3.20121  6.06046  4.65175    490 a x - -
          2.68619  4.42228  2.77522  2.73126  3.46356  2.40497  3.72497  3.29353  2.67743  2.69353  4.24692  2.90349  2.73742  3.18149  2.89793  2.37889  2.77522  2.98521  4.58480  3.61506
          0.02530  4.12584  4.72876  0.86413  0.54718  0.52077  0.90156
    239   2.83793  5.52434  3.41911  2.86275  3.71714  1.44109  4.10823  4.28259  2.47951  3.81097  4.30947  2.73832  3.03683  2.42099  3.34672  2.22881  3.18604  3.89150  5.13549  3.68671    496 g x - -
          2.68618  4.42225  2.77519  2.73123  3.46354  2.40513  3.72494  3.29354  2.67741  2.69355  4.24690  2.90347  2.73739  3.18146  2.89801  2.37887  2.77519  2.98518  4.58477  3.61503
          0.00602  5.51129  6.23364  0.61958  0.77255  0.50012  0.93256
    240   2.10126  4.81230  4.20715  3.63607  3.93855  3.94943  4.46203  1.25228  3.19792  3.01954  3.92185  3.14343  4.08889  3.85690  3.30479  3.20137  2.34864  2.21531  5.40702  4.18821    497 i x - -
          2.68618  4.42225  2.77519  2.73123  3.46354  2.40513  3.72494  3.29354  2.67741  2.69355  4.24690  2.90347  2.73739  3.18146  2.89801  2.37887  2.77519  2.98518  4.58477  3.61503
          0.00892  5.51820  5.32546  0.61958  0.77255  0.52077  0.90156
    241   3.29215  0.44058  5.23456  4.67962  4.05667  4.35122  4.96472  3.40588  4.19417  3.26353  4.28071  4.64558  4.89803  4.60348  3.75962  3.62966  3.73881  3.35854  4.02882  4.28587    498 C x - -
          2.68618  4.42225  2.77519  2.73123  3.46354  2.40513  3.72494  3.29354  2.67741  2.69355  4.24690  2.90347  2.73739  3.18146  2.89801  2.37887  2.77519  2.98518  4.58477  3.61503
          0.04675  5.51528  3.17841  0.61958  0.77255  0.50279  0.92847
    242   3.13236  5.61924  2.87027  2.66604  4.95255  0.97456  3.73167  4.43161  2.57903  3.82785  4.51469  3.27303  3.20771  3.09618  3.26682  2.70206  3.29880  4.00379  6.05789  4.46948    499 g x - -
          2.68618  4.42225  2.77519  2.73123  3.46354  2.40513  3.72494  3.29354  2.67741  2.69355  4.24690  2.90347  2.73739  3.18146  2.89801  2.37887  2.77519  2.98518  4.58477  3.61503
          0.02147  5.47907  4.07065  0.61958  0.77255  0.41652  1.07687
    243   2.56279  5.55519  2.45032  2.71978  2.81170  3.40896  3.27256  3.45298  2.30744  3.32055  4.44096  1.99375  2.70571  3.11001  3.08220  2.97277  3.01431  3.25382  5.29407  3.94440    500 n x - -
          2.68618  4.42225  2.77519  2.73123  3.46354  2.40513  3.72494  3.29354  2.67741  2.69355  4.24690  2.90347  2.73739  3.18146  2.89801  2.37887  2.77519  2.98518  4.58477  3.61503
          0.23508  5.50486  1.58268  0.61958  0.77255  0.57961  0.82125
    244   3.04218  4.74127  3.95411  3.08454  3.63531  4.02845  4.28142  3.17843  3.24478  2.90921  3.38474  3.77968  3.72518  3.62878  3.21118  3.06408  3.05625  3.01341  5.32166  0.94157    501 y x - -
          2.68618  4.42225  2.77519  2.73123  3.46354  2.40513  3.72494  3.29354  2.67741  2.69355  4.24690  2.90347  2.73739  3.18146  2.89801  2.37887  2.77519  2.98518  4.58477  3.61503
          0.00761  5.27740  5.99974  0.61958  0.77255  1.05078  0.43027
    245   2.93448  5.51834  1.38879  2.60854  4.85929  3.72046  3.52636  3.74703  2.35560  3.72724  4.56023  2.16513  3.23511  3.00721  3.17686  2.91161  2.67786  3.73311  5.95334  4.54450    502 d x - -
          2.68618  4.42225  2.77519  2.73123  3.46354  2.40513  3.72494  3.29354  2.67741  2.69355  4.24690  2.90347  2.73739  3.18146  2.89801  2.37887  2.77519  2.98518  4.58477  3.61503
          0.19780  5.30422  1.74584  0.61958  0.77255  0.79289  0.60246
    246   2.96910  5.43989  3.13807  2.65032  4.76916  1.80893  3.58822  4.24373  2.46006  3.73858  4.48589  2.89068  3.90303  2.89058  3.06101  1.83791  2.13851  3.63706  5.88278  4.48185    503 g x - -
          2.68618  4.42225  2.77519  2.73123  3.46354  2.40513  3.72494  3.29354  2.67741  2.69355  4.24690  2.90347  2.73739  3.18146  2.89801  2.37887  2.77519  2.98518  4.58477  3.61503
          0.91378  5.19613  0.52179  0.61958  0.77255  0.18798  1.76393
    247   2.50781  5.24226  2.88691  2.61879  4.54585  2.20838  3.86128  3.99773  2.55614  3.06885  4.30673  3.09419  2.69532  2.97764  2.98935  2.27945  2.05993  3.61308  5.71640  4.33872    504 t . - -
          2.68651  4.42297  2.77402  2.73183  3.46418  2.40537  3.72556  3.29373  2.67751  2.69370  4.24728  2.90309  2.73733  3.18214  2.89853  2.37897  2.77496  2.98551  4.58514  3.61016
          1.09905  0.53098  2.54102  1.10878  0.40042  0.15991  1.91205
    248   2.97333  5.60811  2.45366  1.64389  4.95319  3.44201  4.05786  4.30567  2.14818  3.62489  4.64882  2.63411  4.16019  3.10128  3.28568  2.24008  2.02914  3.82443  6.04076  4.48032    510 e x - -
          2.68618  4.42225  2.77519  2.73123  3.46354  2.40513  3.72494  3.29354  2.67741  2.69355  4.24690  2.90347  2.73739  3.18146  2.89801  2.37887  2.77519  2.98518  4.58477  3.61503
          0.13373  5.46732  2.11236  0.61958  0.77255  0.37910  1.15353
    249   2.60277  5.56192  2.76129  1.70333  4.67069  3.74472  3.95367  3.91510  2.24634  3.86513  4.60385  2.76762  3.82117  3.03903  2.98227  2.66372  2.08432  3.52681  3.15986  3.97758    511 e x - -
          2.68615  4.42227  2.77519  2.73123  3.46355  2.40511  3.72490  3.29356  2.67740  2.69354  4.24691  2.90348  2.73739  3.18148  2.89802  2.37888  2.77521  2.98517  4.58478  3.61499
          0.00903  4.99065  6.12528  0.99620  0.46089  0.29901  1.35306
    250   3.03980  5.63131  2.42721  2.16177  4.03108  3.54625  3.90918  4.29565  2.59932  3.93566  4.17067  2.58804  4.29384  1.48892  3.13912  2.82206  2.71020  2.85130  6.06530  4.44451    524 q x - -
          2.68618  4.42225  2.77519  2.73123  3.46354  2.40513  3.72494  3.29354  2.67741  2.69355  4.24690  2.90347  2.73739  3.18146  2.89801  2.37887  2.77519  2.98518  4.58477  3.61503
          0.00596  5.52232  6.24467  0.61958  0.77255  0.50174  0.93007
    251   2.95904  5.09121  2.87134  3.13014  3.52521  4.05519  3.75865  2.99236  2.74210  2.03687  2.03439  3.35479  2.54816  3.23358  2.87502  2.94817  3.32346  3.04943  5.64127  3.04950    525 m x - -
          2.68618  4.42225  2.77519  2.73123  3.46354  2.40513  3.72494  3.29354  2.67741  2.69355  4.24690  2.90347  2.73739  3.18146  2.89801  2.37887  2.77519  2.98518  4.58477  3.61503
          0.00596  5.52232  6.24467  0.61958  0.77255  0.50174  0.93007
    252   2.72996  5.24619  3.45349  2.97724  3.88296  0.79091  4.27182  3.87331  3.12073  3.51478  4.17994  3.41484  4.42848  3.25602  3.56633  3.10841  3.26553  3.21108  5.79865  4.49289    526 g x - -
          2.68618  4.42225  2.77519  2.73123  3.46354  2.40513  3.72494  3.29354  2.67741  2.69355  4.24690  2.90347  2.73739  3.18146  2.89801  2.37887  2.77519  2.98518  4.58477  3.61503
          0.00596  5.52232  6.24467  0.61958  0.77255  0.50174  0.93007
    253   2.00668  4.69019  5.00796  4.42191  3.83007  3.76759  4.78179  2.78451  4.25842  2.85274  3.57676  4.50799  4.78241  4.44096  4.12792  3.41668  3.36105  0.71715  5.36372  4.18063    527 v x - -
          2.68618  4.42225  2.77519  2.73123  3.46354  2.40513  3.72494  3.29354  2.67741  2.69355  4.24690  2.90347  2.73739  3.18146  2.89801  2.37887  2.77519  2.98518  4.58477  3.61503
          0.00596  5.52232  6.24467  0.61958  0.77255  0.50174  0.93007
    254   3.42163  0.36332  5.22019  4.13079  3.92066  4.29904  5.27160  3.70670  4.58416  3.52980  3.92976  4.74490  4.94996  4.87222  4.69572  3.48268  3.82881  3.46791  5.95315  4.66532    528 C x - -
          2.68618  4.42225  2.77519  2.73123  3.46354  2.40513  3.72494  3.29354  2.67741  2.69355  4.24690  2.90347  2.73739  3.18146  2.89801  2.37887  2.77519  2.98518  4.58477  3.61503
          0.00596  5.52232  6.24467  0.61958  0.77255  0.50174  0.93007
    255   4.76478  5.92692  6.74758  6.16813  3.63321  6.21795  6.48194  2.64428  6.04718  0.25594  3.72838  6.40691  5.18899  5.78652  5.92729  5.64389  4.95669  2.91564  6.31988  5.41733    529 L x - -
          2.68618  4.42225  2.77519  2.73123  3.46354  2.40513  3.72494  3.29354  2.67741  2.69355  4.24690  2.90347  2.73739  3.18146  2.89801  2.37887  2.77519  2.98518  4.58477  3.61503
          0.00596  5.52232  6.24467  0.61958  0.77255  0.50174  0.93007
    256   3.44650  5.27529  5.34831  4.92697  3.36797  4.19549  4.86562  3.87223  4.67838  3.50813  4.55775  4.84328  5.17560  4.89257  4.76896  4.04085  3.79087  3.42075  0.36776  3.55468    530 W x - -
          2.68618  4.42225  2.77519  2.73123  3.46354  2.40513  3.72494  3.29354  2.67741  2.69355  4.24690  2.90347  2.73739  3.18146  2.89801  2.37887  2.77519  2.98518  4.58477  3.61503
          0.00596  5.52232  6.24467  0.61958  0.77255  0.50174  0.93007
    257   2.34966  5.48923  3.00956  2.89054  4.27840  3.41345  4.12624  3.70998  2.88920  3.71750  4.24124  2.20999  4.08045  3.16996  3.25710  1.23740  2.68146  3.34085  5.95897  4.58638    531 s x - -
          2.68618  4.42225  2.77519  2.73123  3.46354  2.40513  3.72494  3.29354  2.67741  2.69355  4.24690  2.90347  2.73739  3.18146  2.89801  2.37887  2.77519  2.98518  4.58477  3.61503
          0.00596  5.52232  6.24467  0.61958  0.77255  0.50174  0.93007
    258   3.45899  5.74778  3.48804  3.75419  6.08437  0.26397  4.53406  5.64884  4.58182  5.23073  6.06485  4.01441  4.94902  4.63801  5.06719  3.16785  4.18007  4.91620  7.36754  6.01027    532 G x - -
          2.68618  4.42225  2.77519  2.73123  3.46354  2.40513  3.72494  3.29354  2.67741  2.69355  4.24690  2.90347  2.73739  3.18146  2.89801  2.37887  2.77519  2.98518  4.58477  3.61503
          0.00596  5.52232  6.24467  0.61958  0.77255  0.50174  0.93007
    259   2.00618  5.50390  2.95862  2.49612  4.79578  3.29084  4.12163  2.96427  2.82826  3.20578  4.14138  3.35105  1.76829  3.03939  3.19476  2.29409  2.90892  3.47108  5.96981  4.21674    533 p x - -
          2.68618  4.42225  2.77519  2.73123  3.46354  2.40513  3.72494  3.29354  2.67741  2.69355  4.24690  2.90347  2.73739  3.18146  2.89801  2.37887  2.77519  2.98518  4.58477  3.61503
          0.00596  5.52232  6.24467  0.61958  0.77255  0.50174  0.93007
    260   2.62962  5.63669  2.36697  1.83514  4.56448  2.63333  3.81977  4.25213  2.50271  3.51287  4.67731  2.41148  4.11376  3.07662  3.09064  1.85302  3.31606  3.72094  6.06927  4.24215    534 e x - -
          2.68618  4.42225  2.77519  2.73123  3.46354  2.40513  3.72494  3.29354  2.67741  2.69355  4.24690  2.90347  2.73739  3.18146  2.89801  2.37887  2.77519  2.98518  4.58477  3.61503
          0.02575  5.52232  3.84307  0.61958  0.77255  0.50174  0.93007
    261   2.69076  5.27521  2.65839  2.60906  4.18707  3.46453  3.38389  4.28070  2.45694  3.45579  4.38631  3.22087  3.21717  1.79580  3.10100  1.74326  3.17243  3.76279  4.09477  4.44462    535 s x - -
          2.68618  4.42225  2.77519  2.73123  3.46354  2.40513  3.72494  3.29354  2.67741  2.69355  4.24690  2.90347  2.73739  3.18146  2.89801  2.37887  2.77519  2.98518  4.58477  3.61503
          0.07006  5.50264  2.75540  0.61958  0.77255  0.54293  0.86999
    262   2.74502  5.57214  2.11409  2.68833  4.75531  2.39330  4.05111  3.76319  2.00661  3.51650  4.61543  2.63576  4.25624  3.01771  3.05104  2.24636  2.77884  2.87768  5.23379  4.07062    536 k x - -
          2.68618  4.42225  2.77519  2.73123  3.46354  2.40513  3.72494  3.29354  2.67741  2.69355  4.24690  2.90347  2.73739  3.18146  2.89801  2.37887  2.77519  2.98518  4.58477  3.61503
          0.07982  5.44566  2.62550  0.61958  0.77255  0.72322  0.66395
    263   2.90435  5.56366  2.81208  2.53715  4.90862  2.88946  3.69141  4.39454  2.38898  3.81170  4.60436  1.97064  3.36718  2.93649  3.09317  1.88527  2.18088  3.66543  5.99640  4.34114    537 s x - -
          2.68618  4.42225  2.77519  2.73123  3.46354  2.40513  3.72494  3.29354  2.67741  2.69355  4.24690  2.90347  2.73739  3.18146  2.89801  2.37887  2.77519  2.98518  4.58477  3.61503
          0.39657  5.38441  1.13075  0.61958  0.77255  0.85558  0.55345
    264   2.49169  5.32027  2.91223  2.49011  4.42045  2.42417  3.62618  4.09873  2.31068  3.40386  3.89667  3.09508  1.86374  2.83234  3.09920  2.62843  3.02429  3.45691  5.77208  3.97407    538 p x - -
          2.68648  4.42266  2.77561  2.73164  3.46360  2.40536  3.72500  3.29365  2.67733  2.69340  4.24670  2.90378  2.73622  3.18172  2.89764  2.37912  2.77453  2.98515  4.58518  3.61486
          0.98123  1.12344  1.20400  1.07700  0.41645  0.41866  1.07273
    265   2.64813  5.44950  2.86469  2.59718  4.79166  3.55896  3.43154  4.27558  2.35617  3.31679  4.49095  2.85745  2.34512  2.03622  3.04361  2.14900  2.49385  3.75665  5.88391  4.47472    561 q x - -
          2.68618  4.42225  2.77519  2.73123  3.46354  2.40513  3.72494  3.29354  2.67741  2.69355  4.24690  2.90347  2.73739  3.18146  2.89801  2.37887  2.77519  2.98518  4.58477  3.61503
          0.24959  5.16087  1.53645  0.61958  0.77255  0.52422  0.89653
    266   2.84060  5.38506  1.85962  2.62610  3.79200  3.68713  3.94785  3.97355  2.52278  3.67434  4.43577  2.89896  4.14878  2.94109  3.14522  2.47663  1.81685  3.75556  5.84064  2.71507    562 t x - -
          2.68618  4.42225  2.77519  2.73123  3.46354  2.40513  3.72494  3.29354  2.67741  2.69355  4.24690  2.90347  2.73739  3.18146  2.89801  2.37887  2.77519  2.98518  4.58477  3.61503
          0.05445  5.20132  3.04728  0.61958  0.77255  0.49230  0.94474
    267   2.51342  5.35797  3.20130  2.74954  4.38558  1.90638  4.06216  3.39558  2.60524  3.25124  4.41963  3.01217  2.74528  3.12033  3.13997  2.15043  2.98591  2.43204  5.83934  4.22411    563 g x - -
          2.68618  4.42225  2.77519  2.73123  3.46354  2.40513  3.72494  3.29354  2.67741  2.69355  4.24690  2.90347  2.73739  3.18146  2.89801  2.37887  2.77519  2.98518  4.58477  3.61503
          0.00691  5.37379  6.09613  0.61958  0.77255  0.34093  1.24171
    268   2.83303  5.61512  3.20719  1.95859  4.32540  2.88216  3.70353  4.16930  2.63896  2.85217  4.65712  1.84060  3.58358  2.49308  3.23341  2.49554  2.84873  3.42630  6.05087  3.72150    564 n x - -
          2.68618  4.42225  2.77519  2.73123  3.46354  2.40513  3.72494  3.29354  2.67741  2.69355  4.24690  2.90347  2.73739  3.18146  2.89801  2.37887  2.77519  2.98518  4.58477  3.61503
          0.00606  5.50487  6.22722  0.61958  0.77255  0.57956  0.82131
    269   2.93752  5.61567  3.20577  2.20457  4.57111  2.57992  3.89269  4.16131  2.36493  3.77579  4.65761  2.86741  4.28556  2.79516  3.23524  2.08501  1.77339  3.78177  6.05128  2.92246    565 t x - -
          2.68618  4.42225  2.77519  2.73123  3.46354  2.40513  3.72494  3.29354  2.67741  2.69355  4.24690  2.90347  2.73739  3.18146  2.89801  2.37887  2.77519  2.98518  4.58477  3.61503
          0.00606  5.50487  6.22722  0.61958  0.77255  0.57956  0.82131
    270   1.62056  5.45003  3.37271  2.90235  4.73282  3.34322  4.13044  3.95758  2.89993  3.50886  4.36901  3.26736  2.56467  3.17887  3.06346  1.42926  2.99050  3.66515  5.93238  4.56746    566 s x - -
          2.68618  4.42225  2.77519  2.73123  3.46354  2.40513  3.72494  3.29354  2.67741  2.69355  4.24690  2.90347  2.73739  3.18146  2.89801  2.37887  2.77519  2.98518  4.58477  3.61503
          0.00606  5.50487  6.22722  0.61958  0.77255  0.45411  1.00788
    271   3.32263  5.53815  3.74945  4.07304  6.05701  0.24824  5.54095  5.57309  4.66712  5.18676  5.98822  4.35524  4.12164  4.80757  4.22047  3.46045  4.06496  4.79110  7.33438  6.08870    567 G x - -
          2.68617  4.42213  2.77529  2.73111  3.46344  2.40513  3.72497  3.29371  2.67728  2.69354  4.24707  2.90364  2.73733  3.18155  2.89811  2.37889  2.77504  2.98519  4.58494  3.61489
          0.03577  3.40530  6.24467  1.72391  0.19646  0.50174  0.93007
    272   4.44229  5.94813  5.25175  4.94717  3.35856  5.10133  4.69778  4.73236  4.34670  4.14147  5.28094  4.32649  5.57468  4.87752  4.05724  3.74457  4.73982  4.53640  0.28705  3.09980    589 W x - -
          2.68618  4.42225  2.77519  2.73123  3.46354  2.40513  3.72494  3.29354  2.67741  2.69355  4.24690  2.90347  2.73739  3.18146  2.89801  2.37887  2.77519  2.98518  4.58477  3.61503
          0.00596  5.52232  6.24467  0.61958  0.77255  0.50174  0.93007
    273   3.23357  4.62989  5.04355  2.84756  3.72277  4.39089  4.40886  2.31555  4.25763  1.10659  3.56278  4.50069  4.34604  4.41982  4.32141  3.57582  3.46598  1.44806  5.25858  4.07957    590 l x - -
          2.68618  4.42225  2.77519  2.73123  3.46354  2.40513  3.72494  3.29354  2.67741  2.69355  4.24690  2.90347  2.73739  3.18146  2.89801  2.37887  2.77519  2.98518  4.58477  3.61503
          0.00596  5.52232  6.24467  0.61958  0.77255  0.50174  0.93007
    274   3.13299  5.53271  2.63049  2.87064  4.23342  3.72227  4.11733  2.92023  2.87231  3.81998  4.58600  1.33635  4.31681  3.04105  3.17212  1.94328  2.50612  3.76967  5.99313  4.60992    591 n x - -
          2.68618  4.42225  2.77519  2.73123  3.46354  2.40513  3.72494  3.29354  2.67741  2.69355  4.24690  2.90347  2.73739  3.18146  2.89801  2.37887  2.77519  2.98518  4.58477  3.61503
          0.00596  5.52232  6.24467  0.61958  0.77255  0.50174  0.93007
    275   3.10571  5.60923  2.63652  2.51491  4.94258  1.51370  3.73958  4.15808  2.57605  3.62671  4.65298  3.37702  4.04831  3.00766  2.86739  1.97847  3.21423  2.72844  5.66300  4.19272    592 g x - -
          2.68618  4.42225  2.77519  2.73123  3.46354  2.40513  3.72494  3.29354  2.67741  2.69355  4.24690  2.90347  2.73739  3.18146  2.89801  2.37887  2.77519  2.98518  4.58477  3.61503
          0.19846  5.52232  1.73720  0.61958  0.77255  0.50174  0.93007
    276   2.04331  5.44444  2.09598  2.67138  3.75570  3.38519  4.00993  4.21180  2.73296  2.84230  4.49525  2.37355  3.05270  3.09153  3.14883  2.68409  2.37975  3.73941  5.90048  3.40500    593 a x - -
          2.68618  4.42225  2.77519  2.73123  3.46354  2.40513  3.72494  3.29354  2.67741  2.69355  4.24690  2.90347  2.73739  3.18146  2.89801  2.37887  2.77519  2.98518  4.58477  3.61503
          0.39447  5.33107  1.13593  0.61958  0.77255  1.05901  0.42587
    277   2.29803  4.86005  3.42017  2.69630  3.44642  3.11376  3.66869  2.06122  2.68718  2.90930  3.94656  2.28137  3.95151  3.02025  3.27412  2.66337  2.80461  3.08399  5.40085  3.43949    594 i . - -
          2.68632  4.42079  2.77521  2.73150  3.46366  2.40533  3.72447  3.29378  2.67766  2.69286  4.24691  2.90363  2.73736  3.18104  2.89819  2.37893  2.77510  2.98500  4.58503  3.61526
          0.24281  2.75931  1.88228  2.05935  0.13644  0.81185  0.58705
    278   2.39845  5.41439  2.79542  2.56422  4.56629  3.11263  3.00780  4.15441  1.87167  3.66704  4.45554  2.90248  3.49888  2.66752  2.40946  2.79154  2.24245  3.64188  5.84818  4.22714    618 k x - -
          2.68618  4.42225  2.77519  2.73123  3.46354  2.40513  3.72494  3.29354  2.67741  2.69355  4.24690  2.90347  2.73739  3.18146  2.89801  2.37887  2.77519  2.98518  4.58477  3.61503
          0.00931  5.07708  5.79943  0.61958  0.77255  0.54752  0.86365
    279   2.64582  5.54667  2.98921  2.54726  4.25850  3.07235  3.09167  4.37761  1.76941  3.60942  4.58735  2.64159  4.12580  2.51325  2.05298  2.55377  3.14715  3.42205  5.97938  4.03316    619 k x - -
          2.68618  4.42225  2.77519  2.73123  3.46354  2.40513  3.72494  3.29354  2.67741  2.69355  4.24690  2.90347  2.73739  3.18146  2.89801  2.37887  2.77519  2.98518  4.58477  3.61503
          0.38311  5.35119  1.15990  0.61958  0.77255  0.58937  0.80895
    280   2.71014  5.39877  2.83956  2.58048  4.73016  3.46210  3.88883  4.20632  2.16107  3.51322  4.44332  3.02819  3.24291  2.75341  2.85347  2.82201  1.38396  3.54640  5.83968  4.43747    620 t x - -
          2.68618  4.42225  2.77519  2.73123  3.46354  2.40513  3.72494  3.29354  2.67741  2.69355  4.24690  2.90347  2.73739  3.18146  2.89801  2.37887  2.77519  2.98518  4.58477  3.61503
          0.00908  5.10200  5.82434  0.61958  0.77255  1.45938  0.26446
    281   2.68642  5.42502  2.96245  2.22920  4.76741  3.42126  3.88235  4.25157  2.23266  3.66858  4.46651  2.76375  3.52602  2.64794  3.06840  1.50449  2.64765  3.48505  5.85931  4.44983    621 s x - -
          2.68618  4.42225  2.77519  2.73123  3.46354  2.40513  3.72494  3.29354  2.67741  2.69355  4.24690  2.90347  2.73739  3.18146  2.89801  2.37887  2.77519  2.98518  4.58477  3.61503
          0.02752  5.10200  3.86057  0.61958  0.77255  0.35196  1.21506
    282   3.05215  5.50948  3.60555  3.19841  5.04424  4.01293  4.44116  4.47748  3.07062  4.04311  4.41755  0.56596  4.11797  3.59038  3.37456  3.00462  3.34791  4.07294  6.23401  4.90517    622 N x - -
          2.68618  4.42225  2.77519  2.73123  3.46354  2.40513  3.72494  3.29354  2.67741  2.69355  4.24690  2.90347  2.73739  3.18146  2.89801  2.37887  2.77519  2.98518  4.58477  3.61503
          0.00657  5.42493  6.14728  0.61958  0.77255  0.86231  0.54851
    283   3.33224  0.37233  4.85017  4.50039  4.79430  4.10651  4.64536  4.26197  4.07055  3.69794  4.87720  3.56090  4.81214  4.58797  3.99154  3.56800  3.33298  3.88967  6.22202  4.99092    623 C x - -
          2.68618  4.42225  2.77519  2.73123  3.46354  2.40513  3.72494  3.29354  2.67741  2.69355  4.24690  2.90347  2.73739  3.18146  2.89801  2.37887  2.77519  2.98518  4.58477  3.61503
          0.00657  5.42493  6.14728  0.61958  0.77255  0.84676  0.56002
    284   2.98762  5.31816  3.41941  2.84494  3.49505  1.22903  2.38683  3.98710  2.66363  3.24555  4.03243  2.94798  4.12975  3.21707  3.00691  3.11237  3.31780  3.65491  5.39879  3.69335    624 g x - -
          2.68618  4.42225  2.77519  2.73123  3.46354  2.40513  3.72494  3.29354  2.67741  2.69355  4.24690  2.90347  2.73739  3.18146  2.89801  2.37887  2.77519  2.98518  4.58477  3.61503
          0.00655  5.42717  6.14951  0.61958  0.77255  0.85567  0.55338
    285   4.02700  5.18130  4.52865  3.38086  5.78396  4.61779  4.43825  5.07416  0.52670  4.40986  5.26703  3.32179  4.94121  3.31734  1.81183  3.98666  4.15315  4.73390  6.37470  5.25208    625 K x - -
          2.68621  4.42232  2.77522  2.73126  3.46351  2.40513  3.72464  3.29353  2.67748  2.69349  4.24697  2.90348  2.73728  3.18153  2.89808  2.37887  2.77517  2.98514  4.58484  3.61510
          0.01131  4.69812  6.14951  1.69193  0.20354  0.85567  0.55338
    286   2.96957  5.58145  3.22721  1.80841  3.85969  3.74008  3.78976  4.08992  1.95847  3.88591  4.37633  3.15359  4.24317  1.99563  2.09684  2.87649  2.73224  3.40201  6.01521  4.60545    650 e x - -
          2.68618  4.42225  2.77519  2.73123  3.46354  2.40513  3.72494  3.29354  2.67741  2.69355  4.24690  2.90347  2.73739  3.18146  2.89801  2.37887  2.77519  2.98518  4.58477  3.61503
          0.00655  5.42717  6.14951  0.61958  0.77255  0.85567  0.55338
    287   3.11561  4.55638  4.56534  4.51524  3.08490  4.35944  4.69687  1.68782  4.30833  2.03429  3.48038  4.51368  4.72055  4.44579  4.12788  3.11809  3.41591  1.05982  5.19544  3.94507    651 v x - -
          2.68620  4.42232  2.77527  2.73131  3.46338  2.40516  3.72502  3.29342  2.67743  2.69341  4.24697  2.90354  2.73747  3.18154  2.89795  2.37875  2.77521  2.98526  4.58449  3.61497
          0.01225  4.60156  6.14951  1.69335  0.20322  0.81074  0.58794
    288   3.14001  4.58714  4.71972  3.34290  2.73046  4.26063  4.23548  1.95343  3.51041  2.64215  3.54188  4.28686  3.76029  4.18843  3.72565  3.07474  3.14023  2.83873  3.29051  1.29038    673 y x - -
          2.68618  4.42225  2.77519  2.73123  3.46354  2.40513  3.72494  3.29354  2.67741  2.69355  4.24690  2.90347  2.73739  3.18146  2.89801  2.37887  2.77519  2.98518  4.58477  3.61503
          0.00651  5.43369  6.15603  0.61958  0.77255  0.79598  0.59991
    289   3.01852  4.55520  4.56109  4.49856  3.65467  4.21123  4.68704  1.17918  4.29335  1.77135  3.56212  4.50175  4.33105  4.43297  4.31602  3.51047  3.41142  1.62782  5.19023  3.34739    674 i x - -
          2.68618  4.42225  2.77519  2.73123  3.46354  2.40513  3.72494  3.29354  2.67741  2.69355  4.24690  2.90347  2.73739  3.18146  2.89801  2.37887  2.77519  2.98518  4.58477  3.61503
          0.00647  5.43944  6.16178  0.61958  0.77255  0.74467  0.64415
    290   3.02214  5.54169  3.26414  2.76456  4.86311  3.55956  3.25280  3.92009  2.45042  3.70117  3.60591  2.31944  4.08308  1.21262  3.29472  2.98571  2.74510  3.91957  4.10332  4.37737    675 q x - -
          2.68618  4.42225  2.77519  2.73123  3.46354  2.40513  3.72494  3.29354  2.67741  2.69355  4.24690  2.90347  2.73739  3.18146  2.89801  2.37887  2.77519  2.98518  4.58477  3.61503
          0.04626  5.45009  3.19639  0.61958  0.77255  0.78390  0.60995
    291   2.37049  5.45962  3.37902  2.78038  3.87614  3.42175  4.06125  4.09796  2.33388  3.57671  4.51362  3.18850  3.60129  3.04478  1.10401  2.93844  3.30688  3.48977  5.92150  4.36498    676 r x - -
          2.68618  4.42225  2.77519  2.73123  3.46354  2.40513  3.72494  3.29354  2.67741  2.69355  4.24690  2.90347  2.73739  3.18146  2.89801  2.37887  2.77519  2.98518  4.58477  3.61503
          0.00994  5.41050  5.21776  0.61958  0.77255  0.90385  0.51920
    292   2.28516  5.57454  3.25580  2.60339  4.91925  2.93960  3.85368  4.40492  1.63712  3.74665  4.61531  2.70309  3.47123  2.71735  2.51145  2.56585  2.33867  3.53708  6.00743  4.59675    677 k x - -
          2.68618  4.42225  2.77519  2.73123  3.46354  2.40513  3.72494  3.29354  2.67741  2.69355  4.24690  2.90347  2.73739  3.18146  2.89801  2.37887  2.77519  2.98518  4.58477  3.61503
          0.13105  5.40724  2.13417  0.61958  0.77255  0.91290  0.51309
    293   2.84801  5.49614  2.44867  2.66471  4.83298  1.32974  3.51540  4.31315  2.47525  3.72657  4.53905  2.73377  4.17488  2.99709  2.88479  2.72839  2.90078  3.82339  5.03275  4.37852    678 g x - -
          2.68618  4.42225  2.77519  2.73123  3.46354  2.40513  3.72494  3.29354  2.67741  2.69355  4.24690  2.90347  2.73739  3.18146  2.89801  2.37887  2.77519  2.98518  4.58477  3.61503
          0.05740  5.28376  2.98165  0.61958  0.77255  0.61537  0.77749
    294   2.98397  5.55366  2.30624  2.60680  4.73630  3.02425  3.61441  4.13021  2.09667  3.78721  4.59408  2.75894  3.80144  1.87942  2.74742  2.19528  2.68076  3.86411  5.98578  4.57427    679 q x - -
          2.68619  4.42226  2.77521  2.73125  3.46355  2.40511  3.72488  3.29355  2.67742  2.69356  4.24691  2.90348  2.73741  3.18148  2.89802  2.37888  2.77505  2.98520  4.58478  3.61504
          0.25442  3.51852  1.63479  0.36446  1.18604  0.99968  0.45886
    295   2.32642  5.22787  3.32437  2.77571  4.51616  3.76830  3.91280  3.64823  2.56392  3.52369  4.31993  2.71896  1.31084  3.12540  3.16046  2.68506  2.74455  3.54449  5.74043  4.39009    681 p x - -
          2.68601  4.42231  2.77523  2.73126  3.46360  2.40519  3.72501  3.29360  2.67727  2.69358  4.24696  2.90332  2.73728  3.18152  2.89807  2.37893  2.77526  2.98517  4.58483  3.61509
          0.06854  3.08028  3.89717  0.95746  0.48429  0.47532  0.97203
    296   2.89291  5.56622  2.49519  2.08547  4.55122  2.45715  3.51115  4.27447  1.94423  3.51274  4.33300  2.80084  4.09730  2.98496  2.82024  2.01686  3.17923  3.54709  5.99871  4.23480    688 k x - -
          2.68618  4.42225  2.77519  2.73123  3.46354  2.40513  3.72494  3.29354  2.67741  2.69355  4.24690  2.90347  2.73739  3.18146  2.89801  2.37887  2.77519  2.98518  4.58477  3.61503
          0.19995  5.38814  1.73353  0.61958  0.77255  0.92132  0.50749
    297   2.78326  5.45758  2.70513  2.55897  4.79470  3.42295  3.79358  4.09696  2.29884  3.60045  4.07507  2.72746  2.59695  2.93862  3.15982  2.29537  1.64976  3.77729  5.89505  4.48892    689 t x - -
          2.68618  4.42225  2.77519  2.73123  3.46354  2.40513  3.72494  3.29354  2.67741  2.69355  4.24690  2.90347  2.73739  3.18146  2.89801  2.37887  2.77519  2.98518  4.58477  3.61503
          0.00819  5.20422  5.92656  0.61958  0.77255  0.54491  0.86724
    298   2.80177  4.34869  4.38098  3.68381  3.64644  4.17758  3.37742  2.35229  3.07882  2.15373  3.21244  3.98029  3.18302  3.72439  2.83257  3.10983  2.33043  1.58635  5.24971  3.87315    690 v x - -
          2.68644  4.42251  2.77545  2.73149  3.46288  2.40523  3.72520  3.29341  2.67767  2.69359  4.24414  2.90372  2.73743  3.18137  2.89826  2.37881  2.77453  2.98544  4.58362  3.61475
          0.03074  3.57303  6.11690  2.26495  0.10963  0.45508  1.00621
    299   2.57548  4.32262  4.09914  3.52979  3.53614  4.14769  3.82825  1.77023  2.64224  2.76556  3.63146  3.80893  4.52565  1.95495  2.62157  3.16294  3.08698  2.26986  5.41600  3.72304    709 i x - -
          2.68618  4.42225  2.77519  2.73123  3.46354  2.40513  3.72494  3.29354  2.67741  2.69355  4.24690  2.90347  2.73739  3.18146  2.89801  2.37887  2.77519  2.98518  4.58477  3.61503
          0.00619  5.48392  6.20627  0.61958  0.77255  0.41790  1.07419
    300   3.16745  4.90054  3.40804  3.09603  2.74484  3.86289  4.00148  3.23449  2.51473  2.47433  4.00304  3.86986  4.27535  3.40638  3.55292  3.13004  2.79841  2.18019  4.34985  1.52009    710 y x - -
          2.68618  4.42225  2.77519  2.73123  3.46354  2.40513  3.72494  3.29354  2.67741  2.69355  4.24690  2.90347  2.73739  3.18146  2.89801  2.37887  2.77519  2.98518  4.58477  3.61503
          0.00596  5.52077  6.24312  0.61958  0.77255  0.50896  0.91910
    301   1.08644  5.00850  4.03731  3.29900  4.26447  2.48822  4.48016  3.57284  3.45320  3.17947  4.21004  3.89143  3.36647  3.76487  3.83176  2.48187  3.19368  1.98737  5.67991  4.43352    711 a x - -
          2.68618  4.42225  2.77519  2.73123  3.46354  2.40513  3.72494  3.29354  2.67741  2.69355  4.24690  2.90347  2.73739  3.18146  2.89801  2.37887  2.77519  2.98518  4.58477  3.61503
          0.00596  5.52077  6.24312  0.61958  0.77255  0.47153  0.97830
    302   3.13612  5.59054  3.40801  2.85093  4.91439  3.91786  3.96833  3.96850  1.93209  3.77665  4.63721  3.20493  2.25622  2.79682  1.49334  2.70296  2.62987  3.62714  4.54283  4.40668    712 r x - -
          2.68618  4.42225  2.77519  2.73123  3.46354  2.40513  3.72494  3.29354  2.67741  2.69355  4.24690  2.90347  2.73739  3.18146  2.89801  2.37887  2.77519  2.98518  4.58477  3.61503
          0.00593  5.52570  6.24805  0.61958  0.77255  0.48576  0.95510
    303   3.64681  4.67935  5.75006  5.19195  3.49219  5.07416  5.52247  1.90787  5.03484  2.49948  4.16598  3.88955  5.38887  5.20725  5.09294  4.42284  3.97122  0.53742  5.97571  4.78126    713 V x - -
          2.68618  4.42225  2.77519  2.73123  3.46354  2.40513  3.72494  3.29354  2.67741  2.69355  4.24690  2.90347  2.73739  3.18146  2.89801  2.37887  2.77519  2.98518  4.58477  3.61503
          0.00593  5.52570  6.24805  0.61958  0.77255  0.48576  0.95510
    304   2.89026  4.60502  5.14733  4.53678  3.70055  4.39436  4.42778  2.12366  4.33228  1.00406  3.72187  4.54305  4.75761  4.47285  4.35714  3.08473  3.00577  1.70434  5.23518  3.92772    714 l x - -
          2.68620  4.42227  2.77521  2.73125  3.46356  2.40509  3.72496  3.29356  2.67742  2.69357  4.24691  2.90348  2.73741  3.18148  2.89802  2.37873  2.77521  2.98520  4.58479  3.61505
          0.03371  3.46693  6.24805  0.32615  1.27903  0.48576  0.95510
    305   3.98944  6.69093  0.77432  1.39677  5.98307  2.45199  4.77806  5.54344  3.83275  4.98578  5.82833  3.65749  3.70458  3.93908  4.17422  3.84507  3.82289  5.06809  7.12694  5.56405    716 d x - -
          2.68618  4.42225  2.77519  2.73123  3.46354  2.40513  3.72494  3.29354  2.67741  2.69355  4.24690  2.90347  2.73739  3.18146  2.89801  2.37887  2.77519  2.98518  4.58477  3.61503
          0.00593  5.52570  6.24805  0.61958  0.77255  0.48576  0.95510
    306   2.77474  5.27914  4.36413  4.58092  5.76857  0.38387  5.63072  5.23771  4.70767  4.89787  5.67553  4.57852  4.84744  4.92234  4.38122  2.20700  3.71498  3.88151  7.08853  5.92989    717 G x - -
          2.68618  4.42225  2.77519  2.73123  3.46354  2.40513  3.72494  3.29354  2.67741  2.69355  4.24690  2.90347  2.73739  3.18146  2.89801  2.37887  2.77519  2.98518  4.58477  3.61503
          0.00593  5.52570  6.24805  0.61958  0.77255  0.48576  0.95510
    307   3.20878  0.25888  5.20562  5.04767  5.45778  3.62399  4.86211  4.92813  4.82414  4.64062  5.48459  4.77935  4.90995  4.31158  4.92989  3.48356  3.90159  4.11516  6.86043  5.70672    718 C x - -
          2.68618  4.42225  2.77519  2.73123  3.46354  2.40513  3.72494  3.29354  2.67741  2.69355  4.24690  2.90347  2.73739  3.18146  2.89801  2.37887  2.77519  2.98518  4.58477  3.61503
          0.00593  5.52570  6.24805  0.61958  0.77255  0.48576  0.95510
    308   2.62919  5.21874  2.36110  2.74560  4.61555  2.90966  3.84704  4.44515  2.54021  3.63275  4.27879  2.31595  3.24687  3.12062  3.10660  1.53491  2.82969  3.94673  4.69710  4.02269    719 s x - -
          2.68618  4.42225  2.77519  2.73123  3.46354  2.40513  3.72494  3.29354  2.67741  2.69355  4.24690  2.90347  2.73739  3.18146  2.89801  2.37887  2.77519  2.98518  4.58477  3.61503
          0.00593  5.52570  6.24805  0.61958  0.77255  0.48576  0.95510
    309   3.66638  5.01427  5.52291  4.94348  0.53221  4.82241  4.93544  2.97332  4.73602  2.19727  3.27625  4.92311  5.14088  4.81950  4.32071  3.86925  3.89305  3.18592  4.80497  3.90867    720 F x - -
          2.68618  4.42225  2.77519  2.73123  3.46354  2.40513  3.72494  3.29354  2.67741  2.69355  4.24690  2.90347  2.73739  3.18146  2.89801  2.37887  2.77519  2.98518  4.58477  3.61503
          0.00593  5.52570  6.24805  0.61958  0.77255  0.48576  0.95510
    310   2.57772  5.62948  2.65592  2.45889  3.80856  2.31578  3.61221  4.45407  2.58006  3.93315  4.67113  1.67781  3.65144  3.12403  3.18960  2.32016  3.24911  3.51851  5.51095  3.44719    721 n x - -
          2.68618  4.42225  2.77519  2.73123  3.46354  2.40513  3.72494  3.29354  2.67741  2.69355  4.24690  2.90347  2.73739  3.18146  2.89801  2.37887  2.77519  2.98518  4.58477  3.61503
          0.28625  5.52570  1.40673  0.61958  0.77255  0.48576  0.95510
    311   2.22873  5.49049  2.45905  2.14794  4.83309  2.91843  3.78760  3.71773  2.32422  3.79472  4.36071  2.84325  3.50888  2.92087  3.10429  2.83069  1.84289  3.64670  5.92466  4.51518    722 t x - -
          2.68618  4.42225  2.77519  2.73123  3.46354  2.40513  3.72494  3.29354  2.67741  2.69355  4.24690  2.90347  2.73739  3.18146  2.89801  2.37887  2.77519  2.98518  4.58477  3.61503
          0.38079  5.24730  1.16662  0.61958  0.77255  0.19626  1.72482
    312   2.73745  5.42685  2.75876  2.61022  4.10098  3.11968  3.87876  3.68783  2.25676  3.59091  4.47577  2.93022  3.45400  2.99162  2.68335  2.80087  1.58798  3.38106  4.71301  3.43339    723 t . - -
          2.68630  4.42180  2.77543  2.73130  3.46364  2.40495  3.72498  3.29354  2.67725  2.69377  4.24696  2.90302  2.73689  3.18143  2.89818  2.37895  2.77511  2.98542  4.58525  3.61551
          0.65912  1.22490  1.66650  1.09380  0.40788  0.21815  1.62966
    313   2.12353  4.86812  3.84468  2.35093  4.01674  3.33959  4.26750  2.55667  2.49381  2.12128  2.94828  3.71463  3.87351  3.41842  3.62571  2.85977  2.73975  2.20535  5.43990  4.19165    749 l x - -
          2.68618  4.42225  2.77519  2.73123  3.46354  2.40513  3.72494  3.29354  2.67741  2.69355  4.24690  2.90347  2.73739  3.18146  2.89801  2.37887  2.77519  2.98518  4.58477  3.61503
          0.00698  5.36429  6.08664  0.61958  0.77255  0.27748  1.41755
    314   2.65712  5.63594  1.88533  2.00124  4.98152  3.56737  4.08468  4.46785  2.51724  3.09783  4.39469  2.91315  3.49829  2.83668  2.87668  2.40578  2.14757  3.93716  6.06832  4.65705    750 d x - -
          2.68618  4.42225  2.77519  2.73123  3.46354  2.40513  3.72494  3.29354  2.67741  2.69355  4.24690  2.90347  2.73739  3.18146  2.89801  2.37887  2.77519  2.98518  4.58477  3.61503
          0.01138  5.51943  4.91872  0.61958  0.77255  0.51514  0.90985
    315   2.97942  4.82077  3.97813  2.25351  3.09236  4.18036  4.01232  2.70715  3.39880  1.70891  3.92757  3.72543  1.80688  3.66886  3.60126  3.34309  3.14886  2.51146  5.10190  3.46844    751 l x - -
          2.68618  4.42225  2.77519  2.73123  3.46354  2.40513  3.72494  3.29354  2.67741  2.69355  4.24690  2.90347  2.73739  3.18146  2.89801  2.37887  2.77519  2.98518  4.58477  3.61503
          0.00600  5.51406  6.23640  0.61958  0.77255  0.49220  0.94489
    316   2.08363  5.63165  2.09025  2.01869  4.97514  3.64485  3.90573  4.18617  2.47395  3.71089  4.67272  2.91402  4.14997  3.18313  3.15676  1.77899  2.74432  3.75377  5.27458  4.31656    752 s x - -
          2.68618  4.42225  2.77519  2.73123  3.46354  2.40513  3.72494  3.29354  2.67741  2.69355  4.24690  2.90347  2.73739  3.18146  2.89801  2.37887  2.77519  2.98518  4.58477  3.61503
          0.00597  5.52036  6.24270  0.61958  0.77255  0.47038  0.98020
    317   2.63215  5.50970  2.55618  2.55090  4.17403  3.92893  3.99120  2.48778  2.68694  3.55676  4.56434  2.82438  2.96965  2.70286  3.22701  2.92085  2.23248  2.02371  5.97467  4.46186    753 v x - -
          2.68618  4.42225  2.77519  2.73123  3.46354  2.40513  3.72494  3.29354  2.67741  2.69355  4.24690  2.90347  2.73739  3.18146  2.89801  2.37887  2.77519  2.98518  4.58477  3.61503
          0.00593  5.52570  6.24805  0.61958  0.77255  0.48576  0.95510
    318   2.49366  5.24526  5.43083  5.40970  6.06739  0.25092  6.13673  5.55316  5.44944  4.58798  6.01655  4.88660  4.91187  5.55539  5.48451  3.17544  3.91812  4.34012  7.41374  6.37385    754 G x - -
          2.68618  4.42225  2.77519  2.73123  3.46354  2.40513  3.72494  3.29354  2.67741  2.69355  4.24690  2.90347  2.73739  3.18146  2.89801  2.37887  2.77519  2.98518  4.58477  3.61503
          0.00593  5.52570  6.24805  0.61958  0.77255  0.48576  0.95510
    319   3.24283  0.21559  5.84266  5.79202  5.72044  4.08516  6.17642  4.87014  5.52361  4.48787  5.76544  5.00557  4.95431  5.67999  5.48322  3.29069  3.93494  3.93530  7.20135  6.06473    755 C x - -
          2.68618  4.42225  2.77519  2.73123  3.46354  2.40513  3.72494  3.29354  2.67741  2.69355  4.24690  2.90347  2.73739  3.18146  2.89801  2.37887  2.77519  2.98518  4.58477  3.61503
          0.00593  5.52570  6.24805  0.61958  0.77255  0.48576  0.95510
    320   2.50537  5.23181  3.62853  2.80729  1.64215  4.00808  4.22086  3.83872  2.90003  3.41646  4.31212  3.37879  4.06019  3.29534  3.23665  1.37054  3.17329  3.43039  5.75696  4.02649    756 s x - -
          2.68618  4.42225  2.77519  2.73123  3.46354  2.40513  3.72494  3.29354  2.67741  2.69355  4.24690  2.90347  2.73739  3.18146  2.89801  2.37887  2.77519  2.98518  4.58477  3.61503
          0.00593  5.52570  6.24805  0.61958  0.77255  0.48576  0.95510
    321   2.78334  5.63574  2.51323  2.33146  4.75400  3.61633  4.01777  4.26099  2.78553  3.71595  3.67984  2.38075  4.29521  1.45310  2.95742  2.68283  2.46534  3.88582  6.06906  4.65875    757 q x - -
          2.68618  4.42225  2.77519  2.73123  3.46354  2.40513  3.72494  3.29354  2.67741  2.69355  4.24690  2.90347  2.73739  3.18146  2.89801  2.37887  2.77519  2.98518  4.58477  3.61503
          0.00593  5.52570  6.24805  0.61958  0.77255  0.48576  0.95510
    322   3.43310  5.03040  5.70968  5.12798  4.05616  5.00730  5.39580  0.59358  4.95033  1.89233  3.24925  5.16565  5.30885  5.07276  4.53048  4.34488  3.86421  2.32298  5.80968  4.43843    758 I x - -
          2.68618  4.42225  2.77519  2.73123  3.46354  2.40513  3.72494  3.29354  2.67741  2.69355  4.24690  2.90347  2.73739  3.18146  2.89801  2.37887  2.77519  2.98518  4.58477  3.61503
          0.00593  5.52570  6.24805  0.61958  0.77255  0.48576  0.95510
    323   1.65929  4.66770  4.87273  4.28218  2.68964  2.44971  4.64429  3.11305  4.13152  2.77495  3.78771  4.40599  4.72728  4.31752  4.25003  3.39778  3.31572  2.87360  2.44695  1.57000    759 y x - -
          2.68618  4.42225  2.77519  2.73123  3.46354  2.40513  3.72494  3.29354  2.67741  2.69355  4.24690  2.90347  2.73739  3.18146  2.89801  2.37887  2.77519  2.98518  4.58477  3.61503
          0.00593  5.52570  6.24805  0.61958  0.77255  0.48576  0.95510
    324   3.80348  5.11109  5.80501  5.21136  3.50052  5.07390  5.43130  1.75451  5.02611  1.37632  3.20438  5.24304  5.34825  5.09482  5.02232  4.41109  3.90617  0.97212  4.95448  4.66731    760 v x - -
          2.68618  4.42225  2.77519  2.73123  3.46354  2.40513  3.72494  3.29354  2.67741  2.69355  4.24690  2.90347  2.73739  3.18146  2.89801  2.37887  2.77519  2.98518  4.58477  3.61503
          0.00597  5.51943  6.24178  0.61958  0.77255  0.48576  0.95510
    325   3.25194  5.35594  3.73584  3.37080  4.95074  2.83327  4.57561  4.11091  3.34137  3.83601  4.80054  3.11122  4.55626  3.74763  3.85923  2.09659  0.71355  3.97477  6.22527  4.91464    761 t x - -
          2.68618  4.42225  2.77519  2.73123  3.46354  2.40513  3.72494  3.29354  2.67741  2.69355  4.24690  2.90347  2.73739  3.18146  2.89801  2.37887  2.77519  2.98518  4.58477  3.61503
          0.09866  5.51447  2.40882  0.61958  0.77255  0.48576  0.95510
    326   2.96694  5.58035  2.90492  2.46692  4.92419  3.74853  3.87167  3.64067  1.37835  3.32639  4.62134  2.70129  3.10740  2.64228  2.61276  2.98555  2.61972  3.36058  6.01376  4.36828    762 k x - -
          2.68618  4.42225  2.77519  2.73123  3.46354  2.40513  3.72494  3.29354  2.67741  2.69355  4.24690  2.90347  2.73739  3.18146  2.89801  2.37887  2.77519  2.98518  4.58477  3.61503
          0.00658  5.42239  6.14474  0.61958  0.77255  0.31737  1.30217
    327   1.98600  5.59756  3.12964  2.82568  4.92901  3.33022  3.41853  3.49034  1.45065  3.35407  4.36868  2.76635  4.05756  2.49109  3.25482  2.71354  3.20687  3.10198  6.03848  4.42031    763 k x - -
          2.68619  4.42141  2.77537  2.73117  3.46348  2.40534  3.72484  3.29374  2.67733  2.69338  4.24717  2.90347  2.73743  3.18133  2.89790  2.37891  2.77511  2.98514  4.58450  3.61531
          0.12140  2.18607  6.23162  1.22899  0.34614  0.48576  0.95510
    328   2.45213  4.60082  5.08786  4.48020  3.69489  4.37477  4.39966  2.94705  4.28529  1.19094  3.10750  4.50860  4.73918  4.43427  4.32641  3.55013  2.16861  1.55569  5.22842  4.05075    788 l x - -
          2.68618  4.42225  2.77519  2.73123  3.46354  2.40513  3.72494  3.29354  2.67741  2.69355  4.24690  2.90347  2.73739  3.18146  2.89801  2.37887  2.77519  2.98518  4.58477  3.61503
          0.00603  5.50927  6.23162  0.61958  0.77255  0.48576  0.95510
    329   3.03111  4.62655  5.09883  4.49632  0.79055  4.04916  4.67505  3.06145  4.30077  2.33598  3.16039  4.51530  4.75665  4.22067  4.33993  3.03198  3.47197  2.87671  4.27856  3.03414    789 f x - -
          2.68618  4.42225  2.77519  2.73123  3.46354  2.40513  3.72494  3.29354  2.67741  2.69355  4.24690  2.90347  2.73739  3.18146  2.89801  2.37887  2.77519  2.98518  4.58477  3.61503
          0.00603  5.50927  6.23162  0.61958  0.77255  0.48576  0.95510
    330   2.79248  3.95486  2.48075  2.29759  4.57137  3.82453  3.98866  3.71211  2.38036  3.56294  2.14275  2.15965  4.29293  3.07244  2.45263  2.81693  2.86381  3.97426  6.03448  3.78854    790 m x - -
          2.68618  4.42225  2.77519  2.73123  3.46354  2.40513  3.72494  3.29354  2.67741  2.69355  4.24690  2.90347  2.73739  3.18146  2.89801  2.37887  2.77519  2.98518  4.58477  3.61503
          0.00603  5.50927  6.23162  0.61958  0.77255  0.48576  0.95510
    331   1.41155  5.62184  2.56953  2.32186  4.96365  3.67295  3.50377  4.25372  1.84008  3.08827  4.29180  3.29771  4.28732  2.85930  3.15486  2.90584  3.13588  3.79657  6.05647  4.64751    791 a x - -
          2.68618  4.42225  2.77519  2.73123  3.46354  2.40513  3.72494  3.29354  2.67741  2.69355  4.24690  2.90347  2.73739  3.18146  2.89801  2.37887  2.77519  2.98518  4.58477  3.61503
          0.00603  5.50927  6.23162  0.61958  0.77255  0.48576  0.95510
    332   3.56051  4.91838  5.46262  4.85296  1.61980  4.50345  5.05651  2.90059  4.65016  0.74373  3.22699  4.88816  5.05887  4.43101  3.72388  4.06397  3.78683  2.99197  5.47712  4.33312    792 l x - -
          2.68618  4.42225  2.77519  2.73123  3.46354  2.40513  3.72494  3.29354  2.67741  2.69355  4.24690  2.90347  2.73739  3.18146  2.89801  2.37887  2.77519  2.98518  4.58477  3.61503
          0.00922  5.50927  5.27262  0.61958  0.77255  0.48576  0.95510
    333   2.79145  5.63087  2.74061  2.73153  4.73678  2.07017  3.66426  4.46055  1.94806  3.73417  4.67205  1.44523  4.28745  3.00672  3.10124  3.08392  3.26820  4.02112  6.06364  4.65299    793 n x - -
          2.68618  4.42225  2.77519  2.73123  3.46354  2.40513  3.72494  3.29354  2.67741  2.69355  4.24690  2.90347  2.73739  3.18146  2.89801  2.37887  2.77519  2.98518  4.58477  3.61503
          0.00608  5.50146  6.22380  0.61958  0.77255  0.50050  0.93198
    334   2.69795  3.98434  3.59988  3.23062  3.58720  2.43466  4.29790  3.49476  3.17454  3.29826  4.16300  3.50649  0.99942  3.53533  3.32304  3.20932  3.30963  3.36167  5.62492  4.19113    794 p x - -
          2.68618  4.42225  2.77519  2.73123  3.46354  2.40513  3.72494  3.29354  2.67741  2.69355  4.24690  2.90347  2.73739  3.18146  2.89801  2.37887  2.77519  2.98518  4.58477  3.61503
          0.00608  5.50146  6.22380  0.61958  0.77255  0.50050  0.93198
    335   2.93236  5.59252  2.84133  2.79152  4.08415  3.89498  3.83550  4.39957  2.41014  3.35574  4.63695  2.10650  4.02365  3.00193  3.31449  2.00860  1.50305  3.74901  6.03377  4.63148    795 t x - -
          2.68618  4.42225  2.77519  2.73123  3.46354  2.40513  3.72494  3.29354  2.67741  2.69355  4.24690  2.90347  2.73739  3.18146  2.89801  2.37887  2.77519  2.98518  4.58477  3.61503
          0.03001  5.50146  3.66971  0.61958  0.77255  0.50050  0.93198
    336   2.07598  5.61031  2.82951  2.34201  4.95445  3.69987  3.73065  3.98169  2.48386  3.91519  4.65123  2.95313  1.57910  2.45044  3.04700  2.93113  3.13552  3.70246  6.04355  4.38441    796 p x - -
          2.68618  4.42225  2.77519  2.73123  3.46354  2.40513  3.72494  3.29354  2.67741  2.69355  4.24690  2.90347  2.73739  3.18146  2.89801  2.37887  2.77519  2.98518  4.58477  3.61503
          0.01613  5.47767  4.43815  0.61958  0.77255  0.55080  0.85918
    337   2.82371  4.18555  2.59178  1.97398  4.95694  2.91540  3.70321  4.44313  2.16513  3.79419  4.65214  2.82061  4.14244  2.35334  3.21439  2.18520  2.44982  3.40127  6.04407  3.81393    797 e x - -
          2.68618  4.42225  2.77519  2.73123  3.46354  2.40513  3.72494  3.29354  2.67741  2.69355  4.24690  2.90347  2.73739  3.18146  2.89801  2.37887  2.77519  2.98518  4.58477  3.61503
          0.01617  5.47512  4.43550  0.61958  0.77255  0.46726  0.98542
    338   3.05200  5.61680  2.64480  0.87948  4.95631  3.03254  3.93633  4.43904  2.77201  3.68514  4.19993  3.15816  4.11018  3.04880  3.21527  3.04787  3.16839  3.65260  6.05246  4.64373    798 e x - -
          2.68618  4.42225  2.77519  2.73123  3.46354  2.40513  3.72494  3.29354  2.67741  2.69355  4.24690  2.90347  2.73739  3.18146  2.89801  2.37887  2.77519  2.98518  4.58477  3.61503
          0.05876  5.48655  2.93882  0.61958  0.77255  0.48349  0.95875
    339   2.95824  5.54333  3.09935  2.41456  4.40024  2.85133  3.60425  3.26277  2.07371  1.78731  4.18168  3.17278  3.81075  2.46379  2.91058  2.87054  2.70711  3.76221  5.98950  4.33903    799 l x - -
          2.68621  4.42229  2.77523  2.73127  3.46347  2.40513  3.72498  3.29342  2.67741  2.69358  4.24693  2.90333  2.73737  3.18150  2.89804  2.37889  2.77521  2.98510  4.58480  3.61507
          0.33480  3.16730  1.41716  0.49195  0.94530  0.65154  0.73656
    340   2.54388  5.46947  2.50937  1.57345  4.81541  3.69417  3.26704  4.13471  2.10590  3.77509  4.22061  2.58857  4.12347  2.58620  2.82320  2.56138  3.12649  3.86058  5.90157  4.49008    803 e x - -
          2.68618  4.42225  2.77519  2.73123  3.46354  2.40513  3.72494  3.29354  2.67741  2.69355  4.24690  2.90347  2.73739  3.18146  2.89801  2.37887  2.77519  2.98518  4.58477  3.61503
          0.01378  5.18454  4.81859  0.61958  0.77255  0.88123  0.53490
    341   2.56723  5.50989  2.02283  2.64028  4.85539  3.44876  3.59801  4.34169  1.91209  3.71439  4.55047  2.56281  3.91452  2.04957  3.09541  2.36410  3.05524  3.60126  5.94227  4.53100    804 k x - -
          2.68618  4.42225  2.77519  2.73123  3.46354  2.40513  3.72494  3.29354  2.67741  2.69355  4.24690  2.90347  2.73739  3.18146  2.89801  2.37887  2.77519  2.98518  4.58477  3.61503
          0.01240  5.27226  4.93426  0.61958  0.77255  1.05138  0.42994
    342   2.97887  5.45923  3.00457  2.68502  4.31547  1.33128  2.90377  3.93085  2.48776  3.33477  4.34986  3.08780  4.18262  2.37252  2.93285  2.98060  3.08542  3.72050  5.90618  4.36025    805 g x - -
          2.68618  4.42225  2.77519  2.73123  3.46354  2.40513  3.72494  3.29354  2.67741  2.69355  4.24690  2.90347  2.73739  3.18146  2.89801  2.37887  2.77519  2.98518  4.58477  3.61503
          0.00754  5.28707  6.00942  0.61958  0.77255  0.42614  1.05850
    343   1.75703  5.34967  3.23162  2.57410  3.69459  3.10681  4.11275  3.82593  2.38930  2.57944  3.68185  3.16424  4.08086  2.98453  2.90502  2.57588  2.59003  2.85642  4.94850  3.63411    806 a x - -
          2.68618  4.42225  2.77519  2.73123  3.46354  2.40513  3.72494  3.29354  2.67741  2.69355  4.24690  2.90347  2.73739  3.18146  2.89801  2.37887  2.77519  2.98518  4.58477  3.61503
          0.00645  5.44303  6.16538  0.61958  0.77255  0.55756  0.85004
    344   3.06520  4.54743  5.12604  4.51139  3.50015  4.34013  4.39497  1.65346  4.02163  1.15909  2.73797  4.49954  4.70359  4.43106  3.96685  3.59276  3.32361  2.17645  5.16918  3.02005    807 l x - -
          2.68618  4.42225  2.77519  2.73123  3.46354  2.40513  3.72494  3.29354  2.67741  2.69355  4.24690  2.90347  2.73739  3.18146  2.89801  2.37887  2.77519  2.98518  4.58477  3.61503
          0.02053  5.46936  4.12823  0.61958  0.77255  0.63582  0.75396
    345   2.77586  4.93005  3.01809  1.94366  4.66017  3.75413  3.44841  3.58075  2.25132  2.70492  4.61033  3.14125  3.78142  2.13978  3.22538  2.54468  2.75387  3.74308  5.38251  2.66088    808 e x - -
          2.68618  4.42225  2.77519  2.73123  3.46354  2.40513  3.72494  3.29354  2.67741  2.69355  4.24690  2.90347  2.73739  3.18146  2.89801  2.37887  2.77519  2.98518  4.58477  3.61503
          0.38651  5.45023  1.15111  0.61958  0.77255  0.56552  0.83948
    346   2.92705  5.45009  1.51712  2.52389  4.77896  1.92471  3.84762  4.25759  2.65003  3.74868  4.49760  2.95057  4.12249  2.94426  3.10174  2.59251  2.81186  3.71526  5.89115  3.94493    809 d x - -
          2.68618  4.42225  2.77519  2.73123  3.46354  2.40513  3.72494  3.29354  2.67741  2.69355  4.24690  2.90347  2.73739  3.18146  2.89801  2.37887  2.77519  2.98518  4.58477  3.61503
          0.06411  5.09936  2.88249  0.61958  0.77255  0.23069  1.57982
    347   3.03439  5.46524  2.73332  2.43390  4.54623  2.09318  4.06871  2.30333  2.82630  3.31519  4.51924  3.16356  2.27070  2.92980  3.30928  2.66807  2.37666  3.62547  5.92856  4.54931    810 g x - -
          2.68618  4.42225  2.77519  2.73123  3.46354  2.40513  3.72494  3.29354  2.67741  2.69355  4.24690  2.90347  2.73739  3.18146  2.89801  2.37887  2.77519  2.98518  4.58477  3.61503
          0.00654  5.42896  6.15130  0.61958  0.77255  0.38099  1.14943
    348   3.11114  4.63166  2.92164  3.81405  2.84790  4.14502  4.38359  1.57175  3.51110  1.60141  3.16139  3.50658  4.38647  4.04406  3.98360  3.33743  3.17147  2.09281  5.24484  4.05583    811 i x - -
          2.68618  4.42225  2.77519  2.73123  3.46354  2.40513  3.72494  3.29354  2.67741  2.69355  4.24690  2.90347  2.73739  3.18146  2.89801  2.37887  2.77519  2.98518  4.58477  3.61503
          0.00615  5.49044  6.21279  0.61958  0.77255  0.48941  0.94929
    349   2.95732  5.41882  3.23326  2.67759  4.30377  3.74250  3.58323  3.12873  2.67709  3.37754  4.48077  2.69550  4.14040  3.25661  3.37741  2.03708  1.35709  2.89720  5.90086  4.54215    812 t x - -
          2.68618  4.42225  2.77519  2.73123  3.46354  2.40513  3.72494  3.29354  2.67741  2.69355  4.24690  2.90347  2.73739  3.18146  2.89801  2.37887  2.77519  2.98518  4.58477  3.61503
          0.00613  5.49366  6.21601  0.61958  0.77255  0.47775  0.96805
    350   4.53565  5.94655  5.88707  5.56615  3.47738  4.74147  4.96676  4.31926  4.97130  3.43341  3.62737  5.33276  5.73480  5.31794  5.01462  4.75887  4.86523  4.30103  0.25584  3.48443    813 W x - -
          2.68618  4.42225  2.77519  2.73123  3.46354  2.40513  3.72494  3.29354  2.67741  2.69355  4.24690  2.90347  2.73739  3.18146  2.89801  2.37887  2.77519  2.98518  4.58477  3.61503
          0.00611  5.49648  6.21883  0.61958  0.77255  0.48576  0.95510
    351   3.74705  6.36817  0.51447  2.76766  5.67073  3.58829  4.59031  5.19732  3.41545  4.65905  5.46201  2.87585  4.70347  3.20338  4.11726  3.21857  3.23049  4.36587  6.80011  5.29794    814 D x - -
          2.68618  4.42225  2.77519  2.73123  3.46354  2.40513  3.72494  3.29354  2.67741  2.69355  4.24690  2.90347  2.73739  3.18146  2.89801  2.37887  2.77519  2.98518  4.58477  3.61503
          0.00611  5.49648  6.21883  0.61958  0.77255  0.48576  0.95510
    352   3.17915  5.10643  5.59761  5.05857  0.67791  4.90173  4.80090  3.20822  4.85258  1.66847  3.99800  4.95757  5.21987  4.89341  4.83462  4.22796  4.00550  3.20573  4.58793  2.94856    815 F x - -
          2.68618  4.42225  2.77519  2.73123  3.46354  2.40513  3.72494  3.29354  2.67741  2.69355  4.24690  2.90347  2.73739  3.18146  2.89801  2.37887  2.77519  2.98518  4.58477  3.61503
          0.00621  5.48026  6.20261  0.61958  0.77255  0.48576  0.95510
    353   2.49712  4.26293  1.87149  2.80071  4.66260  3.91049  4.04086  3.94761  2.60938  2.45556  4.28662  2.03233  3.91883  3.11508  3.31505  2.92021  3.19609  2.22665  5.87880  4.39807    816 d x - -
          2.68621  4.42216  2.77520  2.73124  3.46339  2.40515  3.72491  3.29345  2.67743  2.69353  4.24683  2.90347  2.73740  3.18149  2.89801  2.37886  2.77520  2.98521  4.58479  3.61506
          0.00850  5.05204  6.18005  1.20929  0.35440  0.48576  0.95510
    354   2.67613  4.36511  2.53230  2.81982  4.76713  3.54336  3.92506  2.69816  2.24564  3.38504  4.52811  1.85247  3.80742  3.16270  3.28386  2.13171  3.06319  2.99635  5.93833  3.59317    837 n x - -
          2.68618  4.42225  2.77519  2.73123  3.46354  2.40513  3.72494  3.29354  2.67741  2.69355  4.24690  2.90347  2.73739  3.18146  2.89801  2.37887  2.77519  2.98518  4.58477  3.61503
          0.01872  5.45771  4.24898  0.61958  0.77255  0.48576  0.95510
    355   2.55282  5.47750  3.01813  2.35752  3.41108  3.27651  3.93785  3.96385  2.45271  2.04208  4.53083  3.11662  3.19871  3.09010  2.41763  2.58904  2.97318  2.63623  5.93940  3.99938    838 l x - -
          2.68618  4.42225  2.77519  2.73123  3.46354  2.40513  3.72494  3.29354  2.67741  2.69355  4.24690  2.90347  2.73739  3.18146  2.89801  2.37887  2.77519  2.98518  4.58477  3.61503
          0.02928  5.44246  3.70782  0.61958  0.77255  0.47269  0.97636
    356   2.76208  5.19690  2.54906  2.10528  4.82647  2.59877  3.30277  4.30499  2.49614  3.16408  4.62721  2.18776  3.13504  2.67150  3.07930  2.60754  2.74250  3.85823  5.18819  3.55359    839 e x - -
          2.68618  4.42225  2.77519  2.73123  3.46354  2.40513  3.72494  3.29354  2.67741  2.69355  4.24690  2.90347  2.73739  3.18146  2.89801  2.37887  2.77519  2.98518  4.58477  3.61503
          0.00654  5.42952  6.15186  0.61958  0.77255  0.57093  0.83241
    357   2.86902  5.16441  2.29176  2.64119  3.98849  1.58585  3.95252  4.01764  2.76486  3.76026  4.59069  2.73171  3.32576  2.93506  2.46136  2.73549  2.71833  3.68288  5.98609  4.58120    840 g x - -
          2.68618  4.42225  2.77519  2.73123  3.46354  2.40513  3.72494  3.29354  2.67741  2.69355  4.24690  2.90347  2.73739  3.18146  2.89801  2.37887  2.77519  2.98518  4.58477  3.61503
          0.01548  5.39777  4.52531  0.61958  0.77255  0.43123  1.04899
    358   2.66976  5.49723  2.82656  2.73051  2.29929  3.21167  3.75424  3.46960  2.20414  3.43946  4.08615  2.79516  3.69799  2.39704  3.27203  2.34667  2.37595  3.57675  5.94828  4.27973    841 k x - -
          2.68618  4.42225  2.77519  2.73123  3.46354  2.40513  3.72494  3.29354  2.67741  2.69355  4.24690  2.90347  2.73739  3.18146  2.89801  2.37887  2.77519  2.98518  4.58477  3.61503
          0.02656  5.39536  3.83171  0.61958  0.77255  0.52136  0.90070
    359   2.78316  3.80071  2.65449  2.74409  3.69225  3.57166  2.91215  3.49051  1.90010  3.72970  4.48929  2.60701  2.37396  2.95110  3.11841  2.52777  2.99588  3.02356  5.18205  4.50441    842 k x - -
          2.68620  4.42227  2.77521  2.73125  3.46355  2.40514  3.72496  3.29356  2.67733  2.69356  4.24691  2.90348  2.73741  3.18148  2.89792  2.37888  2.77521  2.98509  4.58478  3.61505
          0.02953  3.62366  6.02712  0.52003  0.90264  0.56782  0.83646
    360   2.89782  3.61913  3.27129  2.37434  4.70671  3.48624  3.99795  4.16185  2.46816  2.44005  4.25233  2.90210  2.15293  2.74840  2.61238  2.57444  2.57998  3.77306  3.42196  4.48620    845 p x - -
          2.68618  4.42225  2.77519  2.73123  3.46354  2.40513  3.72494  3.29354  2.67741  2.69355  4.24690  2.90347  2.73739  3.18146  2.89801  2.37887  2.77519  2.98518  4.58477  3.61503
          0.00747  5.29637  6.01872  0.61958  0.77255  0.55182  0.85778
    361   2.40036  5.10827  2.09816  2.29188  4.00474  3.61587  3.96475  2.77461  2.51689  3.47544  4.50591  3.20729  3.12951  2.12675  2.83352  2.60580  3.07587  3.48144  5.33263  4.38066    846 d x - -
          2.68618  4.42225  2.77519  2.73123  3.46354  2.40513  3.72494  3.29354  2.67741  2.69355  4.24690  2.90347  2.73739  3.18146  2.89801  2.37887  2.77519  2.98518  4.58477  3.61503
          0.01167  5.26437  5.04747  0.61958  0.77255  0.50301  0.92812
    362   2.51047  5.43569  2.80838  2.40288  3.63499  3.24011  3.75866  4.22543  2.67280  2.33721  4.48284  2.27899  3.67237  2.13844  3.19161  2.71091  2.45120  3.71061  4.81687  4.48755    847 q x - -
          2.68618  4.42225  2.77519  2.73123  3.46354  2.40513  3.72494  3.29354  2.67741  2.69355  4.24690  2.90347  2.73739  3.18146  2.89801  2.37887  2.77519  2.98518  4.58477  3.61503
          0.00788  5.24336  5.96571  0.61958  0.77255  0.54131  0.87223
    363   1.66039  5.40505  3.14620  2.09350  4.19727  2.08688  3.95284  4.18241  2.70161  3.50966  4.45503  3.10635  3.52197  3.06068  2.73381  2.57302  3.12847  3.31256  5.85818  4.46754    848 a x - -
          2.68618  4.42225  2.77519  2.73123  3.46354  2.40513  3.72494  3.29354  2.67741  2.69355  4.24690  2.90347  2.73739  3.18146  2.89801  2.37887  2.77519  2.98518  4.58477  3.61503
          0.01724  5.21957  4.44980  0.61958  0.77255  0.51822  0.90531
    364   2.41054  4.50708  4.34462  3.76287  2.91012  3.64582  4.37463  2.64793  3.19095  2.58342  3.62198  3.88752  1.61454  3.89861  3.87754  3.15869  3.22860  1.67518  5.11657  3.91915    849 p x - -
          2.68618  4.42225  2.77519  2.73123  3.46354  2.40513  3.72494  3.29354  2.67741  2.69355  4.24690  2.90347  2.73739  3.18146  2.89801  2.37887  2.77519  2.98518  4.58477  3.61503
          0.00836  5.18400  5.90635  0.61958  0.77255  0.50727  0.92165
    365   2.67251  5.05208  2.78392  2.55478  4.31777  2.57237  3.63270  3.65081  2.54738  2.74814  4.11590  3.08400  3.18703  2.84219  1.89394  2.77370  2.99430  2.86996  5.53625  4.18079    850 r x - -
          2.68618  4.42225  2.77519  2.73123  3.46354  2.40513  3.72494  3.29354  2.67741  2.69355  4.24690  2.90347  2.73739  3.18146  2.89801  2.37887  2.77519  2.98518  4.58477  3.61503
          0.03289  4.69097  3.76453  0.61958  0.77255  0.52762  0.89161
    366   2.69605  3.38882  4.09639  3.51346  3.36969  3.83235  3.79417  1.92280  2.68289  1.67546  3.02834  3.48272  4.01421  3.64832  3.48087  2.92599  2.98259  2.51779  4.86930  3.67190    851 l x - -
          2.68618  4.42225  2.77519  2.73123  3.46354  2.40513  3.72494  3.29354  2.67741  2.69355  4.24690  2.90347  2.73739  3.18146  2.89801  2.37887  2.77519  2.98518  4.58477  3.61503
          0.20841  4.65470  1.72256  0.61958  0.77255  0.56411  0.84133
    367   2.68413  4.34034  3.67016  3.10179  3.11186  3.53051  3.94916  2.82174  3.03808  1.61066  3.44537  3.08138  4.06705  2.66394  3.35934  2.94444  2.77882  2.52045  4.91903  3.07561    852 l x - -
          2.68618  4.42225  2.77519  2.73123  3.46354  2.40513  3.72494  3.29354  2.67741  2.69355  4.24690  2.90347  2.73739  3.18146  2.89801  2.37887  2.77519  2.98518  4.58477  3.61503
          0.06271  4.45405  3.01275  0.61958  0.77255  0.84264  0.56313
    368   1.89008  5.00532  2.82386  2.19225  4.06504  3.03412  3.67209  3.72776  2.44217  3.28427  4.06778  2.97072  3.86553  2.79670  2.62324  2.38584  2.90514  3.36179  5.48269  3.75026    853 a x - -
          2.68618  4.42225  2.77519  2.73123  3.46354  2.40513  3.72494  3.29354  2.67741  2.69355  4.24690  2.90347  2.73739  3.18146  2.89801  2.37887  2.77519  2.98518  4.58477  3.61503
          0.08572  4.39634  2.66170  0.61958  0.77255  0.72692  0.66047
    369   2.67853  2.65687  3.25756  2.53364  3.82971  3.56590  3.14399  3.21330  2.55157  2.38782  3.73383  3.17230  3.95118  2.99574  2.50059  2.56186  2.69224  2.94649  5.18597  3.90596    854 l x - -
          2.68618  4.42225  2.77519  2.73123  3.46354  2.40513  3.72494  3.29354  2.67741  2.69355  4.24690  2.90347  2.73739  3.18146  2.89801  2.37887  2.77519  2.98518  4.58477  3.61503
          0.01834  4.40370  5.12604  0.61958  0.77255  0.81639  0.58344
    370   2.25452  5.02716  2.98037  2.44266  4.33446  3.46673  3.34740  3.77570  2.38676  3.31744  4.10143  2.81565  3.86778  2.49096  2.35454  1.98066  2.92165  3.40291  5.49815  4.13910    855 s x - -
          2.68618  4.42274  2.77505  2.73156  3.46268  2.40534  3.72519  3.29236  2.67772  2.69333  4.24739  2.90368  2.73757  3.18089  2.89838  2.37906  2.77559  2.98484  4.58526  3.61363
          0.69356  0.98239  2.07315  1.74196  0.19259  0.40680  1.09595
    371   3.36057  4.65666  5.14113  4.60703  3.52457  4.69873  5.14542  1.08924  4.45696  1.31846  3.32594  4.79081  4.94782  4.63003  4.57478  4.06869  3.19114  2.01011  5.52007  4.39600    876 i x - -
          2.68618  4.42225  2.77519  2.73123  3.46354  2.40513  3.72494  3.29354  2.67741  2.69355  4.24690  2.90347  2.73739  3.18146  2.89801  2.37887  2.77519  2.98518  4.58477  3.61503
          0.01764  4.44207  5.16441  0.61958  0.77255  0.72490  0.66238
    372   2.62232  4.51142  3.26603  2.14594  3.36884  3.53313  3.76195  2.21350  2.66357  2.61637  3.59869  3.17175  3.51210  3.00552  2.77553  2.76437  2.85376  2.78014  5.06763  3.79971    877 e x - -
          2.68618  4.42225  2.77519  2.73123  3.46354  2.40513  3.72494  3.29354  2.67741  2.69355  4.24690  2.90347  2.73739  3.18146  2.89801  2.37887  2.77519  2.98518  4.58477  3.61503
          0.02254  4.19973  4.92207  0.61958  0.77255  0.57647  0.82526
    373   2.64889  4.78134  3.06500  2.52355  4.01455  3.47788  3.68997  2.65276  2.25268  3.03828  3.86663  2.53864  3.87411  2.62159  2.91628  2.57809  2.25348  3.11065  5.29762  3.98225    878 k x - -
          2.68618  4.42225  2.77519  2.73123  3.46354  2.40513  3.72494  3.29354  2.67741  2.69355  4.24690  2.90347  2.73739  3.18146  2.89801  2.37887  2.77519  2.98518  4.58477  3.61503
          0.02140  4.25100  4.97335  0.61958  0.77255  0.64422  0.74459
    374   2.66848  4.40283  3.53051  2.96201  3.52250  3.63304  3.89170  2.64380  2.85712  2.01452  3.46768  3.36913  2.33053  3.20410  2.74162  2.88783  2.90418  2.40084  4.99333  3.75998    879 l x - -
          2.68618  4.42225  2.77519  2.73123  3.46354  2.40513  3.72494  3.29354  2.67741  2.69355  4.24690  2.90347  2.73739  3.18146  2.89801  2.37887  2.77519  2.98518  4.58477  3.61503
          0.02140  4.25100  4.97335  0.61958  0.77255  0.64422  0.74459
    375   2.16503  4.16484  3.89822  3.32395  2.14763  3.68381  3.98998  2.60002  3.22948  2.16980  2.77759  3.60055  3.61193  3.48168  3.47075  2.77303  2.86130  2.40629  4.77112  3.56271    880 f x - -
          2.68618  4.42225  2.77519  2.73123  3.46354  2.40513  3.72494  3.29354  2.67741  2.69355  4.24690  2.90347  2.73739  3.18146  2.89801  2.37887  2.77519  2.98518  4.58477  3.61503
          0.02140  4.25100  4.97335  0.61958  0.77255  0.64422  0.74459
    376   2.07829  4.35582  3.51369  2.94831  2.64399  3.59600  3.86750  2.83900  2.87351  2.32538  3.46338  3.34832  3.98642  3.19648  2.53640  2.85058  2.52375  2.61821  4.94568  3.70705    881 a x - -
          2.68618  4.42225  2.77519  2.73123  3.46354  2.40513  3.72494  3.29354  2.67741  2.69355  4.24690  2.90347  2.73739  3.18146  2.89801  2.37887  2.77519  2.98518  4.58477  3.61503
          0.02140  4.25100  4.97335  0.61958  0.77255  0.64422  0.74459
    377   2.83093  5.11480  3.06389  2.41260  4.47215  3.53855  3.68246  3.88738  2.24314  3.39813  4.20792  3.04920  3.94621  2.52684  1.64518  2.09295  3.05006  3.52615  5.53568  4.23231    882 r x - -
          2.68618  4.42225  2.77519  2.73123  3.46354  2.40513  3.72494  3.29354  2.67741  2.69355  4.24690  2.90347  2.73739  3.18146  2.89801  2.37887  2.77519  2.98518  4.58477  3.61503
          0.07739  4.25100  2.80971  0.61958  0.77255  0.64422  0.74459
    378   2.67988  4.99590  2.82239  2.27248  4.29329  3.40736  2.50725  3.73719  2.44396  3.29505  4.09156  2.33446  3.84269  2.80101  2.90941  2.37055  2.43213  3.37184  5.49166  4.12495    883 e x - -
          2.68618  4.42225  2.77519  2.73123  3.46354  2.40513  3.72494  3.29354  2.67741  2.69355  4.24690  2.90347  2.73739  3.18146  2.89801  2.37887  2.77519  2.98518  4.58477  3.61503
          0.10786  4.19623  2.43964  0.61958  0.77255  0.70311  0.68328
    379   2.85060  4.55335  3.64432  3.11249  2.95134  3.79474  3.97836  2.72764  2.96948  1.49247  3.31605  3.51553  4.15766  2.20664  3.28481  3.07573  3.08245  2.66755  4.90455  3.57531    884 l x - -
          2.68618  4.42225  2.77519  2.73123  3.46354  2.40513  3.72494  3.29354  2.67741  2.69355  4.24690  2.90347  2.73739  3.18146  2.89801  2.37887  2.77519  2.98518  4.58477  3.61503
          0.02460  4.11297  4.83532  0.61958  0.77255  0.78112  0.61229
    380   2.60791  4.32932  3.64490  3.13815  3.22095  3.50141  3.88843  2.94127  3.00807  2.62834  3.57601  3.43823  3.99020  3.34955  3.30021  1.98088  2.90765  2.51400  2.12822  3.33568    885 s x - -
          2.68618  4.42225  2.77519  2.73123  3.46354  2.40513  3.72494  3.29354  2.67741  2.69355  4.24690  2.90347  2.73739  3.18146  2.89801  2.37887  2.77519  2.98518  4.58477  3.61503
          0.02460  4.11297  4.83532  0.61958  0.77255  0.78112  0.61229
    381   2.80641  4.27586  4.10283  3.56156  1.87165  3.83723  3.77901  2.72356  3.44066  2.37248  3.36990  3.72257  4.19684  3.63857  3.62664  3.13095  2.20817  2.54896  3.01043  2.47643    886 f x - -
          2.68618  4.42225  2.77519  2.73123  3.46354  2.40513  3.72494  3.29354  2.67741  2.69355  4.24690  2.90347  2.73739  3.18146  2.89801  2.37887  2.77519  2.98518  4.58477  3.61503
          0.02552  4.07696  4.79931  0.61958  0.77255  0.78112  0.61229
    382   3.34563  4.67530  4.86652  4.34272  3.15583  4.58502  4.91733  1.79978  4.15674  0.88246  2.97766  4.60499  4.79634  4.33657  4.29464  3.96499  3.58144  2.15880  5.24239  4.11027    887 l x - -
          2.68618  4.42225  2.77519  2.73123  3.46354  2.40513  3.72494  3.29354  2.67741  2.69355  4.24690  2.90347  2.73739  3.18146  2.89801  2.37887  2.77519  2.98518  4.58477  3.61503
          0.02552  4.07696  4.79931  0.61958  0.77255  0.78112  0.61229
    383   2.74677  5.23520  2.01630  1.73636  4.53792  3.33231  2.88833  4.02472  2.46474  3.52155  4.30404  2.79791  3.81778  2.77766  2.73095  2.68871  2.99289  3.61028  5.67087  4.24506    888 e x - -
          2.68618  4.42225  2.77519  2.73123  3.46354  2.40513  3.72494  3.29354  2.67741  2.69355  4.24690  2.90347  2.73739  3.18146  2.89801  2.37887  2.77519  2.98518  4.58477  3.61503
          0.02552  4.07696  4.79931  0.61958  0.77255  0.67180  0.71496
    384   2.45249  4.42010  3.31915  2.53638  3.62039  2.45116  3.80759  2.92191  2.75234  2.66638  2.94464  3.21991  3.91872  3.07957  3.13592  2.76479  2.83949  2.19166  5.03791  3.78436    889 v x - -
          2.68618  4.42225  2.77519  2.73123  3.46354  2.40513  3.72494  3.29354  2.67741  2.69355  4.24690  2.90347  2.73739  3.18146  2.89801  2.37887  2.77519  2.98518  4.58477  3.61503
          0.02398  4.13846  4.86081  0.61958  0.77255  0.72677  0.66061
    385   2.71747  4.91623  3.03949  2.51195  4.16836  2.87269  2.45223  3.61027  1.84723  2.81055  4.00501  3.01312  3.88383  2.80059  2.67609  2.73907  2.94242  3.28268  5.36401  4.04389    890 k x - -
          2.68618  4.42225  2.77519  2.73123  3.46354  2.40513  3.72494  3.29354  2.67741  2.69355  4.24690  2.90347  2.73739  3.18146  2.89801  2.37887  2.77519  2.98518  4.58477  3.61503
          0.02398  4.13846  4.86081  0.61958  0.77255  0.72677  0.66061
    386   2.16914  4.56981  3.17441  2.62774  3.06815  3.48050  2.56588  3.15515  2.58446  2.81640  3.67685  3.10265  3.29829  2.93811  2.80693  2.71538  2.84217  2.88596  5.10030  3.80079    891 a x - -
          2.68618  4.42225  2.77519  2.73123  3.46354  2.40513  3.72494  3.29354  2.67741  2.69355  4.24690  2.90347  2.73739  3.18146  2.89801  2.37887  2.77519  2.98518  4.58477  3.61503
          0.02398  4.13846  4.86081  0.61958  0.77255  0.72677  0.66061
    387   2.82317  5.25928  2.47099  1.57181  4.59799  3.33343  3.73768  4.07783  2.59269  3.59586  4.40420  1.99617  2.90130  2.88169  3.09497  2.76733  3.08917  3.67000  5.75897  4.33419    892 e x - -
          2.68618  4.42225  2.77519  2.73123  3.46354  2.40513  3.72494  3.29354  2.67741  2.69355  4.24690  2.90347  2.73739  3.18146  2.89801  2.37887  2.77519  2.98518  4.58477  3.61503
          0.18835  4.13846  1.85963  0.61958  0.77255  0.57501  0.82714
    388   2.71939  4.93917  2.84022  2.43952  4.14390  3.40450  2.32254  3.68839  2.35412  3.24555  4.07703  2.94907  3.85721  2.17912  2.73541  2.33299  2.96281  3.34549  5.37127  4.00556    893 q x - -
          2.68618  4.42225  2.77519  2.73123  3.46354  2.40513  3.72494  3.29354  2.67741  2.69355  4.24690  2.90347  2.73739  3.18146  2.89801  2.37887  2.77519  2.98518  4.58477  3.61503
          0.02672  4.03150  4.75385  0.61958  0.77255  0.53241  0.88476
    389   2.64687  4.14135  4.04564  3.46880  3.16772  3.73052  4.02456  2.50709  3.33574  1.79448  3.22249  3.69474  4.10602  3.58083  3.53418  2.58788  2.88459  1.81871  3.35634  3.47562    894 l x - -
          2.68618  4.42225  2.77519  2.73123  3.46354  2.40513  3.72494  3.29354  2.67741  2.69355  4.24690  2.90347  2.73739  3.18146  2.89801  2.37887  2.77519  2.98518  4.58477  3.61503
          0.02290  4.18396  4.90630  0.61958  0.77255  0.64422  0.74459
    390   2.68189  5.05954  2.25568  2.35721  4.38737  3.39387  3.65194  3.84098  2.41379  3.37307  4.15533  2.62128  3.83203  2.77627  2.25272  2.66309  2.20522  3.45103  5.54587  4.16482    895 t x - -
          2.68618  4.42225  2.77519  2.73123  3.46354  2.40513  3.72494  3.29354  2.67741  2.69355  4.24690  2.90347  2.73739  3.18146  2.89801  2.37887  2.77519  2.98518  4.58477  3.61503
          0.02290  4.18396  4.90630  0.61958  0.77255  0.64422  0.74459
    391   2.74495  4.28603  3.92675  3.35693  2.26587  3.77367  3.87858  2.44250  3.20444  2.36176  3.35029  3.62351  4.13696  3.49042  2.31534  3.05288  2.97450  2.53872  2.67512  3.09764    896 f x - -
          2.68618  4.42225  2.77519  2.73123  3.46354  2.40513  3.72494  3.29354  2.67741  2.69355  4.24690  2.90347  2.73739  3.18146  2.89801  2.37887  2.77519  2.98518  4.58477  3.61503
          0.02290  4.18396  4.90630  0.61958  0.77255  0.64422  0.74459
    392   2.93799  4.55322  3.94181  3.55750  1.20553  3.75547  4.02494  3.01540  3.50523  2.53890  3.68253  3.77484  2.32417  3.76281  3.74181  3.18129  3.25254  2.87182  4.55297  3.00515    897 f x - -
          2.68618  4.42225  2.77519  2.73123  3.46354  2.40513  3.72494  3.29354  2.67741  2.69355  4.24690  2.90347  2.73739  3.18146  2.89801  2.37887  2.77519  2.98518  4.58477  3.61503
          0.02290  4.18396  4.90630  0.61958  0.77255  0.64422  0.74459
    393   2.62509  4.83335  2.65811  2.44958  4.13234  2.86603  3.68201  3.55030  2.24353  3.15117  3.96367  2.96700  3.83635  2.83357  2.95286  2.08612  2.87454  2.50362  5.38765  4.04740    898 s x - -
          2.68618  4.42225  2.77519  2.73123  3.46354  2.40513  3.72494  3.29354  2.67741  2.69355  4.24690  2.90347  2.73739  3.18146  2.89801  2.37887  2.77519  2.98518  4.58477  3.61503
          0.17918  4.18396  1.90512  0.61958  0.77255  0.64422  0.74459
    394   2.56382  4.66763  2.92849  2.53610  4.06824  3.28952  2.85055  3.56449  2.56364  3.17286  4.00658  3.00610  2.88939  2.93574  2.97589  1.74813  2.86942  3.20100  5.36277  4.02244    899 s x - -
          2.68618  4.42225  2.77519  2.73123  3.46354  2.40513  3.72494  3.29354  2.67741  2.69355  4.24690  2.90347  2.73739  3.18146  2.89801  2.37887  2.77519  2.98518  4.58477  3.61503
          0.02672  4.03150  4.75385  0.61958  0.77255  0.53241  0.88476
    395   2.15774  4.44041  3.34860  2.79972  3.61861  3.52961  3.81251  2.95126  2.74528  2.07645  3.55401  3.23537  3.14539  2.66094  3.12389  2.78250  2.85490  2.48736  5.04019  3.78831    900 l x - -
          2.68618  4.42225  2.77519  2.73123  3.46354  2.40513  3.72494  3.29354  2.67741  2.69355  4.24690  2.90347  2.73739  3.18146  2.89801  2.37887  2.77519  2.98518  4.58477  3.61503
          0.02290  4.18396  4.90630  0.61958  0.77255  0.64422  0.74459
    396   1.90344  4.69357  3.16034  2.60512  3.92454  3.49160  3.70980  3.30682  2.47519  2.93998  3.08287  3.08777  3.89176  2.33137  2.60518  2.73141  2.88643  3.02320  5.23224  3.94389    901 a x - -
          2.68618  4.42225  2.77519  2.73123  3.46354  2.40513  3.72494  3.29354  2.67741  2.69355  4.24690  2.90347  2.73739  3.18146  2.89801  2.37887  2.77519  2.98518  4.58477  3.61503
          0.02290  4.18396  4.90630  0.61958  0.77255  0.64422  0.74459
    397   2.95217  5.23446  1.46951  2.39316  4.82668  1.41532  4.00714  4.36269  3.04561  3.90972  4.77082  2.94325  3.96286  3.19849  3.59984  2.91964  3.30287  3.90034  6.00736  4.61454    902 g x - -
          2.68618  4.42225  2.77519  2.73123  3.46354  2.40513  3.72494  3.29354  2.67741  2.69355  4.24690  2.90347  2.73739  3.18146  2.89801  2.37887  2.77519  2.98518  4.58477  3.61503
          0.02290  4.18396  4.90630  0.61958  0.77255  0.64422  0.74459
    398   2.61806  4.82216  2.99610  2.52528  4.30520  2.75638  3.73526  3.73225  1.77028  3.30511  4.10783  3.01373  3.84363  2.88059  2.88779  2.11512  2.48885  3.34289  5.50255  4.17463    903 k x - -
          2.68618  4.42225  2.77519  2.73123  3.46354  2.40513  3.72494  3.29354  2.67741  2.69355  4.24690  2.90347  2.73739  3.18146  2.89801  2.37887  2.77519  2.98518  4.58477  3.61503
          0.02290  4.18396  4.90630  0.61958  0.77255  0.64422  0.74459
    399   2.62972  4.52094  3.28247  2.71891  3.69358  3.53178  3.75719  3.05616  2.62022  2.43116  2.53375  2.50011  3.91971  2.99729  2.62716  2.76962  2.61162  2.80742  5.07683  3.81330    904 l x - -
          2.68618  4.42225  2.77519  2.73123  3.46354  2.40513  3.72494  3.29354  2.67741  2.69355  4.24690  2.90347  2.73739  3.18146  2.89801  2.37887  2.77519  2.98518  4.58477  3.61503
          0.02290  4.18396  4.90630  0.61958  0.77255  0.64422  0.74459
    400   2.65587  4.44242  3.46456  2.89577  3.60966  3.07150  3.83878  2.91773  2.70200  1.94227  3.55300  3.30586  3.97866  3.12104  2.22670  2.84604  2.89743  2.36742  5.03403  3.79301    905 l x - -
          2.68618  4.42225  2.77519  2.73123  3.46354  2.40513  3.72494  3.29354  2.67741  2.69355  4.24690  2.90347  2.73739  3.18146  2.89801  2.37887  2.77519  2.98518  4.58477  3.61503
          0.02290  4.18396  4.90630  0.61958  0.77255  0.64422  0.74459
    401   2.69115  4.97935  2.88908  1.67551  4.25646  3.43703  3.65515  3.00343  2.39295  3.24967  4.05561  2.57206  3.85457  2.79189  2.57329  2.69277  2.92386  3.33044  5.45125  4.10063    906 e x - -
          2.68618  4.42225  2.77519  2.73123  3.46354  2.40513  3.72494  3.29354  2.67741  2.69355  4.24690  2.90347  2.73739  3.18146  2.89801  2.37887  2.77519  2.98518  4.58477  3.61503
          0.02290  4.18396  4.90630  0.61958  0.77255  0.64422  0.74459
    402   1.73664  4.72084  3.13953  2.66616  4.22100  3.38551  3.80226  3.56239  1.77203  3.21415  4.05584  3.11584  3.88717  2.97181  2.86414  2.71022  2.57877  3.21278  5.45747  4.17086    907 a x - -
          2.68547  4.42268  2.77546  2.73166  3.46397  2.40495  3.72494  3.29358  2.67697  2.69382  4.24733  2.90390  2.73766  3.18083  2.89825  2.37885  2.77562  2.98408  4.58520  3.61507
          0.83204  0.74114  2.42738  1.52921  0.24425  0.64422  0.74459
    403   2.73853  4.32595  3.81333  3.28573  2.18509  3.72155  3.85089  2.73112  3.19989  2.39463  3.40774  3.57003  4.11608  3.46528  3.46946  3.01543  1.84653  2.55490  4.49333  2.63230    923 t x - -
          2.68618  4.42225  2.77519  2.73123  3.46354  2.40513  3.72494  3.29354  2.67741  2.69355  4.24690  2.90347  2.73739  3.18146  2.89801  2.37887  2.77519  2.98518  4.58477  3.61503
          0.02494  4.09963  4.82198  0.61958  0.77255  0.72677  0.66061
    404   2.71476  2.01577  4.26938  3.74954  3.33942  3.71314  4.33556  2.39637  3.56564  2.13314  1.92562  3.89632  4.20053  3.83898  3.74513  3.09240  3.02668  2.26888  5.01452  3.81116    924 m x - -
          2.68618  4.42225  2.77519  2.73123  3.46354  2.40513  3.72494  3.29354  2.67741  2.69355  4.24690  2.90347  2.73739  3.18146  2.89801  2.37887  2.77519  2.98518  4.58477  3.61503
          0.02494  4.09963  4.82198  0.61958  0.77255  0.72677  0.66061
    405   2.69957  4.71041  2.99095  2.61624  3.52128  3.44168  3.72690  3.40717  2.66934  3.02846  3.91252  1.99893  3.91725  3.01899  3.07354  2.45826  2.96901  3.11330  4.97666  2.25167    925 n x - -
          2.68618  4.42225  2.77519  2.73123  3.46354  2.40513  3.72494  3.29354  2.67741  2.69355  4.24690  2.90347  2.73739  3.18146  2.89801  2.37887  2.77519  2.98518  4.58477  3.61503
          0.02494  4.09963  4.82198  0.61958  0.77255  0.72677  0.66061
    406   2.51880  4.25388  3.58720  3.06456  3.56118  2.91862  3.96701  2.36711  3.00858  2.60498  3.52270  3.39308  3.93426  3.31167  3.33473  2.00819  2.82151  2.00218  5.02628  3.79834    926 v x - -
          2.68618  4.42225  2.77519  2.73123  3.46354  2.40513  3.72494  3.29354  2.67741  2.69355  4.24690  2.90347  2.73739  3.18146  2.89801  2.37887  2.77519  2.98518  4.58477  3.61503
          0.02494  4.09963  4.82198  0.61958  0.77255  0.72677  0.66061
    407   3.06748  4.44681  4.58730  4.02946  3.23718  4.29014  4.65157  2.04827  3.89617  1.52927  2.15419  4.28366  4.56781  4.10095  4.07484  3.62206  3.30522  1.49369  5.15925  4.02527    927 v x - -
          2.68618  4.42225  2.77519  2.73123  3.46354  2.40513  3.72494  3.29354  2.67741  2.69355  4.24690  2.90347  2.73739  3.18146  2.89801  2.37887  2.77519  2.98518  4.58477  3.61503
          0.02661  4.03561  4.75796  0.61958  0.77255  0.72677  0.66061
    408   2.73232  4.30767  3.97791  3.45369  3.49683  3.76710  4.27462  2.20418  3.34149  1.97310  3.39826  3.74890  4.20818  3.65551  3.61909  3.10150  2.02907  1.64588  5.15372  3.93891    928 v x - -
          2.68618  4.42225  2.77519  2.73123  3.46354  2.40513  3.72494  3.29354  2.67741  2.69355  4.24690  2.90347  2.73739  3.18146  2.89801  2.37887  2.77519  2.98518  4.58477  3.61503
          0.02661  4.03561  4.75796  0.61958  0.77255  0.72677  0.66061
    409   2.46812  4.54763  2.93447  2.61522  4.26940  3.16099  3.87276  3.69889  2.72969  3.32757  4.15015  1.95346  3.77142  3.06141  3.14526  1.90044  2.31590  3.26245  5.54527  4.23455    929 s x - -
          2.68618  4.42225  2.77519  2.73123  3.46354  2.40513  3.72494  3.29354  2.67741  2.69355  4.24690  2.90347  2.73739  3.18146  2.89801  2.37887  2.77519  2.98518  4.58477  3.61503
          0.02661  4.03561  4.75796  0.61958  0.77255  0.72677  0.66061
    410   2.92186  4.45157  3.93745  3.46228  1.69551  2.76588  3.66356  2.95100  3.38306  2.55618  3.58215  3.65399  4.23236  3.59466  3.61546  3.15896  3.16555  2.76941  4.07246  1.82784    930 f x - -
          2.68618  4.42225  2.77519  2.73123  3.46354  2.40513  3.72494  3.29354  2.67741  2.69355  4.24690  2.90347  2.73739  3.18146  2.89801  2.37887  2.77519  2.98518  4.58477  3.61503
          0.02661  4.03561  4.75796  0.61958  0.77255  0.72677  0.66061
    411   1.99216  4.78632  3.07403  2.65010  4.28527  3.38720  3.75793  3.60304  1.49362  3.24535  4.11729  3.09423  3.89313  2.92579  2.65317  2.76520  2.99236  3.26520  5.46081  4.19182    931 k x - -
          2.68618  4.42225  2.77519  2.73123  3.46354  2.40513  3.72494  3.29354  2.67741  2.69355  4.24690  2.90347  2.73739  3.18146  2.89801  2.37887  2.77519  2.98518  4.58477  3.61503
          0.02661  4.03561  4.75796  0.61958  0.77255  0.72677  0.66061
    412   2.49226  4.57763  2.73704  2.53448  4.26146  3.10739  3.86657  3.78352  2.74774  3.40630  4.24908  1.81190  3.75291  3.07410  3.15348  1.81673  2.88139  3.33111  5.55465  4.20196    932 n x - -
          2.68618  4.42225  2.77519  2.73123  3.46354  2.40513  3.72494  3.29354  2.67741  2.69355  4.24690  2.90347  2.73739  3.18146  2.89801  2.37887  2.77519  2.98518  4.58477  3.61503
          0.02933  3.93956  4.66191  0.61958  0.77255  0.72677  0.66061
    413   2.84160  4.58774  3.45603  3.30477  4.29412  3.27146  4.37669  3.85680  3.36781  3.47637  4.52912  3.60470  0.71184  3.75456  3.60572  3.01120  3.28846  3.49452  5.46227  4.41572    933 p x - -
          2.68618  4.42225  2.77519  2.73123  3.46354  2.40513  3.72494  3.29354  2.67741  2.69355  4.24690  2.90347  2.73739  3.18146  2.89801  2.37887  2.77519  2.98518  4.58477  3.61503
          0.02933  3.93956  4.66191  0.61958  0.77255  0.72677  0.66061
    414   2.82751  4.61521  3.56529  2.98960  3.57809  3.64547  3.82428  2.93136  2.43914  1.70898  3.57720  3.37040  4.04853  3.08313  1.95099  2.99590  3.06223  2.79182  5.05677  3.78606    934 l x - -
          2.68618  4.42225  2.77519  2.73123  3.46354  2.40513  3.72494  3.29354  2.67741  2.69355  4.24690  2.90347  2.73739  3.18146  2.89801  2.37887  2.77519  2.98518  4.58477  3.61503
          0.02933  3.93956  4.66191  0.61958  0.77255  0.72677  0.66061
    415   1.37419  4.15695  3.33545  3.10250  4.27327  1.80152  4.20833  3.62343  3.20556  3.36848  4.22389  3.27348  3.67645  3.49123  3.51071  2.40334  2.71409  3.10914  5.61681  4.41316    935 a x - -
          2.68618  4.42225  2.77519  2.73123  3.46354  2.40513  3.72494  3.29354  2.67741  2.69355  4.24690  2.90347  2.73739  3.18146  2.89801  2.37887  2.77519  2.98518  4.58477  3.61503
          0.02933  3.93956  4.66191  0.61958  0.77255  0.72677  0.66061
    416   1.75196  4.48474  2.86178  2.63224  4.20768  3.10517  3.91195  3.59483  2.79652  3.29966  4.16512  1.82278  3.75517  3.12970  3.18415  2.56062  2.85092  3.17985  5.52497  4.20978    936 a x - -
          2.68618  4.42225  2.77519  2.73123  3.46354  2.40513  3.72494  3.29354  2.67741  2.69355  4.24690  2.90347  2.73739  3.18146  2.89801  2.37887  2.77519  2.98518  4.58477  3.61503
          0.02933  3.93956  4.66191  0.61958  0.77255  0.57501  0.82714
    417   2.67542  4.98377  1.79310  2.30007  4.46959  3.24023  3.74876  3.94052  2.64396  3.49679  4.30709  2.83635  2.81363  2.90415  3.15429  1.99966  2.98112  3.51717  5.68213  4.27998    937 d x - -
          2.68618  4.42225  2.77519  2.73123  3.46354  2.40513  3.72494  3.29354  2.67741  2.69355  4.24690  2.90347  2.73739  3.18146  2.89801  2.37887  2.77519  2.98518  4.58477  3.61503
          0.02655  4.03783  4.76018  0.61958  0.77255  0.64422  0.74459
    418   2.73283  2.35154  4.32150  3.76898  3.32973  3.85049  4.34397  2.12852  3.63395  2.13674  2.60703  3.94461  4.26124  3.86988  3.81422  3.18850  3.00490  1.60983  4.99460  3.80497    938 v x - -
          2.68618  4.42225  2.77519  2.73123  3.46354  2.40513  3.72494  3.29354  2.67741  2.69355  4.24690  2.90347  2.73739  3.18146  2.89801  2.37887  2.77519  2.98518  4.58477  3.61503
          0.02655  4.03783  4.76018  0.61958  0.77255  0.64422  0.74459
    419   2.70680  4.93032  1.62324  2.35626  4.41077  3.24652  3.81822  3.78220  2.74594  3.44354  4.30416  2.88354  3.83577  2.99497  3.24329  2.71789  1.92673  3.40541  5.67575  4.29078    939 d x - -
          2.68618  4.42225  2.77519  2.73123  3.46354  2.40513  3.72494  3.29354  2.67741  2.69355  4.24690  2.90347  2.73739  3.18146  2.89801  2.37887  2.77519  2.98518  4.58477  3.61503
          0.02655  4.03783  4.76018  0.61958  0.77255  0.64422  0.74459
    420   3.17508  5.31944  0.70700  2.45282  4.72052  3.34300  4.08751  4.34800  3.20459  3.92800  4.91258  3.01641  4.00774  3.32895  3.74108  3.12076  3.51818  3.97051  5.85620  4.56980    940 d x - -
          2.68618  4.42225  2.77519  2.73123  3.46354  2.40513  3.72494  3.29354  2.67741  2.69355  4.24690  2.90347  2.73739  3.18146  2.89801  2.37887  2.77519  2.98518  4.58477  3.61503
          0.02655  4.03783  4.76018  0.61958  0.77255  0.64422  0.74459
    421   2.69192  4.92486  2.91095  2.46787  4.31486  3.38911  3.65983  3.75492  2.31028  3.30119  4.11746  2.08212  2.92774  2.80354  2.07981  2.70477  2.94578  3.38648  5.46137  4.13910    941 r x - -
          2.68617  4.42273  2.77568  2.73171  3.46402  2.40561  3.72543  3.29182  2.67767  2.69304  4.24401  2.90395  2.73713  3.18195  2.89761  2.37851  2.77544  2.98537  4.58197  3.61551
          0.68591  1.12655  1.75900  2.08213  0.13315  0.39807  1.11356
    422   2.69428  4.93000  2.49405  1.62003  4.36682  3.22813  3.73945  3.80783  2.59692  3.40665  4.25610  2.83705  3.80173  2.91358  3.04851  1.95667  3.00040  3.42615  5.60050  4.22311    952 e x - -
          2.68618  4.42225  2.77519  2.73123  3.46354  2.40513  3.72494  3.29354  2.67741  2.69355  4.24690  2.90347  2.73739  3.18146  2.89801  2.37887  2.77519  2.98518  4.58477  3.61503
          0.02947  3.93484  4.65718  0.61958  0.77255  0.64815  0.74027
    423   3.23695  4.60699  4.57386  4.08295  1.88417  4.32119  4.27462  2.32819  3.94010  1.14724  2.99465  4.25608  4.58591  4.07454  4.07643  3.68375  3.47037  2.41838  4.55643  3.08394    953 l x - -
          2.68618  4.42225  2.77519  2.73123  3.46354  2.40513  3.72494  3.29354  2.67741  2.69355  4.24690  2.90347  2.73739  3.18146  2.89801  2.37887  2.77519  2.98518  4.58477  3.61503
          0.02947  3.93484  4.65718  0.61958  0.77255  0.64815  0.74027
    424   2.63029  4.35143  3.56935  3.13199  3.54006  3.50311  4.07114  1.87941  3.03674  2.40296  3.51121  3.46879  2.13563  3.40051  3.34007  2.88286  2.94665  2.38038  5.11978  3.86335    954 i x - -
          2.68618  4.42225  2.77519  2.73123  3.46354  2.40513  3.72494  3.29354  2.67741  2.69355  4.24690  2.90347  2.73739  3.18146  2.89801  2.37887  2.77519  2.98518  4.58477  3.61503
          0.02947  3.93484  4.65718  0.61958  0.77255  0.64815  0.74027
    425   2.74336  4.51264  3.42990  3.33721  4.47843  0.63905  4.45370  4.09318  3.52697  3.73951  4.71574  3.59417  3.90578  3.84618  3.75619  2.91705  3.22944  3.60946  5.55713  4.58242    955 G x - -
          2.68618  4.42225  2.77519  2.73123  3.46354  2.40513  3.72494  3.29354  2.67741  2.69355  4.24690  2.90347  2.73739  3.18146  2.89801  2.37887  2.77519  2.98518  4.58477  3.61503
          0.02947  3.93484  4.65718  0.61958  0.77255  0.64815  0.74027
    426   2.66123  4.69667  2.84793  2.58313  3.93211  1.83865  2.18039  3.66420  2.64085  3.25708  4.13511  3.04176  3.84128  3.04325  3.00752  2.72997  2.98741  3.30323  5.26595  3.88373    956 g x - -
          2.68618  4.42225  2.77519  2.73123  3.46354  2.40513  3.72494  3.29354  2.67741  2.69355  4.24690  2.90347  2.73739  3.18146  2.89801  2.37887  2.77519  2.98518  4.58477  3.61503
          0.02947  3.93484  4.65718  0.61958  0.77255  0.64815  0.74027
    427   1.73288  4.32095  3.70117  3.27199  3.51889  3.48926  4.17055  2.49601  3.15478  1.73077  3.47118  3.55549  4.03494  3.51348  3.43540  2.88320  2.95450  2.33908  5.16201  3.91416    957 l x - -
          2.68618  4.42225  2.77519  2.73123  3.46354  2.40513  3.72494  3.29354  2.67741  2.69355  4.24690  2.90347  2.73739  3.18146  2.89801  2.37887  2.77519  2.98518  4.58477  3.61503
          0.02947  3.93484  4.65718  0.61958  0.77255  0.64815  0.74027
    428   2.83503  4.58202  3.44893  3.29695  4.28681  3.26600  4.36930  3.84821  3.35957  3.46832  4.52082  3.59738  0.71944  3.74646  3.59806  3.00447  3.28150  3.48648  5.45630  4.40832    958 p x - -
          2.68618  4.42225  2.77519  2.73123  3.46354  2.40513  3.72494  3.29354  2.67741  2.69355  4.24690  2.90347  2.73739  3.18146  2.89801  2.37887  2.77519  2.98518  4.58477  3.61503
          0.02947  3.93484  4.65718  0.61958  0.77255  0.64815  0.74027
    429   3.07604  4.91082  3.57307  3.07117  4.28120  3.55208  3.86990  3.82722  2.26318  3.33182  4.33037  3.42615  4.05162  3.08712  0.88726  3.15720  3.33774  3.54847  5.33897  4.19500    959 r x - -
          2.68618  4.42225  2.77519  2.73123  3.46354  2.40513  3.72494  3.29354  2.67741  2.69355  4.24690  2.90347  2.73739  3.18146  2.89801  2.37887  2.77519  2.98518  4.58477  3.61503
          0.02947  3.93484  4.65718  0.61958  0.77255  0.64815  0.74027
    430   1.61068  4.14861  3.49565  3.16613  4.06740  3.01066  4.17903  3.17843  3.14240  3.06807  3.99479  3.33233  3.72694  3.46826  3.43647  2.45642  1.64517  2.80289  5.48864  4.27547    960 a x - -
          2.68618  4.42225  2.77519  2.73123  3.46354  2.40513  3.72494  3.29354  2.67741  2.69355  4.24690  2.90347  2.73739  3.18146  2.89801  2.37887  2.77519  2.98518  4.58477  3.61503
          0.02947  3.93484  4.65718  0.61958  0.77255  0.64815  0.74027
    431   3.33799  4.72149  4.32418  4.05057  0.91496  4.01307  3.90539  2.85405  3.95604  2.20977  3.57503  4.08959  4.47030  4.10685  4.06037  3.60469  3.63917  2.84931  4.13609  2.49533    961 f x - -
          2.68618  4.42225  2.77519  2.73123  3.46354  2.40513  3.72494  3.29354  2.67741  2.69355  4.24690  2.90347  2.73739  3.18146  2.89801  2.37887  2.77519  2.98518  4.58477  3.61503
          0.02947  3.93484  4.65718  0.61958  0.77255  0.64815  0.74027
    432   2.77541  4.77396  2.74341  2.63519  4.14728  3.22601  3.97181  3.87111  2.88073  3.51092  4.46583  1.05225  3.88094  3.24470  3.23748  2.84024  3.15935  3.48702  5.44605  4.09115    962 n x - -
          2.68618  4.42225  2.77519  2.73123  3.46354  2.40513  3.72494  3.29354  2.67741  2.69355  4.24690  2.90347  2.73739  3.18146  2.89801  2.37887  2.77519  2.98518  4.58477  3.61503
          0.02947  3.93484  4.65718  0.61958  0.77255  0.64815  0.74027
    433   2.44659  4.29176  3.48374  3.23871  4.02422  3.12896  4.25123  3.15896  3.18291  3.02023  4.06681  3.43805  3.83765  3.57463  3.43857  2.64856  1.07045  2.84726  5.45654  4.24087    963 t x - -
          2.68618  4.42225  2.77519  2.73123  3.46354  2.40513  3.72494  3.29354  2.67741  2.69355  4.24690  2.90347  2.73739  3.18146  2.89801  2.37887  2.77519  2.98518  4.58477  3.61503
          0.02947  3.93484  4.65718  0.61958  0.77255  0.64815  0.74027
    434   3.22532  4.66912  4.28955  3.92972  3.15977  4.06125  4.56588  2.36727  3.69685  0.80209  3.16331  4.19914  4.48590  4.05026  3.86271  3.63942  3.51674  2.42079  5.06165  3.79936    964 l x - -
          2.68618  4.42225  2.77519  2.73123  3.46354  2.40513  3.72494  3.29354  2.67741  2.69355  4.24690  2.90347  2.73739  3.18146  2.89801  2.37887  2.77519  2.98518  4.58477  3.61503
          0.02947  3.93484  4.65718  0.61958  0.77255  0.39616  1.11748
    435   3.42202  4.81982  4.55652  4.20342  3.23887  4.27052  4.78791  2.46137  3.96909  0.63691  3.20091  4.45673  4.67030  4.28192  4.10520  3.87741  3.70795  2.55706  5.19492  3.96912    965 L x - -
          2.68618  4.42225  2.77519  2.73123  3.46354  2.40513  3.72494  3.29354  2.67741  2.69355  4.24690  2.90347  2.73739  3.18146  2.89801  2.37887  2.77519  2.98518  4.58477  3.61503
          0.02489  4.10154  4.82389  0.61958  0.77255  0.48576  0.95510
    436   2.93945  5.25536  2.79147  1.88492  4.62987  3.48200  3.69451  4.04017  1.35397  3.52978  4.36928  2.97992  3.95110  2.83298  2.56217  2.89730  3.16268  3.67629  5.63248  4.32863    966 k x - -
          2.68618  4.42225  2.77519  2.73123  3.46354  2.40513  3.72494  3.29354  2.67741  2.69355  4.24690  2.90347  2.73739  3.18146  2.89801  2.37887  2.77519  2.98518  4.58477  3.61503
          0.02489  4.10154  4.82389  0.61958  0.77255  0.48576  0.95510
    437   3.08489  4.79745  3.71779  3.59427  4.55987  3.47230  4.64772  4.17086  3.67251  3.77002  4.83358  3.87509  0.49397  4.05411  3.88686  3.26086  3.54556  3.78889  5.67723  4.68554    967 P x - -
          2.68618  4.42225  2.77519  2.73123  3.46354  2.40513  3.72494  3.29354  2.67741  2.69355  4.24690  2.90347  2.73739  3.18146  2.89801  2.37887  2.77519  2.98518  4.58477  3.61503
          0.02489  4.10154  4.82389  0.61958  0.77255  0.48576  0.95510
    438   2.78919  1.61767  4.35633  3.88373  2.03057  3.73693  4.17980  2.56177  3.73678  2.27791  3.42620  3.94493  4.23977  3.94158  3.88023  3.14503  3.10988  2.42176  4.65214  3.20480    968 c x - -
          2.68618  4.42225  2.77519  2.73123  3.46354  2.40513  3.72494  3.29354  2.67741  2.69355  4.24690  2.90347  2.73739  3.18146  2.89801  2.37887  2.77519  2.98518  4.58477  3.61503
          0.02489  4.10154  4.82389  0.61958  0.77255  0.48576  0.95510
    439   1.58665  4.24405  3.45617  3.25553  4.45705  1.24090  4.36810  3.83279  3.38640  3.56539  4.41102  3.39472  3.76951  3.65704  3.68044  2.48929  2.81430  3.27167  5.78843  4.59826    969 g x - -
          2.68618  4.42225  2.77519  2.73123  3.46354  2.40513  3.72494  3.29354  2.67741  2.69355  4.24690  2.90347  2.73739  3.18146  2.89801  2.37887  2.77519  2.98518  4.58477  3.61503
          0.02489  4.10154  4.82389  0.61958  0.77255  0.48576  0.95510
    440   2.75402  4.89611  3.08756  2.57192  4.17586  3.50092  3.67217  2.90765  1.50957  3.15825  4.00897  2.60949  3.91228  2.82886  2.60987  2.78848  2.98088  3.23311  5.36606  4.07009    970 k x - -
          2.68618  4.42225  2.77519  2.73123  3.46354  2.40513  3.72494  3.29354  2.67741  2.69355  4.24690  2.90347  2.73739  3.18146  2.89801  2.37887  2.77519  2.98518  4.58477  3.61503
          0.02489  4.10154  4.82389  0.61958  0.77255  0.48576  0.95510
    441   2.76290  4.84642  1.49833  2.51393  4.15054  3.38559  3.89504  3.24052  2.82712  3.13352  4.09510  3.02950  3.93530  3.09423  3.29985  2.82313  3.06393  2.11543  5.54151  4.17480    971 d x - -
          2.68618  4.42225  2.77519  2.73123  3.46354  2.40513  3.72494  3.29354  2.67741  2.69355  4.24690  2.90347  2.73739  3.18146  2.89801  2.37887  2.77519  2.98518  4.58477  3.61503
          0.02489  4.10154  4.82389  0.61958  0.77255  0.48576  0.95510
    442   0.72805  4.32242  3.71036  3.51959  4.29532  3.13947  4.51239  3.45625  3.54218  3.32669  4.33823  3.60642  3.90100  3.86321  3.77246  2.67327  2.96688  3.07026  5.69913  4.52720    972 a x - -
          2.68618  4.42225  2.77519  2.73123  3.46354  2.40513  3.72494  3.29354  2.67741  2.69355  4.24690  2.90347  2.73739  3.18146  2.89801  2.37887  2.77519  2.98518  4.58477  3.61503
          0.02489  4.10154  4.82389  0.61958  0.77255  0.48576  0.95510
    443   2.84315  4.89111  3.31177  2.80537  4.37057  3.50104  3.79821  3.80502  2.29224  3.34661  4.22246  3.22478  2.31641  2.96764  1.34811  2.90125  3.11376  3.46142  5.46701  4.24196    973 r x - -
          2.68618  4.42225  2.77519  2.73123  3.46354  2.40513  3.72494  3.29354  2.67741  2.69355  4.24690  2.90347  2.73739  3.18146  2.89801  2.37887  2.77519  2.98518  4.58477  3.61503
          0.02489  4.10154  4.82389  0.61958  0.77255  0.48576  0.95510
    444   2.34602  4.26723  3.26094  3.07960  4.13852  2.99597  4.18774  3.66956  3.15756  3.38499  4.30588  3.29441  3.73992  3.50202  3.44168  1.00080  2.83082  3.19102  5.50603  4.22237    974 s x - -
          2.68618  4.42225  2.77519  2.73123  3.46354  2.40513  3.72494  3.29354  2.67741  2.69355  4.24690  2.90347  2.73739  3.18146  2.89801  2.37887  2.77519  2.98518  4.58477  3.61503
          0.02947  3.93484  4.65718  0.61958  0.77255  0.48576  0.95510
    445   3.07604  4.91082  3.57307  3.07117  4.28120  3.55208  3.86990  3.82722  2.26318  3.33182  4.33037  3.42615  4.05162  3.08712  0.88726  3.15720  3.33774  3.54847  5.33897  4.19500    975 r x - -
          2.68618  4.42225  2.77519  2.73123  3.46354  2.40513  3.72494  3.29354  2.67741  2.69355  4.24690  2.90347  2.73739  3.18146  2.89801  2.37887  2.77519  2.98518  4.58477  3.61503
          0.02947  3.93484  4.65718  0.61958  0.77255  0.48576  0.95510
    446   2.71466  4.75117  3.17651  2.70058  4.20372  3.38761  3.73218  3.63905  2.28805  3.20668  4.08631  3.12650  2.26928  2.91110  1.67542  2.78292  2.99579  3.30242  5.35999  4.11794    976 r x - -
          2.68618  4.42225  2.77519  2.73123  3.46354  2.40513  3.72494  3.29354  2.67741  2.69355  4.24690  2.90347  2.73739  3.18146  2.89801  2.37887  2.77519  2.98518  4.58477  3.61503
          0.02947  3.93484  4.65718  0.61958  0.77255  0.48576  0.95510
    447   2.74336  4.51264  3.42990  3.33721  4.47843  0.63905  4.45370  4.09318  3.52697  3.73951  4.71574  3.59417  3.90578  3.84618  3.75619  2.91705  3.22944  3.60946  5.55713  4.58242    977 G x - -
          2.68618  4.42225  2.77519  2.73123  3.46354  2.40513  3.72494  3.29354  2.67741  2.69355  4.24690  2.90347  2.73739  3.18146  2.89801  2.37887  2.77519  2.98518  4.58477  3.61503
          0.02947  3.93484  4.65718  0.61958  0.77255  0.48576  0.95510
    448   3.00621  5.12982  2.51439  0.93990  4.48389  3.31446  3.90669  3.95018  2.79507  3.55730  4.52859  2.96876  3.92200  3.12105  3.21036  2.98228  3.31092  3.62759  5.64373  4.36602    978 e x - -
          2.68618  4.42225  2.77519  2.73123  3.46354  2.40513  3.72494  3.29354  2.67741  2.69355  4.24690  2.90347  2.73739  3.18146  2.89801  2.37887  2.77519  2.98518  4.58477  3.61503
          0.02947  3.93484  4.65718  0.61958  0.77255  0.48576  0.95510
    449   2.34602  4.26723  3.26094  3.07960  4.13852  2.99597  4.18774  3.66956  3.15756  3.38499  4.30588  3.29441  3.73992  3.50202  3.44168  1.00080  2.83082  3.19102  5.50603  4.22237    979 s x - -
          2.68618  4.42225  2.77519  2.73123  3.46354  2.40513  3.72494  3.29354  2.67741  2.69355  4.24690  2.90347  2.73739  3.18146  2.89801  2.37887  2.77519  2.98518  4.58477  3.61503
          0.02947  3.93484  4.65718  0.61958  0.77255  0.48576  0.95510
    450   2.34602  4.26723  3.26094  3.07960  4.13852  2.99597  4.18774  3.66956  3.15756  3.38499  4.30588  3.29441  3.73992  3.50202  3.44168  1.00080  2.83082  3.19102  5.50603  4.22237    980 s x - -
          2.68618  4.42225  2.77519  2.73123  3.46354  2.40513  3.72494  3.29354  2.67741  2.69355  4.24690  2.90347  2.73739  3.18146  2.89801  2.37887  2.77519  2.98518  4.58477  3.61503
          0.02947  3.93484  4.65718  0.61958  0.77255  0.48576  0.95510
    451   3.07604  4.91082  3.57307  3.07117  4.28120  3.55208  3.86990  3.82722  2.26318  3.33182  4.33037  3.42615  4.05162  3.08712  0.88726  3.15720  3.33774  3.54847  5.33897  4.19500    981 r x - -
          2.68618  4.42225  2.77519  2.73123  3.46354  2.40513  3.72494  3.29354  2.67741  2.69355  4.24690  2.90347  2.73739  3.18146  2.89801  2.37887  2.77519  2.98518  4.58477  3.61503
          0.02947  3.93484  4.65718  0.61958  0.77255  0.48576  0.95510
    452   2.66914  2.12937  3.91770  3.42771  2.86518  3.58666  3.87601  2.69998  3.26650  2.43343  3.45789  3.61643  4.06371  3.55975  3.48373  2.95667  2.96519  2.50832  4.45787  2.04240    982 y x - -
          2.68618  4.42225  2.77519  2.73123  3.46354  2.40513  3.72494  3.29354  2.67741  2.69355  4.24690  2.90347  2.73739  3.18146  2.89801  2.37887  2.77519  2.98518  4.58477  3.61503
          0.02947  3.93484  4.65718  0.61958  0.77255  0.48576  0.95510
    453   2.85730  4.38268  4.21150  3.87659  3.59584  3.78824  4.66758  2.04798  3.74531  2.27208  3.55157  4.05639  4.34530  4.10064  3.95180  3.29572  3.21735  0.94983  5.39080  4.12627    983 v x - -
          2.68618  4.42225  2.77519  2.73123  3.46354  2.40513  3.72494  3.29354  2.67741  2.69355  4.24690  2.90347  2.73739  3.18146  2.89801  2.37887  2.77519  2.98518  4.58477  3.61503
          0.02947  3.93484  4.65718  0.61958  0.77255  0.48576  0.95510
    454   3.07968  4.48118  4.42399  4.04220  3.41641  4.13358  4.75881  1.00391  3.87153  1.98979  3.34216  4.27880  4.55887  4.21345  4.06098  3.63495  3.37776  1.84879  5.32008  4.06370    984 i x - -
          2.68618  4.42225  2.77519  2.73123  3.46354  2.40513  3.72494  3.29354  2.67741  2.69355  4.24690  2.90347  2.73739  3.18146  2.89801  2.37887  2.77519  2.98518  4.58477  3.61503
          0.02947  3.93484  4.65718  0.61958  0.77255  0.48576  0.95510
    455   3.33799  4.72149  4.32418  4.05057  0.91496  4.01307  3.90539  2.85405  3.95604  2.20977  3.57503  4.08959  4.47030  4.10685  4.06037  3.60469  3.63917  2.84931  4.13609  2.49533    985 f x - -
          2.68618  4.42225  2.77519  2.73123  3.46354  2.40513  3.72494  3.29354  2.67741  2.69355  4.24690  2.90347  2.73739  3.18146  2.89801  2.37887  2.77519  2.98518  4.58477  3.61503
          0.02947  3.93484  4.65718  0.61958  0.77255  0.48576  0.95510
    456   2.74336  4.51264  3.42990  3.33721  4.47843  0.63905  4.45370  4.09318  3.52697  3.73951  4.71574  3.59417  3.90578  3.84618  3.75619  2.91705  3.22944  3.60946  5.55713  4.58242    986 G x - -
          2.68618  4.42225  2.77519  2.73123  3.46354  2.40513  3.72494  3.29354  2.67741  2.69355  4.24690  2.90347  2.73739  3.18146  2.89801  2.37887  2.77519  2.98518  4.58477  3.61503
          0.02947  3.93484  4.65718  0.61958  0.77255  0.48576  0.95510
    457   3.05689  5.19442  0.83259  2.37471  4.57987  3.25817  3.98645  4.18230  3.08245  3.77955  4.75906  2.93420  3.91538  3.22573  3.60710  3.01225  3.39681  3.81486  5.73634  4.44252    987 d x - -
          2.68618  4.42225  2.77519  2.73123  3.46354  2.40513  3.72494  3.29354  2.67741  2.69355  4.24690  2.90347  2.73739  3.18146  2.89801  2.37887  2.77519  2.98518  4.58477  3.61503
          0.02947  3.93484  4.65718  0.61958  0.77255  0.48576  0.95510
    458   3.02921  4.99536  3.20934  2.81921  4.39603  3.51191  3.79406  3.82921  0.95610  3.38072  4.33888  3.24091  4.00790  2.98204  2.44400  3.06713  3.27787  3.53350  5.42512  4.24687    988 k x - -
          2.68618  4.42225  2.77519  2.73123  3.46354  2.40513  3.72494  3.29354  2.67741  2.69355  4.24690  2.90347  2.73739  3.18146  2.89801  2.37887  2.77519  2.98518  4.58477  3.61503
          0.02947  3.93484  4.65718  0.61958  0.77255  0.48576  0.95510
    459   3.22532  4.66912  4.28955  3.92972  3.15977  4.06125  4.56588  2.36727  3.69685  0.80209  3.16331  4.19914  4.48590  4.05026  3.86271  3.63942  3.51674  2.42079  5.06165  3.79936    989 l x - -
          2.68618  4.42225  2.77519  2.73123  3.46354  2.40513  3.72494  3.29354  2.67741  2.69355  4.24690  2.90347  2.73739  3.18146  2.89801  2.37887  2.77519  2.98518  4.58477  3.61503
          0.01993  3.92530        *  0.61958  0.77255  0.00000        *
//
