# Supplementary material for: Remote homology clustering identifies lowly conserved families of effector proteins in plant-pathogenic fungi
Source: Microb Genom. 2021 Sep 1;7(9):000637. doi: 10.1099/mgen.0.000637 (PMC8715435; doi:10.1099/mgen.0.000637)
Supplement: Supplementary material 16 [file mgen-7-0637-s0016.zip › hmms/markov-PC_03PRB1.hmm]

HMMER3/f [3.3 | Nov 2019]
NAME  markov-PC_03PRB1
LENG  97
ALPH  amino
RF    yes
MM    no
CONS  yes
CS    no
MAP   yes
DATE  Thu Jul 23 07:37:05 2020
NSEQ  35
EFFN  2.507935
CKSUM 977651596
STATS LOCAL MSV       -9.9539  0.71829
STATS LOCAL VITERBI  -10.5736  0.71829
STATS LOCAL FORWARD   -3.7839  0.71829
HMM          A        C        D        E        F        G        H        I        K        L        M        N        P        Q        R        S        T        V        W        Y   
            m->m     m->i     m->d     i->m     i->i     d->m     d->d
  COMPO   2.39327  3.63280  3.08387  2.69644  3.54043  2.90485  3.50201  2.98873  2.53685  2.69379  3.67138  2.94265  3.28897  2.93659  3.02303  2.55614  2.71291  2.77219  5.10113  3.56512
          2.68618  4.42225  2.77519  2.73123  3.46354  2.40513  3.72494  3.29354  2.67741  2.69355  4.24690  2.90347  2.73739  3.18146  2.89801  2.37887  2.77519  2.98518  4.58477  3.61503
          0.03998  4.78963  3.47783  0.61958  0.77255  0.00000        *
      1   3.98970  5.42664  5.20505  4.95677  4.00939  4.64614  5.49080  3.30499  4.68305  2.53516  0.34186  5.10312  5.17686  5.02873  4.76395  4.38603  4.34932  3.40378  5.89367  4.72322      1 M x - -
          2.68618  4.42225  2.77519  2.73123  3.46354  2.40513  3.72494  3.29354  2.67741  2.69355  4.24690  2.90347  2.73739  3.18146  2.89801  2.37887  2.77519  2.98518  4.58477  3.61503
          0.01278  4.76243  5.48477  0.61958  0.77255  0.54527  0.86675
      2   3.26442  5.57422  3.44938  2.90579  4.96689  3.90026  2.28362  4.39724  1.74721  3.82052  4.64163  3.38102  4.28946  1.20060  2.61194  3.22676  3.45322  4.02626  5.85773  4.59416      2 q x - -
          2.68618  4.42225  2.77519  2.73123  3.46354  2.40513  3.72494  3.29354  2.67741  2.69355  4.24690  2.90347  2.73739  3.18146  2.89801  2.37887  2.77519  2.98518  4.58477  3.61503
          0.01278  4.76243  5.48477  0.61958  0.77255  0.54527  0.86675
      3   3.50069  4.76539  5.49434  4.93610  2.09346  4.87258  5.27529  1.21583  4.79301  1.69061  3.46184  5.02363  5.10372  4.87482  4.82585  4.23409  3.73470  1.55487  5.57538  4.44305      3 i x - -
          2.68618  4.42225  2.77519  2.73123  3.46354  2.40513  3.72494  3.29354  2.67741  2.69355  4.24690  2.90347  2.73739  3.18146  2.89801  2.37887  2.77519  2.98518  4.58477  3.61503
          0.01278  4.76243  5.48477  0.61958  0.77255  0.45027  1.01461
      4   3.04345  4.58431  4.32986  3.79488  1.62284  4.05544  4.28069  2.70489  3.69133  2.43925  3.64900  4.01404  4.46681  3.92694  3.91493  1.32583  3.30469  2.78080  4.87349  3.44869      4 s x - -
          2.68618  4.42225  2.77519  2.73123  3.46354  2.40513  3.72494  3.29354  2.67741  2.69355  4.24690  2.90347  2.73739  3.18146  2.89801  2.37887  2.77519  2.98518  4.58477  3.61503
          0.01243  4.78963  5.51197  0.61958  0.77255  0.48576  0.95510
      5   3.52498  5.72009  3.49205  3.11092  5.24110  4.00686  4.13472  4.66555  0.61271  4.07187  4.94171  2.48664  4.47200  3.27623  2.70694  3.49115  3.73554  4.29494  6.05649  4.84513      5 K x - -
          2.68618  4.42225  2.77519  2.73123  3.46354  2.40513  3.72494  3.29354  2.67741  2.69355  4.24690  2.90347  2.73739  3.18146  2.89801  2.37887  2.77519  2.98518  4.58477  3.61503
          0.01243  4.78963  5.51197  0.61958  0.77255  0.48576  0.95510
      6   3.45181  4.75647  5.36087  4.87835  4.09345  4.81433  5.52546  0.67562  4.76731  2.64524  3.88950  5.00664  5.16854  5.02131  4.92802  4.21873  2.46082  1.75456  6.01819  4.81334      6 I x - -
          2.68621  4.42228  2.77522  2.73126  3.46357  2.40516  3.72497  3.29339  2.67744  2.69358  4.24693  2.90349  2.73742  3.18149  2.89804  2.37890  2.77485  2.98521  4.58480  3.61506
          0.10757  2.32328  5.51197  0.25672  1.48540  0.48576  0.95510
      7   2.33893  4.42914  4.57157  4.01741  3.66575  4.06923  4.56481  2.11183  3.89925  2.63853  3.62875  4.17386  4.49521  4.12325  4.07270  3.12427  2.04611  1.15491  5.23732  4.04304      8 v x - -
          2.68618  4.42225  2.77519  2.73123  3.46354  2.40513  3.72494  3.29354  2.67741  2.69355  4.24690  2.90347  2.73739  3.18146  2.89801  2.37887  2.77519  2.98518  4.58477  3.61503
          0.01243  4.78963  5.51197  0.61958  0.77255  0.48576  0.95510
      8   2.99786  4.64546  3.94163  3.39809  2.88321  3.97972  4.20014  2.99810  3.27989  1.33286  3.59603  3.76271  4.35477  1.70860  3.57890  3.02419  3.23228  2.86164  5.08360  3.78047      9 l x - -
          2.68618  4.42225  2.77519  2.73123  3.46354  2.40513  3.72494  3.29354  2.67741  2.69355  4.24690  2.90347  2.73739  3.18146  2.89801  2.37887  2.77519  2.98518  4.58477  3.61503
          0.01243  4.78963  5.51197  0.61958  0.77255  0.48576  0.95510
      9   1.42305  4.40018  4.45053  3.87983  3.57327  4.05969  4.44471  2.05882  3.76572  2.42525  3.54632  4.08063  3.68797  3.99453  3.95377  3.36646  2.95537  1.62068  5.12982  3.93485     10 a x - -
          2.68618  4.42225  2.77519  2.73123  3.46354  2.40513  3.72494  3.29354  2.67741  2.69355  4.24690  2.90347  2.73739  3.18146  2.89801  2.37887  2.77519  2.98518  4.58477  3.61503
          0.01243  4.78963  5.51197  0.61958  0.77255  0.48576  0.95510
     10   3.11539  4.71875  5.41236  4.84668  2.94743  4.78101  5.18842  1.23771  4.69737  1.29763  3.47685  4.92936  5.03558  4.79726  4.73680  4.13363  3.67182  1.73510  5.53495  4.40905     11 i x - -
          2.68618  4.42225  2.77519  2.73123  3.46354  2.40513  3.72494  3.29354  2.67741  2.69355  4.24690  2.90347  2.73739  3.18146  2.89801  2.37887  2.77519  2.98518  4.58477  3.61503
          0.01243  4.78963  5.51197  0.61958  0.77255  0.48576  0.95510
     11   0.97031  4.59736  4.31208  3.94146  4.81768  1.72433  4.86601  4.20338  3.91433  3.92008  4.73810  3.94200  4.20004  4.16893  4.18953  2.87728  1.87459  3.29462  6.18209  5.00946     12 a x - -
          2.68618  4.42225  2.77519  2.73123  3.46354  2.40513  3.72494  3.29354  2.67741  2.69355  4.24690  2.90347  2.73739  3.18146  2.89801  2.37887  2.77519  2.98518  4.58477  3.61503
          0.01243  4.78963  5.51197  0.61958  0.77255  0.48576  0.95510
     12   3.16018  3.70446  5.06999  4.46394  1.65379  4.35999  4.68175  2.37759  4.27349  1.20679  2.52324  4.50481  4.66486  4.36189  4.28698  3.68059  3.16219  2.57717  5.09129  3.95890     13 l x - -
          2.68618  4.42225  2.77519  2.73123  3.46354  2.40513  3.72494  3.29354  2.67741  2.69355  4.24690  2.90347  2.73739  3.18146  2.89801  2.37887  2.77519  2.98518  4.58477  3.61503
          0.01243  4.78963  5.51197  0.61958  0.77255  0.48576  0.95510
     13   4.22293  5.37961  5.49287  5.20154  1.93198  5.06239  4.10588  3.63767  5.00080  1.44634  4.19022  4.78888  5.32032  4.83883  4.91330  4.43268  4.43232  3.65790  4.21230  0.85102     14 y x - -
          2.68618  4.42225  2.77519  2.73123  3.46354  2.40513  3.72494  3.29354  2.67741  2.69355  4.24690  2.90347  2.73739  3.18146  2.89801  2.37887  2.77519  2.98518  4.58477  3.61503
          0.01243  4.78963  5.51197  0.61958  0.77255  0.48576  0.95510
     14   0.95640  4.60339  4.39027  4.09533  5.04002  3.40210  5.01722  4.46223  4.08876  4.16318  4.95538  4.00398  4.20915  4.32545  4.33226  1.14793  2.61938  3.78402  6.38183  5.23432     15 a x - -
          2.68618  4.42225  2.77519  2.73123  3.46354  2.40513  3.72494  3.29354  2.67741  2.69355  4.24690  2.90347  2.73739  3.18146  2.89801  2.37887  2.77519  2.98518  4.58477  3.61503
          0.03455  4.78963  3.66355  0.61958  0.77255  0.48576  0.95510
     15   2.59897  4.69689  5.38815  4.86434  3.96229  4.86148  5.40036  1.74353  4.75575  1.92216  3.77937  4.99126  5.14351  4.96393  4.88089  4.23536  3.68282  0.81868  5.84061  4.64849     16 v x - -
          2.68618  4.42225  2.77519  2.73123  3.46354  2.40513  3.72494  3.29354  2.67741  2.69355  4.24690  2.90347  2.73739  3.18146  2.89801  2.37887  2.77519  2.98518  4.58477  3.61503
          0.01271  4.76779  5.49013  0.61958  0.77255  0.45677  1.00328
     16   2.81147  4.74879  4.10882  4.06597  5.33034  0.49397  5.19375  4.88615  4.35047  4.54780  5.33695  4.04826  4.30952  4.53225  4.56758  2.02171  3.37406  4.07222  6.62579  5.49080     17 G x - -
          2.68618  4.42225  2.77519  2.73123  3.46354  2.40513  3.72494  3.29354  2.67741  2.69355  4.24690  2.90347  2.73739  3.18146  2.89801  2.37887  2.77519  2.98518  4.58477  3.61503
          0.01243  4.78963  5.51197  0.61958  0.77255  0.48576  0.95510
     17   2.14810  4.53269  4.77681  4.23881  3.81837  4.25965  4.81579  1.14784  4.12573  2.66920  3.73362  4.38938  4.67956  4.35730  4.30148  3.60857  1.95326  1.94045  5.46640  4.26893     18 i x - -
          2.68618  4.42225  2.77519  2.73123  3.46354  2.40513  3.72494  3.29354  2.67741  2.69355  4.24690  2.90347  2.73739  3.18146  2.89801  2.37887  2.77519  2.98518  4.58477  3.61503
          0.01243  4.78963  5.51197  0.61958  0.77255  0.48576  0.95510
     18   1.38078  4.68102  3.56453  2.85845  3.99472  3.66125  4.08499  3.36099  3.01244  3.05411  2.55909  3.45518  4.13069  3.33752  3.40506  1.94381  2.84445  3.08097  5.38552  4.12727     19 a x - -
          2.68618  4.42225  2.77519  2.73123  3.46354  2.40513  3.72494  3.29354  2.67741  2.69355  4.24690  2.90347  2.73739  3.18146  2.89801  2.37887  2.77519  2.98518  4.58477  3.61503
          0.01243  4.78963  5.51197  0.61958  0.77255  0.48576  0.95510
     19   0.41285  4.61654  4.48203  4.26830  4.93695  3.45091  5.12149  4.18341  4.23762  4.00582  4.89379  4.10140  3.60798  4.48368  4.41853  2.93745  3.26219  3.29026  6.35141  5.20477     20 A x - -
          2.68618  4.42225  2.77519  2.73123  3.46354  2.40513  3.72494  3.29354  2.67741  2.69355  4.24690  2.90347  2.73739  3.18146  2.89801  2.37887  2.77519  2.98518  4.58477  3.61503
          0.01243  4.78963  5.51197  0.61958  0.77255  0.48576  0.95510
     20   4.12930  5.33375  5.94771  5.39922  2.42798  5.46182  5.55697  2.69008  5.25769  0.44713  3.20248  5.57580  5.46992  5.08939  5.19423  4.86718  4.32995  2.72797  5.53083  4.37921     21 L x - -
          2.68618  4.42225  2.77519  2.73123  3.46354  2.40513  3.72494  3.29354  2.67741  2.69355  4.24690  2.90347  2.73739  3.18146  2.89801  2.37887  2.77519  2.98518  4.58477  3.61503
          0.01243  4.78963  5.51197  0.61958  0.77255  0.48576  0.95510
     21   4.34964  5.85547  5.04152  5.04512  5.84719  4.49822  5.95420  5.74753  5.20027  5.20501  6.34070  5.24017  0.10842  5.54526  5.26163  4.56086  4.85950  5.26549  6.68062  6.00195     22 P x - -
          2.68618  4.42225  2.77519  2.73123  3.46354  2.40513  3.72494  3.29354  2.67741  2.69355  4.24690  2.90347  2.73739  3.18146  2.89801  2.37887  2.77519  2.98518  4.58477  3.61503
          0.01243  4.78963  5.51197  0.61958  0.77255  0.48576  0.95510
     22   2.51592  4.54513  3.91617  3.38162  3.82556  3.76893  4.26182  2.67668  3.30296  2.85764  3.38680  3.42220  4.24681  3.61477  3.61918  3.08202  0.99775  2.78607  5.29725  4.07483     23 t x - -
          2.68618  4.42225  2.77519  2.73123  3.46354  2.40513  3.72494  3.29354  2.67741  2.69355  4.24690  2.90347  2.73739  3.18146  2.89801  2.37887  2.77519  2.98518  4.58477  3.61503
          0.01243  4.78963  5.51197  0.61958  0.77255  0.48576  0.95510
     23   2.60735  5.23262  3.10469  2.56307  4.56914  3.60221  3.80526  4.02686  2.33863  3.54301  4.30797  2.19157  1.88094  2.91696  2.47816  2.66134  2.70008  3.62560  5.70245  4.32333     24 p x - -
          2.68618  4.42225  2.77519  2.73123  3.46354  2.40513  3.72494  3.29354  2.67741  2.69355  4.24690  2.90347  2.73739  3.18146  2.89801  2.37887  2.77519  2.98518  4.58477  3.61503
          0.03779  4.78963  3.54851  0.61958  0.77255  0.48576  0.95510
     24   1.54897  3.11520  4.41653  3.82369  2.23273  3.39511  4.24177  2.38921  3.67828  2.43471  3.35858  3.96518  4.29051  3.87259  3.80754  2.86894  3.03072  2.38894  4.85730  3.36673     25 a x - -
          2.68618  4.42225  2.77519  2.73123  3.46354  2.40513  3.72494  3.29354  2.67741  2.69355  4.24690  2.90347  2.73739  3.18146  2.89801  2.37887  2.77519  2.98518  4.58477  3.61503
          0.01275  4.76459  5.48693  0.61958  0.77255  0.54073  0.87305
     25   2.65420  4.34399  3.06909  2.51297  4.53190  3.32146  3.58012  3.99553  1.83465  3.50955  4.26754  1.92588  3.64086  2.87155  2.75021  2.43917  2.87395  3.59184  5.66972  3.67954     26 k x - -
          2.68618  4.42225  2.77519  2.73123  3.46354  2.40513  3.72494  3.29354  2.67741  2.69355  4.24690  2.90347  2.73739  3.18146  2.89801  2.37887  2.77519  2.98518  4.58477  3.61503
          0.01275  4.76459  5.48693  0.61958  0.77255  0.54073  0.87305
     26   2.63857  2.01132  4.41354  3.81905  3.33481  3.92296  4.23651  2.31655  3.37890  2.19492  3.35203  3.96321  3.76116  3.86762  3.26705  3.21760  2.78197  1.92175  4.85135  2.91319     27 v x - -
          2.68618  4.42225  2.77519  2.73123  3.46354  2.40513  3.72494  3.29354  2.67741  2.69355  4.24690  2.90347  2.73739  3.18146  2.89801  2.37887  2.77519  2.98518  4.58477  3.61503
          0.01275  4.76459  5.48693  0.61958  0.77255  0.54073  0.87305
     27   1.43914  4.20749  2.65655  2.64790  4.46949  2.75348  3.87851  3.91311  2.66083  3.47548  4.25836  2.66278  3.18661  3.00903  3.13388  2.80116  2.73120  3.52088  5.67368  4.31623     28 a x - -
          2.68618  4.42225  2.77519  2.73123  3.46354  2.40513  3.72494  3.29354  2.67741  2.69355  4.24690  2.90347  2.73739  3.18146  2.89801  2.37887  2.77519  2.98518  4.58477  3.61503
          0.01275  4.76459  5.48693  0.61958  0.77255  0.54073  0.87305
     28   2.19458  4.93121  3.03562  2.69282  4.21287  2.68954  3.87253  3.26879  2.68857  3.24083  4.06041  3.01846  2.51659  3.03370  3.14501  2.83541  1.86430  3.08577  5.49631  4.17296     29 t x - -
          2.68618  4.42225  2.77519  2.73123  3.46354  2.40513  3.72494  3.29354  2.67741  2.69355  4.24690  2.90347  2.73739  3.18146  2.89801  2.37887  2.77519  2.98518  4.58477  3.61503
          0.03325  4.76459  3.72224  0.61958  0.77255  0.54073  0.87305
     29   2.21650  5.20669  2.88720  1.87583  4.51422  3.56991  3.77028  3.97402  2.32915  3.49656  4.26020  2.48794  3.96845  2.88180  3.01247  2.77215  2.46866  2.50051  5.66438  4.27643     30 e x - -
          2.68618  4.42225  2.77519  2.73123  3.46354  2.40513  3.72494  3.29354  2.67741  2.69355  4.24690  2.90347  2.73739  3.18146  2.89801  2.37887  2.77519  2.98518  4.58477  3.61503
          0.10671  4.74435  2.38044  0.61958  0.77255  0.58212  0.81805
     30   2.75158  2.81912  3.12574  2.56776  4.25630  3.10315  3.47173  3.68099  2.55166  3.07280  4.06941  3.09161  3.38465  1.94163  2.54411  2.61420  2.66740  3.34272  5.49351  4.14872     31 q x - -
          2.68618  4.42225  2.77519  2.73123  3.46354  2.40513  3.72494  3.29354  2.67741  2.69355  4.24690  2.90347  2.73739  3.18146  2.89801  2.37887  2.77519  2.98518  4.58477  3.61503
          0.05846  4.65192  3.05258  0.61958  0.77255  0.74345  0.64525
     31   2.80563  5.14757  2.96483  2.55079  4.59505  1.88617  3.85768  4.05678  2.37360  3.58734  4.36446  2.31916  2.37259  2.98462  3.11747  2.34503  3.07743  3.63641  5.75743  4.37682     32 g x - -
          2.68618  4.42225  2.77519  2.73123  3.46354  2.40513  3.72494  3.29354  2.67741  2.69355  4.24690  2.90347  2.73739  3.18146  2.89801  2.37887  2.77519  2.98518  4.58477  3.61503
          0.01492  4.60838  5.33073  0.61958  0.77255  0.80694  0.59099
     32   2.49778  5.09510  2.12625  2.48715  3.49138  3.25353  3.35966  3.83186  2.38365  3.37613  4.15137  3.02384  3.48078  2.84309  2.44626  2.72504  2.53514  2.92844  5.56331  4.18932     33 d x - -
          2.68618  4.42225  2.77519  2.73123  3.46354  2.40513  3.72494  3.29354  2.67741  2.69355  4.24690  2.90347  2.73739  3.18146  2.89801  2.37887  2.77519  2.98518  4.58477  3.61503
          0.01492  4.60838  5.33073  0.61958  0.77255  0.80694  0.59099
     33   2.74320  5.23838  2.82279  1.81046  4.57779  2.99604  3.70218  4.05879  1.83664  3.54018  4.28154  2.98130  3.50569  2.66944  2.62723  2.59333  2.97443  3.28898  5.67316  4.26682     34 e x - -
          2.68618  4.42225  2.77519  2.73123  3.46354  2.40513  3.72494  3.29354  2.67741  2.69355  4.24690  2.90347  2.73739  3.18146  2.89801  2.37887  2.77519  2.98518  4.58477  3.61503
          0.01492  4.60838  5.33073  0.61958  0.77255  0.72988  0.65772
     34   2.57748  4.09819  2.50532  2.60071  4.17157  2.34732  3.79056  3.58600  2.59674  2.55786  4.00996  3.11623  3.60323  2.75444  3.05824  2.78031  2.14582  3.26411  5.44330  4.11206     35 t x - -
          2.68618  4.42225  2.77519  2.73123  3.46354  2.40513  3.72494  3.29354  2.67741  2.69355  4.24690  2.90347  2.73739  3.18146  2.89801  2.37887  2.77519  2.98518  4.58477  3.61503
          0.01454  4.63391  5.35626  0.61958  0.77255  0.77054  0.62132
     35   2.63233  4.96374  3.12411  2.46509  4.20927  1.88881  3.79995  2.55061  2.45075  3.22763  4.04427  3.11768  3.98319  2.40664  3.04633  2.58814  3.00499  3.30129  5.47137  4.13945     36 g x - -
          2.68618  4.42225  2.77519  2.73123  3.46354  2.40513  3.72494  3.29354  2.67741  2.69355  4.24690  2.90347  2.73739  3.18146  2.89801  2.37887  2.77519  2.98518  4.58477  3.61503
          0.01454  4.63391  5.35626  0.61958  0.77255  0.77054  0.62132
     36   2.74990  4.82729  3.22516  2.67104  4.03561  3.26217  3.47297  2.97464  2.52966  3.07177  3.90907  2.66196  3.99550  2.21685  3.08970  2.67398  2.98125  1.89468  5.35233  4.04625     37 v x - -
          2.68618  4.42225  2.77519  2.73123  3.46354  2.40513  3.72494  3.29354  2.67741  2.69355  4.24690  2.90347  2.73739  3.18146  2.89801  2.37887  2.77519  2.98518  4.58477  3.61503
          0.01454  4.63391  5.35626  0.61958  0.77255  0.77054  0.62132
     37   2.25407  4.84657  3.21725  2.67391  4.11249  2.82303  3.83861  3.51688  2.66433  2.15178  3.97498  2.11222  3.99032  3.01123  2.91880  2.48988  2.82497  3.20665  5.41428  4.10155     38 n x - -
          2.68563  4.42260  2.77490  2.73137  3.46366  2.40532  3.72500  3.29370  2.67776  2.69390  4.24725  2.90382  2.73775  3.18101  2.89724  2.37861  2.77507  2.98509  4.58512  3.61538
          1.28199  0.80766  1.28512  1.00813  0.45397  0.56377  0.84179
     38   2.67431  4.89622  3.06403  2.57645  4.35575  2.03843  3.79912  3.79097  2.56771  3.36336  4.15957  2.51821  3.90672  2.94116  2.51626  2.53996  2.11234  3.40131  5.56614  4.22679     42 g . - -
          2.68618  4.41895  2.77564  2.73110  3.46398  2.40496  3.72491  3.29398  2.67751  2.69382  4.24734  2.90338  2.73656  3.18097  2.89818  2.37892  2.77564  2.98534  4.58450  3.61522
          0.53818  1.02134  2.88105  1.60416  0.22447  0.76114  0.62948
     39   2.34322  4.53905  3.38560  2.82232  3.69917  3.08125  3.85248  2.78096  2.79199  2.48024  3.63588  2.98993  3.99949  3.11456  2.69484  2.69999  2.17955  2.56974  5.10337  3.46602     52 t x - -
          2.68618  4.42225  2.77519  2.73123  3.46354  2.40513  3.72494  3.29354  2.67741  2.69355  4.24690  2.90347  2.73739  3.18146  2.89801  2.37887  2.77519  2.98518  4.58477  3.61503
          0.10441  4.47893  2.43268  0.61958  0.77255  0.96211  0.48140
     40   2.88759  5.45204  1.87926  1.74830  4.77127  2.82060  3.78085  4.27612  2.37955  3.74601  4.51750  2.19700  3.93455  2.68088  3.16230  2.81187  3.13888  3.83210  5.88185  4.42537     53 e x - -
          2.68618  4.42225  2.77519  2.73123  3.46354  2.40513  3.72494  3.29354  2.67741  2.69355  4.24690  2.90347  2.73739  3.18146  2.89801  2.37887  2.77519  2.98518  4.58477  3.61503
          0.10988  4.39306  2.38926  0.61958  0.77255  0.42142  1.06744
     41   2.46260  4.30611  3.97457  3.10099  3.42566  3.28183  4.10276  2.58207  3.01400  1.71922  3.41973  3.69834  4.18818  3.57255  3.56330  3.08726  2.98757  1.65970  4.91980  3.71507     54 v x - -
          2.68618  4.42225  2.77519  2.73123  3.46354  2.40513  3.72494  3.29354  2.67741  2.69355  4.24690  2.90347  2.73739  3.18146  2.89801  2.37887  2.77519  2.98518  4.58477  3.61503
          0.01468  4.62437  5.34671  0.61958  0.77255  0.78441  0.60952
     42   1.82060  5.22264  2.76588  2.12158  4.54183  3.52584  2.40321  4.01174  2.38551  3.26768  4.27235  2.81247  3.93146  2.69818  2.97301  2.73932  3.00174  3.59976  5.66881  4.27049     55 a x - -
          2.68618  4.42225  2.77519  2.73123  3.46354  2.40513  3.72494  3.29354  2.67741  2.69355  4.24690  2.90347  2.73739  3.18146  2.89801  2.37887  2.77519  2.98518  4.58477  3.61503
          0.01468  4.62437  5.34671  0.61958  0.77255  0.78441  0.60952
     43   2.17499  4.60830  3.43472  2.87686  3.58812  2.86935  3.92293  3.19087  2.85048  2.69507  3.74630  3.02664  4.04269  3.17389  3.25375  2.02325  2.33495  2.37169  5.21104  3.94787     56 s x - -
          2.68618  4.42225  2.77519  2.73123  3.46354  2.40513  3.72494  3.29354  2.67741  2.69355  4.24690  2.90347  2.73739  3.18146  2.89801  2.37887  2.77519  2.98518  4.58477  3.61503
          0.01468  4.62437  5.34671  0.61958  0.77255  0.78441  0.60952
     44   2.39290  5.06071  2.86263  2.51186  3.70580  3.54263  3.73936  3.43934  1.81443  3.09074  4.12101  2.52020  3.93435  2.86476  2.98631  2.30182  2.71695  3.29399  5.53801  4.17366     57 k x - -
          2.68618  4.42225  2.77519  2.73123  3.46354  2.40513  3.72494  3.29354  2.67741  2.69355  4.24690  2.90347  2.73739  3.18146  2.89801  2.37887  2.77519  2.98518  4.58477  3.61503
          0.01468  4.62437  5.34671  0.61958  0.77255  0.70640  0.68007
     45   2.79690  5.21237  3.08477  2.52027  4.53907  3.57246  2.95105  3.99416  2.15586  3.20315  4.26350  2.60187  3.96207  2.84890  1.81610  2.38336  2.57049  3.59443  5.64681  4.27456     58 r x - -
          2.68618  4.42225  2.77519  2.73123  3.46354  2.40513  3.72494  3.29354  2.67741  2.69355  4.24690  2.90347  2.73739  3.18146  2.89801  2.37887  2.77519  2.98518  4.58477  3.61503
          0.04013  4.64982  3.51424  0.61958  0.77255  0.74668  0.64234
     46   2.62382  5.20230  2.67247  2.46405  4.53356  2.16269  3.58374  4.00198  2.38141  3.51197  4.27039  2.85453  3.04030  2.85239  2.99286  1.96210  2.79742  3.59058  5.66938  4.27288     59 s x - -
          2.68618  4.42225  2.77519  2.73123  3.46354  2.40513  3.72494  3.29354  2.67741  2.69355  4.24690  2.90347  2.73739  3.18146  2.89801  2.37887  2.77519  2.98518  4.58477  3.61503
          0.01468  4.62437  5.34671  0.61958  0.77255  0.73058  0.65707
     47   2.30201  4.81230  3.23722  2.67874  3.56251  2.48621  3.82353  3.41843  2.57930  2.89619  3.89796  3.17865  3.99541  2.79924  2.90033  1.88511  2.97644  2.72936  5.34397  4.03905     60 s x - -
          2.68627  4.42247  2.77541  2.73145  3.46376  2.40534  3.72457  3.29353  2.67682  2.69253  4.24711  2.90324  2.73761  3.18168  2.89810  2.37890  2.77541  2.98540  4.58499  3.61525
          0.72367  0.94375  2.07254  0.68430  0.70207  0.75885  0.63150
     48   2.72600  5.21417  2.21451  1.99364  4.54700  3.48163  3.37380  4.02641  2.33683  3.19025  4.25965  2.80477  3.88559  2.07344  2.92162  2.69003  2.95857  3.21823  5.65210  4.24512     63 e x - -
          2.68618  4.42225  2.77519  2.73123  3.46354  2.40513  3.72494  3.29354  2.67741  2.69355  4.24690  2.90347  2.73739  3.18146  2.89801  2.37887  2.77519  2.98518  4.58477  3.61503
          0.01643  4.51261  5.23495  0.61958  0.77255  0.92585  0.50450
     49   1.75560  4.41601  3.61931  3.06015  3.59631  3.65331  3.44215  2.58130  3.00802  2.66638  3.56180  3.44706  4.06375  3.31211  3.35422  2.80965  2.00357  2.41780  5.04385  3.81189     64 a x - -
          2.68618  4.42225  2.77519  2.73123  3.46354  2.40513  3.72494  3.29354  2.67741  2.69355  4.24690  2.90347  2.73739  3.18146  2.89801  2.37887  2.77519  2.98518  4.58477  3.61503
          0.01643  4.51261  5.23495  0.61958  0.77255  0.73623  0.65184
     50   2.79290  5.12695  3.09424  2.57432  4.53480  3.54381  3.79219  3.98161  2.48771  3.50481  4.28319  2.08574  3.52310  2.91279  1.66388  2.29851  2.79916  3.57994  5.66328  4.30845     65 r x - -
          2.68618  4.42225  2.77519  2.73123  3.46354  2.40513  3.72494  3.29354  2.67741  2.69355  4.24690  2.90347  2.73739  3.18146  2.89801  2.37887  2.77519  2.98518  4.58477  3.61503
          0.01529  4.58415  5.30650  0.61958  0.77255  0.36809  1.17783
     51   2.57324  5.26278  3.02425  2.16899  4.59804  1.87272  3.79970  4.06665  2.26091  3.57471  4.33323  2.70297  3.99020  2.90938  3.04326  2.08834  3.06161  3.43598  5.73010  4.33400     66 g x - -
          2.68597  4.42315  2.77548  2.73191  3.46338  2.40506  3.72584  3.29424  2.67772  2.69434  4.24779  2.90307  2.73711  3.18138  2.89801  2.37816  2.77461  2.98584  4.58385  3.61271
          0.30073  1.47144  3.50235  2.35814  0.09937  0.53822  0.87655
     52   2.78036  5.28312  2.43059  2.10307  4.62446  3.55181  3.45546  4.10806  2.19836  3.58667  4.32503  2.72314  3.94694  2.71823  2.79154  1.91122  2.73764  3.67181  5.71767  3.48027     86 s x - -
          2.68618  4.42225  2.77519  2.73123  3.46354  2.40513  3.72494  3.29354  2.67741  2.69355  4.24690  2.90347  2.73739  3.18146  2.89801  2.37887  2.77519  2.98518  4.58477  3.61503
          0.12075  4.73944  2.25381  0.61958  0.77255  0.50786  0.92075
     53   1.94375  5.22491  2.69213  2.36369  4.55499  2.85572  3.71871  4.03043  2.18414  3.26418  4.27014  2.66700  3.58796  2.82036  2.74743  2.53704  2.65519  3.60760  5.66703  4.26525     87 a x - -
          2.68618  4.42225  2.77519  2.73123  3.46354  2.40513  3.72494  3.29354  2.67741  2.69355  4.24690  2.90347  2.73739  3.18146  2.89801  2.37887  2.77519  2.98518  4.58477  3.61503
          0.07280  4.66043  2.80100  0.61958  0.77255  0.73021  0.65741
     54   2.63033  5.05414  3.06276  2.50586  4.32980  2.10390  3.38709  3.76907  2.31578  3.12409  4.11407  2.94379  3.56503  2.71122  2.68231  2.54008  2.67445  3.17603  5.53063  3.41677     88 g x - -
          2.68618  4.42225  2.77519  2.73123  3.46354  2.40513  3.72494  3.29354  2.67741  2.69355  4.24690  2.90347  2.73739  3.18146  2.89801  2.37887  2.77519  2.98518  4.58477  3.61503
          0.01501  4.60264  5.32499  0.61958  0.77255  0.73989  0.64849
     55   1.86541  5.17953  2.85310  2.34474  4.49638  3.29794  3.71547  3.96228  2.28281  3.47270  4.22865  3.00381  3.13132  2.69795  2.45080  2.45762  2.97232  3.09575  5.62993  4.23742     89 a x - -
          2.68618  4.42225  2.77519  2.73123  3.46354  2.40513  3.72494  3.29354  2.67741  2.69355  4.24690  2.90347  2.73739  3.18146  2.89801  2.37887  2.77519  2.98518  4.58477  3.61503
          0.15007  4.62759  2.04353  0.61958  0.77255  0.47114  0.97894
     56   2.20670  5.22819  2.54937  2.18839  4.56533  3.13731  3.07951  4.04592  2.33852  3.53011  4.27112  2.55384  3.55643  2.79913  2.77697  2.48977  2.62229  3.35954  5.66560  4.25915     90 e x - -
          2.68618  4.42225  2.77519  2.73123  3.46354  2.40513  3.72494  3.29354  2.67741  2.69355  4.24690  2.90347  2.73739  3.18146  2.89801  2.37887  2.77519  2.98518  4.58477  3.61503
          0.01479  4.61719  5.33954  0.61958  0.77255  0.33202  1.26397
     57   2.64017  5.19820  2.92670  2.42826  4.50088  3.58631  2.96363  3.59369  2.24432  3.48514  4.25036  3.07243  3.20869  2.75649  3.01640  2.55508  1.74802  3.56587  5.65704  3.51508     91 t x - -
          2.68618  4.42225  2.77519  2.73123  3.46354  2.40513  3.72494  3.29354  2.67741  2.69355  4.24690  2.90347  2.73739  3.18146  2.89801  2.37887  2.77519  2.98518  4.58477  3.61503
          0.01243  4.78963  5.51197  0.61958  0.77255  0.48576  0.95510
     58   2.52670  4.45898  3.79343  2.85306  3.32826  3.81058  3.83160  2.37244  2.97760  2.36935  3.56551  3.31231  4.18777  3.00495  3.48924  2.61310  2.84874  1.96626  5.04923  2.61230     92 v x - -
          2.68618  4.42225  2.77519  2.73123  3.46354  2.40513  3.72494  3.29354  2.67741  2.69355  4.24690  2.90347  2.73739  3.18146  2.89801  2.37887  2.77519  2.98518  4.58477  3.61503
          0.01243  4.78963  5.51197  0.61958  0.77255  0.48576  0.95510
     59   2.90344  4.35314  4.41292  3.83469  2.93462  4.00207  3.01280  2.40303  3.69913  2.41241  3.47010  3.98956  4.36704  3.62078  3.44975  3.29459  3.13473  2.47001  2.69840  1.51466     93 y x - -
          2.68618  4.42225  2.77519  2.73123  3.46354  2.40513  3.72494  3.29354  2.67741  2.69355  4.24690  2.90347  2.73739  3.18146  2.89801  2.37887  2.77519  2.98518  4.58477  3.61503
          0.01243  4.78963  5.51197  0.61958  0.77255  0.48576  0.95510
     60   2.80168  5.18810  3.10356  2.45059  4.48717  3.36385  3.78395  3.93972  1.94031  3.47211  3.74158  3.08338  3.62585  2.65603  2.27343  2.78912  2.02443  3.29455  5.64798  3.31480     94 k x - -
          2.68618  4.42225  2.77519  2.73123  3.46354  2.40513  3.72494  3.29354  2.67741  2.69355  4.24690  2.90347  2.73739  3.18146  2.89801  2.37887  2.77519  2.98518  4.58477  3.61503
          0.01243  4.78963  5.51197  0.61958  0.77255  0.48576  0.95510
     61   4.04199  0.13227  5.56378  5.54021  5.50030  4.39058  6.02481  4.95026  5.44512  4.73795  5.90713  5.36525  5.13705  5.74697  5.38019  4.30681  4.57668  4.59275  6.57830  5.75433     95 C x - -
          2.68618  4.42225  2.77519  2.73123  3.46354  2.40513  3.72494  3.29354  2.67741  2.69355  4.24690  2.90347  2.73739  3.18146  2.89801  2.37887  2.77519  2.98518  4.58477  3.61503
          0.04093  4.78963  3.44855  0.61958  0.77255  0.48576  0.95510
     62   2.40562  5.17337  2.79488  2.48235  4.48420  2.39285  3.79015  3.93769  2.55302  2.88905  4.24453  2.82310  3.28332  2.90677  3.03683  1.80131  2.88092  3.54996  5.65296  4.27326     96 s x - -
          2.68618  4.42225  2.77519  2.73123  3.46354  2.40513  3.72494  3.29354  2.67741  2.69355  4.24690  2.90347  2.73739  3.18146  2.89801  2.37887  2.77519  2.98518  4.58477  3.61503
          0.01279  4.76148  5.48383  0.61958  0.77255  0.44915  1.01658
     63   2.80501  5.17199  3.11587  2.55743  3.92614  3.60050  3.33782  3.60629  1.40703  3.45285  4.22756  2.61690  3.99179  2.90725  2.70154  2.63888  2.75344  3.53460  5.63472  3.50480     97 k x - -
          2.68618  4.42225  2.77519  2.73123  3.46354  2.40513  3.72494  3.29354  2.67741  2.69355  4.24690  2.90347  2.73739  3.18146  2.89801  2.37887  2.77519  2.98518  4.58477  3.61503
          0.01243  4.78963  5.51197  0.61958  0.77255  0.48576  0.95510
     64   2.91424  0.50437  4.85674  4.58735  4.51733  3.02751  5.14509  3.74967  4.36377  3.03889  4.62580  4.34226  4.43690  4.65526  4.46414  3.17218  3.41847  3.39391  6.00402  4.80324     98 C x - -
          2.68618  4.42225  2.77519  2.73123  3.46354  2.40513  3.72494  3.29354  2.67741  2.69355  4.24690  2.90347  2.73739  3.18146  2.89801  2.37887  2.77519  2.98518  4.58477  3.61503
          0.01243  4.78963  5.51197  0.61958  0.77255  0.48576  0.95510
     65   2.80146  5.16087  3.10844  2.35213  4.44870  2.34884  3.08942  3.89576  2.40169  2.59371  4.21744  2.90608  3.59988  2.38150  3.02887  2.79495  3.03252  3.52060  5.62829  2.58568     99 g x - -
          2.68618  4.42225  2.77519  2.73123  3.46354  2.40513  3.72494  3.29354  2.67741  2.69355  4.24690  2.90347  2.73739  3.18146  2.89801  2.37887  2.77519  2.98518  4.58477  3.61503
          0.01243  4.78963  5.51197  0.61958  0.77255  0.48576  0.95510
     66   2.31776  5.24767  2.88575  2.40862  3.24404  3.21901  3.76666  4.03929  2.09739  3.54295  4.29455  2.90865  3.96992  2.43692  2.82807  2.06346  2.74646  3.62574  5.69453  3.71873    100 s x - -
          2.68618  4.42225  2.77519  2.73123  3.46354  2.40513  3.72494  3.29354  2.67741  2.69355  4.24690  2.90347  2.73739  3.18146  2.89801  2.37887  2.77519  2.98518  4.58477  3.61503
          0.31782  4.78963  1.33200  0.61958  0.77255  0.48576  0.95510
     67   2.69546  4.77046  2.81505  2.62047  3.56550  3.55499  3.27132  3.37476  2.60873  3.01398  3.85174  2.93532  3.94378  2.95134  2.87170  2.47723  2.74503  2.89915  5.29019  2.05078    101 y x - -
          2.68618  4.42225  2.77519  2.73123  3.46354  2.40513  3.72494  3.29354  2.67741  2.69355  4.24690  2.90347  2.73739  3.18146  2.89801  2.37887  2.77519  2.98518  4.58477  3.61503
          0.01683  4.48864  5.21099  0.61958  0.77255  0.27630  1.42125
     68   2.66283  5.23575  3.07312  2.25752  4.55288  2.67784  3.58740  3.67206  2.13387  3.52872  4.28404  2.76018  3.97317  2.87636  2.47651  2.57899  2.03967  3.61133  4.49948  4.29264    102 t x - -
          2.68618  4.42225  2.77519  2.73123  3.46354  2.40513  3.72494  3.29354  2.67741  2.69355  4.24690  2.90347  2.73739  3.18146  2.89801  2.37887  2.77519  2.98518  4.58477  3.61503
          0.14595  4.78963  2.05978  0.61958  0.77255  0.48576  0.95510
     69   2.77428  4.52170  3.61902  3.07451  1.95269  3.72204  3.99542  3.05577  3.03728  2.76017  3.65431  2.95990  4.12579  3.34153  3.39466  1.85804  2.39775  2.82304  5.04809  3.34191    103 s x - -
          2.68618  4.42225  2.77519  2.73123  3.46354  2.40513  3.72494  3.29354  2.67741  2.69355  4.24690  2.90347  2.73739  3.18146  2.89801  2.37887  2.77519  2.98518  4.58477  3.61503
          0.01419  4.65787  5.38022  0.61958  0.77255  0.35685  1.20356
     70   2.68012  5.29639  2.38240  2.39821  4.63779  3.56900  3.75673  4.12115  1.86450  3.60005  4.33807  2.64693  2.93510  2.49025  2.81635  2.56217  2.74799  3.25281  5.73119  3.88195    104 k x - -
          2.68618  4.42225  2.77519  2.73123  3.46354  2.40513  3.72494  3.29354  2.67741  2.69355  4.24690  2.90347  2.73739  3.18146  2.89801  2.37887  2.77519  2.98518  4.58477  3.61503
          0.01243  4.78963  5.51197  0.61958  0.77255  0.48576  0.95510
     71   2.83019  5.31912  2.27720  2.42176  4.65288  3.57910  3.78908  4.13301  2.21852  3.62062  4.36738  1.85015  3.98729  2.89215  3.03438  2.18676  2.54702  3.36690  5.75990  4.35119    105 n x - -
          2.68618  4.42225  2.77519  2.73123  3.46354  2.40513  3.72494  3.29354  2.67741  2.69355  4.24690  2.90347  2.73739  3.18146  2.89801  2.37887  2.77519  2.98518  4.58477  3.61503
          0.01243  4.78963  5.51197  0.61958  0.77255  0.48576  0.95510
     72   2.55975  5.10542  3.13379  2.42094  3.90834  2.59102  3.80099  3.81312  2.28211  3.37852  4.16655  3.10871  3.75376  2.17392  3.04996  2.41301  2.72136  2.63570  5.58534  3.40601    106 q x - -
          2.68618  4.42225  2.77519  2.73123  3.46354  2.40513  3.72494  3.29354  2.67741  2.69355  4.24690  2.90347  2.73739  3.18146  2.89801  2.37887  2.77519  2.98518  4.58477  3.61503
          0.01243  4.78963  5.51197  0.61958  0.77255  0.48576  0.95510
     73   2.67273  4.24038  2.00579  2.22105  4.61026  3.57202  3.11274  4.08808  2.50030  3.57720  4.32075  2.53563  3.96551  2.72044  2.84331  2.17820  2.87471  3.35644  5.71669  3.87252    107 d x - -
          2.68618  4.42225  2.77519  2.73123  3.46354  2.40513  3.72494  3.29354  2.67741  2.69355  4.24690  2.90347  2.73739  3.18146  2.89801  2.37887  2.77519  2.98518  4.58477  3.61503
          0.01243  4.78963  5.51197  0.61958  0.77255  0.48576  0.95510
     74   2.21667  5.28585  2.57791  1.84738  3.92763  3.33649  3.76088  4.10164  2.50003  3.33542  4.32912  2.40368  3.96565  2.66112  2.84335  2.37780  2.91434  3.67163  5.72397  4.31814    108 e x - -
          2.68618  4.42225  2.77519  2.73123  3.46354  2.40513  3.72494  3.29354  2.67741  2.69355  4.24690  2.90347  2.73739  3.18146  2.89801  2.37887  2.77519  2.98518  4.58477  3.61503
          0.01243  4.78963  5.51197  0.61958  0.77255  0.48576  0.95510
     75   2.66877  4.27777  4.58533  3.99349  2.58604  4.00272  4.25246  2.71071  3.82470  2.33397  3.38998  4.07209  4.36610  3.36465  3.91078  3.30503  3.10042  1.52307  4.05012  1.83337    109 v x - -
          2.68618  4.42225  2.77519  2.73123  3.46354  2.40513  3.72494  3.29354  2.67741  2.69355  4.24690  2.90347  2.73739  3.18146  2.89801  2.37887  2.77519  2.98518  4.58477  3.61503
          0.01243  4.78963  5.51197  0.61958  0.77255  0.48576  0.95510
     76   2.54882  4.73219  3.40890  2.42058  2.53783  2.92704  3.92780  2.73804  2.71635  2.55979  3.82276  2.76943  4.08639  2.71624  3.05934  2.92326  2.87607  2.49053  5.28287  4.00667    110 e x - -
          2.68618  4.42225  2.77519  2.73123  3.46354  2.40513  3.72494  3.29354  2.67741  2.69355  4.24690  2.90347  2.73739  3.18146  2.89801  2.37887  2.77519  2.98518  4.58477  3.61503
          0.01243  4.78963  5.51197  0.61958  0.77255  0.48576  0.95510
     77   1.97488  5.28426  2.89663  2.20111  4.62080  3.57104  3.48314  4.10066  2.05368  3.58579  4.32721  2.41521  3.96439  2.72925  2.72335  2.45372  2.90439  3.67032  4.53873  3.92841    111 a x - -
          2.68618  4.42225  2.77519  2.73123  3.46354  2.40513  3.72494  3.29354  2.67741  2.69355  4.24690  2.90347  2.73739  3.18146  2.89801  2.37887  2.77519  2.98518  4.58477  3.61503
          0.01243  4.78963  5.51197  0.61958  0.77255  0.48576  0.95510
     78   3.49877  5.30842  3.97317  3.72735  3.65042  4.08475  0.50321  4.13950  3.44335  3.65808  4.76285  4.02711  4.67789  3.99981  3.66990  3.61752  3.85942  3.18891  5.21531  3.61797    112 H x - -
          2.68618  4.42225  2.77519  2.73123  3.46354  2.40513  3.72494  3.29354  2.67741  2.69355  4.24690  2.90347  2.73739  3.18146  2.89801  2.37887  2.77519  2.98518  4.58477  3.61503
          0.01243  4.78963  5.51197  0.61958  0.77255  0.48576  0.95510
     79   2.63939  4.13290  3.35297  2.71789  3.58593  3.14826  3.89776  2.95226  2.35336  2.82368  3.85737  3.08591  4.06232  1.84464  3.09881  2.89414  3.02006  3.07122  4.14071  2.80753    113 q x - -
          2.68618  4.42225  2.77519  2.73123  3.46354  2.40513  3.72494  3.29354  2.67741  2.69355  4.24690  2.90347  2.73739  3.18146  2.89801  2.37887  2.77519  2.98518  4.58477  3.61503
          0.01276  4.76392  5.48627  0.61958  0.77255  0.48576  0.95510
     80   1.92989  3.53202  2.86555  2.27102  4.49207  3.06100  3.76189  3.95044  2.18229  3.26654  4.23934  2.83606  3.96162  2.87329  2.99999  2.25993  2.73309  3.55596  5.64541  4.26036    114 a x - -
          2.68618  4.42225  2.77519  2.73123  3.46354  2.40513  3.72494  3.29354  2.67741  2.69355  4.24690  2.90347  2.73739  3.18146  2.89801  2.37887  2.77519  2.98518  4.58477  3.61503
          0.01302  4.74367  5.46601  0.61958  0.77255  0.48576  0.95510
     81   2.00664  5.24180  2.86392  2.39906  4.57528  3.53741  3.17553  3.73593  2.18820  3.54196  4.28559  2.57810  3.93068  2.41545  2.60173  2.48170  2.84948  3.62621  5.68130  3.81460    115 a x - -
          2.68618  4.42225  2.77519  2.73123  3.46354  2.40513  3.72494  3.29354  2.67741  2.69355  4.24690  2.90347  2.73739  3.18146  2.89801  2.37887  2.77519  2.98518  4.58477  3.61503
          0.01373  4.69061  5.41296  0.61958  0.77255  0.48576  0.95510
     82   2.62258  1.75178  3.41024  2.84763  3.86189  3.19263  3.90854  3.24013  2.43257  2.91699  3.78213  3.09498  4.06313  3.14437  2.77040  2.77837  3.00410  2.77426  5.24124  3.53059    116 c x - -
          2.68618  4.42225  2.77519  2.73123  3.46354  2.40513  3.72494  3.29354  2.67741  2.69355  4.24690  2.90347  2.73739  3.18146  2.89801  2.37887  2.77519  2.98518  4.58477  3.61503
          0.01373  4.69061  5.41296  0.61958  0.77255  0.48576  0.95510
     83   2.86322  5.37788  2.23529  2.46197  4.71189  3.27849  2.06806  4.19940  2.12596  3.67697  4.42824  2.10848  3.98808  2.73115  3.06409  2.71821  3.10052  3.76402  5.81008  4.38981    117 h x - -
          2.68618  4.42225  2.77519  2.73123  3.46354  2.40513  3.72494  3.29354  2.67741  2.69355  4.24690  2.90347  2.73739  3.18146  2.89801  2.37887  2.77519  2.98518  4.58477  3.61503
          0.01373  4.69061  5.41296  0.61958  0.77255  0.48576  0.95510
     84   2.76301  3.86947  2.94308  2.54521  4.36132  1.79775  3.77167  3.79971  2.28207  3.36181  4.14829  3.07606  2.96440  2.75899  2.91342  2.48510  2.99689  3.19194  5.56499  4.20299    118 g x - -
          2.68618  4.42225  2.77519  2.73123  3.46354  2.40513  3.72494  3.29354  2.67741  2.69355  4.24690  2.90347  2.73739  3.18146  2.89801  2.37887  2.77519  2.98518  4.58477  3.61503
          0.05297  4.69061  3.16043  0.61958  0.77255  0.48576  0.95510
     85   2.61817  5.15781  3.01321  2.20303  4.46863  3.52295  3.71771  3.52173  2.08042  3.44876  4.21077  1.88999  3.25451  2.82794  2.95003  2.48540  2.97186  3.18200  5.61376  4.22661    119 n x - -
          2.68618  4.42225  2.77519  2.73123  3.46354  2.40513  3.72494  3.29354  2.67741  2.69355  4.24690  2.90347  2.73739  3.18146  2.89801  2.37887  2.77519  2.98518  4.58477  3.61503
          0.07868  4.60900  2.72265  0.61958  0.77255  0.56137  0.84497
     86   2.71329  5.16750  2.68575  2.33379  4.49024  3.49539  3.68427  3.58681  1.87134  3.21940  3.89388  2.97217  3.49437  2.66080  2.60868  2.11822  2.78524  3.54613  5.61341  4.21729    120 k x - -
          2.68618  4.42225  2.77519  2.73123  3.46354  2.40513  3.72494  3.29354  2.67741  2.69355  4.24690  2.90347  2.73739  3.18146  2.89801  2.37887  2.77519  2.98518  4.58477  3.61503
          0.08873  4.54621  2.59960  0.61958  0.77255  0.66359  0.72361
     87   2.54411  4.61072  3.30565  2.48012  3.78398  2.83414  3.40981  2.42665  2.59264  2.56073  3.70255  3.21691  3.97715  3.05173  3.13677  2.71679  2.25026  2.74366  5.16337  3.88934    121 t x - -
          2.68618  4.42225  2.77519  2.73123  3.46354  2.40513  3.72494  3.29354  2.67741  2.69355  4.24690  2.90347  2.73739  3.18146  2.89801  2.37887  2.77519  2.98518  4.58477  3.61503
          0.05256  4.47455  3.22372  0.61958  0.77255  0.64211  0.74693
     88   2.69582  5.05668  2.83849  1.99530  4.34473  2.68888  3.68779  3.79211  2.44916  2.77610  4.11319  2.98696  3.88551  2.55428  2.72111  2.40245  2.78961  3.41639  3.76745  4.15164    122 e x - -
          2.68618  4.42225  2.77519  2.73123  3.46354  2.40513  3.72494  3.29354  2.67741  2.69355  4.24690  2.90347  2.73739  3.18146  2.89801  2.37887  2.77519  2.98518  4.58477  3.61503
          0.11141  4.48729  2.36259  0.61958  0.77255  0.74588  0.64305
     89   2.53408  4.69849  2.61284  2.62223  2.84667  3.53582  3.75469  3.28639  2.42014  2.19296  3.78268  2.72461  3.52504  2.94966  3.04955  2.75272  2.89779  3.00597  5.23102  3.65482    123 l x - -
          2.68618  4.42225  2.77519  2.73123  3.46354  2.40513  3.72494  3.29354  2.67741  2.69355  4.24690  2.90347  2.73739  3.18146  2.89801  2.37887  2.77519  2.98518  4.58477  3.61503
          0.03986  4.39440  3.62201  0.61958  0.77255  0.63725  0.75235
     90   2.68976  4.95655  3.05028  2.30792  4.21475  3.50580  3.38998  3.34538  2.48413  2.97367  4.02169  2.84754  2.67128  2.57605  2.80964  2.70606  2.17574  3.05109  5.44471  4.09470    124 t x - -
          2.68628  4.42261  2.77544  2.73150  3.46390  2.40516  3.72501  3.29390  2.67730  2.69377  4.24725  2.90348  2.73689  3.18182  2.89823  2.37849  2.77509  2.98505  4.58513  3.61360
          0.94214  0.55628  3.30029  0.93672  0.49743  0.77018  0.62162
     91   2.69030  5.13894  2.95060  2.06272  4.46129  3.46732  3.65678  3.26981  2.20939  3.43271  4.18684  2.17056  3.51074  2.48391  2.71325  2.55428  2.76503  3.51756  5.58365  4.19032    131 e x - -
          2.68618  4.42225  2.77519  2.73123  3.46354  2.40513  3.72494  3.29354  2.67741  2.69355  4.24690  2.90347  2.73739  3.18146  2.89801  2.37887  2.77519  2.98518  4.58477  3.61503
          0.12221  4.43642  2.27111  0.61958  0.77255  0.80847  0.58976
     92   2.64237  4.23091  3.78651  3.21349  2.82917  3.68152  3.97135  2.38918  3.13888  2.30886  3.34413  3.53770  2.97911  3.40829  3.42071  2.24928  2.52589  2.18052  4.84043  3.62954    132 v x - -
          2.68618  4.42225  2.77519  2.73123  3.46354  2.40513  3.72494  3.29354  2.67741  2.69355  4.24690  2.90347  2.73739  3.18146  2.89801  2.37887  2.77519  2.98518  4.58477  3.61503
          0.10123  4.33389  2.48697  0.61958  0.77255  0.81766  0.58243
     93   2.64272  3.89184  3.04470  1.87771  4.07284  3.47347  3.35213  3.19060  2.32467  3.09304  3.90741  3.00601  3.86345  2.70444  2.93059  2.67870  2.44543  3.16718  5.33826  3.59785    133 e x - -
          2.68618  4.42225  2.77519  2.73123  3.46354  2.40513  3.72494  3.29354  2.67741  2.69355  4.24690  2.90347  2.73739  3.18146  2.89801  2.37887  2.77519  2.98518  4.58477  3.61503
          0.02036  4.30031  5.02266  0.61958  0.77255  0.94640  0.49125
     94   2.14289  3.46487  3.91005  3.33420  2.83586  3.70030  4.00823  2.59068  3.24331  2.05068  3.29525  2.71439  4.08047  3.49553  3.48773  2.97896  2.87335  2.06100  4.79817  3.59392    134 l x - -
          2.68618  4.42225  2.77519  2.73123  3.46354  2.40513  3.72494  3.29354  2.67741  2.69355  4.24690  2.90347  2.73739  3.18146  2.89801  2.37887  2.77519  2.98518  4.58477  3.61503
          0.07928  4.30031  2.77013  0.61958  0.77255  0.94640  0.49125
     95   2.64221  4.52222  3.30903  2.73832  3.69200  3.55328  3.76816  2.39482  2.38317  2.54779  3.61582  2.96035  3.93491  2.74667  2.62906  2.78623  2.87098  2.33100  5.07391  3.81360    135 v x - -
          2.68618  4.42225  2.77519  2.73123  3.46354  2.40513  3.72494  3.29354  2.67741  2.69355  4.24690  2.90347  2.73739  3.18146  2.89801  2.37887  2.77519  2.98518  4.58477  3.61503
          0.02158  4.24261  4.96496  0.61958  0.77255  0.91674  0.51053
     96   2.73634  5.21806  1.95725  2.33386  4.54910  2.80661  3.66620  4.02647  2.17848  3.51537  4.27811  2.54665  3.85612  2.77899  2.35437  2.69180  2.97415  3.60454  5.65620  4.24759    136 d x - -
          2.68618  4.42225  2.77519  2.73123  3.46354  2.40513  3.72494  3.29354  2.67741  2.69355  4.24690  2.90347  2.73739  3.18146  2.89801  2.37887  2.77519  2.98518  4.58477  3.61503
          0.05864  4.27967  3.14409  0.61958  0.77255  0.96429  0.48006
     97   2.14903  4.88591  2.78736  2.43936  4.14728  3.44139  3.65781  2.83373  2.10610  3.15856  3.96281  2.61447  3.36466  2.79920  2.91043  2.65819  2.87248  3.23093  5.38595  4.03947    137 k x - -
          2.68512  4.42199  2.77561  2.73149  3.46356  2.40574  3.72553  3.29331  2.67781  2.69430  4.24683  2.90332  2.73823  3.18184  2.89691  2.37883  2.77424  2.98547  4.58092  3.61422
          0.72374  0.66346        *  2.19639  0.11789  0.00000        *
//
