# Supplementary material for: Remote homology clustering identifies lowly conserved families of effector proteins in plant-pathogenic fungi
Source: Microb Genom. 2021 Sep 1;7(9):000637. doi: 10.1099/mgen.0.000637 (PMC8715435; doi:10.1099/mgen.0.000637)
Supplement: Supplementary material 16 [file mgen-7-0637-s0016.zip › hmms/markov-PC_07O88I.hmm]

HMMER3/f [3.3 | Nov 2019]
NAME  markov-PC_07O88I
LENG  98
ALPH  amino
RF    yes
MM    no
CONS  yes
CS    no
MAP   yes
DATE  Thu Jul 23 11:30:38 2020
NSEQ  9
EFFN  1.120605
CKSUM 917092969
STATS LOCAL MSV       -9.7381  0.71803
STATS LOCAL VITERBI  -10.0579  0.71803
STATS LOCAL FORWARD   -4.4312  0.71803
HMM          A        C        D        E        F        G        H        I        K        L        M        N        P        Q        R        S        T        V        W        Y   
            m->m     m->i     m->d     i->m     i->i     d->m     d->d
  COMPO   2.37405  3.77190  2.96995  2.72510  3.36390  2.79857  3.86465  2.78291  2.63207  2.61619  3.65118  3.17113  3.48586  3.07160  2.98097  2.62034  2.67742  2.68260  4.65024  3.55399
          2.68618  4.42225  2.77519  2.73123  3.46354  2.40513  3.72494  3.29354  2.67741  2.69355  4.24690  2.90347  2.73739  3.18146  2.89801  2.37887  2.77519  2.98518  4.58477  3.61503
          0.02134  4.25352  4.97587  0.61958  0.77255  0.00000        *
      1   3.31935  4.81587  4.48863  4.12855  3.44099  4.13743  4.77562  2.65827  3.87203  1.99155  0.79740  4.35368  4.61443  4.23599  4.02884  3.70023  3.63984  2.70594  5.32195  4.11110      1 m x - -
          2.68618  4.42225  2.77519  2.73123  3.46354  2.40513  3.72494  3.29354  2.67741  2.69355  4.24690  2.90347  2.73739  3.18146  2.89801  2.37887  2.77519  2.98518  4.58477  3.61503
          0.02134  4.25352  4.97587  0.61958  0.77255  0.48576  0.95510
      2   3.20520  5.24495  3.62186  2.99040  4.42215  3.80021  2.90519  4.06622  2.07696  3.50951  4.40618  3.37634  4.18906  2.94045  0.95583  3.21617  3.38389  3.76075  5.44482  4.18505      2 r x - -
          2.68618  4.42225  2.77519  2.73123  3.46354  2.40513  3.72494  3.29354  2.67741  2.69355  4.24690  2.90347  2.73739  3.18146  2.89801  2.37887  2.77519  2.98518  4.58477  3.61503
          0.02134  4.25352  4.97587  0.61958  0.77255  0.48576  0.95510
      3   2.81105  4.34296  4.06491  3.53820  1.79488  3.82681  4.02851  2.67163  3.43178  1.78991  3.36041  3.76648  4.22574  3.67156  3.65313  2.24729  3.06569  2.53186  4.61629  3.19576      3 l x - -
          2.68618  4.42225  2.77519  2.73123  3.46354  2.40513  3.72494  3.29354  2.67741  2.69355  4.24690  2.90347  2.73739  3.18146  2.89801  2.37887  2.77519  2.98518  4.58477  3.61503
          0.02134  4.25352  4.97587  0.61958  0.77255  0.48576  0.95510
      4   3.06406  5.70008  1.54771  1.83037  4.98480  3.34510  3.87370  4.52218  2.88541  3.98999  4.82491  1.58066  3.96107  3.03186  3.49333  2.93791  3.34832  4.07222  6.13840  4.61111      4 d x - -
          2.68618  4.42225  2.77519  2.73123  3.46354  2.40513  3.72494  3.29354  2.67741  2.69355  4.24690  2.90347  2.73739  3.18146  2.89801  2.37887  2.77519  2.98518  4.58477  3.61503
          0.02134  4.25352  4.97587  0.61958  0.77255  0.48576  0.95510
      5   1.87335  4.72419  2.43101  2.58802  4.28707  3.31484  3.84067  3.70540  2.68713  3.31814  4.12724  3.06020  3.85006  3.00433  3.14561  2.21389  2.02122  3.30546  5.54854  4.21950      5 a x - -
          2.68618  4.42225  2.77519  2.73123  3.46354  2.40513  3.72494  3.29354  2.67741  2.69355  4.24690  2.90347  2.73739  3.18146  2.89801  2.37887  2.77519  2.98518  4.58477  3.61503
          0.02134  4.25352  4.97587  0.61958  0.77255  0.48576  0.95510
      6   2.86270  5.29200  1.79682  1.99597  4.61513  3.37384  3.79105  4.07251  2.68459  3.61676  4.42928  2.86527  3.91069  2.93783  3.21393  2.80899  1.74904  3.67586  5.80307  4.37298      6 t x - -
          2.68618  4.42225  2.77519  2.73123  3.46354  2.40513  3.72494  3.29354  2.67741  2.69355  4.24690  2.90347  2.73739  3.18146  2.89801  2.37887  2.77519  2.98518  4.58477  3.61503
          0.02134  4.25352  4.97587  0.61958  0.77255  0.48576  0.95510
      7   2.83419  4.26142  4.37872  3.80593  1.90198  3.96328  4.21380  2.10839  3.66827  1.61415  3.17262  3.97372  4.30674  3.85559  3.81244  2.79509  3.06808  2.31743  4.74732  3.47297      7 l x - -
          2.68618  4.42225  2.77519  2.73123  3.46354  2.40513  3.72494  3.29354  2.67741  2.69355  4.24690  2.90347  2.73739  3.18146  2.89801  2.37887  2.77519  2.98518  4.58477  3.61503
          0.02134  4.25352  4.97587  0.61958  0.77255  0.48576  0.95510
      8   3.78900  5.08264  4.76782  4.56939  0.54767  4.35658  4.10893  3.28484  4.47188  2.57247  3.96622  4.47330  4.81747  4.53732  4.49621  4.02795  4.09582  3.30111  4.27274  2.60346      8 F x - -
          2.68618  4.42225  2.77519  2.73123  3.46354  2.40513  3.72494  3.29354  2.67741  2.69355  4.24690  2.90347  2.73739  3.18146  2.89801  2.37887  2.77519  2.98518  4.58477  3.61503
          0.02134  4.25352  4.97587  0.61958  0.77255  0.48576  0.95510
      9   1.92853  4.33102  3.78170  3.28935  3.76737  3.48137  4.19735  2.28099  3.21995  2.71573  3.69546  3.56407  4.03873  3.53146  3.53146  2.84160  1.55794  2.48262  5.27398  4.05366      9 t x - -
          2.68618  4.42225  2.77519  2.73123  3.46354  2.40513  3.72494  3.29354  2.67741  2.69355  4.24690  2.90347  2.73739  3.18146  2.89801  2.37887  2.77519  2.98518  4.58477  3.61503
          0.02134  4.25352  4.97587  0.61958  0.77255  0.48576  0.95510
     10   3.17087  4.49209  4.98736  4.39914  2.16743  4.42223  4.74064  1.84033  4.24865  1.33708  2.42094  4.52724  4.66058  4.31393  4.29265  3.75510  3.39350  1.97434  5.07750  3.98373     10 l x - -
          2.68618  4.42225  2.77519  2.73123  3.46354  2.40513  3.72494  3.29354  2.67741  2.69355  4.24690  2.90347  2.73739  3.18146  2.89801  2.37887  2.77519  2.98518  4.58477  3.61503
          0.02134  4.25352  4.97587  0.61958  0.77255  0.48576  0.95510
     11   0.57954  4.43092  3.89819  3.72825  4.48005  3.24168  4.69786  3.66676  3.75586  3.52890  4.53131  3.76593  4.01840  4.06334  3.96661  2.78461  3.08939  3.25135  5.86624  4.71708     11 A x - -
          2.68618  4.42225  2.77519  2.73123  3.46354  2.40513  3.72494  3.29354  2.67741  2.69355  4.24690  2.90347  2.73739  3.18146  2.89801  2.37887  2.77519  2.98518  4.58477  3.61503
          0.02134  4.25352  4.97587  0.61958  0.77255  0.48576  0.95510
     12   3.56328  4.85589  5.09247  4.59244  1.94558  4.72450  4.67318  2.44693  4.44008  0.80082  3.02253  4.72472  4.90505  4.46156  4.49247  4.10578  3.78351  2.62757  4.84133  3.43895     12 l x - -
          2.68618  4.42225  2.77519  2.73123  3.46354  2.40513  3.72494  3.29354  2.67741  2.69355  4.24690  2.90347  2.73739  3.18146  2.89801  2.37887  2.77519  2.98518  4.58477  3.61503
          0.02134  4.25352  4.97587  0.61958  0.77255  0.48576  0.95510
     13   3.33778  4.59992  5.16650  4.63727  3.48436  4.75387  5.22154  1.11253  4.52100  1.45487  3.26331  4.83931  4.96433  4.67604  4.64669  4.13372  3.57971  1.66363  5.54576  4.42374     13 i x - -
          2.68618  4.42225  2.77519  2.73123  3.46354  2.40513  3.72494  3.29354  2.67741  2.69355  4.24690  2.90347  2.73739  3.18146  2.89801  2.37887  2.77519  2.98518  4.58477  3.61503
          0.02134  4.25352  4.97587  0.61958  0.77255  0.48576  0.95510
     14   1.46824  4.31022  3.81719  3.28439  3.61568  3.57801  4.14399  2.61415  3.21025  2.56443  2.98878  3.58172  4.07205  3.50723  3.51636  2.90615  2.57538  2.08607  5.13711  3.92257     14 a x - -
          2.68618  4.42225  2.77519  2.73123  3.46354  2.40513  3.72494  3.29354  2.67741  2.69355  4.24690  2.90347  2.73739  3.18146  2.89801  2.37887  2.77519  2.98518  4.58477  3.61503
          0.02134  4.25352  4.97587  0.61958  0.77255  0.48576  0.95510
     15   1.82183  4.32632  3.84552  3.34781  3.60416  3.57140  4.19093  2.66490  3.25339  1.59403  3.53938  3.62120  4.08768  3.56348  3.53698  2.92267  2.37121  2.47066  5.15742  3.94963     15 l x - -
          2.68618  4.42225  2.77519  2.73123  3.46354  2.40513  3.72494  3.29354  2.67741  2.69355  4.24690  2.90347  2.73739  3.18146  2.89801  2.37887  2.77519  2.98518  4.58477  3.61503
          0.02134  4.25352  4.97587  0.61958  0.77255  0.48576  0.95510
     16   2.66609  4.68289  3.17014  2.62166  3.77052  3.52458  2.52148  3.27166  2.55746  2.42946  3.76843  3.10784  2.69437  2.65220  2.96886  2.75283  2.89600  2.99582  5.13453  3.26846     16 l x - -
          2.68618  4.42225  2.77519  2.73123  3.46354  2.40513  3.72494  3.29354  2.67741  2.69355  4.24690  2.90347  2.73739  3.18146  2.89801  2.37887  2.77519  2.98518  4.58477  3.61503
          0.02134  4.25352  4.97587  0.61958  0.77255  0.48576  0.95510
     17   2.67664  4.42354  3.48538  2.93761  2.51628  3.62454  3.85278  2.89674  2.86673  2.05954  3.49627  3.34692  4.01193  2.26808  3.21654  2.49145  2.91221  2.68818  4.90033  3.59211     17 l x - -
          2.68618  4.42225  2.77519  2.73123  3.46354  2.40513  3.72494  3.29354  2.67741  2.69355  4.24690  2.90347  2.73739  3.18146  2.89801  2.37887  2.77519  2.98518  4.58477  3.61503
          0.02134  4.25352  4.97587  0.61958  0.77255  0.48576  0.95510
     18   2.60404  3.21922  2.72625  2.88139  2.37824  2.30922  3.87120  2.98870  2.87157  2.69880  3.58691  3.29093  3.95180  3.17633  3.24619  2.79183  2.86932  2.73995  5.02520  3.75458     18 g x - -
          2.68618  4.42225  2.77519  2.73123  3.46354  2.40513  3.72494  3.29354  2.67741  2.69355  4.24690  2.90347  2.73739  3.18146  2.89801  2.37887  2.77519  2.98518  4.58477  3.61503
          0.02134  4.25352  4.97587  0.61958  0.77255  0.48576  0.95510
     19   2.06355  4.34293  3.56325  3.07887  4.04401  2.08639  4.09793  3.41390  3.05678  3.11610  3.96508  3.36120  3.85966  3.35976  3.41957  2.11437  2.07348  2.35587  5.42148  4.18660     19 a x - -
          2.68618  4.42225  2.77519  2.73123  3.46354  2.40513  3.72494  3.29354  2.67741  2.69355  4.24690  2.90347  2.73739  3.18146  2.89801  2.37887  2.77519  2.98518  4.58477  3.61503
          0.02134  4.25352  4.97587  0.61958  0.77255  0.48576  0.95510
     20   1.41895  4.28244  3.78028  3.44974  4.31096  3.13819  4.42466  3.48609  3.42483  3.34254  4.23994  3.54688  3.88008  3.72628  3.70432  2.58948  1.29546  3.06125  5.71887  4.52305     20 t x - -
          2.68618  4.42225  2.77519  2.73123  3.46354  2.40513  3.72494  3.29354  2.67741  2.69355  4.24690  2.90347  2.73739  3.18146  2.89801  2.37887  2.77519  2.98518  4.58477  3.61503
          0.02134  4.25352  4.97587  0.61958  0.77255  0.48576  0.95510
     21   0.57954  4.43092  3.89819  3.72825  4.48005  3.24168  4.69786  3.66676  3.75586  3.52890  4.53131  3.76593  4.01840  4.06334  3.96661  2.78461  3.08939  3.25135  5.86624  4.71708     21 A x - -
          2.68612  4.42242  2.77434  2.73116  3.46371  2.40530  3.72512  3.29371  2.67688  2.69372  4.24707  2.90364  2.73732  3.18164  2.89818  2.37904  2.77511  2.98536  4.58494  3.61521
          0.10876  2.34182  4.97587  1.87239  0.16695  0.48576  0.95510
     22   1.25815  4.27912  3.78663  3.45453  4.31434  3.13448  4.42718  3.49450  3.42999  3.34811  4.24297  3.54775  3.87755  3.72915  3.70931  2.58557  1.45877  3.06602  5.72115  4.52625     33 a x - -
          2.68618  4.42225  2.77519  2.73123  3.46354  2.40513  3.72494  3.29354  2.67741  2.69355  4.24690  2.90347  2.73739  3.18146  2.89801  2.37887  2.77519  2.98518  4.58477  3.61503
          0.02134  4.25352  4.97587  0.61958  0.77255  0.48576  0.95510
     23   1.88407  4.91031  3.19080  2.74459  4.44354  3.48534  3.84101  3.77808  1.30334  3.39231  4.25164  3.18763  3.98703  3.00022  2.70664  2.85704  3.09054  3.42352  5.58070  4.31463     34 k x - -
          2.68618  4.42225  2.77519  2.73123  3.46354  2.40513  3.72494  3.29354  2.67741  2.69355  4.24690  2.90347  2.73739  3.18146  2.89801  2.37887  2.77519  2.98518  4.58477  3.61503
          0.02134  4.25352  4.97587  0.61958  0.77255  0.48576  0.95510
     24   2.64047  4.31412  3.80295  3.28929  3.57006  1.88377  4.13271  2.64632  3.20612  2.52753  2.75705  3.58513  4.07816  3.51074  3.49962  2.92230  2.94347  1.79163  5.09816  3.87780     35 v x - -
          2.68618  4.42225  2.77519  2.73123  3.46354  2.40513  3.72494  3.29354  2.67741  2.69355  4.24690  2.90347  2.73739  3.18146  2.89801  2.37887  2.77519  2.98518  4.58477  3.61503
          0.02134  4.25352  4.97587  0.61958  0.77255  0.48576  0.95510
     25   3.10286  0.41341  4.68109  4.51950  4.44772  3.62962  5.08564  3.67606  4.35760  3.56367  4.70277  4.40989  4.36325  4.68804  4.40772  3.37282  3.60235  3.38922  5.75952  4.72755     36 C x - -
          2.68618  4.42225  2.77519  2.73123  3.46354  2.40513  3.72494  3.29354  2.67741  2.69355  4.24690  2.90347  2.73739  3.18146  2.89801  2.37887  2.77519  2.98518  4.58477  3.61503
          0.02134  4.25352  4.97587  0.61958  0.77255  0.48576  0.95510
     26   2.85903  5.29139  1.80975  2.32003  4.63068  3.38539  3.78030  4.10780  2.24389  3.62749  4.43304  2.88039  1.89712  2.92232  3.13467  2.80615  3.12320  3.70087  5.79055  4.37003     37 d x - -
          2.68618  4.42225  2.77519  2.73123  3.46354  2.40513  3.72494  3.29354  2.67741  2.69355  4.24690  2.90347  2.73739  3.18146  2.89801  2.37887  2.77519  2.98518  4.58477  3.61503
          0.02134  4.25352  4.97587  0.61958  0.77255  0.48576  0.95510
     27   4.03388  5.15701  4.97098  4.74732  1.28582  4.68632  3.57989  3.67313  4.56964  2.93567  4.24447  4.31510  4.97534  4.42124  4.51634  4.07503  4.24765  3.61125  3.68583  0.87323     38 y x - -
          2.68618  4.42225  2.77519  2.73123  3.46354  2.40513  3.72494  3.29354  2.67741  2.69355  4.24690  2.90347  2.73739  3.18146  2.89801  2.37887  2.77519  2.98518  4.58477  3.61503
          0.02134  4.25352  4.97587  0.61958  0.77255  0.48576  0.95510
     28   2.62947  4.40120  3.43037  2.86821  3.54696  3.58200  3.83332  2.62081  2.48020  2.61577  3.50768  3.29163  3.96790  3.13509  3.17256  2.03156  2.86372  2.19967  4.97894  3.18880     39 s x - -
          2.68618  4.42225  2.77519  2.73123  3.46354  2.40513  3.72494  3.29354  2.67741  2.69355  4.24690  2.90347  2.73739  3.18146  2.89801  2.37887  2.77519  2.98518  4.58477  3.61503
          0.02134  4.25352  4.97587  0.61958  0.77255  0.48576  0.95510
     29   3.27786  4.54361  5.13780  4.65900  3.74383  4.71599  5.36145  0.95309  4.55592  2.20215  3.52259  4.84570  4.99918  4.80710  4.73073  4.12783  3.54443  1.29865  5.78052  4.57817     40 i x - -
          2.68618  4.42225  2.77519  2.73123  3.46354  2.40513  3.72494  3.29354  2.67741  2.69355  4.24690  2.90347  2.73739  3.18146  2.89801  2.37887  2.77519  2.98518  4.58477  3.61503
          0.02134  4.25352  4.97587  0.61958  0.77255  0.48576  0.95510
     30   2.84927  5.16132  3.17821  2.57909  4.53828  3.57706  3.65493  3.94645  1.54197  3.42753  4.22880  3.07073  3.95584  2.49374  1.99959  2.57471  2.68625  3.57682  5.53690  4.24705     41 k x - -
          2.68618  4.42225  2.77519  2.73123  3.46354  2.40513  3.72494  3.29354  2.67741  2.69355  4.24690  2.90347  2.73739  3.18146  2.89801  2.37887  2.77519  2.98518  4.58477  3.61503
          0.02134  4.25352  4.97587  0.61958  0.77255  0.48576  0.95510
     31   3.14273  5.35467  3.54605  2.84273  4.84265  3.77548  3.68611  4.18167  1.42276  3.57772  4.42125  3.26300  4.12312  2.02947  1.56878  3.11379  3.29921  3.83704  5.59524  4.41821     42 k x - -
          2.68618  4.42225  2.77519  2.73123  3.46354  2.40513  3.72494  3.29354  2.67741  2.69355  4.24690  2.90347  2.73739  3.18146  2.89801  2.37887  2.77519  2.98518  4.58477  3.61503
          0.02134  4.25352  4.97587  0.61958  0.77255  0.48576  0.95510
     32   2.65186  4.97117  2.65984  2.40174  4.24894  2.65120  3.64922  3.69236  2.42578  3.25295  4.04242  2.66898  3.83736  2.77879  2.50814  2.37043  2.88674  3.33016  5.45317  2.84806     43 s x - -
          2.68618  4.42225  2.77519  2.73123  3.46354  2.40513  3.72494  3.29354  2.67741  2.69355  4.24690  2.90347  2.73739  3.18146  2.89801  2.37887  2.77519  2.98518  4.58477  3.61503
          0.02134  4.25352  4.97587  0.61958  0.77255  0.48576  0.95510
     33   3.02491  5.57677  1.65641  1.85328  4.90522  1.62920  3.87853  4.42258  2.87942  3.91607  4.75069  2.81843  3.95732  3.03901  3.47183  2.92065  3.31392  3.98486  6.07541  4.57800     44 g x - -
          2.68618  4.42225  2.77519  2.73123  3.46354  2.40513  3.72494  3.29354  2.67741  2.69355  4.24690  2.90347  2.73739  3.18146  2.89801  2.37887  2.77519  2.98518  4.58477  3.61503
          0.02134  4.25352  4.97587  0.61958  0.77255  0.48576  0.95510
     34   2.73987  5.14051  2.88828  2.23533  4.47458  2.78101  3.65208  3.92347  1.70436  3.42687  4.20538  2.94141  3.87283  2.33489  2.75378  2.71257  2.65798  3.52953  5.57181  4.20704     45 k x - -
          2.68618  4.42225  2.77519  2.73123  3.46354  2.40513  3.72494  3.29354  2.67741  2.69355  4.24690  2.90347  2.73739  3.18146  2.89801  2.37887  2.77519  2.98518  4.58477  3.61503
          0.02134  4.25352  4.97587  0.61958  0.77255  0.48576  0.95510
     35   2.72737  5.05201  2.96578  1.74278  4.33911  3.47866  3.65377  3.78444  2.09899  3.31939  4.11447  2.97406  3.88029  2.32767  2.74449  2.71894  2.95232  3.42115  3.38996  4.13735     46 e x - -
          2.68618  4.42225  2.77519  2.73123  3.46354  2.40513  3.72494  3.29354  2.67741  2.69355  4.24690  2.90347  2.73739  3.18146  2.89801  2.37887  2.77519  2.98518  4.58477  3.61503
          0.02134  4.25352  4.97587  0.61958  0.77255  0.48576  0.95510
     36   2.89156  4.36428  4.19574  3.64151  3.55460  4.03298  4.38332  1.50307  2.65725  2.36943  3.45931  3.93809  4.39146  3.80727  3.70704  3.34337  3.13562  1.45873  5.19315  3.98248     47 v x - -
          2.68624  4.42231  2.77525  2.73101  3.46360  2.40519  3.72500  3.29360  2.67747  2.69361  4.24695  2.90352  2.73745  3.18152  2.89786  2.37893  2.77525  2.98488  4.58372  3.61509
          0.19036  1.79314  4.97587  0.66855  0.71836  0.48576  0.95510
     37   2.79662  4.87967  3.21095  2.74939  4.35664  3.49899  3.83300  3.68731  1.60556  3.31653  4.18194  3.19265  3.98769  2.99863  2.71447  2.85833  1.61493  3.35229  5.52731  4.26224     50 k x - -
          2.68618  4.42225  2.77519  2.73123  3.46354  2.40513  3.72494  3.29354  2.67741  2.69355  4.24690  2.90347  2.73739  3.18146  2.89801  2.37887  2.77519  2.98518  4.58477  3.61503
          0.02134  4.25352  4.97587  0.61958  0.77255  0.48576  0.95510
     38   2.18672  4.35739  3.60545  3.12784  3.57812  3.41745  4.00754  3.12414  3.03845  2.82396  3.72773  3.42867  3.96496  3.37619  3.35028  1.89340  2.90103  2.84367  1.95795  3.72232     51 s x - -
          2.68618  4.42225  2.77519  2.73123  3.46354  2.40513  3.72494  3.29354  2.67741  2.69355  4.24690  2.90347  2.73739  3.18146  2.89801  2.37887  2.77519  2.98518  4.58477  3.61503
          0.02134  4.25352  4.97587  0.61958  0.77255  0.48576  0.95510
     39   2.80110  5.07568  1.83472  2.41284  4.73399  1.44054  3.95829  4.22764  2.93837  3.78199  4.60601  2.94242  3.91890  3.13264  3.47226  2.38379  3.15606  3.75081  5.95751  4.54056     52 g x - -
          2.68618  4.42225  2.77519  2.73123  3.46354  2.40513  3.72494  3.29354  2.67741  2.69355  4.24690  2.90347  2.73739  3.18146  2.89801  2.37887  2.77519  2.98518  4.58477  3.61503
          0.02134  4.25352  4.97587  0.61958  0.77255  0.48576  0.95510
     40   2.62943  4.44567  3.37811  2.82014  3.61874  3.56006  3.81958  2.33877  2.75533  2.67719  3.56164  2.62001  3.95403  3.09637  2.69715  2.46321  2.86738  2.18787  5.03260  3.78127     53 v x - -
          2.68618  4.42225  2.77519  2.73123  3.46354  2.40513  3.72494  3.29354  2.67741  2.69355  4.24690  2.90347  2.73739  3.18146  2.89801  2.37887  2.77519  2.98518  4.58477  3.61503
          0.02134  4.25352  4.97587  0.61958  0.77255  0.48576  0.95510
     41   3.27699  4.54006  5.14514  4.66554  3.75257  4.72235  5.36873  0.98368  4.56489  2.21295  3.52991  4.85140  5.00339  4.81614  4.73996  4.13370  3.54296  1.24928  5.78783  4.58449     54 i x - -
          2.68618  4.42225  2.77519  2.73123  3.46354  2.40513  3.72494  3.29354  2.67741  2.69355  4.24690  2.90347  2.73739  3.18146  2.89801  2.37887  2.77519  2.98518  4.58477  3.61503
          0.02134  4.25352  4.97587  0.61958  0.77255  0.48576  0.95510
     42   2.96454  4.93569  3.14042  1.48916  3.67565  3.63042  3.87532  3.56701  2.75587  3.14605  4.08520  3.26376  4.09259  3.17264  3.11789  3.02813  3.21081  3.30860  1.85785  3.65757     55 e x - -
          2.68618  4.42225  2.77519  2.73123  3.46354  2.40513  3.72494  3.29354  2.67741  2.69355  4.24690  2.90347  2.73739  3.18146  2.89801  2.37887  2.77519  2.98518  4.58477  3.61503
          0.02134  4.25352  4.97587  0.61958  0.77255  0.48576  0.95510
     43   1.01035  4.35529  3.60286  3.31624  4.41074  3.14391  4.38205  3.74916  3.35716  3.48341  4.35448  3.48574  2.05747  3.66094  3.66298  2.60834  2.90727  3.26457  5.76623  4.56075     56 a x - -
          2.68618  4.42225  2.77519  2.73123  3.46354  2.40513  3.72494  3.29354  2.67741  2.69355  4.24690  2.90347  2.73739  3.18146  2.89801  2.37887  2.77519  2.98518  4.58477  3.61503
          0.02134  4.25352  4.97587  0.61958  0.77255  0.48576  0.95510
     44   3.21005  4.92994  3.96015  3.91567  5.01743  0.32631  4.99488  4.72733  4.14767  4.32615  5.31712  4.12641  4.33127  4.44237  4.32529  3.39546  3.72029  4.18157  5.99430  5.13809     57 G x - -
          2.68618  4.42225  2.77519  2.73123  3.46354  2.40513  3.72494  3.29354  2.67741  2.69355  4.24690  2.90347  2.73739  3.18146  2.89801  2.37887  2.77519  2.98518  4.58477  3.61503
          0.02134  4.25352  4.97587  0.61958  0.77255  0.48576  0.95510
     45   2.03594  4.97074  2.46588  2.40914  4.31409  3.40334  3.67782  3.75696  2.16921  3.31360  4.10001  2.93934  3.83881  2.80729  2.93931  2.35898  2.42091  3.37685  5.50898  4.13979     58 a x - -
          2.68618  4.42225  2.77519  2.73123  3.46354  2.40513  3.72494  3.29354  2.67741  2.69355  4.24690  2.90347  2.73739  3.18146  2.89801  2.37887  2.77519  2.98518  4.58477  3.61503
          0.02134  4.25352  4.97587  0.61958  0.77255  0.48576  0.95510
     46   2.23713  4.61986  3.16744  2.68147  4.08196  3.35921  2.85514  3.49266  2.67712  3.13005  3.96141  3.12927  3.86716  3.02630  3.09822  1.91067  2.03281  3.14209  5.39021  4.09248     59 s x - -
          2.68618  4.42225  2.77519  2.73123  3.46354  2.40513  3.72494  3.29354  2.67741  2.69355  4.24690  2.90347  2.73739  3.18146  2.89801  2.37887  2.77519  2.98518  4.58477  3.61503
          0.02134  4.25352  4.97587  0.61958  0.77255  0.48576  0.95510
     47   2.26231  4.63499  3.15441  2.33533  3.83259  2.95147  2.72812  2.70833  2.59065  2.87763  3.72848  3.09623  3.89302  2.93211  3.02117  2.72435  2.86243  2.67207  5.18002  3.88834     60 a x - -
          2.68618  4.42225  2.77519  2.73123  3.46354  2.40513  3.72494  3.29354  2.67741  2.69355  4.24690  2.90347  2.73739  3.18146  2.89801  2.37887  2.77519  2.98518  4.58477  3.61503
          0.02134  4.25352  4.97587  0.61958  0.77255  0.48576  0.95510
     48   2.66287  4.79686  2.57843  2.50896  4.05221  3.45304  3.73050  2.53825  2.56751  3.07733  3.91431  2.20727  3.88237  2.90085  3.02481  2.71411  2.27997  3.10819  5.35237  4.02559     61 n x - -
          2.68618  4.42225  2.77519  2.73123  3.46354  2.40513  3.72494  3.29354  2.67741  2.69355  4.24690  2.90347  2.73739  3.18146  2.89801  2.37887  2.77519  2.98518  4.58477  3.61503
          0.02134  4.25352  4.97587  0.61958  0.77255  0.48576  0.95510
     49   2.79431  4.28919  4.11628  3.53629  2.16177  3.88138  4.12346  1.92165  3.38296  1.94786  3.21813  3.79614  4.22928  3.64928  2.49295  3.16917  3.02439  2.39114  4.80022  3.54825     62 i x - -
          2.68618  4.42225  2.77519  2.73123  3.46354  2.40513  3.72494  3.29354  2.67741  2.69355  4.24690  2.90347  2.73739  3.18146  2.89801  2.37887  2.77519  2.98518  4.58477  3.61503
          0.02134  4.25352  4.97587  0.61958  0.77255  0.48576  0.95510
     50   2.41501  4.36815  3.48606  2.92132  3.50626  3.60082  3.86065  2.83307  2.86612  2.34759  2.88247  3.33254  2.75482  2.73124  3.22249  2.84823  2.86567  2.14275  4.95738  3.72174     63 v x - -
          2.68618  4.42225  2.77519  2.73123  3.46354  2.40513  3.72494  3.29354  2.67741  2.69355  4.24690  2.90347  2.73739  3.18146  2.89801  2.37887  2.77519  2.98518  4.58477  3.61503
          0.02134  4.25352  4.97587  0.61958  0.77255  0.48576  0.95510
     51   3.26870  4.52879  5.14864  4.66787  3.77832  4.72470  5.37550  1.20698  4.57203  2.24981  3.55462  4.85208  5.00583  4.82752  4.75018  4.13465  3.53426  1.00332  5.80399  4.59461     64 v x - -
          2.68618  4.42225  2.77519  2.73123  3.46354  2.40513  3.72494  3.29354  2.67741  2.69355  4.24690  2.90347  2.73739  3.18146  2.89801  2.37887  2.77519  2.98518  4.58477  3.61503
          0.02134  4.25352  4.97587  0.61958  0.77255  0.48576  0.95510
     52   2.77634  5.22693  1.66845  2.32051  4.56731  3.38803  3.71622  4.04688  2.52701  3.55350  4.33487  2.57755  3.87261  2.84323  2.48016  2.23061  3.02919  3.63110  5.70929  4.29326     65 d x - -
          2.68618  4.42225  2.77519  2.73123  3.46354  2.40513  3.72494  3.29354  2.67741  2.69355  4.24690  2.90347  2.73739  3.18146  2.89801  2.37887  2.77519  2.98518  4.58477  3.61503
          0.02134  4.25352  4.97587  0.61958  0.77255  0.48576  0.95510
     53   3.21005  4.92994  3.96015  3.91567  5.01743  0.32631  4.99488  4.72733  4.14767  4.32615  5.31712  4.12641  4.33127  4.44237  4.32529  3.39546  3.72029  4.18157  5.99430  5.13809     66 G x - -
          2.68618  4.42225  2.77519  2.73123  3.46354  2.40513  3.72494  3.29354  2.67741  2.69355  4.24690  2.90347  2.73739  3.18146  2.89801  2.37887  2.77519  2.98518  4.58477  3.61503
          0.02134  4.25352  4.97587  0.61958  0.77255  0.48576  0.95510
     54   2.67829  4.82543  3.07618  2.27602  4.04460  3.49645  3.68419  3.06216  2.11377  3.07204  3.90069  3.03694  3.88787  2.49913  2.85142  2.72250  2.90551  3.15552  5.31071  2.39652     67 k x - -
          2.68618  4.42225  2.77519  2.73123  3.46354  2.40513  3.72494  3.29354  2.67741  2.69355  4.24690  2.90347  2.73739  3.18146  2.89801  2.37887  2.77519  2.98518  4.58477  3.61503
          0.02134  4.25352  4.97587  0.61958  0.77255  0.48576  0.95510
     55   2.16857  4.39302  3.45933  2.96013  3.69635  2.93373  3.93892  3.11131  2.90991  2.80762  3.68974  3.32805  2.52635  3.24048  3.26170  2.75224  2.87257  2.83408  2.16580  3.85611     68 w x - -
          2.68618  4.42225  2.77519  2.73123  3.46354  2.40513  3.72494  3.29354  2.67741  2.69355  4.24690  2.90347  2.73739  3.18146  2.89801  2.37887  2.77519  2.98518  4.58477  3.61503
          0.02134  4.25352  4.97587  0.61958  0.77255  0.48576  0.95510
     56   1.68456  4.33798  3.56273  3.09222  3.97117  2.27183  4.09746  3.30075  3.07440  3.03710  3.90285  3.37850  2.80722  3.37606  3.42786  2.63742  2.83944  2.07080  5.36879  4.13697     69 a x - -
          2.68618  4.42225  2.77519  2.73123  3.46354  2.40513  3.72494  3.29354  2.67741  2.69355  4.24690  2.90347  2.73739  3.18146  2.89801  2.37887  2.77519  2.98518  4.58477  3.61503
          0.02134  4.25352  4.97587  0.61958  0.77255  0.48576  0.95510
     57   2.29841  4.46684  3.41056  2.87624  3.75195  3.51433  3.89467  2.96178  2.35883  2.77783  3.67471  3.29135  3.96388  3.15542  3.16216  2.79768  2.05698  1.99762  5.16196  3.91085     70 v x - -
          2.68618  4.42225  2.77519  2.73123  3.46354  2.40513  3.72494  3.29354  2.67741  2.69355  4.24690  2.90347  2.73739  3.18146  2.89801  2.37887  2.77519  2.98518  4.58477  3.61503
          0.02134  4.25352  4.97587  0.61958  0.77255  0.48576  0.95510
     58   3.27241  4.53122  5.15493  4.67414  3.77390  4.73040  5.38010  1.12149  4.57819  2.24165  3.54931  4.85819  5.00924  4.83163  4.75486  4.14072  3.53760  1.08000  5.80333  4.59597     71 v x - -
          2.68618  4.42225  2.77519  2.73123  3.46354  2.40513  3.72494  3.29354  2.67741  2.69355  4.24690  2.90347  2.73739  3.18146  2.89801  2.37887  2.77519  2.98518  4.58477  3.61503
          0.02134  4.25352  4.97587  0.61958  0.77255  0.48576  0.95510
     59   2.53585  4.41402  3.59072  3.21680  3.98004  3.30682  4.21673  2.67718  3.16401  3.06025  4.02908  3.47295  3.96062  3.51805  3.47703  1.02512  2.95040  2.92865  5.44551  4.14741     72 s x - -
          2.68618  4.42225  2.77519  2.73123  3.46354  2.40513  3.72494  3.29354  2.67741  2.69355  4.24690  2.90347  2.73739  3.18146  2.89801  2.37887  2.77519  2.98518  4.58477  3.61503
          0.02134  4.25352  4.97587  0.61958  0.77255  0.48576  0.95510
     60   0.57954  4.43092  3.89819  3.72825  4.48005  3.24168  4.69786  3.66676  3.75586  3.52890  4.53131  3.76593  4.01840  4.06334  3.96661  2.78461  3.08939  3.25135  5.86624  4.71708     73 A x - -
          2.68618  4.42225  2.77519  2.73123  3.46354  2.40513  3.72494  3.29354  2.67741  2.69355  4.24690  2.90347  2.73739  3.18146  2.89801  2.37887  2.77519  2.98518  4.58477  3.61503
          0.02134  4.25352  4.97587  0.61958  0.77255  0.48576  0.95510
     61   2.71184  5.07149  2.03811  2.37192  4.42587  3.38961  3.71145  3.87924  2.31408  3.42321  4.21185  2.91334  3.85892  2.84348  3.00925  2.16204  2.12324  3.48598  5.60812  4.22014     74 d x - -
          2.68618  4.42225  2.77519  2.73123  3.46354  2.40513  3.72494  3.29354  2.67741  2.69355  4.24690  2.90347  2.73739  3.18146  2.89801  2.37887  2.77519  2.98518  4.58477  3.61503
          0.02134  4.25352  4.97587  0.61958  0.77255  0.48576  0.95510
     62   2.71387  5.10628  2.91062  2.25560  4.43358  3.45259  3.64328  3.88208  1.83285  3.39340  4.17020  2.93950  3.86096  2.27375  2.76477  2.27583  2.56571  3.49106  5.54590  4.18028     75 k x - -
          2.68618  4.42225  2.77519  2.73123  3.46354  2.40513  3.72494  3.29354  2.67741  2.69355  4.24690  2.90347  2.73739  3.18146  2.89801  2.37887  2.77519  2.98518  4.58477  3.61503
          0.02134  4.25352  4.97587  0.61958  0.77255  0.48576  0.95510
     63   2.81885  5.36715  1.98824  1.91851  4.68821  3.38157  3.71425  4.18688  2.21780  3.65973  4.43089  2.16402  3.87562  2.40683  3.06152  2.74803  3.06729  3.74805  5.79561  4.34952     76 e x - -
          2.68618  4.42225  2.77519  2.73123  3.46354  2.40513  3.72494  3.29354  2.67741  2.69355  4.24690  2.90347  2.73739  3.18146  2.89801  2.37887  2.77519  2.98518  4.58477  3.61503
          0.02134  4.25352  4.97587  0.61958  0.77255  0.48576  0.95510
     64   3.10286  0.41341  4.68109  4.51950  4.44772  3.62962  5.08564  3.67606  4.35760  3.56367  4.70277  4.40989  4.36325  4.68804  4.40772  3.37282  3.60235  3.38922  5.75952  4.72755     77 C x - -
          2.68618  4.42225  2.77519  2.73123  3.46354  2.40513  3.72494  3.29354  2.67741  2.69355  4.24690  2.90347  2.73739  3.18146  2.89801  2.37887  2.77519  2.98518  4.58477  3.61503
          0.02134  4.25352  4.97587  0.61958  0.77255  0.48576  0.95510
     65   2.72096  5.09748  2.52075  2.43382  4.42603  3.47165  3.63911  3.86564  1.71261  3.37884  4.15931  2.96025  3.86994  2.75516  2.15612  2.70202  2.94589  3.02411  5.52840  4.17422     78 k x - -
          2.68618  4.42225  2.77519  2.73123  3.46354  2.40513  3.72494  3.29354  2.67741  2.69355  4.24690  2.90347  2.73739  3.18146  2.89801  2.37887  2.77519  2.98518  4.58477  3.61503
          0.02134  4.25352  4.97587  0.61958  0.77255  0.48576  0.95510
     66   3.48951  4.77053  5.19794  4.63458  2.43744  4.77182  4.97630  1.92734  4.50049  0.81258  2.94440  4.82896  4.91177  4.50744  4.54700  4.12919  3.70346  2.42496  5.16170  4.01140     79 l x - -
          2.68618  4.42225  2.77519  2.73123  3.46354  2.40513  3.72494  3.29354  2.67741  2.69355  4.24690  2.90347  2.73739  3.18146  2.89801  2.37887  2.77519  2.98518  4.58477  3.61503
          0.02134  4.25352  4.97587  0.61958  0.77255  0.48576  0.95510
     67   2.64158  4.78306  3.09178  2.62232  4.28453  3.38855  3.79905  3.69153  1.96599  3.29161  4.10999  3.09010  3.88615  2.95767  2.91857  1.77147  2.15105  3.31549  5.50499  4.19686     80 s x - -
          2.68618  4.42225  2.77519  2.73123  3.46354  2.40513  3.72494  3.29354  2.67741  2.69355  4.24690  2.90347  2.73739  3.18146  2.89801  2.37887  2.77519  2.98518  4.58477  3.61503
          0.02134  4.25352  4.97587  0.61958  0.77255  0.48576  0.95510
     68   2.90627  4.44096  4.07696  3.50095  3.26939  3.98009  4.24415  2.13149  3.37574  1.40827  2.58269  3.83297  4.30499  2.44420  3.63058  3.26013  3.13268  2.48082  4.99861  3.83933     81 l x - -
          2.68618  4.42225  2.77519  2.73123  3.46354  2.40513  3.72494  3.29354  2.67741  2.69355  4.24690  2.90347  2.73739  3.18146  2.89801  2.37887  2.77519  2.98518  4.58477  3.61503
          0.02134  4.25352  4.97587  0.61958  0.77255  0.48576  0.95510
     69   2.67900  4.85344  3.07753  2.60635  4.35491  3.41056  3.77964  3.76473  1.70857  3.34419  4.15860  3.08043  3.89807  2.92915  2.83931  1.79345  2.49217  3.38222  5.53543  4.22577     82 k x - -
          2.68618  4.42225  2.77519  2.73123  3.46354  2.40513  3.72494  3.29354  2.67741  2.69355  4.24690  2.90347  2.73739  3.18146  2.89801  2.37887  2.77519  2.98518  4.58477  3.61503
          0.02134  4.25352  4.97587  0.61958  0.77255  0.48576  0.95510
     70   2.82124  4.78056  3.36880  3.07481  4.55741  0.91862  4.18791  4.05923  2.88435  3.65196  4.52622  3.43726  4.05560  3.41367  2.29997  2.93595  3.21254  3.62172  5.72077  4.52925     83 g x - -
          2.68618  4.42225  2.77519  2.73123  3.46354  2.40513  3.72494  3.29354  2.67741  2.69355  4.24690  2.90347  2.73739  3.18146  2.89801  2.37887  2.77519  2.98518  4.58477  3.61503
          0.02134  4.25352  4.97587  0.61958  0.77255  0.48576  0.95510
     71   2.99907  4.60304  4.04126  3.62858  3.44700  3.87807  4.41687  2.70575  3.46702  0.89593  3.40546  3.91767  2.83909  3.82076  3.69649  3.30744  3.30196  2.67191  5.19378  3.97476     84 l x - -
          2.68618  4.42225  2.77519  2.73123  3.46354  2.40513  3.72494  3.29354  2.67741  2.69355  4.24690  2.90347  2.73739  3.18146  2.89801  2.37887  2.77519  2.98518  4.58477  3.61503
          0.02134  4.25352  4.97587  0.61958  0.77255  0.48576  0.95510
     72   1.91337  4.37771  3.44023  3.09175  4.45083  2.40083  4.22631  3.88581  3.16454  3.53264  4.33845  3.34385  1.56108  3.45426  3.53449  2.06305  2.84742  3.34357  5.75960  4.51894     85 p x - -
          2.68618  4.42225  2.77519  2.73123  3.46354  2.40513  3.72494  3.29354  2.67741  2.69355  4.24690  2.90347  2.73739  3.18146  2.89801  2.37887  2.77519  2.98518  4.58477  3.61503
          0.02134  4.25352  4.97587  0.61958  0.77255  0.48576  0.95510
     73   2.75974  5.19400  2.15689  2.34771  4.53828  2.79434  3.69593  4.00926  2.46357  3.51407  4.29306  2.57816  3.87050  2.81907  1.83324  2.72117  3.00604  3.59834  5.66495  4.26550     86 r x - -
          2.68618  4.42225  2.77519  2.73123  3.46354  2.40513  3.72494  3.29354  2.67741  2.69355  4.24690  2.90347  2.73739  3.18146  2.89801  2.37887  2.77519  2.98518  4.58477  3.61503
          0.02134  4.25352  4.97587  0.61958  0.77255  0.48576  0.95510
     74   2.33873  4.23895  3.68679  3.11499  2.95699  3.64535  3.02101  2.39533  3.04587  2.15534  3.34652  2.72187  4.02081  3.32511  3.34646  2.90522  2.85340  2.50329  3.66004  3.56526     87 l x - -
          2.68607  4.42230  2.77499  2.73087  3.46359  2.40518  3.72500  3.29359  2.67746  2.69360  4.24695  2.90352  2.73745  3.18152  2.89806  2.37892  2.77525  2.98524  4.58482  3.61508
          0.34944  1.24476  4.97587  0.17625  1.82270  0.48576  0.95510
     75   2.46682  5.15217  2.80350  1.96411  4.47690  3.41529  3.64020  3.94618  2.11725  3.44573  4.20850  2.53616  3.83754  2.42485  2.86373  2.26337  2.93111  3.53394  5.59408  4.19652     89 e x - -
          2.68618  4.42225  2.77519  2.73123  3.46354  2.40513  3.72494  3.29354  2.67741  2.69355  4.24690  2.90347  2.73739  3.18146  2.89801  2.37887  2.77519  2.98518  4.58477  3.61503
          0.02134  4.25352  4.97587  0.61958  0.77255  0.48576  0.95510
     76   3.84450  5.17664  4.42517  4.24058  2.41714  4.29314  3.86708  3.80762  4.08931  3.15859  4.44424  4.22562  4.76456  4.29868  4.18738  3.93613  4.13666  3.69788  4.07022  0.51019     90 Y x - -
          2.68618  4.42225  2.77519  2.73123  3.46354  2.40513  3.72494  3.29354  2.67741  2.69355  4.24690  2.90347  2.73739  3.18146  2.89801  2.37887  2.77519  2.98518  4.58477  3.61503
          0.02134  4.25352  4.97587  0.61958  0.77255  0.48576  0.95510
     77   2.74857  4.76205  3.22932  2.81988  4.27174  3.45449  3.91383  3.58183  2.01633  3.26109  4.14552  3.23978  3.98649  3.10481  2.86343  2.84336  1.29889  3.25385  5.51468  4.25446     91 t x - -
          2.68618  4.42225  2.77519  2.73123  3.46354  2.40513  3.72494  3.29354  2.67741  2.69355  4.24690  2.90347  2.73739  3.18146  2.89801  2.37887  2.77519  2.98518  4.58477  3.61503
          0.02134  4.25352  4.97587  0.61958  0.77255  0.48576  0.95510
     78   3.27840  4.54644  5.13151  4.65347  3.73700  4.71045  5.35537  0.93346  4.54832  2.19390  3.51702  4.84079  4.99560  4.79967  4.72299  4.12275  3.54551  1.33369  5.77466  4.57289     92 i x - -
          2.68618  4.42225  2.77519  2.73123  3.46354  2.40513  3.72494  3.29354  2.67741  2.69355  4.24690  2.90347  2.73739  3.18146  2.89801  2.37887  2.77519  2.98518  4.58477  3.61503
          0.02134  4.25352  4.97587  0.61958  0.77255  0.48576  0.95510
     79   2.19931  4.27096  3.74101  3.19989  3.54679  3.54721  4.04561  2.70579  3.13351  2.32859  3.50990  3.50976  4.02094  3.42320  3.44068  2.32032  2.43999  1.76459  5.02855  3.81132     93 v x - -
          2.68618  4.42225  2.77519  2.73123  3.46354  2.40513  3.72494  3.29354  2.67741  2.69355  4.24690  2.90347  2.73739  3.18146  2.89801  2.37887  2.77519  2.98518  4.58477  3.61503
          0.02134  4.25352  4.97587  0.61958  0.77255  0.48576  0.95510
     80   2.78175  4.80225  3.32255  2.76060  4.05887  3.56891  3.78104  3.45165  2.40207  2.52811  3.94582  3.20845  2.02677  2.96570  1.91455  2.86216  3.02398  3.17377  5.32705  4.05402     94 r x - -
          2.68618  4.42225  2.77519  2.73123  3.46354  2.40513  3.72494  3.29354  2.67741  2.69355  4.24690  2.90347  2.73739  3.18146  2.89801  2.37887  2.77519  2.98518  4.58477  3.61503
          0.02134  4.25352  4.97587  0.61958  0.77255  0.48576  0.95510
     81   2.51691  3.08182  2.61808  2.77903  4.10631  1.80194  3.92866  3.49630  2.81699  3.16006  3.99507  3.18800  3.86102  3.13413  3.23637  2.63686  2.24737  3.12675  5.43568  4.15359     95 g x - -
          2.68618  4.42225  2.77519  2.73123  3.46354  2.40513  3.72494  3.29354  2.67741  2.69355  4.24690  2.90347  2.73739  3.18146  2.89801  2.37887  2.77519  2.98518  4.58477  3.61503
          0.02134  4.25352  4.97587  0.61958  0.77255  0.48576  0.95510
     82   2.95540  5.53000  1.40399  2.00754  4.82971  2.63712  3.80915  4.34152  2.73884  3.82118  4.62833  2.81516  3.92678  2.24918  3.30256  2.85821  3.22338  3.90515  5.97208  4.48930     96 d x - -
          2.68618  4.42225  2.77519  2.73123  3.46354  2.40513  3.72494  3.29354  2.67741  2.69355  4.24690  2.90347  2.73739  3.18146  2.89801  2.37887  2.77519  2.98518  4.58477  3.61503
          0.02134  4.25352  4.97587  0.61958  0.77255  0.48576  0.95510
     83   2.65229  4.94803  2.44823  2.41686  4.23479  3.42997  3.66087  3.66652  2.20155  2.78481  4.03299  2.94737  3.84251  2.79424  2.91139  2.04952  2.49321  3.30966  5.44770  4.08809     97 s x - -
          2.68618  4.42225  2.77519  2.73123  3.46354  2.40513  3.72494  3.29354  2.67741  2.69355  4.24690  2.90347  2.73739  3.18146  2.89801  2.37887  2.77519  2.98518  4.58477  3.61503
          0.02134  4.25352  4.97587  0.61958  0.77255  0.48576  0.95510
     84   2.64811  5.09265  2.64919  2.02760  4.41240  3.41666  3.61246  3.36158  2.14678  3.38504  4.14198  2.89432  3.81587  2.50942  2.64270  2.20203  2.87947  3.46999  5.53820  4.14521     98 e x - -
          2.68618  4.42225  2.77519  2.73123  3.46354  2.40513  3.72494  3.29354  2.67741  2.69355  4.24690  2.90347  2.73739  3.18146  2.89801  2.37887  2.77519  2.98518  4.58477  3.61503
          0.02134  4.25352  4.97587  0.61958  0.77255  0.48576  0.95510
     85   2.79071  5.27208  2.34030  1.69964  4.58948  3.38306  3.71682  4.07096  2.55187  3.57497  4.35543  2.56149  2.35023  2.84364  3.07066  2.73656  2.72349  3.65443  5.73429  4.30576     99 e x - -
          2.68618  4.42225  2.77519  2.73123  3.46354  2.40513  3.72494  3.29354  2.67741  2.69355  4.24690  2.90347  2.73739  3.18146  2.89801  2.37887  2.77519  2.98518  4.58477  3.61503
          0.02134  4.25352  4.97587  0.61958  0.77255  0.48576  0.95510
     86   2.63069  4.93975  2.46023  2.40998  4.21226  3.43576  3.63527  3.25657  2.40722  2.89414  4.00271  2.94147  3.06961  2.55622  2.66190  2.38422  2.62687  3.29105  5.42058  4.05994    100 s x - -
          2.68618  4.42225  2.77519  2.73123  3.46354  2.40513  3.72494  3.29354  2.67741  2.69355  4.24690  2.90347  2.73739  3.18146  2.89801  2.37887  2.77519  2.98518  4.58477  3.61503
          0.02134  4.25352  4.97587  0.61958  0.77255  0.48576  0.95510
     87   2.70403  5.14166  2.84763  1.83374  4.46838  3.01344  3.63804  3.93053  2.21559  3.43079  4.19740  2.90843  2.69738  2.52810  2.60252  2.67234  2.93528  3.52457  5.57728  4.19193    101 e x - -
          2.68618  4.42225  2.77519  2.73123  3.46354  2.40513  3.72494  3.29354  2.67741  2.69355  4.24690  2.90347  2.73739  3.18146  2.89801  2.37887  2.77519  2.98518  4.58477  3.61503
          0.02134  4.25352  4.97587  0.61958  0.77255  0.48576  0.95510
     88   2.62208  3.88261  2.74141  2.23804  4.11204  3.03992  3.66594  3.53358  2.46227  3.12904  3.93576  2.98104  2.81088  2.81133  2.92878  2.46697  2.53097  2.87169  5.36408  4.02340    102 e x - -
          2.68618  4.42225  2.77519  2.73123  3.46354  2.40513  3.72494  3.29354  2.67741  2.69355  4.24690  2.90347  2.73739  3.18146  2.89801  2.37887  2.77519  2.98518  4.58477  3.61503
          0.07653  4.25352  2.82246  0.61958  0.77255  0.48576  0.95510
     89   2.69333  5.08644  2.87717  2.00487  4.40185  3.43214  3.62685  3.85070  1.93648  3.36727  4.14480  2.64071  3.84119  2.36975  2.77144  2.67089  2.92223  2.86996  5.52529  4.15599    103 k x - -
          2.68618  4.42225  2.77519  2.73123  3.46354  2.40513  3.72494  3.29354  2.67741  2.69355  4.24690  2.90347  2.73739  3.18146  2.89801  2.37887  2.77519  2.98518  4.58477  3.61503
          0.02254  4.19953  4.92188  0.61958  0.77255  0.55366  0.85530
     90   2.68965  5.10869  2.28764  2.33032  4.43758  3.01282  3.65346  3.90301  2.43262  3.42119  4.19533  2.87738  3.82949  2.42906  2.66545  1.91975  2.93293  3.49984  5.58623  4.18968    104 s x - -
          2.68618  4.42225  2.77519  2.73123  3.46354  2.40513  3.72494  3.29354  2.67741  2.69355  4.24690  2.90347  2.73739  3.18146  2.89801  2.37887  2.77519  2.98518  4.58477  3.61503
          0.02254  4.19953  4.92188  0.61958  0.77255  0.55366  0.85530
     91   2.59157  3.27701  2.69544  2.57568  3.89637  2.75846  3.71839  2.91051  2.56957  2.93820  3.77794  2.80310  3.85888  2.90749  3.01012  2.37290  2.59127  2.99497  5.22487  3.92455    105 s x - -
          2.68618  4.42225  2.77519  2.73123  3.46354  2.40513  3.72494  3.29354  2.67741  2.69355  4.24690  2.90347  2.73739  3.18146  2.89801  2.37887  2.77519  2.98518  4.58477  3.61503
          0.02254  4.19953  4.92188  0.61958  0.77255  0.55366  0.85530
     92   2.62115  3.80770  2.34924  2.24897  4.17906  3.40144  3.67153  3.60439  2.47230  3.19231  3.99477  2.95366  3.82929  2.81392  2.94409  2.27347  2.21406  3.25235  5.41642  4.06612    106 t x - -
          2.68618  4.42225  2.77519  2.73123  3.46354  2.40513  3.72494  3.29354  2.67741  2.69355  4.24690  2.90347  2.73739  3.18146  2.89801  2.37887  2.77519  2.98518  4.58477  3.61503
          0.02254  4.19953  4.92188  0.61958  0.77255  0.55366  0.85530
     93   2.59861  4.52494  3.22897  2.69526  3.75508  2.86705  3.77495  2.42309  2.66669  2.80669  3.67206  3.15367  3.09806  2.69145  3.07221  2.72949  2.21798  2.85598  5.13091  3.85948    107 t x - -
          2.68594  4.42234  2.77510  2.73132  3.46363  2.40505  3.72504  3.29363  2.67734  2.69364  4.24699  2.90326  2.73749  3.18155  2.89781  2.37896  2.77529  2.98527  4.58486  3.61512
          0.37291  1.19077  4.92188  0.55737  0.85030  0.55366  0.85530
     94   2.13030  4.63443  3.10436  2.62394  4.11285  2.92560  3.80305  3.52313  2.63633  3.14968  3.97323  3.08252  2.96294  2.62969  3.06876  2.63247  1.91321  3.16222  5.40393  4.09938    110 t x - -
          2.68618  4.42225  2.77519  2.73123  3.46354  2.40513  3.72494  3.29354  2.67741  2.69355  4.24690  2.90347  2.73739  3.18146  2.89801  2.37887  2.77519  2.98518  4.58477  3.61503
          0.08433  4.19953  2.72012  0.61958  0.77255  0.55366  0.85530
     95   2.66794  4.85864  3.03914  2.51311  4.19008  3.44027  3.66846  3.60137  2.35365  3.17972  3.99877  3.01026  2.45989  2.52472  2.32643  2.69941  2.30796  3.26184  5.38963  4.07729    111 t x - -
          2.68618  4.42225  2.77519  2.73123  3.46354  2.40513  3.72494  3.29354  2.67741  2.69355  4.24690  2.90347  2.73739  3.18146  2.89801  2.37887  2.77519  2.98518  4.58477  3.61503
          0.02396  4.13917  4.86151  0.61958  0.77255  0.62068  0.77128
     96   2.60593  4.62393  3.13222  2.37481  3.83139  3.03324  3.69497  2.75784  2.52880  2.87056  3.71981  3.06594  3.86477  2.89203  2.36026  2.51110  2.83963  2.55857  5.16665  3.87566    112 r x - -
          2.68618  4.42225  2.77519  2.73123  3.46354  2.40513  3.72494  3.29354  2.67741  2.69355  4.24690  2.90347  2.73739  3.18146  2.89801  2.37887  2.77519  2.98518  4.58477  3.61503
          0.07906  4.13917  2.81213  0.61958  0.77255  0.62068  0.77128
     97   2.37850  4.55299  3.18443  2.62393  3.75658  2.81083  3.70478  2.66887  2.34124  2.79885  3.65904  3.09649  3.86785  2.91967  2.56756  2.70643  2.82844  2.62777  5.11081  3.83408    113 k x - -
          2.68618  4.42225  2.77519  2.73123  3.46354  2.40513  3.72494  3.29354  2.67741  2.69355  4.24690  2.90347  2.73739  3.18146  2.89801  2.37887  2.77519  2.98518  4.58477  3.61503
          0.02530  4.08541  4.80775  0.61958  0.77255  0.67377  0.71291
     98   2.64585  4.80785  3.06101  2.52840  4.16077  3.42137  3.66516  3.56536  2.14283  3.15218  3.97415  3.01557  3.84985  2.81744  2.35554  2.12571  2.23104  3.22704  5.36457  4.06197    114 s x - -
          2.68600  4.41969  2.77551  2.73102  3.46385  2.40465  3.72459  3.29385  2.67772  2.69359  4.24592  2.90378  2.73771  3.18178  2.89765  2.37901  2.77551  2.98550  4.58351  3.61466
          0.38681  1.13699        *  1.65925  0.21107  0.00000        *
//
