# Supplementary material for: Remote homology clustering identifies lowly conserved families of effector proteins in plant-pathogenic fungi
Source: Microb Genom. 2021 Sep 1;7(9):000637. doi: 10.1099/mgen.0.000637 (PMC8715435; doi:10.1099/mgen.0.000637)
Supplement: Supplementary material 16 [file mgen-7-0637-s0016.zip › hmms/markov-PC_058FSP.hmm]

HMMER3/f [3.3 | Nov 2019]
NAME  markov-PC_058FSP
LENG  100
ALPH  amino
RF    yes
MM    no
CONS  yes
CS    no
MAP   yes
DATE  Thu Jul 23 09:36:38 2020
NSEQ  31
EFFN  1.555298
CKSUM 1553901444
STATS LOCAL MSV      -10.1857  0.71755
STATS LOCAL VITERBI  -11.0071  0.71755
STATS LOCAL FORWARD   -3.8470  0.71755
HMM          A        C        D        E        F        G        H        I        K        L        M        N        P        Q        R        S        T        V        W        Y   
            m->m     m->i     m->d     i->m     i->i     d->m     d->d
  COMPO   2.45529  2.92944  3.00073  2.79254  3.39644  2.89917  3.85088  2.98904  2.73949  2.56407  3.65191  3.03126  3.30803  2.99164  3.00304  2.53384  2.73768  2.76525  4.89551  3.77983
          2.68618  4.42225  2.77519  2.73123  3.46354  2.40513  3.72494  3.29354  2.67741  2.69355  4.24690  2.90347  2.73739  3.18146  2.89801  2.37887  2.77519  2.98518  4.58477  3.61503
          0.01743  4.45422  5.17657  0.61958  0.77255  0.00000        *
      1   3.55585  5.02863  4.75478  4.43328  3.62846  4.32328  5.03406  2.87273  4.16496  2.16457  0.58165  4.62723  4.81855  4.52219  4.29304  3.94673  3.88982  2.94125  5.51962  4.32233      1 M x - -
          2.68618  4.42225  2.77519  2.73123  3.46354  2.40513  3.72494  3.29354  2.67741  2.69355  4.24690  2.90347  2.73739  3.18146  2.89801  2.37887  2.77519  2.98518  4.58477  3.61503
          0.01743  4.45422  5.17657  0.61958  0.77255  0.48576  0.95510
      2   3.09603  5.35942  3.09743  2.69658  4.60428  3.68900  2.87265  4.14097  2.22490  3.61594  4.45950  3.18965  4.12704  1.10414  2.62442  3.06802  3.30743  3.79070  5.66321  4.34291      2 q x - -
          2.68618  4.42225  2.77519  2.73123  3.46354  2.40513  3.72494  3.29354  2.67741  2.69355  4.24690  2.90347  2.73739  3.18146  2.89801  2.37887  2.77519  2.98518  4.58477  3.61503
          0.01743  4.45422  5.17657  0.61958  0.77255  0.48576  0.95510
      3   3.66026  5.00489  4.72573  4.40453  0.65072  4.46521  3.81987  3.48049  4.26592  2.90719  4.11139  4.26450  4.83960  4.31642  4.33674  3.27374  3.91626  3.36693  3.99940  2.14955      3 F x - -
          2.68618  4.42225  2.77519  2.73123  3.46354  2.40513  3.72494  3.29354  2.67741  2.69355  4.24690  2.90347  2.73739  3.18146  2.89801  2.37887  2.77519  2.98518  4.58477  3.61503
          0.01743  4.45422  5.17657  0.61958  0.77255  0.48576  0.95510
      4   2.07308  4.47179  3.67222  3.25899  4.53278  3.23739  4.34290  3.95573  3.26961  3.61129  4.41717  3.48897  2.76350  3.57056  3.63389  1.06947  2.27408  3.42371  5.84571  4.61119      4 s x - -
          2.68619  4.42227  2.77521  2.73125  3.46355  2.40505  3.72496  3.29355  2.67742  2.69356  4.24691  2.90348  2.73741  3.18148  2.89802  2.37879  2.77521  2.98520  4.58478  3.61505
          0.05330  3.07362  5.17657  0.64580  0.74285  0.48576  0.95510
      5   2.61315  4.33036  3.69565  3.12809  3.46718  3.68568  3.96898  2.69518  3.06152  1.79622  3.44641  3.36143  4.07098  3.11906  3.37745  2.56806  2.10789  2.32533  4.93416  3.71371      7 l x - -
          2.68618  4.42225  2.77519  2.73123  3.46354  2.40513  3.72494  3.29354  2.67741  2.69355  4.24690  2.90347  2.73739  3.18146  2.89801  2.37887  2.77519  2.98518  4.58477  3.61503
          0.01743  4.45422  5.17657  0.61958  0.77255  0.48576  0.95510
      6   1.69265  4.34580  4.60702  4.04291  2.96394  4.15987  4.56088  1.69962  3.92314  2.33427  3.42656  4.21350  4.51265  4.13396  4.08087  3.48146  3.19930  1.55625  5.15732  3.96437      8 v x - -
          2.68618  4.42225  2.77519  2.73123  3.46354  2.40513  3.72494  3.29354  2.67741  2.69355  4.24690  2.90347  2.73739  3.18146  2.89801  2.37887  2.77519  2.98518  4.58477  3.61503
          0.01743  4.45422  5.17657  0.61958  0.77255  0.48576  0.95510
      7   2.92074  4.34124  4.50226  3.92141  3.00699  4.07206  4.39396  2.07285  3.78715  1.15350  3.22580  4.10002  4.40987  3.97342  3.93026  2.61572  3.15488  2.23542  4.96076  3.78438      9 l x - -
          2.68618  4.42225  2.77519  2.73123  3.46354  2.40513  3.72494  3.29354  2.67741  2.69355  4.24690  2.90347  2.73739  3.18146  2.89801  2.37887  2.77519  2.98518  4.58477  3.61503
          0.01743  4.45422  5.17657  0.61958  0.77255  0.48576  0.95510
      8   2.18525  4.15839  4.43135  3.83850  2.10634  3.88595  4.17840  2.26074  3.68111  2.08216  3.23171  3.94851  4.24516  3.85642  3.78402  3.18735  2.97622  2.09763  4.73109  2.45321     10 l x - -
          2.68618  4.42225  2.77519  2.73123  3.46354  2.40513  3.72494  3.29354  2.67741  2.69355  4.24690  2.90347  2.73739  3.18146  2.89801  2.37887  2.77519  2.98518  4.58477  3.61503
          0.01743  4.45422  5.17657  0.61958  0.77255  0.48576  0.95510
      9   1.66739  4.33698  3.79493  3.25592  3.63822  3.21371  4.10486  2.14597  3.19549  2.70405  3.60841  3.55616  4.05965  3.47986  3.50484  2.72782  2.07594  2.54883  5.10291  3.88694     11 a x - -
          2.68618  4.42225  2.77519  2.73123  3.46354  2.40513  3.72494  3.29354  2.67741  2.69355  4.24690  2.90347  2.73739  3.18146  2.89801  2.37887  2.77519  2.98518  4.58477  3.61503
          0.01743  4.45422  5.17657  0.61958  0.77255  0.48576  0.95510
     10   3.09274  4.66245  5.18730  4.62706  3.02569  4.68884  5.05316  1.18902  4.49292  1.22170  3.20973  4.78556  4.91146  4.58653  4.56709  4.04195  3.60028  2.16370  5.37110  4.25591     12 i x - -
          2.68618  4.42225  2.77519  2.73123  3.46354  2.40513  3.72494  3.29354  2.67741  2.69355  4.24690  2.90347  2.73739  3.18146  2.89801  2.37887  2.77519  2.98518  4.58477  3.61503
          0.01743  4.45422  5.17657  0.61958  0.77255  0.48576  0.95510
     11   3.48963  4.78641  5.09054  4.58914  1.99473  4.58704  4.29409  2.77105  4.40813  0.86004  3.29818  4.54498  4.83435  4.41267  4.41846  3.92817  3.70624  2.86336  2.93806  2.93679     13 l x - -
          2.68618  4.42225  2.77519  2.73123  3.46354  2.40513  3.72494  3.29354  2.67741  2.69355  4.24690  2.90347  2.73739  3.18146  2.89801  2.37887  2.77519  2.98518  4.58477  3.61503
          0.05371  4.45422  3.20247  0.61958  0.77255  0.48576  0.95510
     12   1.88598  4.42571  3.69003  3.31153  4.47666  3.21627  4.37289  3.87729  3.32656  3.55875  4.37919  3.50951  1.27617  3.62345  3.66792  2.34381  2.22299  3.36396  5.81278  4.59220     14 p x - -
          2.68618  4.42225  2.77519  2.73123  3.46354  2.40513  3.72494  3.29354  2.67741  2.69355  4.24690  2.90347  2.73739  3.18146  2.89801  2.37887  2.77519  2.98518  4.58477  3.61503
          0.01807  4.41858  5.14093  0.61958  0.77255  0.54139  0.87212
     13   1.67864  4.34338  4.13735  3.59619  3.62618  3.82145  4.34987  2.14617  3.51468  2.55484  3.56158  3.85115  4.27547  3.78448  3.77737  3.14923  2.23319  1.67233  5.19350  3.98561     15 v x - -
          2.68618  4.42225  2.77519  2.73123  3.46354  2.40513  3.72494  3.29354  2.67741  2.69355  4.24690  2.90347  2.73739  3.18146  2.89801  2.37887  2.77519  2.98518  4.58477  3.61503
          0.01807  4.41858  5.14093  0.61958  0.77255  0.45248  1.01073
     14   2.48254  4.45231  4.49488  3.94035  3.45012  4.12302  4.55389  2.24443  3.81155  1.01240  3.33288  4.16000  4.49415  4.04211  4.00149  3.45057  2.88997  2.16002  5.18900  4.03012     16 l x - -
          2.68618  4.42225  2.77519  2.73123  3.46354  2.40513  3.72494  3.29354  2.67741  2.69355  4.24690  2.90347  2.73739  3.18146  2.89801  2.37887  2.77519  2.98518  4.58477  3.61503
          0.01743  4.45422  5.17657  0.61958  0.77255  0.48576  0.95510
     15   2.01370  4.36129  3.44799  3.16713  3.53799  3.69138  4.03224  2.75371  3.11555  2.16369  3.50571  3.52689  3.16492  3.40570  3.43696  2.96869  2.95119  1.68554  5.01644  3.79361     17 v x - -
          2.68618  4.42225  2.77519  2.73123  3.46354  2.40513  3.72494  3.29354  2.67741  2.69355  4.24690  2.90347  2.73739  3.18146  2.89801  2.37887  2.77519  2.98518  4.58477  3.61503
          0.01743  4.45422  5.17657  0.61958  0.77255  0.48576  0.95510
     16   0.79614  4.41648  3.96168  3.59012  4.26840  3.33807  4.52026  3.34735  3.51834  2.93844  4.20419  3.70611  4.05038  3.83725  3.79153  2.77599  2.46493  3.00374  5.72825  4.52211     18 a x - -
          2.68618  4.42225  2.77519  2.73123  3.46354  2.40513  3.72494  3.29354  2.67741  2.69355  4.24690  2.90347  2.73739  3.18146  2.89801  2.37887  2.77519  2.98518  4.58477  3.61503
          0.01743  4.45422  5.17657  0.61958  0.77255  0.48576  0.95510
     17   1.52178  4.57708  3.35394  2.80556  3.81250  3.33795  3.86746  3.18415  2.77196  2.68357  3.30600  3.25504  2.88548  2.95830  3.17498  2.80788  2.80037  2.91715  5.19568  3.92877     19 a x - -
          2.68618  4.42225  2.77519  2.73123  3.46354  2.40513  3.72494  3.29354  2.67741  2.69355  4.24690  2.90347  2.73739  3.18146  2.89801  2.37887  2.77519  2.98518  4.58477  3.61503
          0.01743  4.45422  5.17657  0.61958  0.77255  0.48576  0.95510
     18   2.25404  4.67819  3.11197  2.61171  3.86782  3.34430  3.79980  3.24872  2.49741  2.78239  3.77000  3.17206  3.96337  2.64615  3.09086  2.80009  2.92892  1.79138  5.22326  3.93748     20 v x - -
          2.68618  4.42225  2.77519  2.73123  3.46354  2.40513  3.72494  3.29354  2.67741  2.69355  4.24690  2.90347  2.73739  3.18146  2.89801  2.37887  2.77519  2.98518  4.58477  3.61503
          0.02988  4.45422  4.02783  0.61958  0.77255  0.48576  0.95510
     19   2.33425  4.85058  2.29121  2.41280  4.08372  3.00371  3.72633  3.08540  2.53655  2.56388  3.92733  3.05612  3.90739  2.88360  2.99684  2.60557  2.58389  3.04201  5.36286  4.03439     21 d x - -
          2.68618  4.42225  2.77519  2.73123  3.46354  2.40513  3.72494  3.29354  2.67741  2.69355  4.24690  2.90347  2.73739  3.18146  2.89801  2.37887  2.77519  2.98518  4.58477  3.61503
          0.13280  4.44198  2.18399  0.61958  0.77255  0.50544  0.92442
     20   2.27166  4.67397  2.90955  2.60811  3.68778  3.32906  3.73801  3.10565  2.39732  2.83767  3.76236  3.10171  2.53922  2.93289  3.03139  2.73225  2.87693  2.46486  5.21333  3.91651     22 a x - -
          2.68618  4.42225  2.77519  2.73123  3.46354  2.40513  3.72494  3.29354  2.67741  2.69355  4.24690  2.90347  2.73739  3.18146  2.89801  2.37887  2.77519  2.98518  4.58477  3.61503
          0.03456  4.32895  3.87353  0.61958  0.77255  0.66170  0.72562
     21   2.47485  4.60559  3.22071  2.66022  3.78950  3.08513  3.75572  3.05382  2.46160  2.37226  3.30281  3.14065  2.57822  2.77629  3.05488  2.75266  2.68708  2.90595  5.15252  3.87049     23 l x - -
          2.68618  4.42225  2.77519  2.73123  3.46354  2.40513  3.72494  3.29354  2.67741  2.69355  4.24690  2.90347  2.73739  3.18146  2.89801  2.37887  2.77519  2.98518  4.58477  3.61503
          0.15071  4.31446  2.06729  0.61958  0.77255  0.62679  0.76422
     22   1.93815  4.84835  2.62123  2.46026  4.27861  3.09902  3.72890  3.71649  2.54411  3.29426  4.09144  2.71523  2.66357  2.87301  3.01818  2.63820  2.50010  3.33073  5.50652  4.15323     24 a x - -
          2.68551  4.42301  2.77588  2.73179  3.46430  2.40515  3.72570  3.29331  2.67750  2.69366  4.24693  2.90398  2.73569  3.18147  2.89876  2.37867  2.77416  2.98521  4.58553  3.61579
          0.65495  0.79146  3.59910  2.08560  0.13265  0.49133  0.94626
     23   2.20857  4.24555  3.78374  3.21921  3.37050  3.67632  3.97976  2.63762  3.13255  1.54678  3.36643  3.38888  4.06527  3.41395  3.41158  2.77738  2.75288  2.49647  4.85592  3.23860     48 l x - -
          2.68618  4.42225  2.77519  2.73123  3.46354  2.40513  3.72494  3.29354  2.67741  2.69355  4.24690  2.90347  2.73739  3.18146  2.89801  2.37887  2.77519  2.98518  4.58477  3.61503
          0.01941  4.34747  5.06982  0.61958  0.77255  0.43441  1.04312
     24   2.77133  4.91961  2.30883  2.61095  4.27822  3.47404  3.90391  3.63903  2.76346  3.12234  4.16700  3.11533  1.44298  3.07862  3.22298  2.81947  3.06011  2.95352  5.58448  4.23540     49 p x - -
          2.68618  4.42225  2.77519  2.73123  3.46354  2.40513  3.72494  3.29354  2.67741  2.69355  4.24690  2.90347  2.73739  3.18146  2.89801  2.37887  2.77519  2.98518  4.58477  3.61503
          0.01771  4.43826  5.16061  0.61958  0.77255  0.47012  0.98064
     25   2.67894  4.58680  3.04472  2.75665  3.29263  3.36013  3.82350  2.82411  2.73432  2.81846  3.68422  2.61199  3.97506  3.06186  3.14745  2.35632  2.27620  2.28976  5.14691  3.87599     50 t x - -
          2.68618  4.42225  2.77519  2.73123  3.46354  2.40513  3.72494  3.29354  2.67741  2.69355  4.24690  2.90347  2.73739  3.18146  2.89801  2.37887  2.77519  2.98518  4.58477  3.61503
          0.01743  4.45422  5.17657  0.61958  0.77255  0.48576  0.95510
     26   2.08697  4.60076  3.33919  2.70112  3.39669  3.48534  3.91572  3.33277  2.80976  3.00986  3.86406  3.25518  3.96285  3.13812  3.22299  1.58503  2.33731  3.03099  5.31753  4.04190     51 s x - -
          2.68618  4.42225  2.77519  2.73123  3.46354  2.40513  3.72494  3.29354  2.67741  2.69355  4.24690  2.90347  2.73739  3.18146  2.89801  2.37887  2.77519  2.98518  4.58477  3.61503
          0.01743  4.45422  5.17657  0.61958  0.77255  0.48576  0.95510
     27   2.74586  5.21784  2.17305  2.10431  4.05365  3.46353  3.70147  4.01590  2.47413  3.51544  4.27333  1.96862  3.58377  2.81176  2.97362  2.55774  2.60101  3.59770  5.66610  4.25696     52 n x - -
          2.68618  4.42225  2.77519  2.73123  3.46354  2.40513  3.72494  3.29354  2.67741  2.69355  4.24690  2.90347  2.73739  3.18146  2.89801  2.37887  2.77519  2.98518  4.58477  3.61503
          0.01743  4.45422  5.17657  0.61958  0.77255  0.48576  0.95510
     28   2.53980  4.95231  2.72815  2.26536  4.21048  3.49935  3.69950  3.12872  2.38299  3.08197  4.01738  2.82744  3.89057  2.83532  2.83496  2.19526  2.66500  2.57458  5.44115  4.08992     53 s x - -
          2.68618  4.42225  2.77519  2.73123  3.46354  2.40513  3.72494  3.29354  2.67741  2.69355  4.24690  2.90347  2.73739  3.18146  2.89801  2.37887  2.77519  2.98518  4.58477  3.61503
          0.01743  4.45422  5.17657  0.61958  0.77255  0.48576  0.95510
     29   2.72829  4.51029  3.47206  2.92804  3.65631  3.65975  3.89938  3.00365  2.68822  1.61543  3.60647  2.62836  4.04772  2.83334  3.16732  2.91702  2.95996  2.30856  5.07887  3.83501     54 l x - -
          2.68618  4.42225  2.77519  2.73123  3.46354  2.40513  3.72494  3.29354  2.67741  2.69355  4.24690  2.90347  2.73739  3.18146  2.89801  2.37887  2.77519  2.98518  4.58477  3.61503
          0.01743  4.45422  5.17657  0.61958  0.77255  0.48576  0.95510
     30   3.43580  0.26794  5.01340  4.90816  4.83032  3.90039  5.43718  4.12667  4.76386  3.98677  5.13752  4.75995  4.64276  5.08446  4.77039  3.70363  3.95099  3.81704  6.06444  5.10180     55 C x - -
          2.68618  4.42225  2.77519  2.73123  3.46354  2.40513  3.72494  3.29354  2.67741  2.69355  4.24690  2.90347  2.73739  3.18146  2.89801  2.37887  2.77519  2.98518  4.58477  3.61503
          0.01743  4.45422  5.17657  0.61958  0.77255  0.48576  0.95510
     31   2.39594  4.79087  3.14466  2.54440  4.10693  3.13918  3.79620  3.51570  2.62126  2.81987  3.96317  2.94195  2.04020  2.96502  3.07053  2.17730  2.93041  3.05988  5.39917  4.08279     56 p x - -
          2.68618  4.42225  2.77519  2.73123  3.46354  2.40513  3.72494  3.29354  2.67741  2.69355  4.24690  2.90347  2.73739  3.18146  2.89801  2.37887  2.77519  2.98518  4.58477  3.61503
          0.17662  4.45422  1.89533  0.61958  0.77255  0.48576  0.95510
     32   2.30081  5.07300  2.57882  2.11688  4.38540  3.13085  3.62044  3.55486  2.30731  3.36432  3.77616  2.62937  3.82149  2.72892  2.68362  2.37619  2.87542  3.44611  5.52595  4.13532     57 e x - -
          2.68618  4.42225  2.77519  2.73123  3.46354  2.40513  3.72494  3.29354  2.67741  2.69355  4.24690  2.90347  2.73739  3.18146  2.89801  2.37887  2.77519  2.98518  4.58477  3.61503
          0.02040  4.29801  5.02036  0.61958  0.77255  0.69787  0.68845
     33   2.44906  5.08249  2.57798  2.01971  4.39719  3.07091  3.62094  3.86263  2.32507  3.37495  3.75609  2.78868  3.82155  2.52308  2.85917  2.51480  2.55137  3.28776  5.53413  4.14132     58 e x - -
          2.68618  4.42225  2.77519  2.73123  3.46354  2.40513  3.72494  3.29354  2.67741  2.69355  4.24690  2.90347  2.73739  3.18146  2.89801  2.37887  2.77519  2.98518  4.58477  3.61503
          0.02040  4.29801  5.02036  0.61958  0.77255  0.37286  1.16720
     34   2.41965  4.53136  3.17532  2.63580  3.14757  3.60798  3.84340  2.42167  2.68316  2.39929  3.27216  3.26610  3.99107  2.55533  3.18238  2.57933  2.65321  2.81747  5.09461  3.83485     59 l x - -
          2.68618  4.42225  2.77519  2.73123  3.46354  2.40513  3.72494  3.29354  2.67741  2.69355  4.24690  2.90347  2.73739  3.18146  2.89801  2.37887  2.77519  2.98518  4.58477  3.61503
          0.01743  4.45422  5.17657  0.61958  0.77255  0.48576  0.95510
     35   2.68899  5.02962  2.81174  2.45749  4.32671  2.59030  3.68907  3.77048  2.44858  3.19464  3.76403  2.99017  3.33140  2.81115  1.94390  2.41541  2.79754  3.39778  5.51226  4.14463     60 r x - -
          2.68618  4.42225  2.77519  2.73123  3.46354  2.40513  3.72494  3.29354  2.67741  2.69355  4.24690  2.90347  2.73739  3.18146  2.89801  2.37887  2.77519  2.98518  4.58477  3.61503
          0.01743  4.45422  5.17657  0.61958  0.77255  0.48576  0.95510
     36   2.52387  4.56460  3.17600  2.77808  3.73006  3.59787  3.82981  2.44543  2.50460  2.43667  3.65865  2.89316  3.98202  2.78376  3.15779  2.65068  2.64071  2.26864  5.12333  3.85722     61 v x - -
          2.68618  4.42225  2.77519  2.73123  3.46354  2.40513  3.72494  3.29354  2.67741  2.69355  4.24690  2.90347  2.73739  3.18146  2.89801  2.37887  2.77519  2.98518  4.58477  3.61503
          0.01743  4.45422  5.17657  0.61958  0.77255  0.48576  0.95510
     37   2.46410  5.05576  2.99210  2.44536  4.37681  2.93138  3.68738  3.82886  1.93918  3.20389  4.13688  2.65032  3.16600  2.80425  2.92232  2.37917  2.43742  3.44062  5.54452  4.16839     62 k x - -
          2.68618  4.42225  2.77519  2.73123  3.46354  2.40513  3.72494  3.29354  2.67741  2.69355  4.24690  2.90347  2.73739  3.18146  2.89801  2.37887  2.77519  2.98518  4.58477  3.61503
          0.01743  4.45422  5.17657  0.61958  0.77255  0.48576  0.95510
     38   3.43580  0.26794  5.01340  4.90816  4.83032  3.90039  5.43718  4.12667  4.76386  3.98677  5.13752  4.75995  4.64276  5.08446  4.77039  3.70363  3.95099  3.81704  6.06444  5.10180     63 C x - -
          2.68618  4.42225  2.77519  2.73123  3.46354  2.40513  3.72494  3.29354  2.67741  2.69355  4.24690  2.90347  2.73739  3.18146  2.89801  2.37887  2.77519  2.98518  4.58477  3.61503
          0.01743  4.45422  5.17657  0.61958  0.77255  0.48576  0.95510
     39   1.71842  4.69621  3.24958  2.74795  4.15901  3.43582  3.90623  3.56284  2.75187  2.88619  4.02920  2.66186  2.14571  3.09088  3.18309  2.52569  2.79266  3.21177  5.46584  4.16741     64 a x - -
          2.68618  4.42225  2.77519  2.73123  3.46354  2.40513  3.72494  3.29354  2.67741  2.69355  4.24690  2.90347  2.73739  3.18146  2.89801  2.37887  2.77519  2.98518  4.58477  3.61503
          0.01743  4.45422  5.17657  0.61958  0.77255  0.48576  0.95510
     40   1.98094  4.84963  3.10256  2.31104  3.01240  3.52211  3.73120  3.49068  2.28540  3.10527  3.92563  3.06397  2.94728  2.75653  2.99714  2.67202  2.84388  3.02874  5.36080  4.03445     65 a x - -
          2.68618  4.42225  2.77519  2.73123  3.46354  2.40513  3.72494  3.29354  2.67741  2.69355  4.24690  2.90347  2.73739  3.18146  2.89801  2.37887  2.77519  2.98518  4.58477  3.61503
          0.12972  4.45422  2.20704  0.61958  0.77255  0.48576  0.95510
     41   2.47404  4.42631  3.58464  3.42175  4.71953  2.61740  4.56502  4.22985  3.58453  3.89719  4.71403  3.55593  3.93348  3.85308  3.87548  0.69147  2.99340  3.57569  6.02977  4.82128     66 S x - -
          2.68618  4.42225  2.77519  2.73123  3.46354  2.40513  3.72494  3.29354  2.67741  2.69355  4.24690  2.90347  2.73739  3.18146  2.89801  2.37887  2.77519  2.98518  4.58477  3.61503
          0.01948  4.34398  5.06633  0.61958  0.77255  0.39857  1.11256
     42   2.38981  4.63785  3.34881  2.85265  4.27214  2.48040  3.99911  3.68593  2.68787  3.31902  4.13674  3.26155  3.93189  3.18555  3.27276  1.55285  2.01562  3.10364  5.56986  4.28092     67 s x - -
          2.68618  4.42225  2.77519  2.73123  3.46354  2.40513  3.72494  3.29354  2.67741  2.69355  4.24690  2.90347  2.73739  3.18146  2.89801  2.37887  2.77519  2.98518  4.58477  3.61503
          0.01743  4.45422  5.17657  0.61958  0.77255  0.48576  0.95510
     43   3.14089  5.68710  0.91136  2.35794  5.00074  3.46674  3.98301  4.54057  2.94806  4.02580  4.86197  2.37714  4.07311  3.14327  2.99424  3.03730  3.42743  4.10258  6.16295  4.66969     68 d x - -
          2.68618  4.42225  2.77519  2.73123  3.46354  2.40513  3.72494  3.29354  2.67741  2.69355  4.24690  2.90347  2.73739  3.18146  2.89801  2.37887  2.77519  2.98518  4.58477  3.61503
          0.05371  4.45422  3.20247  0.61958  0.77255  0.48576  0.95510
     44   2.87882  5.23902  2.58440  2.32706  4.53958  1.41524  3.82272  3.99440  2.66091  3.26920  4.35382  2.64672  3.96903  2.60786  3.14974  2.84800  3.13367  3.61963  5.73707  4.34334     69 g x - -
          2.68618  4.42225  2.77519  2.73123  3.46354  2.40513  3.72494  3.29354  2.67741  2.69355  4.24690  2.90347  2.73739  3.18146  2.89801  2.37887  2.77519  2.98518  4.58477  3.61503
          0.01807  4.41858  5.14093  0.61958  0.77255  0.45248  1.01073
     45   2.75275  4.36536  3.81118  3.23994  3.50700  3.78710  4.06637  2.45272  2.42610  2.09700  3.46582  3.59713  4.16063  3.45281  3.44890  3.05241  2.14170  1.81043  5.00938  3.79185     70 v x - -
          2.68618  4.42225  2.77519  2.73123  3.46354  2.40513  3.72494  3.29354  2.67741  2.69355  4.24690  2.90347  2.73739  3.18146  2.89801  2.37887  2.77519  2.98518  4.58477  3.61503
          0.01743  4.45422  5.17657  0.61958  0.77255  0.48576  0.95510
     46   2.72741  5.17092  2.98828  2.43463  4.50453  3.49576  2.56227  3.96757  2.19768  3.46208  4.21955  2.78301  2.92799  2.48049  2.38270  2.24433  2.95496  3.55655  5.60213  4.22007     71 k x - -
          2.68618  4.42225  2.77519  2.73123  3.46354  2.40513  3.72494  3.29354  2.67741  2.69355  4.24690  2.90347  2.73739  3.18146  2.89801  2.37887  2.77519  2.98518  4.58477  3.61503
          0.01743  4.45422  5.17657  0.61958  0.77255  0.48576  0.95510
     47   3.80383  5.52223  4.36429  3.79644  5.03615  4.12542  4.43219  4.65709  2.71345  4.06520  5.08024  4.09516  4.62759  3.65098  0.36936  3.88039  4.04766  4.36191  5.89640  4.87441     72 R x - -
          2.68618  4.42225  2.77519  2.73123  3.46354  2.40513  3.72494  3.29354  2.67741  2.69355  4.24690  2.90347  2.73739  3.18146  2.89801  2.37887  2.77519  2.98518  4.58477  3.61503
          0.01743  4.45422  5.17657  0.61958  0.77255  0.48576  0.95510
     48   3.43580  0.26794  5.01340  4.90816  4.83032  3.90039  5.43718  4.12667  4.76386  3.98677  5.13752  4.75995  4.64276  5.08446  4.77039  3.70363  3.95099  3.81704  6.06444  5.10180     73 C x - -
          2.68618  4.42225  2.77519  2.73123  3.46354  2.40513  3.72494  3.29354  2.67741  2.69355  4.24690  2.90347  2.73739  3.18146  2.89801  2.37887  2.77519  2.98518  4.58477  3.61503
          0.01743  4.45422  5.17657  0.61958  0.77255  0.48576  0.95510
     49   3.39533  4.75668  4.95561  4.41107  2.96948  4.57710  4.82694  2.31957  4.25010  0.67129  3.13759  4.60992  4.82745  4.38252  4.36313  3.62844  3.62842  2.51548  5.16948  3.95111     74 L x - -
          2.68618  4.42225  2.77519  2.73123  3.46354  2.40513  3.72494  3.29354  2.67741  2.69355  4.24690  2.90347  2.73739  3.18146  2.89801  2.37887  2.77519  2.98518  4.58477  3.61503
          0.01743  4.45422  5.17657  0.61958  0.77255  0.48576  0.95510
     50   2.68580  4.81174  3.13259  2.57594  4.03318  2.39453  3.74221  2.97032  2.31005  2.94061  3.89092  2.78767  3.92198  2.55666  3.00939  2.53143  2.84568  2.54143  5.32989  4.01266     75 k x - -
          2.68618  4.42225  2.77519  2.73123  3.46354  2.40513  3.72494  3.29354  2.67741  2.69355  4.24690  2.90347  2.73739  3.18146  2.89801  2.37887  2.77519  2.98518  4.58477  3.61503
          0.01743  4.45422  5.17657  0.61958  0.77255  0.48576  0.95510
     51   2.69939  4.22627  3.23597  3.40661  3.33040  3.77506  4.06565  2.11139  2.97212  1.69781  3.03473  3.68351  4.14462  3.56093  3.54954  3.05075  2.93146  2.06997  4.83940  3.39648     76 l x - -
          2.68618  4.42225  2.77519  2.73123  3.46354  2.40513  3.72494  3.29354  2.67741  2.69355  4.24690  2.90347  2.73739  3.18146  2.89801  2.37887  2.77519  2.98518  4.58477  3.61503
          0.01743  4.45422  5.17657  0.61958  0.77255  0.48576  0.95510
     52   2.66237  5.19539  2.40581  2.38894  4.51746  2.51300  3.68564  3.99215  2.37608  3.49128  4.24636  2.12123  3.41169  2.48107  2.94161  2.69215  2.96115  3.57452  5.64070  3.53348     77 n x - -
          2.68620  4.42227  2.77522  2.73118  3.46356  2.40509  3.72497  3.29356  2.67743  2.69357  4.24692  2.90332  2.73737  3.18148  2.89803  2.37889  2.77522  2.98520  4.58479  3.61505
          0.09193  2.49881  5.17657  0.45261  1.01052  0.48576  0.95510
     53   2.69043  4.79706  3.13253  2.49966  3.71472  1.93408  3.75249  3.41558  2.58011  3.04665  3.87889  2.75996  3.92877  2.58354  3.02878  2.75194  2.85104  2.75193  5.31804  3.44698     80 g x - -
          2.68618  4.42225  2.77519  2.73123  3.46354  2.40513  3.72494  3.29354  2.67741  2.69355  4.24690  2.90347  2.73739  3.18146  2.89801  2.37887  2.77519  2.98518  4.58477  3.61503
          0.05330  4.45422  3.21211  0.61958  0.77255  0.48576  0.95510
     54   2.28758  4.90970  3.05948  2.50337  4.17766  2.98712  3.70485  3.24266  2.48776  3.19018  3.99385  3.02423  3.12689  2.68523  2.13704  2.42035  2.83427  3.15683  5.41871  4.07633     81 r x - -
          2.68618  4.42225  2.77519  2.73123  3.46354  2.40513  3.72494  3.29354  2.67741  2.69355  4.24690  2.90347  2.73739  3.18146  2.89801  2.37887  2.77519  2.98518  4.58477  3.61503
          0.01806  4.41898  5.14133  0.61958  0.77255  0.50152  0.93041
     55   2.09276  4.16201  2.62861  2.34320  4.26602  3.48359  3.68554  3.70354  2.45959  3.26797  4.05563  2.67073  3.07417  2.81333  2.93613  2.38646  2.81067  3.34439  5.47383  3.28486     82 a x - -
          2.68618  4.42225  2.77519  2.73123  3.46354  2.40513  3.72494  3.29354  2.67741  2.69355  4.24690  2.90347  2.73739  3.18146  2.89801  2.37887  2.77519  2.98518  4.58477  3.61503
          0.01778  4.43448  5.15683  0.61958  0.77255  0.46660  0.98653
     56   2.61226  4.16095  4.15882  3.34869  3.26346  3.79458  4.09973  1.98545  3.44998  1.69785  3.27073  3.77831  3.44313  3.67079  3.62860  3.08181  2.70491  2.18781  4.77850  2.94359     83 l x - -
          2.68618  4.42225  2.77519  2.73123  3.46354  2.40513  3.72494  3.29354  2.67741  2.69355  4.24690  2.90347  2.73739  3.18146  2.89801  2.37887  2.77519  2.98518  4.58477  3.61503
          0.01743  4.45422  5.17657  0.61958  0.77255  0.48576  0.95510
     57   2.93096  0.99134  4.42775  3.95391  3.29583  3.86004  4.36282  2.77125  3.70197  2.36509  3.67615  4.04906  4.38508  4.02300  3.86973  3.26347  3.26333  2.61218  4.93529  3.18580     84 c x - -
          2.68618  4.42225  2.77519  2.73123  3.46354  2.40513  3.72494  3.29354  2.67741  2.69355  4.24690  2.90347  2.73739  3.18146  2.89801  2.37887  2.77519  2.98518  4.58477  3.61503
          0.01743  4.45422  5.17657  0.61958  0.77255  0.48576  0.95510
     58   1.91103  4.27355  4.25782  3.68895  3.44979  3.92102  4.29736  2.18497  3.58218  2.08092  3.41529  3.91483  4.30363  3.82213  3.78943  3.07444  2.74864  1.51923  5.01036  3.81222     85 v x - -
          2.68618  4.42225  2.77519  2.73123  3.46354  2.40513  3.72494  3.29354  2.67741  2.69355  4.24690  2.90347  2.73739  3.18146  2.89801  2.37887  2.77519  2.98518  4.58477  3.61503
          0.01743  4.45422  5.17657  0.61958  0.77255  0.48576  0.95510
     59   2.68700  3.80587  4.07471  3.49221  3.29765  3.77731  3.74239  1.99539  3.38172  2.13966  3.30194  3.37055  4.14972  3.61766  3.58832  3.06051  1.93376  2.09663  4.80511  3.60888     86 t x - -
          2.68618  4.42225  2.77519  2.73123  3.46354  2.40513  3.72494  3.29354  2.67741  2.69355  4.24690  2.90347  2.73739  3.18146  2.89801  2.37887  2.77519  2.98518  4.58477  3.61503
          0.01743  4.45422  5.17657  0.61958  0.77255  0.48576  0.95510
     60   2.70018  5.05274  2.03121  2.44335  4.34054  3.48316  3.69258  3.30489  2.40616  3.21294  4.11557  2.87050  3.88485  2.68580  2.94304  2.24288  2.30819  3.41312  5.52702  4.15405     87 d x - -
          2.68618  4.42225  2.77519  2.73123  3.46354  2.40513  3.72494  3.29354  2.67741  2.69355  4.24690  2.90347  2.73739  3.18146  2.89801  2.37887  2.77519  2.98518  4.58477  3.61503
          0.01743  4.45422  5.17657  0.61958  0.77255  0.48576  0.95510
     61   2.54147  0.99551  3.49119  3.49294  4.10119  3.32389  4.41265  3.40190  3.47545  3.20140  4.09128  3.24956  4.01696  3.77268  3.73958  2.76239  2.61903  3.04238  5.53785  4.32402     88 c x - -
          2.68618  4.42225  2.77519  2.73123  3.46354  2.40513  3.72494  3.29354  2.67741  2.69355  4.24690  2.90347  2.73739  3.18146  2.89801  2.37887  2.77519  2.98518  4.58477  3.61503
          0.01791  4.42731  5.14965  0.61958  0.77255  0.48576  0.95510
     62   2.57259  5.12212  2.84828  2.25894  4.43252  2.83263  3.67004  3.89448  2.42270  3.41205  4.17527  2.87117  2.25114  2.35005  2.70606  2.67631  2.93134  3.49467  5.57573  3.84762     89 p x - -
          2.68618  4.42225  2.77519  2.73123  3.46354  2.40513  3.72494  3.29354  2.67741  2.69355  4.24690  2.90347  2.73739  3.18146  2.89801  2.37887  2.77519  2.98518  4.58477  3.61503
          0.01791  4.42731  5.14965  0.61958  0.77255  0.48576  0.95510
     63   2.43897  4.92115  2.66711  2.41314  3.84303  3.49561  3.69727  3.31861  2.25947  3.18599  3.71721  3.01536  3.88649  2.83754  2.95469  2.08709  2.35430  3.14848  5.41516  4.06924     90 s x - -
          2.68618  4.42225  2.77519  2.73123  3.46354  2.40513  3.72494  3.29354  2.67741  2.69355  4.24690  2.90347  2.73739  3.18146  2.89801  2.37887  2.77519  2.98518  4.58477  3.61503
          0.01791  4.42731  5.14965  0.61958  0.77255  0.48576  0.95510
     64   2.59108  4.94005  3.03629  2.40195  4.21284  2.78836  3.70035  3.34640  2.48277  3.22215  4.01996  3.01131  3.62288  2.14022  2.95238  2.36031  2.32690  3.14710  5.44280  4.09255     91 q x - -
          2.68618  4.42225  2.77519  2.73123  3.46354  2.40513  3.72494  3.29354  2.67741  2.69355  4.24690  2.90347  2.73739  3.18146  2.89801  2.37887  2.77519  2.98518  4.58477  3.61503
          0.01791  4.42731  5.14965  0.61958  0.77255  0.48576  0.95510
     65   2.73171  5.12440  2.58708  2.27857  4.44798  3.45970  3.71628  3.90678  2.49853  3.43749  4.21257  2.86772  3.46895  2.83725  2.89914  1.62270  2.43696  3.51214  5.61353  4.22442     92 s x - -
          2.68619  4.42226  2.77520  2.73124  3.46355  2.40513  3.72495  3.29355  2.67741  2.69356  4.24690  2.90347  2.73740  3.18147  2.89801  2.37887  2.77520  2.98502  4.58478  3.61504
          0.09335  3.03831  3.18907  0.44300  1.02753  0.48576  0.95510
     66   2.55406  4.27458  2.45721  2.39304  4.18908  3.48106  3.46543  3.61754  2.41158  3.19872  3.99674  2.87912  3.87216  2.75093  2.93596  2.36700  2.18160  2.96698  4.67984  4.07000     94 t x - -
          2.68618  4.42225  2.77519  2.73123  3.46354  2.40513  3.72494  3.29354  2.67741  2.69355  4.24690  2.90347  2.73739  3.18146  2.89801  2.37887  2.77519  2.98518  4.58477  3.61503
          0.03321  4.39126  3.89815  0.61958  0.77255  0.54055  0.87330
     67   2.56109  0.90530  4.35984  4.00398  3.92835  3.36628  4.61158  3.09659  3.76863  2.77128  4.04602  3.90058  4.09149  4.09624  3.92225  2.61269  3.02759  2.80444  5.47396  4.20206     95 c x - -
          2.68618  4.42225  2.77519  2.73123  3.46354  2.40513  3.72494  3.29354  2.67741  2.69355  4.24690  2.90347  2.73739  3.18146  2.89801  2.37887  2.77519  2.98518  4.58477  3.61503
          0.01884  4.37689  5.09923  0.61958  0.77255  0.52610  0.89380
     68   2.69542  4.73655  3.21398  2.65923  3.62889  3.54185  3.76759  3.35806  2.56292  2.99552  3.84742  3.14275  1.95773  2.95971  2.24501  2.77762  2.64590  3.07151  5.26398  3.69200     96 p x - -
          2.68618  4.42225  2.77519  2.73123  3.46354  2.40513  3.72494  3.29354  2.67741  2.69355  4.24690  2.90347  2.73739  3.18146  2.89801  2.37887  2.77519  2.98518  4.58477  3.61503
          0.01884  4.37689  5.09923  0.61958  0.77255  0.45297  1.00989
     69   2.22443  5.05788  2.65387  2.25286  4.35662  3.45885  3.65217  3.81108  2.34298  3.34326  3.81210  2.78620  3.32049  2.76609  2.78073  2.39304  2.44453  3.28340  5.51958  3.82090     97 a x - -
          2.68618  4.42225  2.77519  2.73123  3.46354  2.40513  3.72494  3.29354  2.67741  2.69355  4.24690  2.90347  2.73739  3.18146  2.89801  2.37887  2.77519  2.98518  4.58477  3.61503
          0.01854  4.39288  5.11523  0.61958  0.77255  0.48576  0.95510
     70   2.57974  5.19298  2.31129  2.28955  4.52523  2.80127  3.65586  4.00530  2.40883  3.49254  4.24190  2.71504  3.85270  2.20656  2.41125  2.50756  2.93748  3.57771  5.63181  4.22243     98 q x - -
          2.68618  4.42225  2.77519  2.73123  3.46354  2.40513  3.72494  3.29354  2.67741  2.69355  4.24690  2.90347  2.73739  3.18146  2.89801  2.37887  2.77519  2.98518  4.58477  3.61503
          0.01893  4.37251  5.09486  0.61958  0.77255  0.48576  0.95510
     71   2.74301  0.95780  4.58613  4.18376  3.77035  3.62289  4.73975  2.61635  3.94394  2.49101  3.80530  4.11155  4.28803  4.24835  4.08927  3.07707  3.16999  2.28511  5.45957  4.18822     99 c x - -
          2.68618  4.42225  2.77519  2.73123  3.46354  2.40513  3.72494  3.29354  2.67741  2.69355  4.24690  2.90347  2.73739  3.18146  2.89801  2.37887  2.77519  2.98518  4.58477  3.61503
          0.01893  4.37251  5.09486  0.61958  0.77255  0.48576  0.95510
     72   2.59884  5.05119  2.99522  2.20740  4.35218  3.47581  3.65418  3.79585  1.74608  3.14930  4.10779  2.96809  3.86673  2.45942  2.72050  2.61746  2.76394  2.92577  5.50487  4.14102    100 k x - -
          2.68618  4.42225  2.77519  2.73123  3.46354  2.40513  3.72494  3.29354  2.67741  2.69355  4.24690  2.90347  2.73739  3.18146  2.89801  2.37887  2.77519  2.98518  4.58477  3.61503
          0.01925  4.35555  5.07789  0.61958  0.77255  0.48576  0.95510
     73   2.46006  4.95119  3.02218  2.46495  4.21953  3.34246  3.67134  3.31546  1.69339  3.12781  4.01670  2.90827  3.87052  2.51158  2.88391  2.53913  2.81750  3.30054  5.43183  3.73606    101 k x - -
          2.68618  4.42225  2.77519  2.73123  3.46354  2.40513  3.72494  3.29354  2.67741  2.69355  4.24690  2.90347  2.73739  3.18146  2.89801  2.37887  2.77519  2.98518  4.58477  3.61503
          0.01925  4.35555  5.07789  0.61958  0.77255  0.48576  0.95510
     74   2.19194  5.10559  3.03067  2.54381  4.44843  3.53613  3.72491  3.87057  2.23310  3.40179  4.20817  2.94080  3.95560  1.54718  2.60486  2.81532  3.04873  3.50863  5.56278  4.24002    102 q x - -
          2.68618  4.42225  2.77519  2.73123  3.46354  2.40513  3.72494  3.29354  2.67741  2.69355  4.24690  2.90347  2.73739  3.18146  2.89801  2.37887  2.77519  2.98518  4.58477  3.61503
          0.01925  4.35555  5.07789  0.61958  0.77255  0.48576  0.95510
     75   2.56641  4.68820  3.17161  2.65716  3.94165  1.97410  3.57034  3.33447  2.62891  2.57604  3.83363  3.13757  3.92983  2.74431  3.04605  2.75970  2.29885  3.04413  5.27449  3.98240    103 g x - -
          2.68618  4.42225  2.77519  2.73123  3.46354  2.40513  3.72494  3.29354  2.67741  2.69355  4.24690  2.90347  2.73739  3.18146  2.89801  2.37887  2.77519  2.98518  4.58477  3.61503
          0.01925  4.35555  5.07789  0.61958  0.77255  0.48576  0.95510
     76   2.65141  4.49897  3.35194  2.78786  2.58645  3.57915  3.14837  3.03090  2.20487  2.28528  3.59512  2.94707  3.65988  3.07440  3.13446  2.72930  2.88244  2.78638  4.27270  3.76838    104 k x - -
          2.68617  4.42231  2.77513  2.73106  3.46360  2.40518  3.72500  3.29348  2.67734  2.69361  4.24695  2.90345  2.73745  3.18152  2.89798  2.37892  2.77510  2.98524  4.58483  3.61509
          0.12650  2.18523  5.05582  0.87020  0.54278  0.48576  0.95510
     77   2.12741  4.42377  3.44661  2.89311  3.62454  2.69752  3.87616  2.62219  2.62421  2.68925  3.57362  3.30958  3.97434  3.16922  3.22591  2.48031  2.87904  2.12006  5.04871  3.80363    108 v x - -
          2.68618  4.42225  2.77519  2.73123  3.46354  2.40513  3.72494  3.29354  2.67741  2.69355  4.24690  2.90347  2.73739  3.18146  2.89801  2.37887  2.77519  2.98518  4.58477  3.61503
          0.01969  4.33347  5.05582  0.61958  0.77255  0.48576  0.95510
     78   2.81675  5.19690  2.41729  2.37144  4.53588  2.49639  3.79236  4.01395  2.65209  3.55283  4.35342  1.50490  3.91841  2.93523  3.16275  2.62057  3.08305  3.61623  5.73199  3.89233    109 n x - -
          2.68618  4.42225  2.77519  2.73123  3.46354  2.40513  3.72494  3.29354  2.67741  2.69355  4.24690  2.90347  2.73739  3.18146  2.89801  2.37887  2.77519  2.98518  4.58477  3.61503
          0.01969  4.33347  5.05582  0.61958  0.77255  0.48576  0.95510
     79   3.34036  5.04453  4.10559  4.07385  5.15955  0.27599  5.13954  4.89719  4.31591  4.48156  5.47848  4.27238  4.44693  4.60437  4.47715  3.52907  3.85605  4.33582  6.10737  5.28545    110 G x - -
          2.68618  4.42225  2.77519  2.73123  3.46354  2.40513  3.72494  3.29354  2.67741  2.69355  4.24690  2.90347  2.73739  3.18146  2.89801  2.37887  2.77519  2.98518  4.58477  3.61503
          0.01969  4.33347  5.05582  0.61958  0.77255  0.48576  0.95510
     80   4.10355  5.18924  5.14233  4.93399  0.77212  4.77468  3.61882  3.75387  4.72785  3.02327  4.30824  4.39887  5.04831  4.51858  4.62044  4.15319  4.30846  3.67826  2.19468  1.78431    111 f x - -
          2.68618  4.42225  2.77519  2.73123  3.46354  2.40513  3.72494  3.29354  2.67741  2.69355  4.24690  2.90347  2.73739  3.18146  2.89801  2.37887  2.77519  2.98518  4.58477  3.61503
          0.01969  4.33347  5.05582  0.61958  0.77255  0.48576  0.95510
     81   3.23166  0.34769  4.81252  4.67357  4.59682  3.73441  5.22419  3.85012  4.51756  3.72803  4.87174  4.54698  4.47207  4.84425  4.55048  3.50079  3.73767  3.55475  5.87945  4.87362    112 C x - -
          2.68618  4.42225  2.77519  2.73123  3.46354  2.40513  3.72494  3.29354  2.67741  2.69355  4.24690  2.90347  2.73739  3.18146  2.89801  2.37887  2.77519  2.98518  4.58477  3.61503
          0.01969  4.33347  5.05582  0.61958  0.77255  0.48576  0.95510
     82   1.95657  3.48774  3.94847  3.51587  4.23207  2.70263  4.40931  3.60623  3.45986  3.32684  4.17106  3.58555  3.88836  3.72952  3.74441  2.40185  1.10654  3.14818  5.62743  4.43954    113 t x - -
          2.68618  4.42225  2.77519  2.73123  3.46354  2.40513  3.72494  3.29354  2.67741  2.69355  4.24690  2.90347  2.73739  3.18146  2.89801  2.37887  2.77519  2.98518  4.58477  3.61503
          0.01969  4.33347  5.05582  0.61958  0.77255  0.48576  0.95510
     83   2.34529  4.45856  3.44530  2.88994  3.65474  3.60024  3.89189  2.47432  2.85179  2.58424  3.59093  2.14460  4.00219  3.17261  3.23332  2.85101  2.41803  2.35149  5.08804  3.83711    114 n x - -
          2.68618  4.42225  2.77519  2.73123  3.46354  2.40513  3.72494  3.29354  2.67741  2.69355  4.24690  2.90347  2.73739  3.18146  2.89801  2.37887  2.77519  2.98518  4.58477  3.61503
          0.01969  4.33347  5.05582  0.61958  0.77255  0.48576  0.95510
     84   3.06848  5.30835  1.65872  2.54325  4.97707  1.03318  4.16951  4.53073  3.23490  4.07746  4.94730  3.08611  4.08368  3.37115  3.78728  3.04711  3.43850  4.04819  6.14738  4.77770    115 g x - -
          2.68619  4.42226  2.77520  2.73124  3.46355  2.40504  3.72495  3.29355  2.67741  2.69356  4.24690  2.90347  2.73740  3.18147  2.89801  2.37887  2.77520  2.98519  4.58478  3.61504
          0.06202  2.92318  5.05582  0.43943  1.03396  0.48576  0.95510
     85   2.59595  5.21391  1.95948  2.34022  4.53175  3.42425  3.68072  4.00982  2.40907  3.50838  4.27102  2.26432  3.86387  2.28874  2.96449  2.51263  2.97535  3.59202  5.65908  3.85014    117 d x - -
          2.68618  4.42225  2.77519  2.73123  3.46354  2.40513  3.72494  3.29354  2.67741  2.69355  4.24690  2.90347  2.73739  3.18146  2.89801  2.37887  2.77519  2.98518  4.58477  3.61503
          0.01969  4.33347  5.05582  0.61958  0.77255  0.48576  0.95510
     86   2.47994  4.61914  3.21212  2.65616  3.63064  2.85251  3.36681  3.19204  2.63827  2.85675  3.71185  2.29305  3.92054  2.97336  3.06524  2.75315  2.69017  2.41358  5.16536  3.28665    118 n x - -
          2.68618  4.42225  2.77519  2.73123  3.46354  2.40513  3.72494  3.29354  2.67741  2.69355  4.24690  2.90347  2.73739  3.18146  2.89801  2.37887  2.77519  2.98518  4.58477  3.61503
          0.01969  4.33347  5.05582  0.61958  0.77255  0.48576  0.95510
     87   2.64192  4.52221  3.29897  2.70152  2.81033  3.13920  3.85261  3.12831  2.78642  2.72236  3.68913  3.23600  1.88566  3.11208  3.18163  2.56251  2.90162  2.86589  5.13407  3.86005    119 p x - -
          2.68630  4.42237  2.77505  2.73136  3.46366  2.40497  3.72507  3.29366  2.67753  2.69367  4.24702  2.90359  2.73752  3.18159  2.89798  2.37854  2.77518  2.98531  4.58327  3.61484
          0.14765  2.03335  5.05582  1.33386  0.30579  0.48576  0.95510
     88   2.31596  1.69075  4.36118  3.81723  3.49320  3.82190  4.39198  1.92869  3.68553  2.31763  3.44412  3.96534  4.27973  3.92492  3.86631  3.16891  2.89363  2.12702  5.08577  3.89316    125 c x - -
          2.68618  4.42225  2.77519  2.73123  3.46354  2.40513  3.72494  3.29354  2.67741  2.69355  4.24690  2.90347  2.73739  3.18146  2.89801  2.37887  2.77519  2.98518  4.58477  3.61503
          0.03699  4.33347  3.76380  0.61958  0.77255  0.48576  0.95510
     89   2.87514  4.30748  4.39304  3.83278  3.43556  4.03990  4.42844  1.36704  3.71110  1.92340  3.36412  4.04944  4.40230  3.95230  3.90426  2.53043  3.12286  1.86384  5.08722  3.89192    126 i x - -
          2.68618  4.42225  2.77519  2.73123  3.46354  2.40513  3.72494  3.29354  2.67741  2.69355  4.24690  2.90347  2.73739  3.18146  2.89801  2.37887  2.77519  2.98518  4.58477  3.61503
          0.02003  4.31651  5.03885  0.61958  0.77255  0.50983  0.91778
     90   2.58446  1.72846  3.46570  3.28679  3.55779  3.52280  4.09556  2.36751  3.21950  2.62533  3.54379  3.55725  4.02874  3.50090  3.50388  2.28502  2.89426  2.56824  5.03903  3.82216    127 c x - -
          2.68618  4.42225  2.77519  2.73123  3.46354  2.40513  3.72494  3.29354  2.67741  2.69355  4.24690  2.90347  2.73739  3.18146  2.89801  2.37887  2.77519  2.98518  4.58477  3.61503
          0.02003  4.31651  5.03885  0.61958  0.77255  0.50983  0.91778
     91   2.64715  4.82919  3.05511  2.37197  3.76833  3.47669  3.68851  3.48533  2.48679  3.09376  3.91018  2.73126  3.87088  2.84259  2.49016  2.00306  2.62007  2.73672  5.34157  4.01171    128 s x - -
          2.68618  4.42225  2.77519  2.73123  3.46354  2.40513  3.72494  3.29354  2.67741  2.69355  4.24690  2.90347  2.73739  3.18146  2.89801  2.37887  2.77519  2.98518  4.58477  3.61503
          0.02003  4.31651  5.03885  0.61958  0.77255  0.50983  0.91778
     92   2.67573  5.08261  2.48639  2.37516  4.38573  2.79842  3.42365  3.84494  2.36574  3.22581  3.78771  1.94050  3.58842  2.76582  2.90197  2.65538  2.90995  3.45215  5.54316  4.15515    129 n x - -
          2.68618  4.42225  2.77519  2.73123  3.46354  2.40513  3.72494  3.29354  2.67741  2.69355  4.24690  2.90347  2.73739  3.18146  2.89801  2.37887  2.77519  2.98518  4.58477  3.61503
          0.02003  4.31651  5.03885  0.61958  0.77255  0.50983  0.91778
     93   2.52753  4.86170  2.65630  2.47412  4.10515  3.16560  3.67313  3.16375  2.46888  2.85271  3.93131  2.72218  3.61431  2.42005  2.93490  2.51416  2.80943  2.71258  5.36111  3.78603    130 q x - -
          2.68618  4.42225  2.77519  2.73123  3.46354  2.40513  3.72494  3.29354  2.67741  2.69355  4.24690  2.90347  2.73739  3.18146  2.89801  2.37887  2.77519  2.98518  4.58477  3.61503
          0.02003  4.31651  5.03885  0.61958  0.77255  0.50983  0.91778
     94   2.68106  5.02468  1.99595  2.40210  4.29572  3.01278  3.12524  3.75424  2.45369  3.30689  4.09325  2.79860  3.85612  2.79784  2.93647  2.29416  2.91688  3.38497  3.57680  4.11812    131 d x - -
          2.68618  4.42225  2.77519  2.73123  3.46354  2.40513  3.72494  3.29354  2.67741  2.69355  4.24690  2.90347  2.73739  3.18146  2.89801  2.37887  2.77519  2.98518  4.58477  3.61503
          0.04203  4.31651  3.58219  0.61958  0.77255  0.50983  0.91778
     95   2.19338  4.89570  2.75826  2.36457  4.18097  2.77926  3.68358  3.60858  2.48025  2.73555  3.99643  2.97826  3.04051  2.82505  2.95180  2.28949  2.88810  3.26231  5.41971  4.07054    132 a x - -
          2.68618  4.42225  2.77519  2.73123  3.46354  2.40513  3.72494  3.29354  2.67741  2.69355  4.24690  2.90347  2.73739  3.18146  2.89801  2.37887  2.77519  2.98518  4.58477  3.61503
          0.02047  4.29494  5.01729  0.61958  0.77255  0.53905  0.87540
     96   2.26728  3.04951  3.27251  2.37874  3.85897  2.31573  3.82383  3.12710  2.71408  2.91281  3.76604  3.17926  3.90179  3.04448  3.13059  2.54252  2.52182  2.94931  5.22124  3.94515    133 a x - -
          2.68618  4.42225  2.77519  2.73123  3.46354  2.40513  3.72494  3.29354  2.67741  2.69355  4.24690  2.90347  2.73739  3.18146  2.89801  2.37887  2.77519  2.98518  4.58477  3.61503
          0.15392  4.29494  2.04777  0.61958  0.77255  0.53905  0.87540
     97   2.42455  4.36543  3.39417  2.69664  2.96734  3.55058  3.80199  2.79453  2.79264  2.21223  3.46896  2.73959  3.93442  3.10504  3.16479  2.43952  2.82736  2.49082  4.94389  3.69891    134 l x - -
          2.68618  4.42225  2.77519  2.73123  3.46354  2.40513  3.72494  3.29354  2.67741  2.69355  4.24690  2.90347  2.73739  3.18146  2.89801  2.37887  2.77519  2.98518  4.58477  3.61503
          0.02336  4.16438  4.88672  0.61958  0.77255  0.68891  0.69740
     98   2.43845  4.67269  2.72648  2.53220  3.89005  3.19981  3.68432  3.28927  2.52566  2.92948  3.76730  2.87009  3.85069  2.86747  2.89179  2.24700  2.83643  2.72202  3.27651  3.90507    135 s x - -
          2.68618  4.42225  2.77519  2.73123  3.46354  2.40513  3.72494  3.29354  2.67741  2.69355  4.24690  2.90347  2.73739  3.18146  2.89801  2.37887  2.77519  2.98518  4.58477  3.61503
          0.02336  4.16438  4.88672  0.61958  0.77255  0.68891  0.69740
     99   2.24256  4.96326  2.95438  2.40314  4.26235  3.42538  3.61450  3.69949  2.01329  3.24701  4.03322  2.85318  3.20925  2.58001  2.53714  2.47036  2.86834  3.21226  5.43350  4.07825    136 k x - -
          2.68618  4.42225  2.77519  2.73123  3.46354  2.40513  3.72494  3.29354  2.67741  2.69355  4.24690  2.90347  2.73739  3.18146  2.89801  2.37887  2.77519  2.98518  4.58477  3.61503
          0.18206  4.16438  1.89106  0.61958  0.77255  0.44426  1.02526
    100   2.16419  4.92145  2.79939  2.38417  4.19413  3.19872  3.61477  3.40927  2.31265  3.19608  3.98541  2.74241  3.45594  2.35216  2.86362  2.55636  2.84388  3.27327  5.40263  3.72586    137 a x - -
          2.68618  4.41802  2.77574  2.73193  3.46333  2.40552  3.72497  3.28992  2.67774  2.69329  4.24631  2.90338  2.73707  3.18236  2.89779  2.37939  2.77498  2.98587  4.58606  3.61488
          0.52699  0.89252        *  2.74271  0.06656  0.00000        *
//
