# Supplementary material for: Remote homology clustering identifies lowly conserved families of effector proteins in plant-pathogenic fungi
Source: Microb Genom. 2021 Sep 1;7(9):000637. doi: 10.1099/mgen.0.000637 (PMC8715435; doi:10.1099/mgen.0.000637)
Supplement: Supplementary material 16 [file mgen-7-0637-s0016.zip › hmms/cluster-PC_04PSKU.hmm]

HMMER3/f [3.3 | Nov 2019]
NAME  cluster-PC_04PSKU
LENG  96
ALPH  amino
RF    yes
MM    no
CONS  yes
CS    no
MAP   yes
DATE  Wed Jul 22 12:47:40 2020
NSEQ  2
EFFN  0.410156
CKSUM 3732371009
STATS LOCAL MSV       -9.9099  0.71815
STATS LOCAL VITERBI  -10.3589  0.71815
STATS LOCAL FORWARD   -3.9237  0.71815
HMM          A        C        D        E        F        G        H        I        K        L        M        N        P        Q        R        S        T        V        W        Y   
            m->m     m->i     m->d     i->m     i->i     d->m     d->d
  COMPO   2.32494  3.80239  3.03703  2.96766  3.25217  2.89212  3.91996  2.75803  2.66416  2.50219  3.58907  3.08721  3.02899  3.30601  3.05697  2.72516  2.82591  2.48635  4.34546  3.67921
          2.68618  4.42225  2.77519  2.73123  3.46354  2.40513  3.72494  3.29354  2.67741  2.69355  4.24690  2.90347  2.73739  3.18146  2.89801  2.37887  2.77519  2.98518  4.58477  3.61503
          0.03373  3.80214  4.52449  0.61958  0.77255  0.00000        *
      1   2.91607  4.47669  3.97466  3.56424  3.18054  3.78157  4.31575  2.34926  3.33559  1.78723  1.51986  3.84998  4.24308  3.72293  3.54889  3.25717  3.22068  2.34683  5.01111  3.76582      1 m x - -
          2.68618  4.42225  2.77519  2.73123  3.46354  2.40513  3.72494  3.29354  2.67741  2.69355  4.24690  2.90347  2.73739  3.18146  2.89801  2.37887  2.77519  2.98518  4.58477  3.61503
          0.03373  3.80214  4.52449  0.61958  0.77255  0.48576  0.95510
      2   2.82839  4.80868  2.86014  2.61572  3.96733  3.32141  3.77274  3.58901  2.44192  3.09820  4.12996  3.07410  3.87508  1.36483  2.72669  2.88002  3.12633  3.32366  5.25285  3.94247      2 q x - -
          2.68618  4.42225  2.77519  2.73123  3.46354  2.40513  3.72494  3.29354  2.67741  2.69355  4.24690  2.90347  2.73739  3.18146  2.89801  2.37887  2.77519  2.98518  4.58477  3.61503
          0.03373  3.80214  4.52449  0.61958  0.77255  0.48576  0.95510
      3   3.01503  4.41848  4.38204  3.87801  2.07801  4.13557  4.27475  1.67130  3.75665  1.69674  3.04256  4.09162  4.44638  3.94901  3.93678  3.48567  3.26128  2.08585  4.67525  3.25580      3 i x - -
          2.68618  4.42225  2.77519  2.73123  3.46354  2.40513  3.72494  3.29354  2.67741  2.69355  4.24690  2.90347  2.73739  3.18146  2.89801  2.37887  2.77519  2.98518  4.58477  3.61503
          0.03373  3.80214  4.52449  0.61958  0.77255  0.48576  0.95510
      4   1.59295  4.08787  3.26287  3.00182  4.10389  2.87436  4.08645  3.42262  3.05249  3.19572  4.06884  3.18710  3.61217  3.36694  3.35682  1.69149  2.63493  2.95372  5.47954  4.24386      4 a x - -
          2.68618  4.42225  2.77519  2.73123  3.46354  2.40513  3.72494  3.29354  2.67741  2.69355  4.24690  2.90347  2.73739  3.18146  2.89801  2.37887  2.77519  2.98518  4.58477  3.61503
          0.03373  3.80214  4.52449  0.61958  0.77255  0.48576  0.95510
      5   1.12022  4.15998  3.39348  3.18346  3.98440  2.98598  4.21351  3.09964  3.19793  2.98423  4.02537  3.35014  3.71873  3.54602  3.45226  2.51166  2.78423  2.76638  5.41870  4.21147      5 a x - -
          2.68618  4.42225  2.77519  2.73123  3.46354  2.40513  3.72494  3.29354  2.67741  2.69355  4.24690  2.90347  2.73739  3.18146  2.89801  2.37887  2.77519  2.98518  4.58477  3.61503
          0.03373  3.80214  4.52449  0.61958  0.77255  0.48576  0.95510
      6   2.75294  4.31681  4.02639  3.68906  3.50055  3.64920  4.50350  2.06001  3.55567  2.20112  3.47820  3.88965  4.21486  3.92133  3.77461  3.14967  3.11700  1.11886  5.27248  3.99893      6 v x - -
          2.68618  4.42225  2.77519  2.73123  3.46354  2.40513  3.72494  3.29354  2.67741  2.69355  4.24690  2.90347  2.73739  3.18146  2.89801  2.37887  2.77519  2.98518  4.58477  3.61503
          0.03373  3.80214  4.52449  0.61958  0.77255  0.48576  0.95510
      7   3.17126  4.59440  4.14162  3.84419  1.13439  3.87460  3.85030  2.70528  3.75332  2.09248  3.44701  3.94087  4.33598  3.94121  3.89040  3.44388  3.47299  2.69049  4.12304  2.50002      7 f x - -
          2.68618  4.42225  2.77519  2.73123  3.46354  2.40513  3.72494  3.29354  2.67741  2.69355  4.24690  2.90347  2.73739  3.18146  2.89801  2.37887  2.77519  2.98518  4.58477  3.61503
          0.03373  3.80214  4.52449  0.61958  0.77255  0.48576  0.95510
      8   1.64723  4.10144  3.39512  3.08182  3.99133  2.96284  4.10918  3.06284  3.05902  2.97345  3.92053  3.26372  3.67529  3.39662  3.35165  2.41269  1.88139  2.70536  5.42313  4.20442      8 a x - -
          2.68618  4.42225  2.77519  2.73123  3.46354  2.40513  3.72494  3.29354  2.67741  2.69355  4.24690  2.90347  2.73739  3.18146  2.89801  2.37887  2.77519  2.98518  4.58477  3.61503
          0.03373  3.80214  4.52449  0.61958  0.77255  0.48576  0.95510
      9   2.97643  4.41701  4.23218  3.84674  3.32862  3.98758  4.58907  1.16969  3.67335  1.93116  3.27706  4.10201  4.42712  4.02996  3.87807  3.47751  3.27755  1.84927  5.20361  3.93461      9 i x - -
          2.68618  4.42225  2.77519  2.73123  3.46354  2.40513  3.72494  3.29354  2.67741  2.69355  4.24690  2.90347  2.73739  3.18146  2.89801  2.37887  2.77519  2.98518  4.58477  3.61503
          0.03373  3.80214  4.52449  0.61958  0.77255  0.48576  0.95510
     10   1.12022  4.15998  3.39348  3.18346  3.98440  2.98598  4.21351  3.09964  3.19793  2.98423  4.02537  3.35014  3.71873  3.54602  3.45226  2.51166  2.78423  2.76638  5.41870  4.21147     10 a x - -
          2.68618  4.42225  2.77519  2.73123  3.46354  2.40513  3.72494  3.29354  2.67741  2.69355  4.24690  2.90347  2.73739  3.18146  2.89801  2.37887  2.77519  2.98518  4.58477  3.61503
          0.03373  3.80214  4.52449  0.61958  0.77255  0.48576  0.95510
     11   1.12022  4.15998  3.39348  3.18346  3.98440  2.98598  4.21351  3.09964  3.19793  2.98423  4.02537  3.35014  3.71873  3.54602  3.45226  2.51166  2.78423  2.76638  5.41870  4.21147     11 a x - -
          2.68618  4.42225  2.77519  2.73123  3.46354  2.40513  3.72494  3.29354  2.67741  2.69355  4.24690  2.90347  2.73739  3.18146  2.89801  2.37887  2.77519  2.98518  4.58477  3.61503
          0.03373  3.80214  4.52449  0.61958  0.77255  0.48576  0.95510
     12   1.64723  4.10144  3.39512  3.08182  3.99133  2.96284  4.10918  3.06284  3.05902  2.97345  3.92053  3.26372  3.67529  3.39662  3.35165  2.41269  1.88139  2.70536  5.42313  4.20442     12 a x - -
          2.68618  4.42225  2.77519  2.73123  3.46354  2.40513  3.72494  3.29354  2.67741  2.69355  4.24690  2.90347  2.73739  3.18146  2.89801  2.37887  2.77519  2.98518  4.58477  3.61503
          0.03373  3.80214  4.52449  0.61958  0.77255  0.48576  0.95510
     13   3.07787  4.56199  4.07562  3.71694  3.11185  3.89113  4.39479  2.31426  3.48530  0.96708  3.16004  3.99901  4.33981  3.87055  3.67217  3.45632  3.37603  2.33297  4.96383  3.67035     13 l x - -
          2.68618  4.42225  2.77519  2.73123  3.46354  2.40513  3.72494  3.29354  2.67741  2.69355  4.24690  2.90347  2.73739  3.18146  2.89801  2.37887  2.77519  2.98518  4.58477  3.61503
          0.03373  3.80214  4.52449  0.61958  0.77255  0.48576  0.95510
     14   3.07364  4.46453  4.45113  3.93812  3.15127  4.26167  4.61721  1.55559  3.75577  1.34062  3.02188  4.22658  4.54999  4.03452  3.95866  3.62830  3.32258  1.90313  5.12932  3.91824     14 l x - -
          2.68618  4.42225  2.77519  2.73123  3.46354  2.40513  3.72494  3.29354  2.67741  2.69355  4.24690  2.90347  2.73739  3.18146  2.89801  2.37887  2.77519  2.98518  4.58477  3.61503
          0.03373  3.80214  4.52449  0.61958  0.77255  0.48576  0.95510
     15   2.66369  4.43085  3.26360  3.09387  4.09200  3.12243  4.17582  3.62082  3.14541  3.25476  4.30282  3.40682  0.96944  3.53643  3.39753  2.82939  3.10013  3.27408  5.29638  4.21228     15 p x - -
          2.68618  4.42225  2.77519  2.73123  3.46354  2.40513  3.72494  3.29354  2.67741  2.69355  4.24690  2.90347  2.73739  3.18146  2.89801  2.37887  2.77519  2.98518  4.58477  3.61503
          0.03373  3.80214  4.52449  0.61958  0.77255  0.48576  0.95510
     16   2.14376  2.25077  3.70290  3.32511  3.80826  2.92045  4.15349  3.10285  3.21419  2.92531  3.83304  3.36369  3.64657  3.52328  3.45233  1.71235  2.61259  2.71784  5.25377  4.03142     16 s x - -
          2.68618  4.42225  2.77519  2.73123  3.46354  2.40513  3.72494  3.29354  2.67741  2.69355  4.24690  2.90347  2.73739  3.18146  2.89801  2.37887  2.77519  2.98518  4.58477  3.61503
          0.03373  3.80214  4.52449  0.61958  0.77255  0.48576  0.95510
     17   1.59295  4.08787  3.26287  3.00182  4.10389  2.87436  4.08645  3.42262  3.05249  3.19572  4.06884  3.18710  3.61217  3.36694  3.35682  1.69149  2.63493  2.95372  5.47954  4.24386     17 a x - -
          2.68618  4.42225  2.77519  2.73123  3.46354  2.40513  3.72494  3.29354  2.67741  2.69355  4.24690  2.90347  2.73739  3.18146  2.89801  2.37887  2.77519  2.98518  4.58477  3.61503
          0.03373  3.80214  4.52449  0.61958  0.77255  0.48576  0.95510
     18   3.07787  4.56199  4.07562  3.71694  3.11185  3.89113  4.39479  2.31426  3.48530  0.96708  3.16004  3.99901  4.33981  3.87055  3.67217  3.45632  3.37603  2.33297  4.96383  3.67035     18 l x - -
          2.68618  4.42225  2.77519  2.73123  3.46354  2.40513  3.72494  3.29354  2.67741  2.69355  4.24690  2.90347  2.73739  3.18146  2.89801  2.37887  2.77519  2.98518  4.58477  3.61503
          0.03373  3.80214  4.52449  0.61958  0.77255  0.48576  0.95510
     19   1.56557  4.11023  3.19697  2.97532  4.16784  1.88117  4.10209  3.49983  3.08425  3.25833  4.12855  3.17823  3.61367  3.38296  3.39296  2.35439  2.66023  3.01357  5.51432  4.30120     19 a x - -
          2.68618  4.42225  2.77519  2.73123  3.46354  2.40513  3.72494  3.29354  2.67741  2.69355  4.24690  2.90347  2.73739  3.18146  2.89801  2.37887  2.77519  2.98518  4.58477  3.61503
          0.03373  3.80214  4.52449  0.61958  0.77255  0.48576  0.95510
     20   1.12022  4.15998  3.39348  3.18346  3.98440  2.98598  4.21351  3.09964  3.19793  2.98423  4.02537  3.35014  3.71873  3.54602  3.45226  2.51166  2.78423  2.76638  5.41870  4.21147     20 a x - -
          2.68618  4.42225  2.77519  2.73123  3.46354  2.40513  3.72494  3.29354  2.67741  2.69355  4.24690  2.90347  2.73739  3.18146  2.89801  2.37887  2.77519  2.98518  4.58477  3.61503
          0.03373  3.80214  4.52449  0.61958  0.77255  0.48576  0.95510
     21   2.66369  4.43085  3.26360  3.09387  4.09200  3.12243  4.17582  3.62082  3.14541  3.25476  4.30282  3.40682  0.96944  3.53643  3.39753  2.82939  3.10013  3.27408  5.29638  4.21228     21 p x - -
          2.68618  4.42225  2.77519  2.73123  3.46354  2.40513  3.72494  3.29354  2.67741  2.69355  4.24690  2.90347  2.73739  3.18146  2.89801  2.37887  2.77519  2.98518  4.58477  3.61503
          0.03373  3.80214  4.52449  0.61958  0.77255  0.48576  0.95510
     22   1.12022  4.15998  3.39348  3.18346  3.98440  2.98598  4.21351  3.09964  3.19793  2.98423  4.02537  3.35014  3.71873  3.54602  3.45226  2.51166  2.78423  2.76638  5.41870  4.21147     22 a x - -
          2.68618  4.42225  2.77519  2.73123  3.46354  2.40513  3.72494  3.29354  2.67741  2.69355  4.24690  2.90347  2.73739  3.18146  2.89801  2.37887  2.77519  2.98518  4.58477  3.61503
          0.03373  3.80214  4.52449  0.61958  0.77255  0.48576  0.95510
     23   2.37797  4.22230  3.36858  3.11938  3.90954  3.06336  4.14168  3.02822  3.06093  2.89412  3.95065  3.33890  3.76221  3.45975  3.32197  2.57864  1.29711  2.73075  5.35367  4.12669     23 t x - -
          2.68618  4.42225  2.77519  2.73123  3.46354  2.40513  3.72494  3.29354  2.67741  2.69355  4.24690  2.90347  2.73739  3.18146  2.89801  2.37887  2.77519  2.98518  4.58477  3.61503
          0.22044  3.80214  1.74003  0.61958  0.77255  0.48576  0.95510
     24   2.47381  4.25026  3.05691  2.87672  3.85351  2.95281  3.96047  3.34849  2.91390  2.99859  4.05378  3.19901  1.46961  3.31291  3.17241  2.63847  2.90092  3.02335  5.09559  3.97804     24 p . - -
          2.68618  4.42225  2.77519  2.73123  3.46354  2.40513  3.72494  3.29354  2.67741  2.69355  4.24690  2.90347  2.73739  3.18146  2.89801  2.37887  2.77519  2.98518  4.58477  3.61503
          0.04051  3.62221  4.34455  0.61958  0.77255  0.61693  0.77566
     25   1.45529  4.09855  3.22283  3.02360  3.80986  2.92419  4.07229  2.90554  3.03220  2.79171  3.87265  3.23276  3.64068  3.40434  3.28892  2.46182  2.72198  2.60858  5.26485  4.03882     25 a . - -
          2.68618  4.42225  2.77519  2.73123  3.46354  2.40513  3.72494  3.29354  2.67741  2.69355  4.24690  2.90347  2.73739  3.18146  2.89801  2.37887  2.77519  2.98518  4.58477  3.61503
          0.04051  3.62221  4.34455  0.61958  0.77255  0.61693  0.77566
     26   2.75527  4.66971  2.91695  2.61292  3.99676  3.25157  3.66507  3.41472  1.46022  3.04701  4.04333  3.04116  3.78716  2.88752  2.45795  2.82624  3.03979  3.14330  5.17309  3.95479     26 k . - -
          2.68618  4.42225  2.77519  2.73123  3.46354  2.40513  3.72494  3.29354  2.67741  2.69355  4.24690  2.90347  2.73739  3.18146  2.89801  2.37887  2.77519  2.98518  4.58477  3.61503
          0.04051  3.62221  4.34455  0.61958  0.77255  0.41170  1.08627
     27   2.66369  4.43085  3.26360  3.09387  4.09200  3.12243  4.17582  3.62082  3.14541  3.25476  4.30282  3.40682  0.96944  3.53643  3.39753  2.82939  3.10013  3.27408  5.29638  4.21228     27 p x - -
          2.68618  4.42225  2.77519  2.73123  3.46354  2.40513  3.72494  3.29354  2.67741  2.69355  4.24690  2.90347  2.73739  3.18146  2.89801  2.37887  2.77519  2.98518  4.58477  3.61503
          0.03373  3.80214  4.52449  0.61958  0.77255  0.48576  0.95510
     28   1.12022  4.15998  3.39348  3.18346  3.98440  2.98598  4.21351  3.09964  3.19793  2.98423  4.02537  3.35014  3.71873  3.54602  3.45226  2.51166  2.78423  2.76638  5.41870  4.21147     28 a x - -
          2.68618  4.42225  2.77519  2.73123  3.46354  2.40513  3.72494  3.29354  2.67741  2.69355  4.24690  2.90347  2.73739  3.18146  2.89801  2.37887  2.77519  2.98518  4.58477  3.61503
          0.03373  3.80214  4.52449  0.61958  0.77255  0.48576  0.95510
     29   2.66369  4.43085  3.26360  3.09387  4.09200  3.12243  4.17582  3.62082  3.14541  3.25476  4.30282  3.40682  0.96944  3.53643  3.39753  2.82939  3.10013  3.27408  5.29638  4.21228     29 p x - -
          2.68618  4.42225  2.77519  2.73123  3.46354  2.40513  3.72494  3.29354  2.67741  2.69355  4.24690  2.90347  2.73739  3.18146  2.89801  2.37887  2.77519  2.98518  4.58477  3.61503
          0.03373  3.80214  4.52449  0.61958  0.77255  0.48576  0.95510
     30   2.28335  4.20187  3.14809  2.96231  4.00702  2.93318  4.07329  3.52089  3.03123  3.24724  4.18048  3.19730  3.66655  3.38650  3.31828  1.20234  2.75852  3.07150  5.38556  4.09057     30 s x - -
          2.68618  4.42225  2.77519  2.73123  3.46354  2.40513  3.72494  3.29354  2.67741  2.69355  4.24690  2.90347  2.73739  3.18146  2.89801  2.37887  2.77519  2.98518  4.58477  3.61503
          0.03373  3.80214  4.52449  0.61958  0.77255  0.48576  0.95510
     31   2.60813  4.62981  3.00263  2.59906  4.07330  3.30427  3.69614  3.35931  1.83429  3.04756  3.94580  3.03407  3.81529  2.88327  2.61732  2.69218  2.15242  3.05187  5.31269  4.04704     31 k x - -
          2.68618  4.42225  2.77519  2.73123  3.46354  2.40513  3.72494  3.29354  2.67741  2.69355  4.24690  2.90347  2.73739  3.18146  2.89801  2.37887  2.77519  2.98518  4.58477  3.61503
          0.03373  3.80214  4.52449  0.61958  0.77255  0.48576  0.95510
     32   2.66369  4.43085  3.26360  3.09387  4.09200  3.12243  4.17582  3.62082  3.14541  3.25476  4.30282  3.40682  0.96944  3.53643  3.39753  2.82939  3.10013  3.27408  5.29638  4.21228     32 p x - -
          2.68618  4.42225  2.77519  2.73123  3.46354  2.40513  3.72494  3.29354  2.67741  2.69355  4.24690  2.90347  2.73739  3.18146  2.89801  2.37887  2.77519  2.98518  4.58477  3.61503
          0.03373  3.80214  4.52449  0.61958  0.77255  0.48576  0.95510
     33   1.12022  4.15998  3.39348  3.18346  3.98440  2.98598  4.21351  3.09964  3.19793  2.98423  4.02537  3.35014  3.71873  3.54602  3.45226  2.51166  2.78423  2.76638  5.41870  4.21147     33 a x - -
          2.68618  4.42225  2.77519  2.73123  3.46354  2.40513  3.72494  3.29354  2.67741  2.69355  4.24690  2.90347  2.73739  3.18146  2.89801  2.37887  2.77519  2.98518  4.58477  3.61503
          0.03373  3.80214  4.52449  0.61958  0.77255  0.48576  0.95510
     34   1.12022  4.15998  3.39348  3.18346  3.98440  2.98598  4.21351  3.09964  3.19793  2.98423  4.02537  3.35014  3.71873  3.54602  3.45226  2.51166  2.78423  2.76638  5.41870  4.21147     34 a x - -
          2.68618  4.42225  2.77519  2.73123  3.46354  2.40513  3.72494  3.29354  2.67741  2.69355  4.24690  2.90347  2.73739  3.18146  2.89801  2.37887  2.77519  2.98518  4.58477  3.61503
          0.03373  3.80214  4.52449  0.61958  0.77255  0.48576  0.95510
     35   2.75294  4.31681  4.02639  3.68906  3.50055  3.64920  4.50350  2.06001  3.55567  2.20112  3.47820  3.88965  4.21486  3.92133  3.77461  3.14967  3.11700  1.11886  5.27248  3.99893     35 v x - -
          2.68618  4.42225  2.77519  2.73123  3.46354  2.40513  3.72494  3.29354  2.67741  2.69355  4.24690  2.90347  2.73739  3.18146  2.89801  2.37887  2.77519  2.98518  4.58477  3.61503
          0.03373  3.80214  4.52449  0.61958  0.77255  0.48576  0.95510
     36   3.12319  4.53406  4.35696  3.87610  1.93047  4.16570  4.12990  2.29802  3.73645  1.30749  3.01216  4.07446  4.46570  3.91824  3.90829  3.52770  3.36460  2.35179  4.46003  2.95889     36 l x - -
          2.68618  4.42225  2.77519  2.73123  3.46354  2.40513  3.72494  3.29354  2.67741  2.69355  4.24690  2.90347  2.73739  3.18146  2.89801  2.37887  2.77519  2.98518  4.58477  3.61503
          0.03373  3.80214  4.52449  0.61958  0.77255  0.48576  0.95510
     37   2.66369  4.43085  3.26360  3.09387  4.09200  3.12243  4.17582  3.62082  3.14541  3.25476  4.30282  3.40682  0.96944  3.53643  3.39753  2.82939  3.10013  3.27408  5.29638  4.21228     37 p x - -
          2.68618  4.42225  2.77519  2.73123  3.46354  2.40513  3.72494  3.29354  2.67741  2.69355  4.24690  2.90347  2.73739  3.18146  2.89801  2.37887  2.77519  2.98518  4.58477  3.61503
          0.03373  3.80214  4.52449  0.61958  0.77255  0.48576  0.95510
     38   2.82839  4.80868  2.86014  2.61572  3.96733  3.32141  3.77274  3.58901  2.44192  3.09820  4.12996  3.07410  3.87508  1.36483  2.72669  2.88002  3.12633  3.32366  5.25285  3.94247     38 q x - -
          2.68618  4.42225  2.77519  2.73123  3.46354  2.40513  3.72494  3.29354  2.67741  2.69355  4.24690  2.90347  2.73739  3.18146  2.89801  2.37887  2.77519  2.98518  4.58477  3.61503
          0.03373  3.80214  4.52449  0.61958  0.77255  0.48576  0.95510
     39   3.07787  4.56199  4.07562  3.71694  3.11185  3.89113  4.39479  2.31426  3.48530  0.96708  3.16004  3.99901  4.33981  3.87055  3.67217  3.45632  3.37603  2.33297  4.96383  3.67035     39 l x - -
          2.68618  4.42225  2.77519  2.73123  3.46354  2.40513  3.72494  3.29354  2.67741  2.69355  4.24690  2.90347  2.73739  3.18146  2.89801  2.37887  2.77519  2.98518  4.58477  3.61503
          0.03373  3.80214  4.52449  0.61958  0.77255  0.48576  0.95510
     40   2.51162  1.09517  4.01190  3.73680  3.74593  3.14792  4.39955  2.87956  3.56377  2.79750  3.91721  3.74258  3.84929  3.91297  3.70006  2.78284  2.97271  2.62855  5.17521  4.03366     40 c x - -
          2.68618  4.42225  2.77519  2.73123  3.46354  2.40513  3.72494  3.29354  2.67741  2.69355  4.24690  2.90347  2.73739  3.18146  2.89801  2.37887  2.77519  2.98518  4.58477  3.61503
          0.03373  3.80214  4.52449  0.61958  0.77255  0.48576  0.95510
     41   2.91016  4.86767  3.08130  2.71818  4.23796  3.40539  3.72463  3.66321  1.13907  3.24459  4.21147  3.14516  3.91208  2.92134  2.42457  2.95774  3.16955  3.37554  5.32291  4.12614     41 k x - -
          2.68618  4.42225  2.77519  2.73123  3.46354  2.40513  3.72494  3.29354  2.67741  2.69355  4.24690  2.90347  2.73739  3.18146  2.89801  2.37887  2.77519  2.98518  4.58477  3.61503
          0.03373  3.80214  4.52449  0.61958  0.77255  0.48576  0.95510
     42   2.75294  4.31681  4.02639  3.68906  3.50055  3.64920  4.50350  2.06001  3.55567  2.20112  3.47820  3.88965  4.21486  3.92133  3.77461  3.14967  3.11700  1.11886  5.27248  3.99893     42 v x - -
          2.68618  4.42225  2.77519  2.73123  3.46354  2.40513  3.72494  3.29354  2.67741  2.69355  4.24690  2.90347  2.73739  3.18146  2.89801  2.37887  2.77519  2.98518  4.58477  3.61503
          0.03373  3.80214  4.52449  0.61958  0.77255  0.48576  0.95510
     43   2.89497  4.98683  2.46342  1.12997  4.32476  3.23093  3.81396  3.76473  2.68582  3.39405  4.37304  2.89823  3.83274  3.03231  3.08593  2.88574  3.19930  3.45656  5.50980  4.23404     43 e x - -
          2.68618  4.42225  2.77519  2.73123  3.46354  2.40513  3.72494  3.29354  2.67741  2.69355  4.24690  2.90347  2.73739  3.18146  2.89801  2.37887  2.77519  2.98518  4.58477  3.61503
          0.03373  3.80214  4.52449  0.61958  0.77255  0.48576  0.95510
     44   2.91607  4.47669  3.97466  3.56424  3.18054  3.78157  4.31575  2.34926  3.33559  1.78723  1.51986  3.84998  4.24308  3.72293  3.54889  3.25717  3.22068  2.34683  5.01111  3.76582     44 m x - -
          2.68618  4.42225  2.77519  2.73123  3.46354  2.40513  3.72494  3.29354  2.67741  2.69355  4.24690  2.90347  2.73739  3.18146  2.89801  2.37887  2.77519  2.98518  4.58477  3.61503
          0.03373  3.80214  4.52449  0.61958  0.77255  0.48576  0.95510
     45   3.17126  4.59440  4.14162  3.84419  1.13439  3.87460  3.85030  2.70528  3.75332  2.09248  3.44701  3.94087  4.33598  3.94121  3.89040  3.44388  3.47299  2.69049  4.12304  2.50002     45 f x - -
          2.68618  4.42225  2.77519  2.73123  3.46354  2.40513  3.72494  3.29354  2.67741  2.69355  4.24690  2.90347  2.73739  3.18146  2.89801  2.37887  2.77519  2.98518  4.58477  3.61503
          0.03373  3.80214  4.52449  0.61958  0.77255  0.48576  0.95510
     46   2.91676  5.02931  1.02448  2.29709  4.39762  3.15979  3.87350  3.97039  2.94505  3.59212  4.57037  2.84918  3.80785  3.11379  3.45026  2.88832  3.25446  3.61769  5.57979  4.28435     46 d x - -
          2.68618  4.42225  2.77519  2.73123  3.46354  2.40513  3.72494  3.29354  2.67741  2.69355  4.24690  2.90347  2.73739  3.18146  2.89801  2.37887  2.77519  2.98518  4.58477  3.61503
          0.03373  3.80214  4.52449  0.61958  0.77255  0.48576  0.95510
     47   2.66785  4.65925  2.67470  2.55395  4.01198  3.13887  3.86899  3.70882  2.76770  3.36427  4.32126  1.28908  3.78809  3.14305  3.11872  2.73865  3.04827  3.33817  5.32627  3.96647     47 n x - -
          2.68618  4.42225  2.77519  2.73123  3.46354  2.40513  3.72494  3.29354  2.67741  2.69355  4.24690  2.90347  2.73739  3.18146  2.89801  2.37887  2.77519  2.98518  4.58477  3.61503
          0.03373  3.80214  4.52449  0.61958  0.77255  0.48576  0.95510
     48   2.66785  4.65925  2.67470  2.55395  4.01198  3.13887  3.86899  3.70882  2.76770  3.36427  4.32126  1.28908  3.78809  3.14305  3.11872  2.73865  3.04827  3.33817  5.32627  3.96647     48 n x - -
          2.68618  4.42225  2.77519  2.73123  3.46354  2.40513  3.72494  3.29354  2.67741  2.69355  4.24690  2.90347  2.73739  3.18146  2.89801  2.37887  2.77519  2.98518  4.58477  3.61503
          0.03373  3.80214  4.52449  0.61958  0.77255  0.48576  0.95510
     49   1.12022  4.15998  3.39348  3.18346  3.98440  2.98598  4.21351  3.09964  3.19793  2.98423  4.02537  3.35014  3.71873  3.54602  3.45226  2.51166  2.78423  2.76638  5.41870  4.21147     49 a x - -
          2.68618  4.42225  2.77519  2.73123  3.46354  2.40513  3.72494  3.29354  2.67741  2.69355  4.24690  2.90347  2.73739  3.18146  2.89801  2.37887  2.77519  2.98518  4.58477  3.61503
          0.03373  3.80214  4.52449  0.61958  0.77255  0.48576  0.95510
     50   2.92901  4.76980  3.41279  2.94090  4.10658  3.42831  3.77848  3.64481  2.21664  3.17371  4.17737  3.30519  3.93580  3.00375  1.09171  3.01755  3.20075  3.37222  5.21916  4.05087     50 r x - -
          2.68618  4.42225  2.77519  2.73123  3.46354  2.40513  3.72494  3.29354  2.67741  2.69355  4.24690  2.90347  2.73739  3.18146  2.89801  2.37887  2.77519  2.98518  4.58477  3.61503
          0.03373  3.80214  4.52449  0.61958  0.77255  0.48576  0.95510
     51   3.17126  4.59440  4.14162  3.84419  1.13439  3.87460  3.85030  2.70528  3.75332  2.09248  3.44701  3.94087  4.33598  3.94121  3.89040  3.44388  3.47299  2.69049  4.12304  2.50002     51 f x - -
          2.68618  4.42225  2.77519  2.73123  3.46354  2.40513  3.72494  3.29354  2.67741  2.69355  4.24690  2.90347  2.73739  3.18146  2.89801  2.37887  2.77519  2.98518  4.58477  3.61503
          0.03373  3.80214  4.52449  0.61958  0.77255  0.48576  0.95510
     52   2.75294  4.31681  4.02639  3.68906  3.50055  3.64920  4.50350  2.06001  3.55567  2.20112  3.47820  3.88965  4.21486  3.92133  3.77461  3.14967  3.11700  1.11886  5.27248  3.99893     52 v x - -
          2.68618  4.42225  2.77519  2.73123  3.46354  2.40513  3.72494  3.29354  2.67741  2.69355  4.24690  2.90347  2.73739  3.18146  2.89801  2.37887  2.77519  2.98518  4.58477  3.61503
          0.03373  3.80214  4.52449  0.61958  0.77255  0.48576  0.95510
     53   2.58222  4.36266  3.24138  3.13285  4.27275  0.84642  4.25586  3.85670  3.30433  3.51938  4.49590  3.40611  3.75153  3.63437  3.54656  2.75243  3.05806  3.39878  5.38491  4.37286     53 g x - -
          2.68618  4.42225  2.77519  2.73123  3.46354  2.40513  3.72494  3.29354  2.67741  2.69355  4.24690  2.90347  2.73739  3.18146  2.89801  2.37887  2.77519  2.98518  4.58477  3.61503
          0.03373  3.80214  4.52449  0.61958  0.77255  0.48576  0.95510
     54   2.57623  4.28568  3.61991  3.13818  3.43797  3.48154  4.03714  2.47766  2.98716  2.21207  2.36284  3.45792  3.97992  3.36211  3.27695  2.83984  2.16215  2.32924  5.05940  3.83165     54 t x - -
          2.68618  4.42225  2.77519  2.73123  3.46354  2.40513  3.72494  3.29354  2.67741  2.69355  4.24690  2.90347  2.73739  3.18146  2.89801  2.37887  2.77519  2.98518  4.58477  3.61503
          0.03373  3.80214  4.52449  0.61958  0.77255  0.48576  0.95510
     55   1.12022  4.15998  3.39348  3.18346  3.98440  2.98598  4.21351  3.09964  3.19793  2.98423  4.02537  3.35014  3.71873  3.54602  3.45226  2.51166  2.78423  2.76638  5.41870  4.21147     55 a x - -
          2.68618  4.42225  2.77519  2.73123  3.46354  2.40513  3.72494  3.29354  2.67741  2.69355  4.24690  2.90347  2.73739  3.18146  2.89801  2.37887  2.77519  2.98518  4.58477  3.61503
          0.03373  3.80214  4.52449  0.61958  0.77255  0.48576  0.95510
     56   2.92901  4.76980  3.41279  2.94090  4.10658  3.42831  3.77848  3.64481  2.21664  3.17371  4.17737  3.30519  3.93580  3.00375  1.09171  3.01755  3.20075  3.37222  5.21916  4.05087     56 r x - -
          2.68618  4.42225  2.77519  2.73123  3.46354  2.40513  3.72494  3.29354  2.67741  2.69355  4.24690  2.90347  2.73739  3.18146  2.89801  2.37887  2.77519  2.98518  4.58477  3.61503
          0.03373  3.80214  4.52449  0.61958  0.77255  0.48576  0.95510
     57   2.58222  4.36266  3.24138  3.13285  4.27275  0.84642  4.25586  3.85670  3.30433  3.51938  4.49590  3.40611  3.75153  3.63437  3.54656  2.75243  3.05806  3.39878  5.38491  4.37286     57 g x - -
          2.68618  4.42225  2.77519  2.73123  3.46354  2.40513  3.72494  3.29354  2.67741  2.69355  4.24690  2.90347  2.73739  3.18146  2.89801  2.37887  2.77519  2.98518  4.58477  3.61503
          0.03373  3.80214  4.52449  0.61958  0.77255  0.48576  0.95510
     58   2.66785  4.65925  2.67470  2.55395  4.01198  3.13887  3.86899  3.70882  2.76770  3.36427  4.32126  1.28908  3.78809  3.14305  3.11872  2.73865  3.04827  3.33817  5.32627  3.96647     58 n x - -
          2.68618  4.42225  2.77519  2.73123  3.46354  2.40513  3.72494  3.29354  2.67741  2.69355  4.24690  2.90347  2.73739  3.18146  2.89801  2.37887  2.77519  2.98518  4.58477  3.61503
          0.03373  3.80214  4.52449  0.61958  0.77255  0.48576  0.95510
     59   3.22395  4.62280  3.98691  3.67680  2.60159  3.65403  3.81908  3.24602  3.40107  2.65236  3.88294  3.84041  4.16634  3.79252  3.54131  3.42820  3.52118  3.13443  1.04005  2.60765     59 w x - -
          2.68618  4.42225  2.77519  2.73123  3.46354  2.40513  3.72494  3.29354  2.67741  2.69355  4.24690  2.90347  2.73739  3.18146  2.89801  2.37887  2.77519  2.98518  4.58477  3.61503
          0.03373  3.80214  4.52449  0.61958  0.77255  0.48576  0.95510
     60   2.91676  5.02931  1.02448  2.29709  4.39762  3.15979  3.87350  3.97039  2.94505  3.59212  4.57037  2.84918  3.80785  3.11379  3.45026  2.88832  3.25446  3.61769  5.57979  4.28435     60 d x - -
          2.68618  4.42225  2.77519  2.73123  3.46354  2.40513  3.72494  3.29354  2.67741  2.69355  4.24690  2.90347  2.73739  3.18146  2.89801  2.37887  2.77519  2.98518  4.58477  3.61503
          0.03373  3.80214  4.52449  0.61958  0.77255  0.48576  0.95510
     61   2.91016  4.86767  3.08130  2.71818  4.23796  3.40539  3.72463  3.66321  1.13907  3.24459  4.21147  3.14516  3.91208  2.92134  2.42457  2.95774  3.16955  3.37554  5.32291  4.12614     61 k x - -
          2.68618  4.42225  2.77519  2.73123  3.46354  2.40513  3.72494  3.29354  2.67741  2.69355  4.24690  2.90347  2.73739  3.18146  2.89801  2.37887  2.77519  2.98518  4.58477  3.61503
          0.03373  3.80214  4.52449  0.61958  0.77255  0.48576  0.95510
     62   2.91676  5.02931  1.02448  2.29709  4.39762  3.15979  3.87350  3.97039  2.94505  3.59212  4.57037  2.84918  3.80785  3.11379  3.45026  2.88832  3.25446  3.61769  5.57979  4.28435     62 d x - -
          2.68618  4.42225  2.77519  2.73123  3.46354  2.40513  3.72494  3.29354  2.67741  2.69355  4.24690  2.90347  2.73739  3.18146  2.89801  2.37887  2.77519  2.98518  4.58477  3.61503
          0.03373  3.80214  4.52449  0.61958  0.77255  0.48576  0.95510
     63   3.17126  4.59440  4.14162  3.84419  1.13439  3.87460  3.85030  2.70528  3.75332  2.09248  3.44701  3.94087  4.33598  3.94121  3.89040  3.44388  3.47299  2.69049  4.12304  2.50002     63 f x - -
          2.68618  4.42225  2.77519  2.73123  3.46354  2.40513  3.72494  3.29354  2.67741  2.69355  4.24690  2.90347  2.73739  3.18146  2.89801  2.37887  2.77519  2.98518  4.58477  3.61503
          0.03373  3.80214  4.52449  0.61958  0.77255  0.48576  0.95510
     64   2.75294  4.31681  4.02639  3.68906  3.50055  3.64920  4.50350  2.06001  3.55567  2.20112  3.47820  3.88965  4.21486  3.92133  3.77461  3.14967  3.11700  1.11886  5.27248  3.99893     64 v x - -
          2.68618  4.42225  2.77519  2.73123  3.46354  2.40513  3.72494  3.29354  2.67741  2.69355  4.24690  2.90347  2.73739  3.18146  2.89801  2.37887  2.77519  2.98518  4.58477  3.61503
          0.03373  3.80214  4.52449  0.61958  0.77255  0.48576  0.95510
     65   2.97643  4.41701  4.23218  3.84674  3.32862  3.98758  4.58907  1.16969  3.67335  1.93116  3.27706  4.10201  4.42712  4.02996  3.87807  3.47751  3.27755  1.84927  5.20361  3.93461     65 i x - -
          2.68618  4.42225  2.77519  2.73123  3.46354  2.40513  3.72494  3.29354  2.67741  2.69355  4.24690  2.90347  2.73739  3.18146  2.89801  2.37887  2.77519  2.98518  4.58477  3.61503
          0.03373  3.80214  4.52449  0.61958  0.77255  0.48576  0.95510
     66   2.91016  4.86767  3.08130  2.71818  4.23796  3.40539  3.72463  3.66321  1.13907  3.24459  4.21147  3.14516  3.91208  2.92134  2.42457  2.95774  3.16955  3.37554  5.32291  4.12614     66 k x - -
          2.68618  4.42225  2.77519  2.73123  3.46354  2.40513  3.72494  3.29354  2.67741  2.69355  4.24690  2.90347  2.73739  3.18146  2.89801  2.37887  2.77519  2.98518  4.58477  3.61503
          0.03373  3.80214  4.52449  0.61958  0.77255  0.48576  0.95510
     67   2.58222  4.36266  3.24138  3.13285  4.27275  0.84642  4.25586  3.85670  3.30433  3.51938  4.49590  3.40611  3.75153  3.63437  3.54656  2.75243  3.05806  3.39878  5.38491  4.37286     67 g x - -
          2.68618  4.42225  2.77519  2.73123  3.46354  2.40513  3.72494  3.29354  2.67741  2.69355  4.24690  2.90347  2.73739  3.18146  2.89801  2.37887  2.77519  2.98518  4.58477  3.61503
          0.03373  3.80214  4.52449  0.61958  0.77255  0.48576  0.95510
     68   2.92315  4.75033  3.06197  2.81646  3.23915  3.39125  1.30002  3.61494  2.66163  3.11714  4.15592  3.22799  3.94078  3.18226  2.93075  2.99496  3.22481  3.35158  4.70489  3.19234     68 h x - -
          2.68618  4.42225  2.77519  2.73123  3.46354  2.40513  3.72494  3.29354  2.67741  2.69355  4.24690  2.90347  2.73739  3.18146  2.89801  2.37887  2.77519  2.98518  4.58477  3.61503
          0.03373  3.80214  4.52449  0.61958  0.77255  0.48576  0.95510
     69   2.37797  4.22230  3.36858  3.11938  3.90954  3.06336  4.14168  3.02822  3.06093  2.89412  3.95065  3.33890  3.76221  3.45975  3.32197  2.57864  1.29711  2.73075  5.35367  4.12669     69 t x - -
          2.68618  4.42225  2.77519  2.73123  3.46354  2.40513  3.72494  3.29354  2.67741  2.69355  4.24690  2.90347  2.73739  3.18146  2.89801  2.37887  2.77519  2.98518  4.58477  3.61503
          0.03373  3.80214  4.52449  0.61958  0.77255  0.48576  0.95510
     70   2.97643  4.41701  4.23218  3.84674  3.32862  3.98758  4.58907  1.16969  3.67335  1.93116  3.27706  4.10201  4.42712  4.02996  3.87807  3.47751  3.27755  1.84927  5.20361  3.93461     70 i x - -
          2.68618  4.42225  2.77519  2.73123  3.46354  2.40513  3.72494  3.29354  2.67741  2.69355  4.24690  2.90347  2.73739  3.18146  2.89801  2.37887  2.77519  2.98518  4.58477  3.61503
          0.03373  3.80214  4.52449  0.61958  0.77255  0.48576  0.95510
     71   2.91016  4.86767  3.08130  2.71818  4.23796  3.40539  3.72463  3.66321  1.13907  3.24459  4.21147  3.14516  3.91208  2.92134  2.42457  2.95774  3.16955  3.37554  5.32291  4.12614     71 k x - -
          2.68618  4.42225  2.77519  2.73123  3.46354  2.40513  3.72494  3.29354  2.67741  2.69355  4.24690  2.90347  2.73739  3.18146  2.89801  2.37887  2.77519  2.98518  4.58477  3.61503
          0.03373  3.80214  4.52449  0.61958  0.77255  0.48576  0.95510
     72   2.51162  1.09517  4.01190  3.73680  3.74593  3.14792  4.39955  2.87956  3.56377  2.79750  3.91721  3.74258  3.84929  3.91297  3.70006  2.78284  2.97271  2.62855  5.17521  4.03366     72 c x - -
          2.68618  4.42225  2.77519  2.73123  3.46354  2.40513  3.72494  3.29354  2.67741  2.69355  4.24690  2.90347  2.73739  3.18146  2.89801  2.37887  2.77519  2.98518  4.58477  3.61503
          0.03373  3.80214  4.52449  0.61958  0.77255  0.48576  0.95510
     73   2.66785  4.65925  2.67470  2.55395  4.01198  3.13887  3.86899  3.70882  2.76770  3.36427  4.32126  1.28908  3.78809  3.14305  3.11872  2.73865  3.04827  3.33817  5.32627  3.96647     73 n x - -
          2.68618  4.42225  2.77519  2.73123  3.46354  2.40513  3.72494  3.29354  2.67741  2.69355  4.24690  2.90347  2.73739  3.18146  2.89801  2.37887  2.77519  2.98518  4.58477  3.61503
          0.03373  3.80214  4.52449  0.61958  0.77255  0.48576  0.95510
     74   2.37797  4.22230  3.36858  3.11938  3.90954  3.06336  4.14168  3.02822  3.06093  2.89412  3.95065  3.33890  3.76221  3.45975  3.32197  2.57864  1.29711  2.73075  5.35367  4.12669     74 t x - -
          2.68618  4.42225  2.77519  2.73123  3.46354  2.40513  3.72494  3.29354  2.67741  2.69355  4.24690  2.90347  2.73739  3.18146  2.89801  2.37887  2.77519  2.98518  4.58477  3.61503
          0.03373  3.80214  4.52449  0.61958  0.77255  0.48576  0.95510
     75   2.92901  4.76980  3.41279  2.94090  4.10658  3.42831  3.77848  3.64481  2.21664  3.17371  4.17737  3.30519  3.93580  3.00375  1.09171  3.01755  3.20075  3.37222  5.21916  4.05087     75 r x - -
          2.68618  4.42225  2.77519  2.73123  3.46354  2.40513  3.72494  3.29354  2.67741  2.69355  4.24690  2.90347  2.73739  3.18146  2.89801  2.37887  2.77519  2.98518  4.58477  3.61503
          0.03373  3.80214  4.52449  0.61958  0.77255  0.48576  0.95510
     76   2.51162  1.09517  4.01190  3.73680  3.74593  3.14792  4.39955  2.87956  3.56377  2.79750  3.91721  3.74258  3.84929  3.91297  3.70006  2.78284  2.97271  2.62855  5.17521  4.03366     76 c x - -
          2.68618  4.42225  2.77519  2.73123  3.46354  2.40513  3.72494  3.29354  2.67741  2.69355  4.24690  2.90347  2.73739  3.18146  2.89801  2.37887  2.77519  2.98518  4.58477  3.61503
          0.03373  3.80214  4.52449  0.61958  0.77255  0.48576  0.95510
     77   2.89497  4.98683  2.46342  1.12997  4.32476  3.23093  3.81396  3.76473  2.68582  3.39405  4.37304  2.89823  3.83274  3.03231  3.08593  2.88574  3.19930  3.45656  5.50980  4.23404     77 e x - -
          2.68618  4.42225  2.77519  2.73123  3.46354  2.40513  3.72494  3.29354  2.67741  2.69355  4.24690  2.90347  2.73739  3.18146  2.89801  2.37887  2.77519  2.98518  4.58477  3.61503
          0.03373  3.80214  4.52449  0.61958  0.77255  0.48576  0.95510
     78   2.37797  4.22230  3.36858  3.11938  3.90954  3.06336  4.14168  3.02822  3.06093  2.89412  3.95065  3.33890  3.76221  3.45975  3.32197  2.57864  1.29711  2.73075  5.35367  4.12669     78 t x - -
          2.68618  4.42225  2.77519  2.73123  3.46354  2.40513  3.72494  3.29354  2.67741  2.69355  4.24690  2.90347  2.73739  3.18146  2.89801  2.37887  2.77519  2.98518  4.58477  3.61503
          0.03373  3.80214  4.52449  0.61958  0.77255  0.48576  0.95510
     79   2.91016  4.86767  3.08130  2.71818  4.23796  3.40539  3.72463  3.66321  1.13907  3.24459  4.21147  3.14516  3.91208  2.92134  2.42457  2.95774  3.16955  3.37554  5.32291  4.12614     79 k x - -
          2.68618  4.42225  2.77519  2.73123  3.46354  2.40513  3.72494  3.29354  2.67741  2.69355  4.24690  2.90347  2.73739  3.18146  2.89801  2.37887  2.77519  2.98518  4.58477  3.61503
          0.03373  3.80214  4.52449  0.61958  0.77255  0.48576  0.95510
     80   2.91676  5.02931  1.02448  2.29709  4.39762  3.15979  3.87350  3.97039  2.94505  3.59212  4.57037  2.84918  3.80785  3.11379  3.45026  2.88832  3.25446  3.61769  5.57979  4.28435     80 d x - -
          2.68618  4.42225  2.77519  2.73123  3.46354  2.40513  3.72494  3.29354  2.67741  2.69355  4.24690  2.90347  2.73739  3.18146  2.89801  2.37887  2.77519  2.98518  4.58477  3.61503
          0.03373  3.80214  4.52449  0.61958  0.77255  0.48576  0.95510
     81   2.75294  4.31681  4.02639  3.68906  3.50055  3.64920  4.50350  2.06001  3.55567  2.20112  3.47820  3.88965  4.21486  3.92133  3.77461  3.14967  3.11700  1.11886  5.27248  3.99893     81 v x - -
          2.68618  4.42225  2.77519  2.73123  3.46354  2.40513  3.72494  3.29354  2.67741  2.69355  4.24690  2.90347  2.73739  3.18146  2.89801  2.37887  2.77519  2.98518  4.58477  3.61503
          0.03373  3.80214  4.52449  0.61958  0.77255  0.48576  0.95510
     82   2.75294  4.31681  4.02639  3.68906  3.50055  3.64920  4.50350  2.06001  3.55567  2.20112  3.47820  3.88965  4.21486  3.92133  3.77461  3.14967  3.11700  1.11886  5.27248  3.99893     82 v x - -
          2.68618  4.42225  2.77519  2.73123  3.46354  2.40513  3.72494  3.29354  2.67741  2.69355  4.24690  2.90347  2.73739  3.18146  2.89801  2.37887  2.77519  2.98518  4.58477  3.61503
          0.03373  3.80214  4.52449  0.61958  0.77255  0.48576  0.95510
     83   3.07787  4.56199  4.07562  3.71694  3.11185  3.89113  4.39479  2.31426  3.48530  0.96708  3.16004  3.99901  4.33981  3.87055  3.67217  3.45632  3.37603  2.33297  4.96383  3.67035     83 l x - -
          2.68618  4.42225  2.77519  2.73123  3.46354  2.40513  3.72494  3.29354  2.67741  2.69355  4.24690  2.90347  2.73739  3.18146  2.89801  2.37887  2.77519  2.98518  4.58477  3.61503
          0.03373  3.80214  4.52449  0.61958  0.77255  0.48576  0.95510
     84   2.66369  4.43085  3.26360  3.09387  4.09200  3.12243  4.17582  3.62082  3.14541  3.25476  4.30282  3.40682  0.96944  3.53643  3.39753  2.82939  3.10013  3.27408  5.29638  4.21228     84 p x - -
          2.68618  4.42225  2.77519  2.73123  3.46354  2.40513  3.72494  3.29354  2.67741  2.69355  4.24690  2.90347  2.73739  3.18146  2.89801  2.37887  2.77519  2.98518  4.58477  3.61503
          0.03373  3.80214  4.52449  0.61958  0.77255  0.48576  0.95510
     85   2.91016  4.86767  3.08130  2.71818  4.23796  3.40539  3.72463  3.66321  1.13907  3.24459  4.21147  3.14516  3.91208  2.92134  2.42457  2.95774  3.16955  3.37554  5.32291  4.12614     85 k x - -
          2.68618  4.42225  2.77519  2.73123  3.46354  2.40513  3.72494  3.29354  2.67741  2.69355  4.24690  2.90347  2.73739  3.18146  2.89801  2.37887  2.77519  2.98518  4.58477  3.61503
          0.03373  3.80214  4.52449  0.61958  0.77255  0.48576  0.95510
     86   2.66785  4.65925  2.67470  2.55395  4.01198  3.13887  3.86899  3.70882  2.76770  3.36427  4.32126  1.28908  3.78809  3.14305  3.11872  2.73865  3.04827  3.33817  5.32627  3.96647     86 n x - -
          2.68618  4.42225  2.77519  2.73123  3.46354  2.40513  3.72494  3.29354  2.67741  2.69355  4.24690  2.90347  2.73739  3.18146  2.89801  2.37887  2.77519  2.98518  4.58477  3.61503
          0.03373  3.80214  4.52449  0.61958  0.77255  0.48576  0.95510
     87   3.22395  4.62280  3.98691  3.67680  2.60159  3.65403  3.81908  3.24602  3.40107  2.65236  3.88294  3.84041  4.16634  3.79252  3.54131  3.42820  3.52118  3.13443  1.04005  2.60765     87 w x - -
          2.68618  4.42225  2.77519  2.73123  3.46354  2.40513  3.72494  3.29354  2.67741  2.69355  4.24690  2.90347  2.73739  3.18146  2.89801  2.37887  2.77519  2.98518  4.58477  3.61503
          0.03373  3.80214  4.52449  0.61958  0.77255  0.48576  0.95510
     88   2.28335  4.20187  3.14809  2.96231  4.00702  2.93318  4.07329  3.52089  3.03123  3.24724  4.18048  3.19730  3.66655  3.38650  3.31828  1.20234  2.75852  3.07150  5.38556  4.09057     88 s x - -
          2.68618  4.42225  2.77519  2.73123  3.46354  2.40513  3.72494  3.29354  2.67741  2.69355  4.24690  2.90347  2.73739  3.18146  2.89801  2.37887  2.77519  2.98518  4.58477  3.61503
          0.03373  3.80214  4.52449  0.61958  0.77255  0.48576  0.95510
     89   2.75294  4.31681  4.02639  3.68906  3.50055  3.64920  4.50350  2.06001  3.55567  2.20112  3.47820  3.88965  4.21486  3.92133  3.77461  3.14967  3.11700  1.11886  5.27248  3.99893     89 v x - -
          2.68618  4.42225  2.77519  2.73123  3.46354  2.40513  3.72494  3.29354  2.67741  2.69355  4.24690  2.90347  2.73739  3.18146  2.89801  2.37887  2.77519  2.98518  4.58477  3.61503
          0.03373  3.80214  4.52449  0.61958  0.77255  0.48576  0.95510
     90   2.91016  4.86767  3.08130  2.71818  4.23796  3.40539  3.72463  3.66321  1.13907  3.24459  4.21147  3.14516  3.91208  2.92134  2.42457  2.95774  3.16955  3.37554  5.32291  4.12614     90 k x - -
          2.68618  4.42225  2.77519  2.73123  3.46354  2.40513  3.72494  3.29354  2.67741  2.69355  4.24690  2.90347  2.73739  3.18146  2.89801  2.37887  2.77519  2.98518  4.58477  3.61503
          0.03373  3.80214  4.52449  0.61958  0.77255  0.48576  0.95510
     91   2.58222  4.36266  3.24138  3.13285  4.27275  0.84642  4.25586  3.85670  3.30433  3.51938  4.49590  3.40611  3.75153  3.63437  3.54656  2.75243  3.05806  3.39878  5.38491  4.37286     91 g x - -
          2.68618  4.42225  2.77519  2.73123  3.46354  2.40513  3.72494  3.29354  2.67741  2.69355  4.24690  2.90347  2.73739  3.18146  2.89801  2.37887  2.77519  2.98518  4.58477  3.61503
          0.03373  3.80214  4.52449  0.61958  0.77255  0.48576  0.95510
     92   3.14868  4.66615  3.73568  3.45340  2.30094  3.74918  3.59072  3.16799  3.31294  2.63970  3.85085  3.63907  4.22545  3.63590  3.51044  3.29185  3.43548  3.03545  3.94147  1.09136     92 y x - -
          2.68618  4.42225  2.77519  2.73123  3.46354  2.40513  3.72494  3.29354  2.67741  2.69355  4.24690  2.90347  2.73739  3.18146  2.89801  2.37887  2.77519  2.98518  4.58477  3.61503
          0.03373  3.80214  4.52449  0.61958  0.77255  0.48576  0.95510
     93   2.91607  4.47669  3.97466  3.56424  3.18054  3.78157  4.31575  2.34926  3.33559  1.78723  1.51986  3.84998  4.24308  3.72293  3.54889  3.25717  3.22068  2.34683  5.01111  3.76582     93 m x - -
          2.68618  4.42225  2.77519  2.73123  3.46354  2.40513  3.72494  3.29354  2.67741  2.69355  4.24690  2.90347  2.73739  3.18146  2.89801  2.37887  2.77519  2.98518  4.58477  3.61503
          0.03373  3.80214  4.52449  0.61958  0.77255  0.48576  0.95510
     94   2.97643  4.41701  4.23218  3.84674  3.32862  3.98758  4.58907  1.16969  3.67335  1.93116  3.27706  4.10201  4.42712  4.02996  3.87807  3.47751  3.27755  1.84927  5.20361  3.93461     94 i x - -
          2.68618  4.42225  2.77519  2.73123  3.46354  2.40513  3.72494  3.29354  2.67741  2.69355  4.24690  2.90347  2.73739  3.18146  2.89801  2.37887  2.77519  2.98518  4.58477  3.61503
          0.03373  3.80214  4.52449  0.61958  0.77255  0.48576  0.95510
     95   2.91016  4.86767  3.08130  2.71818  4.23796  3.40539  3.72463  3.66321  1.13907  3.24459  4.21147  3.14516  3.91208  2.92134  2.42457  2.95774  3.16955  3.37554  5.32291  4.12614     95 k x - -
          2.68618  4.42225  2.77519  2.73123  3.46354  2.40513  3.72494  3.29354  2.67741  2.69355  4.24690  2.90347  2.73739  3.18146  2.89801  2.37887  2.77519  2.98518  4.58477  3.61503
          0.03373  3.80214  4.52449  0.61958  0.77255  0.48576  0.95510
     96   2.75294  4.31681  4.02639  3.68906  3.50055  3.64920  4.50350  2.06001  3.55567  2.20112  3.47820  3.88965  4.21486  3.92133  3.77461  3.14967  3.11700  1.11886  5.27248  3.99893     96 v x - -
          2.68618  4.42225  2.77519  2.73123  3.46354  2.40513  3.72494  3.29354  2.67741  2.69355  4.24690  2.90347  2.73739  3.18146  2.89801  2.37887  2.77519  2.98518  4.58477  3.61503
          0.02283  3.79124        *  0.61958  0.77255  0.00000        *
//
