# Supplementary material for: Remote homology clustering identifies lowly conserved families of effector proteins in plant-pathogenic fungi
Source: Microb Genom. 2021 Sep 1;7(9):000637. doi: 10.1099/mgen.0.000637 (PMC8715435; doi:10.1099/mgen.0.000637)
Supplement: Supplementary material 16 [file mgen-7-0637-s0016.zip › hmms/markov-PC_081AOA.hmm]

HMMER3/f [3.3 | Nov 2019]
NAME  markov-PC_081AOA
LENG  681
ALPH  amino
RF    yes
MM    no
CONS  yes
CS    no
MAP   yes
DATE  Thu Jul 23 09:25:57 2020
NSEQ  1458
EFFN  9.285473
CKSUM 2627682655
STATS LOCAL MSV      -12.3413  0.69673
STATS LOCAL VITERBI  -13.7972  0.69673
STATS LOCAL FORWARD   -5.7690  0.69673
HMM          A        C        D        E        F        G        H        I        K        L        M        N        P        Q        R        S        T        V        W        Y   
            m->m     m->i     m->d     i->m     i->i     d->m     d->d
  COMPO   2.37773  4.21931  2.93693  2.72088  3.44499  2.81848  3.71898  3.02068  2.66819  2.61815  3.77755  2.95982  3.32867  3.00607  3.05404  2.55315  2.64109  2.71254  4.27199  3.50329
          2.68618  4.42225  2.77519  2.73123  3.46354  2.40513  3.72494  3.29354  2.67741  2.69355  4.24690  2.90347  2.73739  3.18146  2.89801  2.37887  2.77519  2.98518  4.58477  3.61503
          0.04627  3.49210  4.21445  0.61958  0.77255  0.00000        *
      1   2.67132  4.31602  3.57989  3.21028  3.12304  3.45453  4.03368  2.29181  2.97559  1.87785  2.49006  3.51209  3.97510  3.42389  3.21130  2.95155  3.00279  2.22644  4.86143  3.54241      1 l x - -
          2.68618  4.42225  2.77519  2.73123  3.46354  2.40513  3.72494  3.29354  2.67741  2.69355  4.24690  2.90347  2.73739  3.18146  2.89801  2.37887  2.77519  2.98518  4.58477  3.61503
          0.04627  3.49210  4.21445  0.61958  0.77255  0.48576  0.95510
      2   3.06844  4.54419  4.29190  3.77661  3.09031  4.12968  4.45967  2.22612  3.54574  1.47307  1.62682  4.07780  4.45340  3.86165  3.75228  3.49418  3.32090  2.27545  5.03329  3.82845      2 l x - -
          2.68618  4.42225  2.77519  2.73123  3.46354  2.40513  3.72494  3.29354  2.67741  2.69355  4.24690  2.90347  2.73739  3.18146  2.89801  2.37887  2.77519  2.98518  4.58477  3.61503
          0.03053  3.90008  4.62243  0.61958  0.77255  0.48576  0.95510
      3   2.16824  4.40147  3.20389  2.70290  3.70774  3.36135  3.75866  2.56996  2.42335  2.74472  3.62962  3.12823  3.82778  3.00272  2.99953  2.22981  2.78766  2.72836  5.09318  3.83222      3 a x - -
          2.68618  4.42225  2.77519  2.73123  3.46354  2.40513  3.72494  3.29354  2.67741  2.69355  4.24690  2.90347  2.73739  3.18146  2.89801  2.37887  2.77519  2.98518  4.58477  3.61503
          0.03053  3.90008  4.62243  0.61958  0.77255  0.48576  0.95510
      4   2.88853  4.36096  4.09575  3.59818  2.98312  3.95134  4.13324  1.43959  3.43310  2.01105  3.23671  3.85627  4.31156  3.73343  3.65234  3.29053  3.13630  2.11432  4.70054  2.74375      4 i x - -
          2.68618  4.42225  2.77519  2.73123  3.46354  2.40513  3.72494  3.29354  2.67741  2.69355  4.24690  2.90347  2.73739  3.18146  2.89801  2.37887  2.77519  2.98518  4.58477  3.61503
          0.18363  3.90008  1.91381  0.61958  0.77255  0.48576  0.95510
      5   2.58199  4.67257  2.76293  2.45164  3.90150  3.38232  3.58387  3.28745  2.17006  2.91286  3.08246  2.94528  3.78642  2.75818  2.45756  2.64011  2.81173  2.99555  5.17593  3.87732      5 k x - -
          2.68618  4.42225  2.77519  2.73123  3.46354  2.40513  3.72494  3.29354  2.67741  2.69355  4.24690  2.90347  2.73739  3.18146  2.89801  2.37887  2.77519  2.98518  4.58477  3.61503
          0.03549  3.75194  4.47429  0.61958  0.77255  0.60732  0.78704
      6   2.62505  4.31282  3.62291  3.10151  3.38773  3.57381  4.00518  2.38113  2.94509  2.01437  2.85084  3.45701  4.01680  3.32081  3.24841  2.89781  2.19406  2.24528  5.02460  3.78936      6 l x - -
          2.68618  4.42225  2.77519  2.73123  3.46354  2.40513  3.72494  3.29354  2.67741  2.69355  4.24690  2.90347  2.73739  3.18146  2.89801  2.37887  2.77519  2.98518  4.58477  3.61503
          0.03549  3.75194  4.47429  0.61958  0.77255  0.60732  0.78704
      7   1.69757  4.08280  3.40322  3.03950  3.84898  2.61952  4.03753  2.94970  3.01459  2.86023  3.79148  3.24645  3.67601  3.33663  3.31933  2.42248  2.65005  2.22289  5.28927  4.06234      7 a x - -
          2.68620  4.42227  2.77521  2.73125  3.46356  2.40515  3.72496  3.29324  2.67743  2.69357  4.24692  2.90349  2.73742  3.18148  2.89803  2.37889  2.77521  2.98502  4.58479  3.61505
          0.40002  1.60237  2.05358  0.31028  1.32142  0.41663  1.07665
      8   2.62716  4.82557  2.55701  2.31518  4.23857  2.56315  3.65918  3.70700  2.44120  3.28221  4.12329  2.44940  3.75639  2.19336  2.84615  2.64197  2.92050  3.33331  5.45939  4.10797      9 q x - -
          2.68621  4.42228  2.77523  2.73127  3.46357  2.40516  3.72446  3.29357  2.67727  2.69358  4.24693  2.90350  2.73725  3.18150  2.89804  2.37890  2.77523  2.98522  4.58480  3.61507
          0.44193  1.51495  1.98497  0.48783  0.95181  0.57616  0.82566
      9   3.02711  4.44034  4.36670  3.81103  3.09048  4.21297  4.51790  1.75819  3.66058  1.37002  2.47567  4.12700  4.47363  3.90570  3.87708  3.53891  3.26021  1.99974  5.06289  3.91402     12 l x - -
          2.68618  4.42225  2.77519  2.73123  3.46354  2.40513  3.72494  3.29354  2.67741  2.69355  4.24690  2.90347  2.73739  3.18146  2.89801  2.37887  2.77519  2.98518  4.58477  3.61503
          0.03576  3.74450  4.46685  0.61958  0.77255  0.66921  0.71768
     10   1.78005  4.08119  3.18660  2.94218  4.06676  2.85765  4.04440  3.38574  2.99908  3.16285  4.04640  3.14585  3.59263  3.32395  3.30347  1.62897  2.62350  2.92709  5.44547  4.19847     13 s x - -
          2.68618  4.42225  2.77519  2.73123  3.46354  2.40513  3.72494  3.29354  2.67741  2.69355  4.24690  2.90347  2.73739  3.18146  2.89801  2.37887  2.77519  2.98518  4.58477  3.61503
          0.03576  3.74450  4.46685  0.61958  0.77255  0.66921  0.71768
     11   2.36505  4.39175  2.74387  2.54555  4.07850  2.99792  3.82454  3.60001  2.71105  3.25720  4.11710  2.32221  3.66224  3.05755  3.08218  1.76900  2.77223  3.15944  5.40667  4.06635     14 s x - -
          2.68618  4.42225  2.77519  2.73123  3.46354  2.40513  3.72494  3.29354  2.67741  2.69355  4.24690  2.90347  2.73739  3.18146  2.89801  2.37887  2.77519  2.98518  4.58477  3.61503
          0.03576  3.74450  4.46685  0.61958  0.77255  0.66921  0.71768
     12   2.66821  4.59145  2.31387  2.56937  3.61093  3.36885  3.78001  2.89944  2.71180  1.94738  3.68765  3.05161  3.86937  3.04003  3.11172  2.78197  2.94618  2.70355  5.10597  3.74655     15 l x - -
          2.68618  4.42225  2.77519  2.73123  3.46354  2.40513  3.72494  3.29354  2.67741  2.69355  4.24690  2.90347  2.73739  3.18146  2.89801  2.37887  2.77519  2.98518  4.58477  3.61503
          0.03576  3.74450  4.46685  0.61958  0.77255  0.66921  0.71768
     13   2.70070  4.46075  3.43896  2.89910  3.33897  3.61407  3.83294  2.64807  2.67038  1.89849  2.79315  3.31717  3.99183  2.58484  2.97869  2.90152  2.93511  2.55486  4.94395  3.68341     16 l x - -
          2.68618  4.42225  2.77519  2.73123  3.46354  2.40513  3.72494  3.29354  2.67741  2.69355  4.24690  2.90347  2.73739  3.18146  2.89801  2.37887  2.77519  2.98518  4.58477  3.61503
          0.03576  3.74450  4.46685  0.61958  0.77255  0.66921  0.71768
     14   1.75602  4.25054  3.49166  3.11087  3.55759  3.29702  4.06593  2.53298  2.99654  2.07521  3.54584  3.39295  3.89024  3.38534  3.28282  2.71779  2.85102  2.34378  5.15829  3.88073     17 a x - -
          2.68618  4.42225  2.77519  2.73123  3.46354  2.40513  3.72494  3.29354  2.67741  2.69355  4.24690  2.90347  2.73739  3.18146  2.89801  2.37887  2.77519  2.98518  4.58477  3.61503
          0.03576  3.74450  4.46685  0.61958  0.77255  0.66921  0.71768
     15   2.59746  4.37057  3.19174  3.01642  4.01333  3.06557  4.10073  3.52993  3.06341  3.16928  4.21732  3.33357  1.10456  3.45647  3.31948  2.76215  3.03020  3.18966  5.23104  4.13398     18 p x - -
          2.68618  4.42225  2.77519  2.73123  3.46354  2.40513  3.72494  3.29354  2.67741  2.69355  4.24690  2.90347  2.73739  3.18146  2.89801  2.37887  2.77519  2.98518  4.58477  3.61503
          0.03576  3.74450  4.46685  0.61958  0.77255  0.66921  0.71768
     16   2.07644  4.18375  3.48571  3.02709  2.81572  3.29910  3.94540  2.60705  2.97628  2.44372  3.47001  3.32908  3.84585  3.29183  3.29308  2.66172  2.32880  2.39089  4.99175  3.71387     19 a x - -
          2.68618  4.42225  2.77519  2.73123  3.46354  2.40513  3.72494  3.29354  2.67741  2.69355  4.24690  2.90347  2.73739  3.18146  2.89801  2.37887  2.77519  2.98518  4.58477  3.61503
          0.03576  3.74450  4.46685  0.61958  0.77255  0.66921  0.71768
     17   2.69676  4.32220  3.74733  3.21310  3.29414  3.69257  4.07365  2.28679  3.05369  1.77179  2.69993  3.56423  4.09615  3.41049  3.34244  3.00838  2.45558  2.18617  4.99554  3.77994     20 l x - -
          2.68618  4.42225  2.77519  2.73123  3.46354  2.40513  3.72494  3.29354  2.67741  2.69355  4.24690  2.90347  2.73739  3.18146  2.89801  2.37887  2.77519  2.98518  4.58477  3.61503
          0.03576  3.74450  4.46685  0.61958  0.77255  0.66921  0.71768
     18   2.29361  4.26558  3.87300  3.44674  3.45958  3.65180  4.31737  1.56242  3.32486  2.14265  3.36166  3.71947  4.15515  3.67806  3.58835  3.05001  2.99934  1.90047  5.20280  3.96147     21 i x - -
          2.68618  4.42225  2.77519  2.73123  3.46354  2.40513  3.72494  3.29354  2.67741  2.69355  4.24690  2.90347  2.73739  3.18146  2.89801  2.37887  2.77519  2.98518  4.58477  3.61503
          0.03576  3.74450  4.46685  0.61958  0.77255  0.66921  0.71768
     19   2.39620  4.26537  3.20039  2.77533  3.68011  2.67643  3.82270  2.44434  2.74144  2.71884  3.64084  3.14231  2.81117  3.09520  3.09092  2.57047  2.73368  2.66866  5.09999  3.83921     22 a x - -
          2.68618  4.42225  2.77519  2.73123  3.46354  2.40513  3.72494  3.29354  2.67741  2.69355  4.24690  2.90347  2.73739  3.18146  2.89801  2.37887  2.77519  2.98518  4.58477  3.61503
          0.03576  3.74450  4.46685  0.61958  0.77255  0.66921  0.71768
     20   2.55781  4.48865  3.12637  2.62548  3.73195  3.37529  3.66702  3.06405  2.12778  2.75169  2.93783  3.06527  3.81700  2.88866  2.73770  2.39810  2.81480  2.80434  5.08181  3.81069     23 k x - -
          2.68618  4.42225  2.77519  2.73123  3.46354  2.40513  3.72494  3.29354  2.67741  2.69355  4.24690  2.90347  2.73739  3.18146  2.89801  2.37887  2.77519  2.98518  4.58477  3.61503
          0.03576  3.74450  4.46685  0.61958  0.77255  0.66921  0.71768
     21   1.76093  4.10565  3.11203  2.91075  4.13668  1.78515  4.06007  3.46832  3.03389  3.23011  4.11174  3.13460  3.59249  3.34086  3.34280  2.34583  2.65267  2.99226  5.47981  4.26161     24 a x - -
          2.68618  4.42225  2.77519  2.73123  3.46354  2.40513  3.72494  3.29354  2.67741  2.69355  4.24690  2.90347  2.73739  3.18146  2.89801  2.37887  2.77519  2.98518  4.58477  3.61503
          0.12488  3.74450  2.36710  0.61958  0.77255  0.57078  0.83260
     22   2.68490  5.02876  2.14050  1.99521  4.32108  3.24463  3.58515  3.76795  2.37315  3.31758  4.14341  2.74285  3.74788  2.73543  2.37476  2.65021  2.93549  3.40340  5.49689  4.11724     25 e . - -
          2.68618  4.42225  2.77519  2.73123  3.46354  2.40513  3.72494  3.29354  2.67741  2.69355  4.24690  2.90347  2.73739  3.18146  2.89801  2.37887  2.77519  2.98518  4.58477  3.61503
          0.03587  3.74143  4.46378  0.61958  0.77255  0.67126  0.71553
     23   2.62842  4.86656  1.64864  2.18150  4.31913  3.08381  3.71506  3.80661  2.69767  3.43124  4.30123  2.71664  3.71135  2.90885  3.20871  2.23603  2.96664  3.40679  5.60020  4.17994     26 d . - -
          2.68618  4.42225  2.77519  2.73123  3.46354  2.40513  3.72494  3.29354  2.67741  2.69355  4.24690  2.90347  2.73739  3.18146  2.89801  2.37887  2.77519  2.98518  4.58477  3.61503
          0.03587  3.74143  4.46378  0.61958  0.77255  0.56921  0.83465
     24   2.54793  4.65015  2.88130  2.49415  4.11738  3.24376  3.67139  3.56280  2.37156  3.15964  3.99834  2.54876  3.76443  2.84820  2.33005  2.02067  2.84862  3.19695  5.34643  4.03985     27 s . - -
          2.68603  4.42242  2.77536  2.73140  3.46371  2.40516  3.72511  3.29346  2.67739  2.69372  4.24707  2.90363  2.73742  3.18118  2.89795  2.37876  2.77516  2.98510  4.58494  3.61438
          0.22977  1.63657  4.54307  1.66655  0.20936  0.54706  0.86428
     25   2.48079  4.24486  3.44497  2.92491  3.52701  3.39359  3.87313  2.35875  2.86078  2.53679  3.47808  3.28626  2.86620  3.18680  3.20199  2.43097  2.77496  2.17055  4.99512  3.75481     37 v x - -
          2.68618  4.42225  2.77519  2.73123  3.46354  2.40513  3.72494  3.29354  2.67741  2.69355  4.24690  2.90347  2.73739  3.18146  2.89801  2.37887  2.77519  2.98518  4.58477  3.61503
          0.10940  3.86924  2.49184  0.61958  0.77255  0.57616  0.82566
     26   2.70811  5.07450  1.76878  2.11613  4.48494  2.60106  3.68345  3.98258  2.65194  3.53240  4.37068  2.23129  3.73470  2.85442  3.19396  2.66096  3.01508  3.56626  5.70628  4.26658     38 d x - -
          2.68618  4.42225  2.77519  2.73123  3.46354  2.40513  3.72494  3.29354  2.67741  2.69355  4.24690  2.90347  2.73739  3.18146  2.89801  2.37887  2.77519  2.98518  4.58477  3.61503
          0.03401  3.79385  4.51620  0.61958  0.77255  0.63479  0.75512
     27   2.68988  4.30070  3.68705  3.13055  2.58844  3.68633  2.96988  2.62008  3.02250  1.84379  2.92559  3.46723  4.04570  3.31787  3.31328  2.95701  2.92004  2.49231  4.53285  3.11738     39 l x - -
          2.68618  4.42225  2.77519  2.73123  3.46354  2.40513  3.72494  3.29354  2.67741  2.69355  4.24690  2.90347  2.73739  3.18146  2.89801  2.37887  2.77519  2.98518  4.58477  3.61503
          0.03234  3.84348  4.56583  0.61958  0.77255  0.53274  0.88429
     28   1.71884  4.14023  3.55294  3.14653  3.82328  2.59407  4.10055  2.90152  3.11502  2.83494  3.76347  3.35407  3.77574  3.41904  3.41928  2.52980  2.72373  1.91196  5.27830  4.05984     40 a x - -
          2.68611  4.42141  2.77521  2.73130  3.46335  2.40506  3.72490  3.29375  2.67716  2.69357  4.24711  2.90368  2.73761  3.18152  2.89794  2.37894  2.77500  2.98540  4.58375  3.61524
          0.32440  1.31915  4.63770  1.57861  0.23100  0.57616  0.82566
     29   2.83846  5.03864  3.16185  2.57328  4.37946  3.53064  2.52990  3.78274  1.84140  3.27670  4.11239  3.03602  3.90779  2.49755  1.90003  2.83543  3.02972  3.45137  5.37887  4.12840     49 k x - -
          2.68618  4.42225  2.77519  2.73123  3.46354  2.40513  3.72494  3.29354  2.67741  2.69355  4.24690  2.90347  2.73739  3.18146  2.89801  2.37887  2.77519  2.98518  4.58477  3.61503
          0.15250  3.91535  2.10779  0.61958  0.77255  0.57616  0.82566
     30   2.21946  4.15595  3.14121  2.91333  4.14329  1.68393  4.05372  3.48081  2.99728  3.23029  4.10955  3.15428  3.63196  3.32526  3.31018  2.38795  2.10421  3.01716  5.48439  4.25866     50 g x - -
          2.68618  4.42225  2.77519  2.73123  3.46354  2.40513  3.72494  3.29354  2.67741  2.69355  4.24690  2.90347  2.73739  3.18146  2.89801  2.37887  2.77519  2.98518  4.58477  3.61503
          0.03391  3.79677  4.51911  0.61958  0.77255  0.66908  0.71781
     31   2.26736  4.23722  3.03891  2.77853  4.09330  2.95525  3.94805  3.53822  2.85537  3.21497  4.07861  3.08569  2.14633  3.19750  3.19760  1.81326  2.70704  3.07960  5.42935  4.15621     51 s x - -
          2.68618  4.42225  2.77519  2.73123  3.46354  2.40513  3.72494  3.29354  2.67741  2.69355  4.24690  2.90347  2.73739  3.18146  2.89801  2.37887  2.77519  2.98518  4.58477  3.61503
          0.03391  3.79677  4.51911  0.61958  0.77255  0.46729  0.98537
     32   2.01522  4.47768  3.13088  2.62550  3.85735  2.76763  3.73384  3.23939  2.57486  2.64234  3.75344  3.06645  3.15375  2.94288  2.74413  2.60242  2.77975  2.92740  5.19428  3.91610     52 a . - -
          2.68618  4.42225  2.77519  2.73123  3.46354  2.40513  3.72494  3.29354  2.67741  2.69355  4.24690  2.90347  2.73739  3.18146  2.89801  2.37887  2.77519  2.98518  4.58477  3.61503
          0.13332  3.94733  2.24897  0.61958  0.77255  0.54745  0.86375
     33   2.76548  5.09674  1.97167  2.16212  4.43253  3.16208  3.72366  3.98162  2.69075  3.55395  4.41646  1.63213  3.77429  2.90865  3.21038  2.71991  3.07582  3.58189  5.67915  4.23618     53 n . - -
          2.68609  4.42230  2.77525  2.73119  3.46359  2.40511  3.72500  3.29359  2.67737  2.69360  4.24695  2.90340  2.73735  3.18152  2.89806  2.37885  2.77525  2.98511  4.58482  3.61508
          0.34698  1.64809  2.29496  0.78264  0.61101  0.48963  0.94896
     34   2.38377  3.21602  3.61211  3.05189  3.36558  3.51960  3.89408  2.40973  2.97492  2.31408  3.13954  3.39351  2.71989  3.27186  3.28540  2.80459  2.78878  2.35340  4.86102  3.64189     60 l x - -
          2.68618  4.42225  2.77519  2.73123  3.46354  2.40513  3.72494  3.29354  2.67741  2.69355  4.24690  2.90347  2.73739  3.18146  2.89801  2.37887  2.77519  2.98518  4.58477  3.61503
          0.03014  3.91263  4.63497  0.61958  0.77255  0.62033  0.77169
     35   2.56777  2.72723  3.45852  2.77916  3.45982  3.52175  3.80752  2.39187  2.42399  2.49487  3.41563  3.29139  3.92336  3.12887  3.05897  2.79780  2.81109  2.47377  4.90737  3.67583     61 i x - -
          2.68618  4.42225  2.77519  2.73123  3.46354  2.40513  3.72494  3.29354  2.67741  2.69355  4.24690  2.90347  2.73739  3.18146  2.89801  2.37887  2.77519  2.98518  4.58477  3.61503
          0.03014  3.91263  4.63497  0.61958  0.77255  0.62033  0.77169
     36   2.49905  4.44401  3.12671  2.65987  3.78870  3.31478  3.75755  3.13359  2.61580  2.42952  3.71553  2.83122  2.58476  2.98674  2.99677  2.62969  2.41473  2.84375  5.15770  3.87956     62 t x - -
          2.68618  4.42225  2.77519  2.73123  3.46354  2.40513  3.72494  3.29354  2.67741  2.69355  4.24690  2.90347  2.73739  3.18146  2.89801  2.37887  2.77519  2.98518  4.58477  3.61503
          0.03014  3.91263  4.63497  0.61958  0.77255  0.62033  0.77169
     37   2.42682  4.25030  3.50237  2.93532  3.06053  3.55436  3.82488  2.48603  2.85318  2.15644  3.32782  3.32311  3.93667  3.17126  2.83357  2.81244  2.45713  2.43322  4.85091  3.62042     63 l x - -
          2.68618  4.42225  2.77519  2.73123  3.46354  2.40513  3.72494  3.29354  2.67741  2.69355  4.24690  2.90347  2.73739  3.18146  2.89801  2.37887  2.77519  2.98518  4.58477  3.61503
          0.03014  3.91263  4.63497  0.61958  0.77255  0.62033  0.77169
     38   2.57089  4.25915  3.49278  2.81063  3.37928  3.56391  3.82258  2.43996  2.85324  2.25402  2.87320  3.31877  3.94015  2.93669  3.18978  2.81627  2.43469  2.33681  4.85684  3.63062     64 l x - -
          2.68618  4.42225  2.77519  2.73123  3.46354  2.40513  3.72494  3.29354  2.67741  2.69355  4.24690  2.90347  2.73739  3.18146  2.89801  2.37887  2.77519  2.98518  4.58477  3.61503
          0.10008  3.95375  2.57635  0.61958  0.77255  0.40997  1.08967
     39   2.58399  4.30253  3.44540  2.71967  3.46047  2.92737  3.83674  2.34942  2.83990  2.04403  3.41610  3.30480  3.94480  3.16368  3.18329  2.81394  2.58137  2.49262  4.92001  3.68584     65 l x - -
          2.68618  4.42225  2.77519  2.73123  3.46354  2.40513  3.72494  3.29354  2.67741  2.69355  4.24690  2.90347  2.73739  3.18146  2.89801  2.37887  2.77519  2.98518  4.58477  3.61503
          0.04723  4.02950  3.56319  0.61958  0.77255  0.54977  0.86058
     40   2.64731  3.75569  4.00791  3.44202  3.28407  3.72482  4.10868  2.31398  3.32914  1.64185  3.11914  3.69775  4.11988  3.58956  3.56072  2.69885  2.90135  1.88064  4.86589  3.66560     66 l x - -
          2.68618  4.42225  2.77519  2.73123  3.46354  2.40513  3.72494  3.29354  2.67741  2.69355  4.24690  2.90347  2.73739  3.18146  2.89801  2.37887  2.77519  2.98518  4.58477  3.61503
          0.02688  4.02549  4.74784  0.61958  0.77255  0.46728  0.98538
     41   2.36151  4.50005  2.84415  2.65675  3.67597  3.49357  3.72953  2.56054  2.57650  2.44381  3.44140  3.12608  2.91236  2.96443  3.04548  2.72244  2.82196  2.76650  5.06336  3.79108     67 a x - -
          2.68618  4.42225  2.77519  2.73123  3.46354  2.40513  3.72494  3.29354  2.67741  2.69355  4.24690  2.90347  2.73739  3.18146  2.89801  2.37887  2.77519  2.98518  4.58477  3.61503
          0.02484  4.10367  4.82602  0.61958  0.77255  0.50661  0.92265
     42   2.27715  4.46331  3.24530  2.69247  3.57946  3.45128  3.75355  3.01617  2.52616  2.74723  3.61355  3.14373  3.30576  2.99390  3.06950  2.41208  2.36723  2.42949  5.07668  3.80933     68 a x - -
          2.68618  4.42225  2.77519  2.73123  3.46354  2.40513  3.72494  3.29354  2.67741  2.69355  4.24690  2.90347  2.73739  3.18146  2.89801  2.37887  2.77519  2.98518  4.58477  3.61503
          0.02484  4.10367  4.82602  0.61958  0.77255  0.50661  0.92265
     43   2.35756  4.76025  2.98562  2.47114  4.04325  2.34660  3.66195  3.18491  2.31740  3.06437  3.88569  2.97814  3.51164  2.54400  2.89611  2.57769  2.84597  3.12958  5.31184  3.98874     69 k x - -
          2.68618  4.42225  2.77519  2.73123  3.46354  2.40513  3.72494  3.29354  2.67741  2.69355  4.24690  2.90347  2.73739  3.18146  2.89801  2.37887  2.77519  2.98518  4.58477  3.61503
          0.11729  4.10367  2.36279  0.61958  0.77255  0.50661  0.92265
     44   2.51850  4.29174  3.41847  2.85457  3.10581  3.52518  3.79174  2.69073  2.64619  2.43202  3.40245  3.26331  2.97543  3.11410  3.15989  2.68298  2.63713  2.21579  4.88616  3.64881     70 v x - -
          2.68618  4.42225  2.77519  2.73123  3.46354  2.40513  3.72494  3.29354  2.67741  2.69355  4.24690  2.90347  2.73739  3.18146  2.89801  2.37887  2.77519  2.98518  4.58477  3.61503
          0.30900  4.01360  1.39532  0.61958  0.77255  0.44659  1.02111
     45   2.43685  4.32952  3.25677  2.63742  3.18695  3.01924  3.71935  2.86663  2.68442  2.57175  3.45481  3.14812  3.84317  3.00457  3.06586  2.42899  2.75756  2.45287  4.91432  3.31570     71 s . - -
          2.68618  4.42225  2.77519  2.73123  3.46354  2.40513  3.72494  3.29354  2.67741  2.69355  4.24690  2.90347  2.73739  3.18146  2.89801  2.37887  2.77519  2.98518  4.58477  3.61503
          0.03180  3.85988  4.58222  0.61958  0.77255  0.45856  1.00020
     46   2.60193  4.29472  3.50711  2.94169  2.93051  3.58050  3.38948  2.59196  2.87091  2.43120  3.39975  3.32575  3.95749  3.17804  2.86057  2.58811  2.83296  2.57150  4.72121  2.42598     72 y x - -
          2.68618  4.42225  2.77519  2.73123  3.46354  2.40513  3.72494  3.29354  2.67741  2.69355  4.24690  2.90347  2.73739  3.18146  2.89801  2.37887  2.77519  2.98518  4.58477  3.61503
          0.04630  4.04894  3.58263  0.61958  0.77255  0.56489  0.84031
     47   2.44951  3.60911  3.80904  3.23357  3.20858  3.65299  3.95047  2.24720  3.14131  2.04095  3.24198  3.53626  4.02650  3.40912  2.83907  2.92770  2.73483  2.05618  4.77387  3.56867     73 l x - -
          2.68620  4.42227  2.77521  2.73125  3.46356  2.40515  3.72496  3.29356  2.67743  2.69357  4.24648  2.90349  2.73741  3.18134  2.89803  2.37889  2.77521  2.98505  4.58479  3.61505
          0.19154  1.92040  3.58402  0.31735  1.30223  0.45519  1.00602
     48   2.60645  3.96102  2.47204  2.34995  4.27753  3.16001  3.59222  3.72753  2.18195  3.26554  4.03934  2.88692  3.79027  2.42454  2.61522  2.41985  2.72827  3.34590  5.44649  4.07108     75 k x - -
          2.68618  4.42225  2.77519  2.73123  3.46354  2.40513  3.72494  3.29354  2.67741  2.69355  4.24690  2.90347  2.73739  3.18146  2.89801  2.37887  2.77519  2.98518  4.58477  3.61503
          0.03490  4.12569  4.00944  0.61958  0.77255  0.49420  0.94175
     49   2.58739  4.35246  3.02728  2.83109  3.10872  3.13424  3.79580  2.52190  2.78923  2.09266  3.45249  3.25520  3.92902  3.10177  2.84786  2.78813  2.66953  2.62059  4.92964  3.68596     76 l x - -
          2.68618  4.42225  2.77519  2.73123  3.46354  2.40513  3.72494  3.29354  2.67741  2.69355  4.24690  2.90347  2.73739  3.18146  2.89801  2.37887  2.77519  2.98518  4.58477  3.61503
          0.08539  4.13128  2.72135  0.61958  0.77255  0.49829  0.93539
     50   2.52941  4.35848  2.68687  2.81818  2.70958  3.54036  3.79633  2.54251  2.78568  2.39033  3.45816  3.24615  3.92620  3.09699  3.16060  2.70784  2.55223  2.58610  4.94148  3.69083     77 l x - -
          2.68608  4.42216  2.77520  2.73121  3.46365  2.40509  3.72498  3.29320  2.67748  2.69362  4.24557  2.90350  2.73751  3.18157  2.89807  2.37896  2.77517  2.98529  4.58464  3.61501
          0.09269  2.52154  4.80471  1.68710  0.20463  0.57105  0.83226
     51   2.48788  4.36831  3.28921  2.80276  3.24672  3.53825  3.78112  2.66073  2.49514  2.27246  3.31575  3.18717  3.91927  2.72558  3.03217  2.77563  2.81610  2.35588  4.94143  3.69538     89 l x - -
          2.68618  4.42225  2.77519  2.73123  3.46354  2.40513  3.72494  3.29354  2.67741  2.69355  4.24690  2.90347  2.73739  3.18146  2.89801  2.37887  2.77519  2.98518  4.58477  3.61503
          0.06193  4.12586  3.12578  0.61958  0.77255  0.57105  0.83226
     52   2.65924  4.90248  2.91454  2.05772  4.20147  3.41359  3.64127  3.47038  2.36444  3.19271  4.00629  2.94726  2.33548  2.78368  2.49399  2.67387  2.81331  3.27319  5.40337  4.06880     90 e x - -
          2.68618  4.42225  2.77519  2.73123  3.46354  2.40513  3.72494  3.29354  2.67741  2.69355  4.24690  2.90347  2.73739  3.18146  2.89801  2.37887  2.77519  2.98518  4.58477  3.61503
          0.02520  4.08914  4.81148  0.61958  0.77255  0.57534  0.82672
     53   2.51752  3.85483  3.43961  2.87249  3.36631  3.26260  3.17906  2.81085  2.67541  2.35246  3.31956  3.18695  3.93318  3.13181  3.18479  2.65536  2.67183  2.30950  4.89045  3.15522     91 v x - -
          2.68618  4.42225  2.77519  2.73123  3.46354  2.40513  3.72494  3.29354  2.67741  2.69355  4.24690  2.90347  2.73739  3.18146  2.89801  2.37887  2.77519  2.98518  4.58477  3.61503
          0.10290  4.12002  2.50668  0.61958  0.77255  0.59032  0.80777
     54   2.68720  4.92199  3.05848  2.48028  3.95699  3.46580  3.23438  3.62821  1.91663  3.18186  3.99407  2.92803  3.85019  2.73659  2.04855  2.66829  2.61095  3.29054  5.36239  4.05334     92 k x - -
          2.68618  4.42225  2.77519  2.73123  3.46354  2.40513  3.72494  3.29354  2.67741  2.69355  4.24690  2.90347  2.73739  3.18146  2.89801  2.37887  2.77519  2.98518  4.58477  3.61503
          0.06757  4.04352  3.04070  0.61958  0.77255  0.66505  0.72206
     55   2.32723  4.68410  2.76881  2.46277  3.90508  3.41317  3.19929  3.21605  2.45222  2.77612  3.67805  2.97058  3.70551  2.73729  2.90304  2.46976  2.54894  2.92839  5.20680  3.89081     93 a x - -
          2.68617  4.42227  2.77522  2.73123  3.46356  2.40515  3.72497  3.29356  2.67743  2.69354  4.24692  2.90349  2.73742  3.18142  2.89803  2.37881  2.77519  2.98513  4.58479  3.61498
          0.10627  2.38558  4.73528  0.65137  0.73675  0.63311  0.75702
     56   2.42000  4.92127  2.71068  2.32247  4.20155  3.27759  3.59166  3.56322  2.31835  3.20069  3.98767  2.49281  3.65454  2.40097  2.84275  2.53521  2.77028  2.96751  5.40143  4.03509     96 k x - -
          2.68618  4.42225  2.77519  2.73123  3.46354  2.40513  3.72494  3.29354  2.67741  2.69355  4.24690  2.90347  2.73739  3.18146  2.89801  2.37887  2.77519  2.98518  4.58477  3.61503
          0.07561  4.05264  2.89233  0.61958  0.77255  0.53400  0.88250
     57   2.57533  4.46034  2.84160  2.67454  3.32253  3.49204  3.72745  2.65777  2.64854  2.59002  3.55648  3.13662  3.32610  2.97475  2.94190  2.60184  2.47094  2.54761  5.02228  3.75574     97 t x - -
          2.68618  4.42225  2.77519  2.73123  3.46354  2.40513  3.72494  3.29354  2.67741  2.69355  4.24690  2.90347  2.73739  3.18146  2.89801  2.37887  2.77519  2.98518  4.58477  3.61503
          0.02534  4.08392  4.80627  0.61958  0.77255  0.63558  0.75424
     58   2.59803  4.81862  2.96397  2.32297  4.08994  3.23082  3.62509  3.50979  2.32998  3.10138  3.91010  2.94355  2.91122  2.77054  2.58113  2.26614  2.74145  2.88374  5.33134  3.99476     98 s x - -
          2.68618  4.42225  2.77519  2.73123  3.46354  2.40513  3.72494  3.29354  2.67741  2.69355  4.24690  2.90347  2.73739  3.18146  2.89801  2.37887  2.77519  2.98518  4.58477  3.61503
          0.04249  4.08392  3.69841  0.61958  0.77255  0.63558  0.75424
     59   2.58506  4.38208  3.35288  2.71944  2.92806  3.52806  3.76530  2.82944  2.70808  2.39215  3.47880  3.21779  3.91089  3.05162  2.29793  2.60995  2.75474  2.52136  4.94884  3.69761     99 r x - -
          2.68618  4.42225  2.77519  2.73123  3.46354  2.40513  3.72494  3.29354  2.67741  2.69355  4.24690  2.90347  2.73739  3.18146  2.89801  2.37887  2.77519  2.98518  4.58477  3.61503
          0.15721  4.06720  2.05297  0.61958  0.77255  0.65156  0.73654
     60   2.34288  4.79223  2.60395  2.38962  4.06751  3.21095  3.60367  3.48928  2.39526  3.08228  3.52196  2.90981  3.77832  2.70698  2.62357  2.28497  2.75909  3.15167  5.31409  3.97275    100 s . - -
          2.68618  4.42225  2.77519  2.73123  3.46354  2.40513  3.72494  3.29354  2.67741  2.69355  4.24690  2.90347  2.73739  3.18146  2.89801  2.37887  2.77519  2.98518  4.58477  3.61503
          0.09686  3.97927  2.60892  0.61958  0.77255  0.75846  0.63184
     61   2.35985  4.53464  2.93538  2.55826  4.11518  3.19028  3.76512  3.52187  2.37762  3.15220  3.98580  2.99859  2.63806  2.95268  2.97184  1.89627  2.80390  3.13875  5.39298  4.09640    101 s . - -
          2.68613  4.42228  2.77523  2.73117  3.46338  2.40516  3.72498  3.29357  2.67735  2.69358  4.24693  2.90350  2.73743  3.18135  2.89804  2.37884  2.77523  2.98522  4.58480  3.61507
          0.07583  2.75959  4.63491  1.10429  0.40264  0.59747  0.79896
     62   2.57335  3.62205  3.18900  2.63053  3.68954  3.46739  3.24101  3.07425  2.47932  2.74628  3.60850  3.09963  3.78658  2.93172  2.93118  2.05588  2.75576  2.76712  5.06171  3.44033    108 s x - -
          2.68618  4.42225  2.77519  2.73123  3.46354  2.40513  3.72494  3.29354  2.67741  2.69355  4.24690  2.90347  2.73739  3.18146  2.89801  2.37887  2.77519  2.98518  4.58477  3.61503
          0.13567  4.05321  2.21183  0.61958  0.77255  0.66730  0.71968
     63   2.52870  4.30344  3.38019  2.81618  3.44381  3.51068  3.50688  2.57026  2.75714  2.28901  3.33217  3.20653  3.89563  3.07791  3.11678  2.30112  2.55088  2.56046  4.88129  3.51455    109 l x - -
          2.68625  4.42232  2.77526  2.73130  3.46349  2.40520  3.72501  3.29361  2.67748  2.69332  4.24654  2.90354  2.73746  3.18149  2.89804  2.37880  2.77526  2.98523  4.58257  3.61510
          0.34740  1.32742  3.56436  0.64455  0.74423  0.60882  0.78525
     64   2.55293  4.05952  3.23473  2.67320  3.64232  3.48469  3.66574  2.98780  2.63834  2.38308  3.40629  3.13407  3.08719  2.65224  3.04315  2.47501  2.49561  2.76322  5.03171  3.76502    112 l x - -
          2.68613  4.42234  2.77529  2.73132  3.46359  2.40511  3.72478  3.29338  2.67741  2.69358  4.24699  2.90339  2.73731  3.18154  2.89809  2.37883  2.77510  2.98526  4.58486  3.61510
          0.29730  1.60020  2.89460  0.96144  0.48182  0.70087  0.68549
     65   2.53078  3.21002  3.38781  2.92900  3.39448  3.53691  3.81982  2.74620  2.87557  2.47035  3.26082  3.18504  3.52240  3.15018  3.21400  2.76661  2.31563  2.22144  4.84819  3.41321    116 v x - -
          2.68618  4.42225  2.77519  2.73123  3.46354  2.40513  3.72494  3.29354  2.67741  2.69355  4.24690  2.90347  2.73739  3.18146  2.89801  2.37887  2.77519  2.98518  4.58477  3.61503
          0.02621  4.05068  4.77303  0.61958  0.77255  0.68678  0.69956
     66   2.41667  4.65917  2.80761  2.50776  3.87084  2.98225  3.32993  3.23115  2.49605  2.33457  3.70502  3.00910  3.48812  2.84095  2.86161  2.65545  2.74365  2.94455  5.19018  3.88357    117 l x - -
          2.68619  4.42226  2.77520  2.73124  3.46348  2.40513  3.72495  3.29355  2.67741  2.69356  4.24690  2.90347  2.73740  3.18147  2.89801  2.37887  2.77510  2.98519  4.58478  3.61504
          0.15038  2.71601  2.61076  0.44672  1.02089  0.65003  0.73820
     67   2.54971  4.45417  3.10487  2.66770  3.60795  3.05742  3.60613  2.67452  2.64396  2.66155  3.56731  3.12696  3.81650  2.94061  3.05034  2.18414  2.71973  2.49590  5.03051  3.76349    119 s x - -
          2.68618  4.42225  2.77519  2.73123  3.46354  2.40513  3.72494  3.29354  2.67741  2.69355  4.24690  2.90347  2.73739  3.18146  2.89801  2.37887  2.77519  2.98518  4.58477  3.61503
          0.10371  4.05365  2.51145  0.61958  0.77255  0.70768  0.67882
     68   2.56235  3.75278  4.07319  3.38710  2.52508  3.67534  3.97458  2.34184  3.35590  1.87700  3.11562  3.56557  4.04115  3.56811  3.52036  2.96562  2.76075  2.04423  4.17727  3.41928    120 l x - -
          2.68618  4.42225  2.77519  2.73123  3.46354  2.40513  3.72494  3.29354  2.67741  2.69355  4.24690  2.90347  2.73739  3.18146  2.89801  2.37887  2.77519  2.98518  4.58477  3.61503
          0.02764  3.99809  4.72043  0.61958  0.77255  0.76774  0.62373
     69   2.57914  4.08809  3.91311  3.33267  2.94322  3.66516  3.95662  1.94143  3.22641  2.04790  3.09830  3.59247  4.03220  3.47119  3.28963  2.82106  2.69106  2.21752  4.69710  3.27030    121 i x - -
          2.68618  4.42225  2.77519  2.73123  3.46354  2.40513  3.72494  3.29354  2.67741  2.69355  4.24690  2.90347  2.73739  3.18146  2.89801  2.37887  2.77519  2.98518  4.58477  3.61503
          0.02735  4.00850  4.73084  0.61958  0.77255  0.77713  0.61567
     70   2.54930  4.82064  2.95539  2.34002  3.88644  3.27256  3.10893  3.49609  2.27554  3.08358  3.77153  2.59519  3.79051  2.73681  2.50213  2.57418  2.76327  2.92879  5.31036  3.97028    122 k x - -
          2.68623  4.42217  2.77525  2.73127  3.46359  2.40513  3.72460  3.29355  2.67746  2.69358  4.24695  2.90352  2.73745  3.18152  2.89806  2.37861  2.77515  2.98524  4.58482  3.61508
          0.51381  0.98606  3.54916  0.17297  1.83986  0.76350  0.62742
     71   2.56162  4.33589  3.35782  2.79028  3.48043  3.51511  3.50167  2.54911  2.57747  2.26254  3.43643  3.21574  3.89595  3.05339  2.95974  2.59800  2.51241  2.59351  4.90597  3.34356    124 l x - -
          2.68618  4.42225  2.77519  2.73123  3.46354  2.40513  3.72494  3.29354  2.67741  2.69355  4.24690  2.90347  2.73739  3.18146  2.89801  2.37887  2.77519  2.98518  4.58477  3.61503
          0.06402  4.00771  3.12731  0.61958  0.77255  0.71913  0.66783
     72   2.53140  3.82578  3.27160  2.55937  3.57747  3.49614  3.72793  2.90035  2.58718  2.20281  3.34353  3.02148  3.87904  2.99012  2.69907  2.67982  2.65696  2.70242  4.97925  3.67297    125 l x - -
          2.68618  4.42225  2.77519  2.73123  3.46354  2.40513  3.72494  3.29354  2.67741  2.69355  4.24690  2.90347  2.73739  3.18146  2.89801  2.37887  2.77519  2.98518  4.58477  3.61503
          0.02658  4.03668  4.75903  0.61958  0.77255  0.73747  0.65070
     73   2.56242  4.90472  2.56572  2.31583  4.17864  3.31541  3.59239  3.33657  2.24377  3.09264  3.89409  2.80393  2.74577  2.72079  2.77875  2.56047  2.79005  3.23142  5.38427  4.02268    126 k x - -
          2.68618  4.42225  2.77519  2.73123  3.46354  2.40513  3.72494  3.29354  2.67741  2.69355  4.24690  2.90347  2.73739  3.18146  2.89801  2.37887  2.77519  2.98518  4.58477  3.61503
          0.03495  4.06860  4.06030  0.61958  0.77255  0.76089  0.62970
     74   2.54767  4.57460  3.13070  2.57026  3.62581  3.38560  3.68151  3.08240  2.34965  2.76842  3.49025  2.87763  3.17570  2.86978  2.88327  2.61908  2.51210  2.54313  5.11623  3.82740    127 k x - -
          2.68618  4.42225  2.77519  2.73123  3.46354  2.40513  3.72494  3.29354  2.67741  2.69355  4.24690  2.90347  2.73739  3.18146  2.89801  2.37887  2.77519  2.98518  4.58477  3.61503
          0.14493  4.07983  2.13702  0.61958  0.77255  0.54578  0.86605
     75   2.34377  4.76696  2.64450  2.40373  3.84747  3.43294  3.08708  2.93622  2.35428  2.95957  3.56627  2.97160  3.75336  2.73741  2.88965  2.60788  2.68398  3.09414  5.27527  3.94706    128 a x - -
          2.68618  4.42225  2.77519  2.73123  3.46354  2.40513  3.72494  3.29354  2.67741  2.69355  4.24690  2.90347  2.73739  3.18146  2.89801  2.37887  2.77519  2.98518  4.58477  3.61503
          0.02407  4.13454  4.85688  0.61958  0.77255  0.70016  0.68619
     76   2.51819  4.78991  2.72746  2.34872  3.53619  3.20777  3.49893  3.52380  2.34351  2.92286  3.85448  2.62652  3.68344  2.55802  2.66105  2.51363  2.75733  3.25862  5.39141  4.03237    129 k x - -
          2.68618  4.42225  2.77519  2.73123  3.46354  2.40513  3.72494  3.29354  2.67741  2.69355  4.24690  2.90347  2.73739  3.18146  2.89801  2.37887  2.77519  2.98518  4.58477  3.61503
          0.02758  4.17714  4.43476  0.61958  0.77255  0.72324  0.66393
     77   2.31981  4.18399  3.26647  2.79933  3.50464  3.36657  3.80755  2.47326  2.70307  2.09926  3.33997  3.17905  3.90477  2.94569  3.11591  2.77189  2.83006  2.53617  4.93717  3.69512    130 l x - -
          2.68618  4.42225  2.77519  2.73123  3.46354  2.40513  3.72494  3.29354  2.67741  2.69355  4.24690  2.90347  2.73739  3.18146  2.89801  2.37887  2.77519  2.98518  4.58477  3.61503
          0.02866  4.18766  4.33720  0.61958  0.77255  0.71152  0.67510
     78   2.53248  4.39271  2.72317  2.67888  2.83670  3.47388  3.75162  2.90850  2.55783  2.51387  3.56240  3.16200  3.45891  2.99905  2.97242  2.70486  2.75888  2.69836  5.04581  3.20393    131 l x - -
          2.68618  4.42225  2.77519  2.73123  3.46354  2.40513  3.72494  3.29354  2.67741  2.69355  4.24690  2.90347  2.73739  3.18146  2.89801  2.37887  2.77519  2.98518  4.58477  3.61503
          0.02271  4.19190  4.91424  0.61958  0.77255  0.54238  0.87074
     79   2.31373  4.58476  3.15307  2.61003  3.01879  3.50460  3.75342  2.98472  2.49361  2.53833  3.56002  3.04325  3.04291  2.83360  3.01040  2.56230  2.76331  2.88241  5.13235  3.64463    132 a x - -
          2.68618  4.42225  2.77519  2.73123  3.46354  2.40513  3.72494  3.29354  2.67741  2.69355  4.24690  2.90347  2.73739  3.18146  2.89801  2.37887  2.77519  2.98518  4.58477  3.61503
          0.02044  4.29649  5.01884  0.61958  0.77255  0.55560  0.85268
     80   2.68926  4.10520  3.58492  3.29279  3.01462  3.78962  3.81088  2.43433  3.07529  2.33538  1.78503  3.55833  3.51249  3.42321  3.53991  3.05842  2.66240  2.44195  4.89863  3.59809    133 m x - -
          2.68618  4.42225  2.77519  2.73123  3.46354  2.40513  3.72494  3.29354  2.67741  2.69355  4.24690  2.90347  2.73739  3.18146  2.89801  2.37887  2.77519  2.98518  4.58477  3.61503
          0.02233  4.61887  4.40448  0.61958  0.77255  0.57339  0.82922
     81   2.93819  4.43771  4.03043  3.26804  3.70162  3.70550  3.92502  3.01620  2.92814  2.49213  1.26841  3.78449  4.23565  3.62313  2.98166  2.99223  3.05808  2.29092  5.20283  3.67163    134 m x - -
          2.68618  4.42225  2.77519  2.73123  3.46354  2.40513  3.72494  3.29354  2.67741  2.69355  4.24690  2.90347  2.73739  3.18146  2.89801  2.37887  2.77519  2.98518  4.58477  3.61503
          0.01189  5.17134  5.09218  0.61958  0.77255  0.58046  0.82016
     82   2.76096  4.59690  4.04532  3.47402  3.06120  3.72496  2.78049  2.83167  2.82721  2.35391  2.38173  3.52831  4.25884  3.09550  2.34581  3.12359  3.15124  2.24432  5.08751  2.87759    135 v x - -
          2.68618  4.42225  2.77519  2.73123  3.46354  2.40513  3.72494  3.29354  2.67741  2.69355  4.24690  2.90347  2.73739  3.18146  2.89801  2.37887  2.77519  2.98518  4.58477  3.61503
          0.12184  5.25748  2.21183  0.61958  0.77255  0.58487  0.81458
     83   2.73750  4.77794  3.45930  3.13988  2.27213  3.84046  3.67264  2.90246  2.20634  2.27956  3.14443  3.23391  3.85799  3.32321  3.14774  2.57158  2.67417  2.59754  5.29836  3.59780    136 k x - -
          2.68618  4.42225  2.77519  2.73123  3.46354  2.40513  3.72494  3.29354  2.67741  2.69355  4.24690  2.90347  2.73739  3.18146  2.89801  2.37887  2.77519  2.98518  4.58477  3.61503
          0.04261  5.16531  3.32417  0.61958  0.77255  0.45825  1.00073
     84   2.78964  4.76280  3.53535  2.96505  3.49498  3.33640  3.50217  3.13269  2.70308  2.26652  3.16486  3.17182  3.66475  3.05006  3.11472  1.68913  2.53396  2.99638  5.46789  3.94903    137 s x - -
          2.68618  4.42243  2.77533  2.73137  3.46346  2.40530  3.72493  3.29361  2.67749  2.69348  4.24640  2.90343  2.73749  3.18153  2.89785  2.37866  2.77513  2.98507  4.58486  3.61503
          0.67651  1.06225  1.92457  0.06501  2.76561  0.64283  0.74613
     85   1.78253  4.83334  3.58619  2.95890  3.59178  3.73164  3.99874  3.01413  2.78910  2.35573  3.42328  2.96126  3.70730  3.19949  2.94736  2.24681  2.46880  2.92092  5.33800  4.03184    139 a x - -
          2.68618  4.42225  2.77519  2.73123  3.46354  2.40513  3.72494  3.29354  2.67741  2.69355  4.24690  2.90347  2.73739  3.18146  2.89801  2.37887  2.77519  2.98518  4.58477  3.61503
          0.23659  5.15531  1.58515  0.61958  0.77255  0.81646  0.58338
     86   2.38670  4.54535  3.22229  2.93026  3.52449  3.60128  3.48225  2.69146  2.59202  2.12086  3.70560  3.40203  3.93307  3.19919  2.91922  2.38267  2.68700  2.79885  5.10234  2.90892    140 l x - -
          2.68618  4.42225  2.77519  2.73123  3.46354  2.40513  3.72494  3.29354  2.67741  2.69355  4.24690  2.90347  2.73739  3.18146  2.89801  2.37887  2.77519  2.98518  4.58477  3.61503
          0.08695  4.99346  2.57052  0.61958  0.77255  0.36057  1.19494
     87   2.49058  4.06720  4.80204  4.19928  2.87196  3.58721  4.11728  2.30968  2.95941  1.49138  3.19113  4.04203  4.25871  4.08065  3.84020  2.72638  2.64295  2.27500  3.95923  3.49523    141 l x - -
          2.68592  4.42248  2.77550  2.73153  3.46270  2.40539  3.72510  3.29330  2.67762  2.69288  4.24681  2.90365  2.73742  3.18171  2.89826  2.37889  2.77486  2.98497  4.58502  3.61525
          0.44851  1.14052  3.17555  0.63057  0.75990  0.53363  0.88303
     88   1.72090  4.49430  4.45026  4.05521  3.29882  3.87870  4.47380  2.28703  3.86759  1.62163  3.54198  3.75006  4.16672  4.05456  3.92771  2.62755  2.48538  2.25086  5.14312  3.90455    145 l x - -
          2.68618  4.42225  2.77519  2.73123  3.46354  2.40513  3.72494  3.29354  2.67741  2.69355  4.24690  2.90347  2.73739  3.18146  2.89801  2.37887  2.77519  2.98518  4.58477  3.61503
          0.35687  5.33320  1.21973  0.61958  0.77255  0.48962  0.94897
     89   1.76016  4.16420  4.28014  3.64198  3.21886  3.66760  4.32470  2.48848  3.51951  1.81038  3.53107  3.86532  3.56597  3.82619  3.73808  2.45511  2.57132  2.37587  4.97630  3.46831    146 a x - -
          2.68618  4.42225  2.77519  2.73123  3.46354  2.40513  3.72494  3.29353  2.67741  2.69355  4.24690  2.90347  2.73739  3.18146  2.89801  2.37887  2.77519  2.98518  4.58477  3.61503
          0.03973  4.80924  3.48022  0.61183  0.78167  0.42452  1.06156
     90   1.72408  4.27252  4.60097  3.99716  3.02754  2.76049  4.36276  2.58546  3.82357  1.73715  3.58686  4.02854  3.17773  4.03814  4.03475  2.59355  2.74638  2.35364  5.13515  3.94634    150 a x - -
          2.68618  4.42225  2.77519  2.73123  3.46354  2.40513  3.72494  3.29354  2.67741  2.69355  4.24690  2.90347  2.73739  3.18146  2.89801  2.37887  2.77519  2.98518  4.58477  3.61503
          0.30248  5.30488  1.36239  0.61958  0.77255  0.59537  0.80153
     91   2.06245  4.16015  4.62435  4.10394  2.71774  3.88290  4.39029  2.54559  3.61158  1.30799  3.37948  4.14629  3.79210  3.90345  4.01274  3.24154  2.75966  2.21623  4.92828  3.62092    151 l x - -
          2.68618  4.42225  2.77519  2.73123  3.46354  2.40513  3.72494  3.29354  2.67741  2.69355  4.24690  2.90347  2.73739  3.18146  2.89801  2.37887  2.77519  2.98518  4.58477  3.61503
          0.10713  5.08476  2.34971  0.61958  0.77255  0.45931  0.99891
     92   1.41534  4.29732  4.66110  4.06605  3.29954  3.10999  4.47419  2.67731  3.84131  1.83860  3.52108  4.08859  3.86028  4.06353  4.02013  2.91300  3.00461  1.96721  4.94759  3.84207    152 a x - -
          2.68618  4.42225  2.77519  2.73123  3.46354  2.40513  3.72494  3.29354  2.67741  2.69355  4.24690  2.90347  2.73739  3.18146  2.89801  2.37887  2.77519  2.98518  4.58477  3.61503
          0.07008  5.24462  2.77410  0.61958  0.77255  0.72509  0.66220
     93   2.05532  4.33870  4.73399  4.09295  2.64476  3.80467  4.50780  2.48487  3.65621  1.28655  3.45174  4.13996  4.19947  4.17034  4.02862  2.97779  2.74154  2.29288  4.87993  3.73390    153 l x - -
          2.68618  4.42225  2.77519  2.73123  3.46354  2.40513  3.72494  3.29354  2.67741  2.69355  4.24690  2.90347  2.73739  3.18146  2.89801  2.37887  2.77519  2.98518  4.58477  3.61503
          0.27915  5.24764  1.43418  0.61958  0.77255  0.97885  0.47119
     94   1.86955  4.24833  4.55385  3.99965  2.84984  3.51712  4.35682  2.48474  3.83938  1.59965  3.34812  4.05606  4.21676  3.81173  3.94090  2.83876  2.69818  2.06587  4.93951  3.61025    154 l x - -
          2.68618  4.42225  2.77519  2.73123  3.46354  2.40513  3.72494  3.29354  2.67741  2.69355  4.24690  2.90347  2.73739  3.18146  2.89801  2.37887  2.77519  2.98518  4.58477  3.61503
          0.08982  4.99117  2.53692  0.61958  0.77255  1.35059  0.29987
     95   1.53559  4.63949  3.51236  3.01690  3.52156  2.81422  3.96718  3.11250  2.98001  2.64884  3.77140  3.43456  3.22471  3.28501  3.36780  2.49159  2.91958  2.38326  5.05507  3.93787    155 a x - -
          2.68618  4.42225  2.77519  2.73123  3.46354  2.40513  3.72494  3.29354  2.67741  2.69355  4.24690  2.90347  2.73739  3.18146  2.89801  2.37887  2.77519  2.98518  4.58477  3.61503
          0.05491  4.92901  3.07479  0.61958  0.77255  0.39254  1.12498
     96   1.98185  3.10303  4.08108  3.86571  3.24676  3.42493  3.84800  2.72845  3.65030  1.57711  3.35833  4.16343  3.99335  3.93451  3.96244  2.73249  2.78426  2.08935  4.66233  3.84497    156 l . - -
          2.68618  4.42225  2.77519  2.73123  3.46354  2.40513  3.72494  3.29354  2.67741  2.69355  4.24690  2.90347  2.73739  3.18146  2.89801  2.37887  2.77519  2.98518  4.58477  3.61503
          0.27596  5.28975  1.44343  0.61958  0.77255  0.96038  0.48248
     97   1.75154  4.10513  4.42881  3.96081  3.12983  3.78363  4.34343  2.36271  3.74804  1.78893  3.43360  3.96925  3.80427  3.97316  3.80718  2.86533  2.68457  1.94997  4.85134  3.69150    157 a . - -
          2.68618  4.42225  2.77519  2.73123  3.46354  2.40513  3.72494  3.29354  2.67741  2.69355  4.24690  2.90347  2.73739  3.18146  2.89801  2.37887  2.77519  2.98518  4.58477  3.61503
          0.13648  5.02361  2.11199  0.61958  0.77255  1.39714  0.28409
     98   1.84596  4.26972  3.61530  3.19550  3.40441  3.39695  4.03071  2.72617  3.14421  2.24026  3.64818  3.45763  2.89371  3.31231  3.46567  2.30729  2.73053  2.50952  5.12891  3.56562    158 a . - -
          2.68444  4.42148  2.77577  2.73172  3.46313  2.40545  3.72497  3.29340  2.67803  2.69359  4.24748  2.90385  2.73691  3.18130  2.89852  2.37893  2.77513  2.98466  4.58495  3.61520
          1.15165  0.47827  2.74837  1.17344  0.37005  0.51780  0.90591
     99   1.76463  4.72255  3.50402  2.97877  3.70133  3.18078  3.66908  3.31542  2.95905  2.51140  3.97530  3.17851  2.96810  2.79015  3.28812  2.49942  2.35374  2.69975  4.96686  4.13838    179 a x - -
          2.68618  4.42225  2.77519  2.73123  3.46354  2.40513  3.72494  3.29354  2.67741  2.69355  4.24690  2.90347  2.73739  3.18146  2.89801  2.37887  2.77519  2.98518  4.58477  3.61503
          0.30318  5.20544  1.36240  0.61958  0.77255  1.00621  0.45508
    100   2.16328  4.80348  3.34825  2.73700  3.89943  2.88193  3.58962  3.18897  2.78621  2.68559  3.61093  3.04978  2.35043  2.67217  3.21737  2.67875  2.88068  2.57214  5.43337  4.03815    180 a x - -
          2.68566  4.42244  2.77529  2.73140  3.46349  2.40490  3.72510  3.29368  2.67750  2.69353  4.24709  2.90352  2.73751  3.18125  2.89818  2.37896  2.77523  2.98507  4.58494  3.61509
          0.79271  0.68681  3.11897  0.06167  2.81670  1.10437  0.40260
    101   1.73004  4.95306  3.31396  2.77739  4.18296  3.13731  3.88969  3.32125  2.76995  2.74177  4.06885  3.20932  3.17912  2.31983  2.93975  2.78468  2.82520  2.47853  5.39084  4.19884    182 a x - -
          2.68618  4.42225  2.77519  2.73123  3.46354  2.40513  3.72494  3.29354  2.67741  2.69355  4.24690  2.90347  2.73739  3.18146  2.89801  2.37887  2.77519  2.98518  4.58477  3.61503
          0.15557  5.00890  1.98488  0.61958  0.77255  1.07854  0.41565
    102   2.16020  5.07137  3.12177  2.68321  4.13709  3.36737  3.70240  3.64262  2.67688  3.13541  4.12028  3.00835  3.79117  2.79085  2.93378  1.76738  2.66689  2.47049  5.08271  3.97905    183 s x - -
          2.68618  4.42225  2.77519  2.73123  3.46354  2.40513  3.72494  3.29354  2.67741  2.69355  4.24690  2.90347  2.73739  3.18146  2.89801  2.37887  2.77519  2.98518  4.58477  3.61503
          0.45649  4.96011  1.02308  0.61958  0.77255  0.56169  0.84454
    103   2.12330  4.83870  3.56987  3.20662  3.98677  3.08864  4.15666  3.31695  3.14300  2.70123  1.46915  3.42317  2.75591  3.17365  3.57521  2.75775  3.12155  2.94545  5.30311  4.11963    184 m . - -
          2.68618  4.42225  2.77519  2.73123  3.46354  2.40513  3.72494  3.29354  2.67741  2.69355  4.24690  2.90347  2.73739  3.18146  2.89801  2.37887  2.77519  2.98518  4.58477  3.61503
          0.02326  5.43139  3.98401  0.61958  0.77255  1.48889  0.25570
    104   2.38968  4.58196  3.42725  2.67021  3.34463  3.44214  3.47991  3.11238  2.02089  2.73612  3.87190  3.37424  3.39024  3.03307  2.98737  2.50238  2.85985  2.26283  4.96314  3.96880    185 k . - -
          2.68618  4.42225  2.77519  2.73123  3.46354  2.40513  3.72494  3.29354  2.67741  2.69355  4.24690  2.90347  2.73739  3.18146  2.89801  2.37887  2.77519  2.98518  4.58477  3.61503
          0.02716  5.41477  3.80135  0.61958  0.77255  1.51479  0.24827
    105   2.44951  4.34678  3.72808  3.33712  2.67466  3.30216  3.83652  2.99924  3.02562  2.40148  3.82303  3.50655  3.55181  3.26645  3.35886  2.52244  2.84001  2.69343  2.23605  2.84335    186 w . - -
          2.68618  4.42225  2.77519  2.73123  3.46354  2.40513  3.72494  3.29354  2.67741  2.69355  4.24690  2.90347  2.73739  3.18146  2.89801  2.37887  2.77519  2.98518  4.58477  3.61503
          0.02336  5.39438  3.98752  0.61958  0.77255  1.54511  0.23989
    106   2.47470  4.43537  3.54586  3.04697  3.40275  2.02046  3.74912  2.86924  2.84843  2.43973  3.90772  3.14185  3.50628  3.18621  3.27834  2.15282  2.70208  2.86970  5.27972  3.96385    187 g . - -
          2.68618  4.42225  2.77519  2.73123  3.46354  2.40513  3.72494  3.29354  2.67741  2.69355  4.24690  2.90347  2.73739  3.18146  2.89801  2.37887  2.77519  2.98518  4.58477  3.61503
          0.01623  5.37791  4.46714  0.61958  0.77255  1.56853  0.23364
    107   2.61340  5.06288  3.26233  2.81184  3.50604  3.04865  3.71950  3.50985  2.44287  2.69116  4.26133  3.05103  3.47898  1.86259  2.96408  2.37892  2.41570  3.34104  5.22499  4.28106    188 q . - -
          2.68618  4.42225  2.77519  2.73123  3.46354  2.40513  3.72494  3.29354  2.67741  2.69355  4.24690  2.90347  2.73739  3.18146  2.89801  2.37887  2.77519  2.98518  4.58477  3.61503
          0.03471  5.36862  3.52477  0.61958  0.77255  1.58132  0.23030
    108   2.13401  2.00899  3.90171  3.42947  3.19036  3.50861  3.93036  2.55520  3.50695  2.09243  3.67917  3.65856  3.52901  3.70869  3.57572  2.57002  2.82646  2.59743  4.65688  3.88493    189 c . - -
          2.68618  4.42225  2.77519  2.73123  3.46354  2.40513  3.72494  3.29354  2.67741  2.69355  4.24690  2.90347  2.73739  3.18146  2.89801  2.37887  2.77519  2.98518  4.58477  3.61503
          0.01520  5.34105  4.57609  0.61958  0.77255  1.61772  0.22108
    109   2.39863  4.37132  3.55085  3.22795  3.28817  1.96452  4.09088  2.71253  3.07676  2.02795  3.75753  3.26933  3.60587  3.54461  3.11498  2.85228  2.61934  2.64409  4.99443  3.93087    190 g . - -
          2.68618  4.42225  2.77519  2.73123  3.46354  2.40513  3.72494  3.29354  2.67741  2.69355  4.24690  2.90347  2.73739  3.18146  2.89801  2.37887  2.77519  2.98518  4.58477  3.61503
          0.01706  5.33305  4.41575  0.61958  0.77255  1.62786  0.21859
    110   2.36324  4.63487  3.63194  3.13201  3.65302  1.95835  3.54732  2.80722  2.90410  2.24293  3.79191  3.51747  3.25295  3.47449  3.20200  2.64949  2.64517  2.56070  4.68537  4.00342    191 g . - -
          2.68618  4.42225  2.77519  2.73123  3.46354  2.40513  3.72494  3.29354  2.67741  2.69355  4.24690  2.90347  2.73739  3.18146  2.89801  2.37887  2.77519  2.98518  4.58477  3.61503
          0.01159  5.32326  5.01406  0.61958  0.77255  1.64001  0.21564
    111   2.25923  4.25931  3.78033  3.35508  3.42686  3.29164  4.11780  2.28481  3.27120  1.92348  3.60580  3.44076  3.47097  2.90759  3.37598  2.39795  2.58551  2.59646  4.81814  3.73233    192 l . - -
          2.68618  4.42225  2.77519  2.73123  3.46354  2.40513  3.72494  3.29354  2.67741  2.69355  4.24690  2.90347  2.73739  3.18146  2.89801  2.37887  2.77519  2.98518  4.58477  3.61503
          0.03142  5.31898  3.64829  0.61958  0.77255  1.64525  0.21439
    112   2.16081  4.00650  4.04660  3.62737  3.12099  1.99847  4.17892  2.69160  3.41862  1.98106  3.68280  3.44904  3.71223  3.80790  3.55179  2.72785  2.57195  2.48352  4.50551  3.88173    193 l . - -
          2.68618  4.42225  2.77519  2.73123  3.46354  2.40513  3.72494  3.29354  2.67741  2.69355  4.24690  2.90347  2.73739  3.18146  2.89801  2.37887  2.77519  2.98518  4.58477  3.61503
          0.02920  5.29504  3.73975  0.61958  0.77255  1.67363  0.20772
    113   2.28072  3.68870  3.88467  3.56553  2.94925  3.34915  4.21878  2.87038  3.43258  2.09363  3.65065  3.36109  3.25285  3.61915  3.83466  2.53748  2.71803  2.44946  2.49915  3.03230    194 l . - -
          2.68618  4.42225  2.77519  2.73123  3.46354  2.40513  3.72494  3.29354  2.67741  2.69355  4.24690  2.90347  2.73739  3.18146  2.89801  2.37887  2.77519  2.98518  4.58477  3.61503
          0.02483  5.27348  3.94256  0.61958  0.77255  1.69795  0.20219
    114   2.31845  4.27991  3.72059  3.14055  3.33566  3.01641  4.02098  2.97589  3.06906  1.99963  3.86476  3.19022  3.57805  3.32146  3.51034  2.37275  1.90328  2.74294  5.17460  4.10395    195 t . - -
          2.68618  4.42225  2.77519  2.73123  3.46354  2.40513  3.72494  3.29354  2.67741  2.69355  4.24690  2.90347  2.73739  3.18146  2.89801  2.37887  2.77519  2.98518  4.58477  3.61503
          0.04933  5.25643  3.14844  0.61958  0.77255  1.71643  0.19809
    115   2.09174  4.01866  3.86388  3.41481  3.05474  1.87411  4.29255  2.73799  3.36575  2.12404  3.65038  3.72734  3.41337  3.47529  3.64789  2.92187  2.77843  2.49548  5.05800  3.61749    196 g . - -
          2.68618  4.42225  2.77519  2.73123  3.46354  2.40513  3.72494  3.29354  2.67741  2.69355  4.24690  2.90347  2.73739  3.18146  2.89801  2.37887  2.77519  2.98518  4.58477  3.61503
          0.02221  5.21520  4.10232  0.61958  0.77255  1.75852  0.18910
    116   1.95213  3.97419  3.19596  2.90391  3.49282  2.97313  4.07576  2.92972  2.97562  2.34497  3.89980  3.38291  2.44102  3.32175  3.40021  2.55778  2.74018  2.76180  4.60258  3.97804    197 a . - -
          2.68618  4.42225  2.77519  2.73123  3.46354  2.40513  3.72494  3.29354  2.67741  2.69355  4.24690  2.90347  2.73739  3.18146  2.89801  2.37887  2.77519  2.98518  4.58477  3.61503
          0.02036  5.20121  4.22389  0.61958  0.77255  1.77204  0.18631
    117   2.19512  4.63011  3.31565  2.72072  3.82301  3.27055  3.76601  3.33887  2.71736  2.75254  4.09392  3.19062  3.36313  3.07970  3.07638  2.27057  1.85125  2.82462  4.66469  4.20729    198 t . - -
          2.68618  4.42225  2.77519  2.73123  3.46354  2.40513  3.72494  3.29354  2.67741  2.69355  4.24690  2.90347  2.73739  3.18146  2.89801  2.37887  2.77519  2.98518  4.58477  3.61503
          0.01266  5.18917  4.96200  0.61958  0.77255  1.07445  0.41777
    118   2.08713  4.52559  3.19060  2.71813  3.64415  3.41285  3.71058  3.43306  2.79800  2.57512  4.08559  3.06345  3.24445  3.02174  3.23284  2.35820  1.94440  2.90602  5.14179  4.12464    199 t . - -
          2.68029  4.39448  2.77939  2.73827  3.46935  2.40758  3.73169  3.29600  2.68453  2.69707  4.25296  2.90629  2.73235  3.18326  2.90554  2.37219  2.75987  2.98381  4.58176  3.61217
          1.27030  0.37516  3.43962  3.29359  0.03783  1.27587  0.32738
    119   2.30617  5.17268  2.92051  2.57380  4.03470  3.16398  3.92297  3.54386  2.53642  2.89005  4.36881  2.97810  2.36446  2.93840  3.16909  2.27043  2.37962  2.88130  5.63278  4.33205    380 s x - -
          2.68618  4.42225  2.77519  2.73123  3.46354  2.40513  3.72494  3.29354  2.67741  2.69355  4.24690  2.90347  2.73739  3.18146  2.89801  2.37887  2.77519  2.98518  4.58477  3.61503
          0.14921  5.38580  2.00971  0.61958  0.77255  1.41564  0.27809
    120   2.33614  3.55043  3.13734  2.60263  3.91958  2.70325  3.89530  3.17775  2.74441  2.74363  4.15339  3.18766  3.15839  3.05460  2.95387  2.29721  2.34189  2.76064  5.36668  4.11797    381 s x - -
          2.68618  4.42225  2.77519  2.73123  3.46354  2.40513  3.72494  3.29354  2.67741  2.69355  4.24690  2.90347  2.73739  3.18146  2.89801  2.37887  2.77519  2.98518  4.58477  3.61503
          0.08669  5.27272  2.55217  0.61958  0.77255  1.10087  0.40434
    121   2.36010  5.03443  2.79076  2.53275  4.41426  2.80869  3.65121  3.79953  2.50310  2.68782  4.39010  2.91226  2.75399  2.84809  2.96331  2.16128  2.46956  3.44409  5.94562  4.32020    382 s x - -
          2.68618  4.42225  2.77519  2.73123  3.46354  2.40513  3.72494  3.29354  2.67741  2.69355  4.24690  2.90347  2.73739  3.18146  2.89801  2.37887  2.77519  2.98518  4.58477  3.61503
          0.05948  5.33667  2.93869  0.61958  0.77255  1.16543  0.37366
    122   2.45908  4.74218  2.92546  2.50699  4.62539  3.14482  3.74036  3.19904  2.63293  3.00990  4.35725  2.97700  2.42966  2.81818  2.54945  2.29701  2.39790  3.31472  5.72909  4.48278    383 s x - -
          2.68618  4.42225  2.77519  2.73123  3.46354  2.40513  3.72494  3.29354  2.67741  2.69355  4.24690  2.90347  2.73739  3.18146  2.89801  2.37887  2.77519  2.98518  4.58477  3.61503
          0.01164  5.38183  4.96580  0.61958  0.77255  0.87834  0.53695
    123   2.44349  4.90424  3.29804  2.63848  4.54710  3.02201  3.80202  4.04706  2.69077  3.32052  4.48510  2.97648  3.29919  2.44834  2.42921  2.04388  1.94477  3.40168  5.74959  4.46647    384 t x - -
          2.68618  4.42225  2.77519  2.73123  3.46354  2.40513  3.72494  3.29354  2.67741  2.69355  4.24690  2.90347  2.73739  3.18146  2.89801  2.37887  2.77519  2.98518  4.58477  3.61503
          0.05527  5.51952  3.00042  0.61958  0.77255  1.13485  0.38783
    124   1.86708  5.32236  2.78174  2.57092  4.63115  2.79121  4.00527  4.17254  2.48904  3.44079  4.61224  3.01302  3.04919  2.57409  3.02653  2.05127  2.58568  3.38140  5.89517  4.55146    385 a x - -
          2.68618  4.42225  2.77519  2.73123  3.46354  2.40513  3.72494  3.29354  2.67741  2.69355  4.24690  2.90347  2.73739  3.18146  2.89801  2.37887  2.77519  2.98518  4.58477  3.61503
          0.09098  5.50304  2.49026  0.61958  0.77255  0.96398  0.48025
    125   1.92072  4.81000  2.96152  2.64180  3.87933  2.83616  3.81352  4.06024  2.70703  2.82274  4.37928  2.99383  3.25480  3.06404  3.05624  2.27159  2.32897  3.28329  5.96374  3.17081    386 a x - -
          2.68618  4.42225  2.77519  2.73123  3.46354  2.40513  3.72494  3.29354  2.67741  2.69355  4.24690  2.90347  2.73739  3.18146  2.89801  2.37887  2.77519  2.98518  4.58477  3.61503
          0.01403  5.49205  4.62395  0.61958  0.77255  0.33163  1.26498
    126   1.50479  4.68092  2.91565  2.70865  4.30764  2.76550  3.93142  4.24001  2.63808  3.74121  4.71688  3.23444  3.16951  2.85128  3.07675  2.43599  2.36993  2.92131  5.90110  4.56736    387 a x - -
          2.68618  4.42225  2.77519  2.73123  3.46354  2.40513  3.72494  3.29354  2.67741  2.69355  4.24690  2.90347  2.73739  3.18146  2.89801  2.37887  2.77519  2.98518  4.58477  3.61503
          0.00683  5.71491  5.65143  0.61958  0.77255  0.45615  1.00435
    127   2.79661  5.64274  3.37754  2.92371  4.71536  1.66106  4.10791  3.67644  2.75906  3.56107  4.60648  3.22374  3.57257  1.79137  3.17604  2.00274  2.86641  3.71403  6.17626  4.55796    388 g x - -
          2.68618  4.42225  2.77519  2.73123  3.46354  2.40513  3.72494  3.29354  2.67741  2.69355  4.24690  2.90347  2.73739  3.18146  2.89801  2.37887  2.77519  2.98518  4.58477  3.61503
          0.00867  5.75940  5.20670  0.61958  0.77255  0.55958  0.84734
    128   3.06843  4.76742  4.46180  4.11537  3.47497  4.26175  4.38521  2.31244  4.13672  0.68102  3.74457  4.28502  4.15845  4.43444  4.22768  3.43304  3.14806  2.90089  5.38508  3.71957    389 L x - -
          2.68618  4.42225  2.77519  2.73123  3.46354  2.40513  3.72494  3.29354  2.67741  2.69355  4.24690  2.90347  2.73739  3.18146  2.89801  2.37887  2.77519  2.98518  4.58477  3.61503
          0.00734  5.76105  5.48103  0.61958  0.77255  0.56195  0.84419
    129   2.74844  5.44463  2.02644  2.80522  5.03390  3.00798  2.17994  4.14172  2.85357  3.95046  4.65641  1.49326  3.78956  3.09893  3.01513  3.00499  3.32010  3.92384  4.70946  4.39999    390 n x - -
          2.68618  4.42225  2.77519  2.73123  3.46354  2.40513  3.72494  3.29354  2.67741  2.69355  4.24690  2.90347  2.73739  3.18146  2.89801  2.37887  2.77519  2.98518  4.58477  3.61503
          0.50205  5.76254  0.93760  0.61958  0.77255  0.57199  0.83103
    130   2.30891  5.50144  2.31943  2.26239  4.51684  3.67617  3.83618  4.19405  2.26382  3.49996  4.52365  2.64418  4.13451  2.47285  3.09871  2.60204  2.04774  3.27655  5.65601  4.18088    391 t . - -
          2.68618  4.42225  2.77519  2.73123  3.46354  2.40513  3.72494  3.29354  2.67741  2.69355  4.24690  2.90347  2.73739  3.18146  2.89801  2.37887  2.77519  2.98518  4.58477  3.61503
          0.01292  5.27169  4.86627  0.61958  0.77255  0.14010  2.03465
    131   1.87426  5.67629  2.91424  2.59851  4.75148  3.65944  3.99661  4.02860  2.62022  1.62099  4.60065  3.28867  3.95895  3.04439  3.15249  2.43419  2.85138  2.89810  5.42383  4.45255    392 l x - -
          2.68618  4.42225  2.77519  2.73123  3.46354  2.40513  3.72494  3.29354  2.67741  2.69355  4.24690  2.90347  2.73739  3.18146  2.89801  2.37887  2.77519  2.98518  4.58477  3.61503
          0.01148  5.76692  4.79294  0.61958  0.77255  0.56384  0.84169
    132   1.09196  4.80578  4.22607  3.86921  3.76159  3.95022  4.23520  3.05778  2.70347  1.83340  3.18159  4.25465  4.42016  4.07606  3.26706  3.16261  3.43699  2.87342  4.39713  3.73681    393 a x - -
          2.68618  4.42225  2.77519  2.73123  3.46354  2.40513  3.72494  3.29354  2.67741  2.69355  4.24690  2.90347  2.73739  3.18146  2.89801  2.37887  2.77519  2.98518  4.58477  3.61503
          0.03700  5.76119  3.40590  0.61958  0.77255  0.58466  0.81486
    133   2.04926  5.08209  3.87071  3.34401  2.20859  4.02711  4.18490  2.98236  1.72677  2.89340  3.45292  3.87138  4.54825  3.04113  3.09872  3.34698  3.18470  2.04746  5.37715  4.14906    394 k x - -
          2.68618  4.42225  2.77519  2.73123  3.46354  2.40513  3.72494  3.29354  2.67741  2.69355  4.24690  2.90347  2.73739  3.18146  2.89801  2.37887  2.77519  2.98518  4.58477  3.61503
          0.00824  5.73123  5.30669  0.61958  0.77255  0.70678  0.67969
    134   1.56400  5.52489  3.12651  2.68124  5.02784  3.62549  4.10219  4.30617  1.61382  3.72331  4.64752  3.30787  4.22943  2.71234  2.62482  2.42904  3.08563  3.13601  6.18717  4.71386    395 a x - -
          2.68618  4.42225  2.77519  2.73123  3.46354  2.40513  3.72494  3.29354  2.67741  2.69355  4.24690  2.90347  2.73739  3.18146  2.89801  2.37887  2.77519  2.98518  4.58477  3.61503
          0.26274  5.73457  1.47916  0.61958  0.77255  0.70869  0.67784
    135   1.23716  5.22886  3.33421  2.69132  4.17051  3.82664  3.90218  4.01629  1.86651  3.15859  4.50692  3.20351  4.29522  3.09799  2.81545  2.65959  3.12245  3.66636  5.96282  4.13923    396 a x - -
          2.68618  4.42225  2.77519  2.73123  3.46354  2.40513  3.72494  3.29354  2.67741  2.69355  4.24690  2.90347  2.73739  3.18146  2.89801  2.37887  2.77519  2.98518  4.58477  3.61503
          0.80112  5.48399  0.60326  0.61958  0.77255  0.19584  1.72680
    136   1.21342  5.37906  3.16895  2.55943  4.59645  2.89235  3.76416  4.06030  2.42889  3.54101  4.48189  3.05219  4.11852  2.84365  2.93611  2.58407  2.99384  3.50606  5.88268  4.48777    397 a . - -
          2.68626  4.42245  2.77534  2.73138  3.46374  2.40534  3.72314  3.29363  2.67631  2.69364  4.24712  2.90363  2.73756  3.18159  2.89792  2.37902  2.77528  2.98533  4.58499  3.61518
          0.53351  1.01115  3.00255  0.22167  1.61535  0.17313  1.83905
    137   3.09107  5.39245  3.35882  2.87061  5.03774  0.78833  3.87645  4.42506  2.54483  3.83079  4.75807  3.22926  4.30840  3.04278  3.20402  2.99737  3.40736  3.97013  6.15578  4.54485    416 g x - -
          2.68618  4.42225  2.77519  2.73123  3.46354  2.40513  3.72494  3.29354  2.67741  2.69355  4.24690  2.90347  2.73739  3.18146  2.89801  2.37887  2.77519  2.98518  4.58477  3.61503
          0.01124  5.72570  4.83826  0.61958  0.77255  0.39110  1.12798
    138   3.08127  5.69669  3.29220  2.99169  4.62800  3.12480  4.16413  4.40079  1.14931  2.00990  3.58249  3.35082  3.16757  3.21211  2.56995  3.13612  3.32020  4.02129  5.76819  4.76188    417 k x - -
          2.68618  4.42225  2.77519  2.73123  3.46354  2.40513  3.72494  3.29354  2.67741  2.69355  4.24690  2.90347  2.73739  3.18146  2.89801  2.37887  2.77519  2.98518  4.58477  3.61503
          0.00664  5.77107  5.65488  0.61958  0.77255  0.50464  0.92565
    139   3.18410  5.63753  3.25731  2.67632  2.91958  3.85536  4.04586  3.78209  1.44734  1.80049  3.79202  3.38359  4.06004  2.93722  2.67608  3.04946  3.19520  3.38337  6.10689  4.43643    418 k x - -
          2.68621  4.42228  2.77522  2.73126  3.46355  2.40515  3.72497  3.29299  2.67743  2.69352  4.24692  2.90349  2.73742  3.18149  2.89802  2.37889  2.77522  2.98519  4.58479  3.61506
          0.04057  3.38088  5.16058  0.26830  1.44681  0.52308  0.89818
    140   3.35279  4.80963  4.87594  4.45682  2.75447  4.51571  3.81620  3.20076  3.88498  2.46667  3.69960  4.49993  4.56169  4.48236  3.31165  3.81371  3.45940  3.06103  3.63049  0.74657    420 y x - -
          2.68618  4.42225  2.77519  2.73123  3.46354  2.40513  3.72494  3.29354  2.67741  2.69355  4.24690  2.90347  2.73739  3.18146  2.89801  2.37887  2.77519  2.98518  4.58477  3.61503
          0.00460  5.77895  6.50129  0.61958  0.77255  0.51457  0.91070
    141   3.28230  4.72585  5.34247  4.72709  0.77399  4.31805  4.75501  2.24214  4.45451  2.57084  3.32260  4.61207  4.90849  4.56793  4.37965  3.81121  3.58168  2.64925  3.10061  3.88397    421 f x - -
          2.68618  4.42225  2.77519  2.73123  3.46354  2.40513  3.72494  3.29354  2.67741  2.69355  4.24690  2.90347  2.73739  3.18146  2.89801  2.37887  2.77519  2.98518  4.58477  3.61503
          0.00458  5.78398  6.50632  0.61958  0.77255  0.53140  0.88620
    142   3.64413  5.72929  4.49237  4.29267  6.46493  0.16173  5.99619  6.00326  5.18765  5.62981  6.41216  4.73770  4.89435  4.94673  5.47922  3.68155  4.06976  5.09911  7.74576  6.55983    422 G x - -
          2.68618  4.42225  2.77519  2.73123  3.46354  2.40513  3.72494  3.29354  2.67741  2.69355  4.24690  2.90347  2.73739  3.18146  2.89801  2.37887  2.77519  2.98518  4.58477  3.61503
          0.01014  5.78398  4.96039  0.61958  0.77255  0.53140  0.88620
    143   2.40805  4.74751  4.10644  3.72620  3.90456  4.03491  4.51007  3.26640  3.67248  3.11646  4.11564  3.68201  4.65408  3.88668  3.97882  1.54339  1.27644  2.26222  5.59806  4.31696    423 t x - -
          2.68618  4.42225  2.77519  2.73123  3.46354  2.40513  3.72494  3.29354  2.67741  2.69355  4.24690  2.90347  2.73739  3.18146  2.89801  2.37887  2.77519  2.98518  4.58477  3.61503
          0.00590  5.77845  5.88112  0.61958  0.77255  0.54086  0.87287
    144   0.84480  2.57418  4.54451  3.54377  3.61363  2.80444  4.70354  2.80981  3.86834  3.06495  3.91181  4.17933  4.78832  4.12744  4.15554  3.09128  3.15388  3.09177  5.33470  4.10597    424 a x - -
          2.68618  4.42225  2.77519  2.73123  3.46354  2.40513  3.72494  3.29354  2.67741  2.69355  4.24690  2.90347  2.73739  3.18146  2.89801  2.37887  2.77519  2.98518  4.58477  3.61503
          0.00667  5.77944  5.63997  0.61958  0.77255  0.55774  0.84980
    145   2.04197  4.61501  5.04120  4.52731  3.69126  3.32596  4.60720  2.48553  4.31127  2.03264  3.71205  4.37662  4.57704  4.48140  4.45166  3.19357  1.24852  2.17869  5.23575  3.58342    425 t x - -
          2.68618  4.42225  2.77519  2.73123  3.46354  2.40513  3.72494  3.29354  2.67741  2.69355  4.24690  2.90347  2.73739  3.18146  2.89801  2.37887  2.77519  2.98518  4.58477  3.61503
          0.00461  5.77811  6.50045  0.61958  0.77255  0.56942  0.83438
    146   3.23585  5.50762  0.89382  2.67559  5.10893  3.55029  4.19546  3.55997  2.95628  3.93812  4.81401  2.53450  4.34449  3.05452  3.30560  2.95886  2.75693  4.13029  6.20830  4.48908    426 d x - -
          2.68618  4.42225  2.77519  2.73123  3.46354  2.40513  3.72494  3.29354  2.67741  2.69355  4.24690  2.90347  2.73739  3.18146  2.89801  2.37887  2.77519  2.98518  4.58477  3.61503
          0.36698  5.77811  1.19045  0.61958  0.77255  0.56942  0.83438
    147   2.85207  5.17647  3.33970  2.44911  3.95586  3.12841  4.00651  3.19452  2.81873  3.36542  4.46028  1.35951  3.80115  2.85222  3.30225  2.71349  2.44781  3.13878  5.75686  4.27042    427 n x - -
          2.68618  4.42225  2.77519  2.73123  3.46354  2.40513  3.72494  3.29354  2.67741  2.69355  4.24690  2.90347  2.73739  3.18146  2.89801  2.37887  2.77519  2.98518  4.58477  3.61503
          0.88782  5.41774  0.53784  0.61958  0.77255  0.18290  1.78889
    148   2.69723  5.36265  3.01080  2.64681  4.64273  3.20945  3.53352  4.02781  2.55424  3.66015  4.08937  2.39232  2.31163  2.14604  2.50633  2.48144  2.72439  3.45490  5.63425  4.06680    428 q x - -
          2.68597  4.42241  2.77520  2.73147  3.46378  2.40457  3.72517  3.29371  2.67764  2.69379  4.24716  2.90251  2.73764  3.18166  2.89822  2.37894  2.77539  2.98509  4.58503  3.61467
          1.09141  0.68788  1.82253  0.04646  3.09240  0.20960  1.66551
    149   3.06330  5.16765  2.68563  2.74328  4.37245  2.03198  3.65555  3.31886  2.72314  2.91091  4.65677  2.96336  2.35564  3.12944  2.62514  2.70747  2.39297  3.24510  5.77370  4.07941    430 g x - -
          2.68618  4.42225  2.77519  2.73123  3.46354  2.40513  3.72494  3.29354  2.67741  2.69355  4.24690  2.90347  2.73739  3.18146  2.89801  2.37887  2.77519  2.98518  4.58477  3.61503
          0.46036  5.64473  1.00674  0.61958  0.77255  0.49753  0.93657
    150   2.78062  5.51841  3.14080  1.48306  4.78831  2.75090  3.02425  4.27379  2.61794  3.50818  4.39920  2.98685  3.18508  2.91102  3.08665  2.59280  2.62460  3.48198  4.21393  3.53438    431 e . - -
          2.68631  4.42244  2.77536  2.73077  3.46359  2.40528  3.72465  3.29372  2.67760  2.69370  4.24696  2.90349  2.73759  3.18089  2.89733  2.37898  2.77516  2.98526  4.58490  3.61510
          1.03277  1.49600  0.86761  0.44939  1.01617  0.25242  1.50022
    151   2.72434  4.51452  4.92460  3.92775  2.45700  4.15553  4.62595  2.38496  4.12514  1.06771  3.11878  4.31715  4.37085  4.19426  4.25418  3.11720  2.96680  2.73155  3.93620  2.92938    436 l x - -
          2.68618  4.42225  2.77519  2.73123  3.46354  2.40513  3.72494  3.29354  2.67741  2.69355  4.24690  2.90347  2.73739  3.18146  2.89801  2.37887  2.77519  2.98518  4.58477  3.61503
          0.19463  5.41004  1.75800  0.61958  0.77255  0.29986  1.35063
    152   2.84910  5.57293  3.26346  2.69398  3.87953  2.97635  4.08926  3.86659  2.78512  2.17204  4.38063  2.17124  4.00818  2.88700  2.83492  2.16306  2.09122  3.75975  5.64481  3.77530    437 t x - -
          2.68595  4.42236  2.77473  2.73135  3.46361  2.40522  3.72502  3.29366  2.67746  2.69365  4.24691  2.90306  2.73751  3.18160  2.89807  2.37893  2.77521  2.98527  4.58442  3.61519
          0.17847  2.06793  3.29685  0.65724  0.73039  0.49664  0.93795
    153   2.83482  5.71527  2.32352  2.70336  4.68828  3.61367  3.81844  3.55657  2.62522  2.91761  4.75777  1.91017  3.87331  3.02325  3.27776  2.05739  2.07162  3.66343  5.87916  4.27361    457 n x - -
          2.68554  4.42286  2.77541  2.73144  3.46397  2.40497  3.72550  3.29400  2.67740  2.69396  4.24741  2.90331  2.73739  3.18009  2.89832  2.37856  2.77484  2.98563  4.58529  3.61556
          0.82490  0.85152  2.00280  0.56577  0.83915  0.49076  0.94716
    154   2.83873  4.90559  1.28492  2.53869  4.87564  3.69187  4.03294  4.06722  2.84424  3.57978  4.16436  1.98284  3.91104  3.13938  3.30110  2.81304  2.68843  3.76999  5.79744  4.04546    461 d x - -
          2.68618  4.42225  2.77519  2.73123  3.46354  2.40513  3.72494  3.29354  2.67741  2.69355  4.24690  2.90347  2.73739  3.18146  2.89801  2.37887  2.77519  2.98518  4.58477  3.61503
          0.07570  5.62244  2.66945  0.61958  0.77255  0.62571  0.76546
    155   1.60884  5.32453  3.12999  2.50853  4.98584  3.60656  4.09407  3.79967  2.67556  3.53399  4.52833  3.25091  2.79880  2.90095  3.36303  2.37021  1.82551  3.44089  6.10323  4.61241    462 a x - -
          2.68618  4.42225  2.77519  2.73123  3.46354  2.40513  3.72494  3.29354  2.67741  2.69355  4.24690  2.90347  2.73739  3.18146  2.89801  2.37887  2.77519  2.98518  4.58477  3.61503
          0.33470  5.64071  1.26978  0.61958  0.77255  0.48877  0.95031
    156   1.60573  5.59017  3.07090  2.51997  4.93283  2.88678  3.84322  4.10798  2.49548  3.75241  4.53246  2.85274  3.05819  2.35743  2.97625  2.63888  2.57700  3.45800  6.02430  3.93617    463 a x - -
          2.68618  4.42225  2.77519  2.73123  3.46354  2.40513  3.72494  3.29354  2.67741  2.69355  4.24690  2.90347  2.73739  3.18146  2.89801  2.37887  2.77519  2.98518  4.58477  3.61503
          0.00643  5.44640  6.16875  0.61958  0.77255  0.99479  0.46172
    157   3.05268  4.66872  4.53598  3.06388  2.72754  4.24813  4.25316  3.12693  3.90685  2.75183  3.79930  4.03056  4.52811  4.12455  4.10112  3.22026  3.24426  2.73127  4.00798  0.87137    464 y . - -
          2.68618  4.42225  2.77519  2.73123  3.46354  2.40513  3.72494  3.29354  2.67741  2.69355  4.24690  2.90347  2.73739  3.18146  2.89801  2.37887  2.77519  2.98518  4.58477  3.61503
          0.02200  5.55292  4.02370  0.61958  0.77255  1.36409  0.29519
    158   2.44807  5.08426  3.45441  2.91824  4.04759  3.78929  4.25458  3.41818  2.81891  2.42874  2.58063  3.22729  3.54629  3.04724  2.83417  2.62681  2.40506  1.85775  5.70869  4.23654    465 v . - -
          2.68625  4.42233  2.77493  2.73115  3.46362  2.40520  3.72503  3.29357  2.67745  2.69357  4.24698  2.90351  2.73747  3.18135  2.89806  2.37895  2.77525  2.98527  4.58485  3.61414
          0.06385  2.99853  4.42365  0.86548  0.54619  0.19794  1.71713
    159   1.43871  5.79025  3.07919  2.57751  4.88974  3.55796  4.19859  4.18913  2.22398  3.87218  4.83080  2.15758  3.54251  2.96585  3.01729  2.43349  2.62145  4.01452  6.08594  4.72914    471 a x - -
          2.68618  4.42225  2.77519  2.73123  3.46354  2.40513  3.72494  3.29354  2.67741  2.69355  4.24690  2.90347  2.73739  3.18146  2.89801  2.37887  2.77519  2.98518  4.58477  3.61503
          0.07138  5.78764  2.72071  0.61958  0.77255  0.56963  0.83410
    160   3.07661  4.83494  4.06088  3.66159  3.51973  4.07339  4.48923  0.91556  3.31635  2.43787  3.87793  4.01322  4.18662  3.16603  4.13888  3.48875  3.03355  2.21492  5.32283  4.10877    472 i x - -
          2.68618  4.42225  2.77519  2.73123  3.46354  2.40513  3.72494  3.29354  2.67741  2.69355  4.24690  2.90347  2.73739  3.18146  2.89801  2.37887  2.77519  2.98518  4.58477  3.61503
          0.03340  5.72334  3.52078  0.61958  0.77255  0.87821  0.53705
    161   2.49967  4.69851  5.29705  4.63378  3.17842  4.40630  4.82933  1.66007  4.46412  1.12866  2.81706  4.54118  4.85884  4.51590  4.46931  3.69585  3.05473  2.28056  5.09022  3.64318    473 l x - -
          2.68618  4.42225  2.77519  2.73123  3.46354  2.40513  3.72494  3.29354  2.67741  2.69355  4.24690  2.90347  2.73739  3.18146  2.89801  2.37887  2.77519  2.98518  4.58477  3.61503
          0.04061  5.71166  3.31071  0.61958  0.77255  0.33801  1.24892
    162   2.65697  5.35568  2.71095  2.75316  4.23665  3.11822  3.70815  3.43557  1.94436  3.55693  4.37190  2.32242  4.20764  2.68904  2.57996  1.99352  3.04699  3.38964  4.46163  4.64155    474 k x - -
          2.68623  4.42231  2.77517  2.73103  3.46359  2.40516  3.72500  3.29342  2.67744  2.69343  4.24695  2.90352  2.73745  3.18146  2.89805  2.37891  2.77524  2.98509  4.58483  3.61509
          0.35046  3.33957  1.34636  0.66748  0.71949  0.68072  0.70573
    163   2.81111  5.31982  1.92818  2.81140  3.76946  3.62179  3.68493  3.23154  2.69236  3.62218  4.47944  1.49585  4.28973  2.98803  3.24988  2.60558  2.93460  3.18816  5.97684  4.46320    478 n x - -
          2.68618  4.42225  2.77519  2.73123  3.46354  2.40513  3.72494  3.29354  2.67741  2.69355  4.24690  2.90347  2.73739  3.18146  2.89801  2.37887  2.77519  2.98518  4.58477  3.61503
          0.05121  5.48186  3.08429  0.61958  0.77255  1.10917  0.40023
    164   2.55606  5.52402  3.20955  2.81564  3.69535  3.60175  4.03962  3.97304  2.02687  3.21119  3.86098  2.59820  3.40948  3.06969  2.90031  2.08782  1.96206  3.12808  5.37831  4.22196    479 t x - -
          2.68618  4.42225  2.77519  2.73123  3.46354  2.40513  3.72494  3.29354  2.67741  2.69355  4.24690  2.90347  2.73739  3.18146  2.89801  2.37887  2.77519  2.98518  4.58477  3.61503
          0.00780  5.50893  5.59372  0.61958  0.77255  0.26081  1.47154
    165   1.73890  5.78665  2.65768  2.62772  4.74474  3.43905  3.39769  4.56977  2.30862  3.69810  4.72194  2.59391  3.96431  2.93551  3.10541  2.00032  2.40176  4.07287  5.91147  3.73016    480 a x - -
          2.68618  4.42225  2.77519  2.73123  3.46354  2.40513  3.72494  3.29354  2.67741  2.69355  4.24690  2.90347  2.73739  3.18146  2.89801  2.37887  2.77519  2.98518  4.58477  3.61503
          0.00459  5.78098  6.50332  0.61958  0.77255  0.44115  1.03084
    166   3.11221  5.79236  1.84712  1.29615  4.06030  4.03695  3.89770  4.12013  2.93190  3.90294  3.50183  2.76975  4.40102  2.16714  3.46389  3.14933  3.38863  3.96324  6.22801  3.58414    481 e x - -
          2.68618  4.42225  2.77519  2.73123  3.46354  2.40513  3.72494  3.29354  2.67741  2.69355  4.24690  2.90347  2.73739  3.18146  2.89801  2.37887  2.77519  2.98518  4.58477  3.61503
          0.00446  5.81081  6.53316  0.61958  0.77255  0.53052  0.88745
    167   3.54553  4.54521  5.48847  4.89931  0.48590  4.50662  4.73844  3.25339  4.68578  2.94515  3.94250  4.84935  4.95103  4.79603  4.68873  4.01187  3.80682  2.60149  4.24547  3.41225    482 F x - -
          2.68617  4.42225  2.77519  2.73123  3.46354  2.40513  3.72494  3.29354  2.67741  2.69355  4.24690  2.90347  2.73739  3.18146  2.89801  2.37887  2.77519  2.98518  4.58477  3.61503
          0.00532  5.67385  6.28369  0.60756  0.78675  0.53601  0.87966
    168   3.18970  5.76990  3.38670  2.97480  5.04822  0.84089  4.12172  4.02860  2.89986  3.99352  4.76964  2.10612  4.50385  3.27696  3.48222  2.86517  3.44611  4.07340  6.22158  4.82818    484 g x - -
          2.68618  4.42225  2.77519  2.73123  3.46354  2.40513  3.72494  3.29354  2.67741  2.69355  4.24690  2.90347  2.73739  3.18146  2.89801  2.37887  2.77519  2.98518  4.58477  3.61503
          0.00470  5.81197  6.38154  0.61958  0.77255  0.53851  0.87615
    169   2.59757  4.85559  3.93911  3.16167  4.36540  3.54398  3.73338  3.52467  3.31593  3.09673  3.23234  3.85253  4.61794  1.05083  3.67378  2.11304  3.36389  2.97588  5.26714  3.80602    485 q x - -
          2.68618  4.42225  2.77519  2.73123  3.46354  2.40513  3.72494  3.29354  2.67741  2.69355  4.24690  2.90347  2.73739  3.18146  2.89801  2.37887  2.77519  2.98518  4.58477  3.61503
          0.01716  5.81221  4.26716  0.61958  0.77255  0.53996  0.87413
    170   2.98753  4.75796  5.35663  4.74067  3.35851  4.35222  4.83680  1.47514  4.52357  1.54393  2.90094  3.96078  4.77372  4.65314  4.35056  3.84049  2.95210  1.56249  4.98741  3.73927    486 i x - -
          2.68617  4.42225  2.77520  2.73123  3.46354  2.40513  3.72495  3.29354  2.67740  2.69355  4.24690  2.90347  2.73739  3.18147  2.89801  2.37886  2.77519  2.98518  4.58477  3.61502
          0.00702  5.67010  5.64184  0.70906  0.67748  0.61287  0.78044
    171   3.33708  5.00582  4.77207  4.30149  4.22763  4.42169  4.79149  3.56614  4.12696  3.28871  4.15083  4.50037  4.89333  4.43374  4.27490  2.81198  0.58811  2.05390  5.40834  4.52458    496 T x - -
          2.68618  4.42225  2.77519  2.73123  3.46354  2.40513  3.72494  3.29354  2.67741  2.69355  4.24690  2.90347  2.73739  3.18146  2.89801  2.37887  2.77519  2.98518  4.58477  3.61503
          0.00847  5.79840  5.22135  0.61958  0.77255  0.62428  0.76710
    172   2.32408  4.08009  4.45723  3.81419  4.03710  4.20547  4.33327  3.41935  3.79986  3.08599  3.90100  3.86673  0.70772  4.08969  4.10782  3.46051  3.56962  3.07060  5.56725  3.56862    497 p x - -
          2.68618  4.42225  2.77520  2.73123  3.46352  2.40513  3.72495  3.29354  2.67741  2.69355  4.24690  2.90347  2.73740  3.18146  2.89801  2.37885  2.77520  2.98517  4.58477  3.61503
          0.00578  5.59027  6.19843  0.68486  0.70150  0.60626  0.78830
    173   2.37644  5.57290  3.52500  1.11723  5.06330  1.81220  4.18803  4.22080  2.97281  3.81410  4.74390  3.53317  4.37181  3.26157  3.43928  2.75017  2.85035  3.86518  6.19039  4.79474    504 e x - -
          2.68618  4.42223  2.77519  2.73123  3.46354  2.40513  3.72494  3.29354  2.67741  2.69355  4.24688  2.90347  2.73739  3.18146  2.89801  2.37886  2.77519  2.98518  4.58477  3.61503
          0.00665  5.73297  5.68754  0.63408  0.75592  0.62285  0.76876
    174   4.20497  6.79246  3.21177  3.15144  6.06493  4.26449  4.65614  5.43032  3.51509  5.06142  5.91465  0.29570  4.96564  4.06290  4.49784  3.97533  4.38736  5.16018  7.21212  4.21103    509 N x - -
          2.68618  4.42225  2.77519  2.73123  3.46354  2.40513  3.72494  3.29354  2.67741  2.69355  4.24690  2.90346  2.73740  3.18146  2.89800  2.37886  2.77519  2.98518  4.58477  3.61503
          0.00535  5.66025  6.29119  0.63256  0.75765  0.62654  0.76450
    175   2.19426  5.54838  3.44282  2.28732  5.02248  1.93561  4.27188  4.24937  2.99912  3.41007  4.53044  3.46141  4.38930  3.06742  3.49689  1.33413  2.94772  3.50750  6.16789  4.62408    516 s x - -
          2.68618  4.42225  2.77520  2.73123  3.46352  2.40513  3.72495  3.29354  2.67741  2.69355  4.24685  2.90345  2.73740  3.18146  2.89801  2.37886  2.77520  2.98518  4.58477  3.61503
          0.00529  5.57013  6.52463  0.66987  0.71698  0.62884  0.76188
    176   3.16780  3.08955  4.99120  4.20478  3.60435  4.05071  4.67786  3.20180  4.25086  2.40655  1.04222  4.54363  4.72214  1.67629  4.22762  3.78845  3.58624  3.05407  5.10647  4.24997    521 m x - -
          2.68621  4.42248  2.77498  2.73141  3.46321  2.40535  3.72509  3.29336  2.67726  2.69319  4.24639  2.90361  2.73741  3.18163  2.89810  2.37882  2.77543  2.98520  4.58502  3.61488
          0.04310  3.20098  6.52981  1.73663  0.19372  0.61412  0.77896
    177   3.82653  6.18738  4.16391  3.44841  5.31849  4.47904  4.17506  4.99605  0.36150  3.94801  5.24684  3.89661  4.94052  3.27192  3.23306  3.71817  3.95548  4.25256  6.49908  5.24859    550 K x - -
          2.68618  4.42225  2.77519  2.73123  3.46354  2.40513  3.72494  3.29354  2.67741  2.69355  4.24690  2.90347  2.73739  3.18146  2.89801  2.37887  2.77519  2.98518  4.58477  3.61503
          0.00473  5.80908  6.36510  0.61958  0.77255  0.61128  0.78232
    178   3.26756  4.84785  4.81297  3.63976  3.12789  4.38829  4.65907  3.29391  4.13919  2.83134  3.61974  4.31989  4.68298  4.29281  4.24694  3.62917  3.57768  3.07459  0.60426  4.04520    551 W x - -
          2.68618  4.42225  2.77519  2.73123  3.46354  2.40513  3.72494  3.29354  2.67741  2.69355  4.24690  2.90347  2.73739  3.18146  2.89801  2.37887  2.77519  2.98518  4.58477  3.61503
          0.00503  5.81046  6.20259  0.61958  0.77255  0.61755  0.77494
    179   2.41810  5.77130  1.17659  2.32297  4.23959  3.07593  4.26348  4.44880  2.92590  3.32519  3.88056  3.41731  4.27723  2.58736  3.49431  2.64283  3.32382  3.54954  6.21273  4.21653    552 d x - -
          2.68616  4.42211  2.77520  2.73125  3.46351  2.40515  3.72493  3.29354  2.67742  2.69354  4.24689  2.90349  2.73741  3.18146  2.89801  2.37886  2.77521  2.98511  4.58479  3.61502
          0.01089  5.03602  5.44244  1.09615  0.40670  0.60088  0.79480
    180   1.32530  4.42320  3.94627  3.27133  2.69419  3.75192  4.20278  3.42117  3.34716  3.17831  4.21794  3.63512  4.26735  3.64014  3.89249  2.10695  2.62624  2.96824  5.30542  2.32921    565 a x - -
          2.68617  4.42225  2.77519  2.73124  3.46354  2.40513  3.72495  3.29352  2.67740  2.69355  4.24690  2.90347  2.73740  3.18146  2.89801  2.37887  2.77520  2.98518  4.58470  3.61503
          0.01071  5.39351  5.09823  0.68174  0.70468  0.60664  0.78785
    181   3.33385  4.65409  5.28331  4.67327  3.75096  4.55532  4.68846  1.56403  4.41356  2.37374  3.81266  4.64293  4.87420  4.10298  4.33213  3.76509  1.00123  2.26432  5.40187  4.22410    572 t x - -
          2.68618  4.42225  2.77519  2.73123  3.46354  2.40513  3.72494  3.29354  2.67741  2.69355  4.24690  2.90347  2.73739  3.18146  2.89801  2.37887  2.77519  2.98518  4.58477  3.61503
          0.00592  5.80872  5.84282  0.61958  0.77255  0.60105  0.79460
    182   3.21837  5.32322  3.46890  0.66988  5.08933  3.89857  3.67294  4.60114  2.85203  4.12287  4.78174  3.13958  4.36286  2.48191  3.41503  3.22251  3.50123  4.20873  6.25229  4.74527    573 E x - -
          2.68618  4.42225  2.77519  2.73123  3.46354  2.40513  3.72494  3.29354  2.67741  2.69355  4.24690  2.90347  2.73739  3.18146  2.89801  2.37887  2.77519  2.98518  4.58477  3.61503
          0.18275  5.81228  1.80767  0.61958  0.77255  0.62458  0.76677
    183   2.69130  5.67070  3.26941  2.84357  4.82649  3.16959  4.16364  4.47629  2.53855  3.88080  4.66000  2.93500  0.94963  3.13532  3.03277  3.02340  3.34975  4.02000  6.11221  4.51961    574 p x - -
          2.68618  4.42225  2.77519  2.73123  3.46354  2.40513  3.72494  3.29354  2.67741  2.69355  4.24690  2.90347  2.73739  3.18146  2.89801  2.37887  2.77519  2.98518  4.58477  3.61503
          0.00795  5.63516  5.43811  0.61958  0.77255  0.29690  1.35915
    184   2.77137  5.79145  3.48519  2.07637  4.88750  3.74843  4.15278  4.23220  2.85576  3.63793  4.83318  2.85043  2.50930  2.57424  3.18781  1.42792  2.41288  3.72570  5.52823  4.49444    575 s . - -
          2.68627  4.42231  2.77543  2.73149  3.46362  2.40547  3.72508  3.29348  2.67743  2.69346  4.24673  2.90346  2.73766  3.18145  2.89805  2.37802  2.77493  2.98533  4.58439  3.61523
          0.23559  1.58246  5.42060  0.71364  0.67306  0.52903  0.88959
    185   3.21645  5.80960  3.53878  2.63873  4.89414  4.07658  3.88576  4.49454  2.55191  3.77204  4.76506  2.95854  2.76150  1.39752  1.47326  3.20433  3.49852  4.10342  6.17111  4.61797    605 q x - -
          2.68618  4.42225  2.77519  2.73123  3.46354  2.40513  3.72494  3.29354  2.67741  2.69355  4.24690  2.90347  2.73739  3.18146  2.89801  2.37887  2.77519  2.98518  4.58477  3.61503
          0.00443  5.81686  6.53921  0.61958  0.77255  0.58470  0.81480
    186   3.31965  5.41143  3.08653  3.03595  4.95512  0.79124  4.36122  4.62359  3.11303  4.07498  4.91442  1.88811  4.58180  3.43919  3.61237  3.24491  3.58762  4.17202  6.31346  4.66363    606 g x - -
          2.68617  4.42208  2.77499  2.73101  3.46368  2.40525  3.72502  3.29344  2.67744  2.69366  4.24670  2.90346  2.73733  3.18149  2.89805  2.37889  2.77535  2.98513  4.58493  3.61496
          0.05889  2.94270  5.41019  1.13094  0.38969  0.59222  0.80542
    187   3.02054  5.76897  3.32819  2.88928  4.68890  3.47891  3.79002  4.13474  2.36756  3.91229  4.27536  2.43759  4.19636  2.29119  3.23860  2.31299  1.94242  1.92216  5.29522  4.27129    618 v x - -
          2.68618  4.42225  2.77519  2.73123  3.46354  2.40513  3.72494  3.29354  2.67741  2.69355  4.24690  2.90347  2.73739  3.18146  2.89801  2.37887  2.77519  2.98518  4.58477  3.61503
          0.01115  5.81986  4.81357  0.61958  0.77255  0.60947  0.78447
    188   3.37180  4.62602  5.26432  4.38292  0.61991  4.56487  4.75573  3.14614  4.46450  2.69369  3.87795  4.39633  4.63311  4.61423  4.07456  3.44578  3.64136  2.92865  4.80084  2.66481    619 F x - -
          2.68618  4.42225  2.77519  2.73123  3.46354  2.40513  3.72494  3.29354  2.67741  2.69355  4.24690  2.90347  2.73739  3.18146  2.89801  2.37887  2.77519  2.98518  4.58477  3.61503
          0.00716  5.81316  5.48568  0.61958  0.77255  0.58063  0.81995
    189   3.26575  5.43036  2.59157  2.91826  5.01991  3.57663  4.16560  4.34380  2.84098  4.00985  4.75138  1.51278  4.46744  3.15741  3.42797  1.86072  1.67557  3.87509  6.22966  4.82268    620 n x - -
          2.68618  4.42225  2.77519  2.73123  3.46354  2.40513  3.72494  3.29354  2.67741  2.69355  4.24690  2.90347  2.73739  3.18146  2.89801  2.37887  2.77519  2.98518  4.58477  3.61503
          0.00443  5.81705  6.53939  0.61958  0.77255  0.59422  0.80294
    190   3.52281  4.75856  5.47101  4.88103  0.97590  4.71680  4.89326  3.31035  4.38895  2.52572  3.97214  4.83933  4.77842  4.78452  4.67794  3.91309  3.41851  3.19180  2.56276  1.58886    621 f x - -
          2.68618  4.42225  2.77519  2.73123  3.46354  2.40513  3.72494  3.29354  2.67741  2.69355  4.24690  2.90347  2.73739  3.18146  2.89801  2.37887  2.77519  2.98518  4.58477  3.61503
          0.00510  5.82008  6.15840  0.61958  0.77255  0.57530  0.82676
    191   2.27043  5.80996  2.75263  2.61414  5.05906  2.55618  4.06018  4.53719  2.87930  4.09637  4.85076  2.80515  3.94177  3.01589  3.34231  2.11633  1.39835  3.81274  6.24293  4.77540    622 t x - -
          2.68618  4.42225  2.77519  2.73123  3.46354  2.40513  3.72494  3.29354  2.67741  2.69355  4.24690  2.90347  2.73739  3.18146  2.89801  2.37887  2.77519  2.98518  4.58477  3.61503
          0.00441  5.82262  6.54496  0.61958  0.77255  0.59372  0.80356
    192   2.57096  5.19665  2.42925  2.45683  5.15828  1.86299  3.60884  4.53972  2.34397  3.47367  3.88758  2.38264  3.62004  2.52779  3.36413  2.46798  3.00533  4.04904  5.81647  4.62345    623 g x - -
          2.68618  4.42225  2.77519  2.73123  3.46354  2.40513  3.72494  3.29354  2.67741  2.69355  4.24690  2.90347  2.73739  3.18146  2.89801  2.37887  2.77519  2.98518  4.58477  3.61503
          0.00441  5.82262  6.54496  0.61958  0.77255  0.56769  0.83664
    193   1.39628  3.05831  4.75682  4.14303  3.56767  1.27642  4.73393  2.88706  4.11523  2.74584  3.99932  4.45019  3.94320  4.34190  4.19659  2.97318  3.32141  3.07062  5.49483  4.30111    624 g x - -
          2.68618  4.42225  2.77520  2.73123  3.46354  2.40513  3.72495  3.29354  2.67741  2.69355  4.24690  2.90347  2.73740  3.18146  2.89801  2.37885  2.77520  2.98518  4.58477  3.61503
          0.00772  5.33078  5.86199  0.57093  0.83241  0.57905  0.82196
    194   3.38412  5.86727  0.60527  2.76471  5.18772  3.99222  4.33804  3.99369  3.01174  4.00179  4.85565  3.29882  4.55260  3.27515  3.49886  3.14195  3.48159  3.69464  6.31213  4.90749    626 D x - -
          2.68618  4.42225  2.77519  2.73123  3.46354  2.40513  3.72494  3.29354  2.67741  2.69355  4.24690  2.90347  2.73739  3.18146  2.89801  2.37887  2.77519  2.98518  4.58477  3.61503
          0.00554  5.82629  5.96320  0.61958  0.77255  0.58729  0.81155
    195   2.03862  5.51799  3.03907  2.65720  4.09004  3.58142  4.29007  3.05710  2.87504  3.64157  4.06703  3.36382  4.08451  2.12348  2.75299  2.96290  2.80739  2.17918  5.51544  2.54182    627 a x - -
          2.68618  4.42225  2.77519  2.73123  3.46354  2.40513  3.72494  3.29354  2.67741  2.69355  4.24690  2.90347  2.73739  3.18146  2.89801  2.37887  2.77519  2.98518  4.58477  3.61503
          0.00468  5.82515  6.36940  0.61958  0.77255  0.59390  0.80334
    196   3.30406  4.70970  5.13130  4.69679  2.85422  3.61222  3.37230  1.45277  4.51783  1.62614  3.85531  4.54120  4.93204  3.91142  4.29598  3.60477  3.22019  1.56249  5.40116  3.69441    628 i x - -
          2.68618  4.42225  2.77519  2.73123  3.46354  2.40513  3.72494  3.29354  2.67741  2.69355  4.24690  2.90347  2.73739  3.18146  2.89801  2.37887  2.77519  2.98518  4.58477  3.61503
          0.00707  5.82617  5.49785  0.61958  0.77255  0.59552  0.80135
    197   1.76144  4.80708  4.95367  4.48880  3.47779  4.39529  4.55535  2.87946  4.36800  2.34099  3.50049  4.36441  3.03474  3.80178  3.83248  3.53489  2.96912  1.10295  5.42509  3.46859    629 v x - -
          2.68618  4.42225  2.77519  2.73123  3.46354  2.40513  3.72494  3.29354  2.67741  2.69355  4.24690  2.90347  2.73739  3.18146  2.89801  2.37887  2.77519  2.98518  4.58477  3.61503
          0.01045  5.82350  4.90107  0.61958  0.77255  0.61077  0.78292
    198   2.30785  5.18752  1.98019  2.50644  5.15597  3.28901  4.11250  4.55206  2.58418  4.08496  4.85044  1.52243  4.34862  3.10716  3.20744  2.08134  3.29013  4.08696  6.24214  4.80086    630 n x - -
          2.68618  4.42225  2.77519  2.73123  3.46354  2.40513  3.72494  3.29354  2.67741  2.69355  4.24690  2.90347  2.73739  3.18146  2.89801  2.37887  2.77519  2.98518  4.58477  3.61503
          0.00443  5.81748  6.53983  0.61958  0.77255  0.62474  0.76658
    199   3.21147  4.78319  5.03047  4.42752  1.59908  4.55543  4.70031  2.47627  3.23267  1.58884  3.73828  4.58270  4.22353  3.71194  4.08357  3.76972  3.36207  2.70800  2.35123  2.60492    631 l x - -
          2.68585  4.42228  2.77522  2.73126  3.46357  2.40516  3.72497  3.29357  2.67744  2.69358  4.24693  2.90350  2.73742  3.18149  2.89799  2.37889  2.77520  2.98521  4.58468  3.61506
          0.04250  3.38426  4.86597  0.28265  1.40153  0.60085  0.79483
    200   0.53279  4.23967  4.46492  3.68136  4.08128  4.18337  4.70192  3.17280  3.50062  3.20482  4.14162  4.08596  4.78347  4.01610  4.11240  3.26058  3.50975  3.02354  5.62737  4.41230    634 A x - -
          2.68618  4.42225  2.77519  2.73123  3.46354  2.40513  3.72494  3.29354  2.67740  2.69355  4.24690  2.90347  2.73739  3.18146  2.89800  2.37886  2.77519  2.98518  4.58477  3.61503
          0.03432  5.61442  3.50335  0.61219  0.78124  0.62587  0.76528
    201   2.28922  5.78695  3.32165  1.92909  4.69660  3.88832  3.98474  3.81937  1.72309  3.62984  4.67718  3.24515  4.44792  2.12101  2.76748  2.91905  2.52354  3.06018  6.22060  4.31956    637 k x - -
          2.68618  4.42225  2.77519  2.73123  3.46354  2.40513  3.72494  3.29354  2.67741  2.69355  4.24690  2.90347  2.73739  3.18146  2.89801  2.37887  2.77519  2.98518  4.58477  3.61503
          0.03871  5.78973  3.35486  0.61958  0.77255  0.77037  0.62146
    202   2.02143  5.68308  3.05928  2.37394  5.11975  3.26709  4.07706  4.52645  1.97538  4.01378  4.68569  2.88988  4.13597  2.32903  2.93727  2.08544  2.17953  4.09795  6.20546  4.79379    638 k x - -
          2.68618  4.42225  2.77519  2.73123  3.46354  2.40513  3.72494  3.29354  2.67741  2.69355  4.24690  2.90347  2.73739  3.18146  2.89801  2.37887  2.77519  2.98518  4.58477  3.61503
          0.01404  5.75706  4.52996  0.61958  0.77255  0.61528  0.77760
    203   3.03832  5.66677  3.40902  2.97824  4.76382  3.91292  2.52124  4.21125  2.91237  3.15118  4.57064  0.91745  4.32992  3.33293  3.15351  3.07629  2.99184  3.72114  6.13016  3.92895    639 n x - -
          2.68618  4.42225  2.77519  2.73123  3.46354  2.40513  3.72494  3.29354  2.67741  2.69355  4.24690  2.90347  2.73739  3.18146  2.89801  2.37887  2.77519  2.98518  4.58477  3.61503
          0.46103  5.78412  1.00434  0.61958  0.77255  0.77780  0.61511
    204   3.02269  5.51462  2.69933  2.74143  4.84466  1.17469  3.64357  4.32022  2.49531  3.79883  4.55994  2.66203  4.20984  3.08554  3.09211  2.43450  3.21917  3.82879  5.34676  4.26108    640 g . - -
          2.68618  4.42225  2.77519  2.73123  3.46354  2.40513  3.72494  3.29354  2.67741  2.69355  4.24690  2.90347  2.73739  3.18146  2.89801  2.37887  2.77519  2.98518  4.58477  3.61503
          0.18007  5.33523  1.83280  0.61958  0.77255  0.61242  0.78096
    205   3.07298  5.49175  3.23947  2.79037  4.83743  2.12187  3.95130  4.31633  2.34685  3.64328  3.16238  2.77090  4.29043  1.30747  3.15972  2.87563  3.33631  3.64003  6.03090  4.22068    641 q x - -
          2.68618  4.42225  2.77519  2.73123  3.46354  2.40513  3.72494  3.29354  2.67741  2.69355  4.24690  2.90347  2.73739  3.18146  2.89801  2.37887  2.77519  2.98518  4.58477  3.61503
          0.40688  5.50356  1.10805  0.61958  0.77255  0.42548  1.05975
    206   3.03003  4.88485  3.43737  2.90549  4.01373  2.50950  3.29294  2.54539  2.55348  1.79662  3.54480  2.84333  4.33726  2.80606  3.37409  3.03468  3.28221  2.43568  5.63290  3.61185    642 l . - -
          2.68629  4.42235  2.77525  2.73124  3.46364  2.40493  3.72435  3.29366  2.67745  2.69364  4.24685  2.90333  2.73749  3.18154  2.89793  2.37893  2.77502  2.98529  4.58494  3.61508
          1.13155  2.44276  0.52671  1.06387  0.42330  0.23088  1.57908
    207   2.57569  5.09805  3.26899  2.80463  4.22991  3.65486  3.95312  3.28936  1.45393  2.74026  2.69957  3.24841  3.63497  2.32678  2.96814  2.92186  3.23953  3.51869  5.76322  4.08271    678 k x - -
          2.68618  4.42225  2.77519  2.73123  3.46354  2.40513  3.72494  3.29354  2.67741  2.69355  4.24690  2.90347  2.73739  3.18146  2.89801  2.37887  2.77519  2.98518  4.58477  3.61503
          0.01789  5.27920  4.37117  0.61958  0.77255  1.48428  0.25704
    208   2.57871  4.71649  3.35075  2.91044  4.00621  3.92053  3.43839  3.13392  2.30996  1.66300  3.25499  3.26223  4.00625  2.95605  2.98368  2.70752  2.51004  2.88539  5.62372  4.01664    679 l . - -
          2.68619  4.42228  2.77522  2.73119  3.46356  2.40513  3.72497  3.29355  2.67735  2.69354  4.24692  2.90348  2.73742  3.18149  2.89803  2.37887  2.77516  2.98514  4.58479  3.61503
          0.03356  3.79090  4.56284  0.76673  0.62461  0.14247  2.01899
    209   3.27121  4.65443  5.38455  4.27788  2.76502  4.53434  4.69633  1.77083  4.49762  1.26153  2.84288  4.61168  4.94701  4.59821  4.05370  3.45937  3.52557  1.61346  5.40888  3.94285    684 l x - -
          2.68618  4.42225  2.77519  2.73123  3.46354  2.40513  3.72494  3.29354  2.67741  2.69355  4.24690  2.90347  2.73739  3.18146  2.89801  2.37887  2.77519  2.98518  4.58477  3.61503
          0.00449  5.84228  6.45333  0.61958  0.77255  0.60210  0.79333
    210   3.31429  5.05980  3.84902  3.28792  4.79712  4.20241  3.46409  4.37025  2.75878  3.80823  4.71460  3.74296  4.25644  3.51824  0.55691  3.33478  3.64282  4.03982  5.19835  4.45974    685 R x - -
          2.68618  4.42225  2.77519  2.73123  3.46354  2.40513  3.72494  3.29354  2.67741  2.69355  4.24690  2.90347  2.73739  3.18146  2.89801  2.37887  2.77519  2.98518  4.58477  3.61503
          0.00858  5.84291  5.17652  0.61958  0.77255  0.57295  0.82979
    211   2.84303  1.31047  4.71527  4.35086  4.07278  1.03433  4.93449  3.21660  4.23979  3.08483  4.17816  4.53572  4.55746  4.39202  4.30348  3.56640  3.64856  3.28311  5.67140  4.37392    686 g x - -
          2.68618  4.42225  2.77519  2.73123  3.46354  2.40513  3.72494  3.29354  2.67740  2.69355  4.24690  2.90347  2.73739  3.18146  2.89800  2.37887  2.77519  2.98518  4.58477  3.61503
          0.01587  5.79519  4.36560  0.62023  0.77180  0.61266  0.78069
    212   3.66599  6.14516  3.38601  3.24651  5.40966  4.08689  0.39880  4.85157  3.58427  4.31172  5.24854  3.62599  4.48761  3.71016  3.94563  3.67565  3.84670  4.50238  6.62607  4.41279    689 H x - -
          2.68618  4.42225  2.77519  2.73123  3.46354  2.40513  3.72494  3.29354  2.67741  2.69355  4.24690  2.90347  2.73739  3.18146  2.89801  2.37887  2.77519  2.98518  4.58477  3.61503
          0.01668  5.83087  4.29743  0.61958  0.77255  0.67575  0.71086
    213   2.56974  3.80907  3.86629  3.41475  4.55114  3.29319  4.46993  3.99912  3.37280  3.51574  4.50665  1.64786  4.04371  3.73167  3.82629  3.40140  1.03661  3.23676  5.95949  4.67334    690 t x - -
          2.68623  4.42234  2.77524  2.73129  3.46345  2.40515  3.72492  3.29352  2.67745  2.69303  4.24687  2.90356  2.73744  3.18141  2.89807  2.37893  2.77523  2.98524  4.58486  3.61506
          0.03768  3.36900  5.96923  0.99068  0.46414  0.72703  0.66038
    214   3.26800  2.91812  5.35348  4.68965  2.52848  4.18500  4.68924  3.00704  4.22248  0.69558  3.47289  4.72551  4.61771  4.52319  4.53563  3.84020  2.96851  2.76302  5.39438  4.19826    714 l x - -
          2.68618  4.42225  2.77519  2.73123  3.46354  2.40513  3.72494  3.29354  2.67741  2.69355  4.24690  2.90347  2.73739  3.18146  2.89801  2.37887  2.77519  2.98518  4.58477  3.61503
          0.03132  5.81865  3.58049  0.61958  0.77255  0.73140  0.65630
    215   3.03887  3.24625  5.34953  4.58984  2.86296  4.47142  4.80366  2.38286  4.51725  2.16193  3.73496  4.41845  4.86528  4.52721  4.44202  3.81902  2.64285  0.86286  5.37557  4.05465    715 v x - -
          2.68618  4.42225  2.77519  2.73123  3.46354  2.40513  3.72494  3.29354  2.67741  2.69355  4.24690  2.90347  2.73739  3.18146  2.89801  2.37887  2.77519  2.98518  4.58477  3.61503
          0.03870  5.79260  3.35496  0.61958  0.77255  0.63826  0.75122
    216   3.44825  4.84926  4.50939  4.28930  4.09188  4.42303  4.85996  3.56536  4.01334  3.27376  4.14521  4.50027  4.79796  4.39791  4.12131  3.14243  3.70081  3.26264  0.46910  3.93683    716 W x - -
          2.68618  4.42225  2.77519  2.73123  3.46354  2.40513  3.72494  3.29354  2.67741  2.69355  4.24690  2.90347  2.73739  3.18146  2.89801  2.37887  2.77519  2.98518  4.58477  3.61503
          0.12466  5.78443  2.17046  0.61958  0.77255  0.88545  0.53193
    217   3.04102  5.21246  3.58796  3.21897  4.18176  3.83754  0.95395  3.78035  3.19872  3.30861  4.27504  3.62350  4.10609  3.43968  3.47548  3.27354  3.41914  3.48212  4.83309  2.05984    717 h x - -
          2.68618  4.42225  2.77519  2.73123  3.46354  2.40513  3.72494  3.29354  2.67741  2.69355  4.24690  2.90347  2.73739  3.18146  2.89801  2.37887  2.77519  2.98518  4.58477  3.61503
          0.01203  5.66623  4.76829  0.61958  0.77255  0.49732  0.93689
    218   2.82521  5.78043  3.36192  2.77974  4.60012  3.83670  2.84688  4.57593  2.83982  4.00965  4.78567  2.24805  4.32824  2.83032  3.28174  0.97862  3.30480  4.13823  6.21496  4.58600    718 s x - -
          2.68564  4.42224  2.77531  2.73152  3.46387  2.40516  3.72507  3.29365  2.67738  2.69346  4.24718  2.90347  2.73765  3.18118  2.89811  2.37876  2.77513  2.98508  4.58470  3.61512
          0.13757  2.06328  6.50596  1.05573  0.42762  0.58207  0.81812
    219   3.14757  5.74974  3.28516  2.78239  4.71335  3.61263  4.12440  4.53629  3.02396  3.86909  4.20906  3.40898  4.23520  0.70538  3.42750  2.89462  3.36340  3.90999  6.19849  3.84461    755 q x - -
          2.68624  4.41791  2.77523  2.73132  3.46361  2.40519  3.72490  3.29359  2.67749  2.69358  4.24695  2.90352  2.73742  3.18152  2.89806  2.37887  2.77526  2.98527  4.58485  3.61511
          0.04896  3.22532  4.82343  0.82634  0.57563  0.70386  0.68255
    220   3.06899  4.86761  4.77479  4.09551  3.78291  4.42099  4.65720  3.05217  4.03494  0.64194  3.91457  3.22506  4.12739  3.68469  4.03363  3.49485  2.94030  2.85709  5.47791  3.82554    762 L x - -
          2.68618  4.42225  2.77519  2.73123  3.46354  2.40513  3.72494  3.29354  2.67741  2.69355  4.24690  2.90347  2.73739  3.18146  2.89801  2.37887  2.77519  2.98518  4.58477  3.61503
          0.00533  5.81878  6.05683  0.61958  0.77255  0.68614  0.70020
    221   2.46697  5.59938  5.01400  4.92536  6.14691  4.19619  5.07620  5.62262  4.56801  5.28393  6.07308  4.90321  0.26050  5.32453  5.28046  3.34756  4.06031  4.61332  7.46231  6.32744    763 P x - -
          2.68618  4.42225  2.77519  2.73123  3.46354  2.40513  3.72494  3.29354  2.67741  2.69355  4.24690  2.90347  2.73739  3.18146  2.89801  2.37887  2.77519  2.98518  4.58477  3.61503
          0.00508  5.82449  6.16120  0.61958  0.77255  0.70786  0.67865
    222   2.59479  5.72825  2.44075  2.66401  5.03199  2.87562  4.09773  4.64269  2.90234  3.84807  4.78781  2.65718  2.89679  2.77910  3.27791  1.27208  2.92778  4.11832  5.79984  4.31138    764 s x - -
          2.68618  4.42225  2.77519  2.73123  3.46354  2.40513  3.72494  3.29354  2.67741  2.69355  4.24690  2.90347  2.73739  3.18146  2.89801  2.37887  2.77519  2.98518  4.58477  3.61503
          0.00439  5.82540  6.54775  0.61958  0.77255  0.69937  0.68696
    223   4.28920  5.35482  5.79717  5.16868  3.02984  5.15082  4.74835  4.11631  4.79045  3.55232  4.71800  4.99356  5.42701  4.85620  4.21954  4.61799  4.51314  3.90949  0.35331  2.64600    765 W x - -
          2.68618  4.42225  2.77519  2.73123  3.46354  2.40513  3.72494  3.29354  2.67741  2.69355  4.24690  2.90347  2.73739  3.18146  2.89801  2.37887  2.77519  2.98518  4.58477  3.61503
          0.34235  5.82878  1.24843  0.61958  0.77255  0.68982  0.69648
    224   3.00666  4.57426  5.13199  4.37488  2.51384  4.16940  4.69899  2.55832  4.22421  2.00402  3.63375  4.22179  4.72866  4.44890  4.07567  3.67596  3.28610  0.85834  5.20092  3.98200    766 v x - -
          2.68618  4.42225  2.77519  2.73123  3.46354  2.40513  3.72494  3.29354  2.67741  2.69355  4.24690  2.90347  2.73739  3.18146  2.89801  2.37887  2.77519  2.98518  4.58477  3.61503
          0.19750  5.49639  1.74230  0.61958  0.77255  1.60155  0.22513
    225   2.94679  5.25938  3.06800  2.29492  3.40356  3.38442  3.81904  4.30552  2.41757  3.11275  4.27083  2.74988  3.14853  2.60793  3.08870  1.78468  2.24047  3.59657  5.52648  4.33723    767 s x - -
          2.68618  4.42225  2.77519  2.73123  3.46354  2.40513  3.72494  3.29354  2.67741  2.69355  4.24690  2.90347  2.73739  3.18146  2.89801  2.37887  2.77519  2.98518  4.58477  3.61503
          0.31805  5.30791  1.31871  0.61958  0.77255  0.27901  1.41277
    226   2.50348  5.61460  3.24144  2.38123  4.93547  2.90397  4.12563  3.95947  2.77217  3.45631  4.66431  2.72561  4.34727  2.78871  2.99440  2.05563  3.04926  1.59177  5.90380  4.54895    768 v . - -
          2.68618  4.42225  2.77519  2.73123  3.46354  2.40513  3.72494  3.29354  2.67741  2.69355  4.24690  2.90347  2.73739  3.18146  2.89801  2.37887  2.77519  2.98518  4.58477  3.61503
          0.31970  5.60011  1.30957  0.61958  0.77255  1.43219  0.27284
    227   2.73501  4.89961  3.47419  2.91641  3.97353  3.90022  4.15853  1.58043  3.05375  3.02107  3.85201  3.45498  4.25005  3.36863  3.48559  1.83169  2.04393  3.10250  5.46038  4.19710    769 i . - -
          2.68655  4.42267  2.77299  2.73161  3.46381  2.40529  3.72536  3.29389  2.67767  2.69391  4.24715  2.90292  2.73779  3.18180  2.89808  2.37868  2.77458  2.98553  4.58513  3.61538
          0.45102  1.02008  6.01029  0.74898  0.64027  0.26894  1.44472
    228   2.44681  5.50139  3.14926  2.55861  4.88832  3.47963  4.23600  4.62026  2.09130  3.98729  4.82839  2.00098  3.66718  2.99328  2.94616  1.54725  2.78088  3.96253  6.22017  4.07014    787 s x - -
          2.68623  4.42243  2.77516  2.73136  3.46279  2.40512  3.72507  3.29347  2.67750  2.69367  4.24701  2.90307  2.73739  3.18153  2.89818  2.37885  2.77535  2.98522  4.58495  3.61476
          0.52571  1.91178  1.34305  0.34848  1.22336  0.52660  0.89309
    229   2.90622  4.60611  3.09650  2.90789  4.53077  1.25025  4.20489  3.20200  2.85775  2.76200  4.09510  3.08965  4.38655  3.20411  3.38488  2.68558  2.45119  3.33286  5.81850  3.91051    790 g x - -
          2.68618  4.42225  2.77519  2.73123  3.46354  2.40513  3.72494  3.29354  2.67741  2.69355  4.24690  2.90347  2.73739  3.18146  2.89801  2.37887  2.77519  2.98518  4.58477  3.61503
          0.11802  5.54550  2.23105  0.61958  0.77255  1.17992  0.36717
    230   3.03024  5.61337  2.84362  2.48415  4.75333  2.82978  4.00894  3.26929  2.50750  3.74201  4.61240  2.35635  3.76392  2.78190  3.15663  1.91210  1.83784  3.66037  6.04778  4.60204    791 t x - -
          2.68618  4.42225  2.77519  2.73123  3.46354  2.40513  3.72494  3.29354  2.67741  2.69355  4.24690  2.90347  2.73739  3.18146  2.89801  2.37887  2.77519  2.98518  4.58477  3.61503
          0.08022  5.49211  2.61776  0.61958  0.77255  1.20748  0.35517
    231   3.04420  4.75773  3.88375  3.47023  2.04353  3.54145  4.47025  3.20409  3.53041  2.65648  3.86714  3.41105  4.51417  3.83874  3.88513  3.14882  2.59173  3.00124  1.27033  3.61839    792 w x - -
          2.68618  4.42225  2.77519  2.73123  3.46354  2.40513  3.72494  3.29354  2.67741  2.69355  4.24690  2.90347  2.73739  3.18146  2.89801  2.37887  2.77519  2.98518  4.58477  3.61503
          0.05083  5.48884  3.09171  0.61958  0.77255  1.56499  0.23457
    232   3.04595  5.60517  2.08250  2.74640  4.73697  3.10685  4.05390  4.41935  2.69654  3.87862  4.65054  2.36684  4.08979  3.13424  3.31708  2.62349  1.25949  3.95342  6.04457  4.49201    793 t x - -
          2.68618  4.42225  2.77519  2.73123  3.46354  2.40513  3.72494  3.29354  2.67741  2.69355  4.24690  2.90347  2.73739  3.18146  2.89801  2.37887  2.77519  2.98518  4.58477  3.61503
          0.09780  5.45275  2.42042  0.61958  0.77255  1.11914  0.39536
    233   1.98979  5.20976  3.19851  2.62325  4.70279  3.74622  4.05858  4.43270  1.90373  3.90883  4.64526  1.68950  3.08130  2.99251  2.53830  2.72845  3.15019  3.78562  6.03774  4.51105    794 n x - -
          2.68618  4.42225  2.77519  2.73123  3.46354  2.40513  3.72494  3.29354  2.67741  2.69355  4.24690  2.90347  2.73739  3.18146  2.89801  2.37887  2.77519  2.98518  4.58477  3.61503
          0.05503  5.46866  3.00925  0.61958  0.77255  0.49337  0.94307
    234   1.32249  5.73121  2.53402  2.18539  4.64045  3.76028  3.85346  4.26110  2.65797  3.97902  4.68821  2.55708  3.54296  3.10292  3.34869  2.48727  2.67813  3.95354  6.16426  4.37023    795 a x - -
          2.68618  4.42225  2.77519  2.73123  3.46354  2.40513  3.72494  3.29354  2.67741  2.69355  4.24690  2.90347  2.73739  3.18146  2.89801  2.37887  2.77519  2.98518  4.58477  3.61503
          0.00571  5.69268  6.06390  0.61958  0.77255  0.39220  1.12568
    235   2.90631  5.44926  2.60308  2.02589  5.14474  3.76867  4.18732  4.12458  2.90021  3.74195  4.80649  3.24347  4.10474  2.40403  3.42282  2.85892  1.13822  3.87927  5.94166  4.77619    796 t x - -
          2.68626  4.42296  2.77542  2.73158  3.46422  2.40592  3.72580  3.29404  2.67792  2.69099  4.24655  2.90380  2.73774  3.18144  2.89855  2.37891  2.77312  2.98527  4.58564  3.61509
          0.44107  1.07207  4.24351  0.99254  0.46304  0.72457  0.66269
    236   3.01686  4.55885  5.14985  4.18762  3.45368  4.04345  4.87722  3.01276  3.84707  0.86830  3.06037  4.50747  4.26674  4.30452  3.85843  3.62218  3.54914  1.65755  5.40196  4.16554    807 l x - -
          2.68618  4.42225  2.77519  2.73123  3.46354  2.40513  3.72494  3.29354  2.67741  2.69355  4.24690  2.90347  2.73739  3.18146  2.89801  2.37887  2.77519  2.98518  4.58477  3.61503
          0.24729  5.81367  1.53200  0.61958  0.77255  0.70191  0.68446
    237   2.72669  5.22358  3.16534  2.58900  4.91197  3.82871  3.97289  2.31730  2.31706  2.86760  4.18084  2.98957  4.34170  2.43223  2.58565  2.80051  1.77854  3.67647  5.65603  4.62942    808 t x - -
          2.68618  4.42225  2.77519  2.73123  3.46354  2.40513  3.72494  3.29354  2.67741  2.69355  4.24690  2.90347  2.73739  3.18146  2.89801  2.37887  2.77519  2.98518  4.58477  3.61503
          0.00671  5.58423  5.83351  0.61958  0.77255  1.45601  0.26548
    238   1.67503  5.66944  3.05375  2.37775  4.78413  3.72529  4.06002  4.41747  2.44138  3.78084  4.61738  2.80722  3.96680  2.74174  2.98990  1.62907  2.81599  3.69272  6.10244  4.54260    809 s x - -
          2.68618  4.42225  2.77519  2.73123  3.46354  2.40513  3.72494  3.29354  2.67741  2.69355  4.24690  2.90347  2.73739  3.18146  2.89801  2.37887  2.77519  2.98518  4.58477  3.61503
          0.05130  5.58454  3.07362  0.61958  0.77255  1.46696  0.26218
    239   1.68738  4.62662  5.17312  4.24594  3.54774  4.42416  4.76104  1.67572  4.36128  2.79025  3.01689  4.57186  4.78599  4.50306  4.38762  3.52196  3.37156  1.24060  5.26657  3.68269    810 v x - -
          2.68618  4.42225  2.77519  2.73123  3.46354  2.40513  3.72494  3.29354  2.67741  2.69355  4.24690  2.90347  2.73739  3.18146  2.89801  2.37887  2.77519  2.98518  4.58477  3.61503
          0.00586  5.53909  6.26144  0.61958  0.77255  0.40295  1.10367
    240   3.34995  4.74751  4.75589  4.46628  3.82432  4.35082  4.65157  1.18916  4.49541  1.70126  1.75800  4.56352  4.57463  4.57082  4.39236  3.76698  3.33877  2.36632  5.06150  3.95410    811 i x - -
          2.68618  4.42225  2.77519  2.73123  3.46354  2.40513  3.72494  3.29354  2.67741  2.69355  4.24690  2.90347  2.73739  3.18146  2.89801  2.37887  2.77519  2.98518  4.58477  3.61503
          0.00459  5.78143  6.50378  0.61958  0.77255  0.64201  0.74704
    241   3.02232  5.79956  3.41726  1.84151  4.81868  4.02899  4.08471  3.50025  1.93359  3.78933  3.95234  2.84933  3.43924  1.63510  3.07049  3.20085  2.81784  2.90675  6.23405  4.68992    812 q x - -
          2.68637  4.42221  2.77520  2.73092  3.46324  2.40544  3.72500  3.29302  2.67751  2.69340  4.24620  2.90367  2.73758  3.18168  2.89780  2.37884  2.77541  2.98542  4.58508  3.61398
          0.04298  3.21355  6.28957  1.92186  0.15822  0.71257  0.67410
    242   2.74924  5.81019  2.48214  2.56217  5.15481  4.05350  4.01323  4.07769  2.67630  3.88265  4.71933  1.29219  4.46799  3.10218  3.02691  2.67932  2.00276  3.84323  6.24313  4.67342    835 n x - -
          2.68618  4.42225  2.77519  2.73123  3.46354  2.40513  3.72494  3.29354  2.67741  2.69355  4.24690  2.90347  2.73739  3.18146  2.89801  2.37887  2.77519  2.98518  4.58477  3.61503
          0.02880  5.82324  3.67188  0.61958  0.77255  0.74479  0.64404
    243   3.37993  5.61529  3.50499  3.13659  4.67746  4.19905  0.58272  4.15803  3.12259  3.84488  4.68613  3.56143  4.41034  3.11079  3.49775  3.40682  3.54405  3.95535  5.70256  4.13927    836 H x - -
          2.68618  4.42225  2.77519  2.73123  3.46354  2.40513  3.72494  3.29354  2.67741  2.69355  4.24690  2.90347  2.73739  3.18146  2.89801  2.37887  2.77519  2.98518  4.58477  3.61503
          0.00501  5.80015  6.23200  0.61958  0.77255  0.63936  0.74999
    244   3.26295  3.06510  5.37591  4.46868  3.13683  4.57507  4.90948  0.80668  4.54356  2.73807  3.57281  4.68528  4.93849  4.52051  4.26048  3.77606  3.38761  1.82895  5.40083  3.69107    837 i x - -
          2.68618  4.42225  2.77519  2.73123  3.46354  2.40513  3.72494  3.29354  2.67741  2.69355  4.24690  2.90347  2.73739  3.18146  2.89801  2.37887  2.77519  2.98518  4.58477  3.61503
          0.00505  5.82393  6.17318  0.61958  0.77255  0.70062  0.68573
    245   2.12359  5.80382  3.18704  2.61153  3.66837  3.45982  3.95143  4.15476  2.35084  3.62643  4.46491  2.94870  4.43694  2.89431  3.11181  2.04719  1.55542  3.95451  5.89676  4.49372    838 t x - -
          2.68618  4.42225  2.77519  2.73123  3.46354  2.40513  3.72494  3.29354  2.67741  2.69355  4.24690  2.90347  2.73739  3.18146  2.89801  2.37887  2.77519  2.98518  4.58477  3.61503
          0.00659  5.83029  5.61761  0.61958  0.77255  0.69395  0.69235
    246   2.45033  5.58767  3.38935  2.82363  4.86384  3.37155  3.95931  4.41988  2.34214  3.88742  4.65949  1.48031  4.45086  2.73361  3.26408  2.96068  1.67449  3.69017  6.24342  4.70392    839 n x - -
          2.68618  4.42232  2.77523  2.73127  3.46361  2.40516  3.72502  3.29347  2.67742  2.69351  4.24643  2.90354  2.73747  3.18149  2.89800  2.37894  2.77518  2.98475  4.58484  3.61510
          0.03779  3.44383  5.27064  0.88024  0.53561  0.71207  0.67458
    247   3.25795  4.68099  4.76824  2.23938  3.09687  4.04247  4.86755  2.48506  4.31788  2.03724  3.66201  4.63884  4.50444  4.28053  4.25416  3.71614  3.02480  0.98920  5.42622  4.12572    845 v x - -
          2.68618  4.42225  2.77519  2.73123  3.46354  2.40513  3.72494  3.29354  2.67741  2.69355  4.24690  2.90347  2.73739  3.18146  2.89801  2.37887  2.77519  2.98518  4.58477  3.61503
          0.02573  5.82907  3.79584  0.61958  0.77255  0.70612  0.68034
    248   1.82031  4.24474  4.94605  4.42383  3.73296  3.41541  4.88873  2.47578  4.24651  2.33417  1.85028  4.39291  4.92140  4.63533  4.31615  3.75086  3.58321  1.29275  5.39484  4.21792    846 v x - -
          2.68618  4.42225  2.77519  2.73123  3.46354  2.40513  3.72494  3.29354  2.67741  2.69355  4.24690  2.90347  2.73739  3.18146  2.89801  2.37887  2.77519  2.98518  4.58477  3.61503
          0.00445  5.81356  6.53590  0.61958  0.77255  0.77831  0.61467
    249   3.08240  5.80893  3.30775  2.65035  5.04213  1.44218  3.56659  4.64068  2.38308  3.97756  4.84949  2.91219  4.40323  2.61846  2.92839  2.57009  1.92731  4.02226  5.77037  4.79975    847 g x - -
          2.68615  4.42209  2.77520  2.73128  3.46343  2.40512  3.72489  3.29359  2.67745  2.69348  4.24694  2.90351  2.73740  3.18151  2.89801  2.37889  2.77514  2.98523  4.58482  3.61493
          0.01307  4.92354  5.16557  1.36706  0.29418  0.62711  0.76385
    250   3.22641  5.45494  3.57499  2.99487  4.20389  3.48921  1.16418  4.28378  2.93428  3.90100  4.74747  3.41129  4.50552  3.16075  1.59433  3.11256  3.37937  4.05533  6.02598  3.30538    866 h x - -
          2.68618  4.42225  2.77519  2.73123  3.46354  2.40513  3.72494  3.29354  2.67741  2.69355  4.24690  2.90347  2.73739  3.18146  2.89801  2.37887  2.77519  2.98518  4.58477  3.61503
          0.00436  5.83222  6.55457  0.61958  0.77255  0.71166  0.67497
    251   3.46168  4.30124  5.33308  4.60999  2.43298  4.58091  4.58448  3.28148  4.45197  2.88574  3.49886  3.84016  4.97925  4.67220  4.40170  3.89613  3.45197  3.04635  2.87236  0.71191    867 y x - -
          2.68618  4.42225  2.77519  2.73123  3.46354  2.40513  3.72494  3.29354  2.67741  2.69355  4.24690  2.90347  2.73739  3.18146  2.89801  2.37887  2.77519  2.98518  4.58477  3.61503
          0.00649  5.83441  5.64244  0.61958  0.77255  0.69613  0.69017
    252   2.37807  5.23719  3.34665  2.76794  5.14187  2.92696  4.04603  4.34775  0.98795  3.56279  4.57365  3.32804  4.11364  3.22698  2.66971  2.96924  3.24252  4.00937  5.24552  3.57107    868 k x - -
          2.68621  4.42228  2.77523  2.73126  3.46357  2.40516  3.72498  3.29357  2.67741  2.69358  4.24677  2.90350  2.73699  3.18149  2.89804  2.37890  2.77522  2.98521  4.58480  3.61506
          0.04286  3.29015  5.35805  0.24370  1.53119  0.66775  0.71920
    253   3.19668  5.76573  2.82626  2.84846  5.08480  0.73314  4.23079  4.38886  2.86363  3.76012  4.73291  3.26752  4.14016  3.34798  3.37321  2.99470  3.47202  3.97969  5.34074  4.81944    870 g x - -
          2.68618  4.42226  2.77514  2.73110  3.46355  2.40513  3.72496  3.29355  2.67742  2.69356  4.24691  2.90348  2.73741  3.18148  2.89802  2.37888  2.77521  2.98520  4.58478  3.61504
          0.01557  4.53889  5.34572  0.64399  0.74484  0.56943  0.83436
    254   3.03661  5.54081  3.01825  2.73254  4.81203  4.01907  3.81777  4.12158  1.21695  3.81731  4.77487  3.15139  4.44129  1.75170  2.62363  2.95883  3.37196  3.11967  6.25968  4.56536    873 k x - -
          2.68618  4.42225  2.77520  2.73123  3.46354  2.40513  3.72495  3.29354  2.67741  2.69355  4.24690  2.90345  2.73740  3.18146  2.89797  2.37887  2.77520  2.98518  4.58477  3.61503
          0.02049  5.09400  4.25847  0.53862  0.87600  0.60659  0.78792
    255   2.91511  1.34328  5.14841  4.52602  3.58433  4.22248  4.77493  1.66017  4.28071  2.37541  3.00091  4.14731  4.64299  4.66945  4.17562  3.73915  3.29057  1.96464  5.41081  4.21268    875 c x - -
          2.68618  4.42225  2.77519  2.73123  3.46354  2.40513  3.72494  3.29354  2.67741  2.69355  4.24690  2.90347  2.73739  3.18146  2.89801  2.37887  2.77519  2.98518  4.58477  3.61503
          0.42287  5.84163  1.07313  0.61958  0.77255  0.68350  0.70289
    256   2.95461  4.05459  4.23243  3.87200  3.34626  4.11354  4.15898  3.01446  3.62129  2.50103  3.66970  4.00492  4.50436  3.84581  3.23079  3.38325  2.53932  2.79842  5.25489  0.97933    876 y x - -
          2.68618  4.42225  2.77519  2.73123  3.46354  2.40513  3.72494  3.29354  2.67741  2.69355  4.24690  2.90347  2.73739  3.18146  2.89801  2.37887  2.77519  2.98518  4.58477  3.61503
          0.74131  5.42740  0.65563  0.61958  0.77255  0.23722  1.55504
    257   1.88437  4.94285  2.53162  2.85445  3.81261  3.39108  3.53524  3.18941  2.69477  3.38117  3.91071  3.23370  4.08381  2.83506  3.04677  2.69306  2.77057  3.39159  5.25393  2.08380    877 a . - -
          2.68634  4.42054  2.77525  2.73164  3.46307  2.40549  3.72476  3.29336  2.67774  2.69334  4.24668  2.90376  2.73741  3.18160  2.89812  2.37882  2.77506  2.98510  4.58032  3.61501
          0.31444  1.77388  2.30128  1.43925  0.27064  0.14201  2.02204
    258   1.30776  4.91713  2.61818  3.08274  4.67176  3.74509  3.05639  3.60513  2.99127  3.66942  4.53402  3.44830  4.34144  3.34659  3.21108  2.04758  2.99396  3.07379  3.03083  4.14692    917 a x - -
          2.68618  4.42229  2.77523  2.73126  3.46357  2.40515  3.72495  3.29358  2.67744  2.69356  4.24693  2.90350  2.73743  3.18149  2.89762  2.37887  2.77520  2.98522  4.58476  3.61498
          0.20929  3.12090  1.93291  0.22307  1.60971  0.36548  1.18372
    259   3.19739  4.40009  5.04870  4.43094  3.39107  4.32802  4.77858  2.89430  4.32418  2.82794  3.45390  4.46250  4.66390  4.18272  4.18612  3.78607  3.45610  2.86813  0.62810  4.02584    919 W x - -
          2.68618  4.42225  2.77519  2.73123  3.46354  2.40513  3.72494  3.29354  2.67741  2.69355  4.24690  2.90347  2.73739  3.18146  2.89801  2.37887  2.77519  2.98518  4.58477  3.61503
          0.00533  5.72335  6.19052  0.61958  0.77255  0.56899  0.83494
    260   3.37555  5.82178  0.43132  3.10820  5.28419  4.21395  4.50874  4.63816  3.22792  4.21639  4.69308  3.66972  4.61576  3.53722  3.68669  3.48239  3.79310  4.31580  6.48385  4.99979    920 D x - -
          2.68618  4.42226  2.77517  2.73124  3.46354  2.40514  3.72496  3.29353  2.67741  2.69355  4.24691  2.90347  2.73740  3.18144  2.89800  2.37887  2.77517  2.98517  4.58478  3.61504
          0.00893  4.90122  6.53366  0.75929  0.63111  0.36844  1.17705
    261   3.48807  4.78867  5.26198  4.38208  3.95687  4.69213  4.82722  2.85926  4.58409  2.97001  4.03846  4.73164  5.02262  4.75268  4.50905  3.75290  3.66959  0.40046  5.57084  4.35142    939 V x - -
          2.68617  4.42225  2.77519  2.73123  3.46354  2.40513  3.72494  3.29354  2.67741  2.69355  4.24690  2.90347  2.73739  3.18146  2.89801  2.37887  2.77519  2.98518  4.58477  3.61503
          0.00487  5.65833  6.59549  0.60038  0.79541  0.52113  0.90103
    262   3.16703  3.13208  5.21502  4.74550  3.74161  4.18220  4.89203  2.40684  4.52093  2.70026  3.85847  4.76349  4.86697  4.40620  4.54693  3.64237  3.47166  0.60117  5.43165  4.16479    941 V x - -
          2.68618  4.42225  2.77519  2.73123  3.46354  2.40513  3.72494  3.29354  2.67741  2.69355  4.24690  2.90347  2.73739  3.18146  2.89801  2.37887  2.77519  2.98518  4.58477  3.61503
          0.00616  5.87610  5.70389  0.61958  0.77255  0.53148  0.88609
    263   3.41986  5.74109  3.48341  3.10726  5.13008  4.01795  4.38101  4.55911  3.11898  4.06323  4.58966  0.54596  4.58496  3.49823  3.52075  2.87839  3.23610  4.16289  6.28320  4.83928    942 N x - -
          2.68618  4.42225  2.77519  2.73123  3.46354  2.40513  3.72494  3.29354  2.67741  2.69355  4.24690  2.90347  2.73739  3.18146  2.89801  2.37887  2.77519  2.98518  4.58477  3.61503
          0.00418  5.87437  6.59672  0.61958  0.77255  0.53803  0.87682
    264   4.08051  6.55683  3.52408  0.27429  5.90654  4.47681  4.77440  5.39028  3.42554  4.85610  5.67068  3.91366  4.57656  3.92247  3.83934  3.83036  4.25797  4.91711  5.93532  5.55680    943 E x - -
          2.68618  4.42225  2.77519  2.73123  3.46354  2.40513  3.72494  3.29354  2.67741  2.69355  4.24690  2.90347  2.73739  3.18146  2.89801  2.37887  2.77519  2.98518  4.58477  3.61503
          0.00610  5.87504  5.72065  0.61958  0.77255  0.53353  0.88317
    265   1.01534  4.49425  5.19996  4.48959  3.84056  3.97084  4.50089  1.70932  4.42465  2.91334  3.14911  4.67293  2.55337  4.34814  4.26268  3.67419  3.55449  2.53663  5.44858  4.09627    944 a x - -
          2.68618  4.42225  2.77519  2.73123  3.46354  2.40513  3.72494  3.29354  2.67741  2.69355  4.24690  2.90347  2.73739  3.18146  2.89801  2.37887  2.77519  2.98518  4.58477  3.61503
          0.08883  5.87411  2.49880  0.61958  0.77255  0.54887  0.86180
    266   2.75193  4.58605  5.34370  4.50533  1.34768  4.54574  4.87854  2.15077  4.51472  1.37966  3.39101  4.63196  4.87540  4.64383  4.28597  3.72774  3.54316  2.29317  5.32150  3.91793    945 f x - -
          2.68618  4.42225  2.77519  2.73123  3.46354  2.40513  3.72494  3.29354  2.67741  2.69355  4.24690  2.90347  2.73739  3.18146  2.89801  2.37887  2.77519  2.98518  4.58477  3.61503
          0.00455  5.78984  6.51219  0.61958  0.77255  0.31800  1.30050
    267   2.84397  5.81841  2.23609  2.18874  3.48531  3.27619  4.16015  4.49400  2.86876  3.09572  4.47613  1.21066  4.39691  3.32127  3.52795  2.65286  3.31919  4.16375  6.25048  4.47271    946 n x - -
          2.68648  4.42256  2.77439  2.72961  3.46379  2.40534  3.72522  3.29384  2.67772  2.69369  4.24704  2.90243  2.73769  3.18175  2.89830  2.37910  2.77548  2.98546  4.58501  3.61529
          0.24415  1.55740  5.12448  0.49986  0.93296  0.53850  0.87617
    268   3.26472  5.82941  1.14229  1.58601  5.17667  2.82726  4.29338  3.81888  3.01560  4.14150  4.87670  3.27682  4.31267  3.14880  3.18645  3.09965  3.10835  3.72982  6.11123  4.53477    976 d x - -
          2.68618  4.42225  2.77519  2.73123  3.46354  2.40513  3.72494  3.29354  2.67741  2.69355  4.24690  2.90347  2.73739  3.18146  2.89801  2.37887  2.77519  2.98518  4.58477  3.61503
          0.13556  5.87278  2.08784  0.61958  0.77255  0.56759  0.83677
    269   3.21643  5.10630  1.03183  2.74671  4.79512  3.51243  4.16616  4.45824  2.93640  3.75773  4.25039  2.14964  4.32752  2.96105  3.31859  2.47699  3.10911  3.88118  6.16808  4.77251    977 d x - -
          2.68618  4.42225  2.77519  2.73123  3.46354  2.40513  3.72494  3.29354  2.67741  2.69355  4.24690  2.90347  2.73739  3.18146  2.89801  2.37887  2.77519  2.98518  4.58477  3.61503
          0.33176  5.74200  1.27607  0.61958  0.77255  0.68832  0.69799
    270   2.60747  4.83672  3.65737  3.27405  4.15511  0.74671  4.22172  3.82026  3.25760  3.48380  4.33258  3.63300  4.21077  3.56681  3.48081  2.96984  3.23275  3.19475  5.77612  4.50551    978 g x - -
          2.68618  4.42225  2.77519  2.73123  3.46354  2.40513  3.72494  3.29354  2.67741  2.69355  4.24690  2.90347  2.73739  3.18146  2.89801  2.37887  2.77519  2.98518  4.58477  3.61503
          0.00612  5.49457  6.21691  0.61958  0.77255  0.16816  1.86573
    271   3.02556  5.52526  3.08780  2.78242  5.16523  1.92938  4.29337  4.51803  2.93360  3.99006  4.77188  2.71308  4.11891  3.07035  3.41950  1.98115  1.37441  3.90746  5.91513  4.72296    979 t . - -
          2.68618  4.42225  2.77519  2.73123  3.46354  2.40513  3.72494  3.29354  2.67741  2.69355  4.24690  2.90347  2.73739  3.18146  2.89801  2.37887  2.77519  2.98518  4.58477  3.61503
          0.46589  5.86890  0.99535  0.61958  0.77255  0.59209  0.80557
    272   2.84687  4.37551  3.90626  3.27028  3.19279  2.40064  4.27783  3.14607  3.26701  1.72746  3.19676  2.88393  3.93197  3.57052  3.73861  2.64720  1.91168  2.92762  5.08186  3.90906    980 l . - -
          2.68605  4.42127  2.77552  2.73173  3.46404  2.40495  3.72538  3.29414  2.67753  2.69331  4.24586  2.90290  2.73814  3.18144  2.89804  2.37914  2.77396  2.98559  4.58282  3.61463
          0.36127  1.22810  4.56939  1.73693  0.19366  0.15675  1.93045
    273   3.23172  4.59369  4.03346  3.82805  2.33225  4.15125  4.60595  3.30337  3.67646  2.54204  3.67809  3.66333  4.52372  3.58819  1.96665  3.28481  3.31268  3.15416  2.07750  1.73604   1008 y x - -
          2.68618  4.42225  2.77519  2.73123  3.46354  2.40513  3.72494  3.29354  2.67741  2.69355  4.24690  2.90347  2.73739  3.18146  2.89801  2.37887  2.77519  2.98518  4.58477  3.61503
          0.04239  5.86032  3.25323  0.61958  0.77255  0.50558  0.92422
    274   3.06222  5.70922  2.71293  2.80885  4.76800  3.57906  3.94134  4.58320  2.64066  3.82126  4.75385  3.04539  3.80182  2.90330  1.03764  2.36004  3.19416  3.72719  6.25163  4.20220   1009 r . - -
          2.68618  4.42225  2.77519  2.73123  3.46354  2.40513  3.72494  3.29354  2.67741  2.69355  4.24690  2.90347  2.73739  3.18146  2.89801  2.37887  2.77519  2.98518  4.58477  3.61503
          0.22524  5.83640  1.61569  0.61958  0.77255  0.76955  0.62217
    275   2.75155  5.68950  2.10881  2.21120  4.55468  3.59283  4.12746  4.48923  2.57086  3.59791  4.11368  2.30372  3.82754  2.66909  3.25153  1.93912  2.19882  3.96246  6.12197  4.54752   1010 s . - -
          2.68619  4.42245  2.77489  2.73123  3.46373  2.40513  3.72514  3.29374  2.67738  2.69372  4.24710  2.90354  2.73727  3.18162  2.89776  2.37890  2.77495  2.98526  4.58489  3.61508
          0.17228  2.16543  3.13373  0.82910  0.57348  0.32376  1.28526
    276   3.28581  5.57333  2.17868  3.00872  4.53094  3.81467  4.13899  4.35844  2.98191  3.73671  4.54428  2.00521  4.26714  3.24911  3.48654  1.14850  2.47720  4.05308  5.89346  4.58043   1018 s x - -
          2.68618  4.42225  2.77519  2.73123  3.46354  2.40513  3.72494  3.29354  2.67741  2.69355  4.24690  2.90347  2.73739  3.18146  2.89801  2.37887  2.77519  2.98518  4.58477  3.61503
          0.00541  5.80270  6.04075  0.61958  0.77255  0.47427  0.97375
    277   3.31497  4.71602  4.10118  4.43177  3.36782  4.48401  4.11221  2.03938  4.43075  2.53359  3.84745  4.61295  3.00632  4.51241  4.15728  3.17368  3.22683  0.83234  5.44062  4.23329   1019 v x - -
          2.68618  4.42225  2.77519  2.73123  3.46354  2.40513  3.72494  3.29354  2.67741  2.69355  4.24690  2.90347  2.73739  3.18146  2.89801  2.37887  2.77519  2.98518  4.58477  3.61503
          0.00426  5.85644  6.57879  0.61958  0.77255  0.52411  0.89668
    278   3.49851  4.87949  5.12638  4.78131  0.71263  4.39827  4.92465  3.17647  4.50584  2.95998  3.57424  4.58068  4.87077  4.71551  4.56328  3.80537  3.61762  3.09205  1.88963  3.80085   1020 f x - -
          2.68624  4.42252  2.77491  2.73148  3.46354  2.40509  3.72522  3.29381  2.67750  2.69370  4.24691  2.90350  2.73735  3.18159  2.89789  2.37888  2.77476  2.98511  4.58504  3.61469
          0.05469  2.99904  5.68920  1.58368  0.22969  0.58351  0.81630
    279   3.35349  4.96765  4.42235  3.89248  2.77443  3.98617  4.21381  3.33033  3.56048  2.24855  3.78709  3.96277  4.50816  4.05466  4.03538  2.07083  3.21871  3.13589  5.46729  1.02529   1030 y x - -
          2.68618  4.42225  2.77519  2.73123  3.46354  2.40513  3.72494  3.29354  2.67741  2.69355  4.24690  2.90347  2.73739  3.18146  2.89801  2.37887  2.77519  2.98518  4.58477  3.61503
          0.39619  5.86989  1.12609  0.61958  0.77255  0.59461  0.80247
    280   3.00024  5.61630  2.56067  2.62893  4.96221  3.73621  3.92999  4.23237  2.17681  3.92184  4.65679  1.63605  4.20589  2.45222  2.11196  2.91982  2.44878  3.98186  5.92973  4.50457   1031 n x - -
          2.68618  4.42225  2.77519  2.73123  3.46354  2.40513  3.72494  3.29354  2.67741  2.69355  4.24690  2.90347  2.73739  3.18146  2.89801  2.37887  2.77519  2.98518  4.58477  3.61503
          0.22859  5.48037  1.60853  0.61958  0.77255  0.15974  1.91304
    281   2.79098  5.69670  3.21374  2.86855  4.79275  3.66891  3.60019  3.65233  2.54857  3.80366  4.74384  2.33568  4.42233  2.99679  2.50231  2.78367  1.70676  2.01568  6.14427  3.77967   1032 t . - -
          2.68633  4.42230  2.77518  2.73118  3.46343  2.40505  3.72500  3.29369  2.67761  2.69312  4.24696  2.90327  2.73732  3.18163  2.89822  2.37905  2.77504  2.98531  4.58422  3.61497
          0.84488  2.41561  0.73173  1.00549  0.45549  0.27751  1.41745
    282   2.72129  4.92501  3.57390  3.01071  3.86674  3.58542  4.17318  2.96320  2.65614  2.67426  3.86540  3.33402  4.24326  2.84062  3.38613  3.12025  2.07277  1.42374  5.48549  4.09683   1038 v x - -
          2.68618  4.42225  2.77519  2.73123  3.46354  2.40513  3.72494  3.29354  2.67741  2.69355  4.24690  2.90347  2.73739  3.18146  2.89801  2.37887  2.77519  2.98518  4.58477  3.61503
          0.07558  5.33587  2.68856  0.61958  0.77255  0.14357  2.01186
    283   3.34085  4.78283  5.00459  4.20569  2.91603  3.95188  4.74802  1.61946  3.92327  1.00745  2.56495  4.13086  4.93137  4.59027  4.37099  3.78764  3.04806  2.89288  5.03129  4.22717   1039 l x - -
          2.68617  4.42225  2.77519  2.73123  3.46354  2.40512  3.72494  3.29354  2.67741  2.69355  4.24690  2.90347  2.73739  3.18146  2.89801  2.37887  2.77519  2.98518  4.58477  3.61503
          0.01180  5.69314  4.78376  0.62151  0.77032  0.72180  0.66530
    284   3.30817  5.23545  3.39179  3.09379  4.72548  0.65690  4.38647  4.04399  2.98575  3.68258  4.57373  3.13684  4.56841  3.45209  3.63976  3.33539  3.55229  3.21670  4.73491  4.51187   1042 G x - -
          2.68618  4.42225  2.77519  2.73123  3.46354  2.40513  3.72494  3.29354  2.67741  2.69355  4.24690  2.90347  2.73739  3.18146  2.89801  2.37887  2.77519  2.98518  4.58477  3.61503
          0.00437  5.83064  6.55298  0.61958  0.77255  0.67296  0.71375
    285   3.06371  5.81777  2.65487  1.33266  5.06498  3.65370  4.27602  4.58370  2.85715  3.42690  4.77029  3.41120  2.05220  3.09388  3.48627  2.78810  2.05018  3.81234  5.94792  4.69345   1043 e x - -
          2.68619  4.42227  2.77515  2.73120  3.46355  2.40514  3.72496  3.29355  2.67742  2.69356  4.24691  2.90348  2.73741  3.18146  2.89800  2.37888  2.77518  2.98520  4.58447  3.61500
          0.02362  3.90472  5.74685  0.34721  1.22641  0.73109  0.65659
    286   2.34522  5.82379  1.48874  2.05413  5.16883  3.40753  4.27399  4.60644  2.83348  4.12005  4.57914  2.76098  4.40659  3.25505  3.42622  1.82370  2.94547  4.11084  6.01071  3.91463   1045 d x - -
          2.68618  4.42225  2.77519  2.73123  3.46354  2.40513  3.72494  3.29354  2.67741  2.69355  4.24690  2.90347  2.73739  3.18146  2.89801  2.37887  2.77519  2.98518  4.58477  3.61503
          0.00432  5.84320  6.56555  0.61958  0.77255  0.49425  0.94167
    287   4.01677  4.96081  6.00487  5.54251  1.00514  5.33728  4.86991  3.90061  5.32567  3.57772  4.47124  5.30289  5.67160  5.32090  5.28053  4.46638  4.24055  3.68815  3.90656  0.82956   1046 y x - -
          2.68618  4.42225  2.77519  2.73123  3.46354  2.40513  3.72494  3.29354  2.67741  2.69355  4.24690  2.90347  2.73739  3.18146  2.89801  2.37887  2.77519  2.98518  4.58477  3.61503
          0.00434  5.87063  6.49542  0.61958  0.77255  0.56913  0.83476
    288   3.34407  4.81145  5.34302  4.79738  2.91431  4.60964  4.74237  1.15208  4.57994  2.05154  3.73967  4.77560  4.20752  4.70908  4.58433  3.76266  3.46794  1.30849  5.04025  3.99285   1047 i x - -
          2.68618  4.42225  2.77519  2.73123  3.46354  2.40513  3.72494  3.29354  2.67741  2.69355  4.24690  2.90347  2.73739  3.18146  2.89801  2.37887  2.77519  2.98518  4.58477  3.61503
          0.00419  5.87332  6.59567  0.61958  0.77255  0.58335  0.81651
    289   2.30777  5.84327  2.56132  2.37651  4.62569  3.17564  3.82742  4.19486  2.50409  4.12309  4.88382  3.32408  1.65357  3.20198  2.59012  2.39105  2.87330  3.82831  6.27570  3.96922   1048 p x - -
          2.68618  4.42225  2.77519  2.73123  3.46354  2.40513  3.72494  3.29354  2.67741  2.69355  4.24690  2.90347  2.73739  3.18146  2.89801  2.37887  2.77519  2.98518  4.58477  3.61503
          0.00419  5.87332  6.59567  0.61958  0.77255  0.58335  0.81651
    290   3.06947  4.87784  3.54085  3.75778  3.35786  4.37158  4.02172  0.94972  3.45352  1.96795  3.52291  4.02570  4.90835  4.26324  3.98290  3.61117  2.92127  2.57741  4.91511  3.99647   1049 i x - -
          2.68618  4.42225  2.77519  2.73123  3.46354  2.40513  3.72494  3.29354  2.67741  2.69355  4.24690  2.90347  2.73739  3.18146  2.89801  2.37887  2.77519  2.98518  4.58477  3.61503
          0.00419  5.87332  6.59567  0.61958  0.77255  0.58335  0.81651
    291   0.38566  5.18864  5.11143  4.62899  4.94771  4.23726  5.40075  3.73335  4.54724  3.98863  4.92217  4.72413  4.71965  4.53228  4.59011  2.29477  3.53530  3.31110  6.39733  5.20891   1050 A x - -
          2.68618  4.42225  2.77519  2.73123  3.46354  2.40513  3.72494  3.29354  2.67741  2.69355  4.24690  2.90347  2.73739  3.18146  2.89801  2.37887  2.77519  2.98518  4.58477  3.61503
          0.00419  5.87332  6.59567  0.61958  0.77255  0.52246  0.89908
    292   4.73048  5.96005  6.25774  5.89706  0.37966  5.66650  4.81614  4.45988  5.66992  1.94198  5.08563  5.33335  5.97837  4.91719  5.58370  4.69077  4.61570  4.14649  4.52132  2.82248   1051 F x - -
          2.68618  4.42225  2.77519  2.73123  3.46354  2.40513  3.72494  3.29354  2.67741  2.69355  4.24690  2.90347  2.73739  3.18146  2.89801  2.37887  2.77519  2.98518  4.58477  3.61503
          0.00506  5.87903  6.09851  0.61958  0.77255  0.53198  0.88537
    293   2.57813  5.85148  3.37525  2.02811  5.00707  3.91890  3.60391  4.17105  1.78870  4.11606  4.56398  2.26794  4.50533  2.39477  1.88680  3.12802  2.81782  4.07186  5.57296  4.54747   1052 k x - -
          2.68618  4.42225  2.77519  2.73123  3.46354  2.40513  3.72494  3.29354  2.67741  2.69355  4.24690  2.90347  2.73739  3.18146  2.89801  2.37887  2.77519  2.98518  4.58477  3.61503
          0.00414  5.88420  6.60654  0.61958  0.77255  0.54420  0.86823
    294   0.91474  4.84391  5.08964  4.33735  3.32116  4.58567  4.50060  2.64485  4.04883  2.57906  3.59562  4.62847  4.62556  4.30149  4.29580  3.68055  1.96159  2.80904  4.08489  3.39798   1053 a x - -
          2.68618  4.42225  2.77519  2.73123  3.46354  2.40513  3.72494  3.29354  2.67741  2.69355  4.24690  2.90347  2.73739  3.18146  2.89801  2.37887  2.77519  2.98518  4.58477  3.61503
          0.00580  5.88420  5.80910  0.61958  0.77255  0.54420  0.86823
    295   0.16606  5.52741  4.80376  5.21548  5.80221  4.38095  6.03382  5.23679  5.22336  4.94503  5.77091  4.84845  4.58239  5.42600  5.39352  3.66408  3.70074  4.43896  5.29086  6.06096   1054 A x - -
          2.68618  4.42225  2.77519  2.73123  3.46354  2.40513  3.72494  3.29354  2.67741  2.69355  4.24690  2.90347  2.73739  3.18146  2.89801  2.37887  2.77519  2.98518  4.58477  3.61503
          0.13128  5.88255  2.11825  0.61958  0.77255  0.54500  0.86712
    296   1.75613  5.73933  3.50899  2.91982  4.45671  3.95343  3.14907  4.45201  2.17477  3.69350  4.74098  3.44719  4.44238  3.07794  1.19950  2.90075  3.42957  4.05401  6.18003  4.62455   1055 r x - -
          2.68618  4.42225  2.77519  2.73123  3.46354  2.40513  3.72494  3.29354  2.67741  2.69355  4.24690  2.90347  2.73739  3.18146  2.89801  2.37887  2.77519  2.98518  4.58477  3.61503
          0.40800  5.75698  1.10304  0.61958  0.77255  1.11474  0.39750
    297   1.37316  5.53994  3.08172  2.19024  4.88075  3.74212  4.00242  4.24732  1.86430  3.57504  4.37382  3.21847  4.15897  2.56534  2.98833  2.83942  3.01115  3.81782  5.97507  4.56697   1056 a x - -
          2.68618  4.42225  2.77519  2.73123  3.46354  2.40513  3.72494  3.29354  2.67741  2.69355  4.24690  2.90347  2.73739  3.18146  2.89801  2.37887  2.77519  2.98518  4.58477  3.61503
          0.71812  5.35601  0.67804  0.61958  0.77255  0.12682  2.12774
    298   1.35686  5.58889  3.28697  2.53188  4.53586  3.87481  2.90531  4.30358  2.07680  3.44495  4.56082  3.32949  4.30559  3.06761  2.49715  2.96396  3.15444  3.65390  6.03452  2.92284   1057 a x - -
          2.68525  4.42249  2.77522  2.73115  3.46382  2.40534  3.72507  3.29358  2.67715  2.69364  4.24710  2.90345  2.73769  3.18141  2.89789  2.37896  2.77540  2.98511  4.58507  3.61533
          0.45542  1.39324  2.14091  0.57093  0.83240  0.15898  1.91741
    299   0.70763  4.76626  4.20920  3.65524  4.04189  3.77897  4.26183  3.36325  3.61165  3.13088  4.08876  4.08056  4.75146  4.04848  4.07501  3.45117  2.92886  2.39280  5.57470  3.19232   1064 a x - -
          2.68618  4.42225  2.77519  2.73123  3.46354  2.40513  3.72494  3.29354  2.67741  2.69355  4.24690  2.90347  2.73739  3.18146  2.89801  2.37887  2.77519  2.98518  4.58477  3.61503
          0.03010  5.80041  3.62582  0.61958  0.77255  0.34295  1.23676
    300   2.85477  5.52420  0.71561  2.96277  5.14998  3.35278  4.29077  4.56856  3.03000  3.58227  4.80708  2.95582  4.40990  3.42365  3.41146  2.79160  3.43795  4.14281  6.26695  4.86513   1065 d x - -
          2.68618  4.42225  2.77519  2.73123  3.46354  2.40513  3.72494  3.29354  2.67741  2.69355  4.24690  2.90347  2.73739  3.18146  2.89801  2.37887  2.77519  2.98518  4.58477  3.61503
          0.00474  5.85914  6.27788  0.61958  0.77255  0.68651  0.69983
    301   2.67746  5.70744  3.68168  3.15546  5.02010  3.59882  4.36711  4.45391  2.92776  3.72576  4.82127  3.66231  0.66642  3.54819  3.63543  2.85462  3.26948  4.09398  6.23513  4.88109   1066 P x - -
          2.68618  4.42225  2.77519  2.73123  3.46354  2.40513  3.72494  3.29354  2.67741  2.69355  4.24690  2.90347  2.73739  3.18146  2.89801  2.37887  2.77519  2.98518  4.58477  3.61503
          0.00535  5.86036  5.99726  0.61958  0.77255  0.45148  1.01248
    302   2.52752  5.76133  2.15609  2.79459  4.72223  2.91560  2.98680  4.55629  2.44037  3.79335  4.77106  1.67740  4.31484  3.07723  3.42205  2.37020  2.35626  3.98162  6.20860  4.59715   1067 n . - -
          2.68618  4.42223  2.77509  2.73127  3.46358  2.40517  3.72477  3.29356  2.67728  2.69359  4.24695  2.90343  2.73743  3.18147  2.89806  2.37885  2.77522  2.98521  4.58482  3.61507
          0.03248  3.54653  5.76547  0.64228  0.74674  0.55520  0.85321
    303   0.87672  4.14449  5.16588  4.55957  3.79314  4.38886  4.89266  2.99385  4.43215  2.86207  3.48779  4.67456  4.35648  4.59418  4.24484  3.37728  2.21269  1.88926  5.42961  4.27088   1088 a x - -
          2.68618  4.42225  2.77520  2.73123  3.46354  2.40513  3.72495  3.29353  2.67740  2.69355  4.24690  2.90347  2.73740  3.18146  2.89801  2.37887  2.77520  2.98518  4.58474  3.61501
          0.00462  5.72757  6.60535  0.65820  0.72936  0.54690  0.86451
    304   3.41727  5.78183  3.71657  3.16736  4.83395  3.93650  4.37827  4.14058  0.55377  3.33550  4.60085  3.58915  4.56219  3.29692  3.00130  3.40068  3.42057  3.86726  6.23112  4.87660   1094 K x - -
          2.68618  4.42225  2.77519  2.73123  3.46354  2.40513  3.72494  3.29354  2.67741  2.69355  4.24690  2.90347  2.73739  3.18146  2.89801  2.37887  2.77519  2.98518  4.58477  3.61503
          0.48041  5.88586  0.97104  0.61958  0.77255  0.55520  0.85321
    305   3.18476  4.78706  4.82290  4.26409  3.82490  4.37453  4.70875  3.16630  3.90601  0.50198  3.79784  4.07449  4.77303  4.27942  3.75786  3.55035  3.51073  3.02390  5.37666  3.90009   1095 L x - -
          2.68618  4.42225  2.77519  2.73123  3.46354  2.40513  3.72494  3.29354  2.67741  2.69355  4.24690  2.90347  2.73739  3.18146  2.89801  2.37887  2.77519  2.98518  4.58477  3.61503
          0.00724  5.41210  5.89696  0.61958  0.77255  0.13481  2.07052
    306   3.18268  3.90183  5.40565  4.79043  2.59115  4.05457  4.94586  3.07532  4.51175  1.14038  3.92167  4.63735  4.91863  4.67274  4.58417  3.61069  3.49857  2.73453  5.36354  1.32412   1096 l x - -
          2.68653  4.42222  2.77562  2.73166  3.46261  2.40559  3.72538  3.29393  2.67783  2.69370  4.24731  2.90387  2.73773  3.18192  2.89845  2.37919  2.77559  2.98562  4.58505  3.60292
          0.48982  0.95907  5.51767  0.21436  1.64537  0.56117  0.84523
    307   3.38160  4.82550  5.14550  4.77542  3.91558  4.48034  4.62150  1.18825  4.56475  2.45396  3.35005  4.47539  4.97906  4.70098  4.58124  3.84843  3.61924  2.77270  5.44634  1.15865   1154 y x - -
          2.68618  4.42225  2.77519  2.73123  3.46354  2.40513  3.72494  3.29354  2.67741  2.69355  4.24690  2.90347  2.73739  3.18146  2.89801  2.37887  2.77519  2.98518  4.58477  3.61503
          0.00689  5.78384  5.57500  0.62097  0.77094  0.57791  0.82342
    308   3.93118  6.40495  3.73352  3.51664  5.98687  4.52596  4.96404  5.44217  3.71165  4.96132  5.45441  0.26222  4.92838  4.27280  4.13837  3.52487  4.08886  4.90599  7.11276  5.56004   1157 N x - -
          2.68618  4.42225  2.77520  2.73123  3.46354  2.40513  3.72494  3.29352  2.67741  2.69355  4.24690  2.90347  2.73740  3.18146  2.89801  2.37886  2.77520  2.98518  4.58477  3.61503
          0.00493  5.63876  6.60216  0.62313  0.76843  0.59088  0.80708
    309   4.62774  7.48472  0.25483  2.31208  6.72204  4.53291  5.31069  6.34955  4.56146  5.24668  6.70894  3.70761  5.32709  4.50489  4.74184  4.31567  4.70714  5.10217  7.90811  6.22499   1160 D x - -
          2.68618  4.42225  2.77519  2.73123  3.46354  2.40513  3.72494  3.29354  2.67741  2.69355  4.24690  2.90347  2.73739  3.18146  2.89801  2.37887  2.77519  2.98518  4.58477  3.61503
          0.00793  5.88000  5.27846  0.61958  0.77255  0.59180  0.80594
    310   3.38878  4.98271  5.07635  4.63711  2.45388  4.64985  4.30144  3.40783  4.48777  3.17420  4.18816  3.54798  4.90197  4.66656  4.60936  3.98746  3.73620  3.21832  5.37158  0.52696   1161 Y x - -
          2.68618  4.42225  2.77519  2.73123  3.46354  2.40513  3.72494  3.29354  2.67741  2.69355  4.24690  2.90347  2.73739  3.18146  2.89801  2.37887  2.77519  2.98518  4.58477  3.61503
          0.00418  5.87625  6.59859  0.61958  0.77255  0.59872  0.79743
    311   3.24173  5.62022  3.15487  3.05798  4.99097  2.78247  4.13959  4.54160  2.98537  3.51190  4.55800  0.77056  4.38932  3.20680  3.50438  2.61849  3.44258  4.16341  6.23541  4.31123   1162 n x - -
          2.68618  4.42225  2.77519  2.73123  3.46354  2.40513  3.72493  3.29354  2.67741  2.69355  4.24690  2.90347  2.73739  3.18146  2.89801  2.37887  2.77519  2.98518  4.58477  3.61503
          0.00612  5.83905  5.74822  0.62763  0.76326  0.60583  0.78883
    312   3.11163  4.27901  5.29122  4.77602  3.74790  4.46718  4.93912  1.33992  4.56334  1.19223  3.71512  4.12971  4.63709  4.38983  4.57539  3.71550  2.26667  2.39918  5.43604  4.25981   1167 l x - -
          2.68618  4.42225  2.77519  2.73123  3.46354  2.40513  3.72494  3.29354  2.67741  2.69355  4.24690  2.90347  2.73739  3.18146  2.89801  2.37887  2.77519  2.98518  4.58477  3.61503
          0.43271  5.87585  1.05428  0.61958  0.77255  0.59172  0.80603
    313   3.03490  5.31366  1.63510  1.27897  3.66299  3.16263  4.06296  4.20667  2.70409  3.84470  4.59525  3.29529  4.16821  3.13375  3.29586  3.01694  3.04028  3.65330  5.31942  4.23008   1168 e x - -
          2.68629  4.42244  2.77519  2.73132  3.46353  2.40531  3.72511  3.29352  2.67757  2.69372  4.24689  2.90350  2.73759  3.18158  2.89813  2.37785  2.77520  2.98527  4.58496  3.61516
          0.44700  1.19239  2.86541  0.06153  2.81878  1.71924  0.19748
    314   2.07357  5.47443  3.03534  2.67932  4.33130  1.97811  3.83989  4.02138  2.65687  3.13021  3.90180  2.66614  3.43052  2.93602  2.76135  2.46039  3.02912  3.19141  4.86548  3.58770   1170 g x - -
          2.68618  4.42225  2.77519  2.73123  3.46354  2.40513  3.72494  3.29354  2.67741  2.69355  4.24690  2.90347  2.73739  3.18146  2.89801  2.37887  2.77519  2.98518  4.58477  3.61503
          0.00805  5.39838  5.65748  0.61958  0.77255  0.14760  1.98616
    315   2.77251  5.22406  2.86641  1.38857  4.59542  3.28478  4.09218  3.39900  2.88850  3.69826  4.78226  2.42734  2.75851  3.17740  3.36563  2.60835  2.51909  3.45535  6.14309  3.75030   1171 e . - -
          2.68618  4.42225  2.77519  2.73123  3.46354  2.40513  3.72494  3.29354  2.67741  2.69355  4.24690  2.90347  2.73739  3.18146  2.89801  2.37887  2.77519  2.98518  4.58477  3.61503
          0.04591  5.87736  3.16850  0.61958  0.77255  0.60779  0.78647
    316   2.73150  5.10496  3.04084  3.04168  4.12187  2.02299  4.16242  4.11925  2.89967  3.53626  4.69925  2.31434  4.08912  3.21126  3.13951  2.14295  3.07939  3.82580  3.42699  1.94547   1172 y . - -
          2.68618  4.42225  2.77519  2.73123  3.46354  2.40513  3.72494  3.29354  2.67741  2.69355  4.24690  2.90347  2.73739  3.18146  2.89801  2.37887  2.77519  2.98518  4.58477  3.61503
          0.18166  5.83580  1.81282  0.61958  0.77255  0.82636  0.57562
    317   1.97353  5.22259  3.12815  2.82021  4.88596  2.94941  4.15828  3.94144  2.82903  3.42010  4.43029  2.28482  2.33347  3.24449  3.26359  2.22960  2.27208  3.31075  6.08113  3.57030   1173 a . - -
          2.68654  4.42242  2.77560  2.73164  3.46388  2.40230  3.72463  3.29390  2.67775  2.69396  4.24735  2.90333  2.73778  3.18182  2.89830  2.37892  2.77559  2.98551  4.58528  3.61511
          1.60042  0.70576  1.18924  0.28233  1.40254  0.46755  0.98493
    318   1.40202  5.61835  2.85621  2.74488  4.95657  2.50758  4.08824  4.39664  2.59539  3.88426  4.66101  2.66072  2.75226  3.05429  3.24058  2.38616  3.08193  3.31794  6.05532  4.61555   1214 a x - -
          2.68618  4.42225  2.77519  2.73123  3.46354  2.40513  3.72494  3.29354  2.67741  2.69355  4.24690  2.90347  2.73739  3.18146  2.89801  2.37887  2.77519  2.98518  4.58477  3.61503
          0.00982  5.51646  5.15761  0.61958  0.77255  0.18667  1.77030
    319   3.67498  4.71595  3.93484  3.37807  4.82577  4.46032  4.26080  4.77496  0.37157  4.17749  5.10116  3.98262  4.80547  3.62017  3.27312  3.54626  3.95552  4.43914  6.41561  5.12997   1215 K x - -
          2.68618  4.42225  2.77519  2.73123  3.46354  2.40513  3.72494  3.29354  2.67741  2.69355  4.24690  2.90347  2.73739  3.18146  2.89801  2.37887  2.77519  2.98518  4.58477  3.61503
          0.00883  5.87061  5.12026  0.61958  0.77255  0.59941  0.79659
    320   1.99738  5.17393  4.11907  3.59125  3.96474  4.10456  4.16373  3.24695  3.51079  2.79294  4.21734  3.93106  4.36980  2.98824  3.13031  1.72399  1.59933  2.37862  5.55692  4.14909   1216 t x - -
          2.68603  4.42229  2.77524  2.73128  3.46358  2.40517  3.72499  3.29358  2.67745  2.69359  4.24694  2.90351  2.73744  3.18151  2.89805  2.37891  2.77476  2.98519  4.58481  3.61507
          0.05412  3.02067  5.54450  0.19802  1.71679  0.56653  0.83815
    321   2.50617  5.84594  2.14046  2.36949  5.19195  3.77386  4.21299  4.30546  2.59468  3.41960  4.86225  2.25011  4.24445  2.25891  3.01173  2.83459  1.77514  3.89603  6.27807  4.75063   1218 t x - -
          2.68614  4.42228  2.77522  2.73126  3.46353  2.40510  3.72497  3.29357  2.67744  2.69358  4.24674  2.90349  2.73735  3.18140  2.89796  2.37890  2.77522  2.98515  4.58480  3.61506
          0.01405  4.37528  6.59805  0.83529  0.56872  0.61769  0.77477
    322   1.24109  3.94859  3.53987  2.71311  5.00744  1.66271  4.32194  4.20177  2.84602  3.84149  4.72305  3.51622  4.26830  3.37584  2.64246  2.68554  3.30960  3.98851  5.92080  4.79095   1223 a x - -
          2.68618  4.42225  2.77519  2.73123  3.46354  2.40513  3.72494  3.29354  2.67741  2.69355  4.24690  2.90347  2.73739  3.18146  2.89801  2.37887  2.77519  2.98518  4.58477  3.61503
          0.00445  5.87570  6.41453  0.61958  0.77255  0.61769  0.77477
    323   1.63237  4.81126  5.39899  4.60610  3.34482  4.53469  4.84344  2.42662  4.56873  1.91828  1.77009  4.60725  4.76343  4.61221  4.34094  3.71616  2.94435  1.85208  5.43302  3.42920   1224 a x - -
          2.68617  4.42225  2.77519  2.73123  3.46354  2.40513  3.72494  3.29354  2.67741  2.69355  4.24690  2.90347  2.73739  3.18146  2.89801  2.37887  2.77519  2.98518  4.58477  3.61503
          0.00470  5.70605  6.59777  0.60469  0.79020  0.60024  0.79558
    324   2.68694  4.53229  5.24568  4.42178  3.19150  4.45544  4.43493  2.22433  3.32860  1.74409  3.48839  4.57935  4.86823  2.60581  3.29638  3.70565  3.63990  1.67863  5.45286  2.12534   1226 v x - -
          2.68618  4.42225  2.77519  2.73123  3.46354  2.40513  3.72494  3.29354  2.67741  2.69355  4.24690  2.90347  2.73739  3.18146  2.89801  2.37887  2.77519  2.98518  4.58477  3.61503
          0.00573  5.87717  5.84027  0.61958  0.77255  0.60889  0.78516
    325   2.10444  5.12655  2.90695  2.14963  5.16070  3.44297  4.06779  4.64624  2.31130  3.98045  4.83245  1.64844  3.91646  3.03094  2.33381  2.49025  3.23514  4.00021  6.27844  4.51946   1227 n x - -
          2.68620  4.42227  2.77522  2.73125  3.46356  2.40515  3.72489  3.29346  2.67742  2.69354  4.24692  2.90330  2.73742  3.18149  2.89800  2.37889  2.77521  2.98517  4.58479  3.61498
          0.01627  4.27056  6.13575  0.68567  0.70068  0.61812  0.77426
    326   2.82036  4.81922  5.33373  4.72277  3.11773  4.45345  2.99466  1.73621  3.16423  1.06884  3.33183  4.27288  4.76747  4.45728  3.75339  3.88092  3.56513  2.66607  4.82765  3.46803   1236 l x - -
          2.68618  4.42225  2.77520  2.73124  3.46354  2.40513  3.72495  3.29354  2.67741  2.69355  4.24690  2.90347  2.73740  3.18147  2.89801  2.37887  2.77512  2.98519  4.58477  3.61503
          0.24082  5.26707  1.56610  0.62949  0.76114  0.62286  0.76875
    327   2.21945  4.21976  5.18550  4.75443  3.69609  4.59217  4.94312  2.13429  4.55059  2.50572  3.52492  4.75131  4.94889  4.69048  4.49999  3.67955  3.41655  0.75982  5.43508  4.25599   1239 v x - -
          2.68619  4.42226  2.77519  2.73124  3.46355  2.40511  3.72492  3.29349  2.67742  2.69355  4.24690  2.90346  2.73740  3.18144  2.89801  2.37888  2.77519  2.98518  4.58478  3.61504
          0.00760  5.14088  6.36462  0.79271  0.60261  1.39360  0.28526
    328   2.75759  5.70700  3.14772  2.76140  5.05278  3.49447  4.08248  4.39330  1.20225  3.80880  4.68564  2.97424  3.90293  2.46589  2.61178  2.55512  2.36683  4.06795  6.13922  4.72792   1252 k x - -
          2.68618  4.42225  2.77519  2.73123  3.46354  2.40513  3.72494  3.29354  2.67741  2.69355  4.24690  2.90347  2.73739  3.18146  2.89801  2.37887  2.77519  2.98518  4.58477  3.61503
          0.00526  5.64557  6.36791  0.61958  0.77255  1.36507  0.29486
    329   2.93133  5.59392  2.25057  2.67122  4.42790  3.14884  4.14875  2.74348  2.55388  2.13714  3.44301  3.12328  4.05446  2.97177  2.96325  2.02767  2.75262  3.93161  4.99686  3.92504   1253 s x - -
          2.68618  4.42225  2.77519  2.73123  3.46354  2.40513  3.72494  3.29354  2.67741  2.69355  4.24690  2.90347  2.73739  3.18146  2.89801  2.37887  2.77519  2.98518  4.58477  3.61503
          0.00523  5.65211  6.37446  0.61958  0.77255  1.40248  0.28235
    330   3.15489  4.45067  5.24538  4.63028  3.31243  4.33109  4.72390  2.05269  4.17816  0.94774  3.03706  4.03509  4.71266  4.06353  4.42520  3.70377  3.51719  1.84170  5.28215  3.95671   1254 l x - -
          2.68618  4.42225  2.77519  2.73123  3.46354  2.40513  3.72494  3.29354  2.67741  2.69355  4.24690  2.90347  2.73739  3.18146  2.89801  2.37887  2.77519  2.98518  4.58477  3.61503
          0.19482  5.65211  1.75155  0.61958  0.77255  1.40248  0.28235
    331   3.08800  5.54062  3.36059  2.72664  4.85797  3.88693  3.74743  3.79112  1.33660  3.08190  4.54875  3.06871  4.27934  1.70252  2.85710  2.97838  3.25198  2.98835  5.33612  4.42562   1255 k x - -
          2.68618  4.42225  2.77519  2.73123  3.46354  2.40513  3.72494  3.29354  2.67741  2.69355  4.24690  2.90347  2.73739  3.18146  2.89801  2.37887  2.77519  2.98518  4.58477  3.61503
          0.09782  5.46361  2.41965  0.61958  0.77255  0.79906  0.59738
    332   1.67273  5.66568  2.66662  2.56821  4.57491  3.51662  4.09469  4.27348  2.06893  3.12365  4.66938  2.48864  4.19818  2.63808  2.79544  2.27007  3.18353  3.68863  6.09855  4.63349   1256 a x - -
          2.68618  4.42225  2.77519  2.73123  3.46354  2.40513  3.72494  3.29354  2.67741  2.69355  4.24690  2.90347  2.73739  3.18146  2.89801  2.37887  2.77519  2.98518  4.58477  3.61503
          0.19686  5.57701  1.74347  0.61958  0.77255  1.06240  0.42408
    333   1.88958  4.96664  2.60340  2.16861  4.89365  3.72662  3.84787  4.42657  2.14651  3.71388  4.42369  2.83724  4.16060  2.64413  2.37781  2.54625  3.23070  3.81548  5.13951  2.96363   1257 a x - -
          2.68618  4.42225  2.77519  2.73123  3.46354  2.40513  3.72494  3.29354  2.67741  2.69355  4.24690  2.90347  2.73739  3.18146  2.89801  2.37887  2.77519  2.98518  4.58477  3.61503
          0.81817  5.47554  0.58955  0.61958  0.77255  0.16267  1.89626
    334   1.74320  5.12014  3.16968  2.76855  4.60623  3.55984  4.00199  3.96121  2.66289  3.51566  4.35932  3.10848  4.27379  2.66748  2.41570  2.77151  3.08353  1.71365  5.88086  4.04053   1258 v . - -
          2.68411  4.42317  2.77598  2.73195  3.46469  2.40598  3.72585  3.29229  2.67535  2.69420  4.24796  2.90321  2.73847  3.18065  2.89759  2.37938  2.77608  2.98574  4.57181  3.61618
          0.42597  1.13128  3.71954  1.70635  0.20032  0.21387  1.64743
    335   2.84989  5.76869  3.25297  2.91995  5.09617  0.76978  4.02207  4.61219  2.65743  4.10509  4.84002  2.72159  4.42721  3.32137  3.29065  3.09464  3.50593  4.07284  6.18373  4.66985   1266 g x - -
          2.68619  4.42227  2.77522  2.73125  3.46344  2.40514  3.72497  3.29356  2.67743  2.69357  4.24692  2.90341  2.73735  3.18148  2.89796  2.37888  2.77521  2.98519  4.58441  3.61505
          0.05271  4.89580  3.12655  0.95306  0.48704  0.48518  0.95604
    336   1.84786  4.65077  3.79077  3.86710  4.03953  3.00964  4.63649  1.72589  3.71582  2.92810  3.96799  3.61845  4.37161  3.87128  3.96577  3.45691  2.99760  1.36331  5.07044  4.18369   1274 v x - -
          2.68621  4.42230  2.77525  2.73128  3.46359  2.40514  3.72499  3.29341  2.67731  2.69360  4.24695  2.90347  2.73737  3.18146  2.89797  2.37892  2.77510  2.98510  4.58482  3.61508
          0.07033  2.85823  4.55269  0.18087  1.79905  0.50907  0.91893
    337   3.32367  5.54218  3.72752  3.13401  4.40584  3.92422  4.14833  3.69237  2.08940  2.55816  4.61624  3.65800  1.04891  3.17106  2.48278  3.33936  3.36501  3.84208  6.01550  4.32636   1276 p x - -
          2.68618  4.42225  2.77519  2.73123  3.46354  2.40513  3.72494  3.29354  2.67741  2.69354  4.24690  2.90347  2.73739  3.18146  2.89801  2.37887  2.77519  2.98518  4.58477  3.61503
          0.01717  5.76315  4.27738  0.61123  0.78238  0.62063  0.77134
    338   3.65188  5.04431  5.68903  4.69552  3.89564  4.92989  5.28888  0.54192  4.89228  2.11934  4.10471  5.09250  5.19897  5.02457  4.90926  4.14961  3.93702  2.17622  5.58263  3.98345   1278 I x - -
          2.68693  4.42179  2.77185  2.73215  3.46427  2.40263  3.72390  3.28967  2.67830  2.69427  4.24753  2.90407  2.73836  3.18240  2.89839  2.37966  2.77611  2.98580  4.58578  3.61604
          0.47093  0.99386  5.21556  1.02929  0.44202  0.67898  0.70752
    339   3.20385  5.17342  1.10909  3.28581  4.59096  1.92764  3.18780  3.16719  3.27447  3.33121  3.49899  3.50370  4.54567  3.60871  3.62830  3.30078  3.47987  2.68748  5.92561  4.51983   1305 d x - -
          2.68618  4.42225  2.77519  2.73123  3.46354  2.40513  3.72494  3.29354  2.67741  2.69355  4.24690  2.90347  2.73739  3.18146  2.89801  2.37887  2.77519  2.98518  4.58477  3.61503
          0.42751  5.85610  1.06419  0.61958  0.77255  0.72502  0.66226
    340   2.19825  4.41332  5.07987  4.73707  4.94820  0.38677  5.53165  4.74488  4.66161  4.45253  5.27608  4.58753  4.75524  4.22155  4.72644  3.27735  3.54718  3.77875  6.72108  5.57672   1306 G x - -
          2.68618  4.42225  2.77519  2.73123  3.46354  2.40513  3.72494  3.29354  2.67741  2.69355  4.24690  2.90347  2.73739  3.18146  2.89801  2.37887  2.77519  2.98518  4.58477  3.61503
          0.00757  5.43509  5.75006  0.61958  0.77255  1.69467  0.20292
    341   3.65692  5.06857  5.84771  5.31433  4.20269  5.22692  5.74180  1.59568  5.18415  2.81011  3.89262  5.38449  4.65607  5.38054  5.26995  4.18064  4.05408  0.54106  6.17795  4.97576   1307 V x - -
          2.68618  4.42225  2.77519  2.73123  3.46354  2.40513  3.72494  3.29354  2.67741  2.69355  4.24690  2.90347  2.73739  3.18146  2.89801  2.37887  2.77519  2.98518  4.58477  3.61503
          0.00645  5.44249  6.16483  0.61958  0.77255  0.84273  0.56305
    342   2.80940  5.16632  4.90375  5.17989  5.68070  0.22376  6.10727  5.64683  5.37548  5.32500  6.07502  4.40902  5.00025  5.48448  5.22897  3.13985  4.01880  4.75281  7.47193  6.39933   1308 G x - -
          2.68618  4.42225  2.77519  2.73123  3.46354  2.40513  3.72494  3.29354  2.67741  2.69355  4.24690  2.90347  2.73739  3.18146  2.89801  2.37887  2.77519  2.98518  4.58477  3.61503
          0.00669  5.62895  5.78447  0.61958  0.77255  0.27606  1.42200
    343   2.82474  4.72707  5.37376  4.72634  1.70808  4.48279  4.61966  2.79714  4.26686  1.40686  2.58872  4.53893  4.95601  4.64507  4.19898  2.26290  2.64565  2.60736  4.72569  3.86453   1309 l x - -
          2.68618  4.42225  2.77519  2.73123  3.46354  2.40513  3.72494  3.29354  2.67741  2.69355  4.24690  2.90347  2.73739  3.18146  2.89801  2.37887  2.77519  2.98518  4.58477  3.61503
          0.00531  5.85899  6.01401  0.61958  0.77255  0.67695  0.70961
    344   3.56261  5.99400  3.75377  2.49640  5.33078  4.34224  4.48974  4.63895  3.07129  4.09039  4.99943  3.82467  4.74112  0.49342  3.30243  3.47581  3.83530  4.38711  5.35317  4.93784   1310 Q x - -
          2.68617  4.42225  2.77520  2.73123  3.46354  2.40513  3.72495  3.29354  2.67741  2.69354  4.24690  2.90347  2.73739  3.18146  2.89801  2.37887  2.77520  2.98518  4.58473  3.61503
          0.00531  5.72667  6.19549  0.66126  0.72608  0.63502  0.75486
    345   1.53448  3.49712  4.19888  3.83724  4.14728  1.88715  4.57078  3.44061  3.81152  3.08125  2.92092  4.15493  4.32642  4.09176  3.99462  1.76985  2.67404  3.09883  5.25316  3.43313   1316 a x - -
          2.68618  4.42225  2.77519  2.73123  3.46354  2.40513  3.72494  3.29354  2.67741  2.69355  4.24690  2.90347  2.73739  3.18146  2.89801  2.37887  2.77519  2.98518  4.58477  3.61503
          0.00422  5.86677  6.58912  0.61958  0.77255  0.65957  0.72789
    346   3.37452  4.71440  3.58836  3.46777  4.62213  4.23443  0.53150  4.01675  3.40213  3.65120  4.53832  3.94288  4.56316  3.72641  3.59619  3.43004  3.57678  3.66693  5.97794  3.56857   1317 H x - -
          2.68618  4.42225  2.77519  2.73123  3.46354  2.40513  3.72494  3.29354  2.67741  2.69355  4.24690  2.90347  2.73739  3.18146  2.89801  2.37887  2.77519  2.98518  4.58477  3.61503
          0.00464  5.86771  6.31964  0.61958  0.77255  0.66452  0.72262
    347   3.26800  4.70840  5.15510  3.91347  1.63835  4.48359  4.71141  2.46323  4.55914  1.01779  3.24438  4.58173  4.71252  4.31714  3.96922  3.85105  3.50245  2.48069  4.69495  3.86793   1318 l x - -
          2.68618  4.42225  2.77519  2.73123  3.46354  2.40513  3.72494  3.29354  2.67741  2.69355  4.24690  2.90347  2.73739  3.18146  2.89801  2.37887  2.77519  2.98518  4.58477  3.61503
          0.00664  5.86729  5.57546  0.61958  0.77255  0.66692  0.72009
    348   2.77310  5.58938  3.36648  2.91570  4.12751  2.88402  3.92601  1.37086  3.00967  3.67854  4.46820  3.13323  4.12578  2.95475  3.40209  2.29445  2.29052  2.96696  6.08252  4.37867   1319 i x - -
          2.68620  4.42244  2.77539  2.73092  3.46377  2.40531  3.72509  3.29359  2.67759  2.69373  4.24705  2.90365  2.73717  3.18168  2.89821  2.37863  2.77421  2.98533  4.58500  3.61519
          0.28472  3.14220  1.58678  1.55704  0.23668  0.64938  0.73892
    349   2.38229  4.15888  3.98215  3.26495  3.78998  3.94526  4.59083  3.13421  3.76799  2.60949  3.77231  4.11355  3.86770  3.50361  4.05688  2.94294  2.80934  0.91956  5.42238  3.95346   1331 v x - -
          2.68618  4.42225  2.77519  2.73123  3.46354  2.40513  3.72494  3.29354  2.67741  2.69355  4.24690  2.90347  2.73739  3.18146  2.89801  2.37887  2.77519  2.98518  4.58477  3.61503
          0.05595  5.64133  2.97866  0.61958  0.77255  1.40403  0.28184
    350   3.03515  5.46208  2.88290  2.58130  4.95334  0.95449  3.99464  4.21596  2.84293  3.70156  4.59088  2.95039  4.03815  3.03744  3.34672  2.79084  3.24313  3.47406  6.07420  4.51852   1332 g x - -
          2.68618  4.42225  2.77519  2.73123  3.46354  2.40513  3.72494  3.29354  2.67741  2.69355  4.24690  2.90347  2.73739  3.18146  2.89801  2.37887  2.77519  2.98518  4.58477  3.61503
          0.26497  5.59341  1.47381  0.61958  0.77255  1.34557  0.30163
    351   2.68674  5.50082  3.22462  2.26723  4.50162  2.88401  3.75248  4.30027  2.48061  3.60849  4.48852  2.95898  3.85134  2.25359  2.78516  1.51023  3.04138  3.80544  4.15591  4.42426   1333 s x - -
          2.68618  4.42225  2.77519  2.73123  3.46354  2.40513  3.72494  3.29354  2.67741  2.69355  4.24690  2.90347  2.73739  3.18146  2.89801  2.37887  2.77519  2.98518  4.58477  3.61503
          0.05227  5.36451  3.07383  0.61958  0.77255  1.65999  0.21089
    352   2.57606  4.65355  4.25274  3.65928  3.15556  3.09160  3.49925  2.82481  3.55219  2.64039  3.39879  3.92637  3.22336  3.47359  3.74267  2.91365  1.49052  1.96532  5.25395  3.71619   1334 t . - -
          2.68600  4.42236  2.77529  2.73131  3.46362  2.40523  3.72499  3.29337  2.67747  2.69359  4.24700  2.90357  2.73736  3.18151  2.89811  2.37897  2.77498  2.98471  4.58488  3.61498
          0.13275  2.12550  5.30937  0.50497  0.92513  1.56746  0.23392
    353   3.04777  5.15571  3.74588  3.29363  4.59516  3.31586  4.42749  3.78692  3.40726  3.65290  4.50238  3.75059  0.65324  3.72874  3.81789  2.73585  3.40098  3.45995  5.94742  4.35755   1337 P x - -
          2.68618  4.42225  2.77519  2.73123  3.46354  2.40513  3.72494  3.29354  2.67741  2.69355  4.24690  2.90347  2.73739  3.18146  2.89801  2.37887  2.77519  2.98518  4.58477  3.61503
          0.03106  5.39573  3.64779  0.61958  0.77255  0.64113  0.74802
    354   2.05615  5.29728  3.12007  2.85155  4.85771  2.70181  4.16642  4.09260  2.57104  3.81900  4.73458  3.04918  3.38393  2.80862  3.08116  1.46000  2.38086  3.70611  5.55751  4.58079   1338 s x - -
          2.68618  4.42225  2.77519  2.73123  3.46354  2.40513  3.72494  3.29354  2.67741  2.69355  4.24690  2.90347  2.73739  3.18146  2.89801  2.37887  2.77519  2.98518  4.58477  3.61503
          0.13230  5.65603  2.11669  0.61958  0.77255  0.20092  1.70365
    355   2.96696  5.72981  3.07408  2.45980  4.35164  2.03686  4.17088  4.07001  2.71621  2.56620  4.76480  3.03610  3.52054  2.29146  2.24109  2.60680  2.84417  3.47409  5.34378  3.39600   1339 g . - -
          2.68618  4.42225  2.77519  2.73123  3.46354  2.40513  3.72494  3.29354  2.67741  2.69355  4.24690  2.90347  2.73739  3.18146  2.89801  2.37887  2.77519  2.98518  4.58477  3.61503
          0.03798  5.78784  3.37532  0.61958  0.77255  1.02299  0.44553
    356   2.29277  5.66934  2.58488  2.49170  4.50735  2.27624  4.07135  3.65124  2.79763  3.11705  4.00084  3.10213  3.97184  2.73617  3.26973  1.93152  2.77466  2.79660  4.58919  4.42002   1340 s . - -
          2.68445  4.42310  2.77626  2.73241  3.46345  2.40399  3.72616  3.29413  2.67826  2.69429  4.24828  2.90339  2.73594  3.18248  2.89917  2.37781  2.77516  2.98451  4.58548  3.61535
          0.66791  0.72245  6.40129  1.49203  0.25478  0.41135  1.08695
    357   2.01736  5.83353  2.20953  2.31156  5.07526  3.59741  4.15031  4.39440  2.72190  3.40587  4.79229  2.58301  3.56279  2.36849  2.98158  2.32658  2.37428  3.32313  6.26573  4.67304   1362 a x - -
          2.68618  4.42225  2.77519  2.73123  3.46354  2.40513  3.72494  3.29354  2.67741  2.69355  4.24690  2.90347  2.73739  3.18146  2.89801  2.37887  2.77519  2.98518  4.58477  3.61503
          0.28940  5.85638  1.39260  0.61958  0.77255  0.49749  0.93663
    358   3.23247  4.63280  5.17395  4.48355  2.92542  4.41647  3.82657  2.06731  4.28436  1.16317  3.00476  4.56523  4.78054  2.24895  4.37824  3.44167  3.37013  2.40059  4.85902  3.16234   1363 l x - -
          2.68618  4.42225  2.77519  2.73123  3.46354  2.40513  3.72494  3.29354  2.67741  2.69355  4.24690  2.90347  2.73739  3.18146  2.89801  2.37887  2.77519  2.98518  4.58477  3.61503
          0.00549  5.60256  6.32490  0.61958  0.77255  1.49156  0.25492
    359   2.09349  5.57696  3.41891  2.47699  4.65155  3.61557  4.09775  3.06923  2.32272  3.36325  3.76359  3.08843  3.84564  2.12256  2.98310  2.86693  2.27907  2.42954  6.03616  4.27998   1364 a x - -
          2.68618  4.42225  2.77519  2.73123  3.46354  2.40513  3.72494  3.29354  2.67741  2.69355  4.24690  2.90347  2.73739  3.18146  2.89801  2.37887  2.77519  2.98518  4.58477  3.61503
          0.00549  5.60325  6.32559  0.61958  0.77255  1.45411  0.26606
    360   1.76417  5.30676  2.87813  2.21860  5.02962  3.55160  3.80191  4.40341  2.57329  3.71156  4.65505  2.83371  4.31196  2.70625  2.87723  2.15189  1.99740  4.05665  5.80931  4.49596   1365 a x - -
          2.68618  4.42225  2.77519  2.73123  3.46354  2.40513  3.72494  3.29354  2.67741  2.69355  4.24690  2.90347  2.73739  3.18146  2.89801  2.37887  2.77519  2.98518  4.58477  3.61503
          0.00678  5.60834  5.78030  0.61958  0.77255  1.42957  0.27366
    361   2.06470  5.05908  3.78090  3.25564  4.27397  3.75148  4.31922  3.28982  3.10997  2.69015  3.62562  1.62756  4.16410  3.14633  3.30970  2.90687  2.31522  2.13693  5.69254  4.41616   1366 n x - -
          2.68618  4.42225  2.77519  2.73123  3.46354  2.40513  3.72494  3.29354  2.67741  2.69355  4.24690  2.90347  2.73739  3.18146  2.89801  2.37887  2.77519  2.98518  4.58477  3.61503
          0.01429  5.61396  4.55268  0.61958  0.77255  1.28731  0.32298
    362   3.24469  3.91691  5.24499  4.62891  2.65639  4.44162  4.69831  2.08853  4.06040  1.12167  1.94150  4.60736  4.80507  3.96961  4.41597  3.72213  3.40516  2.57916  4.70070  3.40475   1367 l x - -
          2.68618  4.42225  2.77520  2.73123  3.46354  2.40513  3.72495  3.29354  2.67741  2.69354  4.24690  2.90345  2.73740  3.18147  2.89798  2.37887  2.77520  2.98519  4.58477  3.61503
          0.01011  4.97753  5.75315  0.57637  0.82539  1.37630  0.29104
    363   2.31207  5.70235  3.16375  1.93637  5.04849  3.20136  4.05163  4.53521  2.14605  3.96837  4.52882  2.37696  4.33576  1.97000  2.21722  2.81991  3.27124  3.83506  5.29923  4.53134   1370 e x - -
          2.68618  4.42225  2.77519  2.73123  3.46354  2.40513  3.72494  3.29354  2.67741  2.69355  4.24690  2.90347  2.73739  3.18146  2.89801  2.37887  2.77519  2.98518  4.58477  3.61503
          0.00664  5.63632  5.79183  0.61958  0.77255  0.29575  1.36247
    364   1.84320  5.23570  3.16985  2.69863  4.58422  2.58954  4.23157  4.47156  2.68495  3.34339  4.52524  3.32901  4.40790  2.51550  1.74287  2.20855  2.81801  4.10758  5.92902  4.71951   1371 r x - -
          2.68618  4.42225  2.77520  2.73123  3.46354  2.40513  3.72495  3.29354  2.67741  2.69355  4.24690  2.90347  2.73740  3.18147  2.89801  2.37887  2.77520  2.98519  4.58443  3.61503
          0.23269  5.05000  1.60350  0.53228  0.88495  0.54178  0.87159
    365   3.49997  4.91804  5.41164  4.83786  0.75517  4.68925  4.77444  3.23161  4.63104  2.39117  3.80236  4.37599  4.94030  4.73550  4.64123  3.97454  3.35979  3.15352  4.77819  1.85368   1373 f x - -
          2.68618  4.42225  2.77519  2.73123  3.46354  2.40513  3.72494  3.29354  2.67741  2.69355  4.24690  2.90347  2.73739  3.18146  2.89801  2.37887  2.77519  2.98518  4.58477  3.61503
          0.00521  5.65478  6.37713  0.61958  0.77255  1.37268  0.29226
    366   1.72280  3.62117  4.25876  3.37405  3.99164  3.71635  4.21778  2.51828  3.30299  2.94062  3.89398  3.76499  4.66704  3.84540  3.82208  2.98920  1.46150  2.14318  4.82330  4.21063   1374 t x - -
          2.68617  4.42226  2.77520  2.73124  3.46354  2.40513  3.72495  3.29355  2.67741  2.69355  4.24690  2.90347  2.73740  3.18143  2.89796  2.37887  2.77517  2.98519  4.58477  3.61504
          0.01480  4.34296  6.37928  0.45542  1.00562  0.21017  1.66307
    367   0.96662  5.84726  2.23325  2.50494  4.74519  3.76000  4.26406  4.56259  2.72199  4.03440  4.72634  3.08218  4.36127  2.99013  3.32115  2.61866  3.32126  4.16440  6.28039  4.86986   1376 a x - -
          2.68618  4.42225  2.77519  2.73123  3.46354  2.40513  3.72494  3.29354  2.67741  2.69355  4.24690  2.90347  2.73739  3.18146  2.89801  2.37887  2.77519  2.98518  4.58477  3.61503
          0.47952  5.88306  0.97250  0.61958  0.77255  0.56331  0.84239
    368   2.50335  4.53383  4.91988  4.00109  3.32159  4.09564  4.60356  2.50598  4.04827  0.82479  3.31318  4.26263  4.31329  4.02242  3.93797  3.56857  3.02141  2.53943  5.15280  3.97247   1377 l x - -
          2.68618  4.42225  2.77519  2.73123  3.46354  2.40513  3.72494  3.29354  2.67741  2.69355  4.24690  2.90347  2.73739  3.18146  2.89801  2.37887  2.77519  2.98518  4.58477  3.61503
          0.00776  5.41038  5.72684  0.61958  0.77255  1.76219  0.18834
    369   2.79460  5.57085  2.85368  2.58522  4.91271  1.34364  3.83145  4.07101  2.30383  3.85744  4.61238  2.96893  4.06880  2.68292  3.06145  2.79177  2.56717  3.54412  6.00544  4.50363   1378 g x - -
          2.68618  4.42225  2.77519  2.73123  3.46354  2.40513  3.72494  3.29354  2.67741  2.69355  4.24690  2.90347  2.73739  3.18146  2.89801  2.37887  2.77519  2.98518  4.58477  3.61503
          0.79057  5.41198  0.61258  0.61958  0.77255  0.13186  2.09119
    370   1.57448  4.76421  4.07156  3.54888  3.82084  4.02666  4.45029  3.15527  3.21606  1.16870  3.53878  3.88346  4.52116  3.48738  3.59907  3.30342  2.95564  2.75304  5.35974  4.02045   1379 l x - -
          2.68632  4.42244  2.77539  2.73143  3.46358  2.40532  3.72514  3.29361  2.67760  2.69141  4.24605  2.90366  2.73759  3.18166  2.89820  2.37906  2.77539  2.98520  4.58496  3.61522
          0.36519  1.20903  4.89926  0.06120  2.82410  1.68718  0.20462
    371   1.84227  3.58434  3.35194  3.07191  4.42259  1.13638  4.24659  3.81941  3.08487  3.33804  4.17501  3.34291  4.39383  3.42385  3.42725  2.73717  3.32048  3.26764  5.75097  4.45067   1381 g x - -
          2.68435  4.42254  2.77561  2.73166  3.46408  2.40448  3.72549  3.29364  2.67770  2.69403  4.24744  2.90351  2.73787  3.18191  2.89831  2.37832  2.77498  2.98540  4.58479  3.61558
          0.37765  1.16318  6.19423  0.96622  0.47887  0.14730  1.98803
    372   2.65463  4.65656  4.07542  4.50995  3.75905  3.53444  4.92233  2.96444  4.38636  1.45882  3.87140  4.47051  4.93298  4.54983  4.53683  3.60367  3.42860  0.92913  5.45367  4.11679   1387 v x - -
          2.68632  4.42242  2.77527  2.73138  3.46376  2.40531  3.72517  3.29370  2.67728  2.69357  4.24712  2.90367  2.73711  3.18169  2.89822  2.37821  2.77486  2.98522  4.58499  3.61525
          0.26640  1.47354  5.34789  0.05366  2.95181  0.53578  0.88000
    373   3.34294  5.88194  2.00293  0.73182  5.14968  3.93151  4.01163  4.65531  2.81040  3.98389  4.92465  3.52735  4.51786  3.24611  3.56696  3.30286  3.44679  3.98838  6.10740  4.60789   1389 e x - -
          2.68617  4.42225  2.77520  2.73122  3.46354  2.40512  3.72494  3.29354  2.67741  2.69355  4.24690  2.90347  2.73740  3.18146  2.89801  2.37887  2.77519  2.98518  4.58477  3.61503
          0.00609  5.48305  6.25965  0.59234  0.80526  0.55818  0.84922
    374   3.08887  3.49570  5.40860  4.57639  3.62951  4.37231  4.79252  2.36551  4.57733  2.73000  3.87030  4.61284  4.64264  4.66644  4.58455  3.81028  3.30681  0.61667  3.91795  4.26269   1392 V x - -
          2.68618  4.42222  2.77518  2.73124  3.46353  2.40513  3.72493  3.29353  2.67741  2.69355  4.24690  2.90346  2.73739  3.18147  2.89801  2.37886  2.77519  2.98519  4.58477  3.61504
          0.00558  5.75732  6.02819  0.79418  0.60139  0.53501  0.88108
    375   0.65654  5.26080  4.05075  3.42691  4.39683  4.24613  3.39917  3.69439  3.46063  3.12173  3.77332  3.90931  4.31375  2.93766  3.81541  3.15054  3.26041  3.28556  5.82026  4.35373   1410 A x - -
          2.68618  4.42225  2.77519  2.73123  3.46354  2.40513  3.72494  3.29354  2.67741  2.69355  4.24690  2.90347  2.73739  3.18146  2.89801  2.37887  2.77519  2.98518  4.58477  3.61503
          0.00479  5.88218  6.22155  0.61958  0.77255  0.55467  0.85392
    376   3.38458  4.81744  5.41574  4.79996  3.32732  4.45783  4.94840  1.11119  4.58309  2.22819  3.49266  4.62932  4.72266  4.20332  4.58843  3.92627  3.60072  2.14862  5.26089  1.60637   1411 i x - -
          2.68618  4.42225  2.77519  2.73123  3.46354  2.40513  3.72494  3.29354  2.67741  2.69355  4.24690  2.90347  2.73739  3.18146  2.89801  2.37887  2.77519  2.98518  4.58477  3.61503
          0.00415  5.88155  6.60389  0.61958  0.77255  0.54647  0.86510
    377   2.98936  5.55662  5.82672  5.70508  6.24890  4.11753  6.37566  5.72185  5.63286  5.14130  6.18601  4.74875  5.16705  5.78679  5.19261  3.10510  0.19360  4.49773  7.60427  6.55060   1412 T x - -
          2.68618  4.42225  2.77520  2.73123  3.46354  2.40513  3.72495  3.29354  2.67741  2.69355  4.24690  2.90347  2.73740  3.18147  2.89794  2.37887  2.77520  2.98519  4.58477  3.61503
          0.00804  5.01300  6.60500  0.52318  0.89804  0.54155  0.87190
    378   4.13849  6.79117  3.25808  0.26375  6.09264  4.29931  4.71558  5.61551  3.72710  5.06876  5.51760  3.83056  5.08405  3.79105  4.13380  3.85062  4.19695  5.16739  7.20215  5.45800   1414 E x - -
          2.68618  4.42225  2.77519  2.73123  3.46354  2.40513  3.72494  3.29354  2.67741  2.69355  4.24690  2.90347  2.73739  3.18146  2.89801  2.37887  2.77519  2.98518  4.58477  3.61503
          0.00415  5.88357  6.60592  0.61958  0.77255  0.51448  0.91083
    379   3.34203  4.86050  5.21094  4.84192  3.48033  4.57843  4.93208  2.70843  4.62724  0.54853  2.89725  4.82625  4.91447  4.75410  4.63343  3.88863  3.55713  2.49104  5.48192  4.12316   1415 L x - -
          2.68618  4.42225  2.77519  2.73123  3.46354  2.40513  3.72494  3.29354  2.67741  2.69355  4.24690  2.90347  2.73739  3.18146  2.89801  2.37887  2.77519  2.98518  4.58477  3.61503
          0.00565  5.88643  5.85804  0.61958  0.77255  0.52719  0.89224
    380   3.93585  6.37935  0.31112  3.20907  5.94340  3.79778  4.51247  5.24769  3.77367  4.71378  5.76706  3.81605  4.91947  4.10640  4.49477  3.82248  3.28710  4.73134  7.11173  5.62873   1416 D x - -
          2.68618  4.42225  2.77519  2.73123  3.46354  2.40513  3.72494  3.29354  2.67741  2.69355  4.24690  2.90347  2.73739  3.18146  2.89801  2.37887  2.77519  2.98518  4.58477  3.61503
          0.23488  5.88493  1.57720  0.61958  0.77255  0.53704  0.87821
    381   3.78122  5.11055  5.20310  5.16110  4.35315  5.16721  5.62073  0.71411  4.63612  3.02718  3.75323  5.12488  5.48445  5.29868  5.18132  4.42906  3.82715  1.19621  6.08847  4.89101   1417 i x - -
          2.68618  4.42225  2.77519  2.73123  3.46354  2.40513  3.72494  3.29354  2.67741  2.69355  4.24690  2.90347  2.73739  3.18146  2.89801  2.37887  2.77519  2.98518  4.58477  3.61503
          0.00521  5.65526  6.37760  0.61958  0.77255  1.38369  0.28855
    382   2.73655  5.42311  3.41908  2.91447  4.80440  3.84142  3.28084  4.39686  2.60804  3.83692  4.61553  3.20584  4.35142  3.21829  0.88117  2.73512  3.22126  3.89366  4.56786  4.14538   1418 r x - -
          2.68618  4.42225  2.77519  2.73123  3.46354  2.40513  3.72494  3.29354  2.67741  2.69355  4.24690  2.90347  2.73739  3.18146  2.89801  2.37887  2.77519  2.98518  4.58477  3.61503
          0.00951  5.65390  5.12231  0.61958  0.77255  0.19716  1.72069
    383   3.14123  3.88843  5.39672  4.73581  2.35049  4.32585  2.51065  1.49141  4.43038  2.37759  1.83443  4.54373  4.61517  4.53873  4.18415  3.46459  2.79858  2.59865  5.43696  3.63376   1419 i x - -
          2.68618  4.42225  2.77519  2.73123  3.46354  2.40513  3.72494  3.29354  2.67741  2.69355  4.24690  2.90347  2.73739  3.18146  2.89801  2.37887  2.77519  2.98518  4.58477  3.61503
          0.10074  5.88019  2.37473  0.61958  0.77255  0.56045  0.84618
    384   2.30106  5.78499  3.03192  2.41742  5.01820  3.45621  4.09911  4.42708  2.41687  3.15263  4.75794  2.78303  3.09205  2.68638  3.18591  2.03969  2.05104  2.76791  6.21824  4.42363   1420 s x - -
          2.68618  4.42225  2.77519  2.73123  3.46354  2.40513  3.72494  3.29354  2.67741  2.69355  4.24690  2.90347  2.73739  3.18146  2.89801  2.37887  2.77519  2.98518  4.58477  3.61503
          0.19907  5.78403  1.72918  0.61958  0.77255  0.33272  1.26219
    385   2.92290  5.71184  3.04628  2.65393  4.94180  2.14522  4.13945  4.05366  2.75665  2.81917  4.47737  2.15338  3.96200  2.99982  3.17627  1.80226  2.35352  3.41551  5.57004  4.63287   1421 s x - -
          2.68618  4.42225  2.77519  2.73123  3.46354  2.40513  3.72494  3.29354  2.67741  2.69355  4.24690  2.90347  2.73739  3.18146  2.89801  2.37887  2.77519  2.98518  4.58477  3.61503
          0.09780  5.70272  2.40979  0.61958  0.77255  0.28185  1.40400
    386   1.80739  5.10927  3.46764  3.15549  4.26456  3.14524  4.40736  3.71556  3.03538  1.37326  3.92542  2.97780  3.55531  3.23552  3.57070  3.07302  2.46816  3.03216  5.44883  4.52182   1422 l x - -
          2.68615  4.42231  2.77516  2.73125  3.46353  2.40510  3.72507  3.29366  2.67744  2.69364  4.24702  2.90341  2.73735  3.18139  2.89798  2.37889  2.77507  2.98516  4.58489  3.61515
          0.52208  2.56719  1.10877  0.60453  0.79039  0.45789  1.00134
    387   2.91747  5.48685  3.08689  2.84687  4.76980  3.68264  4.16320  4.21016  2.93543  3.68182  4.55749  3.16038  0.83070  3.19787  3.29070  2.94735  3.27945  3.76382  5.15808  4.60537   1429 p x - -
          2.68618  4.42225  2.77519  2.73123  3.46354  2.40513  3.72494  3.29354  2.67741  2.69355  4.24690  2.90347  2.73739  3.18146  2.89801  2.37887  2.77519  2.98518  4.58477  3.61503
          0.05084  5.49157  3.09111  0.61958  0.77255  0.96563  0.47924
    388   1.56309  4.42162  3.05187  2.34427  4.73326  3.43319  4.02698  4.13529  2.80305  3.85324  4.45184  3.09576  2.82008  2.96387  3.16768  1.98780  2.84528  2.90856  6.06516  4.11315   1430 a . - -
          2.68618  4.42225  2.77519  2.73123  3.46354  2.40513  3.72494  3.29354  2.67741  2.69355  4.24690  2.90347  2.73739  3.18146  2.89801  2.37887  2.77519  2.98518  4.58477  3.61503
          0.09519  5.58043  2.44150  0.61958  0.77255  1.52909  0.24428
    389   2.88214  5.53285  2.69437  2.84025  4.84239  3.68224  4.09393  4.19708  2.82890  3.58743  4.54240  2.49078  3.83961  3.16619  3.32164  1.92755  1.26209  3.80278  5.84291  4.16737   1431 t . - -
          2.68601  4.42241  2.77510  2.73132  3.46369  2.40517  3.72511  3.29346  2.67757  2.69351  4.24706  2.90334  2.73745  3.18135  2.89813  2.37879  2.77512  2.98518  4.58493  3.61501
          0.12471  2.25995  4.35114  0.84545  0.56101  1.12864  0.39078
    390   1.81653  4.57612  2.06514  2.17934  5.00354  3.74033  4.11539  4.48828  2.75795  3.92972  4.70136  3.18103  2.84529  2.73237  3.26273  2.14165  2.49239  3.89802  5.60946  4.61542   1439 a x - -
          2.68618  4.42225  2.77519  2.73123  3.46354  2.40513  3.72494  3.29354  2.67741  2.69355  4.24690  2.90347  2.73739  3.18146  2.89801  2.37887  2.77519  2.98518  4.58477  3.61503
          0.01450  5.57294  4.54760  0.61958  0.77255  1.47073  0.26105
    391   1.44489  5.66214  2.90939  2.11605  5.00585  3.72714  4.04304  4.35727  2.70495  3.94040  4.70320  3.06848  3.96613  2.73353  3.26896  1.91701  2.55273  3.71444  6.09563  4.68542   1440 a x - -
          2.68618  4.42225  2.77519  2.73123  3.46354  2.40513  3.72494  3.29354  2.67741  2.69355  4.24690  2.90347  2.73739  3.18146  2.89801  2.37887  2.77519  2.98518  4.58477  3.61503
          0.00566  5.57331  6.29566  0.61958  0.77255  1.29884  0.31862
    392   2.09722  5.17434  2.69321  2.79890  4.65167  2.38204  4.17118  3.96630  2.14934  2.08620  4.03323  2.65218  4.36902  2.96443  3.31934  2.88685  2.97697  3.20757  4.06048  4.34583   1441 l x - -
          2.68618  4.42225  2.77519  2.73123  3.46354  2.40513  3.72494  3.29354  2.67741  2.69355  4.24690  2.90347  2.73739  3.18146  2.89801  2.37887  2.77519  2.98518  4.58477  3.61503
          0.00547  5.60654  6.32889  0.61958  0.77255  1.46783  0.26192
    393   2.97147  4.75983  4.31568  3.21286  3.08421  4.31697  4.38331  2.96578  3.74860  0.85953  3.71814  4.14141  4.49898  2.86258  3.28350  3.51968  3.26395  2.66638  4.86995  3.66348   1442 l x - -
          2.68617  4.42225  2.77519  2.73123  3.46354  2.40513  3.72494  3.29354  2.67741  2.69355  4.24690  2.90347  2.73739  3.18146  2.89801  2.37887  2.77519  2.98518  4.58477  3.61503
          0.00603  5.46521  6.33046  0.62163  0.77018  1.10925  0.40019
    394   1.50920  5.70946  3.12953  1.89509  4.94278  3.73998  4.12102  4.27648  2.57476  3.78500  4.62846  3.14739  4.17186  2.44511  2.83807  2.83070  2.21816  3.54895  6.14273  4.64904   1445 a x - -
          2.68618  4.42225  2.77519  2.73123  3.46354  2.40513  3.72494  3.29354  2.67741  2.69355  4.24690  2.90347  2.73739  3.18146  2.89801  2.37887  2.77519  2.98518  4.58477  3.61503
          0.00520  5.65680  6.37915  0.61958  0.77255  1.32344  0.30954
    395   2.62281  5.24696  3.31471  2.84445  4.34053  3.76280  4.22600  3.83628  2.64890  2.72262  4.24113  3.37806  4.41867  1.23871  2.84965  3.12178  2.30301  3.25177  4.58074  4.03994   1446 q x - -
          2.68618  4.42225  2.77519  2.73123  3.46354  2.40513  3.72494  3.29354  2.67741  2.69355  4.24690  2.90347  2.73739  3.18146  2.89801  2.37887  2.77519  2.98518  4.58477  3.61503
          0.00518  5.66227  6.38461  0.61958  0.77255  0.27530  1.42439
    396   2.68796  5.82993  3.42264  2.89046  5.16871  3.74817  4.00901  4.65028  2.90272  3.91117  4.87285  3.44474  3.32152  0.75454  3.46294  2.65994  3.32286  4.12748  6.26635  4.85900   1447 q x - -
          2.68618  4.42225  2.77519  2.73123  3.46354  2.40513  3.72494  3.29354  2.67741  2.69355  4.24690  2.90347  2.73739  3.18146  2.89801  2.37887  2.77519  2.98518  4.58477  3.61503
          0.00424  5.86096  6.58331  0.61958  0.77255  0.47216  0.97725
    397   1.18406  5.59082  3.54799  2.95302  5.14614  3.07186  4.25782  4.28888  2.30423  3.84484  4.65184  3.54267  3.23535  2.95009  2.84838  2.28701  2.53746  3.53892  6.25594  4.78967   1448 a x - -
          2.68618  4.42225  2.77519  2.73123  3.46354  2.40513  3.72494  3.29354  2.67741  2.69355  4.24690  2.90347  2.73739  3.18146  2.89801  2.37887  2.77519  2.98518  4.58477  3.61503
          0.00416  5.87992  6.60226  0.61958  0.77255  0.54733  0.86391
    398   2.31999  5.84856  2.57833  2.08359  5.19456  3.94758  4.29614  3.97915  2.25808  3.75197  4.74527  2.33915  4.32889  2.58323  2.79046  2.58231  1.95411  3.54879  6.28069  4.59161   1449 t x - -
          2.68618  4.42225  2.77519  2.73123  3.46354  2.40513  3.72494  3.29354  2.67741  2.69355  4.24690  2.90347  2.73739  3.18146  2.89801  2.37887  2.77519  2.98518  4.58477  3.61503
          0.00416  5.87992  6.60226  0.61958  0.77255  0.54733  0.86391
    399   2.67090  5.15768  0.91229  2.79831  4.69221  3.79716  3.98839  3.02235  3.06313  3.70716  4.63602  2.83550  4.32204  3.08612  3.45053  3.13547  3.50947  3.02863  6.19310  4.65125   1450 d x - -
          2.68618  4.42225  2.77519  2.73123  3.46354  2.40513  3.72494  3.29354  2.67741  2.69355  4.24690  2.90347  2.73739  3.18146  2.89801  2.37887  2.77519  2.98518  4.58477  3.61503
          0.00417  5.87824  6.60059  0.61958  0.77255  0.54733  0.86391
    400   5.90463  6.29968  5.91914  6.69309  2.26898  6.33993  4.62546  5.48470  6.16334  4.28066  5.99577  5.84955  6.58368  4.93479  5.46558  5.74950  6.08870  5.42746  3.10484  0.24387   1451 Y x - -
          2.68618  4.42225  2.77519  2.73123  3.46354  2.40513  3.72494  3.29354  2.67741  2.69355  4.24690  2.90347  2.73739  3.18146  2.89801  2.37887  2.77519  2.98518  4.58477  3.61503
          0.00417  5.87824  6.60059  0.61958  0.77255  0.51691  0.90723
    401   1.73801  5.79798  3.50716  2.35792  5.00509  2.78155  4.12211  4.33749  2.33906  3.43302  4.24836  3.26247  4.34277  2.42892  3.07968  2.86560  2.78216  2.39997  4.59301  2.98618   1452 a x - -
          2.68618  4.42225  2.77519  2.73123  3.46354  2.40513  3.72494  3.29354  2.67741  2.69355  4.24690  2.90347  2.73739  3.18146  2.89801  2.37887  2.77519  2.98518  4.58477  3.61503
          0.00416  5.88104  6.60339  0.61958  0.77255  0.52930  0.88920
    402   2.22444  5.23277  2.62358  2.57823  4.54892  4.02410  4.05000  4.53410  2.71339  4.04846  4.63532  1.64190  4.38003  3.14879  3.07002  2.41473  1.83491  3.98043  6.27764  3.77376   1453 n x - -
          2.68618  4.42225  2.77519  2.73123  3.46354  2.40513  3.72494  3.29354  2.67741  2.69355  4.24690  2.90347  2.73739  3.18146  2.89801  2.37887  2.77519  2.98518  4.58477  3.61503
          0.00471  5.88104  6.26469  0.61958  0.77255  0.51766  0.90612
    403   2.42111  4.71226  5.35159  4.78052  3.64139  4.36815  4.94456  2.49881  4.56813  2.70817  3.20453  4.76988  4.84560  4.70168  4.58058  3.19227  2.39078  0.81535  5.44171  3.57108   1454 v x - -
          2.68618  4.42225  2.77519  2.73123  3.46354  2.40513  3.72494  3.29354  2.67741  2.69355  4.24690  2.90347  2.73739  3.18146  2.89801  2.37887  2.77519  2.98518  4.58477  3.61503
          0.00549  5.88155  5.92091  0.61958  0.77255  0.52596  0.89401
    404   2.62099  4.78323  5.41058  4.66145  2.87412  4.61298  4.94710  2.17566  4.54502  2.32793  3.52645  4.68480  4.93465  4.68858  4.58611  3.49580  2.29927  0.94502  5.43958  3.86617   1455 v x - -
          2.68615  4.42226  2.77520  2.73124  3.46355  2.40514  3.72495  3.29355  2.67740  2.69354  4.24681  2.90347  2.73740  3.18147  2.89799  2.37886  2.77520  2.98519  4.58478  3.61504
          0.00657  5.48521  6.03257  0.81931  0.58113  0.53461  0.88165
    405   2.33629  5.71926  2.85238  2.66869  5.19527  2.14238  4.11702  4.68214  1.96997  4.01844  4.83266  2.24155  4.50209  2.68506  2.39373  2.31181  2.86716  4.12993  6.28084  4.78870   1463 k x - -
          2.68618  4.42225  2.77519  2.73123  3.46354  2.40513  3.72494  3.29354  2.67741  2.69355  4.24690  2.90347  2.73739  3.18146  2.89801  2.37887  2.77519  2.98518  4.58477  3.61503
          0.00458  5.87918  6.33325  0.61958  0.77255  0.53837  0.87635
    406   0.79873  5.24055  3.75709  2.86277  4.53467  3.23843  4.42553  3.59330  3.17680  3.71967  4.55021  3.73237  4.46224  3.56835  3.60482  2.14169  3.17120  3.43001  5.99237  4.32581   1464 a x - -
          2.68618  4.42225  2.77519  2.73123  3.46354  2.40513  3.72494  3.29354  2.67741  2.69355  4.24690  2.90347  2.73739  3.18146  2.89801  2.37887  2.77519  2.98518  4.58477  3.61503
          0.00416  5.87903  6.60138  0.61958  0.77255  0.54229  0.87088
    407   3.02811  0.47574  4.92645  4.67519  3.83354  4.53224  4.80935  3.10395  4.39474  3.04354  4.04996  4.73250  4.99538  4.66722  4.56772  3.87666  3.72888  3.09558  5.52486  3.84351   1465 C x - -
          2.68618  4.42225  2.77519  2.73123  3.46354  2.40513  3.72494  3.29354  2.67741  2.69355  4.24690  2.90347  2.73739  3.18146  2.89801  2.37887  2.77519  2.98518  4.58477  3.61503
          0.00515  5.87903  6.05714  0.61958  0.77255  0.53626  0.87931
    408   2.88215  4.71601  5.10931  4.08119  3.61913  4.40752  4.84302  2.88484  3.01439  0.96786  2.79910  3.71863  4.59336  3.82741  3.48299  3.80456  3.52665  1.84894  5.36955  3.96686   1466 l x - -
          2.68618  4.42225  2.77519  2.73123  3.46354  2.40513  3.72494  3.29354  2.67741  2.69355  4.24690  2.90347  2.73739  3.18146  2.89801  2.37887  2.77519  2.98518  4.58477  3.61503
          0.03219  5.87860  3.54461  0.61958  0.77255  0.54508  0.86702
    409   1.65072  5.74430  1.90061  2.51089  4.67255  3.53884  3.87531  4.48519  2.71763  4.05143  4.71317  2.24098  4.48448  2.29830  3.25307  2.52257  3.32228  4.07554  5.94663  3.97668   1467 a x - -
          2.68618  4.42225  2.77519  2.73123  3.46354  2.40513  3.72494  3.29354  2.67741  2.69355  4.24690  2.90347  2.73739  3.18146  2.89801  2.37887  2.77519  2.98518  4.58477  3.61503
          0.38590  5.85069  1.14796  0.61958  0.77255  0.70726  0.67924
    410   2.65896  4.39588  4.18460  2.70812  3.78462  4.17098  4.19385  2.63511  3.56973  2.60233  3.86315  3.14097  4.18807  3.29659  3.84156  3.23047  2.36930  1.16426  5.36324  3.87617   1468 v x - -
          2.68618  4.42225  2.77519  2.73123  3.46354  2.40513  3.72494  3.29354  2.67741  2.69355  4.24690  2.90347  2.73739  3.18146  2.89801  2.37887  2.77519  2.98518  4.58477  3.61503
          1.07136  5.47106  0.42579  0.61958  0.77255  0.14758  1.98628
    411   2.28022  4.27376  2.89499  2.70991  4.41350  3.76359  3.66581  3.40996  2.51147  3.27917  4.24015  2.74670  3.76071  2.67031  3.25771  2.39852  2.67582  1.84318  5.79679  3.98215   1469 v x - -
          2.68618  4.42225  2.77519  2.73123  3.46354  2.40513  3.72494  3.29354  2.67741  2.69355  4.24690  2.90347  2.73739  3.18146  2.89801  2.37887  2.77519  2.98518  4.58477  3.61503
          0.22901  5.30779  1.61082  0.61958  0.77255  0.17678  1.81992
    412   2.28497  5.34253  2.75274  2.22183  5.09862  3.46472  4.04476  4.55193  1.97375  3.81945  4.79367  3.21732  2.24416  2.98462  3.22500  1.96799  2.82580  3.20858  6.02348  4.77433   1470 s x - -
          2.68623  4.42231  2.77520  2.73128  3.46360  2.40503  3.72500  3.29360  2.67732  2.69361  4.24684  2.90351  2.73737  3.18144  2.89793  2.37890  2.77516  2.98521  4.58483  3.61497
          0.02309  3.94976  5.63739  1.13244  0.38897  0.24151  1.53916
    413   2.40651  4.18721  3.34477  2.77618  5.18618  1.69878  4.20601  4.38297  1.81823  3.74901  4.88357  2.34327  4.46736  3.16428  2.15723  2.86176  3.43289  3.86815  6.27606  4.58521   1488 g x - -
          2.68618  4.42225  2.77519  2.73123  3.46354  2.40513  3.72494  3.29354  2.67741  2.69355  4.24690  2.90347  2.73739  3.18146  2.89801  2.37887  2.77519  2.98518  4.58477  3.61503
          0.00417  5.87866  6.60100  0.61958  0.77255  0.53209  0.88522
    414   3.46552  0.33493  5.63544  5.17193  4.65611  3.35826  5.51808  3.16955  4.76127  3.65669  4.62223  5.00639  5.14557  5.14171  4.84904  3.85843  3.92879  3.43961  6.17682  4.77352   1489 C x - -
          2.68615  4.42237  2.77530  2.73131  3.46366  2.40522  3.72501  3.29277  2.67751  2.69363  4.24702  2.90304  2.73747  3.18158  2.89803  2.37890  2.77529  2.98512  4.58489  3.61483
          0.03561  3.47218  5.53689  1.23206  0.34487  0.53129  0.88636
    415   3.34065  4.86646  5.03084  4.29023  3.75208  4.07056  4.40995  2.11586  3.36328  2.94623  3.93868  3.98795  4.15154  4.34224  4.14776  3.46194  2.74879  0.73930  5.23602  4.16278   1518 v x - -
          2.68618  4.42225  2.77519  2.73123  3.46354  2.40513  3.72494  3.29354  2.67741  2.69355  4.24690  2.90347  2.73739  3.18146  2.89801  2.37887  2.77519  2.98518  4.58477  3.61503
          0.00448  5.87295  6.40307  0.61958  0.77255  0.55024  0.85994
    416   3.04959  5.95753  3.06491  2.87653  5.00830  0.61921  4.47409  4.76066  3.23027  4.28447  5.06006  3.68650  4.68907  3.64860  3.69996  2.44882  3.75215  3.93468  6.45598  5.05632   1519 G x - -
          2.68618  4.42225  2.77520  2.73123  3.46353  2.40512  3.72495  3.29354  2.67741  2.69354  4.24690  2.90347  2.73739  3.18146  2.89800  2.37887  2.77520  2.98518  4.58477  3.61503
          0.00457  5.74736  6.59500  0.69398  0.69231  0.52446  0.89618
    417   3.33848  4.66565  5.21822  4.79708  2.61801  4.60953  4.72369  1.06501  4.57966  2.86503  3.14364  4.56148  4.63893  4.70893  4.58417  3.90198  3.53460  1.26946  4.83045  4.08228   1528 i x - -
          2.68618  4.42225  2.77519  2.73123  3.46354  2.40513  3.72494  3.29354  2.67741  2.69355  4.24690  2.90347  2.73739  3.18146  2.89801  2.37887  2.77519  2.98518  4.58477  3.61503
          0.23483  5.87521  1.57752  0.61958  0.77255  0.53167  0.88582
    418   3.21577  4.78978  4.51722  3.96451  3.90042  4.34052  4.59010  2.89941  3.89653  2.55392  3.76119  3.93001  4.71382  4.12042  3.93942  2.81265  0.70066  2.80779  5.13743  4.19820   1529 t x - -
          2.68618  4.42225  2.77519  2.73123  3.46354  2.40513  3.72494  3.29354  2.67741  2.69355  4.24690  2.90347  2.73739  3.18146  2.89801  2.37887  2.77519  2.98518  4.58477  3.61503
          0.00923  5.64611  5.17531  0.61958  0.77255  0.19183  1.74553
    419   3.19863  4.70079  5.36581  4.75263  3.11842  4.13510  4.77988  1.66033  4.47043  2.30177  3.91874  3.85906  4.96297  4.64038  4.30505  3.49854  1.67210  1.35153  5.43394  4.25726   1530 v x - -
          2.68637  4.42193  2.77543  2.73135  3.46373  2.40529  3.72515  3.29362  2.67763  2.69369  4.24704  2.90366  2.73763  3.18170  2.89812  2.37857  2.77496  2.98329  4.58498  3.61526
          0.23875  1.55581  6.59350  0.19447  1.73312  0.54567  0.86620
    420   3.15870  4.90185  5.09017  4.49875  3.23874  4.25721  4.88866  3.30186  4.12015  3.10211  3.96901  4.62741  4.71251  4.42499  4.26279  3.67241  3.61778  3.10086  0.51502  4.17194   1567 W x - -
          2.68616  4.42229  2.77524  2.73127  3.46358  2.40517  3.72499  3.29348  2.67745  2.69353  4.24694  2.90344  2.73738  3.18150  2.89798  2.37883  2.77517  2.98507  4.58481  3.61507
          0.01609  4.99993  4.68646  1.30220  0.31736  0.54567  0.86620
    421   3.58616  5.33258  1.20329  3.09365  5.51662  0.93973  4.57031  4.93592  3.45251  4.44809  5.28137  3.64299  4.78912  3.43189  3.85424  3.41655  3.94131  4.24784  6.65986  5.23108   1579 g x - -
          2.68618  4.42225  2.77519  2.73123  3.46354  2.40513  3.72494  3.29354  2.67741  2.69355  4.24690  2.90347  2.73739  3.18146  2.89801  2.37887  2.77519  2.98518  4.58477  3.61503
          0.00820  5.85942  5.23772  0.61958  0.77255  0.56330  0.84241
    422   2.99130  4.75448  5.39603  4.77999  1.66014  4.47271  4.92718  2.42449  4.56267  2.48477  3.05303  4.26693  4.62031  4.64578  4.34287  3.63922  2.66670  1.57270  3.30994  2.26617   1580 v x - -
          2.68618  4.42225  2.77519  2.73123  3.46354  2.40513  3.72494  3.29354  2.67741  2.69355  4.24690  2.90347  2.73739  3.18146  2.89801  2.37887  2.77519  2.98518  4.58477  3.61503
          0.22397  5.85602  1.62052  0.61958  0.77255  0.59329  0.80409
    423   2.90226  5.42881  2.97901  3.03261  4.49007  3.30120  4.19534  3.42696  3.01391  3.64062  4.27001  3.46907  4.18856  2.91697  3.04646  1.86052  1.34162  3.54414  4.24854  3.02368   1581 t x - -
          2.68619  4.42229  2.77518  2.73127  3.46358  2.40508  3.72494  3.29357  2.67745  2.69353  4.24690  2.90350  2.73738  3.18151  2.89804  2.37885  2.77516  2.98508  4.58481  3.61503
          0.02654  4.71668  4.06019  1.29831  0.31882  0.21549  1.64063
    424   3.10439  5.33422  0.81362  2.97168  4.98817  3.99413  4.29187  4.21317  3.03440  3.93212  4.55599  3.37910  3.74015  3.38238  2.82979  2.21504  3.53184  3.96870  6.21027  4.28317   1602 d x - -
          2.68618  4.42225  2.77518  2.73122  3.46355  2.40514  3.72495  3.29354  2.67742  2.69355  4.24691  2.90346  2.73741  3.18145  2.89801  2.37882  2.77521  2.98520  4.58478  3.61504
          0.01127  4.68879  6.20829  0.67071  0.71610  0.64046  0.74876
    425   2.87749  5.43310  1.63623  2.92496  4.99304  3.36520  4.15189  4.59770  1.23948  3.63144  4.53047  3.10726  2.99904  3.09467  3.22485  3.04235  3.22343  4.16998  5.40957  4.60923   1615 k x - -
          2.68598  4.42230  2.77525  2.73124  3.46359  2.40518  3.72392  3.29359  2.67746  2.69351  4.24695  2.90351  2.73745  3.18152  2.89806  2.37892  2.77525  2.98524  4.58482  3.61506
          0.03825  3.46978  5.05142  0.66689  0.72012  0.58096  0.81953
    426   2.85791  5.44023  2.83483  2.95455  3.22242  3.99725  3.43063  4.15521  2.52141  3.57722  4.47934  3.20734  3.37595  3.38231  3.40852  3.02969  3.03674  3.20862  5.24518  1.14629   1618 y x - -
          2.68636  4.42245  2.77379  2.73137  3.46372  2.40526  3.72458  3.29369  2.67761  2.69369  4.24710  2.90308  2.73755  3.18141  2.89820  2.37900  2.77534  2.98526  4.58482  3.61501
          0.23616  1.56575  6.56232  0.09699  2.38126  0.57650  0.82522
    427   3.25160  4.96147  3.70380  3.05458  4.87947  3.97989  4.30858  4.30866  3.10148  3.55777  4.68421  3.28993  4.24139  3.41537  3.16262  0.64007  2.81185  3.85829  6.10590  4.70046   1625 S x - -
          2.68618  4.42225  2.77519  2.73123  3.46354  2.40513  3.72494  3.29354  2.67741  2.69355  4.24690  2.90347  2.73739  3.18146  2.89801  2.37887  2.77519  2.98518  4.58477  3.61503
          0.00858  5.84589  5.17558  0.61958  0.77255  0.60369  0.79140
    428   3.41435  4.72825  4.45372  4.42346  3.06610  4.29460  4.69460  3.17750  4.33079  3.05257  4.02425  4.62238  4.92357  4.45640  4.29428  3.67657  3.70111  3.13094  0.52153  4.15810   1626 W x - -
          2.68618  4.42225  2.77519  2.73123  3.46354  2.40513  3.72494  3.29354  2.67741  2.69355  4.24690  2.90347  2.73739  3.18146  2.89801  2.37887  2.77519  2.98518  4.58477  3.61503
          0.00901  5.84047  5.10547  0.61958  0.77255  0.59230  0.80532
    429   3.37259  4.79875  5.27538  4.50206  3.70215  4.21240  4.69216  1.34503  4.09627  2.27576  3.61859  4.45088  4.63363  4.37749  2.03907  3.81927  3.58937  1.45224  5.41899  3.38815   1627 i x - -
          2.68617  4.42225  2.77520  2.73123  3.46353  2.40513  3.72494  3.29354  2.67741  2.69355  4.24690  2.90346  2.73739  3.18146  2.89801  2.37887  2.77520  2.98518  4.58477  3.61503
          0.22130  5.69655  1.63389  0.64985  0.73840  0.63503  0.75485
    430   3.05799  5.08339  3.16950  2.74273  4.91432  2.71110  4.07033  4.16039  2.79507  3.74375  4.65614  3.38631  0.96552  2.95653  3.32322  2.90191  3.09213  3.73603  5.84640  4.61235   1632 p x - -
          2.68618  4.42225  2.77520  2.73123  3.46354  2.40513  3.72495  3.29354  2.67741  2.69354  4.24690  2.90346  2.73736  3.18147  2.89801  2.37887  2.77520  2.98519  4.58477  3.61503
          0.04339  4.76215  3.38377  0.52435  0.89634  0.46535  0.98863
    431   2.27528  5.76200  2.97822  2.70510  4.68165  2.21390  3.90484  4.54490  2.71429  3.90209  4.62648  2.53681  3.60944  2.65842  3.40331  1.51567  2.95633  3.76404  5.42446  3.81574   1634 s x - -
          2.68618  4.42225  2.77519  2.73123  3.46354  2.40513  3.72494  3.29354  2.67741  2.69355  4.24690  2.90347  2.73739  3.18146  2.89801  2.37887  2.77519  2.98518  4.58477  3.61503
          0.08753  5.74997  2.51795  0.61958  0.77255  0.61655  0.77610
    432   2.41402  5.52474  3.27019  2.76752  3.88682  3.12136  4.16779  4.12077  2.98197  3.55316  4.58899  3.30009  3.94692  3.13457  3.46092  2.18506  1.34580  2.34082  5.60544  4.12993   1635 t x - -
          2.68618  4.42225  2.77519  2.73123  3.46354  2.40513  3.72494  3.29354  2.67741  2.69355  4.24690  2.90347  2.73739  3.18146  2.89801  2.37887  2.77519  2.98518  4.58477  3.61503
          0.30040  5.71991  1.36181  0.61958  0.77255  0.55631  0.85172
    433   3.05400  4.59771  3.68358  3.40702  0.89247  3.49235  4.41286  3.11899  3.45324  2.77730  3.90220  3.44745  3.63704  3.80830  3.73045  3.05353  3.26169  2.88543  5.10335  3.80347   1636 f . - -
          2.68618  4.42225  2.77519  2.73123  3.46354  2.40513  3.72494  3.29354  2.67741  2.69355  4.24690  2.90347  2.73739  3.18146  2.89801  2.37887  2.77519  2.98518  4.58477  3.61503
          0.07363  5.52247  2.70322  0.61958  0.77255  1.54534  0.23983
    434   2.60985  4.92940  2.98090  2.55458  3.80459  3.16787  4.02408  3.91032  2.67383  3.58346  4.53210  3.02681  1.67086  3.08016  3.24614  1.72877  3.21174  3.72324  5.40963  4.33496   1637 p . - -
          2.68629  4.42195  2.77549  2.73112  3.46319  2.40433  3.72495  3.29386  2.67781  2.69371  4.24718  2.90370  2.73736  3.18028  2.89822  2.37908  2.77537  2.98547  4.58515  3.61462
          0.37209  1.20689  4.45818  0.91493  0.51173  1.36106  0.29624
    435   2.89674  5.47596  2.77155  2.91658  4.43582  0.80683  4.09908  4.14276  2.96229  3.72926  4.56546  3.34169  4.22022  3.29576  3.31648  3.04695  3.26899  3.65343  5.98169  4.61919   1674 g x - -
          2.68618  4.42225  2.77519  2.73123  3.46354  2.40513  3.72494  3.29354  2.67741  2.69355  4.24690  2.90347  2.73739  3.18146  2.89801  2.37887  2.77519  2.98518  4.58477  3.61503
          0.24050  5.48259  1.56253  0.61958  0.77255  1.10141  0.40407
    436   2.65155  5.50005  3.21203  2.06032  3.88542  3.50193  3.93311  4.00288  2.65176  3.76754  4.34051  2.88621  4.08183  1.47561  3.16752  2.42118  2.85089  3.61665  5.18913  3.21826   1675 q x - -
          2.68618  4.42225  2.77519  2.73123  3.46354  2.40513  3.72494  3.29354  2.67741  2.69355  4.24690  2.90347  2.73739  3.18146  2.89801  2.37887  2.77519  2.98518  4.58477  3.61503
          0.00797  5.35292  5.74340  0.61958  0.77255  0.62749  0.76342
    437   2.81399  5.67734  2.85134  2.58823  4.94775  1.10196  4.08014  4.20105  2.67739  3.90134  4.60139  2.90744  4.35865  3.06620  3.33824  2.52651  2.66563  3.94253  5.33630  4.57752   1676 g x - -
          2.68618  4.42225  2.77519  2.73123  3.46354  2.40513  3.72494  3.29354  2.67741  2.69355  4.24690  2.90347  2.73739  3.18146  2.89801  2.37887  2.77519  2.98518  4.58477  3.61503
          0.00968  5.63258  5.10643  0.61958  0.77255  0.27775  1.41669
    438   1.83482  5.12873  1.81290  2.52594  4.68887  3.50477  3.44533  4.47579  2.36847  4.01964  4.33048  2.31296  4.22389  3.21890  3.25124  2.42540  2.80152  3.98848  6.24103  3.81538   1677 d x - -
          2.68618  4.42225  2.77519  2.73123  3.46354  2.40513  3.72494  3.29354  2.67741  2.69355  4.24690  2.90347  2.73739  3.18146  2.89801  2.37887  2.77519  2.98518  4.58477  3.61503
          0.00497  5.81853  6.22239  0.61958  0.77255  0.47860  0.96667
    439   0.98951  5.06786  4.13945  3.46611  4.02198  3.13914  4.39011  3.61074  3.44408  3.09134  4.25825  4.00778  1.66345  3.85263  3.89315  3.35033  3.07247  3.31643  5.43488  4.48327   1678 a x - -
          2.68618  4.42225  2.77519  2.73123  3.46354  2.40513  3.72494  3.29354  2.67741  2.69355  4.24690  2.90347  2.73739  3.18146  2.89801  2.37887  2.77519  2.98518  4.58477  3.61500
          0.03603  5.55468  3.45729  0.59371  0.80357  0.53377  0.88283
    440   2.98776  2.20373  3.23600  3.77891  4.06419  4.23214  4.62341  3.44744  3.77444  0.91333  4.05362  3.97657  4.75737  3.67352  3.18045  3.49730  2.59681  3.15461  5.57903  4.09302   1680 l x - -
          2.68618  4.42225  2.77519  2.73123  3.46354  2.40513  3.72494  3.29354  2.67741  2.69355  4.24690  2.90347  2.73739  3.18146  2.89801  2.37887  2.77519  2.98518  4.58477  3.61503
          0.00528  5.80891  6.09116  0.61958  0.77255  0.41857  1.07290
    441   3.33474  4.81305  4.50238  4.37749  3.71673  4.56600  4.84331  2.46304  4.43641  0.76051  3.61920  4.67678  1.95589  4.49494  4.29685  3.79382  3.64587  2.88992  5.43217  4.22068   1682 l x - -
          2.68615  4.42229  2.77523  2.73127  3.46357  2.40516  3.72498  3.29355  2.67744  2.69358  4.24515  2.90350  2.73736  3.18150  2.89804  2.37890  2.77521  2.98522  4.58481  3.61507
          0.03924  3.29510  6.56052  0.31937  1.29684  0.50996  0.91759
    442   3.53106  4.69565  5.31514  4.82799  1.14740  4.44668  4.80454  3.34110  4.14740  2.79045  3.86221  4.81123  5.05381  4.75029  4.49615  3.76312  3.71298  3.16298  1.44772  2.13421   1685 f x - -
          2.68618  4.42225  2.77519  2.73123  3.46354  2.40513  3.72494  3.29354  2.67741  2.69355  4.24690  2.90347  2.73739  3.18146  2.89801  2.37887  2.77519  2.98518  4.58477  3.61503
          0.00489  5.83826  6.23074  0.61958  0.77255  0.49673  0.93782
    443   3.11130  5.60549  0.72826  3.04826  3.35457  3.96561  4.34480  4.22414  3.09903  3.77901  4.67018  2.71670  4.43234  3.47992  3.48225  3.27679  3.22015  3.94928  4.70600  4.05960   1686 d x - -
          2.68618  4.42225  2.77519  2.73123  3.46354  2.40513  3.72494  3.29354  2.67741  2.69355  4.24690  2.90347  2.73739  3.18146  2.89801  2.37887  2.77519  2.98518  4.58477  3.61503
          0.23412  5.83840  1.58077  0.61958  0.77255  0.50346  0.92744
    444   1.98922  5.58035  2.51577  1.73232  4.16833  3.40253  3.41644  4.38762  2.46667  3.85855  4.51697  3.08122  4.20068  2.84487  2.93445  1.96284  3.22435  3.60557  6.11816  4.70689   1687 e x - -
          2.68618  4.42225  2.77519  2.73123  3.46354  2.40513  3.72494  3.29354  2.67741  2.69355  4.24690  2.90347  2.73739  3.18146  2.89801  2.37887  2.77519  2.98518  4.58477  3.61503
          0.68538  5.60939  0.70838  0.61958  0.77255  0.18062  1.80032
    445   2.50544  5.12642  2.31852  2.50016  4.80768  2.74440  3.94595  3.93717  2.67761  3.74342  4.57378  1.87425  3.52989  2.89212  2.93574  2.11477  2.81505  3.69757  5.96679  3.97997   1688 n . - -
          2.68624  4.42219  2.77555  2.73161  3.46314  2.40508  3.72512  3.29384  2.67718  2.69282  4.24685  2.90366  2.73762  3.18181  2.89829  2.37926  2.77542  2.98538  4.58484  3.61132
          0.75820  0.67260  3.85813  0.37856  1.15469  0.11614  2.21045
    446   3.06614  5.56898  2.65299  2.78747  4.85105  3.62544  3.99233  4.13809  2.50514  3.81553  4.84646  1.16859  4.43764  2.24101  3.39039  2.59741  2.98220  3.43202  6.08476  4.21780   1707 n x - -
          2.68618  4.42225  2.77519  2.73123  3.46354  2.40513  3.72494  3.29354  2.67741  2.69355  4.24690  2.90347  2.73739  3.18146  2.89801  2.37887  2.77519  2.98518  4.58477  3.61503
          0.37007  5.82015  1.18304  0.61958  0.77255  0.44761  1.01930
    447   3.02692  4.40452  5.05016  4.44077  1.76696  4.05394  4.65757  2.99268  3.58376  1.35718  3.38890  4.04698  4.63235  4.39064  4.23093  3.48767  3.38501  2.79686  4.37737  1.81880   1708 l x - -
          2.68618  4.42225  2.77519  2.73123  3.46354  2.40513  3.72494  3.29354  2.67741  2.69355  4.24690  2.90347  2.73739  3.18146  2.89801  2.37887  2.77519  2.98518  4.58477  3.61503
          0.00626  5.47217  6.19452  0.61958  0.77255  1.56986  0.23329
    448   2.90194  5.60218  3.25817  2.47914  4.94411  3.32095  4.06133  4.25227  2.32899  3.66815  4.61851  1.95165  4.12243  1.92819  2.89111  2.46994  2.71900  2.41055  6.03674  4.62772   1709 q x - -
          2.68618  4.42225  2.77519  2.73123  3.46354  2.40513  3.72494  3.29354  2.67741  2.69355  4.24690  2.90347  2.73739  3.18146  2.89801  2.37887  2.77519  2.98518  4.58477  3.61503
          0.00744  5.47217  5.74228  0.61958  0.77255  0.18343  1.78622
    449   2.81256  5.79539  3.59118  2.83233  5.13092  4.06176  4.15017  4.39343  1.23068  3.81696  4.79878  3.51663  1.47164  3.28781  2.69767  3.23195  3.12974  3.94301  6.23002  4.78258   1710 k x - -
          2.68618  4.42230  2.77518  2.73119  3.46359  2.40518  3.72499  3.29344  2.67746  2.69346  4.24695  2.90348  2.73736  3.18142  2.89806  2.37879  2.77524  2.98523  4.58482  3.61508
          0.01172  4.69784  5.97527  1.32901  0.30753  0.56122  0.84516
    450   3.60000  5.97404  3.94360  3.29165  5.33832  4.32998  3.13651  4.69298  0.47840  4.09019  4.88389  3.71275  4.64385  3.57229  3.10142  3.51598  3.34223  4.15981  5.36582  5.04334   1720 K x - -
          2.68619  4.42226  2.77521  2.73124  3.46355  2.40514  3.72496  3.29355  2.67728  2.69356  4.24691  2.90348  2.73741  3.18147  2.89800  2.37886  2.77521  2.98519  4.58478  3.61504
          0.01582  4.25089  6.53766  0.44314  1.02728  0.52204  0.89970
    451   1.88640  5.73396  3.18477  2.82679  4.88915  3.45645  4.22109  4.31699  2.80450  3.57820  4.78372  3.53945  1.01450  3.23369  3.47481  3.02889  3.19605  3.97048  6.18707  4.77542   1723 p x - -
          2.68620  4.42228  2.77522  2.73125  3.46357  2.40486  3.72497  3.29357  2.67742  2.69358  4.24692  2.90349  2.73742  3.18149  2.89803  2.37889  2.77522  2.98521  4.58480  3.61506
          0.03562  3.39450  6.54365  0.26320  1.46356  0.54704  0.86432
    452   0.64193  5.22222  3.87813  3.28584  4.44893  4.01056  4.21215  3.75567  3.31434  3.48159  4.39441  3.18664  4.47632  3.48802  3.71091  3.00657  3.30624  2.89876  5.66345  4.56839   1725 A x - -
          2.68618  4.42225  2.77519  2.73123  3.46354  2.40513  3.72494  3.29354  2.67741  2.69355  4.24690  2.90347  2.73739  3.18146  2.89801  2.37887  2.77519  2.98518  4.58477  3.61503
          0.00536  5.82130  6.04079  0.61958  0.77255  0.54704  0.86432
    453   2.97407  4.79785  5.31894  4.37646  2.46687  4.57665  4.69295  3.06523  4.43980  2.80765  3.60363  4.71686  4.94038  4.64645  4.40586  3.78510  3.52907  2.96306  2.70886  0.76643   1726 y x - -
          2.68618  4.42225  2.77519  2.73123  3.46354  2.40513  3.72494  3.29354  2.67741  2.69355  4.24690  2.90347  2.73739  3.18146  2.89801  2.37887  2.77519  2.98518  4.58477  3.61503
          0.00517  5.81833  6.12578  0.61958  0.77255  0.46942  0.98180
    454   2.82476  5.63398  2.38517  2.80960  3.63328  3.54041  3.84554  4.45823  2.61629  4.02946  4.61353  2.13724  4.29429  2.85398  3.37663  2.80900  1.89468  3.98483  4.61886  2.01633   1727 t x - -
          2.68618  4.42225  2.77519  2.73123  3.46354  2.40513  3.72494  3.29354  2.67741  2.69355  4.24690  2.90347  2.73739  3.18146  2.89801  2.37887  2.77519  2.98518  4.58477  3.61503
          0.00441  5.82101  6.54336  0.61958  0.77255  0.48874  0.95037
    455   1.34856  5.74791  3.48210  2.67533  4.99799  1.81423  4.18237  4.43600  2.88193  3.56598  4.73579  3.38983  4.47998  3.25769  3.15550  1.93913  3.12627  3.88299  5.82159  4.57813   1728 a x - -
          2.68614  4.42226  2.77518  2.73124  3.46354  2.40511  3.72495  3.29354  2.67741  2.69355  4.24690  2.90347  2.73740  3.18147  2.89800  2.37887  2.77520  2.98519  4.58477  3.61504
          0.01153  4.60290  6.54386  0.47085  0.97942  0.48429  0.95747
    456   3.13694  4.29355  5.17010  4.48662  3.07227  4.18594  4.90268  1.31003  4.22368  2.17784  3.53709  4.65964  4.93286  4.66334  3.79829  3.76832  2.86131  1.26522  5.39708  4.22106   1730 v x - -
          2.68618  4.42225  2.77519  2.73123  3.46354  2.40513  3.72494  3.29354  2.67741  2.69355  4.24690  2.90347  2.73739  3.18146  2.89801  2.37887  2.77519  2.98518  4.58477  3.61503
          0.00535  5.82260  6.04209  0.61958  0.77255  0.48860  0.95059
    457   2.16369  4.42638  4.52261  3.83773  3.83603  4.40776  3.42672  2.24778  3.64703  1.69591  2.86843  4.45333  4.54601  3.67623  3.77397  2.30791  3.48304  1.71647  5.35963  4.04847   1731 l x - -
          2.68618  4.42225  2.77520  2.73123  3.46354  2.40513  3.72495  3.29354  2.67741  2.69355  4.24690  2.90347  2.73740  3.18147  2.89794  2.37887  2.77520  2.98519  4.58477  3.61503
          0.01018  4.94888  5.79618  0.52433  0.89637  0.49459  0.94114
    458   2.06208  5.80347  2.15265  2.30863  5.11737  3.61464  4.21122  4.27292  2.52267  3.93837  4.74815  2.25344  4.45802  2.59967  3.29518  1.77166  3.02221  4.00142  5.70539  4.14789   1733 s x - -
          2.68618  4.42225  2.77519  2.73123  3.46354  2.40513  3.72494  3.29354  2.67741  2.69355  4.24690  2.90347  2.73739  3.18146  2.89801  2.37887  2.77519  2.98518  4.58477  3.61503
          0.00642  5.80802  5.68431  0.61958  0.77255  0.49112  0.94660
    459   1.31005  4.75477  3.71217  3.74036  3.84144  2.36137  4.50088  2.93289  3.58779  2.46291  3.64106  4.19269  4.64411  4.06205  3.42466  3.37356  2.96641  1.78140  5.34236  3.87245   1734 a x - -
          2.68618  4.42225  2.77519  2.73123  3.46354  2.40513  3.72494  3.29354  2.67741  2.69355  4.24690  2.90347  2.73739  3.18146  2.89801  2.37887  2.77519  2.98518  4.58477  3.61503
          0.00546  5.79940  6.02759  0.61958  0.77255  0.50841  0.91993
    460   3.21465  4.71098  4.55847  4.65978  2.34080  4.12211  4.83185  2.50979  4.18118  0.70040  3.52609  4.65448  4.73508  4.46506  4.37511  3.65087  3.53207  2.90083  4.02225  4.04044   1735 l x - -
          2.68618  4.42225  2.77519  2.73123  3.46354  2.40513  3.72494  3.29354  2.67741  2.69355  4.24690  2.90347  2.73739  3.18146  2.89801  2.37887  2.77519  2.98518  4.58477  3.61503
          0.00486  5.72486  6.44721  0.61958  0.77255  0.50440  0.92600
    461   1.78161  5.35477  3.36506  2.61095  3.99857  2.30312  4.15109  4.11064  2.06598  3.20030  4.35892  3.07578  4.02648  2.50712  2.85281  2.54335  2.67710  3.67591  5.80532  4.67391   1736 a x - -
          2.68618  4.42225  2.77519  2.73123  3.46354  2.40513  3.72494  3.29354  2.67741  2.69355  4.24690  2.90347  2.73739  3.18146  2.89801  2.37887  2.77519  2.98518  4.58477  3.61503
          0.00537  5.62558  6.34793  0.61958  0.77255  0.50828  0.92013
    462   1.72355  5.57553  3.11155  2.41223  4.10862  2.29583  3.66098  4.36101  2.49393  3.75951  4.60446  2.60356  3.79727  2.92126  2.78855  2.28636  3.11548  3.35099  5.86705  4.10606   1737 a x - -
          2.68618  4.42225  2.77519  2.73123  3.46354  2.40513  3.72494  3.29354  2.67741  2.69355  4.24690  2.90347  2.73739  3.18146  2.89801  2.37887  2.77519  2.98518  4.58477  3.61503
          0.00916  5.52812  5.26924  0.61958  0.77255  0.50828  0.92013
    463   1.67368  4.91687  3.17605  2.64209  3.29730  2.62842  3.73097  3.84844  2.40918  3.21425  4.00832  3.09156  3.97252  3.06558  3.22430  2.63063  2.45560  3.45602  5.05459  3.14618   1738 a x - -
          2.68618  4.42225  2.77519  2.73123  3.46354  2.40513  3.72494  3.29354  2.67741  2.69355  4.24690  2.90347  2.73739  3.18146  2.89801  2.37887  2.77519  2.98518  4.58477  3.61503
          0.01525  5.48655  4.51048  0.61958  0.77255  0.52321  0.89800
    464   1.63801  5.47636  3.27163  2.80269  4.59578  2.95168  3.97057  3.85971  2.58095  3.46305  4.17419  2.80371  3.14758  3.05562  3.03228  2.28803  2.21130  3.06326  5.42080  4.06705   1739 a x - -
          2.68618  4.42225  2.77519  2.73123  3.46354  2.40513  3.72494  3.29354  2.67741  2.69355  4.24690  2.90347  2.73739  3.18146  2.89801  2.37887  2.77519  2.98518  4.58477  3.61503
          0.01752  5.45714  4.33497  0.61958  0.77255  0.55569  0.85255
    465   2.43492  3.96698  2.95521  2.54947  4.64374  2.96245  3.89695  3.35374  2.43634  3.49106  4.43793  2.77685  3.94303  3.01127  2.67749  2.40225  1.81603  3.05206  5.52874  4.34832   1740 t x - -
          2.68618  4.42225  2.77519  2.73123  3.46354  2.40513  3.72494  3.29354  2.67741  2.69355  4.24690  2.90347  2.73739  3.18146  2.89801  2.37887  2.77519  2.98518  4.58477  3.61503
          0.01504  5.42015  4.55671  0.61958  0.77255  0.58777  0.81095
    466   2.28081  4.92058  2.94122  2.49255  4.59989  2.19230  3.90932  4.03318  2.26859  3.18046  4.47521  2.82552  3.34786  2.97814  2.78845  2.28603  2.59445  3.55182  5.09958  3.85668   1741 g x - -
          2.68618  4.42225  2.77519  2.73123  3.46354  2.40513  3.72494  3.29354  2.67741  2.69355  4.24690  2.90347  2.73739  3.18146  2.89801  2.37887  2.77519  2.98518  4.58477  3.61503
          0.14105  5.36542  2.06450  0.61958  0.77255  0.58786  0.81084
    467   2.32141  4.99578  2.91155  2.54224  4.56338  2.37654  3.66223  3.91424  2.52119  3.37410  4.37619  2.49513  3.27945  2.85857  2.87176  2.39307  2.28050  3.26139  5.57079  4.12936   1742 t x - -
          2.68618  4.42225  2.77519  2.73123  3.46354  2.40513  3.72494  3.29354  2.67741  2.69355  4.24690  2.90347  2.73739  3.18146  2.89801  2.37887  2.77519  2.98518  4.58477  3.61503
          0.24094  5.18824  1.56767  0.61958  0.77255  0.39712  1.11551
    468   2.36822  4.91371  3.20317  2.60000  4.47312  2.67775  3.72394  3.83834  2.42827  3.39601  4.31155  3.12188  2.53340  2.92460  2.97684  2.42454  2.05681  2.93048  4.45758  4.28669   1743 t x - -
          2.68618  4.42225  2.77519  2.73123  3.46354  2.40513  3.72494  3.29354  2.67741  2.69355  4.24690  2.90347  2.73739  3.18146  2.89801  2.37887  2.77519  2.98518  4.58477  3.61503
          0.00995  5.10360  5.56497  0.61958  0.77255  0.39399  1.12197
    469   2.59925  4.27727  2.88263  2.60339  4.63844  2.83921  3.52584  3.93493  2.59175  3.38593  4.13855  2.35356  3.28479  2.99792  2.80700  2.31210  1.97099  3.47674  4.17696  4.37393   1744 t x - -
          2.68618  4.42225  2.77519  2.73123  3.46354  2.40513  3.72494  3.29354  2.67741  2.69355  4.24690  2.90347  2.73739  3.18146  2.89801  2.37887  2.77519  2.98518  4.58477  3.61503
          0.01380  5.25202  4.77197  0.61958  0.77255  0.61232  0.78109
    470   2.38541  5.35611  3.08712  2.38048  3.61190  2.93051  3.52011  3.85150  2.53522  3.53805  4.31081  2.93129  2.57055  2.86833  2.78801  2.21346  2.29425  3.55591  4.73350  4.10619   1745 s x - -
          2.68618  4.42225  2.77519  2.73123  3.46354  2.40513  3.72494  3.29354  2.67741  2.69355  4.24690  2.90347  2.73739  3.18146  2.89801  2.37887  2.77519  2.98518  4.58477  3.61503
          0.03377  5.24504  3.57800  0.61958  0.77255  0.56570  0.83924
    471   2.56359  4.76515  3.04186  2.50147  4.26721  2.77476  3.74402  3.34448  2.45904  3.18229  3.91729  2.88173  3.30134  2.98799  2.95327  2.32670  2.13104  2.61996  5.59483  4.25226   1746 t x - -
          2.68618  4.42225  2.77519  2.73123  3.46354  2.40513  3.72494  3.29354  2.67741  2.69355  4.24690  2.90347  2.73739  3.18146  2.89801  2.37887  2.77519  2.98518  4.58477  3.61503
          0.12390  5.19406  2.19840  0.61958  0.77255  0.65636  0.73134
    472   2.48295  3.60667  2.90867  2.50379  4.47706  2.81545  3.59943  4.01740  2.37057  3.39612  4.32908  2.97678  3.51861  2.92553  2.84696  2.18673  2.12198  3.30175  5.28292  3.50274   1747 t x - -
          2.68618  4.42225  2.77519  2.73123  3.46354  2.40513  3.72494  3.29354  2.67741  2.69355  4.24690  2.90347  2.73739  3.18146  2.89801  2.37887  2.77519  2.98518  4.58477  3.61503
          0.06507  5.07542  2.86906  0.61958  0.77255  0.66257  0.72469
    473   2.13284  4.17860  2.79897  2.51924  4.36366  2.96381  3.70771  3.73495  2.55405  3.53143  4.29395  2.75339  2.79467  2.94287  2.83848  2.49473  2.20627  3.30620  4.38162  4.30649   1748 a x - -
          2.68618  4.42225  2.77519  2.73123  3.46354  2.40513  3.72494  3.29354  2.67741  2.69355  4.24690  2.90347  2.73739  3.18146  2.89801  2.37887  2.77519  2.98518  4.58477  3.61503
          0.03949  5.07511  3.42732  0.61958  0.77255  0.76605  0.62520
    474   2.30194  3.98823  3.32744  2.84478  3.69767  3.16703  3.74776  3.20749  2.80572  2.43163  3.97525  3.09960  3.58489  3.17260  2.92037  2.47640  1.99049  2.75128  5.32825  3.46369   1749 t x - -
          2.68618  4.42225  2.77519  2.73123  3.46354  2.40513  3.72494  3.29354  2.67741  2.69355  4.24690  2.90347  2.73739  3.18146  2.89801  2.37887  2.77519  2.98518  4.58477  3.61503
          0.11953  5.06809  2.24088  0.61958  0.77255  0.87492  0.53939
    475   2.27528  5.20790  2.96299  2.46832  3.80111  3.40618  3.72338  3.39214  2.50072  3.29472  4.00336  2.67714  3.75168  2.86275  2.77908  2.39974  1.95608  3.16007  5.51342  4.22309   1750 t x - -
          2.68618  4.42225  2.77519  2.73123  3.46354  2.40513  3.72494  3.29354  2.67741  2.69355  4.24690  2.90347  2.73739  3.18146  2.89801  2.37887  2.77519  2.98518  4.58477  3.61503
          0.05756  4.94661  3.01940  0.61958  0.77255  0.74754  0.64156
    476   2.50858  5.17077  2.90437  2.39006  4.54247  3.38091  3.63147  3.88765  2.43740  3.02254  4.30269  2.97317  2.98625  2.72569  2.93848  2.14341  2.00490  3.38167  5.44233  4.20064   1751 t x - -
          2.68618  4.42225  2.77519  2.73123  3.46354  2.40513  3.72494  3.29354  2.67741  2.69355  4.24690  2.90347  2.73739  3.18146  2.89801  2.37887  2.77519  2.98518  4.58477  3.61503
          0.22552  4.96763  1.63508  0.61958  0.77255  0.91857  0.50931
    477   2.43140  4.84310  2.86093  2.43434  4.09938  2.53621  3.37420  3.74466  2.35332  3.48305  4.25748  2.93073  2.86656  2.80325  2.86949  2.30370  2.55569  3.15709  5.66209  4.22505   1752 s x - -
          2.68618  4.42225  2.77519  2.73123  3.46354  2.40513  3.72494  3.29354  2.67741  2.69355  4.24690  2.90347  2.73739  3.18146  2.89801  2.37887  2.77519  2.98518  4.58477  3.61503
          0.13112  4.77081  2.16789  0.61958  0.77255  1.08637  0.41164
    478   2.60243  5.03261  2.82236  2.47450  4.33123  3.08613  3.73031  3.24796  2.29562  3.21486  4.09295  2.81361  2.87482  2.86063  2.89180  2.52684  2.12823  3.01172  5.44593  4.20681   1753 t x - -
          2.68618  4.42225  2.77519  2.73123  3.46354  2.40513  3.72494  3.29354  2.67741  2.69355  4.24690  2.90347  2.73739  3.18146  2.89801  2.37887  2.77519  2.98518  4.58477  3.61503
          0.01486  4.69595  5.18203  0.61958  0.77255  0.45004  1.01502
    479   2.39638  4.82368  2.95624  2.53147  3.62024  3.26163  3.62815  3.51489  2.53132  2.72685  4.05697  2.83415  3.50457  2.94560  2.92106  2.13336  2.46879  2.80192  5.36904  3.82087   1754 s . - -
          2.68618  4.42225  2.77519  2.73123  3.46354  2.40513  3.72494  3.29354  2.67741  2.69355  4.24690  2.90347  2.73739  3.18146  2.89801  2.37887  2.77519  2.98518  4.58477  3.61503
          0.07936  5.02605  2.66314  0.61958  0.77255  0.85595  0.55318
    480   2.47631  4.99148  3.02254  2.52873  4.18355  3.26370  3.77558  3.32499  2.51298  2.94431  4.13044  2.96252  3.38989  2.85435  2.94493  2.47838  1.90402  2.80933  5.05309  3.75064   1755 t . - -
          2.68618  4.42225  2.77519  2.73123  3.46354  2.40513  3.72494  3.29354  2.67741  2.69355  4.24690  2.90347  2.73739  3.18146  2.89801  2.37887  2.77519  2.98518  4.58477  3.61503
          0.02897  4.95105  3.84055  0.61958  0.77255  0.98081  0.47001
    481   2.65724  3.58800  2.73108  2.39533  4.10037  2.81258  3.29096  3.64514  2.49606  3.18139  4.22756  2.97083  3.51577  2.86687  2.48253  2.46323  2.43080  2.89849  5.55253  4.27349   1756 e . - -
          2.68618  4.42225  2.77519  2.73123  3.46354  2.40513  3.72494  3.29354  2.67741  2.69355  4.24690  2.90347  2.73739  3.18146  2.89801  2.37887  2.77519  2.98518  4.58477  3.61503
          0.01317  4.90141  5.17579  0.61958  0.77255  1.00992  0.45295
    482   2.50620  5.19693  2.94056  2.46206  4.02486  3.14932  3.76949  3.56544  2.43870  3.37641  4.02658  2.93754  3.44873  2.80059  2.90252  2.26752  1.88454  3.00323  5.66430  4.23940   1757 t . - -
          2.68618  4.42225  2.77519  2.73123  3.46354  2.40513  3.72494  3.29354  2.67741  2.69355  4.24690  2.90347  2.73739  3.18146  2.89801  2.37887  2.77519  2.98518  4.58477  3.61503
          0.01646  4.88401  4.73765  0.61958  0.77255  1.01300  0.45118
    483   2.52056  5.16332  2.87586  2.40090  4.45799  3.23647  3.77683  3.65384  2.52504  3.25042  4.24514  2.91305  3.35916  2.74101  2.76266  2.32760  1.91537  2.94437  5.57974  4.12843   1758 t . - -
          2.68618  4.42225  2.77519  2.73123  3.46354  2.40513  3.72494  3.29354  2.67741  2.69355  4.24690  2.90347  2.73739  3.18146  2.89801  2.37887  2.77519  2.98518  4.58477  3.61503
          0.01523  4.87485  4.89629  0.61958  0.77255  1.02051  0.44693
    484   2.51032  4.91855  3.04748  2.49479  4.11291  3.07827  3.82531  3.62381  2.38649  2.85512  4.09470  2.94825  3.37366  2.84807  2.87216  2.29787  2.04982  2.96098  5.26419  4.07435   1759 t . - -
          2.68618  4.42225  2.77519  2.73123  3.46354  2.40513  3.72494  3.29354  2.67741  2.69355  4.24690  2.90347  2.73739  3.18146  2.89801  2.37887  2.77519  2.98518  4.58477  3.61503
          0.02570  4.83918  4.04785  0.61958  0.77255  1.02599  0.44386
    485   2.44558  5.24876  2.84217  2.33343  4.29039  3.02433  3.64977  3.87498  2.47221  3.36773  4.29621  2.87032  3.50790  2.74312  2.70034  2.22635  2.04489  3.26925  5.47337  4.30204   1760 t . - -
          2.68618  4.42225  2.77519  2.73123  3.46354  2.40513  3.72494  3.29354  2.67741  2.69355  4.24690  2.90347  2.73739  3.18146  2.89801  2.37887  2.77519  2.98518  4.58477  3.61503
          0.03289  4.80897  3.72135  0.61958  0.77255  1.04485  0.43347
    486   2.03949  4.96734  3.01633  2.36459  4.27401  3.03945  3.79872  3.14450  2.51333  3.15764  4.12584  2.96504  3.39927  2.81246  2.90115  2.50291  2.22428  3.15545  5.57333  4.09575   1761 a . - -
          2.68618  4.42225  2.77519  2.73123  3.46354  2.40513  3.72494  3.29354  2.67741  2.69355  4.24690  2.90347  2.73739  3.18146  2.89801  2.37887  2.77519  2.98518  4.58477  3.61503
          0.04395  4.77755  3.36449  0.61958  0.77255  1.07145  0.41933
    487   2.16245  4.73771  3.03733  2.48150  4.29310  3.35605  3.79605  3.55040  2.45780  2.95548  3.96497  2.78899  2.62648  2.83389  3.03425  2.53202  2.37844  2.89746  5.52826  4.12121   1762 a . - -
          2.68618  4.42225  2.77519  2.73123  3.46354  2.40513  3.72494  3.29354  2.67741  2.69355  4.24690  2.90347  2.73739  3.18146  2.89801  2.37887  2.77519  2.98518  4.58477  3.61503
          0.04718  4.74054  3.28732  0.61958  0.77255  1.10906  0.40028
    488   2.45887  5.00498  2.89390  2.43798  4.32671  3.28938  3.74538  3.10444  2.33932  3.27765  4.14304  2.89591  2.74358  2.78340  2.95183  2.35142  2.37308  2.92925  5.25657  4.17456   1763 k . - -
          2.68618  4.42225  2.77519  2.73123  3.46354  2.40513  3.72494  3.29354  2.67741  2.69355  4.24690  2.90347  2.73739  3.18146  2.89801  2.37887  2.77519  2.98518  4.58477  3.61503
          0.01881  4.69498  4.65763  0.61958  0.77255  1.14695  0.38214
    489   1.99361  4.93104  3.06572  2.43867  4.18767  2.98381  3.49615  3.41628  2.49237  2.92691  4.01704  2.95216  3.51456  2.89553  2.93569  2.46309  2.48045  2.89777  5.28997  3.90936   1764 a . - -
          2.68618  4.42225  2.77519  2.73123  3.46354  2.40513  3.72494  3.29354  2.67741  2.69355  4.24690  2.90347  2.73739  3.18146  2.89801  2.37887  2.77519  2.98518  4.58477  3.61503
          0.05807  4.68992  3.05284  0.61958  0.77255  1.15236  0.37964
    490   2.50718  4.82737  3.03939  2.44892  3.85168  3.03748  3.75893  3.19822  2.59420  3.04474  3.89551  2.94600  3.56499  2.82554  3.04210  2.45722  1.95485  2.81448  4.93895  4.01529   1765 t . - -
          2.68618  4.42225  2.77519  2.73123  3.46354  2.40513  3.72494  3.29354  2.67741  2.69355  4.24690  2.90347  2.73739  3.18146  2.89801  2.37887  2.77519  2.98518  4.58477  3.61503
          0.01749  4.63310  4.87760  0.61958  0.77255  1.19676  0.35978
    491   2.32881  4.76291  2.84807  2.38608  4.26953  3.15236  3.72628  3.63399  2.49113  3.07072  4.06136  2.96761  3.20395  2.82164  2.90058  2.44655  2.00678  3.14858  5.52866  4.13409   1766 t . - -
          2.68618  4.42225  2.77519  2.73123  3.46354  2.40513  3.72494  3.29354  2.67741  2.69355  4.24690  2.90347  2.73739  3.18146  2.89801  2.37887  2.77519  2.98518  4.58477  3.61503
          0.06291  4.63021  2.97157  0.61958  0.77255  1.19953  0.35858
    492   2.51620  4.88013  2.86584  2.37007  4.36564  3.06979  3.68353  3.73603  2.43477  3.22606  4.06147  2.96172  3.19823  2.74923  2.81573  2.29668  2.06164  3.14822  5.54897  4.04592   1767 t . - -
          2.68618  4.42225  2.77519  2.73123  3.46354  2.40513  3.72494  3.29354  2.67741  2.69355  4.24690  2.90347  2.73739  3.18146  2.89801  2.37887  2.77519  2.98518  4.58477  3.61503
          0.01630  4.58261  5.12627  0.61958  0.77255  1.24294  0.34043
    493   2.36674  5.02287  2.98205  2.39539  4.22863  3.19849  3.69007  3.51469  2.47196  3.20376  4.08473  2.71156  3.29879  2.77814  2.93644  2.37250  2.05824  3.10509  5.17299  4.14523   1768 t . - -
          2.68618  4.42225  2.77519  2.73123  3.46354  2.40513  3.72494  3.29354  2.67741  2.69355  4.24690  2.90347  2.73739  3.18146  2.89801  2.37887  2.77519  2.98518  4.58477  3.61503
          0.01847  4.57500  4.82894  0.61958  0.77255  1.24378  0.34009
    494   2.11954  3.43697  3.02476  2.49182  3.99458  3.18874  3.72558  3.32250  2.43775  3.02448  3.70271  2.92962  3.51437  2.84300  2.96087  2.32455  2.61996  3.02056  5.10330  4.05517   1769 a . - -
          2.68618  4.42225  2.77519  2.73123  3.46354  2.40513  3.72494  3.29354  2.67741  2.69355  4.24690  2.90347  2.73739  3.18146  2.89801  2.37887  2.77519  2.98518  4.58477  3.61503
          0.01560  4.56420  5.28654  0.61958  0.77255  0.51801  0.90561
    495   2.18097  5.04615  3.01867  2.12197  4.39762  2.85703  3.78174  3.21623  2.50316  3.11336  4.14923  2.97344  3.37608  2.88647  2.92952  2.48923  2.26815  3.33833  5.59255  4.06975   1770 e . - -
          2.68264  4.42478  2.77569  2.73162  3.46645  2.40637  3.72811  3.29391  2.67902  2.69639  4.24979  2.90248  2.73531  3.18135  2.90064  2.37695  2.77020  2.98492  4.58435  3.61776
          1.21289  0.51974  2.22574  2.91987  0.05545  0.83316  0.57036
    496   2.45006  5.18782  2.92821  2.41715  4.50394  3.03840  3.20900  3.63958  2.41986  3.45839  4.23653  2.79061  3.20908  2.56944  2.95972  2.08749  2.27339  3.50929  5.63850  4.24575   1995 s x - -
          2.68618  4.42225  2.77519  2.73123  3.46354  2.40513  3.72494  3.29354  2.67741  2.69355  4.24690  2.90347  2.73739  3.18146  2.89801  2.37887  2.77519  2.98518  4.58477  3.61503
          0.25133  4.66028  1.54755  0.61958  0.77255  0.69848  0.68784
    497   2.20663  5.15743  2.78208  2.29433  4.16530  3.01360  3.24241  3.94145  2.43061  3.45083  4.20575  2.81331  3.43462  2.74962  2.71255  2.48346  2.22096  3.50124  5.60729  4.17728   1996 a x - -
          2.68618  4.42225  2.77519  2.73123  3.46354  2.40513  3.72494  3.29354  2.67741  2.69355  4.24690  2.90347  2.73739  3.18146  2.89801  2.37887  2.77519  2.98518  4.58477  3.61503
          0.08601  4.55702  2.63213  0.61958  0.77255  1.07044  0.41985
    498   2.54558  4.88023  3.00050  2.51481  4.11544  3.20182  3.63248  3.46422  2.50086  3.01669  3.95406  2.98893  3.59323  2.84082  2.98688  2.25346  1.92760  2.84020  5.38771  4.00438   1997 t x - -
          2.68618  4.42225  2.77519  2.73123  3.46354  2.40513  3.72494  3.29354  2.67741  2.69355  4.24690  2.90347  2.73739  3.18146  2.89801  2.37887  2.77519  2.98518  4.58477  3.61503
          0.04081  4.49705  3.54571  0.61958  0.77255  0.92910  0.50237
    499   2.37332  4.56846  3.14642  2.61896  3.95554  3.21949  3.74732  3.30764  2.62413  2.89180  3.77349  2.92366  3.80149  2.95590  3.07761  2.32348  2.02151  2.52229  4.96105  3.99166   1998 t x - -
          2.68618  4.42225  2.77519  2.73123  3.46354  2.40513  3.72494  3.29354  2.67741  2.69355  4.24690  2.90347  2.73739  3.18146  2.89801  2.37887  2.77519  2.98518  4.58477  3.61503
          0.02174  4.56669  4.49933  0.61958  0.77255  0.75175  0.63779
    500   1.97077  4.51838  2.91540  2.49994  4.33176  3.14723  3.70531  3.67908  2.44112  3.33510  4.12465  2.96131  2.99773  2.71235  2.74357  2.47876  2.67146  3.04315  4.03138  4.02463   1999 a x - -
          2.68618  4.42225  2.77519  2.73123  3.46354  2.40513  3.72494  3.29354  2.67741  2.69355  4.24690  2.90347  2.73739  3.18146  2.89801  2.37887  2.77519  2.98518  4.58477  3.61503
          0.04765  4.69113  3.28713  0.61958  0.77255  0.94183  0.49416
    501   2.50409  5.21262  2.55272  2.40930  4.46396  3.08102  3.66085  3.73133  2.45083  3.44210  4.25840  2.63798  2.80224  2.67247  2.68191  2.33880  2.45056  3.41096  5.65698  4.09207   2000 s x - -
          2.68618  4.42225  2.77519  2.73123  3.46354  2.40513  3.72494  3.29354  2.67741  2.69355  4.24690  2.90347  2.73739  3.18146  2.89801  2.37887  2.77519  2.98518  4.58477  3.61503
          0.05072  4.66097  3.21881  0.61958  0.77255  0.92859  0.50271
    502   2.29166  4.92053  3.12115  2.58517  4.15248  2.50682  3.68461  3.48450  2.55041  2.80702  3.99339  3.01027  2.69041  2.83544  2.99551  2.50030  2.58396  3.07201  5.42798  3.57101   2001 a x - -
          2.68618  4.42225  2.77519  2.73123  3.46354  2.40513  3.72494  3.29354  2.67741  2.69355  4.24690  2.90347  2.73739  3.18146  2.89801  2.37887  2.77519  2.98518  4.58477  3.61503
          0.04332  4.64154  3.41890  0.61958  0.77255  0.48183  0.96143
    503   2.48951  5.07830  2.84087  2.46135  4.59511  2.29239  3.58400  3.96781  2.49451  3.56593  4.31421  2.80881  2.74169  2.69050  2.76884  2.45907  2.32974  3.49720  5.71252  4.31302   2002 g x - -
          2.68618  4.42225  2.77519  2.73123  3.46354  2.40513  3.72494  3.29354  2.67741  2.69355  4.24690  2.90347  2.73739  3.18146  2.89801  2.37887  2.77519  2.98518  4.58477  3.61503
          0.01508  4.81325  4.98476  0.61958  0.77255  0.57465  0.82760
    504   2.58581  5.24292  2.85952  2.49518  4.55219  1.98047  3.70128  4.01356  2.55333  3.42317  4.14958  2.64095  3.37859  2.85002  3.03936  2.18354  2.51629  3.49300  5.69810  3.73673   2003 g x - -
          2.68618  4.42225  2.77519  2.73123  3.46354  2.40513  3.72494  3.29354  2.67741  2.69355  4.24690  2.90347  2.73739  3.18146  2.89801  2.37887  2.77519  2.98518  4.58477  3.61503
          0.02498  4.86303  4.07782  0.61958  0.77255  0.57657  0.82513
    505   2.38722  3.32993  2.93851  2.44457  4.18712  2.18721  3.59222  3.86308  2.56202  3.38488  4.20882  2.78554  3.03628  2.94210  3.07675  2.58060  2.38306  3.39352  5.03528  4.26201   2004 g x - -
          2.68618  4.42225  2.77519  2.73123  3.46354  2.40513  3.72494  3.29354  2.67741  2.69355  4.24690  2.90347  2.73739  3.18146  2.89801  2.37887  2.77519  2.98518  4.58477  3.61503
          0.01956  4.87168  4.44714  0.61958  0.77255  0.60223  0.79316
    506   2.25356  3.88723  3.46645  2.80058  3.89335  2.53685  3.94346  3.04351  2.89788  2.60445  3.78438  3.38761  3.89906  2.81583  3.14269  2.59195  2.05995  2.50570  5.28387  4.01595   2005 t x - -
          2.68618  4.42225  2.77519  2.73123  3.46354  2.40513  3.72494  3.29354  2.67741  2.69355  4.24690  2.90347  2.73739  3.18146  2.89801  2.37887  2.77519  2.98518  4.58477  3.61503
          0.06133  4.87354  2.95957  0.61958  0.77255  0.54521  0.86684
    507   1.91127  5.01209  3.15243  2.64341  4.24866  3.50038  3.85636  3.50572  2.62803  3.24592  4.08393  3.16733  3.25760  2.14424  3.10379  2.44588  2.62984  2.54687  5.51671  3.72005   2006 a x - -
          2.68618  4.42225  2.77519  2.73123  3.46354  2.40513  3.72494  3.29354  2.67741  2.69355  4.24690  2.90347  2.73739  3.18146  2.89801  2.37887  2.77519  2.98518  4.58477  3.61503
          0.05437  4.84721  3.09961  0.61958  0.77255  0.64887  0.73948
    508   1.92612  5.07814  2.99686  2.54810  4.33808  3.27932  3.75592  3.68002  2.53755  3.02840  4.14262  3.08420  2.60113  2.64675  3.01197  2.48880  2.85991  2.54734  5.56577  4.21315   2007 a x - -
          2.68618  4.42225  2.77519  2.73123  3.46354  2.40513  3.72494  3.29354  2.67741  2.69355  4.24690  2.90347  2.73739  3.18146  2.89801  2.37887  2.77519  2.98518  4.58477  3.61503
          0.03090  4.80965  3.80415  0.61958  0.77255  0.66583  0.72123
    509   2.63233  5.16467  3.04981  2.52317  3.68789  3.14135  2.11356  3.75280  2.16663  2.81193  4.03326  2.94752  3.76046  2.81150  2.52250  2.66975  2.93666  3.38781  5.63278  4.25901   2008 h x - -
          2.68618  4.42225  2.77519  2.73123  3.46354  2.40513  3.72494  3.29354  2.67741  2.69355  4.24690  2.90347  2.73739  3.18146  2.89801  2.37887  2.77519  2.98518  4.58477  3.61503
          0.01815  4.80898  4.62181  0.61958  0.77255  0.64464  0.74412
    510   2.62360  4.36983  3.96405  3.41739  2.92968  3.48588  4.17411  2.81948  3.36249  2.55932  3.48236  3.79248  4.08912  3.59632  3.51462  3.16843  3.03029  2.60745  1.65466  2.21196   2009 w x - -
          2.68618  4.42225  2.77519  2.73123  3.46354  2.40513  3.72494  3.29354  2.67741  2.69355  4.24690  2.90347  2.73739  3.18146  2.89801  2.37887  2.77519  2.98518  4.58477  3.61503
          0.03811  4.82938  3.52684  0.61958  0.77255  0.68826  0.69806
    511   2.18966  4.83212  3.25288  2.74821  3.51345  1.54658  3.91037  3.42878  2.73347  3.03239  3.92806  3.27242  4.07241  3.07053  3.15598  2.48360  2.99001  3.09856  5.37841  3.82292   2010 g x - -
          2.68618  4.42225  2.77519  2.73123  3.46354  2.40513  3.72494  3.29354  2.67741  2.69355  4.24690  2.90347  2.73739  3.18146  2.89801  2.37887  2.77519  2.98518  4.58477  3.61503
          0.01221  4.80728  5.52962  0.61958  0.77255  0.74329  0.64540
    512   2.60428  5.24840  3.09955  2.42919  4.56466  3.60587  3.37793  4.02440  2.39160  3.43607  4.29930  3.00337  3.67991  1.33254  2.92622  2.80548  2.83550  3.42344  5.69514  4.31184   2011 q x - -
          2.68618  4.42225  2.77520  2.73124  3.46354  2.40513  3.72495  3.29354  2.67741  2.69355  4.24690  2.90347  2.73738  3.18147  2.89798  2.37885  2.77520  2.98519  4.58477  3.61503
          0.01671  4.37398  5.52846  0.67244  0.71429  0.70864  0.67789
    513   2.70559  1.37273  4.41382  3.64905  3.36304  3.94072  4.14455  2.44957  3.67690  2.42303  3.11095  3.97359  4.21899  3.87638  3.70389  2.94535  2.79873  2.40135  3.96323  3.69170   2015 c x - -
          2.68618  4.42225  2.77519  2.73123  3.46354  2.40513  3.72494  3.29354  2.67741  2.69355  4.24690  2.90347  2.73739  3.18146  2.89801  2.37887  2.77519  2.98518  4.58477  3.61503
          0.03300  4.81540  3.71501  0.61958  0.77255  0.71829  0.66862
    514   2.57614  4.93087  3.17424  2.72093  4.22163  1.25584  3.93766  3.62602  2.66597  2.91667  3.93472  3.25208  3.51920  3.11273  3.21298  2.74842  3.03958  3.31074  5.52255  4.20979   2016 g x - -
          2.68618  4.42225  2.77519  2.73123  3.46354  2.40513  3.72494  3.29354  2.67741  2.69355  4.24690  2.90347  2.73739  3.18146  2.89801  2.37887  2.77519  2.98518  4.58477  3.61503
          0.02689  4.79695  4.00215  0.61958  0.77255  0.72037  0.66664
    515   2.51416  4.83411  3.23532  2.78886  4.10984  1.16760  3.98802  3.50193  2.82808  3.06146  4.00780  3.32300  4.10329  3.19438  3.22941  2.87803  2.89786  3.20923  4.65620  4.16384   2017 g x - -
          2.68618  4.42225  2.77519  2.73123  3.46354  2.40513  3.72494  3.29354  2.67741  2.69355  4.24690  2.90347  2.73739  3.18146  2.89801  2.37887  2.77519  2.98518  4.58477  3.61503
          0.01246  4.78702  5.50937  0.61958  0.77255  0.65352  0.73441
    516   2.72886  4.71733  3.42556  2.86469  3.36957  3.46705  3.90583  2.20488  2.60902  2.67504  3.53640  2.27218  3.52944  2.85630  3.15333  2.47432  2.79901  2.72719  4.93131  4.00114   2018 i x - -
          2.68639  4.42260  2.77529  2.73152  3.46363  2.40524  3.72496  3.29360  2.67739  2.69295  4.24725  2.90382  2.73684  3.18171  2.89786  2.37888  2.77531  2.98530  4.58350  3.61464
          0.13263  2.11793  5.53826  1.96009  0.15181  0.69070  0.69560
    517   2.68639  4.70678  3.03688  2.47038  4.44273  1.48730  3.73438  3.92583  2.37573  3.30811  4.24126  2.69281  4.00142  2.82769  2.99824  2.72103  2.87823  3.48797  5.65115  4.27584   2037 g x - -
          2.68618  4.42225  2.77519  2.73123  3.46354  2.40513  3.72494  3.29354  2.67741  2.69355  4.24690  2.90347  2.73739  3.18146  2.89801  2.37887  2.77519  2.98518  4.58477  3.61503
          0.04895  4.82073  3.22604  0.61958  0.77255  0.62491  0.76638
    518   2.69272  4.29599  4.47421  3.75454  2.85692  3.87386  4.09213  2.73953  3.73593  2.28449  3.41305  3.92293  4.34840  3.92447  3.85960  3.27906  3.05720  2.31957  1.44452  2.61281   2038 w x - -
          2.68618  4.42225  2.77519  2.73123  3.46354  2.40513  3.72494  3.29354  2.67741  2.69355  4.24690  2.90347  2.73739  3.18146  2.89801  2.37887  2.77519  2.98518  4.58477  3.61503
          0.01224  4.80512  5.52747  0.61958  0.77255  0.70325  0.68314
    519   2.67237  5.08828  3.07518  2.48914  4.45526  3.28299  3.76690  3.90295  2.42599  3.33698  4.22288  2.64151  3.81257  2.70319  2.91844  2.61462  1.51751  3.25270  5.30469  4.26113   2039 t x - -
          2.68618  4.42205  2.77522  2.73121  3.46356  2.40515  3.72497  3.29356  2.67728  2.69357  4.24692  2.90349  2.73742  3.18148  2.89803  2.37889  2.77522  2.98515  4.58479  3.61495
          0.06847  3.51321  3.31381  0.80290  0.59426  0.71628  0.67053
    520   2.71328  4.94016  3.34263  2.86161  4.38513  1.11402  4.02935  3.79489  2.74489  3.11894  4.23602  3.14407  4.10770  3.20226  2.86120  2.65537  2.91804  3.44210  5.65360  4.35255   2045 g x - -
          2.68616  4.42225  2.77520  2.73124  3.46354  2.40511  3.72495  3.29354  2.67741  2.69355  4.24690  2.90347  2.73740  3.18147  2.89798  2.37887  2.77520  2.98519  4.58477  3.61503
          0.03009  4.34468  4.09464  0.67244  0.71429  0.77471  0.61774
    521   2.49360  3.34362  2.62704  2.40189  4.32369  3.43648  3.80160  3.75392  2.58328  3.06109  4.12792  2.94083  1.91958  2.93612  3.05579  2.46694  3.01765  3.33721  5.29835  4.15865   2049 p x - -
          2.68618  4.42225  2.77519  2.73123  3.46354  2.40513  3.72494  3.29354  2.67741  2.69355  4.24690  2.90347  2.73739  3.18146  2.89801  2.37887  2.77519  2.98518  4.58477  3.61503
          0.01851  4.76026  4.62814  0.61958  0.77255  0.75833  0.63195
    522   2.68189  4.75231  3.38948  2.83152  3.89350  3.57135  3.92108  3.11365  2.62111  2.76294  3.85351  3.30725  3.78081  3.01541  3.16976  2.66914  1.30511  3.06041  5.30926  4.03003   2050 t x - -
          2.68623  4.42230  2.77525  2.73128  3.46359  2.40518  3.72480  3.29342  2.67736  2.69360  4.24695  2.90340  2.73725  3.18152  2.89794  2.37882  2.77525  2.98524  4.58482  3.61508
          0.07890  3.14277  3.42015  1.12128  0.39432  0.76743  0.62400
    523   2.02665  3.51746  3.83309  3.15358  3.53118  3.68437  4.07354  2.60801  3.14038  2.45289  3.49818  3.52307  4.03008  3.38762  3.26497  2.83939  1.86931  2.22395  5.00249  3.78538   2057 t x - -
          2.68618  4.42225  2.77519  2.73123  3.46354  2.40513  3.72494  3.29354  2.67741  2.69355  4.24690  2.90347  2.73739  3.18146  2.89801  2.37887  2.77519  2.98518  4.58477  3.61503
          0.03494  4.73649  3.66658  0.61958  0.77255  0.80739  0.59063
    524   2.73997  1.38347  3.58775  3.27644  3.53318  3.79625  4.08206  2.75073  3.20527  2.56540  3.35209  3.62346  3.54265  3.24083  3.50673  3.01872  2.89404  2.60367  5.00611  3.69840   2058 c x - -
          2.68618  4.42225  2.77519  2.73123  3.46354  2.40513  3.72494  3.29354  2.67741  2.69355  4.24690  2.90347  2.73739  3.18146  2.89801  2.37887  2.77519  2.98518  4.58477  3.61503
          0.01333  4.72003  5.44238  0.61958  0.77255  0.66416  0.72300
    525   2.02635  4.90784  3.02189  2.45310  4.25894  3.45867  3.82064  3.58278  2.58230  3.26554  3.57105  3.14324  3.82711  2.19987  3.08161  2.37655  2.88193  2.31391  5.51285  4.17252   2059 a x - -
          2.68618  4.42227  2.77521  2.73125  3.46356  2.40515  3.72496  3.29356  2.67743  2.69357  4.24692  2.90349  2.73741  3.18148  2.89795  2.37885  2.77503  2.98520  4.58479  3.61505
          0.08875  2.65160  4.24138  0.31445  1.31003  0.71930  0.66766
    526   2.12023  5.14589  3.09101  2.40446  4.28720  3.51827  3.78570  3.87815  2.47018  3.24660  4.20309  3.07702  3.29710  2.56054  2.93829  1.65463  2.88772  3.40055  5.23511  4.24421   2061 s x - -
          2.68613  4.42248  2.77542  2.73146  3.46267  2.40483  3.72517  3.29377  2.67746  2.69358  4.24656  2.90348  2.73738  3.18169  2.89809  2.37896  2.77504  2.98520  4.58499  3.61482
          0.17738  2.01521  3.53203  1.50747  0.25035  0.75746  0.63273
    527   2.74634  4.87255  3.22095  2.59695  4.08775  2.22096  3.85947  3.06167  2.69412  3.06512  3.95862  3.19517  1.99514  3.02157  3.07441  2.65292  2.62900  3.00739  5.40267  3.97178   2070 p x - -
          2.68618  4.42225  2.77519  2.73123  3.46354  2.40513  3.72494  3.29354  2.67741  2.69355  4.24690  2.90347  2.73739  3.18146  2.89801  2.37887  2.77519  2.98518  4.58477  3.61503
          0.17898  4.75231  1.86274  0.61958  0.77255  0.70306  0.68333
    528   2.48190  4.25864  4.04875  3.42757  2.96654  3.50160  4.10361  2.70020  3.18422  2.14456  3.37157  3.73300  4.05426  3.50497  3.59863  2.76178  2.58226  2.49419  2.77943  2.18868   2071 l x - -
          2.68618  4.42225  2.77519  2.73123  3.46354  2.40513  3.72494  3.29354  2.67741  2.69355  4.24690  2.90347  2.73739  3.18146  2.89801  2.37887  2.77519  2.98518  4.58477  3.61503
          0.01895  4.62146  4.71753  0.61958  0.77255  0.58888  0.80957
    529   2.65144  4.26902  2.82926  2.50857  4.31200  3.60134  3.59772  3.26033  2.15818  3.32125  4.11877  3.10447  3.52470  2.93682  3.00539  2.65412  1.66106  3.11346  5.54256  4.19139   2072 t x - -
          2.68618  4.42225  2.77519  2.73123  3.46354  2.40513  3.72494  3.29354  2.67741  2.69355  4.24690  2.90347  2.73739  3.18146  2.89801  2.37887  2.77519  2.98518  4.58477  3.61503
          0.01486  4.75969  5.08552  0.61958  0.77255  0.62332  0.76822
    530   2.56855  1.31382  3.81130  3.30098  3.51731  3.75277  4.11676  2.67691  3.03974  2.64535  3.57598  3.50305  4.21103  3.32547  3.42592  2.86598  3.05311  2.72945  5.05983  3.84327   2073 c x - -
          2.68618  4.42225  2.77519  2.73123  3.46354  2.40513  3.72494  3.29354  2.67741  2.69355  4.24690  2.90347  2.73739  3.18146  2.89801  2.37887  2.77519  2.98518  4.58477  3.61503
          0.07266  4.80096  2.78292  0.61958  0.77255  0.65180  0.73628
    531   2.35609  4.90072  3.18605  2.64996  3.91293  3.59607  3.84607  3.11715  2.13959  3.10484  3.94115  3.19083  4.02464  2.61526  2.94855  2.75588  1.84870  2.95826  4.90911  3.65332   2074 t x - -
          2.68618  4.42225  2.77519  2.73123  3.46354  2.40513  3.72494  3.29354  2.67741  2.69355  4.24690  2.90347  2.73739  3.18146  2.89801  2.37887  2.77519  2.98518  4.58477  3.61503
          0.18078  4.75715  1.85286  0.61958  0.77255  0.78304  0.61067
    532   2.63468  4.63812  3.35857  2.72297  3.70300  3.06364  3.81394  3.13224  2.04568  2.86519  3.37146  3.26540  3.87993  3.08159  3.09191  2.82378  2.84738  2.31332  5.19193  2.42520   2075 k x - -
          2.68618  4.42225  2.77519  2.73123  3.46354  2.40513  3.72494  3.29354  2.67741  2.69355  4.24690  2.90347  2.73739  3.18146  2.89801  2.37887  2.77519  2.98518  4.58477  3.61503
          0.01517  4.59155  5.31389  0.61958  0.77255  0.42601  1.05875
    533   2.68254  4.56859  3.45787  2.87318  3.69832  3.20191  3.33426  3.10017  2.68094  2.29439  3.69890  3.36115  4.02151  2.31082  3.11163  2.34878  2.77146  2.19913  4.77495  3.94800   2076 v . - -
          2.68618  4.42225  2.77519  2.73123  3.46354  2.40513  3.72494  3.29354  2.67741  2.69355  4.24690  2.90347  2.73739  3.18146  2.89801  2.37887  2.77519  2.98518  4.58477  3.61503
          0.01209  4.81691  5.53925  0.61958  0.77255  0.66750  0.71947
    534   2.59337  5.14005  3.12315  2.54483  4.42172  3.18289  3.79739  3.80299  2.49887  3.38417  4.17208  1.63038  3.99426  2.62272  2.86732  2.40575  2.86518  3.39057  3.58170  4.21769   2077 n . - -
          2.68584  4.42237  2.77541  2.73157  3.46369  2.40532  3.72481  3.29348  2.67757  2.69371  4.24723  2.90309  2.73742  3.18152  2.89766  2.37884  2.77503  2.98487  4.58488  3.61521
          0.28440  1.41253  5.51934  1.34990  0.30011  0.64141  0.74770
    535   2.45962  5.28049  1.76834  2.21970  4.61213  3.15112  3.76850  3.53939  2.50942  3.50559  4.16420  2.92559  2.91307  2.73861  2.84023  2.59178  3.01533  3.61500  5.72131  4.31824   2135 d x - -
          2.68618  4.42225  2.77519  2.73123  3.46354  2.40513  3.72494  3.29354  2.67741  2.69355  4.24690  2.90347  2.73739  3.18146  2.89801  2.37887  2.77519  2.98518  4.58477  3.61503
          0.01225  4.80404  5.52638  0.61958  0.77255  0.65385  0.73405
    536   2.74232  3.01773  4.10041  3.84859  2.95616  3.94116  4.25229  2.69051  3.69994  2.18866  3.36564  3.98607  4.08735  3.89191  3.36598  3.16419  2.92640  2.47129  1.98750  2.15161   2136 w x - -
          2.68618  4.42225  2.77519  2.73123  3.46354  2.40513  3.72494  3.29354  2.67741  2.69355  4.24690  2.90347  2.73739  3.18146  2.89801  2.37887  2.77519  2.98518  4.58477  3.61503
          0.01779  4.79924  4.66711  0.61958  0.77255  0.65385  0.73405
    537   2.80618  4.41610  3.75813  3.08722  3.36293  3.83540  4.10574  2.66219  3.16570  2.54189  3.52496  3.58814  4.21081  3.52484  3.30181  2.54372  3.03799  2.50252  4.22627  1.45275   2137 y x - -
          2.68618  4.42225  2.77519  2.73123  3.46354  2.40513  3.72494  3.29354  2.67741  2.69355  4.24690  2.90347  2.73739  3.18146  2.89801  2.37887  2.77519  2.98518  4.58477  3.61503
          0.01242  4.79032  5.51266  0.61958  0.77255  0.66433  0.72282
    538   2.78301  4.90456  3.12092  2.55191  4.00416  3.53258  3.59246  3.52137  2.68601  2.61459  3.98264  3.20460  3.62218  3.03077  2.90859  1.58677  2.90142  3.15971  5.13294  2.71595   2138 s x - -
          2.68618  4.42225  2.77519  2.73123  3.46354  2.40513  3.72494  3.29354  2.67741  2.69355  4.24690  2.90347  2.73739  3.18146  2.89801  2.37887  2.77519  2.98518  4.58477  3.61503
          0.13296  4.78361  2.15305  0.61958  0.77255  0.64428  0.74452
    539   2.71949  5.08085  3.09591  2.43011  4.19844  3.56891  3.17676  3.79301  2.38664  3.35384  4.14171  3.07211  3.82934  1.47888  2.98810  2.76979  2.87779  3.02119  5.55514  3.63020   2139 q x - -
          2.68618  4.42225  2.77519  2.73123  3.46354  2.40513  3.72494  3.29354  2.67741  2.69355  4.24690  2.90347  2.73739  3.18146  2.89801  2.37887  2.77519  2.98518  4.58477  3.61503
          0.01401  4.67091  5.39326  0.61958  0.77255  0.55108  0.85879
    540   2.52680  1.40288  3.83687  3.35802  3.43962  3.83369  3.54730  2.76009  3.27911  2.58720  3.42077  3.68351  4.20995  3.55116  3.36422  2.79022  2.88623  2.64685  4.68667  3.65309   2140 c x - -
          2.68618  4.42225  2.77519  2.73123  3.46354  2.40513  3.72494  3.29354  2.67741  2.69355  4.24690  2.90347  2.73739  3.18146  2.89801  2.37887  2.77519  2.98518  4.58477  3.61503
          0.01584  4.76442  4.93593  0.61958  0.77255  0.68812  0.69820
    541   2.47978  4.44728  3.48620  2.86568  3.07759  3.57954  3.92249  2.62861  2.75771  2.04188  3.15841  3.39330  3.64286  2.55840  2.99539  2.79739  2.93467  2.53023  5.02594  3.58347   2141 l x - -
          2.68618  4.42225  2.77519  2.73123  3.46354  2.40513  3.72494  3.29354  2.67741  2.69355  4.24690  2.90347  2.73739  3.18146  2.89801  2.37887  2.77519  2.98518  4.58477  3.61503
          0.01616  4.52912  5.25146  0.61958  0.77255  0.69364  0.69265
    542   2.66609  5.04120  2.75002  2.12634  4.32390  3.05321  3.69154  2.62436  2.36998  3.31952  4.09923  2.99226  3.02191  2.64287  2.89311  2.55094  2.68776  3.09419  5.51330  4.14337   2142 e x - -
          2.68618  4.42225  2.77519  2.73123  3.46354  2.40513  3.72494  3.29354  2.67741  2.69355  4.24690  2.90347  2.73739  3.18146  2.89801  2.37887  2.77519  2.98518  4.58477  3.61503
          0.01684  4.48817  5.21052  0.61958  0.77255  0.60854  0.78558
    543   2.51052  4.59736  3.32961  2.22984  2.84600  3.60283  3.83208  2.93011  2.56904  2.55070  3.68971  3.23536  3.64776  3.00115  3.01737  2.72419  2.41426  2.74546  5.15238  3.31712   2143 e x - -
          2.68618  4.42225  2.77519  2.73123  3.46354  2.40513  3.72494  3.29354  2.67741  2.69355  4.24690  2.90347  2.73739  3.18146  2.89801  2.37887  2.77519  2.98518  4.58477  3.61503
          0.04384  4.49204  3.45167  0.61958  0.77255  0.64823  0.74017
    544   2.59654  4.76383  2.62888  2.55779  3.57822  2.76036  3.53334  3.37072  2.58916  2.73788  2.72953  3.10455  3.54586  2.93185  2.88900  2.56326  2.69453  2.87310  5.28896  3.98042   2144 e x - -
          2.68618  4.42225  2.77519  2.73123  3.46354  2.40513  3.72494  3.29354  2.67741  2.69355  4.24690  2.90347  2.73739  3.18146  2.89801  2.37887  2.77519  2.98518  4.58477  3.61503
          0.01747  4.45190  5.17424  0.61958  0.77255  0.68540  0.70095
    545   2.68116  5.05871  2.45179  2.42993  4.35268  3.40234  3.66969  3.66627  2.29441  3.09130  3.64404  2.96773  2.77091  2.66880  2.36338  2.50294  2.71208  3.42161  4.94012  4.14584   2145 k x - -
          2.68618  4.42225  2.77519  2.73123  3.46354  2.40513  3.72494  3.29354  2.67741  2.69355  4.24690  2.90347  2.73739  3.18146  2.89801  2.37887  2.77519  2.98518  4.58477  3.61503
          0.03686  4.44416  3.71127  0.61958  0.77255  0.68540  0.70095
    546   2.63054  4.73002  3.16526  2.38550  3.93862  3.42219  3.31404  3.33430  2.59823  2.80926  3.81838  3.10961  3.11597  2.94062  3.04043  2.43710  2.20583  2.37751  5.26516  3.96219   2146 t x - -
          2.68618  4.42225  2.77519  2.73123  3.46354  2.40513  3.72494  3.29354  2.67741  2.69355  4.24690  2.90347  2.73739  3.18146  2.89801  2.37887  2.77519  2.98518  4.58477  3.61503
          0.01813  4.41484  5.13719  0.61958  0.77255  0.70992  0.67665
    547   2.44624  4.07899  3.50414  3.06321  3.46050  3.23281  3.92825  2.81837  2.82871  2.45642  3.43823  3.44230  4.04384  3.29846  3.24896  2.86706  2.45397  2.52336  3.09830  2.31219   2147 y x - -
          2.68618  4.42225  2.77519  2.73123  3.46354  2.40513  3.72494  3.29354  2.67741  2.69355  4.24690  2.90347  2.73739  3.18146  2.89801  2.37887  2.77519  2.98518  4.58477  3.61503
          0.01813  4.41484  5.13719  0.61958  0.77255  0.70992  0.67665
    548   2.62549  4.66888  3.14314  2.65580  3.74196  3.11123  3.77119  3.03241  2.55293  2.62597  3.75689  2.88186  3.66213  2.97546  3.01246  2.49409  1.99002  2.72883  5.21029  3.91988   2148 t x - -
          2.68618  4.42225  2.77519  2.73123  3.46354  2.40513  3.72494  3.29354  2.67741  2.69355  4.24690  2.90347  2.73739  3.18146  2.89801  2.37887  2.77519  2.98518  4.58477  3.61503
          0.01813  4.41484  5.13719  0.61958  0.77255  0.70992  0.67665
    549   2.41879  4.43921  3.46596  2.90129  3.59035  3.02303  3.87268  2.71725  2.79914  2.66012  3.08948  3.32720  3.82489  3.11129  3.15836  2.09998  2.70985  2.20512  5.01922  3.77503   2149 s x - -
          2.68618  4.42225  2.77519  2.73123  3.46354  2.40513  3.72494  3.29354  2.67741  2.69355  4.24690  2.90347  2.73739  3.18146  2.89801  2.37887  2.77519  2.98518  4.58477  3.61503
          0.07115  4.41484  2.87206  0.61958  0.77255  0.70992  0.67665
    550   2.65114  4.49612  3.35599  2.64529  3.65603  3.37163  3.66939  2.89831  2.76277  2.27262  3.59442  3.24516  2.69177  3.01871  3.15823  2.55771  2.59605  2.30998  5.06235  3.80436   2150 l x - -
          2.68618  4.42225  2.77519  2.73123  3.46354  2.40513  3.72494  3.29354  2.67741  2.69355  4.24690  2.90347  2.73739  3.18146  2.89801  2.37887  2.77519  2.98518  4.58477  3.61503
          0.01911  4.36280  5.08515  0.61958  0.77255  0.77163  0.62038
    551   2.42768  4.73503  3.13883  2.58301  3.94328  3.51484  2.69496  3.34304  2.33887  2.98080  3.81860  2.49862  3.90456  2.90769  2.98616  2.64274  2.89096  2.29476  4.72877  3.95307   2151 v x - -
          2.68618  4.42225  2.77519  2.73123  3.46354  2.40513  3.72494  3.29354  2.67741  2.69355  4.24690  2.90347  2.73739  3.18146  2.89801  2.37887  2.77519  2.98518  4.58477  3.61503
          0.01949  4.34350  5.06585  0.61958  0.77255  0.70173  0.68464
    552   2.67414  5.06941  2.83219  2.40392  4.37144  3.45604  3.53237  3.82637  2.30799  3.19584  4.12422  2.68594  3.42653  2.32905  2.83233  2.51795  2.00807  3.43726  5.52869  4.14755   2152 t x - -
          2.68618  4.42225  2.77519  2.73123  3.46354  2.40513  3.72494  3.29354  2.67741  2.69355  4.24690  2.90347  2.73739  3.18146  2.89801  2.37887  2.77519  2.98518  4.58477  3.61503
          0.22880  4.37351  1.65074  0.61958  0.77255  0.53241  0.88477
    553   2.37067  4.97698  2.89189  2.36611  4.26283  3.43599  3.63306  3.70355  2.34093  3.25602  4.03981  2.76974  3.83162  2.54645  2.36518  2.16619  2.87450  2.95981  5.44964  4.08555   2153 s x - -
          2.68618  4.42225  2.77519  2.73123  3.46354  2.40513  3.72494  3.29354  2.67741  2.69355  4.24690  2.90347  2.73739  3.18146  2.89801  2.37887  2.77519  2.98518  4.58477  3.61503
          0.07336  4.25207  2.87359  0.61958  0.77255  0.84081  0.56451
    554   2.61243  3.34407  2.87463  2.49693  3.98632  3.02944  2.76805  3.39424  2.47963  2.94394  3.83873  3.00671  3.84642  2.83227  2.50181  2.47690  2.79295  2.99164  5.27505  3.95445   2154 s x - -
          2.68618  4.42225  2.77519  2.73123  3.46354  2.40513  3.72494  3.29354  2.67741  2.69355  4.24690  2.90347  2.73739  3.18146  2.89801  2.37887  2.77519  2.98518  4.58477  3.61503
          0.14828  4.20122  2.09691  0.61958  0.77255  0.73873  0.64956
    555   2.37085  4.81719  2.62594  2.44482  4.15389  2.58519  3.66590  3.41653  2.46383  3.16934  3.79893  2.95866  2.97896  2.80908  2.93172  2.26258  2.84293  3.22493  5.39424  4.04944   2155 s . - -
          2.68618  4.42225  2.77519  2.73123  3.46354  2.40513  3.72494  3.29354  2.67741  2.69355  4.24690  2.90347  2.73739  3.18146  2.89801  2.37887  2.77519  2.98518  4.58477  3.61503
          0.02341  4.16194  4.88428  0.61958  0.77255  0.91838  0.50944
    556   2.26393  4.26798  3.56445  3.00862  3.46732  3.07650  3.89546  2.65475  2.95351  2.30435  3.43617  3.37257  3.70269  3.25005  3.28604  2.40584  2.82442  1.99840  4.92464  3.69874   2156 v . - -
          2.68618  4.42225  2.77519  2.73123  3.46354  2.40513  3.72494  3.29354  2.67741  2.69355  4.24690  2.90347  2.73739  3.18146  2.89801  2.37887  2.77519  2.98518  4.58477  3.61503
          0.03643  4.16194  3.90203  0.61958  0.77255  0.91838  0.50944
    557   2.47484  5.13145  2.48631  2.21283  4.45008  3.38928  3.26002  3.91576  1.73390  3.41899  4.18833  2.86400  3.81791  2.62379  2.83514  2.57889  2.92072  3.50981  5.57016  4.17625   2157 k . - -
          2.68621  4.42228  2.77523  2.73126  3.46357  2.40503  3.72497  3.29321  2.67744  2.69358  4.24693  2.90338  2.73743  3.18149  2.89804  2.37890  2.77523  2.98521  4.58480  3.61506
          0.47640  1.63388  1.69383  0.24878  1.51299  0.43429  1.04334
    558   2.64441  4.97006  2.09632  2.39553  4.28159  2.86969  3.65542  3.72440  2.43596  2.95452  4.06774  2.92860  3.83047  2.78370  2.71244  2.36909  2.54851  3.35178  5.47864  4.10964   2159 d x - -
          2.68618  4.42225  2.77519  2.73123  3.46354  2.40513  3.72494  3.29354  2.67741  2.69355  4.24690  2.90347  2.73739  3.18146  2.89801  2.37887  2.77519  2.98518  4.58477  3.61503
          0.02176  4.23435  4.95670  0.61958  0.77255  0.75587  0.63413
    559   2.39913  4.96454  2.97976  2.39178  4.25276  3.14242  3.64021  3.68813  2.27954  3.13637  4.03321  2.95465  3.84214  2.63107  2.23787  2.24494  2.62330  3.32681  5.44038  4.08526   2160 r x - -
          2.68618  4.42225  2.77519  2.73123  3.46354  2.40513  3.72494  3.29354  2.67741  2.69355  4.24690  2.90347  2.73739  3.18146  2.89801  2.37887  2.77519  2.98518  4.58477  3.61503
          0.02126  4.25759  4.97993  0.61958  0.77255  0.73401  0.65389
    560   2.65008  5.06068  2.86731  2.24254  4.37055  3.02933  3.62398  3.56951  2.36907  3.35008  4.11487  2.91370  2.97892  2.23183  2.46161  2.37518  2.88154  3.43313  5.51602  4.13189   2161 q x - -
          2.68618  4.42225  2.77519  2.73123  3.46354  2.40513  3.72494  3.29354  2.67741  2.69355  4.24690  2.90347  2.73739  3.18146  2.89801  2.37887  2.77519  2.98518  4.58477  3.61503
          0.02078  4.27992  5.00227  0.61958  0.77255  0.75930  0.63110
    561   2.43718  5.02395  2.88409  1.99393  4.33984  3.28533  3.65040  3.78976  2.41335  3.32931  4.10772  2.72288  2.55226  2.77211  2.66933  2.65034  2.60543  3.40601  5.51133  4.13563   2162 e x - -
          2.68618  4.42225  2.77519  2.73123  3.46354  2.40513  3.72494  3.29354  2.67741  2.69355  4.24690  2.90347  2.73739  3.18146  2.89801  2.37887  2.77519  2.98518  4.58477  3.61503
          0.02123  4.25866  4.98100  0.61958  0.77255  0.75930  0.63110
    562   1.98745  4.78727  3.05639  2.36165  4.11945  3.28429  3.73126  3.52523  2.51188  3.13809  3.96034  3.04465  3.87436  2.89277  2.53726  2.69359  2.04572  3.19253  5.38240  4.06532   2163 a x - -
          2.68618  4.42225  2.77519  2.73123  3.46354  2.40513  3.72494  3.29354  2.67741  2.69355  4.24690  2.90347  2.73739  3.18146  2.89801  2.37887  2.77519  2.98518  4.58477  3.61503
          0.02123  4.25866  4.98100  0.61958  0.77255  0.75930  0.63110
    563   2.68315  4.11446  4.28930  3.69858  2.21696  3.82034  4.13488  2.12079  3.55730  1.90984  2.72883  3.62303  4.17786  3.75046  3.69191  3.11761  2.48649  2.18189  4.73754  3.55398   2164 l x - -
          2.68618  4.42225  2.77519  2.73123  3.46354  2.40513  3.72494  3.29354  2.67741  2.69355  4.24690  2.90347  2.73739  3.18146  2.89801  2.37887  2.77519  2.98518  4.58477  3.61503
          0.02123  4.25866  4.98100  0.61958  0.77255  0.75930  0.63110
    564   2.46133  5.00877  2.54484  2.19936  4.29930  3.42326  3.62405  3.50508  2.16498  3.29008  4.06550  2.33178  3.82103  2.74281  2.86529  2.62824  2.87013  3.37017  3.63784  4.09796   2165 k x - -
          2.68618  4.42225  2.77519  2.73123  3.46354  2.40513  3.72494  3.29354  2.67741  2.69355  4.24690  2.90347  2.73739  3.18146  2.89801  2.37887  2.77519  2.98518  4.58477  3.61503
          0.17835  4.24565  1.90363  0.61958  0.77255  0.46305  0.99252
    565   1.98381  5.18605  2.02283  2.18942  4.50218  3.39780  3.69591  3.97092  2.25407  3.48899  4.26815  2.88022  3.86187  2.82059  3.00884  2.37886  2.99331  3.56708  5.65695  4.24789   2166 a x - -
          2.68618  4.42225  2.77519  2.73123  3.46354  2.40513  3.72494  3.29354  2.67741  2.69355  4.24690  2.90347  2.73739  3.18146  2.89801  2.37887  2.77519  2.98518  4.58477  3.61503
          0.02113  4.26338  4.98573  0.61958  0.77255  0.58703  0.81188
    566   2.17380  4.88720  2.45929  2.46757  4.14941  3.46175  3.68015  3.56900  2.47292  2.84308  3.96840  2.99094  3.86167  2.44080  2.94094  2.36323  2.81083  2.83058  5.39502  4.05031   2167 a x - -
          2.68618  4.42225  2.77519  2.73123  3.46354  2.40513  3.72494  3.29354  2.67741  2.69355  4.24690  2.90347  2.73739  3.18146  2.89801  2.37887  2.77519  2.98518  4.58477  3.61503
          0.01993  4.32150  5.04385  0.61958  0.77255  0.65838  0.72917
    567   2.46684  4.44679  3.43179  2.86471  3.27095  3.59743  3.84251  2.95189  2.79320  2.04059  3.39273  3.29469  3.98255  3.13121  2.22198  2.39408  2.88690  2.72080  5.01885  3.77023   2168 l x - -
          2.68618  4.42225  2.77519  2.73123  3.46354  2.40513  3.72494  3.29354  2.67741  2.69355  4.24690  2.90347  2.73739  3.18146  2.89801  2.37887  2.77519  2.98518  4.58477  3.61503
          0.01993  4.32150  5.04385  0.61958  0.77255  0.65838  0.72917
    568   2.65034  4.92661  2.76138  2.44338  3.48537  3.45914  3.66345  3.61839  2.26103  3.19625  3.99297  2.37356  3.85368  2.79862  2.91858  2.25573  2.41409  3.27201  5.41420  3.57567   2169 s x - -
          2.68618  4.42225  2.77519  2.73123  3.46354  2.40513  3.72494  3.29354  2.67741  2.69355  4.24690  2.90347  2.73739  3.18146  2.89801  2.37887  2.77519  2.98518  4.58477  3.61503
          0.13061  4.32150  2.21492  0.61958  0.77255  0.65838  0.72917
    569   2.61957  4.42970  3.36469  2.80400  3.57575  3.55767  2.65257  2.80973  2.74968  2.19425  3.53013  2.77915  3.94313  3.08183  3.12755  2.79761  2.61470  2.38178  4.99649  3.74006   2170 l x - -
          2.68618  4.42225  2.77519  2.73123  3.46354  2.40513  3.72494  3.29354  2.67741  2.69355  4.24690  2.90347  2.73739  3.18146  2.89801  2.37887  2.77519  2.98518  4.58477  3.61503
          0.06111  4.21312  3.11273  0.61958  0.77255  0.77497  0.61752
    570   2.60853  4.27758  3.61588  3.06113  3.41243  3.59290  3.91543  2.71836  2.98458  1.81894  3.39841  3.42113  3.99897  3.28958  3.30090  2.19160  2.58884  2.37484  4.89578  3.39050   2171 l x - -
          2.68618  4.42225  2.77519  2.73123  3.46354  2.40513  3.72494  3.29354  2.67741  2.69355  4.24690  2.90347  2.73739  3.18146  2.89801  2.37887  2.77519  2.98518  4.58477  3.61503
          0.03335  4.17512  4.04961  0.61958  0.77255  0.81019  0.58838
    571   2.54207  4.43302  3.34434  2.77811  3.60057  3.53583  3.50467  2.37450  2.69650  2.65972  3.54021  3.21716  3.92378  3.04894  2.34736  2.59250  2.60056  2.47717  5.00660  3.75511   2172 r x - -
          2.68618  4.42225  2.77519  2.73123  3.46354  2.40513  3.72494  3.29354  2.67741  2.69355  4.24690  2.90347  2.73739  3.18146  2.89801  2.37887  2.77519  2.98518  4.58477  3.61503
          0.02334  4.16510  4.88745  0.61958  0.77255  0.79923  0.59724
    572   2.33334  4.38128  3.25604  2.98041  4.39718  1.36507  4.16679  3.81659  3.10321  3.47825  4.29969  2.94241  3.80539  3.40099  3.46815  2.47336  2.03050  3.30296  5.71175  4.46259   2173 g x - -
          2.68618  4.42225  2.77519  2.73123  3.46354  2.40513  3.72494  3.29354  2.67741  2.69355  4.24690  2.90347  2.73739  3.18146  2.89801  2.37887  2.77519  2.98518  4.58477  3.61503
          0.02310  4.17512  4.89746  0.61958  0.77255  0.67276  0.71396
    573   2.63127  4.83642  2.98730  2.26096  4.12221  2.63207  3.29140  3.54263  2.48690  3.14136  3.95248  2.98865  3.84941  2.83614  2.94814  2.10109  2.48570  2.90031  5.37851  4.04098   2174 s x - -
          2.68623  4.42239  2.77533  2.73137  3.46368  2.40527  3.72508  3.29368  2.67740  2.69364  4.24704  2.90361  2.73748  3.18160  2.89797  2.37853  2.77436  2.98526  4.58491  3.61517
          0.17245  2.28720  2.86742  1.65264  0.21263  0.74242  0.64619
    574   2.06918  4.63360  3.04024  2.60346  3.95250  3.40902  3.75678  3.34748  2.60359  2.99509  3.33669  3.01388  3.86099  2.80677  3.03329  1.80910  2.85706  3.03725  5.27633  3.97802   2185 s x - -
          2.68618  4.42225  2.77519  2.73123  3.46354  2.40513  3.72494  3.29354  2.67741  2.69355  4.24690  2.90347  2.73739  3.18146  2.89801  2.37887  2.77519  2.98518  4.58477  3.61503
          0.02265  4.19472  4.91706  0.61958  0.77255  0.79235  0.60290
    575   2.56257  4.45720  3.29460  2.78673  3.24425  3.42041  3.83571  3.13873  2.74675  2.82865  3.69956  3.01048  3.89288  3.09078  3.00049  2.45794  1.64343  2.85853  5.13724  3.86456   2186 t x - -
          2.68624  4.42231  2.77526  2.73130  3.46360  2.40519  3.72501  3.29360  2.67747  2.69361  4.24696  2.90296  2.73713  3.18153  2.89783  2.37893  2.77526  2.98525  4.58483  3.61510
          0.49310  0.96285  4.89737  0.15082  1.96616  0.71741  0.66946
    576   2.38621  2.44824  3.82107  3.33394  3.85362  3.02590  4.19249  3.19241  3.26748  2.93762  3.81355  3.49623  3.86866  3.54388  3.55890  1.61498  2.15529  2.52888  5.28705  4.08519   2188 s x - -
          2.68618  4.42225  2.77519  2.73123  3.46354  2.40513  3.72494  3.29354  2.67741  2.69355  4.24690  2.90347  2.73739  3.18146  2.89801  2.37887  2.77519  2.98518  4.58477  3.61503
          0.09717  4.21304  2.55364  0.61958  0.77255  0.75648  0.63359
    577   2.45898  4.68195  3.09203  2.41797  3.91186  3.46261  3.68492  3.27619  2.01067  2.80734  3.78241  3.04434  3.86205  2.86780  2.89240  2.48220  2.85646  2.38244  5.22095  3.92345   2189 k x - -
          2.68618  4.42225  2.77519  2.73123  3.46354  2.40513  3.72494  3.29354  2.67741  2.69355  4.24690  2.90347  2.73739  3.18146  2.89801  2.37887  2.77519  2.98518  4.58477  3.61503
          0.02439  4.12155  4.84389  0.61958  0.77255  0.73575  0.65228
    578   2.46532  4.90127  2.72503  2.41220  4.21100  2.49011  3.65206  3.63973  2.04429  3.04944  4.01344  2.93711  3.82305  2.78886  2.89400  2.64002  2.45901  3.28210  5.42746  4.07379   2190 k x - -
          2.68628  4.42235  2.77530  2.73133  3.46364  2.40523  3.72505  3.29364  2.67751  2.69365  4.24700  2.90357  2.73750  3.18157  2.89811  2.37897  2.77376  2.98512  4.58487  3.61513
          0.18699  2.13713  2.94587  1.36627  0.29445  0.51517  0.90981
    579   2.76892  5.21689  1.90584  2.32031  4.56165  2.25582  3.72345  4.03881  2.40696  3.55026  4.33012  2.54513  3.87185  2.85059  3.06583  2.51438  2.69327  3.62245  5.71397  4.29514   2198 d x - -
          2.68618  4.42225  2.77519  2.73123  3.46354  2.40513  3.72494  3.29354  2.67741  2.69355  4.24690  2.90347  2.73739  3.18146  2.89801  2.37887  2.77519  2.98518  4.58477  3.61503
          0.02096  4.27144  4.99378  0.61958  0.77255  0.57596  0.82591
    580   2.63096  4.19836  3.30626  3.24071  2.57122  3.68220  3.96319  2.56425  3.01311  1.92647  3.05414  3.55056  3.60497  3.42204  3.42720  2.73623  2.62400  2.45838  3.64382  3.59153   2199 l x - -
          2.68618  4.42225  2.77519  2.73123  3.46354  2.40513  3.72494  3.29354  2.67741  2.69355  4.24690  2.90347  2.73739  3.18146  2.89801  2.37887  2.77519  2.98518  4.58477  3.61503
          0.01998  4.31892  5.04127  0.61958  0.77255  0.53592  0.87980
    581   2.66884  4.97639  2.97043  2.33570  3.30967  3.11681  3.67153  3.68638  2.28791  3.25215  4.04259  2.36870  3.86252  2.70803  2.92102  2.04886  2.71856  3.32919  5.45923  4.09818   2200 s x - -
          2.68618  4.42225  2.77519  2.73123  3.46354  2.40513  3.72494  3.29354  2.67741  2.69355  4.24690  2.90347  2.73739  3.18146  2.89801  2.37887  2.77519  2.98518  4.58477  3.61503
          0.01923  4.35694  5.07929  0.61958  0.77255  0.57253  0.83034
    582   2.07098  4.69325  3.18780  2.63233  3.93903  3.50630  3.76291  3.31697  2.06533  2.97520  3.43915  3.11923  3.91402  2.95188  3.02834  2.18517  2.78400  2.66426  5.26602  3.96877   2201 k x - -
          2.68618  4.42225  2.77519  2.73123  3.46354  2.40513  3.72494  3.29354  2.67741  2.69355  4.24690  2.90347  2.73739  3.18146  2.89801  2.37887  2.77519  2.98518  4.58477  3.61503
          0.01923  4.35694  5.07929  0.61958  0.77255  0.57253  0.83034
    583   2.66337  4.48302  3.39714  2.83421  3.40444  3.60000  3.83908  2.98043  2.23473  2.00078  3.58031  2.74369  3.98374  3.11364  3.16035  2.83726  2.65928  2.33630  5.05425  3.80077   2202 l x - -
          2.68618  4.42225  2.77519  2.73123  3.46354  2.40513  3.72494  3.29354  2.67741  2.69355  4.24690  2.90347  2.73739  3.18146  2.89801  2.37887  2.77519  2.98518  4.58477  3.61503
          0.06581  4.35694  2.97847  0.61958  0.77255  0.57253  0.83034
    584   2.53219  4.96894  2.20548  2.42397  3.87263  2.65791  3.45143  3.71317  2.45998  3.27568  4.06414  2.95551  3.85029  2.80507  2.93958  2.34099  2.42256  3.34602  5.47891  4.11330   2203 d x - -
          2.68618  4.42225  2.77519  2.73123  3.46354  2.40513  3.72494  3.29354  2.67741  2.69355  4.24690  2.90347  2.73739  3.18146  2.89801  2.37887  2.77519  2.98518  4.58477  3.61503
          0.02013  4.31127  5.03362  0.61958  0.77255  0.63144  0.75892
    585   2.84249  4.26372  4.35716  3.80093  1.86427  3.92361  3.94253  2.69690  3.65487  1.68593  3.35321  3.89481  4.27953  3.81961  3.77884  2.55472  3.07270  2.52611  3.29498  2.73719   2204 l x - -
          2.68618  4.42225  2.77519  2.73123  3.46354  2.40513  3.72494  3.29354  2.67741  2.69355  4.24690  2.90347  2.73739  3.18146  2.89801  2.37887  2.77519  2.98518  4.58477  3.61503
          0.02013  4.31127  5.03362  0.61958  0.77255  0.52927  0.88925
    586   2.65643  3.78713  2.48028  2.38900  4.18730  3.47034  2.58960  3.61651  2.45431  3.05442  3.99351  2.98456  3.86266  2.66672  2.92580  2.35376  2.62838  3.02655  5.41665  4.06486   2205 s x - -
          2.68618  4.42225  2.77519  2.73123  3.46354  2.40513  3.72494  3.29354  2.67741  2.69355  4.24690  2.90347  2.73739  3.18146  2.89801  2.37887  2.77519  2.98518  4.58477  3.61503
          0.05270  4.35694  3.25655  0.61958  0.77255  0.57253  0.83034
    587   2.47111  4.82699  3.06810  2.50681  4.06318  3.48375  3.45783  3.47459  2.36655  2.77994  3.63816  2.81616  2.74890  2.83640  2.26567  2.69142  2.88119  2.92282  5.32954  4.00388   2206 r x - -
          2.68618  4.42225  2.77519  2.73123  3.46354  2.40513  3.72494  3.29354  2.67741  2.69355  4.24690  2.90347  2.73739  3.18146  2.89801  2.37887  2.77519  2.98518  4.58477  3.61503
          0.04358  4.30106  3.53721  0.61958  0.77255  0.61549  0.77735
    588   2.41560  3.78301  3.05742  2.51335  4.14092  3.43097  3.70424  3.55923  2.03598  3.15799  3.96679  2.29249  3.85519  2.85353  2.94161  2.46245  2.44413  3.21509  5.39161  4.06010   2207 k x - -
          2.68618  4.42225  2.77519  2.73123  3.46354  2.40513  3.72494  3.29354  2.67741  2.69355  4.24690  2.90347  2.73739  3.18146  2.89801  2.37887  2.77519  2.98518  4.58477  3.61503
          0.02082  4.27829  5.00064  0.61958  0.77255  0.43977  1.03334
    589   2.18835  4.53519  3.32614  2.23288  3.67921  3.57835  3.81135  3.07596  2.74030  2.76063  3.63285  3.22794  3.96497  3.06802  3.14214  2.50449  2.89438  2.72609  3.30847  2.64586   2208 a x - -
          2.68618  4.42225  2.77519  2.73123  3.46354  2.40513  3.72494  3.29354  2.67741  2.69355  4.24690  2.90347  2.73739  3.18146  2.89801  2.37887  2.77519  2.98518  4.58477  3.61503
          0.05695  4.37459  3.15195  0.61958  0.77255  0.51683  0.90735
    590   2.39707  4.34529  3.24222  2.98453  3.48772  3.62289  3.89148  2.83415  2.93637  2.35635  2.38050  3.38020  3.58221  3.23528  3.28249  2.54978  2.67939  2.18495  4.93881  3.70773   2209 v x - -
          2.68618  4.42225  2.77519  2.73123  3.46354  2.40513  3.72494  3.29354  2.67741  2.69355  4.24690  2.90347  2.73739  3.18146  2.89801  2.37887  2.77519  2.98518  4.58477  3.61503
          0.01961  4.33725  5.05959  0.61958  0.77255  0.56905  0.83485
    591   2.35713  4.99482  3.02613  2.46880  4.30300  2.55716  3.66462  3.73511  1.97279  3.05970  4.07549  2.99038  3.35669  2.79097  2.31245  2.69227  2.92014  3.37144  5.47184  4.12522   2210 k x - -
          2.68618  4.42225  2.77519  2.73123  3.46354  2.40513  3.72494  3.29354  2.67741  2.69355  4.24690  2.90347  2.73739  3.18146  2.89801  2.37887  2.77519  2.98518  4.58477  3.61503
          0.05249  4.31617  3.27580  0.61958  0.77255  0.56905  0.83485
    592   2.75560  5.14111  2.91908  2.26551  4.47550  2.98676  3.66455  3.91970  1.58903  3.42635  4.20846  2.96266  3.88912  2.48007  2.74657  2.73121  2.51335  3.53075  5.57283  4.21496   2211 k x - -
          2.68618  4.42225  2.77519  2.73123  3.46354  2.40513  3.72494  3.29354  2.67741  2.69355  4.24690  2.90347  2.73739  3.18146  2.89801  2.37887  2.77519  2.98518  4.58477  3.61503
          0.02069  4.28437  5.00671  0.61958  0.77255  0.60922  0.78477
    593   2.71435  2.37277  4.36758  3.77792  2.93186  3.86176  4.19253  2.20738  3.63132  1.68285  3.18192  3.91684  3.52822  3.81824  3.75393  3.16476  2.94915  2.06661  4.77723  3.59625   2212 l x - -
          2.68618  4.42225  2.77519  2.73123  3.46354  2.40513  3.72494  3.29354  2.67741  2.69355  4.24690  2.90347  2.73739  3.18146  2.89801  2.37887  2.77519  2.98518  4.58477  3.61503
          0.02069  4.28437  5.00671  0.61958  0.77255  0.60922  0.78477
    594   2.64710  4.35084  3.54695  2.64315  3.48635  3.63237  3.88702  2.41066  2.90773  1.97825  3.44710  3.37774  4.01059  3.22410  2.86662  2.88215  2.33732  2.39505  4.94374  3.71330   2213 l x - -
          2.68618  4.42225  2.77519  2.73123  3.46354  2.40513  3.72494  3.29354  2.67741  2.69355  4.24690  2.90347  2.73739  3.18146  2.89801  2.37887  2.77519  2.98518  4.58477  3.61503
          0.32497  4.28437  1.33306  0.61958  0.77255  0.53932  0.87502
    595   2.11020  4.30680  3.19232  2.92863  4.32865  2.06511  4.11237  3.74225  3.05191  3.41207  4.24455  3.21022  1.67787  3.35231  3.40909  2.47898  2.78444  3.23136  5.64116  4.39977   2214 p x - -
          2.68618  4.42225  2.77519  2.73123  3.46354  2.40513  3.72494  3.29354  2.67741  2.69355  4.24690  2.90347  2.73739  3.18146  2.89801  2.37887  2.77519  2.98518  4.58477  3.61503
          0.02676  4.02991  4.75226  0.61958  0.77255  0.85118  0.55672
    596   2.65231  4.65018  3.17667  2.24891  3.83531  3.50222  3.68271  2.82836  2.42034  2.38782  3.71551  3.08890  3.88703  2.87701  2.22375  2.74502  2.87721  2.91259  5.16462  3.88697   2215 r x - -
          2.68618  4.42225  2.77519  2.73123  3.46354  2.40513  3.72494  3.29354  2.67741  2.69355  4.24690  2.90347  2.73739  3.18146  2.89801  2.37887  2.77519  2.98518  4.58477  3.61503
          0.02676  4.02991  4.75226  0.61958  0.77255  0.85118  0.55672
    597   2.80112  5.01775  2.94041  2.20780  4.40167  2.89720  3.65745  3.80983  2.21498  3.33922  4.17180  3.00161  3.89844  2.80155  1.58846  2.80275  3.03373  3.45929  5.47980  4.19409   2216 r x - -
          2.68618  4.42225  2.77519  2.73123  3.46354  2.40513  3.72494  3.29354  2.67741  2.69355  4.24690  2.90347  2.73739  3.18146  2.89801  2.37887  2.77519  2.98518  4.58477  3.61503
          0.02676  4.02991  4.75226  0.61958  0.77255  0.85118  0.55672
    598   2.38666  4.33994  3.27412  2.85847  4.00483  1.85947  3.95042  3.39641  2.85260  3.08303  3.27209  3.19461  3.77433  3.19080  3.22005  1.87152  2.77435  3.01438  5.36397  4.09899   2217 g x - -
          2.68618  4.42225  2.77519  2.73123  3.46354  2.40513  3.72494  3.29354  2.67741  2.69355  4.24690  2.90347  2.73739  3.18146  2.89801  2.37887  2.77519  2.98518  4.58477  3.61503
          0.02676  4.02991  4.75226  0.61958  0.77255  0.85118  0.55672
    599   2.62192  4.31746  3.51635  2.94768  2.86332  3.59222  3.77307  2.79992  2.51805  2.14885  3.40826  3.33032  3.96722  3.16893  2.90518  2.84772  2.85121  2.58754  4.72269  2.50413   2218 l x - -
          2.68618  4.42225  2.77519  2.73123  3.46354  2.40513  3.72494  3.29354  2.67741  2.69355  4.24690  2.90347  2.73739  3.18146  2.89801  2.37887  2.77519  2.98518  4.58477  3.61503
          0.02676  4.02991  4.75226  0.61958  0.77255  0.85118  0.55672
    600   2.11316  4.74384  2.90274  2.26527  4.01760  3.37969  3.66317  3.41664  2.47973  2.67985  3.87428  2.46986  3.39496  2.83146  2.92443  2.64854  2.84975  3.10012  5.30175  3.97779   2219 a x - -
          2.68618  4.42225  2.77519  2.73123  3.46354  2.40513  3.72494  3.29354  2.67741  2.69355  4.24690  2.90347  2.73739  3.18146  2.89801  2.37887  2.77519  2.98518  4.58477  3.61503
          0.02676  4.02991  4.75226  0.61958  0.77255  0.85118  0.55672
    601   2.28151  4.61671  3.15675  2.65729  4.15890  2.82151  3.75580  3.54409  2.43933  3.16278  3.99711  3.08577  3.82258  2.92964  1.78288  2.63793  2.56673  3.17860  5.38840  4.11502   2220 r x - -
          2.68618  4.42225  2.77519  2.73123  3.46354  2.40513  3.72494  3.29354  2.67741  2.69355  4.24690  2.90347  2.73739  3.18146  2.89801  2.37887  2.77519  2.98518  4.58477  3.61503
          0.02676  4.02991  4.75226  0.61958  0.77255  0.85118  0.55672
    602   2.70903  4.33544  3.66987  2.75914  3.40430  3.72133  4.01059  2.19960  3.02483  1.62293  3.32532  3.51133  4.09678  3.36169  3.33090  3.00440  2.72054  2.29355  4.98167  3.76670   2221 l x - -
          2.68618  4.42225  2.77519  2.73123  3.46354  2.40513  3.72494  3.29354  2.67741  2.69355  4.24690  2.90347  2.73739  3.18146  2.89801  2.37887  2.77519  2.98518  4.58477  3.61503
          0.02676  4.02991  4.75226  0.61958  0.77255  0.85118  0.55672
    603   2.22664  4.31399  4.14947  3.62862  3.44685  3.87828  4.39356  2.11016  3.51805  1.66890  3.33075  3.89557  4.29953  3.80603  3.76853  3.22086  3.07879  1.57648  5.16977  3.97033   2222 v x - -
          2.68618  4.42225  2.77519  2.73123  3.46354  2.40513  3.72494  3.29354  2.67741  2.69355  4.24690  2.90347  2.73739  3.18146  2.89801  2.37887  2.77519  2.98518  4.58477  3.61503
          0.02676  4.02991  4.75226  0.61958  0.77255  0.80116  0.59568
    604   2.59606  4.63585  2.88294  2.53649  3.83506  3.45182  3.20564  3.22331  2.19558  2.32979  3.72147  3.03030  3.84361  2.85740  2.91266  2.67816  2.71339  2.64479  5.16293  3.86528   2223 k . - -
          2.68618  4.42225  2.77519  2.73123  3.46354  2.40513  3.72494  3.29354  2.67741  2.69355  4.24690  2.90347  2.73739  3.18146  2.89801  2.37887  2.77519  2.98518  4.58477  3.61503
          0.05586  4.05901  3.29515  0.61958  0.77255  0.82903  0.57354
    605   2.24846  5.01212  2.37000  2.28860  4.29435  3.33367  3.08762  3.75400  2.41679  3.30259  4.10289  2.83279  3.79172  2.16444  2.89094  2.64384  2.90703  3.38322  5.48835  4.10499   2224 q . - -
          2.68618  4.42225  2.77519  2.73123  3.46354  2.40513  3.72494  3.29354  2.67741  2.69355  4.24690  2.90347  2.73739  3.18146  2.89801  2.37887  2.77519  2.98518  4.58477  3.61503
          0.02794  3.98734  4.70968  0.61958  0.77255  0.85118  0.55672
    606   2.60065  4.71702  2.95994  2.48977  4.02762  3.37140  3.09013  3.44201  2.25532  3.05548  3.88933  2.98090  3.81738  2.83561  2.82176  2.18721  2.21593  3.11945  5.29347  3.98323   2225 s . - -
          2.68612  4.42237  2.77512  2.73099  3.46366  2.40524  3.72506  3.29366  2.67735  2.69349  4.24619  2.90358  2.73751  3.18158  2.89812  2.37898  2.77531  2.98483  4.58373  3.61515
          0.11260  2.32802  4.70968  1.68293  0.20559  0.80116  0.59568
    607   2.22381  4.41398  3.16210  2.78680  3.75041  1.77030  3.87604  3.25366  2.81984  2.94560  3.83237  3.17338  3.83406  3.15515  3.18871  2.64451  2.84023  2.93687  5.16631  2.93347   2236 g x - -
          2.68618  4.42225  2.77519  2.73123  3.46354  2.40513  3.72494  3.29354  2.67741  2.69355  4.24690  2.90347  2.73739  3.18146  2.89801  2.37887  2.77519  2.98518  4.58477  3.61503
          0.05829  4.01768  3.25383  0.61958  0.77255  0.82903  0.57354
    608   2.33917  4.78091  3.03443  2.51918  4.16084  3.38876  3.64824  3.56254  2.12162  3.14705  3.97279  2.99899  3.82945  2.80244  2.22817  2.09237  2.88395  3.22102  5.35306  4.05769   2237 s x - -
          2.68618  4.42225  2.77519  2.73123  3.46354  2.40513  3.72494  3.29354  2.67741  2.69355  4.24690  2.90347  2.73739  3.18146  2.89801  2.37887  2.77519  2.98518  4.58477  3.61503
          0.02794  3.98734  4.70968  0.61958  0.77255  0.85118  0.55672
    609   3.51014  4.81701  4.44456  4.07564  1.96578  4.25695  3.45277  3.36525  3.85239  2.74325  3.94390  3.95183  4.58688  3.96390  3.94828  3.62758  3.73304  3.24626  1.68364  1.32761   2238 y x - -
          2.68618  4.42225  2.77519  2.73123  3.46354  2.40513  3.72494  3.29354  2.67741  2.69355  4.24690  2.90347  2.73739  3.18146  2.89801  2.37887  2.77519  2.98518  4.58477  3.61503
          0.02794  3.98734  4.70968  0.61958  0.77255  0.85118  0.55672
    610   2.61470  4.18864  3.81489  3.25938  2.55985  3.65041  3.98377  2.19920  3.17646  2.25799  3.27144  3.55874  4.04958  3.44489  3.44668  2.23512  2.86695  2.09515  4.79030  3.53137   2239 v . - -
          2.68618  4.42225  2.77519  2.73123  3.46354  2.40513  3.72494  3.29354  2.67741  2.69355  4.24690  2.90347  2.73739  3.18146  2.89801  2.37887  2.77519  2.98518  4.58477  3.61503
          0.02794  3.98734  4.70968  0.61958  0.77255  0.39641  1.11698
    611   2.70664  4.61555  3.53789  3.41654  4.80676  0.65232  4.61371  4.34178  3.64251  3.97907  4.84405  3.64259  2.80443  3.92074  3.93270  2.87172  3.20858  3.74549  5.99589  4.89733   2240 G x - -
          2.68618  4.42225  2.77519  2.73123  3.46354  2.40513  3.72494  3.29354  2.67741  2.69355  4.24690  2.90347  2.73739  3.18146  2.89801  2.37887  2.77519  2.98518  4.58477  3.61503
          0.02069  4.28437  5.00671  0.61958  0.77255  0.56905  0.83485
    612   2.76461  5.01754  3.11523  2.56705  4.40112  3.51163  3.69961  3.81525  1.52047  3.35111  4.15677  3.06180  3.92657  2.83099  2.49437  2.21076  2.49237  3.45050  5.51196  4.20351   2241 k x - -
          2.68618  4.42225  2.77519  2.73123  3.46354  2.40513  3.72494  3.29354  2.67741  2.69355  4.24690  2.90347  2.73739  3.18146  2.89801  2.37887  2.77519  2.98518  4.58477  3.61503
          0.02069  4.28437  5.00671  0.61958  0.77255  0.51903  0.90411
    613   2.33245  4.97430  2.95776  2.46884  4.30783  2.33632  2.59018  3.74372  2.06624  3.30389  4.10068  2.98979  3.87772  2.83580  2.88713  2.54758  2.93822  3.37750  5.49952  4.14945   2242 k x - -
          2.68618  4.42225  2.77519  2.73123  3.46354  2.40513  3.72494  3.29354  2.67741  2.69355  4.24690  2.90347  2.73739  3.18146  2.89801  2.37887  2.77519  2.98518  4.58477  3.61503
          0.02022  4.30700  5.02935  0.61958  0.77255  0.53959  0.87464
    614   2.72490  4.68679  3.30583  2.44517  3.88525  3.58990  3.76005  2.29945  2.32426  2.47584  3.77103  3.18821  3.96881  2.96482  2.07044  2.83000  2.94691  2.97855  5.20545  3.94116   2243 r x - -
          2.68618  4.42225  2.77519  2.73123  3.46354  2.40513  3.72494  3.29354  2.67741  2.69355  4.24690  2.90347  2.73739  3.18146  2.89801  2.37887  2.77519  2.98518  4.58477  3.61503
          0.02022  4.30700  5.02935  0.61958  0.77255  0.53959  0.87464
    615   2.45936  5.13619  2.47505  2.36863  4.47078  3.43164  3.63048  3.93509  1.81348  3.43093  4.19265  2.73352  3.84053  2.73958  2.29929  2.56618  2.92268  3.52394  5.57303  4.18687   2244 k x - -
          2.68618  4.42225  2.77519  2.73123  3.46354  2.40513  3.72494  3.29354  2.67741  2.69355  4.24690  2.90347  2.73739  3.18146  2.89801  2.37887  2.77519  2.98518  4.58477  3.61503
          0.02123  4.25893  4.98128  0.61958  0.77255  0.53959  0.87464
    616   2.67996  4.72631  3.08570  2.71089  4.20810  1.43076  3.88525  3.61212  2.31827  2.90364  4.10131  3.15626  3.93164  3.07937  3.00053  2.61094  2.99454  3.26202  5.48470  4.19232   2245 g x - -
          2.68618  4.42225  2.77519  2.73123  3.46354  2.40513  3.72494  3.29354  2.67741  2.69355  4.24690  2.90347  2.73739  3.18146  2.89801  2.37887  2.77519  2.98518  4.58477  3.61503
          0.08465  4.25893  2.70261  0.61958  0.77255  0.53959  0.87464
    617   2.73968  4.33431  3.82937  3.24731  3.36908  3.77501  4.03689  2.55249  3.07855  1.95595  2.65895  3.59368  4.13557  3.42176  2.36924  3.04829  2.97080  1.88387  4.94013  3.73944   2246 v x - -
          2.68618  4.42225  2.77519  2.73123  3.46354  2.40513  3.72494  3.29354  2.67741  2.69355  4.24690  2.90347  2.73739  3.18146  2.89801  2.37887  2.77519  2.98518  4.58477  3.61503
          0.02260  4.19688  4.91923  0.61958  0.77255  0.52734  0.89201
    618   2.02453  4.84474  2.27776  2.33215  4.09006  3.43326  3.68391  3.51208  2.50440  3.11841  3.93746  2.97285  3.85278  2.84119  2.97037  2.51295  2.88865  3.18784  3.40639  4.02154   2247 a x - -
          2.68618  4.42225  2.77519  2.73123  3.46354  2.40513  3.72494  3.29354  2.67741  2.69355  4.24690  2.90347  2.73739  3.18146  2.89801  2.37887  2.77519  2.98518  4.58477  3.61503
          0.02218  4.21550  4.93785  0.61958  0.77255  0.56352  0.84212
    619   2.17446  4.42920  3.34995  2.50972  3.58525  3.54596  3.79943  2.95573  2.75219  2.13128  3.53652  3.23482  3.93699  3.08020  3.13245  2.29925  2.84953  2.71607  3.95822  3.74762   2248 l x - -
          2.68618  4.42225  2.77519  2.73123  3.46354  2.40513  3.72494  3.29354  2.67741  2.69355  4.24690  2.90347  2.73739  3.18146  2.89801  2.37887  2.77519  2.98518  4.58477  3.61503
          0.09692  4.21550  2.55611  0.61958  0.77255  0.56352  0.84212
    620   2.64274  4.71273  3.09245  2.55038  2.75323  3.48183  3.67027  3.32197  2.01611  2.94940  3.79573  2.56971  3.87321  2.69014  2.89884  2.71031  2.87201  3.03340  5.15163  3.35165   2249 k x - -
          2.68618  4.42225  2.77519  2.73123  3.46354  2.40513  3.72494  3.29354  2.67741  2.69355  4.24690  2.90347  2.73739  3.18146  2.89801  2.37887  2.77519  2.98518  4.58477  3.61503
          0.02388  4.14246  4.86481  0.61958  0.77255  0.64404  0.74479
    621   2.57683  4.70267  3.10256  2.58655  4.16233  3.35649  3.74004  3.57424  2.48397  3.17702  3.99556  3.05332  2.48200  2.90146  2.22696  2.29415  2.37362  3.21135  5.40337  4.09873   2250 r x - -
          2.68618  4.42225  2.77519  2.73123  3.46354  2.40513  3.72494  3.29354  2.67741  2.69355  4.24690  2.90347  2.73739  3.18146  2.89801  2.37887  2.77519  2.98518  4.58477  3.61503
          0.02388  4.14246  4.86481  0.61958  0.77255  0.64404  0.74479
    622   2.09875  4.95456  2.42504  2.38925  4.25072  3.40188  3.64885  3.66670  1.93245  2.94963  4.04920  2.91999  3.82937  2.78436  2.87406  2.65945  2.89753  3.31147  5.45493  4.09521   2251 k x - -
          2.68618  4.42225  2.77519  2.73123  3.46354  2.40513  3.72494  3.29354  2.67741  2.69355  4.24690  2.90347  2.73739  3.18146  2.89801  2.37887  2.77519  2.98518  4.58477  3.61503
          0.02388  4.14246  4.86481  0.61958  0.77255  0.64404  0.74479
    623   1.53517  4.23269  3.67064  3.33730  4.21576  3.09134  4.32741  3.36952  3.31285  3.23677  4.14390  3.46412  3.82238  3.62359  3.59961  2.53945  1.36091  2.96437  5.62779  4.42483   2252 t x - -
          2.68618  4.42225  2.77519  2.73123  3.46354  2.40513  3.72494  3.29354  2.67741  2.69355  4.24690  2.90347  2.73739  3.18146  2.89801  2.37887  2.77519  2.98518  4.58477  3.61503
          0.02388  4.14246  4.86481  0.61958  0.77255  0.52057  0.90186
    624   2.62692  4.81069  2.06183  2.46849  4.26383  2.14360  3.78432  3.67632  2.64954  3.29468  4.11446  2.97360  3.84149  2.94908  3.12462  2.44656  2.92625  2.57947  5.52908  4.18050   2253 d x - -
          2.68618  4.42225  2.77519  2.73123  3.46354  2.40513  3.72494  3.29354  2.67741  2.69355  4.24690  2.90347  2.73739  3.18146  2.89801  2.37887  2.77519  2.98518  4.58477  3.61503
          0.02323  4.16966  4.89201  0.61958  0.77255  0.57253  0.83034
    625   2.83624  5.05289  3.21967  2.60935  4.35602  3.57888  3.64171  3.77730  1.96142  3.29620  4.12073  3.08700  3.95141  2.17280  1.80500  2.84119  3.03754  3.44352  5.42572  2.96024   2254 r x - -
          2.68618  4.42225  2.77519  2.73123  3.46354  2.40513  3.72494  3.29354  2.67741  2.69355  4.24690  2.90347  2.73739  3.18146  2.89801  2.37887  2.77519  2.98518  4.58477  3.61503
          0.02323  4.16966  4.89201  0.61958  0.77255  0.57253  0.83034
    626   2.64513  4.39597  3.46720  2.90548  3.50235  3.60576  3.86036  2.59806  2.83292  1.99051  3.44143  3.32442  2.77473  2.62002  3.18893  2.85558  2.87940  2.36606  4.97898  3.74251   2255 l x - -
          2.68618  4.42225  2.77519  2.73123  3.46354  2.40513  3.72494  3.29354  2.67741  2.69355  4.24690  2.90347  2.73739  3.18146  2.89801  2.37887  2.77519  2.98518  4.58477  3.61503
          0.02323  4.16966  4.89201  0.61958  0.77255  0.57253  0.83034
    627   2.34293  4.36807  4.64534  4.12867  3.65678  4.25199  4.82201  1.41457  4.03156  2.31161  3.49732  4.33446  4.62255  4.29313  4.24103  3.61397  3.26497  1.22879  5.45631  4.25041   2256 v x - -
          2.68618  4.42225  2.77519  2.73123  3.46354  2.40513  3.72494  3.29354  2.67741  2.69355  4.24690  2.90347  2.73739  3.18146  2.89801  2.37887  2.77519  2.98518  4.58477  3.61503
          0.02323  4.16966  4.89201  0.61958  0.77255  0.57253  0.83034
    628   2.04742  4.39872  4.26673  3.72777  3.36914  4.01827  4.43906  1.99221  3.60612  1.34924  3.24654  4.00010  4.39053  3.87120  3.83597  3.34594  3.17206  2.12659  5.13638  3.95960   2257 l x - -
          2.68618  4.42225  2.77519  2.73123  3.46354  2.40513  3.72494  3.29354  2.67741  2.69355  4.24690  2.90347  2.73739  3.18146  2.89801  2.37887  2.77519  2.98518  4.58477  3.61503
          0.02323  4.16966  4.89201  0.61958  0.77255  0.43509  1.04186
    629   2.63800  4.62364  3.17203  2.66001  3.87762  3.47237  3.76241  3.25684  2.33485  2.21434  3.77928  3.12676  2.41384  2.97065  2.96215  2.33722  2.89098  2.97545  5.21596  3.93412   2258 l x - -
          2.68618  4.42225  2.77519  2.73123  3.46354  2.40513  3.72494  3.29354  2.67741  2.69355  4.24690  2.90347  2.73739  3.18146  2.89801  2.37887  2.77519  2.98518  4.58477  3.61503
          0.02257  4.19801  4.92035  0.61958  0.77255  0.48576  0.95510
    630   2.68483  4.81453  2.83532  1.96833  4.24284  1.72448  3.83433  3.60569  2.68584  3.26834  4.11788  3.02641  3.89063  3.01428  3.12700  2.73686  2.98534  2.73077  5.52816  4.19654   2259 g x - -
          2.68618  4.42225  2.77519  2.73123  3.46354  2.40513  3.72494  3.29354  2.67741  2.69355  4.24690  2.90347  2.73739  3.18146  2.89801  2.37887  2.77519  2.98518  4.58477  3.61503
          0.02257  4.19801  4.92035  0.61958  0.77255  0.48576  0.95510
    631   2.74458  5.11897  2.02380  1.64716  4.38925  3.34937  3.68754  2.99140  2.53716  3.38491  4.20546  2.83698  3.83839  2.83034  3.04226  2.71237  2.99477  3.43120  5.60158  4.19811   2260 e x - -
          2.68618  4.42225  2.77519  2.73123  3.46354  2.40513  3.72494  3.29354  2.67741  2.69355  4.24690  2.90347  2.73739  3.18146  2.89801  2.37887  2.77519  2.98518  4.58477  3.61503
          0.02510  4.09316  4.81551  0.61958  0.77255  0.48576  0.95510
    632   2.98554  5.21602  3.30289  2.68345  4.64635  3.63715  3.62153  4.01502  1.53392  3.45235  4.28890  3.13126  4.00664  1.85203  1.95738  2.96357  3.16278  3.66892  5.50937  4.29267   2261 k x - -
          2.68618  4.42225  2.77519  2.73123  3.46354  2.40513  3.72494  3.29354  2.67741  2.69355  4.24690  2.90347  2.73739  3.18146  2.89801  2.37887  2.77519  2.98518  4.58477  3.61503
          0.02510  4.09316  4.81551  0.61958  0.77255  0.48576  0.95510
    633   2.80060  5.01127  2.49735  1.67745  4.52312  1.62537  3.85268  3.98496  2.75729  3.57030  4.43135  2.90037  3.86501  3.03916  3.21867  2.79745  3.12440  3.58523  5.72055  4.37374   2262 g x - -
          2.68618  4.42225  2.77519  2.73123  3.46354  2.40513  3.72494  3.29354  2.67741  2.69355  4.24690  2.90347  2.73739  3.18146  2.89801  2.37887  2.77519  2.98518  4.58477  3.61503
          0.02705  4.01950  4.74185  0.61958  0.77255  0.48576  0.95510
    634   2.67734  4.78768  3.03026  2.52839  3.95955  3.44989  3.64874  3.44866  1.85086  3.04982  3.89961  3.01763  2.61938  2.82772  2.71864  2.72502  2.91063  3.14537  5.23500  3.07393   2263 k x - -
          2.68618  4.42225  2.77519  2.73123  3.46354  2.40513  3.72494  3.29354  2.67741  2.69355  4.24690  2.90347  2.73739  3.18146  2.89801  2.37887  2.77519  2.98518  4.58477  3.61503
          0.11920  4.01950  2.36011  0.61958  0.77255  0.48576  0.95510
    635   2.68136  4.29528  3.87995  3.40983  3.53212  3.65820  4.27146  1.68290  3.28556  2.28807  3.43911  3.69327  4.15129  3.63158  3.56036  3.02895  1.96944  2.03577  5.19962  3.97029   2264 i x - -
          2.68618  4.42225  2.77519  2.73123  3.46354  2.40513  3.72494  3.29354  2.67741  2.69355  4.24690  2.90347  2.73739  3.18146  2.89801  2.37887  2.77519  2.98518  4.58477  3.61503
          0.02962  3.92992  4.65226  0.61958  0.77255  0.57253  0.83034
    636   2.31016  4.28834  3.12862  2.85470  4.19919  3.00390  4.02327  3.65048  2.93516  3.31611  4.16522  3.15307  2.08090  3.26640  3.28433  1.58337  2.75513  3.16824  5.52492  4.25706   2265 s x - -
          2.68618  4.42225  2.77519  2.73123  3.46354  2.40513  3.72494  3.29354  2.67741  2.69355  4.24690  2.90347  2.73739  3.18146  2.89801  2.37887  2.77519  2.98518  4.58477  3.61503
          0.02962  3.92992  4.65226  0.61958  0.77255  0.57253  0.83034
    637   1.88603  4.33261  3.75067  3.31807  3.46858  3.54624  4.19637  2.44230  3.19239  1.58126  3.41267  3.60208  4.07445  3.54892  3.46490  2.93828  2.98433  2.30423  5.14312  3.90122   2266 l x - -
          2.68618  4.42225  2.77519  2.73123  3.46354  2.40513  3.72494  3.29354  2.67741  2.69355  4.24690  2.90347  2.73739  3.18146  2.89801  2.37887  2.77519  2.98518  4.58477  3.61503
          0.02962  3.92992  4.65226  0.61958  0.77255  0.43509  1.04186
    638   2.66722  4.81838  2.82882  1.87983  4.06772  3.38692  3.69111  3.44391  2.48742  2.60443  3.94131  2.95590  2.57266  2.86205  2.91326  2.70440  2.91876  3.14283  5.35696  4.02464   2267 e x - -
          2.68618  4.42225  2.77519  2.73123  3.46354  2.40513  3.72494  3.29354  2.67741  2.69355  4.24690  2.90347  2.73739  3.18146  2.89801  2.37887  2.77519  2.98518  4.58477  3.61503
          0.02705  4.01950  4.74185  0.61958  0.77255  0.48576  0.95510
    639   1.89786  4.60157  3.00290  2.58335  3.97858  3.30771  2.48135  3.43022  2.57816  3.06460  3.91332  3.04141  2.95203  2.95536  2.97798  2.63948  2.85296  3.09441  5.29675  3.97968   2268 a x - -
          2.68618  4.42225  2.77519  2.73123  3.46354  2.40513  3.72494  3.29354  2.67741  2.69355  4.24690  2.90347  2.73739  3.18146  2.89801  2.37887  2.77519  2.98518  4.58477  3.61503
          0.02705  4.01950  4.74185  0.61958  0.77255  0.48576  0.95510
    640   1.71298  4.81575  2.66862  1.73973  4.28576  3.27474  3.80741  3.60351  2.66298  3.29207  4.16614  2.94499  3.84124  2.98996  3.09875  2.71306  2.98694  3.25835  5.56127  4.22195   2269 a x - -
          2.68618  4.42225  2.77519  2.73123  3.46354  2.40513  3.72494  3.29354  2.67741  2.69355  4.24690  2.90347  2.73739  3.18146  2.89801  2.37887  2.77519  2.98518  4.58477  3.61503
          0.02705  4.01950  4.74185  0.61958  0.77255  0.48576  0.95510
    641   2.70579  4.88968  3.00089  2.00935  4.10944  3.46081  3.62048  3.56347  1.80772  3.13539  3.96872  2.98730  3.86195  2.77568  2.63192  2.72793  2.92698  3.24492  3.49065  3.99341   2270 k x - -
          2.68618  4.42225  2.77519  2.73123  3.46354  2.40513  3.72494  3.29354  2.67741  2.69355  4.24690  2.90347  2.73739  3.18146  2.89801  2.37887  2.77519  2.98518  4.58477  3.61503
          0.02705  4.01950  4.74185  0.61958  0.77255  0.48576  0.95510
    642   2.51790  4.32012  3.56256  3.17250  3.77737  3.32326  4.14798  2.80860  3.10933  2.70567  3.75036  3.44819  1.79954  3.46155  3.41241  2.74140  2.90080  1.81809  5.29440  4.04533   2271 p x - -
          2.68640  4.42247  2.77491  2.73145  3.46376  2.40465  3.72516  3.29376  2.67717  2.69377  4.24712  2.90369  2.73761  3.18092  2.89823  2.37841  2.77541  2.98540  4.58499  3.61525
          0.26220  1.50543  4.74185  1.66883  0.20883  0.48576  0.95510
    643   2.78933  5.13568  2.80157  1.82886  4.47411  3.42830  3.61651  3.90665  2.21760  3.40174  4.21274  2.91525  3.86496  2.10149  2.25053  2.75768  3.01163  3.53467  5.53143  4.20135   2279 e x - -
          2.68618  4.42225  2.77519  2.73123  3.46354  2.40513  3.72494  3.29354  2.67741  2.69355  4.24690  2.90347  2.73739  3.18146  2.89801  2.37887  2.77519  2.98518  4.58477  3.61503
          0.02705  4.01950  4.74185  0.61958  0.77255  0.48576  0.95510
    644   1.22844  4.37623  3.08956  2.84907  4.20765  3.08828  4.05195  3.57003  2.96801  3.30799  4.17805  2.43131  3.77463  3.29797  3.32135  2.54792  2.83597  3.13981  5.55406  4.27354   2280 a x - -
          2.68618  4.42225  2.77519  2.73123  3.46354  2.40513  3.72494  3.29354  2.67741  2.69355  4.24690  2.90347  2.73739  3.18146  2.89801  2.37887  2.77519  2.98518  4.58477  3.61503
          0.02705  4.01950  4.74185  0.61958  0.77255  0.48576  0.95510
    645   2.56031  4.67071  2.84496  2.17364  4.16376  3.26212  3.76943  3.55567  2.60666  3.19460  4.03039  2.98031  3.80096  2.94955  3.03516  1.90887  2.12017  3.19144  5.44280  4.12381   2281 s x - -
          2.68618  4.42225  2.77519  2.73123  3.46354  2.40513  3.72494  3.29354  2.67741  2.69355  4.24690  2.90347  2.73739  3.18146  2.89801  2.37887  2.77519  2.98518  4.58477  3.61503
          0.02705  4.01950  4.74185  0.61958  0.77255  0.48576  0.95510
    646   2.29756  4.25772  3.20705  3.04512  4.41679  1.21322  4.24233  3.90129  3.23781  3.57555  4.40934  3.26205  3.72351  3.51734  3.55582  1.95572  2.79502  3.31477  5.73446  4.49949   2282 g x - -
          2.68618  4.42225  2.77519  2.73123  3.46354  2.40513  3.72494  3.29354  2.67741  2.69355  4.24690  2.90347  2.73739  3.18146  2.89801  2.37887  2.77519  2.98518  4.58477  3.61503
          0.02705  4.01950  4.74185  0.61958  0.77255  0.48576  0.95510
    647   1.62126  4.17465  3.50465  3.13384  4.15571  3.00459  4.15988  3.48079  3.13049  3.22811  4.07554  3.31317  3.71851  3.43265  3.45139  2.01008  1.73360  3.02228  5.52346  4.30916   2283 a x - -
          2.68618  4.42225  2.77519  2.73123  3.46354  2.40513  3.72494  3.29354  2.67741  2.69355  4.24690  2.90347  2.73739  3.18146  2.89801  2.37887  2.77519  2.98518  4.58477  3.61503
          0.02705  4.01950  4.74185  0.61958  0.77255  0.48576  0.95510
    648   2.83224  4.70678  3.15454  1.93323  3.42486  3.54759  3.77037  3.28928  2.67534  2.89195  3.84836  3.22021  3.99795  3.10905  3.00855  2.93601  3.07724  3.05347  1.91880  3.44318   2284 w x - -
          2.68618  4.42225  2.77519  2.73123  3.46354  2.40513  3.72494  3.29354  2.67741  2.69355  4.24690  2.90347  2.73739  3.18146  2.89801  2.37887  2.77519  2.98518  4.58477  3.61503
          0.02705  4.01950  4.74185  0.61958  0.77255  0.48576  0.95510
    649   2.72741  4.98389  2.51993  1.56896  4.42769  3.26072  3.76794  3.87624  2.62740  3.46364  4.30607  2.86245  3.83231  2.93759  3.08730  1.87024  3.03223  3.48599  5.65164  4.26855   2285 e x - -
          2.68618  4.42225  2.77519  2.73123  3.46354  2.40513  3.72494  3.29354  2.67741  2.69355  4.24690  2.90347  2.73739  3.18146  2.89801  2.37887  2.77519  2.98518  4.58477  3.61503
          0.02705  4.01950  4.74185  0.61958  0.77255  0.48576  0.95510
    650   1.34612  4.16611  3.46691  3.18495  4.27336  2.95589  4.24254  3.62615  3.22941  3.37155  4.22043  3.32670  3.70673  3.52363  3.53148  1.55605  2.72119  3.11270  5.63676  4.41884   2286 a x - -
          2.68618  4.42225  2.77519  2.73123  3.46354  2.40513  3.72494  3.29354  2.67741  2.69355  4.24690  2.90347  2.73739  3.18146  2.89801  2.37887  2.77519  2.98518  4.58477  3.61503
          0.02705  4.01950  4.74185  0.61958  0.77255  0.48576  0.95510
    651   1.96190  4.26673  3.35436  2.96957  4.11781  3.07618  4.05212  3.43354  2.97257  3.16623  4.02577  3.24291  2.08321  3.29814  3.32284  2.48666  1.90712  3.01677  5.47528  4.23753   2287 t x - -
          2.68618  4.42225  2.77519  2.73123  3.46354  2.40513  3.72494  3.29354  2.67741  2.69355  4.24690  2.90347  2.73739  3.18146  2.89801  2.37887  2.77519  2.98518  4.58477  3.61503
          0.11920  4.01950  2.36011  0.61958  0.77255  0.48576  0.95510
    652   2.75307  5.06029  1.80029  2.31366  4.37937  3.31198  3.67198  3.86339  2.43715  3.40610  4.24111  2.85101  3.82067  2.82591  2.02336  2.72759  3.01303  3.49121  5.54273  4.17723   2288 d x - -
          2.68618  4.42225  2.77519  2.73123  3.46354  2.40513  3.72494  3.29354  2.67741  2.69355  4.24690  2.90347  2.73739  3.18146  2.89801  2.37887  2.77519  2.98518  4.58477  3.61503
          0.02962  3.92992  4.65226  0.61958  0.77255  0.57253  0.83034
    653   2.61683  4.48488  3.18463  2.76590  3.60638  3.42300  3.81477  2.97132  2.68254  2.65545  2.24565  2.22532  3.90452  3.08815  3.02470  2.76942  2.89995  2.74943  5.06900  3.75086   2289 n x - -
          2.68618  4.42225  2.77519  2.73123  3.46354  2.40513  3.72494  3.29354  2.67741  2.69355  4.24690  2.90347  2.73739  3.18146  2.89801  2.37887  2.77519  2.98518  4.58477  3.61503
          0.02962  3.92992  4.65226  0.61958  0.77255  0.57253  0.83034
    654   2.76307  4.99338  2.44017  1.54757  4.46661  2.00642  3.78601  3.92365  2.68214  3.50832  4.36796  2.84086  3.81887  2.96853  3.14564  2.75272  3.07664  3.53222  5.66443  4.30973   2290 e x - -
          2.68618  4.42225  2.77519  2.73123  3.46354  2.40513  3.72494  3.29354  2.67741  2.69355  4.24690  2.90347  2.73739  3.18146  2.89801  2.37887  2.77519  2.98518  4.58477  3.61503
          0.02962  3.92992  4.65226  0.61958  0.77255  0.57253  0.83034
    655   2.34346  4.26464  3.25652  3.07489  4.13356  2.99346  4.18319  3.66391  3.15253  3.37969  4.30095  3.29053  3.73699  3.49735  3.43684  1.00766  2.82788  3.18645  5.50145  4.21737   2291 s x - -
          2.68618  4.42225  2.77519  2.73123  3.46354  2.40513  3.72494  3.29354  2.67741  2.69355  4.24690  2.90347  2.73739  3.18146  2.89801  2.37887  2.77519  2.98518  4.58477  3.61503
          0.02962  3.92992  4.65226  0.61958  0.77255  0.57253  0.83034
    656   2.73698  4.50681  3.42252  3.32918  4.47059  0.64573  4.44602  4.08411  3.51828  3.73106  4.70722  3.58678  3.89979  3.83787  3.74809  2.91053  3.22268  3.60134  5.55065  4.57441   2292 G x - -
          2.68618  4.42225  2.77519  2.73123  3.46354  2.40513  3.72494  3.29354  2.67741  2.69355  4.24690  2.90347  2.73739  3.18146  2.89801  2.37887  2.77519  2.98518  4.58477  3.61503
          0.02962  3.92992  4.65226  0.61958  0.77255  0.43509  1.04186
    657   2.34545  4.23209  3.51065  3.15488  3.96531  3.10836  4.15427  3.18708  3.11881  3.03406  3.97484  3.36182  3.79720  3.45407  3.42362  1.28024  2.78650  2.26200  5.41090  4.14250   2293 s x - -
          2.68618  4.42225  2.77519  2.73123  3.46354  2.40513  3.72494  3.29354  2.67741  2.69355  4.24690  2.90347  2.73739  3.18146  2.89801  2.37887  2.77519  2.98518  4.58477  3.61503
          0.02705  4.01950  4.74185  0.61958  0.77255  0.48576  0.95510
    658   2.85582  5.15670  1.32499  2.27465  4.69054  1.96807  3.88012  4.21513  2.90468  3.76837  4.62872  2.82890  3.86017  3.06782  3.45720  2.81718  3.19416  3.77079  5.87944  4.47804   2294 d x - -
          2.68618  4.42225  2.77519  2.73123  3.46354  2.40513  3.72494  3.29354  2.67741  2.69355  4.24690  2.90347  2.73739  3.18146  2.89801  2.37887  2.77519  2.98518  4.58477  3.61503
          0.02705  4.01950  4.74185  0.61958  0.77255  0.48576  0.95510
    659   2.48210  4.59166  2.79059  2.55069  4.38279  2.47447  3.88920  3.85078  2.78016  3.45038  4.26583  1.92487  3.76125  3.07634  3.21630  1.84940  2.86962  3.37320  5.64237  4.31238   2295 s x - -
          2.68618  4.42225  2.77519  2.73123  3.46354  2.40513  3.72494  3.29354  2.67741  2.69355  4.24690  2.90347  2.73739  3.18146  2.89801  2.37887  2.77519  2.98518  4.58477  3.61503
          0.02705  4.01950  4.74185  0.61958  0.77255  0.48576  0.95510
    660   2.79803  4.97517  3.10857  2.58734  4.38432  2.36573  3.64076  3.77933  1.89626  3.30320  4.13733  3.05332  3.91027  2.78286  1.80592  2.81292  3.02439  3.43382  5.43656  4.17736   2296 r x - -
          2.68618  4.42225  2.77519  2.73123  3.46354  2.40513  3.72494  3.29354  2.67741  2.69355  4.24690  2.90347  2.73739  3.18146  2.89801  2.37887  2.77519  2.98518  4.58477  3.61503
          0.11920  4.01950  2.36011  0.61958  0.77255  0.48576  0.95510
    661   2.60925  4.72553  2.80413  2.49929  4.17706  3.25299  3.74049  3.66482  2.48054  3.25409  4.11387  2.96839  3.80565  1.93862  2.84530  1.92884  2.92510  3.29287  5.42982  4.09396   2297 s x - -
          2.68618  4.42225  2.77519  2.73123  3.46354  2.40513  3.72494  3.29354  2.67741  2.69355  4.24690  2.90347  2.73739  3.18146  2.89801  2.37887  2.77519  2.98518  4.58477  3.61503
          0.02962  3.92992  4.65226  0.61958  0.77255  0.57253  0.83034
    662   2.74429  4.95281  2.54085  1.70036  4.35320  3.26598  3.75216  3.78578  2.59306  3.37896  4.24611  2.87371  2.07560  2.92969  3.02987  2.74502  3.03769  3.42648  5.56734  4.22483   2298 e x - -
          2.68618  4.42225  2.77519  2.73123  3.46354  2.40513  3.72494  3.29354  2.67741  2.69355  4.24690  2.90347  2.73739  3.18146  2.89801  2.37887  2.77519  2.98518  4.58477  3.61503
          0.02962  3.92992  4.65226  0.61958  0.77255  0.57253  0.83034
    663   2.74982  5.04392  1.91778  2.33392  4.36546  3.32365  3.66695  3.84498  2.40985  3.38794  4.22299  2.86645  3.82411  2.82002  1.90837  2.72876  3.00699  3.47606  5.52336  4.16658   2299 r x - -
          2.68618  4.42225  2.77519  2.73123  3.46354  2.40513  3.72494  3.29354  2.67741  2.69355  4.24690  2.90347  2.73739  3.18146  2.89801  2.37887  2.77519  2.98518  4.58477  3.61503
          0.02962  3.92992  4.65226  0.61958  0.77255  0.57253  0.83034
    664   2.24324  4.21124  3.15314  2.94925  4.32163  1.67555  4.13611  3.79108  3.11034  3.46014  4.28978  3.18615  3.66667  3.39765  3.44386  1.59938  2.72724  3.22792  5.64040  4.39792   2300 s x - -
          2.68618  4.42225  2.77519  2.73123  3.46354  2.40513  3.72494  3.29354  2.67741  2.69355  4.24690  2.90347  2.73739  3.18146  2.89801  2.37887  2.77519  2.98518  4.58477  3.61503
          0.02962  3.92992  4.65226  0.61958  0.77255  0.57253  0.83034
    665   2.47076  4.54528  2.76232  2.55275  4.24597  3.09543  3.87146  3.76356  2.75374  3.39015  4.23234  1.96802  3.74406  3.08140  3.15535  1.69347  2.86418  3.30922  5.54284  4.19627   2301 s x - -
          2.68618  4.42225  2.77519  2.73123  3.46354  2.40513  3.72494  3.29354  2.67741  2.69355  4.24690  2.90347  2.73739  3.18146  2.89801  2.37887  2.77519  2.98518  4.58477  3.61503
          0.02962  3.92992  4.65226  0.61958  0.77255  0.43509  1.04186
    666   2.67845  4.80685  2.17998  2.43664  3.84942  3.40642  2.95660  3.41314  2.53771  2.18900  3.89574  2.95422  3.85322  2.87493  2.98221  2.71680  2.92125  3.12246  5.21029  3.81771   2302 d x - -
          2.68618  4.42225  2.77519  2.73123  3.46354  2.40513  3.72494  3.29354  2.67741  2.69355  4.24690  2.90347  2.73739  3.18146  2.89801  2.37887  2.77519  2.98518  4.58477  3.61503
          0.02705  4.01950  4.74185  0.61958  0.77255  0.48576  0.95510
    667   1.51881  4.17195  3.49783  3.13525  4.20209  2.98596  4.17168  3.54642  3.14122  3.27898  4.11805  3.30811  3.70826  3.43948  3.46417  1.69846  2.17173  3.06318  5.56030  4.34638   2303 a x - -
          2.68618  4.42225  2.77519  2.73123  3.46354  2.40513  3.72494  3.29354  2.67741  2.69355  4.24690  2.90347  2.73739  3.18146  2.89801  2.37887  2.77519  2.98518  4.58477  3.61503
          0.02705  4.01950  4.74185  0.61958  0.77255  0.48576  0.95510
    668   2.54192  4.32728  3.45819  3.04591  3.50994  3.36852  3.97681  2.81386  2.93556  1.75428  3.59039  3.36436  3.92125  3.31808  3.23360  1.95189  2.88242  2.60489  5.04774  3.73443   2304 l x - -
          2.68618  4.42225  2.77519  2.73123  3.46354  2.40513  3.72494  3.29354  2.67741  2.69355  4.24690  2.90347  2.73739  3.18146  2.89801  2.37887  2.77519  2.98518  4.58477  3.61503
          0.02962  3.92992  4.65226  0.61958  0.77255  0.48576  0.95510
    669   1.66254  4.19789  3.82582  3.42495  3.74222  3.33907  4.31928  2.39966  3.35057  2.56269  3.65436  3.60118  3.97179  3.66752  3.62041  2.76055  2.87173  1.60688  5.34991  4.12679   2305 v x - -
          2.68618  4.42225  2.77519  2.73123  3.46354  2.40513  3.72494  3.29354  2.67741  2.69355  4.24690  2.90347  2.73739  3.18146  2.89801  2.37887  2.77519  2.98518  4.58477  3.61503
          0.02962  3.92992  4.65226  0.61958  0.77255  0.48576  0.95510
    670   3.00182  5.12459  2.51208  0.94642  4.47803  3.31118  3.90290  3.94333  2.79065  3.55121  4.52267  2.96574  3.91847  3.11733  3.20548  2.97836  3.30648  3.62123  5.63879  4.36100   2306 e x - -
          2.68618  4.42225  2.77519  2.73123  3.46354  2.40513  3.72494  3.29354  2.67741  2.69355  4.24690  2.90347  2.73739  3.18146  2.89801  2.37887  2.77519  2.98518  4.58477  3.61503
          0.02962  3.92992  4.65226  0.61958  0.77255  0.48576  0.95510
    671   3.33160  4.71652  4.31744  4.04285  0.92223  4.00794  3.90301  2.84821  3.94843  2.20504  3.56988  4.08399  4.46524  4.10058  4.05397  3.59859  3.63277  2.84312  4.13507  2.49489   2307 f x - -
          2.68618  4.42225  2.77519  2.73123  3.46354  2.40513  3.72494  3.29354  2.67741  2.69355  4.24690  2.90347  2.73739  3.18146  2.89801  2.37887  2.77519  2.98518  4.58477  3.61503
          0.02962  3.92992  4.65226  0.61958  0.77255  0.48576  0.95510
    672   2.72781  4.44050  3.47073  2.99323  3.19173  3.61257  2.40936  1.93152  2.79921  2.45555  3.50121  3.36998  4.02992  3.22399  3.09147  2.93864  2.97726  2.57605  4.74484  3.32778   2308 i x - -
          2.68618  4.42225  2.77519  2.73123  3.46354  2.40513  3.72494  3.29354  2.67741  2.69355  4.24690  2.90347  2.73739  3.18146  2.89801  2.37887  2.77519  2.98518  4.58477  3.61503
          0.02962  3.92992  4.65226  0.61958  0.77255  0.48576  0.95510
    673   2.84274  4.78707  3.00854  2.66708  4.13890  3.34133  3.69292  3.56028  1.26562  3.16193  4.13818  3.09579  3.85788  2.89804  2.42819  2.89855  3.11094  3.27877  5.26081  4.05411   2309 k x - -
          2.68618  4.42225  2.77519  2.73123  3.46354  2.40513  3.72494  3.29354  2.67741  2.69355  4.24690  2.90347  2.73739  3.18146  2.89801  2.37887  2.77519  2.98518  4.58477  3.61503
          0.03655  3.72324  4.44559  0.61958  0.77255  0.48576  0.95510
    674   2.57430  4.34904  3.16657  2.98963  3.98505  3.04532  4.07446  3.49744  3.03496  3.13873  4.18718  3.30808  1.15951  3.42885  3.29211  2.73875  3.00581  3.15962  5.20739  4.10603   2310 p x - -
          2.68618  4.42225  2.77519  2.73123  3.46354  2.40513  3.72494  3.29354  2.67741  2.69355  4.24690  2.90347  2.73739  3.18146  2.89801  2.37887  2.77519  2.98518  4.58477  3.61503
          0.03655  3.72324  4.44559  0.61958  0.77255  0.48576  0.95510
    675   2.83823  4.92340  1.15957  2.26609  4.28313  3.10549  3.81610  3.83943  2.87482  3.47820  4.45979  2.81174  3.74878  3.06029  3.36452  2.82281  3.17624  3.49715  5.48065  4.18964   2311 d x - -
          2.68618  4.42225  2.77519  2.73123  3.46354  2.40513  3.72494  3.29354  2.67741  2.69355  4.24690  2.90347  2.73739  3.18146  2.89801  2.37887  2.77519  2.98518  4.58477  3.61503
          0.03655  3.72324  4.44559  0.61958  0.77255  0.48576  0.95510
    676   2.25293  4.16757  3.08649  2.90181  3.92875  2.90063  4.01262  3.43399  2.96472  3.16864  4.11267  3.14692  3.62842  3.32785  3.25099  1.34185  2.72298  3.00285  5.31508  4.01286   2312 s x - -
          2.68618  4.42225  2.77519  2.73123  3.46354  2.40513  3.72494  3.29354  2.67741  2.69355  4.24690  2.90347  2.73739  3.18146  2.89801  2.37887  2.77519  2.98518  4.58477  3.61503
          0.03655  3.72324  4.44559  0.61958  0.77255  0.48576  0.95510
    677   2.25293  4.16757  3.08649  2.90181  3.92875  2.90063  4.01262  3.43399  2.96472  3.16864  4.11267  3.14692  3.62842  3.32785  3.25099  1.34185  2.72298  3.00285  5.31508  4.01286   2313 s x - -
          2.68618  4.42225  2.77519  2.73123  3.46354  2.40513  3.72494  3.29354  2.67741  2.69355  4.24690  2.90347  2.73739  3.18146  2.89801  2.37887  2.77519  2.98518  4.58477  3.61503
          0.03655  3.72324  4.44559  0.61958  0.77255  0.48576  0.95510
    678   1.25379  4.12903  3.31840  3.11024  3.90966  2.95582  4.14885  3.01428  3.12256  2.90132  3.95622  3.29535  3.68151  3.47964  3.37942  2.48390  2.75115  2.69562  5.35245  4.13709   2314 a x - -
          2.68618  4.42225  2.77519  2.73123  3.46354  2.40513  3.72494  3.29354  2.67741  2.69355  4.24690  2.90347  2.73739  3.18146  2.89801  2.37887  2.77519  2.98518  4.58477  3.61503
          0.03655  3.72324  4.44559  0.61958  0.77255  0.48576  0.95510
    679   2.34396  4.18622  3.30532  3.05848  3.84589  3.02824  4.08584  2.95549  2.99836  2.82368  3.89004  3.28780  3.72265  3.40273  3.26028  2.54429  1.45441  2.66692  5.29773  4.06452   2315 t x - -
          2.68618  4.42225  2.77519  2.73123  3.46354  2.40513  3.72494  3.29354  2.67741  2.69355  4.24690  2.90347  2.73739  3.18146  2.89801  2.37887  2.77519  2.98518  4.58477  3.61503
          0.03655  3.72324  4.44559  0.61958  0.77255  0.48576  0.95510
    680   2.84274  4.78707  3.00854  2.66708  4.13890  3.34133  3.69292  3.56028  1.26562  3.16193  4.13818  3.09579  3.85788  2.89804  2.42819  2.89855  3.11094  3.27877  5.26081  4.05411   2316 k x - -
          2.68618  4.42225  2.77519  2.73123  3.46354  2.40513  3.72494  3.29354  2.67741  2.69355  4.24690  2.90347  2.73739  3.18146  2.89801  2.37887  2.77519  2.98518  4.58477  3.61503
          0.03655  3.72324  4.44559  0.61958  0.77255  0.48576  0.95510
    681   2.43643  1.30311  3.91203  3.62261  3.65425  3.08495  4.30339  2.77831  3.44999  2.69796  3.81736  3.64952  3.78017  3.80330  3.59885  2.70667  2.89165  2.53185  5.09596  3.94127   2317 c x - -
          2.68618  4.42225  2.77519  2.73123  3.46354  2.40513  3.72494  3.29354  2.67741  2.69355  4.24690  2.90347  2.73739  3.18146  2.89801  2.37887  2.77519  2.98518  4.58477  3.61503
          0.02475  3.71144        *  0.61958  0.77255  0.00000        *
//
