# Supplementary material for: Remote homology clustering identifies lowly conserved families of effector proteins in plant-pathogenic fungi
Source: Microb Genom. 2021 Sep 1;7(9):000637. doi: 10.1099/mgen.0.000637 (PMC8715435; doi:10.1099/mgen.0.000637)
Supplement: Supplementary material 16 [file mgen-7-0637-s0016.zip › hmms/markov-PC_07QGEE.hmm]

HMMER3/f [3.3 | Nov 2019]
NAME  markov-PC_07QGEE
LENG  201
ALPH  amino
RF    yes
MM    no
CONS  yes
CS    no
MAP   yes
DATE  Thu Jul 23 11:15:28 2020
NSEQ  37
EFFN  3.120972
CKSUM 2747405788
STATS LOCAL MSV      -10.5016  0.70528
STATS LOCAL VITERBI  -11.0918  0.70528
STATS LOCAL FORWARD   -5.0865  0.70528
HMM          A        C        D        E        F        G        H        I        K        L        M        N        P        Q        R        S        T        V        W        Y   
            m->m     m->i     m->d     i->m     i->i     d->m     d->d
  COMPO   2.41713  4.68762  3.02326  2.73103  3.17648  2.98255  3.77686  2.88938  2.70746  2.49907  3.66616  3.11265  3.32112  3.10516  3.03592  2.48054  2.69522  2.55042  4.13697  3.73852
          2.68624  4.42373  2.77596  2.73271  3.46200  2.40661  3.72044  3.29327  2.67881  2.69252  4.23866  2.90171  2.73888  3.18046  2.89868  2.37924  2.77503  2.98375  4.58625  3.61486
          1.10213  1.00069  1.20326  2.27730  0.10821  0.00000        *
      1   2.92987  4.29786  4.78148  4.18474  1.92456  4.12318  4.45770  1.80619  4.00655  2.16408  2.10630  4.24414  4.45996  4.14643  4.05900  3.19466  3.16225  1.93685  4.94202  3.77043     28 i x - -
          2.68618  4.42225  2.77519  2.73123  3.46354  2.40513  3.72494  3.29354  2.67741  2.69355  4.24690  2.90347  2.73739  3.18146  2.89801  2.37887  2.77519  2.98518  4.58477  3.61503
          0.01527  4.58524  5.30759  0.61958  0.77255  0.30823  1.32706
      2   2.50477  4.72124  3.58746  3.02871  3.89520  3.79915  4.04462  3.23951  2.19695  2.94774  1.62071  2.64923  4.19011  3.30729  3.33106  3.04182  3.11386  2.30643  5.29734  4.04273     29 m x - -
          2.68618  4.42225  2.77519  2.73123  3.46354  2.40513  3.72494  3.29354  2.67741  2.69355  4.24690  2.90347  2.73739  3.18146  2.89801  2.37887  2.77519  2.98518  4.58477  3.61503
          0.01109  4.90310  5.62544  0.61958  0.77255  0.57096  0.83238
      3   2.86488  5.19016  3.19682  2.63546  4.47357  3.66465  3.84960  3.46968  2.48101  3.46445  4.24995  3.16523  2.91438  2.13709  2.17998  2.86523  1.81119  3.54777  5.65768  3.64896     30 t x - -
          2.68618  4.42225  2.77519  2.73123  3.46354  2.40513  3.72494  3.29354  2.67741  2.69355  4.24690  2.90347  2.73739  3.18146  2.89801  2.37887  2.77519  2.98518  4.58477  3.61503
          0.01109  4.90310  5.62544  0.61958  0.77255  0.57096  0.83238
      4   2.99540  3.63687  4.75391  4.15574  1.04238  4.15103  4.45553  2.50146  3.33202  2.15573  3.02974  4.24039  4.50123  4.14067  4.05591  3.45783  3.22677  2.55254  4.97654  3.77874     31 f x - -
          2.68618  4.42225  2.77519  2.73123  3.46354  2.40513  3.72494  3.29354  2.67741  2.69355  4.24690  2.90347  2.73739  3.18146  2.89801  2.37887  2.77519  2.98518  4.58477  3.61503
          0.01109  4.90310  5.62544  0.61958  0.77255  0.57096  0.83238
      5   2.94405  5.35700  3.20856  2.49538  4.69542  3.70281  3.86153  4.14634  1.14515  3.64171  3.28808  2.51341  4.09482  2.97099  2.83017  2.54316  3.16791  3.74640  5.77864  4.41576     32 k x - -
          2.68618  4.42225  2.77519  2.73123  3.46354  2.40513  3.72494  3.29354  2.67741  2.69355  4.24690  2.90347  2.73739  3.18146  2.89801  2.37887  2.77519  2.98518  4.58477  3.61503
          0.01109  4.90310  5.62544  0.61958  0.77255  0.57096  0.83238
      6   2.58559  4.63494  3.67041  3.10801  3.80021  3.80648  4.07711  2.87703  2.62389  2.07800  3.75274  3.52901  4.19995  3.37692  3.42415  2.38634  1.49320  2.91583  5.22850  3.98544     33 t x - -
          2.68618  4.42225  2.77519  2.73123  3.46354  2.40513  3.72494  3.29354  2.67741  2.69355  4.24690  2.90347  2.73739  3.18146  2.89801  2.37887  2.77519  2.98518  4.58477  3.61503
          0.04510  4.90310  3.30580  0.61958  0.77255  0.57096  0.83238
      7   4.20052  5.38431  6.11054  5.53790  2.28689  5.59089  5.74654  2.12366  5.40469  0.50743  3.23215  5.73332  5.55430  5.19179  5.31027  4.99630  4.39348  2.99132  5.67396  4.62806     34 L x - -
          2.68624  4.42231  2.77526  2.73129  3.46161  2.40519  3.72501  3.29360  2.67747  2.69361  4.24696  2.90353  2.73746  3.18152  2.89807  2.37893  2.77526  2.98524  4.58483  3.61509
          0.20331  1.71342  5.59182  0.15755  1.92573  0.51692  0.90722
      8   2.87544  4.99824  3.29673  2.75691  4.20339  3.70879  3.92192  3.62904  2.48602  2.29851  4.08284  1.91065  4.10480  3.09352  3.17208  1.74902  3.10825  3.32578  5.50308  3.22680     36 s x - -
          2.68618  4.42225  2.77519  2.73123  3.46354  2.40513  3.72494  3.29354  2.67741  2.69355  4.24690  2.90347  2.73739  3.18146  2.89801  2.37887  2.77519  2.98518  4.58477  3.61503
          0.01109  4.90310  5.62544  0.61958  0.77255  0.57096  0.83238
      9   2.49700  4.55265  3.80765  3.24403  3.68085  3.85941  2.47906  2.81454  3.16272  1.29571  3.65773  3.62768  4.24116  3.01674  3.48854  2.75822  3.10392  2.82344  5.13732  3.90929     37 l x - -
          2.68618  4.42225  2.77519  2.73123  3.46354  2.40513  3.72494  3.29354  2.67741  2.69355  4.24690  2.90347  2.73739  3.18146  2.89801  2.37887  2.77519  2.98518  4.58477  3.61503
          0.01109  4.90310  5.62544  0.61958  0.77255  0.57096  0.83238
     10   1.07587  4.69623  4.27939  3.85095  4.82054  1.65353  4.81625  4.23750  3.82079  3.91847  4.73212  3.94267  4.26419  4.09211  4.13562  1.94841  2.64734  2.92389  6.17321  4.97786     38 a x - -
          2.68618  4.42225  2.77519  2.73123  3.46354  2.40513  3.72494  3.29354  2.67741  2.69355  4.24690  2.90347  2.73739  3.18146  2.89801  2.37887  2.77519  2.98518  4.58477  3.61503
          0.16766  4.90310  1.91777  0.61958  0.77255  0.57096  0.83238
     11   4.05862  5.25299  5.93625  5.40021  3.49236  5.48065  5.81460  1.72722  5.24464  0.53137  3.23775  5.63473  5.49323  5.15653  5.22078  4.91437  4.27188  2.64415  5.76981  4.78920     39 L x - -
          2.68618  4.42225  2.77519  2.73123  3.46354  2.40513  3.72494  3.29354  2.67741  2.69355  4.24690  2.90347  2.73739  3.18146  2.89801  2.37887  2.77519  2.98518  4.58477  3.61503
          0.01296  4.74840  5.47074  0.61958  0.77255  0.86129  0.54925
     12   3.61096  4.83762  5.63692  5.10974  3.80386  5.09451  5.60115  1.55310  5.00327  1.43720  3.13739  5.24358  5.28909  5.11159  5.07214  4.48441  3.85137  1.02899  5.85936  4.74816     40 v x - -
          2.68618  4.42225  2.77519  2.73123  3.46354  2.40513  3.72494  3.29354  2.67741  2.69355  4.24690  2.90347  2.73739  3.18146  2.89801  2.37887  2.77519  2.98518  4.58477  3.61503
          0.01296  4.74840  5.47074  0.61958  0.77255  0.39363  1.12271
     13   1.51305  4.80420  3.96151  3.64035  5.11158  1.66212  4.78556  4.58255  3.73994  4.20572  4.97947  3.05634  4.26388  4.00746  4.10580  1.18341  3.29268  3.92153  6.38875  5.15919     41 s x - -
          2.68618  4.42225  2.77519  2.73123  3.46354  2.40513  3.72494  3.29354  2.67741  2.69355  4.24690  2.90347  2.73739  3.18146  2.89801  2.37887  2.77519  2.98518  4.58477  3.61503
          0.01109  4.90310  5.62544  0.61958  0.77255  0.57096  0.83238
     14   2.76667  4.97797  5.51384  4.95759  3.65556  4.96899  5.39446  2.26672  4.81310  0.58195  3.44558  5.10839  5.20119  4.89027  4.87426  4.33470  3.91338  2.24128  5.68524  4.61907     42 L x - -
          2.68626  4.42234  2.77528  2.73132  3.46337  2.40521  3.72503  3.29362  2.67749  2.69315  4.24698  2.90355  2.73748  3.18155  2.89809  2.37846  2.77528  2.98527  4.58485  3.61512
          0.11759  2.23177  5.62544  0.78109  0.61232  0.57096  0.83238
     15   2.24827  4.63188  4.49428  4.09039  3.95515  3.85619  4.75731  3.17583  3.97090  0.70965  3.92088  4.17244  4.46573  4.23659  4.15102  2.57369  3.34817  2.98541  5.55185  4.36516     47 l x - -
          2.68618  4.42225  2.77519  2.73123  3.46354  2.40513  3.72494  3.29354  2.67741  2.69355  4.24690  2.90347  2.73739  3.18146  2.89801  2.37887  2.77519  2.98518  4.58477  3.61503
          0.01109  4.90310  5.62544  0.61958  0.77255  0.57096  0.83238
     16   2.39250  3.82196  4.20550  3.72511  4.43869  3.13784  4.64052  3.14151  3.67347  3.52565  4.38051  3.88699  4.26147  3.95256  3.98677  0.74520  2.52893  3.41264  5.84279  4.63743     48 s x - -
          2.68618  4.42225  2.77519  2.73123  3.46354  2.40513  3.72494  3.29354  2.67741  2.69355  4.24690  2.90347  2.73739  3.18146  2.89801  2.37887  2.77519  2.98518  4.58477  3.61503
          0.01109  4.90310  5.62544  0.61958  0.77255  0.52377  0.89718
     17   2.86772  4.62189  5.18162  4.57959  3.03054  4.49218  4.82305  1.83694  4.39600  1.22867  1.69229  4.63332  4.78886  4.48502  4.41555  3.81543  3.16450  2.60406  5.22681  4.10398     49 l x - -
          2.68618  4.42225  2.77519  2.73123  3.46354  2.40513  3.72494  3.29354  2.67741  2.69355  4.24690  2.90347  2.73739  3.18146  2.89801  2.37887  2.77519  2.98518  4.58477  3.61503
          0.01096  4.91465  5.63699  0.61958  0.77255  0.54328  0.86950
     18   2.80980  4.71234  4.14126  3.75898  3.20201  0.78178  4.73657  4.03840  3.77144  3.73317  4.57903  3.91165  4.28943  4.04192  4.08532  2.09103  2.53394  3.58349  6.00009  4.77274     50 g x - -
          2.68618  4.42225  2.77519  2.73123  3.46354  2.40513  3.72494  3.29354  2.67741  2.69355  4.24690  2.90347  2.73739  3.18146  2.89801  2.37887  2.77519  2.98518  4.58477  3.61503
          0.01096  4.91465  5.63699  0.61958  0.77255  0.54328  0.86950
     19   2.98234  4.55868  4.29575  3.75130  3.66895  3.98441  4.42044  2.96096  3.56444  0.95283  3.64648  3.99314  4.42439  3.88392  3.42911  2.04639  3.25524  2.53414  5.22300  4.02371     51 l x - -
          2.68619  4.42226  2.77521  2.73124  3.46355  2.40514  3.72496  3.29355  2.67742  2.69356  4.24691  2.90348  2.73741  3.18147  2.89802  2.37888  2.77521  2.98519  4.58357  3.61504
          0.04457  3.21829  5.63699  0.39014  1.12998  0.45141  1.01262
     20   1.92985  4.32592  4.49724  3.90480  2.97705  3.39637  4.33102  2.74337  3.76127  2.35468  2.49068  4.05155  4.38003  3.95741  3.89383  3.30616  1.95552  1.77491  4.94918  3.76306     53 v x - -
          2.68618  4.42225  2.77519  2.73123  3.46354  2.40513  3.72494  3.29354  2.67741  2.69355  4.24690  2.90347  2.73739  3.18146  2.89801  2.37887  2.77519  2.98518  4.58477  3.61503
          0.01072  4.93725  5.65960  0.61958  0.77255  0.48576  0.95510
     21   0.56818  4.67822  4.60764  4.26545  4.86015  2.46538  5.08333  4.16938  4.21450  3.95676  4.80090  4.15331  4.34026  4.44245  4.43278  3.01476  2.69352  2.70908  6.26521  5.11299     54 A x - -
          2.68618  4.42225  2.77519  2.73123  3.46354  2.40513  3.72494  3.29354  2.67741  2.69355  4.24690  2.90347  2.73739  3.18146  2.89801  2.37887  2.77519  2.98518  4.58477  3.61503
          0.01072  4.93725  5.65960  0.61958  0.77255  0.48576  0.95510
     22   2.92525  2.40909  4.66921  4.21269  1.69214  3.80677  4.65429  3.39282  4.09127  3.12563  4.07215  4.18809  4.43758  4.29285  4.24702  1.06250  3.31976  3.12402  5.30467  3.94009     55 s x - -
          2.68618  4.42225  2.77519  2.73123  3.46354  2.40513  3.72494  3.29354  2.67741  2.69355  4.24690  2.90347  2.73739  3.18146  2.89801  2.37887  2.77519  2.98518  4.58477  3.61503
          0.01072  4.93725  5.65960  0.61958  0.77255  0.48576  0.95510
     23   1.77404  5.06925  2.28226  2.93172  4.73369  1.43240  4.19181  4.17849  3.02589  3.76037  4.54955  3.39753  4.17411  3.34342  3.49022  2.35133  3.22926  3.06823  5.96235  4.62364     56 g x - -
          2.68618  4.42225  2.77519  2.73123  3.46354  2.40513  3.72494  3.29354  2.67741  2.69355  4.24690  2.90347  2.73739  3.18146  2.89801  2.37887  2.77519  2.98518  4.58477  3.61503
          0.01072  4.93725  5.65960  0.61958  0.77255  0.48576  0.95510
     24   2.65847  5.00584  3.35706  2.80889  4.26080  3.72244  3.96578  3.65720  2.76254  2.89630  3.37770  3.30743  4.13091  1.32232  3.19473  1.99765  3.13335  3.35253  5.55635  4.24374     57 q x - -
          2.68618  4.42225  2.77519  2.73123  3.46354  2.40513  3.72494  3.29354  2.67741  2.69355  4.24690  2.90347  2.73739  3.18146  2.89801  2.37887  2.77519  2.98518  4.58477  3.61503
          0.01072  4.93725  5.65960  0.61958  0.77255  0.48576  0.95510
     25   2.39252  4.78213  4.33785  4.23021  5.34909  3.53922  5.26300  4.81741  4.37605  4.50666  5.29727  4.14820  0.49374  4.59241  4.58420  2.35705  3.40389  4.05424  6.68042  5.54181     58 P x - -
          2.68618  4.42225  2.77519  2.73123  3.46354  2.40513  3.72494  3.29354  2.67741  2.69355  4.24690  2.90347  2.73739  3.18146  2.89801  2.37887  2.77519  2.98518  4.58477  3.61503
          0.01072  4.93725  5.65960  0.61958  0.77255  0.48576  0.95510
     26   2.27152  4.60740  5.25109  4.68229  2.56639  4.59889  5.01309  1.79478  4.52372  2.29584  3.68183  4.74058  4.91693  4.68584  4.58635  3.93776  3.53572  0.98339  5.47652  4.29393     59 v x - -
          2.68618  4.42225  2.77519  2.73123  3.46354  2.40513  3.72494  3.29354  2.67741  2.69355  4.24690  2.90347  2.73739  3.18146  2.89801  2.37887  2.77519  2.98518  4.58477  3.61503
          0.01072  4.93725  5.65960  0.61958  0.77255  0.48576  0.95510
     27   2.57614  5.54645  1.07141  2.63853  4.96447  3.02219  4.06844  4.45562  2.91203  3.95190  4.72539  2.53937  2.95364  3.19504  3.43504  3.04434  2.85475  4.00935  6.10227  4.67116     60 d x - -
          2.68618  4.42225  2.77519  2.73123  3.46354  2.40513  3.72494  3.29354  2.67741  2.69355  4.24690  2.90347  2.73739  3.18146  2.89801  2.37887  2.77519  2.98518  4.58477  3.61503
          0.01072  4.93725  5.65960  0.61958  0.77255  0.48576  0.95510
     28   2.62314  5.32829  2.80767  2.28133  1.95464  3.23095  3.84024  4.11959  2.38820  3.62303  4.37660  2.58438  4.04020  2.11274  3.08157  2.73022  3.10444  3.70591  5.77502  4.37622     61 f x - -
          2.68618  4.42225  2.77519  2.73123  3.46354  2.40513  3.72494  3.29354  2.67741  2.69355  4.24690  2.90347  2.73739  3.18146  2.89801  2.37887  2.77519  2.98518  4.58477  3.61503
          0.01072  4.93725  5.65960  0.61958  0.77255  0.48576  0.95510
     29   2.41980  5.35521  2.84662  1.71854  4.69545  3.62697  3.81728  3.62585  2.12166  3.65853  4.39764  2.49630  3.63598  2.91553  3.04773  2.11451  2.87521  3.74336  5.79085  4.38219     62 e x - -
          2.68618  4.42225  2.77519  2.73123  3.46354  2.40513  3.72494  3.29354  2.67741  2.69355  4.24690  2.90347  2.73739  3.18146  2.89801  2.37887  2.77519  2.98518  4.58477  3.61503
          0.01072  4.93725  5.65960  0.61958  0.77255  0.48576  0.95510
     30   1.54746  5.01443  2.93983  2.72630  4.24280  3.32550  3.90581  2.60554  2.49624  2.96838  4.09062  2.55503  4.08697  3.06587  3.17705  2.64556  2.98494  3.11982  5.52740  4.20205     63 a x - -
          2.68618  4.42225  2.77519  2.73123  3.46354  2.40513  3.72494  3.29354  2.67741  2.69355  4.24690  2.90347  2.73739  3.18146  2.89801  2.37887  2.77519  2.98518  4.58477  3.61503
          0.01072  4.93725  5.65960  0.61958  0.77255  0.48576  0.95510
     31   2.24442  5.03949  3.06298  2.75578  4.34298  3.67862  3.39261  3.76014  2.76302  3.36756  4.18139  3.26320  2.38096  3.10766  3.22329  1.52963  3.11554  2.58329  5.61255  4.28200     64 s x - -
          2.68618  4.42225  2.77519  2.73123  3.46354  2.40513  3.72494  3.29354  2.67741  2.69355  4.24690  2.90347  2.73739  3.18146  2.89801  2.37887  2.77519  2.98518  4.58477  3.61503
          0.15033  4.93725  2.02193  0.61958  0.77255  0.48576  0.95510
     32   2.47391  5.35661  1.44366  2.42356  4.67103  3.27000  3.20035  4.14405  2.63482  3.65111  4.41552  2.44206  4.03446  2.96574  3.13600  2.86036  3.13553  2.86551  5.80883  4.40081     65 d x - -
          2.68618  4.42225  2.77519  2.73123  3.46354  2.40513  3.72494  3.29354  2.67741  2.69355  4.24690  2.90347  2.73739  3.18146  2.89801  2.37887  2.77519  2.98518  4.58477  3.61503
          0.07920  4.79924  2.68964  0.61958  0.77255  0.33805  1.24882
     33   2.57737  4.38110  4.23242  3.65509  3.50976  3.94884  4.27270  2.44296  3.55276  2.58355  3.06150  3.20810  4.33063  3.79294  3.77088  2.33858  2.89796  1.23506  5.01706  3.81919     66 v x - -
          2.68618  4.42225  2.77519  2.73123  3.46354  2.40513  3.72494  3.29354  2.67741  2.69355  4.24690  2.90347  2.73739  3.18146  2.89801  2.37887  2.77519  2.98518  4.58477  3.61503
          0.23452  4.87998  1.60219  0.61958  0.77255  0.62328  0.76826
     34   2.61235  4.74502  3.30463  2.40674  3.94867  3.63851  3.88805  3.31941  2.76190  2.99482  3.85197  3.25493  3.28438  2.72508  3.18526  2.87553  2.36347  1.61881  5.30728  4.02244     67 v x - -
          2.68592  4.42255  2.77443  2.73153  3.46338  2.40530  3.72524  3.29384  2.67771  2.69361  4.24719  2.90362  2.73714  3.18176  2.89773  2.37880  2.77549  2.98510  4.58396  3.61480
          0.56048  0.98732  2.87364  0.98795  0.46576  0.54348  0.86923
     35   2.48696  5.30531  2.44591  2.31642  4.64351  3.57672  3.76990  4.12207  1.43490  3.11394  4.34995  2.72306  3.97648  2.87091  2.77284  2.78039  3.04749  3.69269  5.73891  4.33530     71 k x - -
          2.68618  4.42225  2.77519  2.73123  3.46354  2.40513  3.72494  3.29354  2.67741  2.69355  4.24690  2.90347  2.73739  3.18146  2.89801  2.37887  2.77519  2.98518  4.58477  3.61503
          0.04512  4.77004  3.33443  0.61958  0.77255  0.67144  0.71533
     36   2.61420  4.61915  3.53646  2.66494  3.27038  3.74041  3.54723  2.57719  2.76828  2.45032  3.71688  3.41611  1.77775  3.25754  3.32700  2.97382  2.64664  2.90168  5.18725  3.93415     72 p x - -
          2.68618  4.42225  2.77519  2.73123  3.46354  2.40513  3.72494  3.29354  2.67741  2.69355  4.24690  2.90347  2.73739  3.18146  2.89801  2.37887  2.77519  2.98518  4.58477  3.61503
          0.01249  4.78488  5.50722  0.61958  0.77255  0.80370  0.59361
     37   2.80347  4.86705  2.98243  2.75957  3.34302  1.67547  3.91406  3.51099  2.76399  2.64040  3.99209  3.25316  3.13868  3.10064  3.20806  2.14559  3.04938  3.21382  5.43464  4.12859     73 g x - -
          2.68618  4.42225  2.77519  2.73123  3.46354  2.40513  3.72494  3.29354  2.67741  2.69355  4.24690  2.90347  2.73739  3.18146  2.89801  2.37887  2.77519  2.98518  4.58477  3.61503
          0.01249  4.78488  5.50722  0.61958  0.77255  0.80370  0.59361
     38   2.81666  5.20314  3.09369  2.40245  4.50709  2.70654  3.79458  3.95982  2.33930  3.49041  4.26133  3.08887  3.59616  2.90991  2.69903  1.45310  3.04820  3.57296  5.66427  3.47511     74 s x - -
          2.68618  4.42225  2.77519  2.73123  3.46354  2.40513  3.72494  3.29354  2.67741  2.69355  4.24690  2.90347  2.73739  3.18146  2.89801  2.37887  2.77519  2.98518  4.58477  3.61503
          0.01249  4.78488  5.50722  0.61958  0.77255  0.69505  0.69125
     39   2.41249  5.26164  2.76508  2.38770  4.58466  3.12344  3.45011  3.78796  2.52201  3.55771  4.30882  2.80915  3.14831  2.88160  2.71160  2.60393  1.73191  3.64052  5.70831  4.31105     75 t x - -
          2.68633  4.42240  2.77534  2.73138  3.46336  2.40528  3.72464  3.29369  2.67724  2.69370  4.24705  2.90323  2.73738  3.18161  2.89816  2.37890  2.77517  2.98470  4.58492  3.61437
          0.29508  2.66085  1.68393  1.58623  0.22903  0.75096  0.63850
     40   2.75615  4.19309  4.37712  3.78429  1.97195  3.88373  4.20187  2.34009  3.63822  1.67078  3.29382  3.92760  3.32837  3.83163  3.76668  2.87762  2.61193  2.31529  4.81122  3.62537     87 l x - -
          2.68618  4.42225  2.77519  2.73123  3.46354  2.40513  3.72494  3.29354  2.67741  2.69355  4.24690  2.90347  2.73739  3.18146  2.89801  2.37887  2.77519  2.98518  4.58477  3.61503
          0.01482  4.61492  5.33727  0.61958  0.77255  0.50753  0.92126
     41   2.23959  4.88685  3.46357  2.68201  4.68549  3.54186  4.30166  4.10757  3.16825  3.73216  4.54069  3.48293  4.15753  3.48554  3.59245  0.89582  2.40243  3.64896  5.95895  4.66254     88 s x - -
          2.68618  4.42225  2.77519  2.73123  3.46354  2.40513  3.72494  3.29354  2.67741  2.69355  4.24690  2.90347  2.73739  3.18146  2.89801  2.37887  2.77519  2.98518  4.58477  3.61503
          0.01211  4.81546  5.53780  0.61958  0.77255  0.75096  0.63850
     42   2.81037  5.12521  3.14103  2.14990  4.40424  2.69866  3.81573  3.84229  2.37262  3.40475  4.19161  3.12069  4.00842  2.94280  3.06019  1.57004  2.66598  3.13606  4.39388  4.24631     89 s x - -
          2.68618  4.42225  2.77519  2.73123  3.46354  2.40513  3.72494  3.29354  2.67741  2.69355  4.24690  2.90347  2.73739  3.18146  2.89801  2.37887  2.77519  2.98518  4.58477  3.61503
          0.05935  4.81546  3.00529  0.61958  0.77255  0.75096  0.63850
     43   2.52633  4.25535  3.14283  2.79124  4.01959  2.96297  3.91061  3.41086  2.77314  3.06604  3.91357  3.27526  3.14896  3.11184  2.85276  2.42698  3.02920  3.12848  1.77623  4.07323     90 w x - -
          2.68618  4.42225  2.77519  2.73123  3.46354  2.40513  3.72494  3.29354  2.67741  2.69355  4.24690  2.90347  2.73739  3.18146  2.89801  2.37887  2.77519  2.98518  4.58477  3.61503
          0.01269  4.76880  5.49114  0.61958  0.77255  0.74720  0.64186
     44   1.70653  5.10545  2.93759  2.59887  4.40938  3.60147  3.82666  3.84609  1.91633  3.41135  4.19914  3.12643  3.32438  2.95548  3.07319  2.34126  3.04286  2.69672  5.61591  4.25582     91 a x - -
          2.68618  4.42225  2.77519  2.73123  3.46354  2.40513  3.72494  3.29354  2.67741  2.69355  4.24690  2.90347  2.73739  3.18146  2.89801  2.37887  2.77519  2.98518  4.58477  3.61503
          0.39439  4.79218  1.14692  0.61958  0.77255  0.70745  0.67904
     45   1.71193  4.83476  3.11052  2.48581  4.12959  3.49643  3.76808  3.54094  2.57848  3.15519  3.97433  3.08434  2.74470  2.59359  3.03141  2.57116  2.73452  2.95353  5.40670  4.08227     92 a . - -
          2.68618  4.42225  2.77519  2.73123  3.46354  2.40513  3.72494  3.29354  2.67741  2.69355  4.24690  2.90347  2.73739  3.18146  2.89801  2.37887  2.77519  2.98518  4.58477  3.61503
          0.01751  4.44964  5.17199  0.61958  0.77255  0.21108  1.65919
     46   3.33164  5.92738  0.95214  2.60779  5.25318  3.42317  4.19242  4.77659  3.12896  4.24264  5.04347  2.45977  4.30326  2.51634  3.70267  2.10417  3.60410  4.32212  6.38423  4.89016     93 d x - -
          2.68618  4.42225  2.77519  2.73123  3.46354  2.40513  3.72494  3.29354  2.67741  2.69355  4.24690  2.90347  2.73739  3.18146  2.89801  2.37887  2.77519  2.98518  4.58477  3.61503
          0.01072  4.93725  5.65960  0.61958  0.77255  0.48576  0.95510
     47   2.52283  4.65164  3.81448  2.55952  3.85102  3.89690  4.21621  2.73066  3.22620  2.87562  3.79639  3.66836  4.30218  3.53523  3.58281  3.16254  1.30579  1.96876  5.31441  4.07670     94 t x - -
          2.68618  4.42225  2.77519  2.73123  3.46354  2.40513  3.72494  3.29354  2.67741  2.69355  4.24690  2.90347  2.73739  3.18146  2.89801  2.37887  2.77519  2.98518  4.58477  3.61503
          0.01072  4.93725  5.65960  0.61958  0.77255  0.48576  0.95510
     48   2.15779  5.05460  3.27910  2.73504  4.33312  3.68583  3.53549  3.75054  2.72593  3.01675  4.16694  3.24716  1.61946  2.75232  3.18298  2.25743  2.85685  3.41995  5.59613  4.26429     95 p x - -
          2.68618  4.42225  2.77519  2.73123  3.46354  2.40513  3.72494  3.29354  2.67741  2.69355  4.24690  2.90347  2.73739  3.18146  2.89801  2.37887  2.77519  2.98518  4.58477  3.61503
          0.01072  4.93725  5.65960  0.61958  0.77255  0.48576  0.95510
     49   1.30509  4.48633  4.53351  3.98466  3.73409  4.01885  4.56171  2.07679  3.87326  2.74913  3.71140  4.14336  4.47968  4.10038  4.06081  2.59339  3.02666  1.63391  5.27593  4.08300     96 a x - -
          2.68618  4.42225  2.77519  2.73123  3.46354  2.40513  3.72494  3.29354  2.67741  2.69355  4.24690  2.90347  2.73739  3.18146  2.89801  2.37887  2.77519  2.98518  4.58477  3.61503
          0.01072  4.93725  5.65960  0.61958  0.77255  0.48576  0.95510
     50   2.39053  4.66101  3.63603  3.07121  3.46999  3.36558  4.05929  3.18156  3.03232  2.58486  3.76365  3.50530  4.19624  3.34889  2.40944  2.16643  2.58168  2.94472  2.09152  3.98664     97 w x - -
          2.68618  4.42225  2.77519  2.73123  3.46354  2.40513  3.72494  3.29354  2.67741  2.69355  4.24690  2.90347  2.73739  3.18146  2.89801  2.37887  2.77519  2.98518  4.58477  3.61503
          0.01072  4.93725  5.65960  0.61958  0.77255  0.48576  0.95510
     51   2.87160  4.39686  4.17412  3.59351  3.01172  3.94569  4.23651  1.66957  3.49718  2.00251  3.14135  3.02398  3.00824  3.74239  3.24644  2.37155  2.90067  2.65338  5.00294  3.80309     98 i x - -
          2.68618  4.42225  2.77519  2.73123  3.46354  2.40513  3.72494  3.29354  2.67741  2.69355  4.24690  2.90347  2.73739  3.18146  2.89801  2.37887  2.77519  2.98518  4.58477  3.61503
          0.01072  4.93725  5.65960  0.61958  0.77255  0.48576  0.95510
     52   2.50570  5.20936  2.17692  2.47420  4.49724  3.65217  3.84892  3.50568  2.61265  3.49095  4.26798  3.14842  2.71318  2.96880  2.92492  2.54606  1.92642  2.92120  5.68086  4.30850     99 t x - -
          2.68618  4.42225  2.77519  2.73123  3.46354  2.40513  3.72494  3.29354  2.67741  2.69355  4.24690  2.90347  2.73739  3.18146  2.89801  2.37887  2.77519  2.98518  4.58477  3.61503
          0.01072  4.93725  5.65960  0.61958  0.77255  0.48576  0.95510
     53   2.09576  4.94514  3.34408  2.48222  4.16190  3.71957  3.94016  3.00243  2.34800  3.19658  4.03344  3.29054  4.11186  3.11953  3.21796  1.62646  3.09737  2.42233  5.47864  4.17085    100 s x - -
          2.68618  4.42225  2.77519  2.73123  3.46354  2.40513  3.72494  3.29354  2.67741  2.69355  4.24690  2.90347  2.73739  3.18146  2.89801  2.37887  2.77519  2.98518  4.58477  3.61503
          0.01072  4.93725  5.65960  0.61958  0.77255  0.48576  0.95510
     54   2.37638  4.56840  3.78473  2.46382  2.57084  3.85909  4.11556  1.53149  2.88967  2.77736  3.67316  3.61194  4.23806  3.46356  3.04572  3.10805  2.71157  2.83596  5.15390  3.92415    101 i x - -
          2.68515  4.42271  2.77510  2.73169  3.46400  2.40547  3.72416  3.29400  2.67764  2.69401  4.24636  2.90354  2.73754  3.18192  2.89762  2.37869  2.77499  2.98436  4.58523  3.61549
          0.25648  1.50173  5.65960  1.59293  0.22731  0.48576  0.95510
     55   2.48849  5.29075  1.70855  2.58431  4.60784  2.41212  3.84437  3.43383  2.59771  3.58771  4.34781  2.38516  4.04165  2.95396  2.68274  2.84391  3.09865  3.28013  5.75032  4.35955    109 d x - -
          2.68618  4.42225  2.77519  2.73123  3.46354  2.40513  3.72494  3.29354  2.67741  2.69355  4.24690  2.90347  2.73739  3.18146  2.89801  2.37887  2.77519  2.98518  4.58477  3.61503
          0.01072  4.93725  5.65960  0.61958  0.77255  0.48576  0.95510
     56   2.85456  5.34394  2.79492  2.45338  4.68073  3.35328  3.81810  4.16035  1.64033  3.64541  4.38732  2.68687  4.02358  2.91754  2.60374  2.08221  2.79313  2.80249  5.78146  4.37622    110 k x - -
          2.68618  4.42225  2.77519  2.73123  3.46354  2.40513  3.72494  3.29354  2.67741  2.69355  4.24690  2.90347  2.73739  3.18146  2.89801  2.37887  2.77519  2.98518  4.58477  3.61503
          0.01072  4.93725  5.65960  0.61958  0.77255  0.48576  0.95510
     57   1.34548  4.92986  3.35548  2.79802  4.13541  3.72472  3.02908  3.53437  2.77760  3.17562  4.01462  2.91288  3.38383  3.12479  2.86819  2.93903  3.09590  2.74019  5.45842  3.19609    111 a x - -
          2.68618  4.42225  2.77519  2.73123  3.46354  2.40513  3.72494  3.29354  2.67741  2.69355  4.24690  2.90347  2.73739  3.18146  2.89801  2.37887  2.77519  2.98518  4.58477  3.61503
          0.01072  4.93725  5.65960  0.61958  0.77255  0.48576  0.95510
     58   2.71201  5.34537  2.60111  1.37044  4.67989  3.35221  3.82314  4.15882  2.15270  3.27164  4.38972  3.10184  3.41924  2.92358  3.05582  2.82525  2.78119  3.29813  5.78456  4.37915    112 e x - -
          2.68618  4.42225  2.77519  2.73123  3.46354  2.40513  3.72494  3.29354  2.67741  2.69355  4.24690  2.90347  2.73739  3.18146  2.89801  2.37887  2.77519  2.98518  4.58477  3.61503
          0.01072  4.93725  5.65960  0.61958  0.77255  0.48576  0.95510
     59   2.64272  4.56596  3.78493  2.65306  3.69945  3.37315  3.67000  2.57034  2.89896  2.02976  3.67041  3.61033  4.23594  3.46151  2.86844  3.10563  3.10030  1.57388  5.15056  3.92089    113 v x - -
          2.68618  4.42225  2.77519  2.73123  3.46354  2.40513  3.72494  3.29354  2.67741  2.69355  4.24690  2.90347  2.73739  3.18146  2.89801  2.37887  2.77519  2.98518  4.58477  3.61503
          0.01072  4.93725  5.65960  0.61958  0.77255  0.48576  0.95510
     60   1.88195  5.36623  2.48031  1.99104  4.70774  3.33416  3.82170  4.19176  1.86198  3.66982  4.40864  2.78528  4.02631  2.91997  2.80917  2.82472  3.09381  3.37402  5.80052  4.39062    114 k x - -
          2.68618  4.42225  2.77519  2.73123  3.46354  2.40513  3.72494  3.29354  2.67741  2.69355  4.24690  2.90347  2.73739  3.18146  2.89801  2.37887  2.77519  2.98518  4.58477  3.61503
          0.01072  4.93725  5.65960  0.61958  0.77255  0.48576  0.95510
     61   2.67344  5.12888  2.60289  2.66268  4.39648  3.67053  3.87930  3.17064  2.66220  3.40522  4.20249  2.61080  4.06642  3.01502  2.81915  2.77005  1.41160  3.22889  5.62546  4.27369    115 t x - -
          2.68618  4.42225  2.77519  2.73123  3.46354  2.40513  3.72494  3.29354  2.67741  2.69355  4.24690  2.90347  2.73739  3.18146  2.89801  2.37887  2.77519  2.98518  4.58477  3.61503
          0.01072  4.93725  5.65960  0.61958  0.77255  0.48576  0.95510
     62   2.70978  5.30527  2.98400  2.64057  4.62298  3.68713  2.90950  4.07387  2.56534  3.59044  4.36069  3.17366  4.07957  2.57193  1.26294  2.89348  2.90258  3.24462  5.74869  4.37949    116 r x - -
          2.68618  4.42225  2.77519  2.73123  3.46354  2.40513  3.72494  3.29354  2.67741  2.69355  4.24690  2.90347  2.73739  3.18146  2.89801  2.37887  2.77519  2.98518  4.58477  3.61503
          0.03152  4.93725  3.73584  0.61958  0.77255  0.48576  0.95510
     63   2.91489  5.54694  1.47047  1.90020  4.88064  3.30444  2.95619  4.37699  2.47028  3.84747  4.59883  2.48328  4.11283  3.04284  3.23828  2.53460  3.24745  3.93302  5.97772  4.54341    117 d x - -
          2.68618  4.42225  2.77519  2.73123  3.46354  2.40513  3.72494  3.29354  2.67741  2.69355  4.24690  2.90347  2.73739  3.18146  2.89801  2.37887  2.77519  2.98518  4.58477  3.61503
          0.01080  4.92967  5.65201  0.61958  0.77255  0.53830  0.87644
     64   3.05373  4.53063  3.41693  3.86059  3.54029  4.16056  4.46458  1.93246  3.75306  1.00776  3.48904  4.10908  4.51291  3.24214  3.95474  3.45262  3.28550  2.42042  5.14977  3.97093    118 l x - -
          2.68618  4.42225  2.77519  2.73123  3.46354  2.40513  3.72494  3.29354  2.67741  2.69355  4.24690  2.90347  2.73739  3.18146  2.89801  2.37887  2.77519  2.98518  4.58477  3.61503
          0.01080  4.92967  5.65201  0.61958  0.77255  0.53830  0.87644
     65   2.80881  5.51242  2.65497  1.30628  4.84818  3.65917  3.91574  4.33992  2.39307  3.81288  4.56346  3.12151  4.10128  1.91680  3.19540  2.50279  3.22340  3.89959  5.94340  4.51695    119 e x - -
          2.68618  4.42225  2.77519  2.73123  3.46354  2.40513  3.72494  3.29354  2.67741  2.69355  4.24690  2.90347  2.73739  3.18146  2.89801  2.37887  2.77519  2.98518  4.58477  3.61503
          0.05086  4.92967  3.16147  0.61958  0.77255  0.53830  0.87644
     66   2.24041  5.07440  3.24176  2.70359  4.37468  3.13364  3.90727  3.79501  1.79784  3.38811  4.19403  2.38507  4.07453  3.05201  3.14862  2.73248  3.09894  1.95817  5.61740  4.27859    120 k x - -
          2.68618  4.42225  2.77519  2.73123  3.46354  2.40513  3.72494  3.29354  2.67741  2.69355  4.24690  2.90347  2.73739  3.18146  2.89801  2.37887  2.77519  2.98518  4.58477  3.61503
          0.01124  4.89004  5.61239  0.61958  0.77255  0.63078  0.75966
     67   3.36042  5.35809  4.09576  3.57248  5.25675  3.56766  4.37383  4.66641  2.67347  4.13473  5.00104  3.86612  4.53163  3.53675  0.51646  2.76884  3.69337  4.21707  6.14773  5.00520    121 R x - -
          2.68618  4.42225  2.77519  2.73123  3.46354  2.40513  3.72494  3.29354  2.67741  2.69355  4.24690  2.90347  2.73739  3.18146  2.89801  2.37887  2.77519  2.98518  4.58477  3.61503
          0.01124  4.89004  5.61239  0.61958  0.77255  0.54673  0.86474
     68   2.28868  4.59558  3.71145  3.14815  3.41253  3.82010  2.66818  3.10747  3.10500  2.81936  3.70894  3.29566  3.61535  3.41058  3.46493  3.06781  1.78162  1.86333  5.18564  3.94800    122 t x - -
          2.68618  4.42225  2.77519  2.73123  3.46354  2.40513  3.72494  3.29354  2.67741  2.69355  4.24690  2.90347  2.73739  3.18146  2.89801  2.37887  2.77519  2.98518  4.58477  3.61503
          0.49473  4.91117  0.95999  0.61958  0.77255  0.42943  1.05233
     69   2.69327  4.50185  3.44409  2.87976  3.65345  3.06857  3.46289  2.42344  2.68500  2.53080  3.33842  2.83011  2.56806  3.16143  3.22853  2.87215  2.92496  2.28853  5.07164  3.82066    123 v . - -
          2.68631  4.42238  2.77509  2.73136  3.46367  2.40514  3.72507  3.29331  2.67754  2.69368  4.24703  2.90206  2.73752  3.18159  2.89814  2.37895  2.77527  2.98531  4.58490  3.61516
          0.77323  0.62911  5.21839  0.08747  2.47983  0.21624  1.63753
     70   4.49947  5.60083  5.63829  5.42278  0.50992  5.21490  4.10000  4.19384  5.21084  2.78788  4.76891  3.65967  5.49524  4.99451  5.08668  4.58837  4.70659  4.08607  3.01821  1.99231    125 F x - -
          2.68618  4.42225  2.77519  2.73123  3.46354  2.40513  3.72494  3.29354  2.67741  2.69355  4.24690  2.90347  2.73739  3.18146  2.89801  2.37887  2.77519  2.98518  4.58477  3.61503
          0.01058  4.94998  5.67233  0.61958  0.77255  0.48576  0.95510
     71   2.86400  4.86317  3.41261  2.00898  3.62265  3.74665  3.96645  2.97005  2.46465  2.93337  3.94927  3.06638  4.13296  3.17131  3.05242  2.73161  1.92741  2.45856  3.66117  4.11285    126 t x - -
          2.68618  4.42225  2.77519  2.73123  3.46354  2.40513  3.72494  3.29354  2.67741  2.69355  4.24690  2.90347  2.73739  3.18146  2.89801  2.37887  2.77519  2.98518  4.58477  3.61503
          0.01058  4.94998  5.67233  0.61958  0.77255  0.48576  0.95510
     72   3.18831  5.21527  3.00734  3.45831  5.36859  3.72657  4.93548  4.97734  4.04138  4.59630  5.44102  3.82816  4.49814  4.19554  4.46071  0.36573  3.68437  4.32582  6.64927  5.34128    127 S x - -
          2.68618  4.42225  2.77519  2.73123  3.46354  2.40513  3.72494  3.29354  2.67741  2.69355  4.24690  2.90347  2.73739  3.18146  2.89801  2.37887  2.77519  2.98518  4.58477  3.61503
          0.01058  4.94998  5.67233  0.61958  0.77255  0.48576  0.95510
     73   3.06566  5.01268  3.90045  3.58954  4.80540  3.75203  4.61784  4.29093  3.31144  3.48940  4.80002  3.86548  0.57126  3.86236  3.14263  2.87244  3.48957  3.85094  6.09842  4.83960    128 P x - -
          2.68618  4.42225  2.77519  2.73123  3.46354  2.40513  3.72494  3.29354  2.67741  2.69355  4.24690  2.90347  2.73739  3.18146  2.89801  2.37887  2.77519  2.98518  4.58477  3.61503
          0.01058  4.94998  5.67233  0.61958  0.77255  0.48576  0.95510
     74   2.62614  5.25055  2.99145  2.61633  4.54648  3.66249  1.41739  3.99685  2.61021  2.99243  4.30699  2.84981  3.66134  2.84528  2.70222  2.77668  2.98159  3.61508  5.71371  4.33796    129 h x - -
          2.68618  4.42225  2.77519  2.73123  3.46354  2.40513  3.72494  3.29354  2.67741  2.69355  4.24690  2.90347  2.73739  3.18146  2.89801  2.37887  2.77519  2.98518  4.58477  3.61503
          0.01058  4.94998  5.67233  0.61958  0.77255  0.48576  0.95510
     75   2.72487  4.36623  2.60261  3.71626  3.31180  3.97424  4.27412  2.03417  3.60274  2.56201  2.33708  3.93957  4.34432  3.82892  3.20737  3.09706  2.47620  1.90335  4.06537  3.43352    130 v x - -
          2.68618  4.42225  2.77519  2.73123  3.46354  2.40513  3.72494  3.29354  2.67741  2.69355  4.24690  2.90347  2.73739  3.18146  2.89801  2.37887  2.77519  2.98518  4.58477  3.61503
          0.01058  4.94998  5.67233  0.61958  0.77255  0.48576  0.95510
     76   3.20891  5.55365  3.31676  2.92051  4.95818  3.92655  3.96234  4.36697  1.52678  3.81039  4.60666  3.40601  4.29273  2.23901  1.44146  3.18016  3.40433  3.98454  2.74360  4.60403    131 r x - -
          2.68618  4.42225  2.77519  2.73123  3.46354  2.40513  3.72494  3.29354  2.67741  2.69355  4.24690  2.90347  2.73739  3.18146  2.89801  2.37887  2.77519  2.98518  4.58477  3.61503
          0.01058  4.94998  5.67233  0.61958  0.77255  0.48576  0.95510
     77   3.09603  5.60676  3.56649  2.79929  5.03849  3.94619  3.97321  4.44141  1.85856  3.86389  4.65921  3.42132  2.62541  2.25380  1.18084  3.21043  3.43853  4.05083  5.92029  4.64751    132 r x - -
          2.68618  4.42225  2.77519  2.73123  3.46354  2.40513  3.72494  3.29354  2.67741  2.69355  4.24690  2.90347  2.73739  3.18146  2.89801  2.37887  2.77519  2.98518  4.58477  3.61503
          0.01058  4.94998  5.67233  0.61958  0.77255  0.48576  0.95510
     78   1.81272  4.86984  3.40715  2.84687  4.06015  3.74452  3.96433  3.15738  2.65631  3.10661  3.95608  2.83271  3.21661  3.16699  2.90778  2.66716  2.38302  2.17019  5.40904  3.67209    133 a x - -
          2.68618  4.42225  2.77519  2.73123  3.46354  2.40513  3.72494  3.29354  2.67741  2.69355  4.24690  2.90347  2.73739  3.18146  2.89801  2.37887  2.77519  2.98518  4.58477  3.61503
          0.01058  4.94998  5.67233  0.61958  0.77255  0.48576  0.95510
     79   4.53014  5.62632  5.73894  5.50826  0.53085  5.31521  4.24450  3.82568  5.29548  1.90891  4.35545  5.00017  5.55115  5.06434  5.16226  4.70170  4.73407  3.89452  4.33179  2.21594    134 F x - -
          2.68618  4.42225  2.77519  2.73123  3.46354  2.40513  3.72494  3.29354  2.67741  2.69355  4.24690  2.90347  2.73739  3.18146  2.89801  2.37887  2.77519  2.98518  4.58477  3.61503
          0.01058  4.94998  5.67233  0.61958  0.77255  0.48576  0.95510
     80   2.35744  3.71415  3.21552  2.74648  4.05300  3.74603  3.96581  3.14238  1.90115  3.10013  3.54081  3.15364  4.13240  3.17019  3.26688  2.71979  2.18558  2.75630  5.40406  2.73424    135 k x - -
          2.68618  4.42225  2.77519  2.73123  3.46354  2.40513  3.72494  3.29354  2.67741  2.69355  4.24690  2.90347  2.73739  3.18146  2.89801  2.37887  2.77519  2.98518  4.58477  3.61503
          0.03233  4.94998  3.69984  0.61958  0.77255  0.48576  0.95510
     81   2.99025  4.78095  5.50060  4.98019  4.09795  4.95567  5.51204  1.87087  4.87104  2.06465  3.91823  5.09567  5.24460  5.08757  4.99489  4.33217  3.32656  0.67387  5.95958  4.75764    136 V x - -
          2.68618  4.42225  2.77519  2.73123  3.46354  2.40513  3.72494  3.29354  2.67741  2.69355  4.24690  2.90347  2.73739  3.18146  2.89801  2.37887  2.77519  2.98518  4.58477  3.61503
          0.01081  4.92847  5.65081  0.61958  0.77255  0.54129  0.87226
     82   2.51497  4.94840  3.20060  2.76518  3.77971  2.33237  3.56665  3.33167  2.52227  3.01467  4.02760  3.27037  3.65435  2.76606  3.20305  2.21681  3.08431  1.99985  5.47133  4.16014    137 v x - -
          2.68618  4.42225  2.77519  2.73123  3.46354  2.40513  3.72494  3.29354  2.67741  2.69355  4.24690  2.90347  2.73739  3.18146  2.89801  2.37887  2.77519  2.98518  4.58477  3.61503
          0.01081  4.92847  5.65081  0.61958  0.77255  0.54129  0.87226
     83   2.55831  4.40496  4.92369  4.31966  2.15925  4.20295  4.49864  2.71033  4.12220  1.30687  3.38373  4.33788  4.54752  4.24520  4.14785  3.51620  3.26353  1.96851  2.57646  3.75029    138 l x - -
          2.68618  4.42225  2.77519  2.73123  3.46354  2.40513  3.72494  3.29354  2.67741  2.69355  4.24690  2.90347  2.73739  3.18146  2.89801  2.37887  2.77519  2.98518  4.58477  3.61503
          0.01081  4.92847  5.65081  0.61958  0.77255  0.54129  0.87226
     84   2.42741  5.32315  2.14894  2.36373  4.10563  1.90963  3.81997  4.12609  2.38628  3.62128  4.36859  2.96084  4.02334  2.77091  3.05347  2.48869  3.08345  3.47540  5.76591  3.92547    139 g x - -
          2.68618  4.42225  2.77519  2.73123  3.46354  2.40513  3.72494  3.29354  2.67741  2.69355  4.24690  2.90347  2.73739  3.18146  2.89801  2.37887  2.77519  2.98518  4.58477  3.61503
          0.01081  4.92847  5.65081  0.61958  0.77255  0.54129  0.87226
     85   2.85643  5.20623  3.00808  2.62485  4.00635  2.23586  3.86681  3.96958  2.63373  3.27468  4.29205  2.00526  3.75150  2.98741  3.11440  1.88702  2.54589  3.58847  5.70364  4.33095    140 s x - -
          2.68622  4.42229  2.77513  2.73127  3.46358  2.40510  3.72499  3.29340  2.67745  2.69359  4.24694  2.90351  2.73744  3.18150  2.89805  2.37891  2.77499  2.98522  4.58481  3.61480
          0.60102  2.29662  1.04655  0.32642  1.27835  0.54129  0.87226
     86   2.46590  5.21885  2.13355  2.29056  4.55437  2.99667  3.32288  4.03664  2.31987  3.52010  4.26373  2.63557  3.87999  2.51694  2.92248  2.38848  2.65538  3.60468  5.65594  4.24567    143 d x - -
          2.68618  4.42225  2.77519  2.73123  3.46354  2.40513  3.72494  3.29354  2.67741  2.69355  4.24690  2.90347  2.73739  3.18146  2.89801  2.37887  2.77519  2.98518  4.58477  3.61503
          0.01662  4.50132  5.22367  0.61958  0.77255  0.46016  0.99745
     87   2.37218  4.54561  3.66981  2.63097  3.68439  3.78627  3.68858  2.07081  2.72540  2.13185  2.79339  3.51400  4.16598  3.36265  3.19461  2.77890  2.46096  2.82010  5.12566  3.88904    144 i x - -
          2.68618  4.42225  2.77519  2.73123  3.46354  2.40513  3.72494  3.29354  2.67741  2.69355  4.24690  2.90347  2.73739  3.18146  2.89801  2.37887  2.77519  2.98518  4.58477  3.61503
          0.01213  4.81372  5.53607  0.61958  0.77255  0.37849  1.15484
     88   2.90127  4.42198  4.99366  4.39989  2.62843  4.28601  4.64328  1.19708  4.21376  2.51501  3.52807  4.42801  4.63338  4.36410  4.25518  3.60616  3.05616  1.50347  5.13561  3.21222    145 i x - -
          2.68618  4.42225  2.77519  2.73123  3.46354  2.40513  3.72494  3.29354  2.67741  2.69355  4.24690  2.90347  2.73739  3.18146  2.89801  2.37887  2.77519  2.98518  4.58477  3.61503
          0.01073  4.93571  5.65806  0.61958  0.77255  0.46313  0.99240
     89   2.27096  5.34620  2.54719  2.32980  4.16804  3.63222  3.82032  4.16300  2.36130  3.64790  4.38909  2.93318  3.49408  2.52785  2.89436  1.92477  2.77118  3.73233  5.78392  2.99680    146 s x - -
          2.68618  4.42225  2.77519  2.73123  3.46354  2.40513  3.72494  3.29354  2.67741  2.69355  4.24690  2.90347  2.73739  3.18146  2.89801  2.37887  2.77519  2.98518  4.58477  3.61503
          0.01058  4.94998  5.67233  0.61958  0.77255  0.48576  0.95510
     90   1.76185  4.51436  3.66866  3.32601  2.46870  2.74522  4.15775  2.69631  3.26556  2.53856  3.62381  3.46900  4.26543  3.54934  3.58036  2.52875  2.40316  2.50698  5.10878  3.88914    147 a x - -
          2.68618  4.42225  2.77519  2.73123  3.46354  2.40513  3.72494  3.29354  2.67741  2.69355  4.24690  2.90347  2.73739  3.18146  2.89801  2.37887  2.77519  2.98518  4.58477  3.61503
          0.04298  4.94998  3.35269  0.61958  0.77255  0.48576  0.95510
     91   1.05858  4.47253  4.39798  3.83544  3.64669  4.01595  4.45079  2.74408  3.72477  2.38565  3.02176  4.04927  4.43752  3.96653  3.93425  3.04680  3.21638  1.94214  5.18770  3.99297    148 a x - -
          2.68618  4.42225  2.77519  2.73123  3.46354  2.40513  3.72494  3.29354  2.67741  2.69355  4.24690  2.90347  2.73739  3.18146  2.89801  2.37887  2.77519  2.98518  4.58477  3.61503
          0.01093  4.91793  5.64027  0.61958  0.77255  0.56700  0.83754
     92   2.34745  4.96085  3.30818  2.66969  4.17789  3.06235  3.91213  3.35343  2.73885  3.21088  3.64368  2.18687  4.08915  3.08347  3.19080  1.84002  2.35533  3.10296  4.32080  4.16754    149 s x - -
          2.68618  4.42225  2.77519  2.73123  3.46354  2.40513  3.72494  3.29354  2.67741  2.69355  4.24690  2.90347  2.73739  3.18146  2.89801  2.37887  2.77519  2.98518  4.58477  3.61503
          0.01093  4.91793  5.64027  0.61958  0.77255  0.56700  0.83754
     93   4.04418  5.37864  5.29264  4.97006  2.33414  4.83899  4.24940  3.79712  4.71483  3.14434  4.41173  4.73136  5.23369  4.77998  4.74115  4.24946  3.47241  3.72839  0.52294  2.70620    150 W x - -
          2.68618  4.42225  2.77519  2.73123  3.46354  2.40513  3.72494  3.29354  2.67741  2.69355  4.24690  2.90347  2.73739  3.18146  2.89801  2.37887  2.77519  2.98518  4.58477  3.61503
          0.01093  4.91793  5.64027  0.61958  0.77255  0.56700  0.83754
     94   2.26519  4.39389  4.26507  3.68350  3.50792  3.98066  4.28564  2.78849  3.12598  2.24570  2.53814  3.92785  4.35311  3.81379  3.78596  3.26354  1.66393  1.84192  5.01774  3.82143    151 t x - -
          2.68618  4.42225  2.77519  2.73123  3.46354  2.40513  3.72494  3.29354  2.67741  2.69355  4.24690  2.90347  2.73739  3.18146  2.89801  2.37887  2.77519  2.98518  4.58477  3.61503
          0.01084  4.92620  5.64854  0.61958  0.77255  0.56700  0.83754
     95   3.18179  4.54386  5.03011  4.43971  1.00930  4.37485  4.68388  2.07057  4.26109  2.29158  2.82066  4.49516  4.70348  4.38895  4.30891  3.32816  3.41467  2.28432  5.13139  3.92555    152 f x - -
          2.68618  4.42225  2.77519  2.73123  3.46354  2.40513  3.72494  3.29354  2.67741  2.69355  4.24690  2.90347  2.73739  3.18146  2.89801  2.37887  2.77519  2.98518  4.58477  3.61503
          0.01084  4.92620  5.64854  0.61958  0.77255  0.56700  0.83754
     96   3.32705  5.95621  1.18016  1.48052  5.25945  3.72440  3.63649  4.78788  3.10517  4.24419  5.04081  2.33115  4.29078  3.07751  3.68244  2.73226  3.59425  4.33031  6.38005  4.87908    153 d x - -
          2.68618  4.42225  2.77519  2.73123  3.46354  2.40513  3.72494  3.29354  2.67741  2.69355  4.24690  2.90347  2.73739  3.18146  2.89801  2.37887  2.77519  2.98518  4.58477  3.61503
          0.01084  4.92620  5.64854  0.61958  0.77255  0.56700  0.83754
     97   3.15950  4.51316  5.09804  4.48905  1.89191  4.34851  4.65585  2.38580  4.28714  1.92505  1.66725  4.50154  4.66744  4.37779  4.28964  3.66705  3.38690  2.13603  2.64039  3.90854    154 m x - -
          2.68618  4.42225  2.77519  2.73123  3.46354  2.40513  3.72494  3.29354  2.67741  2.69355  4.24690  2.90347  2.73739  3.18146  2.89801  2.37887  2.77519  2.98518  4.58477  3.61503
          0.01084  4.92620  5.64854  0.61958  0.77255  0.56700  0.83754
     98   3.14274  4.76114  4.14257  3.61262  2.72249  4.08966  4.16863  3.28705  2.89693  2.95410  3.90445  3.90376  4.48892  3.77974  3.70861  2.20658  3.38749  3.07834  1.08401  3.33056    155 w x - -
          2.68618  4.42225  2.77519  2.73123  3.46354  2.40513  3.72494  3.29354  2.67741  2.69355  4.24690  2.90347  2.73739  3.18146  2.89801  2.37887  2.77519  2.98518  4.58477  3.61503
          0.01084  4.92620  5.64854  0.61958  0.77255  0.56700  0.83754
     99   3.57967  4.86635  5.55412  4.96800  2.23409  4.88154  5.23293  2.28700  4.80094  1.43053  2.70606  5.04052  5.10878  4.83638  4.79830  4.22872  3.80474  1.08962  5.51756  4.43046    156 v x - -
          2.68618  4.42225  2.77519  2.73123  3.46354  2.40513  3.72494  3.29354  2.67741  2.69355  4.24690  2.90347  2.73739  3.18146  2.89801  2.37887  2.77519  2.98518  4.58477  3.61503
          0.01084  4.92620  5.64854  0.61958  0.77255  0.56700  0.83754
    100   2.86081  5.34279  3.11019  1.64029  4.67915  3.63319  3.82052  4.15600  1.87052  3.64262  4.38735  2.92958  4.02787  2.82801  2.88413  2.38983  2.27054  3.30494  5.77935  4.37783    157 e x - -
          2.68618  4.42225  2.77519  2.73123  3.46354  2.40513  3.72494  3.29354  2.67741  2.69355  4.24690  2.90347  2.73739  3.18146  2.89801  2.37887  2.77519  2.98518  4.58477  3.61503
          0.01084  4.92620  5.64854  0.61958  0.77255  0.56700  0.83754
    101   2.86494  5.36855  2.76693  1.64340  4.70849  3.48698  3.48963  4.19242  2.30382  3.67145  4.41149  1.97506  4.02667  2.83987  2.98222  2.58853  3.09707  2.84572  5.80322  4.39267    158 e x - -
          2.68618  4.42225  2.77519  2.73123  3.46354  2.40513  3.72494  3.29354  2.67741  2.69355  4.24690  2.90347  2.73739  3.18146  2.89801  2.37887  2.77519  2.98518  4.58477  3.61503
          0.01084  4.92620  5.64854  0.61958  0.77255  0.56700  0.83754
    102   2.84714  5.24829  2.40309  2.48178  4.55028  3.16420  3.21082  4.00700  2.24458  2.91329  4.30053  2.90807  4.03120  2.82144  3.06945  2.20700  3.07834  3.32483  3.15479  2.74024    159 s x - -
          2.68618  4.42225  2.77519  2.73123  3.46354  2.40513  3.72494  3.29354  2.67741  2.69355  4.24690  2.90347  2.73739  3.18146  2.89801  2.37887  2.77519  2.98518  4.58477  3.61503
          0.01084  4.92620  5.64854  0.61958  0.77255  0.56700  0.83754
    103   2.07352  5.34479  2.85026  2.08191  4.68500  3.14486  3.80883  3.64838  2.12410  3.64798  4.13177  2.69765  3.38595  2.54385  2.67358  2.81028  3.07692  3.73282  5.78037  3.15279    160 a x - -
          2.68618  4.42225  2.77519  2.73123  3.46354  2.40513  3.72494  3.29354  2.67741  2.69355  4.24690  2.90347  2.73739  3.18146  2.89801  2.37887  2.77519  2.98518  4.58477  3.61503
          0.01084  4.92620  5.64854  0.61958  0.77255  0.56700  0.83754
    104   2.26056  5.35416  2.60613  2.35351  4.69372  1.99813  3.62744  4.17648  2.37134  3.65719  4.39699  2.67405  4.02049  2.91491  2.84512  2.32800  2.68894  3.74198  5.79005  4.38120    161 g x - -
          2.68618  4.42225  2.77519  2.73123  3.46354  2.40513  3.72494  3.29354  2.67741  2.69355  4.24690  2.90347  2.73739  3.18146  2.89801  2.37887  2.77519  2.98518  4.58477  3.61503
          0.05385  4.92620  3.09728  0.61958  0.77255  0.56700  0.83754
    105   2.46103  5.08177  3.20357  2.12739  3.94170  2.81414  3.85372  3.75921  2.64132  3.04583  4.14832  3.17159  2.97284  2.67393  3.11095  2.03831  2.91335  3.42146  3.15717  3.73792    162 s x - -
          2.68618  4.42225  2.77519  2.73123  3.46354  2.40513  3.72494  3.29354  2.67741  2.69355  4.24690  2.90347  2.73739  3.18146  2.89801  2.37887  2.77519  2.98518  4.58477  3.61503
          0.01131  4.88366  5.60600  0.61958  0.77255  0.49960  0.93337
    106   1.55778  5.25299  2.84351  2.58442  3.96243  3.63883  3.26469  4.01403  1.93548  3.29050  4.30502  2.81955  4.03147  2.78369  3.06793  2.83216  2.84978  3.35582  5.71133  4.32721    163 a x - -
          2.68603  4.42231  2.77525  2.73129  3.46264  2.40519  3.72500  3.29360  2.67747  2.69361  4.24696  2.90352  2.73745  3.18152  2.89807  2.37876  2.77525  2.98524  4.58483  3.61509
          0.09320  2.45963  5.64854  0.66867  0.71824  0.43812  1.03634
    107   2.87006  5.10629  3.24993  2.69086  4.35607  3.69220  3.89038  3.77865  2.61672  3.24014  4.17396  2.46561  4.08202  2.83011  1.69927  2.11910  2.98987  2.67316  4.82823  3.47709    166 r x - -
          2.68618  4.42225  2.77519  2.73123  3.46354  2.40513  3.72494  3.29354  2.67741  2.69355  4.24690  2.90347  2.73739  3.18146  2.89801  2.37887  2.77519  2.98518  4.58477  3.61503
          0.01049  4.95800  5.68034  0.61958  0.77255  0.48576  0.95510
    108   2.88162  4.39047  4.23450  3.14782  2.44034  3.96504  3.44260  2.69409  3.04538  1.83275  3.21600  3.38957  4.33614  3.78595  3.76430  3.24399  2.35481  1.80132  4.99821  3.80106    167 v x - -
          2.68618  4.42225  2.77519  2.73123  3.46354  2.40513  3.72494  3.29354  2.67741  2.69355  4.24690  2.90347  2.73739  3.18146  2.89801  2.37887  2.77519  2.98518  4.58477  3.61503
          0.01049  4.95800  5.68034  0.61958  0.77255  0.48576  0.95510
    109   2.86780  4.93228  3.08703  2.37079  4.13559  3.73204  3.94523  3.15508  2.34131  1.95912  3.71545  3.08312  4.11947  3.12978  2.55070  2.94380  3.09905  2.99231  2.45276  4.15620    168 l x - -
          2.68618  4.42225  2.77519  2.73123  3.46354  2.40513  3.72494  3.29354  2.67741  2.69355  4.24690  2.90347  2.73739  3.18146  2.89801  2.37887  2.77519  2.98518  4.58477  3.61503
          0.20064  4.95800  1.74431  0.61958  0.77255  0.48576  0.95510
    110   1.85841  4.97556  3.23117  2.67844  4.26776  2.30719  3.86334  3.68354  2.65606  3.28760  4.10035  3.18673  4.02618  2.68407  2.49081  2.83531  2.27994  2.90152  5.52912  4.19985    169 a x - -
          2.68618  4.42225  2.77519  2.73123  3.46354  2.40513  3.72494  3.29354  2.67741  2.69355  4.24690  2.90347  2.73739  3.18146  2.89801  2.37887  2.77519  2.98518  4.58477  3.61503
          0.01268  4.77004  5.49238  0.61958  0.77255  0.30510  1.33580
    111   2.62200  5.35169  2.49712  2.39719  4.68945  2.23512  3.36537  3.94910  2.46083  3.65384  4.14101  2.72911  4.02830  2.78408  2.37061  2.38782  2.79739  3.73840  3.69801  4.38227    170 g x - -
          2.68618  4.42225  2.77519  2.73123  3.46354  2.40513  3.72494  3.29354  2.67741  2.69355  4.24690  2.90347  2.73739  3.18146  2.89801  2.37887  2.77519  2.98518  4.58477  3.61503
          0.01049  4.95800  5.68034  0.61958  0.77255  0.48576  0.95510
    112   2.62641  5.00359  3.30612  2.62047  3.45909  2.51282  3.91897  3.15968  2.63301  3.25428  4.07938  3.25890  2.59016  2.91556  2.25918  2.91767  2.88674  3.32594  5.51821  2.43592    171 r x - -
          2.68618  4.42225  2.77519  2.73123  3.46354  2.40513  3.72494  3.29354  2.67741  2.69355  4.24690  2.90347  2.73739  3.18146  2.89801  2.37887  2.77519  2.98518  4.58477  3.61503
          0.01049  4.95800  5.68034  0.61958  0.77255  0.48576  0.95510
    113   2.87189  5.08749  3.26352  2.70445  4.33209  3.69797  3.65347  3.75078  2.27412  2.19862  4.15722  2.87214  2.76596  3.04372  2.51811  2.08972  3.10257  2.51579  5.58473  4.24791    172 s x - -
          2.68618  4.42225  2.77519  2.73123  3.46354  2.40513  3.72494  3.29354  2.67741  2.69355  4.24690  2.90347  2.73739  3.18146  2.89801  2.37887  2.77519  2.98518  4.58477  3.61503
          0.01049  4.95800  5.68034  0.61958  0.77255  0.48576  0.95510
    114   2.88253  4.37210  4.29945  3.71422  2.54830  3.11946  3.41757  1.90705  3.60109  2.02027  3.48636  3.93988  4.34729  3.82863  2.57984  2.36956  3.11454  2.43104  4.98132  3.30903    173 i x - -
          2.68618  4.42225  2.77519  2.73123  3.46354  2.40513  3.72494  3.29354  2.67741  2.69355  4.24690  2.90347  2.73739  3.18146  2.89801  2.37887  2.77519  2.98518  4.58477  3.61503
          0.01049  4.95800  5.68034  0.61958  0.77255  0.48576  0.95510
    115   2.86081  5.23128  3.16947  2.36592  4.52248  2.54430  3.36699  3.47201  2.42799  3.19217  4.28658  3.15027  4.04994  2.01014  3.09269  2.00435  2.98448  2.91960  5.69756  3.84813    174 s x - -
          2.68618  4.42225  2.77519  2.73123  3.46354  2.40513  3.72494  3.29354  2.67741  2.69355  4.24690  2.90347  2.73739  3.18146  2.89801  2.37887  2.77519  2.98518  4.58477  3.61503
          0.01049  4.95800  5.68034  0.61958  0.77255  0.48576  0.95510
    116   2.86084  4.47959  2.83677  2.60978  4.54005  3.31060  3.65425  3.78677  2.60993  3.52885  4.29934  2.83851  2.75333  2.84322  3.09255  1.74489  1.98100  3.43646  5.70890  4.33045    175 s x - -
          2.68618  4.42244  2.77518  2.73143  3.46373  2.40501  3.72514  3.29355  2.67732  2.69374  4.24709  2.90292  2.73759  3.18150  2.89820  2.37846  2.77521  2.98538  4.58496  3.61522
          0.47006  1.09704  3.18980  0.43393  1.04401  0.48576  0.95510
    117   2.84402  5.34069  2.91752  2.06749  4.67991  3.01856  3.80733  3.64323  2.04420  3.48034  4.14929  2.94979  2.19441  2.39864  3.03596  2.56666  2.90711  3.72820  5.77682  4.36944    186 k x - -
          2.68618  4.42225  2.77519  2.73123  3.46354  2.40513  3.72494  3.29354  2.67741  2.69355  4.24690  2.90347  2.73739  3.18146  2.89801  2.37887  2.77519  2.98518  4.58477  3.61503
          0.01091  4.91950  5.64184  0.61958  0.77255  0.42943  1.05233
    118   2.86662  5.35922  2.31440  2.27948  4.69586  2.43462  3.11871  4.17663  2.57030  3.18931  4.40267  2.19144  3.38047  2.92938  3.06266  2.25393  3.09827  3.23343  5.79684  4.38977    187 n x - -
          2.68618  4.42225  2.77519  2.73123  3.46354  2.40513  3.72494  3.29354  2.67741  2.69355  4.24690  2.90347  2.73739  3.18146  2.89801  2.37887  2.77519  2.98518  4.58477  3.61503
          0.01049  4.95800  5.68034  0.61958  0.77255  0.48576  0.95510
    119   2.91855  4.39379  4.36938  2.34430  3.06578  4.02566  4.33015  2.02377  3.10154  1.54018  3.49626  4.00015  4.39228  3.89042  3.85246  3.31211  3.03029  1.96523  5.01745  3.82580    188 l x - -
          2.68618  4.42225  2.77519  2.73123  3.46354  2.40513  3.72494  3.29354  2.67741  2.69355  4.24690  2.90347  2.73739  3.18146  2.89801  2.37887  2.77519  2.98518  4.58477  3.61503
          0.01049  4.95800  5.68034  0.61958  0.77255  0.48576  0.95510
    120   2.86065  5.21247  3.04312  2.37358  3.93306  3.66134  3.45063  3.33061  2.37567  3.35309  4.26956  2.84602  4.05312  2.66801  2.89190  2.51210  1.80175  2.54376  5.68310  4.31190    189 t x - -
          2.68618  4.42225  2.77519  2.73123  3.46354  2.40513  3.72494  3.29354  2.67741  2.69355  4.24690  2.90347  2.73739  3.18146  2.89801  2.37887  2.77519  2.98518  4.58477  3.61503
          0.01049  4.95800  5.68034  0.61958  0.77255  0.48576  0.95510
    121   2.48861  5.36762  2.46769  2.18928  4.71152  2.63161  3.19360  4.19678  2.55596  3.18105  4.40864  2.51431  3.15442  2.39381  2.91505  2.48534  2.88136  3.75764  5.80095  4.39051    190 e x - -
          2.68618  4.42225  2.77519  2.73123  3.46354  2.40513  3.72494  3.29354  2.67741  2.69355  4.24690  2.90347  2.73739  3.18146  2.89801  2.37887  2.77519  2.98518  4.58477  3.61503
          0.01049  4.95800  5.68034  0.61958  0.77255  0.48576  0.95510
    122   1.87037  4.94330  3.37935  2.67580  4.20284  2.45238  3.97551  3.60373  2.81323  3.24049  3.81918  3.31806  2.63750  3.15479  3.25899  2.26897  2.52554  2.56889  5.51756  4.21043    191 a x - -
          2.68618  4.42225  2.77519  2.73123  3.46354  2.40513  3.72494  3.29354  2.67741  2.69355  4.24690  2.90347  2.73739  3.18146  2.89801  2.37887  2.77519  2.98518  4.58477  3.61503
          0.01049  4.95800  5.68034  0.61958  0.77255  0.48576  0.95510
    123   2.69293  5.34225  1.95854  2.56490  3.70023  3.63867  2.80707  4.15209  2.31671  3.64207  4.38645  2.79692  4.03257  2.92843  2.31218  2.74832  2.20552  3.72629  5.78219  4.37905    192 d x - -
          2.68618  4.42225  2.77519  2.73123  3.46354  2.40513  3.72494  3.29354  2.67741  2.69355  4.24690  2.90347  2.73739  3.18146  2.89801  2.37887  2.77519  2.98518  4.58477  3.61503
          0.01049  4.95800  5.68034  0.61958  0.77255  0.48576  0.95510
    124   3.46483  4.76321  5.43728  4.85825  3.66606  4.76753  5.14666  1.61790  4.69171  1.20035  3.29100  4.91982  5.03759  4.78581  4.71690  4.11034  3.69699  1.35746  5.51011  3.54945    193 l x - -
          2.68618  4.42225  2.77519  2.73123  3.46354  2.40513  3.72494  3.29354  2.67741  2.69355  4.24690  2.90347  2.73739  3.18146  2.89801  2.37887  2.77519  2.98518  4.58477  3.61503
          0.01049  4.95800  5.68034  0.61958  0.77255  0.48576  0.95510
    125   2.65985  5.28214  2.85041  2.58931  4.59273  3.03721  3.84016  4.05456  2.52570  3.13089  4.33328  2.27851  3.41030  2.79141  3.07682  1.96183  2.22445  2.98471  5.73752  4.34891    194 s x - -
          2.68618  4.42225  2.77519  2.73123  3.46354  2.40513  3.72494  3.29354  2.67741  2.69355  4.24690  2.90347  2.73739  3.18146  2.89801  2.37887  2.77519  2.98518  4.58477  3.61503
          0.01049  4.95800  5.68034  0.61958  0.77255  0.48576  0.95510
    126   2.85003  4.37036  4.84032  4.24130  3.47994  4.17370  4.51643  1.97249  4.05971  1.40955  3.00021  3.40422  4.53015  4.21915  4.11850  3.32563  3.22509  1.50730  5.04139  3.86214    195 l x - -
          2.68618  4.42225  2.77519  2.73123  3.46354  2.40513  3.72494  3.29354  2.67741  2.69355  4.24690  2.90347  2.73739  3.18146  2.89801  2.37887  2.77519  2.98518  4.58477  3.61503
          0.01049  4.95800  5.68034  0.61958  0.77255  0.48576  0.95510
    127   2.76057  5.74675  2.39648  2.14188  5.07560  3.71858  4.10324  4.57837  2.97565  4.05888  4.84055  2.04289  1.26906  3.23288  3.51840  2.92368  3.46235  4.13847  6.20436  4.74585    196 p x - -
          2.68618  4.42225  2.77519  2.73123  3.46354  2.40513  3.72494  3.29354  2.67741  2.69355  4.24690  2.90347  2.73739  3.18146  2.89801  2.37887  2.77519  2.98518  4.58477  3.61503
          0.01049  4.95800  5.68034  0.61958  0.77255  0.48576  0.95510
    128   1.89700  5.26398  3.15299  2.30918  4.56707  2.68372  2.93144  4.02441  2.59705  3.10161  4.31605  2.72129  3.64123  2.95536  2.87518  2.47036  2.81072  3.63189  5.72274  3.09892    197 a x - -
          2.68618  4.42225  2.77519  2.73123  3.46354  2.40513  3.72494  3.29354  2.67741  2.69355  4.24690  2.90347  2.73739  3.18146  2.89801  2.37887  2.77519  2.98518  4.58477  3.61503
          0.01049  4.95800  5.68034  0.61958  0.77255  0.48576  0.95510
    129   2.54482  4.35252  4.89046  4.28064  2.17879  4.15149  4.48306  2.03783  4.08046  1.54178  2.39044  4.29669  3.20422  4.21202  4.10536  3.46322  3.20908  2.22686  4.97281  3.80539    198 l x - -
          2.68618  4.42225  2.77519  2.73123  3.46354  2.40513  3.72494  3.29354  2.67741  2.69355  4.24690  2.90347  2.73739  3.18146  2.89801  2.37887  2.77519  2.98518  4.58477  3.61503
          0.01049  4.95800  5.68034  0.61958  0.77255  0.48576  0.95510
    130   2.87828  5.34198  2.96840  2.58635  4.67377  3.65458  3.67009  4.14481  1.57288  3.04824  4.38792  2.79597  4.04716  2.93994  2.35226  2.54173  2.09125  3.72586  5.77972  4.38519    199 k x - -
          2.68618  4.42225  2.77519  2.73123  3.46354  2.40513  3.72494  3.29354  2.67741  2.69355  4.24690  2.90347  2.73739  3.18146  2.89801  2.37887  2.77519  2.98518  4.58477  3.61503
          0.01049  4.95800  5.68034  0.61958  0.77255  0.48576  0.95510
    131   2.23027  4.56875  3.79968  3.23096  3.01448  3.62974  4.12483  2.41806  2.59416  2.55296  3.67366  3.62350  3.93992  3.47674  3.08066  3.01538  1.62767  2.69511  5.15455  3.92538    200 t x - -
          2.68618  4.42225  2.77519  2.73123  3.46354  2.40513  3.72494  3.29354  2.67741  2.69355  4.24690  2.90347  2.73739  3.18146  2.89801  2.37887  2.77519  2.98518  4.58477  3.61503
          0.05330  4.95800  3.10374  0.61958  0.77255  0.48576  0.95510
    132   2.87485  4.28813  4.60797  4.00802  3.38373  4.01835  3.85276  1.39380  3.83975  1.75480  3.40351  4.10145  4.38406  4.01520  3.92955  2.74503  2.62932  2.22885  4.90884  3.36302    201 i x - -
          2.68618  4.42225  2.77519  2.73123  3.46354  2.40513  3.72494  3.29354  2.67741  2.69355  4.24690  2.90347  2.73739  3.18146  2.89801  2.37887  2.77519  2.98518  4.58477  3.61503
          0.01095  4.91564  5.63799  0.61958  0.77255  0.42462  1.06137
    133   2.57633  5.34742  2.46977  2.39858  4.68218  3.63731  3.82644  4.16094  2.14316  3.64820  4.39099  3.10873  4.03135  2.70797  2.88840  1.89528  2.27618  3.73255  5.78615  2.98844    202 s x - -
          2.68618  4.42225  2.77519  2.73123  3.46354  2.40513  3.72494  3.29354  2.67741  2.69355  4.24690  2.90347  2.73739  3.18146  2.89801  2.37887  2.77519  2.98518  4.58477  3.61503
          0.01049  4.95800  5.68034  0.61958  0.77255  0.48576  0.95510
    134   2.55207  5.27617  3.14748  2.15117  4.58388  3.18324  3.84015  3.72457  2.17367  3.43758  3.00687  2.58230  4.04130  2.70258  2.91489  2.69737  2.35333  3.64657  5.73186  2.83261    203 e x - -
          2.68607  4.42237  2.77519  2.73135  3.46366  2.40506  3.72506  3.29366  2.67752  2.69367  4.24643  2.90262  2.73751  3.18138  2.89812  2.37889  2.77531  2.98530  4.58489  3.61515
          0.28234  1.41648  5.68034  0.30236  1.34352  0.48576  0.95510
    135   2.45156  5.23698  2.82710  2.60957  4.53037  2.54524  3.57022  3.59467  2.60873  3.26206  4.29173  2.41862  4.04839  2.96603  2.79269  2.03438  2.31193  3.40056  4.64360  4.32468    208 s x - -
          2.68618  4.42225  2.77519  2.73123  3.46354  2.40513  3.72494  3.29354  2.67741  2.69355  4.24690  2.90347  2.73739  3.18146  2.89801  2.37887  2.77519  2.98518  4.58477  3.61503
          0.01049  4.95800  5.68034  0.61958  0.77255  0.48576  0.95510
    136   2.41155  5.38309  1.93533  2.09267  4.72186  2.77831  3.28770  4.20557  2.40154  3.68573  4.42653  3.10848  2.42419  2.93912  3.07773  2.74261  3.11309  3.77056  5.81860  3.91112    209 d x - -
          2.68618  4.42225  2.77519  2.73123  3.46354  2.40513  3.72494  3.29354  2.67741  2.69355  4.24690  2.90347  2.73739  3.18146  2.89801  2.37887  2.77519  2.98518  4.58477  3.61503
          0.01049  4.95800  5.68034  0.61958  0.77255  0.48576  0.95510
    137   2.77932  5.35311  2.28081  2.59504  4.69182  2.22875  3.88334  4.16364  2.64572  3.66914  4.42584  2.03187  4.07035  2.99256  3.13915  2.46724  2.11308  3.74687  5.82291  3.85920    210 n x - -
          2.68618  4.42225  2.77519  2.73123  3.46354  2.40513  3.72494  3.29354  2.67741  2.69355  4.24690  2.90347  2.73739  3.18146  2.89801  2.37887  2.77519  2.98518  4.58477  3.61503
          0.01049  4.95800  5.68034  0.61958  0.77255  0.48576  0.95510
    138   2.86169  5.17943  3.03941  2.28231  3.01708  3.38995  2.85104  3.89099  2.63693  2.55020  4.23979  3.17171  4.06006  1.88816  3.11365  2.49229  2.66595  3.53088  5.65756  3.79993    211 q x - -
          2.68618  4.42225  2.77519  2.73123  3.46354  2.40513  3.72494  3.29354  2.67741  2.69355  4.24690  2.90347  2.73739  3.18146  2.89801  2.37887  2.77519  2.98518  4.58477  3.61503
          0.01049  4.95800  5.68034  0.61958  0.77255  0.48576  0.95510
    139   3.05830  4.42078  4.96939  4.37843  2.26630  4.21304  4.39684  2.28924  4.16839  1.91743  3.48292  4.33945  4.56479  4.27542  4.17273  3.52814  3.28891  1.96732  2.54569  1.84198    212 y x - -
          2.68618  4.42225  2.77519  2.73123  3.46354  2.40513  3.72494  3.29354  2.67741  2.69355  4.24690  2.90347  2.73739  3.18146  2.89801  2.37887  2.77519  2.98518  4.58477  3.61503
          0.01049  4.95800  5.68034  0.61958  0.77255  0.48576  0.95510
    140   2.86811  5.32734  2.72558  2.57955  4.65392  3.64752  3.83424  4.12465  2.38523  3.41150  4.37368  3.12321  4.04047  2.56896  1.69244  2.30481  2.22700  3.70820  5.76985  3.56037    213 r x - -
          2.68618  4.42225  2.77519  2.73123  3.46354  2.40513  3.72494  3.29354  2.67741  2.69355  4.24690  2.90347  2.73739  3.18146  2.89801  2.37887  2.77519  2.98518  4.58477  3.61503
          0.01049  4.95800  5.68034  0.61958  0.77255  0.48576  0.95510
    141   2.08943  4.64182  4.24814  3.74130  4.05221  0.94429  4.57068  2.79360  3.66893  2.75323  4.00549  3.97271  4.39884  3.95225  3.95498  3.20029  3.27643  2.54581  5.55406  4.34435    214 g x - -
          2.68618  4.42225  2.77519  2.73123  3.46354  2.40513  3.72494  3.29354  2.67741  2.69355  4.24690  2.90347  2.73739  3.18146  2.89801  2.37887  2.77519  2.98518  4.58477  3.61503
          0.01049  4.95800  5.68034  0.61958  0.77255  0.48576  0.95510
    142   2.06762  4.85845  3.42407  2.86348  3.62555  3.21663  3.97362  3.20891  2.15499  2.36567  3.94536  2.28612  4.13910  3.18132  3.27617  2.96997  2.27376  3.16086  4.49764  4.11155    215 a x - -
          2.68618  4.42225  2.77519  2.73123  3.46354  2.40513  3.72494  3.29354  2.67741  2.69355  4.24690  2.90347  2.73739  3.18146  2.89801  2.37887  2.77519  2.98518  4.58477  3.61503
          0.01049  4.95800  5.68034  0.61958  0.77255  0.48576  0.95510
    143   1.28457  4.49496  4.63278  4.07871  3.30938  3.58479  4.60251  2.52773  3.95706  2.70222  3.68505  4.22236  4.53874  4.17325  4.12172  3.43674  3.28840  1.30436  5.26694  4.07266    216 a x - -
          2.68618  4.42225  2.77519  2.73123  3.46354  2.40513  3.72494  3.29354  2.67741  2.69355  4.24690  2.90347  2.73739  3.18146  2.89801  2.37887  2.77519  2.98518  4.58477  3.61503
          0.01049  4.95800  5.68034  0.61958  0.77255  0.48576  0.95510
    144   2.41646  5.35605  2.40142  2.56225  4.69277  3.63848  3.31132  4.17268  2.14754  3.65767  4.39980  2.79788  2.89797  2.92882  2.83543  2.83173  1.77290  3.74239  5.79380  4.38799    217 t x - -
          2.68618  4.42225  2.77519  2.73123  3.46354  2.40513  3.72494  3.29354  2.67741  2.69355  4.24690  2.90347  2.73739  3.18146  2.89801  2.37887  2.77519  2.98518  4.58477  3.61503
          0.01049  4.95800  5.68034  0.61958  0.77255  0.48576  0.95510
    145   3.26219  4.60313  5.17830  4.58232  1.26952  4.48807  4.83041  2.42012  4.40064  1.80293  3.14772  4.62933  4.79784  4.51011  4.42890  3.81260  2.93638  1.66632  5.25657  4.10857    218 f x - -
          2.68618  4.42225  2.77519  2.73123  3.46354  2.40513  3.72494  3.29354  2.67741  2.69355  4.24690  2.90347  2.73739  3.18146  2.89801  2.37887  2.77519  2.98518  4.58477  3.61503
          0.01049  4.95800  5.68034  0.61958  0.77255  0.48576  0.95510
    146   2.86480  5.23922  3.17210  2.19336  4.53303  3.66042  2.61799  3.28408  2.45802  2.83856  4.29406  3.15180  4.05215  2.21269  2.36411  2.85513  2.39065  2.98912  5.70306  4.32742    219 e x - -
          2.68618  4.42225  2.77519  2.73123  3.46354  2.40513  3.72494  3.29354  2.67741  2.69355  4.24690  2.90347  2.73739  3.18146  2.89801  2.37887  2.77519  2.98518  4.58477  3.61503
          0.01049  4.95800  5.68034  0.61958  0.77255  0.48576  0.95510
    147   3.06026  4.80732  5.40473  4.80167  2.08385  4.71591  5.03171  2.71426  4.61982  1.07761  1.82702  4.86540  4.96947  4.66017  4.61658  4.04722  3.70679  2.11932  5.35707  4.26552    220 l x - -
          2.68618  4.42225  2.77519  2.73123  3.46354  2.40513  3.72494  3.29354  2.67741  2.69355  4.24690  2.90347  2.73739  3.18146  2.89801  2.37887  2.77519  2.98518  4.58477  3.61503
          0.01049  4.95800  5.68034  0.61958  0.77255  0.48576  0.95510
    148   2.88956  5.09266  3.28759  2.51413  4.33926  3.71362  3.90849  3.75376  2.05282  2.58828  4.16496  3.24370  4.10318  3.05679  2.88520  2.65261  1.47640  3.10644  5.58893  4.25828    221 t x - -
          2.68618  4.42225  2.77519  2.73123  3.46354  2.40513  3.72494  3.29354  2.67741  2.69355  4.24690  2.90347  2.73739  3.18146  2.89801  2.37887  2.77519  2.98518  4.58477  3.61503
          0.01049  4.95800  5.68034  0.61958  0.77255  0.48576  0.95510
    149   1.83171  3.11588  5.04999  4.89397  5.33483  0.52043  5.52276  4.75172  4.80269  4.49688  5.28465  4.37355  4.38997  4.94431  4.86675  3.02812  3.38110  3.99217  6.70348  5.64181    222 G x - -
          2.68618  4.42225  2.77519  2.73123  3.46354  2.40513  3.72494  3.29354  2.67741  2.69355  4.24690  2.90347  2.73739  3.18146  2.89801  2.37887  2.77519  2.98518  4.58477  3.61503
          0.01049  4.95800  5.68034  0.61958  0.77255  0.48576  0.95510
    150   2.86153  5.17207  3.00571  2.01577  2.94311  3.67000  3.28668  3.58795  2.27628  3.44510  4.23307  2.55861  4.06131  2.99490  3.11613  2.73939  2.84182  3.52225  4.42296  2.21945    223 e x - -
          2.68618  4.42225  2.77519  2.73123  3.46354  2.40513  3.72494  3.29354  2.67741  2.69355  4.24690  2.90347  2.73739  3.18146  2.89801  2.37887  2.77519  2.98518  4.58477  3.61503
          0.01049  4.95800  5.68034  0.61958  0.77255  0.48576  0.95510
    151   2.83921  4.41312  4.99114  4.39096  2.97426  4.25843  4.59812  1.78417  4.19611  2.07197  3.48206  4.40553  4.60542  4.33345  4.22420  3.57621  3.28907  1.34286  5.07715  2.18321    224 v x - -
          2.68618  4.42225  2.77519  2.73123  3.46354  2.40513  3.72494  3.29354  2.67741  2.69355  4.24690  2.90347  2.73739  3.18146  2.89801  2.37887  2.77519  2.98518  4.58477  3.61503
          0.01049  4.95800  5.68034  0.61958  0.77255  0.48576  0.95510
    152   1.92074  5.37117  2.94674  2.58782  4.70218  1.80557  3.57192  4.17534  2.16654  3.67160  4.42474  2.38182  4.06566  2.97225  2.93090  2.87414  3.13986  3.75621  5.81708  4.41684    225 g x - -
          2.68618  4.42225  2.77519  2.73123  3.46354  2.40513  3.72494  3.29354  2.67741  2.69355  4.24690  2.90347  2.73739  3.18146  2.89801  2.37887  2.77519  2.98518  4.58477  3.61503
          0.01049  4.95800  5.68034  0.61958  0.77255  0.48576  0.95510
    153   2.86325  5.20200  2.87930  2.62977  3.96093  2.18617  3.86085  2.71559  2.17136  3.47924  4.26057  3.01085  4.05732  2.82372  2.80669  2.86192  1.94722  3.55764  5.67524  4.30748    226 t x - -
          2.68618  4.42225  2.77519  2.73123  3.46354  2.40513  3.72494  3.29354  2.67741  2.69355  4.24690  2.90347  2.73739  3.18146  2.89801  2.37887  2.77519  2.98518  4.58477  3.61503
          0.01049  4.95800  5.68034  0.61958  0.77255  0.48576  0.95510
    154   1.91560  5.29381  3.14106  2.38993  4.60814  2.63129  3.29714  3.68125  1.82484  3.31458  4.34307  3.12770  4.03984  2.82263  3.07010  2.54601  2.64690  3.66790  5.74539  4.35451    227 k x - -
          2.68623  4.42230  2.77524  2.73128  3.46359  2.40517  3.72434  3.29359  2.67745  2.69360  4.24694  2.90336  2.73744  3.18091  2.89805  2.37891  2.77524  2.98523  4.58482  3.61508
          0.09730  2.41569  5.68034  0.48137  0.96216  0.48576  0.95510
    155   2.46039  5.32254  2.49583  1.94387  4.64827  3.64015  3.82938  3.47850  2.20886  2.96232  4.36833  2.97119  4.03321  2.54514  3.06140  2.25726  3.09018  3.09697  5.76696  3.54555    230 e x - -
          2.68618  4.42225  2.77519  2.73123  3.46354  2.40513  3.72494  3.29354  2.67741  2.69355  4.24690  2.90347  2.73739  3.18146  2.89801  2.37887  2.77519  2.98518  4.58477  3.61503
          0.01049  4.95800  5.68034  0.61958  0.77255  0.48576  0.95510
    156   4.01430  5.23292  5.99364  5.41790  2.72302  5.40871  5.72837  1.90225  5.28189  0.62407  3.35999  5.57379  5.48066  5.17823  5.23325  4.79348  4.22508  2.13563  5.77995  4.78477    231 L x - -
          2.68618  4.42225  2.77519  2.73123  3.46354  2.40513  3.72494  3.29354  2.67741  2.69355  4.24690  2.90347  2.73739  3.18146  2.89801  2.37887  2.77519  2.98518  4.58477  3.61503
          0.01049  4.95800  5.68034  0.61958  0.77255  0.48576  0.95510
    157   2.87407  5.21272  2.77800  2.10160  4.49445  3.67157  3.06263  3.49121  2.29073  3.48923  4.27143  3.16977  4.06484  2.98991  2.81204  2.87199  3.10498  1.57773  5.68385  4.31714    232 v x - -
          2.68618  4.42225  2.77519  2.73123  3.46354  2.40513  3.72494  3.29354  2.67741  2.69355  4.24690  2.90347  2.73739  3.18146  2.89801  2.37887  2.77519  2.98518  4.58477  3.61503
          0.01049  4.95800  5.68034  0.61958  0.77255  0.48576  0.95510
    158   3.81671  4.99861  5.93159  5.46746  4.26881  5.46995  6.20586  1.59839  5.41693  2.02690  3.99051  5.63177  5.65101  5.63140  5.56333  4.91319  4.07286  0.61335  6.43940  5.25385    233 V x - -
          2.68618  4.42225  2.77519  2.73123  3.46354  2.40513  3.72494  3.29354  2.67741  2.69355  4.24690  2.90347  2.73739  3.18146  2.89801  2.37887  2.77519  2.98518  4.58477  3.61503
          0.01049  4.95800  5.68034  0.61958  0.77255  0.48576  0.95510
    159   2.86386  5.21881  1.92390  2.10491  3.90604  3.66167  3.14064  3.95044  2.62260  3.49830  4.27591  3.15703  4.05471  2.97828  3.10319  2.72663  2.09817  2.88666  5.68843  3.17904    234 d x - -
          2.68618  4.42225  2.77519  2.73123  3.46354  2.40513  3.72494  3.29354  2.67741  2.69355  4.24690  2.90347  2.73739  3.18146  2.89801  2.37887  2.77519  2.98518  4.58477  3.61503
          0.01049  4.95800  5.68034  0.61958  0.77255  0.48576  0.95510
    160   3.34380  4.69620  5.18102  4.58172  1.19014  4.54136  4.84462  2.56379  4.40614  1.55753  2.62017  4.66032  4.83108  4.49457  4.43985  3.86235  2.34218  2.73348  5.24205  4.10371    235 f x - -
          2.68618  4.42225  2.77519  2.73123  3.46354  2.40513  3.72494  3.29354  2.67741  2.69355  4.24690  2.90347  2.73739  3.18146  2.89801  2.37887  2.77519  2.98518  4.58477  3.61503
          0.01049  4.95800  5.68034  0.61958  0.77255  0.48576  0.95510
    161   2.72070  5.13820  3.03282  2.56888  4.39757  3.67938  3.87959  3.40409  2.54859  3.16651  4.20290  2.40567  4.07103  2.01841  3.13276  2.62087  3.09654  1.84794  5.62595  4.27379    236 v x - -
          2.68618  4.42225  2.77519  2.73123  3.46354  2.40513  3.72494  3.29354  2.67741  2.69355  4.24690  2.90347  2.73739  3.18146  2.89801  2.37887  2.77519  2.98518  4.58477  3.61503
          0.01049  4.95800  5.68034  0.61958  0.77255  0.48576  0.95510
    162   1.52740  4.36113  4.46149  3.87388  3.47530  2.84633  4.34883  2.05099  3.74151  2.42851  3.00455  4.04530  4.39578  3.94911  3.89564  2.92039  3.14180  1.89541  4.99453  3.80569    237 a x - -
          2.68618  4.42225  2.77519  2.73123  3.46354  2.40513  3.72494  3.29354  2.67741  2.69355  4.24690  2.90347  2.73739  3.18146  2.89801  2.37887  2.77519  2.98518  4.58477  3.61503
          0.01049  4.95800  5.68034  0.61958  0.77255  0.48576  0.95510
    163   2.86363  5.37260  2.82103  1.48572  4.71668  3.03496  3.11749  4.20210  2.46085  3.67726  4.41379  3.10195  3.67215  2.30560  2.57656  2.59485  3.09495  3.76276  5.80547  3.85783    238 e x - -
          2.68618  4.42225  2.77519  2.73123  3.46354  2.40513  3.72494  3.29354  2.67741  2.69355  4.24690  2.90347  2.73739  3.18146  2.89801  2.37887  2.77519  2.98518  4.58477  3.61503
          0.01049  4.95800  5.68034  0.61958  0.77255  0.48576  0.95510
    164   3.68117  4.90679  5.74606  5.23090  2.62229  5.18012  5.71037  1.33175  5.12682  2.26031  3.82800  5.33691  5.40550  5.27805  5.20815  4.57193  3.92732  0.86512  6.01581  4.83860    239 v x - -
          2.68618  4.42225  2.77519  2.73123  3.46354  2.40513  3.72494  3.29354  2.67741  2.69355  4.24690  2.90347  2.73739  3.18146  2.89801  2.37887  2.77519  2.98518  4.58477  3.61503
          0.01049  4.95800  5.68034  0.61958  0.77255  0.48576  0.95510
    165   2.20670  4.30401  4.60382  4.00419  1.75947  4.02648  4.34416  2.74230  3.83971  2.08145  3.42121  4.10359  4.39275  4.01636  3.26544  2.93792  2.90755  2.34436  2.77460  2.97742    240 f x - -
          2.68618  4.42225  2.77519  2.73123  3.46354  2.40513  3.72494  3.29354  2.67741  2.69355  4.24690  2.90347  2.73739  3.18146  2.89801  2.37887  2.77519  2.98518  4.58477  3.61503
          0.01049  4.95800  5.68034  0.61958  0.77255  0.48576  0.95510
    166   0.62488  4.74030  4.64551  4.48615  5.39872  1.63006  5.37709  4.87836  4.55807  4.56094  5.32383  4.24022  4.36944  4.72521  4.73007  2.34630  3.37744  4.06233  6.73291  5.63439    241 A x - -
          2.68618  4.42225  2.77519  2.73123  3.46354  2.40513  3.72494  3.29354  2.67741  2.69355  4.24690  2.90347  2.73739  3.18146  2.89801  2.37887  2.77519  2.98518  4.58477  3.61503
          0.01049  4.95800  5.68034  0.61958  0.77255  0.48576  0.95510
    167   3.08609  5.31469  1.85430  2.92229  5.09603  3.66983  4.36562  4.57430  3.28213  4.13142  4.92755  3.41764  4.29444  3.52718  3.78348  0.93781  2.23289  4.06614  6.30331  4.91802    242 s x - -
          2.68618  4.42225  2.77519  2.73123  3.46354  2.40513  3.72494  3.29354  2.67741  2.69355  4.24690  2.90347  2.73739  3.18146  2.89801  2.37887  2.77519  2.98518  4.58477  3.61503
          0.01049  4.95800  5.68034  0.61958  0.77255  0.48576  0.95510
    168   1.94286  5.35948  3.10651  1.85204  4.69751  2.89054  3.83137  4.17815  2.33854  3.66254  4.40439  2.92538  3.82168  2.62339  3.06322  2.16448  2.72335  3.74684  5.79830  4.39153    243 e x - -
          2.68618  4.42225  2.77519  2.73123  3.46354  2.40513  3.72494  3.29354  2.67741  2.69355  4.24690  2.90347  2.73739  3.18146  2.89801  2.37887  2.77519  2.98518  4.58477  3.61503
          0.01049  4.95800  5.68034  0.61958  0.77255  0.48576  0.95510
    169   1.91682  5.35107  2.59471  2.30375  4.68740  3.03326  3.82597  4.16727  2.36636  3.65272  4.39448  3.10744  4.03082  2.77602  2.77343  2.42667  2.05716  3.57606  5.78923  4.38345    244 a x - -
          2.68618  4.42225  2.77519  2.73123  3.46354  2.40513  3.72494  3.29354  2.67741  2.69355  4.24690  2.90347  2.73739  3.18146  2.89801  2.37887  2.77519  2.98518  4.58477  3.61503
          0.01049  4.95800  5.68034  0.61958  0.77255  0.48576  0.95510
    170   1.83180  5.28683  3.14541  1.96328  4.59837  3.64891  3.83919  3.67888  2.40799  3.57733  4.33672  3.13090  4.04151  2.79525  2.38237  2.48851  2.56934  3.65938  5.73983  3.37459    245 a x - -
          2.68618  4.42225  2.77519  2.73123  3.46354  2.40513  3.72494  3.29354  2.67741  2.69355  4.24690  2.90347  2.73739  3.18146  2.89801  2.37887  2.77519  2.98518  4.58477  3.61503
          0.01049  4.95800  5.68034  0.61958  0.77255  0.48576  0.95510
    171   2.20821  2.95574  4.63786  4.03902  2.76172  4.04884  4.37589  2.57177  3.87356  2.33351  2.72683  4.13368  4.41543  4.04796  3.96470  3.35113  1.39048  2.53670  4.94476  3.76326    246 t x - -
          2.68618  4.42225  2.77519  2.73123  3.46354  2.40513  3.72494  3.29354  2.67741  2.69355  4.24690  2.90347  2.73739  3.18146  2.89801  2.37887  2.77519  2.98518  4.58477  3.61503
          0.01049  4.95800  5.68034  0.61958  0.77255  0.48576  0.95510
    172   2.72862  4.38844  4.24054  3.12360  2.99528  3.96603  3.74902  1.89547  3.55376  2.38191  3.50198  3.90561  4.33706  3.79002  3.47318  2.01370  2.62488  2.16253  4.99638  2.89265    247 i x - -
          2.68618  4.42225  2.77519  2.73123  3.46354  2.40513  3.72494  3.29354  2.67741  2.69355  4.24690  2.90347  2.73739  3.18146  2.89801  2.37887  2.77519  2.98518  4.58477  3.61503
          0.01049  4.95800  5.68034  0.61958  0.77255  0.48576  0.95510
    173   2.20569  4.28910  4.77018  4.16265  2.59079  4.06063  3.50082  1.46081  3.96779  2.46899  3.40390  4.19056  4.42434  4.11591  4.00891  3.36840  3.13326  1.90334  3.04360  3.70996    248 i x - -
          2.68618  4.42225  2.77519  2.73123  3.46354  2.40513  3.72494  3.29354  2.67741  2.69355  4.24690  2.90347  2.73739  3.18146  2.89801  2.37887  2.77519  2.98518  4.58477  3.61503
          0.01049  4.95800  5.68034  0.61958  0.77255  0.48576  0.95510
    174   2.86670  4.89557  2.99720  2.59753  2.51783  3.19866  3.95817  2.54933  2.81473  2.94981  3.60430  3.32408  4.12789  1.83988  2.99840  2.65314  3.09815  2.87711  5.43029  4.13377    249 q x - -
          2.68618  4.42225  2.77519  2.73123  3.46354  2.40513  3.72494  3.29354  2.67741  2.69355  4.24690  2.90347  2.73739  3.18146  2.89801  2.37887  2.77519  2.98518  4.58477  3.61503
          0.01049  4.95800  5.68034  0.61958  0.77255  0.48576  0.95510
    175   2.86143  5.23753  3.16773  2.61097  4.53090  3.17920  2.86749  3.98169  2.11767  2.58049  4.29224  2.98368  3.37555  2.56840  2.87985  1.96144  3.09254  3.60012  4.01086  3.34552    250 s x - -
          2.68628  4.42236  2.77497  2.73134  3.46364  2.40523  3.72392  3.29324  2.67751  2.69335  4.24700  2.90342  2.73740  3.18137  2.89811  2.37897  2.77530  2.98529  4.58487  3.61514
          0.33876  1.76249  2.15650  0.51987  0.90288  0.48576  0.95510
    176   2.83097  4.55149  2.73257  3.13924  2.66651  3.80985  4.06282  2.70356  3.09401  2.60473  1.71716  3.54562  3.09465  2.78373  3.44775  3.05504  3.06269  2.82000  5.13069  3.89587    253 m x - -
          2.68618  4.42225  2.77519  2.73123  3.46354  2.40513  3.72494  3.29354  2.67741  2.69355  4.24690  2.90347  2.73739  3.18146  2.89801  2.37887  2.77519  2.98518  4.58477  3.61503
          0.03484  4.83886  3.63744  0.61958  0.77255  0.34976  1.22029
    177   2.60912  4.57810  3.25040  2.83328  3.37455  3.84878  4.10358  1.60389  3.14261  2.64670  3.68177  3.10465  2.71882  3.44256  3.49296  2.90026  3.09759  2.49034  5.16118  3.11948    254 i x - -
          2.68618  4.42225  2.77519  2.73123  3.46354  2.40513  3.72494  3.29354  2.67741  2.69355  4.24690  2.90347  2.73739  3.18146  2.89801  2.37887  2.77519  2.98518  4.58477  3.61503
          0.01071  4.93784  5.66019  0.61958  0.77255  0.45426  1.00764
    178   2.48099  5.36143  2.64111  2.04190  4.70332  3.28219  3.82063  3.43762  2.09528  3.39558  4.40292  2.82139  3.18995  2.77953  2.50836  2.44505  2.84583  3.30595  5.79601  4.38698    255 e x - -
          2.68618  4.42225  2.77519  2.73123  3.46354  2.40513  3.72494  3.29354  2.67741  2.69355  4.24690  2.90347  2.73739  3.18146  2.89801  2.37887  2.77519  2.98518  4.58477  3.61503
          0.01049  4.95800  5.68034  0.61958  0.77255  0.48576  0.95510
    179   2.63396  5.35646  2.83172  2.13056  4.69455  3.04520  3.25881  4.17564  2.38094  3.65860  4.39916  2.92751  2.38559  2.92417  2.39159  2.82741  3.09348  3.74338  5.79305  2.49176    256 e x - -
          2.68618  4.42225  2.77519  2.73123  3.46354  2.40513  3.72494  3.29354  2.67741  2.69355  4.24690  2.90347  2.73739  3.18146  2.89801  2.37887  2.77519  2.98518  4.58477  3.61503
          0.01049  4.95800  5.68034  0.61958  0.77255  0.48576  0.95510
    180   2.23653  4.73847  4.43573  4.11138  4.98184  3.56526  5.04066  4.36186  4.09868  4.08675  4.91046  4.09521  0.68863  4.35321  4.35866  2.11722  3.33622  2.93415  6.35063  5.18152    257 P x - -
          2.68618  4.42225  2.77519  2.73123  3.46354  2.40513  3.72494  3.29354  2.67741  2.69355  4.24690  2.90347  2.73739  3.18146  2.89801  2.37887  2.77519  2.98518  4.58477  3.61503
          0.01049  4.95800  5.68034  0.61958  0.77255  0.48576  0.95510
    181   2.87556  4.72355  3.57839  3.01376  3.88251  3.80525  4.03911  2.76767  2.29315  2.94454  2.78362  3.46534  3.70486  2.77376  3.14346  3.03586  1.72972  2.21284  5.28675  4.02851    258 t x - -
          2.68618  4.42225  2.77519  2.73123  3.46354  2.40513  3.72494  3.29354  2.67741  2.69355  4.24690  2.90347  2.73739  3.18146  2.89801  2.37887  2.77519  2.98518  4.58477  3.61503
          0.01049  4.95800  5.68034  0.61958  0.77255  0.48576  0.95510
    182   1.00628  3.53187  5.06777  4.53158  3.91041  4.38004  4.99293  1.83262  4.39669  2.76325  3.82997  4.59643  4.81180  4.59727  4.51688  3.74400  3.49046  1.70425  5.56841  4.37652    259 a x - -
          2.68618  4.42225  2.77519  2.73123  3.46354  2.40513  3.72494  3.29354  2.67741  2.69355  4.24690  2.90347  2.73739  3.18146  2.89801  2.37887  2.77519  2.98518  4.58477  3.61503
          0.01049  4.95800  5.68034  0.61958  0.77255  0.48576  0.95510
    183   2.88115  4.90701  3.40571  2.84446  3.40543  3.75268  3.96357  3.49482  2.18572  2.96073  3.99170  2.80440  4.13924  3.16069  3.03953  2.96944  1.49225  3.21562  5.43091  2.67212    260 t x - -
          2.68618  4.42225  2.77519  2.73123  3.46354  2.40513  3.72494  3.29354  2.67741  2.69355  4.24690  2.90347  2.73739  3.18146  2.89801  2.37887  2.77519  2.98518  4.58477  3.61503
          0.01049  4.95800  5.68034  0.61958  0.77255  0.48576  0.95510
    184   3.28287  4.63331  5.12777  4.53655  3.53745  4.49928  3.48065  1.65154  4.35283  0.98213  3.45417  4.61555  4.80824  4.48644  4.40587  3.82273  3.51351  1.96701  5.27624  4.12242    261 l x - -
          2.68618  4.42225  2.77519  2.73123  3.46354  2.40513  3.72494  3.29354  2.67741  2.69355  4.24690  2.90347  2.73739  3.18146  2.89801  2.37887  2.77519  2.98518  4.58477  3.61503
          0.01049  4.95800  5.68034  0.61958  0.77255  0.48576  0.95510
    185   1.61002  5.53773  1.83190  2.62849  4.91858  2.66304  4.02983  4.40637  2.85088  3.90090  4.66956  1.88316  4.17457  3.15130  3.13724  3.02117  3.32532  3.96898  6.04944  4.62308    262 a x - -
          2.68618  4.42225  2.77519  2.73123  3.46354  2.40513  3.72494  3.29354  2.67741  2.69355  4.24690  2.90347  2.73739  3.18146  2.89801  2.37887  2.77519  2.98518  4.58477  3.61503
          0.01049  4.95800  5.68034  0.61958  0.77255  0.48576  0.95510
    186   3.23150  5.26620  3.49970  3.41599  5.34303  0.46763  4.77819  4.89809  3.60716  4.46704  5.31183  2.89338  4.50272  4.00565  3.31964  3.33344  3.69013  4.30484  6.53604  5.26442    263 G x - -
          2.68618  4.42225  2.77519  2.73123  3.46354  2.40513  3.72494  3.29354  2.67741  2.69355  4.24690  2.90347  2.73739  3.18146  2.89801  2.37887  2.77519  2.98518  4.58477  3.61503
          0.01049  4.95800  5.68034  0.61958  0.77255  0.48576  0.95510
    187   2.15918  5.09307  3.24740  2.47674  4.33946  3.68884  3.61777  2.99887  2.21338  3.35498  3.48356  3.21239  4.07894  2.44008  2.72961  2.89021  2.29203  2.50541  5.58962  4.24805    264 a x - -
          2.68618  4.42225  2.77519  2.73123  3.46354  2.40513  3.72494  3.29354  2.67741  2.69355  4.24690  2.90347  2.73739  3.18146  2.89801  2.37887  2.77519  2.98518  4.58477  3.61503
          0.01049  4.95800  5.68034  0.61958  0.77255  0.48576  0.95510
    188   2.72758  5.36415  2.60682  1.90355  3.68323  3.63292  3.58059  4.19151  2.44779  3.39793  4.40540  2.76806  2.85105  2.46297  2.76422  2.14828  2.88086  3.75363  5.79812  4.38844    265 e x - -
          2.68618  4.42225  2.77519  2.73123  3.46354  2.40513  3.72494  3.29354  2.67741  2.69355  4.24690  2.90347  2.73739  3.18146  2.89801  2.37887  2.77519  2.98518  4.58477  3.61503
          0.01049  4.95800  5.68034  0.61958  0.77255  0.48576  0.95510
    189   2.30314  4.29526  4.66284  4.05989  2.92139  4.03688  4.35995  1.59351  3.88475  2.15432  2.98930  4.13441  4.40215  4.05130  3.26042  3.33962  2.29021  2.53969  4.91412  2.54582    266 i x - -
          2.68618  4.42225  2.77519  2.73123  3.46354  2.40513  3.72494  3.29354  2.67741  2.69355  4.24690  2.90347  2.73739  3.18146  2.89801  2.37887  2.77519  2.98518  4.58477  3.61503
          0.01049  4.95800  5.68034  0.61958  0.77255  0.48576  0.95510
    190   2.47428  5.34492  2.57678  2.09690  3.80104  3.63749  3.60550  4.15651  2.24714  3.41653  4.38880  2.80818  1.92971  2.92753  3.05833  2.71839  2.84528  3.72935  5.78449  4.38023    267 p x - -
          2.68618  4.42225  2.77519  2.73123  3.46354  2.40513  3.72494  3.29354  2.67741  2.69355  4.24690  2.90347  2.73739  3.18146  2.89801  2.37887  2.77519  2.98518  4.58477  3.61503
          0.01049  4.95800  5.68034  0.61958  0.77255  0.48576  0.95510
    191   2.82906  2.62421  4.96699  4.37259  2.86330  4.25183  4.61951  1.85282  4.18557  2.55703  3.53971  3.78076  4.60782  4.33974  4.22853  3.57176  3.28093  1.08576  5.12429  3.94120    268 v x - -
          2.68618  4.42225  2.77519  2.73123  3.46354  2.40513  3.72494  3.29354  2.67741  2.69355  4.24690  2.90347  2.73739  3.18146  2.89801  2.37887  2.77519  2.98518  4.58477  3.61503
          0.01049  4.95800  5.68034  0.61958  0.77255  0.48576  0.95510
    192   2.25856  5.00632  2.81299  2.63923  4.22899  3.17236  3.54128  3.14206  2.73590  2.69968  4.08239  3.25678  4.09862  3.08214  3.19213  2.08268  1.95547  2.94430  5.52107  4.19944    269 t x - -
          2.68618  4.42225  2.77519  2.73123  3.46354  2.40513  3.72494  3.29354  2.67741  2.69355  4.24690  2.90347  2.73739  3.18146  2.89801  2.37887  2.77519  2.98518  4.58477  3.61503
          0.03086  4.95800  3.75658  0.61958  0.77255  0.48576  0.95510
    193   2.85523  5.17438  3.03249  2.63125  4.44810  3.18156  3.59308  3.88695  2.33288  3.44868  4.23475  2.81137  4.05279  2.85324  3.10428  1.47435  3.08648  3.09004  2.98708  3.83741    270 s x - -
          2.68618  4.42225  2.77519  2.73123  3.46354  2.40513  3.72494  3.29354  2.67741  2.69355  4.24690  2.90347  2.73739  3.18146  2.89801  2.37887  2.77519  2.98518  4.58477  3.61503
          0.03111  4.93784  3.75237  0.61958  0.77255  0.53830  0.87644
    194   4.23129  5.41599  5.46447  5.16312  2.18868  5.03889  3.35760  3.97777  4.96708  3.39934  4.57495  4.75594  5.33624  4.84298  4.90508  4.39567  4.44509  2.64070  0.80551  1.72957    271 w x - -
          2.68618  4.42225  2.77519  2.73123  3.46354  2.40513  3.72494  3.29354  2.67741  2.69355  4.24690  2.90347  2.73739  3.18146  2.89801  2.37887  2.77519  2.98518  4.58477  3.61503
          0.03341  4.91766  3.66751  0.61958  0.77255  0.58732  0.81152
    195   2.83608  5.29418  2.22477  2.22546  4.61776  3.33135  3.80707  2.75298  2.33265  3.59019  4.34070  2.69577  4.01047  2.91088  2.55610  2.80858  2.15736  3.18953  5.73983  4.34219    272 t x - -
          2.68618  4.42225  2.77519  2.73123  3.46354  2.40513  3.72494  3.29354  2.67741  2.69355  4.24690  2.90347  2.73739  3.18146  2.89801  2.37887  2.77519  2.98518  4.58477  3.61503
          0.01118  4.89543  5.61777  0.61958  0.77255  0.63761  0.75195
    196   2.78120  4.31692  4.70691  4.10715  1.23973  4.07168  4.37057  2.42756  3.48018  2.12706  3.39955  4.17057  4.43121  4.08635  3.99496  3.37725  3.15155  2.23132  4.89263  2.91774    273 f x - -
          2.68618  4.42225  2.77519  2.73123  3.46354  2.40513  3.72494  3.29354  2.67741  2.69355  4.24690  2.90347  2.73739  3.18146  2.89801  2.37887  2.77519  2.98518  4.58477  3.61503
          0.01118  4.89543  5.61777  0.61958  0.77255  0.63761  0.75195
    197   2.48150  5.29271  2.13821  2.54827  4.61614  3.61650  3.50490  4.08714  2.07971  3.31047  4.33925  2.64951  2.77877  2.91025  3.03921  2.39573  3.06625  2.78580  5.73860  3.94147    274 k x - -
          2.68618  4.42225  2.77519  2.73123  3.46354  2.40513  3.72494  3.29354  2.67741  2.69355  4.24690  2.90347  2.73739  3.18146  2.89801  2.37887  2.77519  2.98518  4.58477  3.61503
          0.01118  4.89543  5.61777  0.61958  0.77255  0.63761  0.75195
    198   2.83404  4.27426  2.99818  2.05384  4.60625  2.85434  2.67255  3.38801  2.44101  3.17470  4.33241  2.40369  3.57343  2.63310  3.04027  2.59025  2.70343  3.21092  5.73275  4.33684    275 e x - -
          2.68618  4.42225  2.77519  2.73123  3.46354  2.40513  3.72494  3.29354  2.67741  2.69355  4.24690  2.90347  2.73739  3.18146  2.89801  2.37887  2.77519  2.98518  4.58477  3.61503
          0.04629  4.89543  3.27675  0.61958  0.77255  0.63761  0.75195
    199   1.98044  4.50397  3.79560  3.22589  3.39829  3.83382  4.09529  2.74057  3.17146  2.40608  3.60980  3.42080  2.27553  3.04799  3.20928  3.08508  2.62789  2.14274  5.09243  3.55345    276 a x - -
          2.68618  4.42225  2.77519  2.73123  3.46354  2.40513  3.72494  3.29354  2.67741  2.69355  4.24690  2.90347  2.73739  3.18146  2.89801  2.37887  2.77519  2.98518  4.58477  3.61503
          0.04709  4.86071  3.26342  0.61958  0.77255  0.70942  0.67714
    200   2.80695  3.71430  2.63686  2.69095  4.16371  2.92669  3.65165  3.08000  2.38103  3.19351  4.01903  2.83467  4.04229  3.02739  2.96023  2.33688  2.77858  2.91318  2.74809  3.51659    277 s x - -
          2.68618  4.42225  2.77519  2.73123  3.46354  2.40513  3.72494  3.29354  2.67741  2.69355  4.24690  2.90347  2.73739  3.18146  2.89801  2.37887  2.77519  2.98518  4.58477  3.61503
          0.24406  4.81646  1.56800  0.61958  0.77255  0.77489  0.61758
    201   2.58873  5.22146  2.00013  2.13322  4.55842  3.32010  3.68964  4.03940  2.13657  3.52310  4.26488  2.53563  3.48098  2.78932  2.74779  2.62316  2.95949  3.60786  4.29933  4.25111    278 d x - -
          2.68628  4.42282  2.77485  2.73180  3.46411  2.40520  3.72488  3.29399  2.67798  2.69363  4.24687  2.90378  2.73699  3.18096  2.89806  2.37861  2.77577  2.98366  4.58099  3.61560
          0.64739  0.74109        *  1.45726  0.26510  0.00000        *
//
