# Supplementary material for: Remote homology clustering identifies lowly conserved families of effector proteins in plant-pathogenic fungi
Source: Microb Genom. 2021 Sep 1;7(9):000637. doi: 10.1099/mgen.0.000637 (PMC8715435; doi:10.1099/mgen.0.000637)
Supplement: Supplementary material 16 [file mgen-7-0637-s0016.zip › hmms/markov-PC_00D94K.hmm]

HMMER3/f [3.3 | Nov 2019]
NAME  markov-PC_00D94K
LENG  162
ALPH  amino
RF    yes
MM    no
CONS  yes
CS    no
MAP   yes
DATE  Thu Jul 23 06:40:17 2020
NSEQ  4
EFFN  0.574219
CKSUM 3247334907
STATS LOCAL MSV      -10.2254  0.70829
STATS LOCAL VITERBI  -11.1577  0.70829
STATS LOCAL FORWARD   -4.8477  0.70829
HMM          A        C        D        E        F        G        H        I        K        L        M        N        P        Q        R        S        T        V        W        Y   
            m->m     m->i     m->d     i->m     i->i     d->m     d->d
  COMPO   2.43854  4.05996  3.07190  2.79888  3.21121  2.86972  3.75991  2.84570  2.93813  2.49981  3.77030  3.08575  3.03209  3.22594  2.84032  2.61050  2.68525  2.68869  4.36834  3.28719
          2.68618  4.42225  2.77519  2.73123  3.46354  2.40513  3.72494  3.29354  2.67741  2.69355  4.24690  2.90347  2.73739  3.18146  2.89801  2.37887  2.77519  2.98518  4.58477  3.61503
          0.13053  3.92590  2.27649  0.61958  0.77255  0.00000        *
      1   2.93543  4.49151  4.00231  3.59308  3.19001  3.80110  4.33850  2.36126  3.36332  1.79198  1.46549  3.87584  4.26204  3.74848  3.57371  3.27962  3.24018  2.36207  5.02454  3.78203      1 m x - -
          2.68618  4.42225  2.77519  2.73123  3.46354  2.40513  3.72494  3.29354  2.67741  2.69355  4.24690  2.90347  2.73739  3.18146  2.89801  2.37887  2.77519  2.98518  4.58477  3.61503
          0.03284  3.82821  4.55056  0.61958  0.77255  0.57162  0.83152
      2   2.95694  4.79764  3.44322  2.96460  4.14102  3.45240  3.79462  3.68032  2.22304  3.20438  4.20646  3.32733  3.95782  3.01780  1.04826  3.04369  3.22636  3.40638  5.24247  4.07876      2 r x - -
          2.68618  4.42225  2.77519  2.73123  3.46354  2.40513  3.72494  3.29354  2.67741  2.69355  4.24690  2.90347  2.73739  3.18146  2.89801  2.37887  2.77519  2.98518  4.58477  3.61503
          0.03284  3.82821  4.55056  0.61958  0.77255  0.57162  0.83152
      3   3.20319  4.61827  4.17779  3.88454  1.08706  3.90198  3.85958  2.73309  3.79284  2.11375  3.47031  3.96978  4.36211  3.97324  3.92348  3.47496  3.50459  2.72040  4.12305  2.49613      3 f x - -
          2.68618  4.42225  2.77519  2.73123  3.46354  2.40513  3.72494  3.29354  2.67741  2.69355  4.24690  2.90347  2.73739  3.18146  2.89801  2.37887  2.77519  2.98518  4.58477  3.61503
          0.03284  3.82821  4.55056  0.61958  0.77255  0.57162  0.83152
      4   2.58212  4.31759  3.57832  3.14175  3.50719  3.44603  4.06508  2.50084  2.98396  1.92099  3.47463  3.45436  3.98045  3.38528  3.27054  2.83438  1.92272  2.33664  5.12193  3.85619      4 l x - -
          2.68618  4.42225  2.77519  2.73123  3.46354  2.40513  3.72494  3.29354  2.67741  2.69355  4.24690  2.90347  2.73739  3.18146  2.89801  2.37887  2.77519  2.98518  4.58477  3.61503
          0.03284  3.82821  4.55056  0.61958  0.77255  0.57162  0.83152
      5   2.68851  4.32177  3.67745  3.15944  2.45944  3.65530  3.90498  2.54377  3.07211  1.81083  3.23820  3.49707  2.90873  3.36913  3.36707  2.96013  2.94395  2.43465  4.67986  3.30331      5 l x - -
          2.68618  4.42225  2.77519  2.73123  3.46354  2.40513  3.72494  3.29354  2.67741  2.69355  4.24690  2.90347  2.73739  3.18146  2.89801  2.37887  2.77519  2.98518  4.58477  3.61503
          0.03284  3.82821  4.55056  0.61958  0.77255  0.57162  0.83152
      6   3.10637  4.58222  4.11805  3.75852  3.12022  3.92522  4.42817  2.32284  3.52667  0.93172  3.15849  4.03819  4.36875  3.90562  3.70965  3.49210  3.40295  2.34852  4.98263  3.69546      6 l x - -
          2.68618  4.42225  2.77519  2.73123  3.46354  2.40513  3.72494  3.29354  2.67741  2.69355  4.24690  2.90347  2.73739  3.18146  2.89801  2.37887  2.77519  2.98518  4.58477  3.61503
          0.03284  3.82821  4.55056  0.61958  0.77255  0.57162  0.83152
      7   2.95263  4.34794  4.45841  3.96675  3.43633  4.17120  4.72837  1.52148  3.83869  1.97588  3.27725  4.22012  4.53667  4.13499  4.06759  3.55149  3.23030  1.25864  5.35228  4.13041      7 v x - -
          2.68618  4.42225  2.77519  2.73123  3.46354  2.40513  3.72494  3.29354  2.67741  2.69355  4.24690  2.90347  2.73739  3.18146  2.89801  2.37887  2.77519  2.98518  4.58477  3.61503
          0.03284  3.82821  4.55056  0.61958  0.77255  0.57162  0.83152
      8   1.39057  4.11051  3.24927  3.01813  4.17055  2.09651  4.12642  3.49477  3.11312  3.25954  4.12961  3.20657  3.62641  3.41103  3.41724  2.36296  2.66659  3.01090  5.52186  4.31262      8 a x - -
          2.68618  4.42225  2.77519  2.73123  3.46354  2.40513  3.72494  3.29354  2.67741  2.69355  4.24690  2.90347  2.73739  3.18146  2.89801  2.37887  2.77519  2.98518  4.58477  3.61503
          0.03284  3.82821  4.55056  0.61958  0.77255  0.57162  0.83152
      9   3.10066  4.54034  4.36834  3.83297  3.03671  4.21510  4.50903  2.15438  3.62817  1.13710  2.25784  4.14420  4.49051  3.90098  3.82932  3.56399  3.33912  2.22652  5.02759  3.85908      9 l x - -
          2.68618  4.42225  2.77519  2.73123  3.46354  2.40513  3.72494  3.29354  2.67741  2.69355  4.24690  2.90347  2.73739  3.18146  2.89801  2.37887  2.77519  2.98518  4.58477  3.61503
          0.03284  3.82821  4.55056  0.61958  0.77255  0.57162  0.83152
     10   2.45283  4.30311  3.31001  2.92596  3.58937  3.23499  3.91344  2.93640  2.83166  2.15789  3.69967  3.24915  3.82356  3.22658  3.14195  1.77393  2.81711  2.68275  5.08448  3.75009     10 s x - -
          2.68618  4.42225  2.77519  2.73123  3.46354  2.40513  3.72494  3.29354  2.67741  2.69355  4.24690  2.90347  2.73739  3.18146  2.89801  2.37887  2.77519  2.98518  4.58477  3.61503
          0.03284  3.82821  4.55056  0.61958  0.77255  0.57162  0.83152
     11   2.73256  4.27854  3.92896  3.38207  3.30672  3.80066  4.18307  1.88211  3.25925  2.00131  2.52595  3.70507  4.18039  3.56571  3.53168  3.11014  2.44078  2.04322  5.01118  3.81726     11 i x - -
          2.68618  4.42225  2.77519  2.73123  3.46354  2.40513  3.72494  3.29354  2.67741  2.69355  4.24690  2.90347  2.73739  3.18146  2.89801  2.37887  2.77519  2.98518  4.58477  3.61503
          0.03284  3.82821  4.55056  0.61958  0.77255  0.57162  0.83152
     12   2.39034  4.23506  3.39021  3.14111  3.93114  3.07555  4.16162  3.05293  3.08319  2.91796  3.97199  3.35704  3.77611  3.48044  3.34353  2.59121  1.24924  2.75264  5.37288  4.14800     12 t x - -
          2.68618  4.42225  2.77519  2.73123  3.46354  2.40513  3.72494  3.29354  2.67741  2.69355  4.24690  2.90347  2.73739  3.18146  2.89801  2.37887  2.77519  2.98518  4.58477  3.61503
          0.03284  3.82821  4.55056  0.61958  0.77255  0.57162  0.83152
     13   3.26444  4.65447  4.02500  3.72071  2.62430  3.68180  3.84803  3.28686  3.44414  2.68906  3.92264  3.87887  4.19604  3.83413  3.58005  3.46851  3.56278  3.17597  0.97952  2.62884     13 w x - -
          2.68618  4.42225  2.77519  2.73123  3.46354  2.40513  3.72494  3.29354  2.67741  2.69355  4.24690  2.90347  2.73739  3.18146  2.89801  2.37887  2.77519  2.98518  4.58477  3.61503
          0.03284  3.82821  4.55056  0.61958  0.77255  0.57162  0.83152
     14   1.62636  4.15728  3.68468  3.30176  3.73662  3.22212  4.22995  2.48476  3.22978  2.57373  3.66014  3.48587  3.87314  3.55947  3.50719  2.65014  2.80137  1.83371  5.32242  4.09179     14 a x - -
          2.68618  4.42225  2.77519  2.73123  3.46354  2.40513  3.72494  3.29354  2.67741  2.69355  4.24690  2.90347  2.73739  3.18146  2.89801  2.37887  2.77519  2.98518  4.58477  3.61503
          0.03284  3.82821  4.55056  0.61958  0.77255  0.57162  0.83152
     15   2.69056  2.73643  4.11784  3.61372  3.24548  3.67558  4.26398  2.22549  3.42549  1.47503  3.23558  3.81101  4.15427  3.73546  3.63383  3.06731  3.00150  2.10915  4.96231  3.71236     15 l x - -
          2.68618  4.42225  2.77519  2.73123  3.46354  2.40513  3.72494  3.29354  2.67741  2.69355  4.24690  2.90347  2.73739  3.18146  2.89801  2.37887  2.77519  2.98518  4.58477  3.61503
          0.03284  3.82821  4.55056  0.61958  0.77255  0.57162  0.83152
     16   1.77197  4.09887  3.34268  3.00431  4.07119  2.91654  4.05659  3.37045  3.01290  3.13654  3.99371  3.20203  3.63018  3.32669  3.33196  1.86836  2.05153  2.92188  5.43933  4.21927     16 a x - -
          2.68618  4.42225  2.77519  2.73123  3.46354  2.40513  3.72494  3.29354  2.67741  2.69355  4.24690  2.90347  2.73739  3.18146  2.89801  2.37887  2.77519  2.98518  4.58477  3.61503
          0.03284  3.82821  4.55056  0.61958  0.77255  0.57162  0.83152
     17   2.95263  4.34794  4.45841  3.96675  3.43633  4.17120  4.72837  1.52148  3.83869  1.97588  3.27725  4.22012  4.53667  4.13499  4.06759  3.55149  3.23030  1.25864  5.35228  4.13041     17 v x - -
          2.68618  4.42225  2.77519  2.73123  3.46354  2.40513  3.72494  3.29354  2.67741  2.69355  4.24690  2.90347  2.73739  3.18146  2.89801  2.37887  2.77519  2.98518  4.58477  3.61503
          0.03284  3.82821  4.55056  0.61958  0.77255  0.57162  0.83152
     18   2.39034  4.23506  3.39021  3.14111  3.93114  3.07555  4.16162  3.05293  3.08319  2.91796  3.97199  3.35704  3.77611  3.48044  3.34353  2.59121  1.24924  2.75264  5.37288  4.14800     18 t x - -
          2.68618  4.42225  2.77519  2.73123  3.46354  2.40513  3.72494  3.29354  2.67741  2.69355  4.24690  2.90347  2.73739  3.18146  2.89801  2.37887  2.77519  2.98518  4.58477  3.61503
          0.03284  3.82821  4.55056  0.61958  0.77255  0.57162  0.83152
     19   2.21004  1.77050  3.75309  3.41717  3.89577  2.01834  4.23433  3.19608  3.32375  3.01268  3.92638  3.43980  3.67739  3.62629  3.53929  2.43732  2.68570  2.80367  5.29046  4.12939     19 c x - -
          2.68618  4.42225  2.77519  2.73123  3.46354  2.40513  3.72494  3.29354  2.67741  2.69355  4.24690  2.90347  2.73739  3.18146  2.89801  2.37887  2.77519  2.98518  4.58477  3.61503
          0.03284  3.82821  4.55056  0.61958  0.77255  0.57162  0.83152
     20   2.78869  4.65210  3.43834  2.86350  3.68150  3.55454  3.72030  3.06951  2.26717  2.13002  3.69832  3.25425  3.97040  2.95141  1.76575  2.91593  3.02419  2.88873  5.07265  3.78750     20 r x - -
          2.68618  4.42225  2.77519  2.73123  3.46354  2.40513  3.72494  3.29354  2.67741  2.69355  4.24690  2.90347  2.73739  3.18146  2.89801  2.37887  2.77519  2.98518  4.58477  3.61503
          0.03284  3.82821  4.55056  0.61958  0.77255  0.57162  0.83152
     21   2.69530  4.45914  3.29784  3.13113  4.12869  3.14919  4.21162  3.66344  3.18477  3.29482  4.34333  3.44190  0.91417  3.57493  3.43467  2.86159  3.13357  3.31378  5.32669  4.24902     21 p x - -
          2.68618  4.42225  2.77519  2.73123  3.46354  2.40513  3.72494  3.29354  2.67741  2.69355  4.24690  2.90347  2.73739  3.18146  2.89801  2.37887  2.77519  2.98518  4.58477  3.61503
          0.03284  3.82821  4.55056  0.61958  0.77255  0.57162  0.83152
     22   2.44076  4.19683  3.66040  3.24737  3.68636  3.29308  4.17658  2.45586  3.14312  2.52011  3.61016  3.47667  3.90765  3.49813  3.42739  2.70477  1.84742  1.84398  5.27066  4.03441     22 v x - -
          2.68618  4.42225  2.77519  2.73123  3.46354  2.40513  3.72494  3.29354  2.67741  2.69355  4.24690  2.90347  2.73739  3.18146  2.89801  2.37887  2.77519  2.98518  4.58477  3.61503
          0.03284  3.82821  4.55056  0.61958  0.77255  0.57162  0.83152
     23   2.72738  4.97623  1.49636  2.21094  4.49495  2.21983  3.77988  4.00179  2.78767  3.58291  4.44871  2.75628  3.75666  2.97296  3.31699  2.70648  3.06543  3.57884  5.70212  4.32312     23 d x - -
          2.68618  4.42225  2.77519  2.73123  3.46354  2.40513  3.72494  3.29354  2.67741  2.69355  4.24690  2.90347  2.73739  3.18146  2.89801  2.37887  2.77519  2.98518  4.58477  3.61503
          0.03284  3.82821  4.55056  0.61958  0.77255  0.57162  0.83152
     24   2.55973  4.67271  2.08720  2.38456  4.16597  3.16268  3.76763  3.48441  2.68370  3.20515  4.08793  2.87987  3.75236  2.96321  3.14028  2.61509  1.90684  3.13665  5.47716  4.13058     24 t x - -
          2.68618  4.42225  2.77519  2.73123  3.46354  2.40513  3.72494  3.29354  2.67741  2.69355  4.24690  2.90347  2.73739  3.18146  2.89801  2.37887  2.77519  2.98518  4.58477  3.61503
          0.03284  3.82821  4.55056  0.61958  0.77255  0.57162  0.83152
     25   2.11330  4.37018  3.37891  2.98304  3.02182  3.43617  3.76949  2.88211  2.90975  2.58001  3.60046  3.31626  3.94159  3.26499  3.21184  2.81092  2.92429  2.66777  4.59102  1.99034     25 y x - -
          2.68619  4.42226  2.77496  2.73125  3.46355  2.40514  3.72496  3.29355  2.67742  2.69356  4.24691  2.90348  2.73741  3.18148  2.89802  2.37888  2.77521  2.98520  4.58478  3.61504
          0.16474  1.95672  4.55056  0.35923  1.19804  0.57162  0.83152
     26   2.65688  4.91731  1.61644  2.20786  4.39354  3.12013  3.74109  3.88377  2.71623  3.48760  4.34395  2.74512  3.74241  2.92707  3.23429  2.09239  2.99207  3.47111  5.65800  4.23668     27 d x - -
          2.68618  4.42225  2.77519  2.73123  3.46354  2.40513  3.72494  3.29354  2.67741  2.69355  4.24690  2.90347  2.73739  3.18146  2.89801  2.37887  2.77519  2.98518  4.58477  3.61503
          0.03284  3.82821  4.55056  0.61958  0.77255  0.57162  0.83152
     27   2.42767  4.32894  3.18929  2.75738  3.71723  3.22741  3.81383  3.07688  2.70353  2.29046  3.69926  3.13581  2.76802  3.07501  3.05590  2.14425  2.76219  2.78554  5.12727  3.84429     28 s x - -
          2.68618  4.42225  2.77519  2.73123  3.46354  2.40513  3.72494  3.29354  2.67741  2.69355  4.24690  2.90347  2.73739  3.18146  2.89801  2.37887  2.77519  2.98518  4.58477  3.61503
          0.03284  3.82821  4.55056  0.61958  0.77255  0.57162  0.83152
     28   2.62077  4.25670  3.72153  3.20538  3.42882  3.61024  4.08315  1.94956  3.11109  2.24282  3.34834  3.53726  2.91305  3.43488  3.41451  2.93528  2.90486  1.83912  5.04432  3.81544     29 v x - -
          2.68618  4.42225  2.77519  2.73123  3.46354  2.40513  3.72494  3.29354  2.67741  2.69355  4.24690  2.90347  2.73739  3.18146  2.89801  2.37887  2.77519  2.98518  4.58477  3.61503
          0.03284  3.82821  4.55056  0.61958  0.77255  0.57162  0.83152
     29   2.36961  4.31128  3.04186  2.82542  4.22015  2.03073  4.02551  3.68661  2.96237  3.34268  4.21373  3.14798  1.72043  3.28787  3.30059  2.51350  2.81283  3.21427  5.47388  4.28025     30 p x - -
          2.68618  4.42225  2.77519  2.73123  3.46354  2.40513  3.72494  3.29354  2.67741  2.69355  4.24690  2.90347  2.73739  3.18146  2.89801  2.37887  2.77519  2.98518  4.58477  3.61503
          0.03284  3.82821  4.55056  0.61958  0.77255  0.57162  0.83152
     30   2.84729  4.83013  2.87543  2.63039  3.99257  3.33771  3.78799  3.61736  2.45447  3.12403  4.15403  3.08939  3.89110  1.31494  2.73915  2.89733  3.14472  3.35006  5.27290  3.96398     31 q x - -
          2.68618  4.42225  2.77519  2.73123  3.46354  2.40513  3.72494  3.29354  2.67741  2.69355  4.24690  2.90347  2.73739  3.18146  2.89801  2.37887  2.77519  2.98518  4.58477  3.61503
          0.03284  3.82821  4.55056  0.61958  0.77255  0.57162  0.83152
     31   3.10637  4.58222  4.11805  3.75852  3.12022  3.92522  4.42817  2.32284  3.52667  0.93172  3.15849  4.03819  4.36875  3.90562  3.70965  3.49210  3.40295  2.34852  4.98263  3.69546     32 l x - -
          2.68618  4.42225  2.77519  2.73123  3.46354  2.40513  3.72494  3.29354  2.67741  2.69355  4.24690  2.90347  2.73739  3.18146  2.89801  2.37887  2.77519  2.98518  4.58477  3.61503
          0.03284  3.82821  4.55056  0.61958  0.77255  0.57162  0.83152
     32   2.84729  4.83013  2.87543  2.63039  3.99257  3.33771  3.78799  3.61736  2.45447  3.12403  4.15403  3.08939  3.89110  1.31494  2.73915  2.89733  3.14472  3.35006  5.27290  3.96398     33 q x - -
          2.68618  4.42225  2.77519  2.73123  3.46354  2.40513  3.72494  3.29354  2.67741  2.69355  4.24690  2.90347  2.73739  3.18146  2.89801  2.37887  2.77519  2.98518  4.58477  3.61503
          0.03284  3.82821  4.55056  0.61958  0.77255  0.57162  0.83152
     33   2.69461  4.98440  2.54272  1.94870  4.29135  3.28357  3.61669  3.72946  2.38033  3.28508  4.11885  2.80307  2.81652  2.31027  2.80319  2.67683  2.94726  3.37526  5.47896  4.11889     34 e x - -
          2.68618  4.42225  2.77519  2.73123  3.46354  2.40513  3.72494  3.29354  2.67741  2.69355  4.24690  2.90347  2.73739  3.18146  2.89801  2.37887  2.77519  2.98518  4.58477  3.61503
          0.03284  3.82821  4.55056  0.61958  0.77255  0.57162  0.83152
     34   2.95694  4.79764  3.44322  2.96460  4.14102  3.45240  3.79462  3.68032  2.22304  3.20438  4.20646  3.32733  3.95782  3.01780  1.04826  3.04369  3.22636  3.40638  5.24247  4.07876     35 r x - -
          2.68618  4.42225  2.77519  2.73123  3.46354  2.40513  3.72494  3.29354  2.67741  2.69355  4.24690  2.90347  2.73739  3.18146  2.89801  2.37887  2.77519  2.98518  4.58477  3.61503
          0.03284  3.82821  4.55056  0.61958  0.77255  0.43559  1.04095
     35   2.73179  4.50206  3.41652  3.32264  4.46420  0.65123  4.43976  4.07671  3.51119  3.72417  4.70027  3.58077  3.89492  3.83110  3.74148  2.90522  3.21718  3.59471  5.54536  4.56787     36 G x - -
          2.68618  4.42225  2.77519  2.73123  3.46354  2.40513  3.72494  3.29354  2.67741  2.69355  4.24690  2.90347  2.73739  3.18146  2.89801  2.37887  2.77519  2.98518  4.58477  3.61503
          0.02974  3.92590  4.64824  0.61958  0.77255  0.48576  0.95510
     36   2.55750  4.30845  3.37442  2.84036  2.79899  3.49988  3.77795  2.39716  2.79534  2.49835  3.42285  2.71814  3.11148  3.11180  3.15141  2.76607  2.80286  2.55157  4.85120  3.56189     37 i x - -
          2.68618  4.42225  2.77519  2.73123  3.46354  2.40513  3.72494  3.29354  2.67741  2.69355  4.24690  2.90347  2.73739  3.18146  2.89801  2.37887  2.77519  2.98518  4.58477  3.61503
          0.02974  3.92590  4.64824  0.61958  0.77255  0.48576  0.95510
     37   1.88664  4.22515  3.29526  2.92582  4.07953  3.03126  4.01448  3.38182  2.93340  3.12339  3.98900  3.19910  2.11381  3.26185  3.28014  2.44710  2.15932  2.96826  5.43950  4.20178     38 a x - -
          2.68618  4.42225  2.77519  2.73123  3.46354  2.40513  3.72494  3.29354  2.67741  2.69355  4.24690  2.90347  2.73739  3.18146  2.89801  2.37887  2.77519  2.98518  4.58477  3.61503
          0.02974  3.92590  4.64824  0.61958  0.77255  0.48576  0.95510
     38   2.84639  4.42417  3.79204  3.30655  2.05197  3.76033  3.61658  2.92525  3.22924  2.53406  3.55463  3.54259  4.15096  3.46864  3.49179  2.41960  3.09217  2.73795  4.07664  1.77993     39 y x - -
          2.68618  4.42225  2.77519  2.73123  3.46354  2.40513  3.72494  3.29354  2.67741  2.69355  4.24690  2.90347  2.73739  3.18146  2.89801  2.37887  2.77519  2.98518  4.58477  3.61503
          0.02974  3.92590  4.64824  0.61958  0.77255  0.48576  0.95510
     39   2.64734  0.83825  4.17898  3.93072  3.90969  3.25911  4.56604  3.06234  3.75790  2.97548  4.09847  3.90345  3.97029  4.10181  3.87286  2.91911  3.11858  2.80335  5.31468  4.19703     40 c x - -
          2.68618  4.42225  2.77519  2.73123  3.46354  2.40513  3.72494  3.29354  2.67741  2.69355  4.24690  2.90347  2.73739  3.18146  2.89801  2.37887  2.77519  2.98518  4.58477  3.61503
          0.02974  3.92590  4.64824  0.61958  0.77255  0.48576  0.95510
     40   3.07489  4.50752  4.44696  3.95225  3.19032  4.19627  4.63308  2.06125  3.77049  1.11484  3.06058  4.21961  4.53537  4.04699  3.96830  3.57769  3.34290  1.76664  5.16133  3.96169     41 l x - -
          2.68618  4.42225  2.77519  2.73123  3.46354  2.40513  3.72494  3.29354  2.67741  2.69355  4.24690  2.90347  2.73739  3.18146  2.89801  2.37887  2.77519  2.98518  4.58477  3.61503
          0.02974  3.92590  4.64824  0.61958  0.77255  0.48576  0.95510
     41   3.32640  4.71248  4.31194  4.03654  0.92821  4.00375  3.90108  2.84346  3.94221  2.20119  3.56570  4.07941  4.46111  4.09546  4.04875  3.59362  3.62754  2.83808  4.13426  2.49456     42 f x - -
          2.68618  4.42225  2.77519  2.73123  3.46354  2.40513  3.72494  3.29354  2.67741  2.69355  4.24690  2.90347  2.73739  3.18146  2.89801  2.37887  2.77519  2.98518  4.58477  3.61503
          0.02974  3.92590  4.64824  0.61958  0.77255  0.48576  0.95510
     42   2.82268  4.57126  3.43560  3.28226  4.27304  3.25574  4.35541  3.83206  3.34410  3.45316  4.50523  3.58363  0.73404  3.73126  3.58368  2.99181  3.26843  3.47136  5.44507  4.39440     43 p x - -
          2.68618  4.42225  2.77519  2.73123  3.46354  2.40513  3.72494  3.29354  2.67741  2.69355  4.24690  2.90347  2.73739  3.18146  2.89801  2.37887  2.77519  2.98518  4.58477  3.61503
          0.02974  3.92590  4.64824  0.61958  0.77255  0.48576  0.95510
     43   2.42219  4.29673  3.30982  2.88561  3.78244  2.11945  3.92105  3.03770  2.83653  2.29293  3.73531  3.22497  3.80567  3.19384  3.17699  2.60106  2.27021  2.74525  5.20374  3.94856     44 g x - -
          2.68618  4.42225  2.77519  2.73123  3.46354  2.40513  3.72494  3.29354  2.67741  2.69355  4.24690  2.90347  2.73739  3.18146  2.89801  2.37887  2.77519  2.98518  4.58477  3.61503
          0.02974  3.92590  4.64824  0.61958  0.77255  0.48576  0.95510
     44   2.78898  4.52287  3.55776  3.03306  2.01906  3.63269  3.75160  2.95346  2.72482  2.49734  3.56818  3.38987  4.04637  3.20386  2.01600  2.96675  3.03701  2.78828  4.60746  3.12107     45 r x - -
          2.68618  4.42225  2.77519  2.73123  3.46354  2.40513  3.72494  3.29354  2.67741  2.69355  4.24690  2.90347  2.73739  3.18146  2.89801  2.37887  2.77519  2.98518  4.58477  3.61503
          0.02974  3.92590  4.64824  0.61958  0.77255  0.48576  0.95510
     45   2.76923  4.91563  2.95818  2.54890  4.27723  3.40189  3.65708  3.76287  2.20035  3.30314  4.15883  2.02358  3.87735  2.81989  1.80775  2.79057  3.02287  3.41380  5.40068  4.10407     46 r x - -
          2.68618  4.42225  2.77519  2.73123  3.46354  2.40513  3.72494  3.29354  2.67741  2.69355  4.24690  2.90347  2.73739  3.18146  2.89801  2.37887  2.77519  2.98518  4.58477  3.61503
          0.02974  3.92590  4.64824  0.61958  0.77255  0.48576  0.95510
     46   2.34530  4.28243  3.24385  2.91753  4.07752  3.06828  4.02193  3.38389  2.91560  3.11808  4.01979  3.20953  2.01687  3.27451  3.24707  2.50749  1.80498  2.99322  5.43903  4.19660     47 t x - -
          2.68618  4.42225  2.77519  2.73123  3.46354  2.40513  3.72494  3.29354  2.67741  2.69355  4.24690  2.90347  2.73739  3.18146  2.89801  2.37887  2.77519  2.98518  4.58477  3.61503
          0.02974  3.92590  4.64824  0.61958  0.77255  0.48576  0.95510
     47   1.47877  4.13088  3.37487  3.09853  4.19963  2.91859  4.16919  3.54107  3.14624  3.29481  4.15189  3.26176  3.66282  3.44836  3.45158  1.57520  2.68039  3.04556  5.56642  4.34091     48 a x - -
          2.68618  4.42225  2.77519  2.73123  3.46354  2.40513  3.72494  3.29354  2.67741  2.69355  4.24690  2.90347  2.73739  3.18146  2.89801  2.37887  2.77519  2.98518  4.58477  3.61503
          0.02974  3.92590  4.64824  0.61958  0.77255  0.48576  0.95510
     48   2.31075  4.28810  3.12350  2.85204  4.19470  3.00339  4.02130  3.64590  2.93292  3.31240  4.16298  3.15117  2.00143  3.26519  3.28121  1.64150  2.75550  3.16548  5.52120  4.25294     49 s x - -
          2.68618  4.42225  2.77519  2.73123  3.46354  2.40513  3.72494  3.29354  2.67741  2.69355  4.24690  2.90347  2.73739  3.18146  2.89801  2.37887  2.77519  2.98518  4.58477  3.61503
          0.02974  3.92590  4.64824  0.61958  0.77255  0.48576  0.95510
     49   2.62272  4.61141  3.25393  2.74908  4.07573  3.35756  3.74538  3.41225  2.32447  3.05814  3.95510  3.14638  3.86192  2.93606  1.84956  2.72488  2.00041  3.09863  5.31061  4.06363     50 r x - -
          2.68618  4.42225  2.77519  2.73123  3.46354  2.40513  3.72494  3.29354  2.67741  2.69355  4.24690  2.90347  2.73739  3.18146  2.89801  2.37887  2.77519  2.98518  4.58477  3.61503
          0.02974  3.92590  4.64824  0.61958  0.77255  0.48576  0.95510
     50   2.60239  4.64737  2.90060  2.57597  3.78321  3.27901  2.22708  3.54926  2.55917  3.15026  4.02532  3.02460  3.82459  2.98082  2.92172  1.89083  2.91841  3.20142  5.16255  3.73889     51 s x - -
          2.68618  4.42225  2.77519  2.73123  3.46354  2.40513  3.72494  3.29354  2.67741  2.69355  4.24690  2.90347  2.73739  3.18146  2.89801  2.37887  2.77519  2.98518  4.58477  3.61503
          0.02974  3.92590  4.64824  0.61958  0.77255  0.48576  0.95510
     51   3.43255  4.74099  4.43679  4.07888  1.15171  4.23829  3.48525  3.10931  3.93774  2.46668  3.72562  3.96240  4.56244  3.98176  4.02418  3.60127  3.66159  3.04202  3.65811  1.59230     52 f x - -
          2.68618  4.42225  2.77519  2.73123  3.46354  2.40513  3.72494  3.29354  2.67741  2.69355  4.24690  2.90347  2.73739  3.18146  2.89801  2.37887  2.77519  2.98518  4.58477  3.61503
          0.02974  3.92590  4.64824  0.61958  0.77255  0.48576  0.95510
     52   2.44153  4.28672  3.47555  3.22997  4.01607  3.12424  4.24321  3.14971  3.17400  3.01131  4.05837  3.43083  3.83218  3.56614  3.43015  2.64338  1.08450  2.83898  5.44918  4.23269     53 t x - -
          2.68618  4.42225  2.77519  2.73123  3.46354  2.40513  3.72494  3.29354  2.67741  2.69355  4.24690  2.90347  2.73739  3.18146  2.89801  2.37887  2.77519  2.98518  4.58477  3.61503
          0.02974  3.92590  4.64824  0.61958  0.77255  0.48576  0.95510
     53   2.61002  4.29864  3.73418  3.27579  3.58208  3.52588  4.18271  1.99156  3.15402  2.38181  3.50619  3.56816  4.05462  3.51510  3.44410  2.90295  1.72769  2.18171  5.20362  3.96262     54 t x - -
          2.68618  4.42225  2.77519  2.73123  3.46354  2.40513  3.72494  3.29354  2.67741  2.69355  4.24690  2.90347  2.73739  3.18146  2.89801  2.37887  2.77519  2.98518  4.58477  3.61503
          0.02974  3.92590  4.64824  0.61958  0.77255  0.48576  0.95510
     54   1.95160  4.38433  2.97015  2.67896  4.20997  3.05336  3.91201  3.63188  2.80666  3.28598  4.11550  2.36336  3.70747  3.12388  3.20120  1.73595  2.76615  3.17528  5.51389  4.22547     55 s x - -
          2.68618  4.42225  2.77519  2.73123  3.46354  2.40513  3.72494  3.29354  2.67741  2.69355  4.24690  2.90347  2.73739  3.18146  2.89801  2.37887  2.77519  2.98518  4.58477  3.61503
          0.02974  3.92590  4.64824  0.61958  0.77255  0.48576  0.95510
     55   3.32640  4.71248  4.31194  4.03654  0.92821  4.00375  3.90108  2.84346  3.94221  2.20119  3.56570  4.07941  4.46111  4.09546  4.04875  3.59362  3.62754  2.83808  4.13426  2.49456     56 f x - -
          2.68618  4.42225  2.77519  2.73123  3.46354  2.40513  3.72494  3.29354  2.67741  2.69355  4.24690  2.90347  2.73739  3.18146  2.89801  2.37887  2.77519  2.98518  4.58477  3.61503
          0.02974  3.92590  4.64824  0.61958  0.77255  0.48576  0.95510
     56   2.42654  4.46875  2.83491  2.62321  4.21906  3.06620  3.91025  3.73686  2.80079  3.37672  4.22168  2.30914  3.73231  3.13243  3.18542  1.46805  2.83729  3.27270  5.53039  4.19632     57 s x - -
          2.68618  4.42225  2.77519  2.73123  3.46354  2.40513  3.72494  3.29354  2.67741  2.69355  4.24690  2.90347  2.73739  3.18146  2.89801  2.37887  2.77519  2.98518  4.58477  3.61503
          0.02974  3.92590  4.64824  0.61958  0.77255  0.48576  0.95510
     57   2.44153  4.28672  3.47555  3.22997  4.01607  3.12424  4.24321  3.14971  3.17400  3.01131  4.05837  3.43083  3.83218  3.56614  3.43015  2.64338  1.08450  2.83898  5.44918  4.23269     58 t x - -
          2.68618  4.42225  2.77519  2.73123  3.46354  2.40513  3.72494  3.29354  2.67741  2.69355  4.24690  2.90347  2.73739  3.18146  2.89801  2.37887  2.77519  2.98518  4.58477  3.61503
          0.02974  3.92590  4.64824  0.61958  0.77255  0.48576  0.95510
     58   2.91435  5.45777  1.52868  1.51039  4.74370  3.19554  3.73810  4.25304  2.75012  3.76785  4.62571  2.66450  3.81531  2.90644  3.33730  2.80240  3.20285  3.83577  5.92236  4.42946     59 e x - -
          2.68618  4.42225  2.77519  2.73123  3.46354  2.40513  3.72494  3.29354  2.67741  2.69355  4.24690  2.90347  2.73739  3.18146  2.89801  2.37887  2.77519  2.98518  4.58477  3.61503
          0.02974  3.92590  4.64824  0.61958  0.77255  0.48576  0.95510
     59   2.82268  4.57126  3.43560  3.28226  4.27304  3.25574  4.35541  3.83206  3.34410  3.45316  4.50523  3.58363  0.73404  3.73126  3.58368  2.99181  3.26843  3.47136  5.44507  4.39440     60 p x - -
          2.68618  4.42225  2.77519  2.73123  3.46354  2.40513  3.72494  3.29354  2.67741  2.69355  4.24690  2.90347  2.73739  3.18146  2.89801  2.37887  2.77519  2.98518  4.58477  3.61503
          0.02974  3.92590  4.64824  0.61958  0.77255  0.48576  0.95510
     60   3.17013  4.51783  4.66611  4.14536  3.19102  4.41490  4.77852  1.45870  3.97351  1.25972  3.03090  4.41252  4.66921  4.20643  4.14806  3.78466  3.41330  1.92495  5.20981  4.03631     61 l x - -
          2.68618  4.42225  2.77519  2.73123  3.46354  2.40513  3.72494  3.29354  2.67741  2.69355  4.24690  2.90347  2.73739  3.18146  2.89801  2.37887  2.77519  2.98518  4.58477  3.61503
          0.02974  3.92590  4.64824  0.61958  0.77255  0.48576  0.95510
     61   2.25038  4.21331  3.13316  2.95436  4.32499  1.42353  4.15071  3.79990  3.13243  3.47532  4.31165  3.18930  3.66968  3.41985  3.45812  1.87533  2.73862  3.23577  5.64562  4.40331     62 g x - -
          2.68618  4.42225  2.77519  2.73123  3.46354  2.40513  3.72494  3.29354  2.67741  2.69355  4.24690  2.90347  2.73739  3.18146  2.89801  2.37887  2.77519  2.98518  4.58477  3.61503
          0.02974  3.92590  4.64824  0.61958  0.77255  0.48576  0.95510
     62   3.32438  4.79172  3.91709  3.65644  2.29542  3.89235  3.64374  3.32614  3.51242  2.76631  3.99561  3.78930  4.36493  3.80564  3.68521  3.45578  3.61130  3.19921  3.94125  0.88139     63 y x - -
          2.68618  4.42225  2.77519  2.73123  3.46354  2.40513  3.72494  3.29354  2.67741  2.69355  4.24690  2.90347  2.73739  3.18146  2.89801  2.37887  2.77519  2.98518  4.58477  3.61503
          0.02974  3.92590  4.64824  0.61958  0.77255  0.48576  0.95510
     63   1.54423  4.14229  3.49259  3.16335  4.06438  3.00407  4.17588  3.17550  3.14045  3.06538  3.99156  3.32799  3.72113  3.46531  3.43438  2.44999  1.73257  2.79896  5.48551  4.27269     64 a x - -
          2.68618  4.42225  2.77519  2.73123  3.46354  2.40513  3.72494  3.29354  2.67741  2.69355  4.24690  2.90347  2.73739  3.18146  2.89801  2.37887  2.77519  2.98518  4.58477  3.61503
          0.02974  3.92590  4.64824  0.61958  0.77255  0.48576  0.95510
     64   3.06571  4.90129  3.56181  3.06164  4.26940  3.54358  3.86303  3.81473  2.25902  3.32095  4.31964  3.41735  4.04349  3.08062  0.89984  3.14725  3.32797  3.53635  5.33074  4.18506     65 r x - -
          2.68618  4.42225  2.77519  2.73123  3.46354  2.40513  3.72494  3.29354  2.67741  2.69355  4.24690  2.90347  2.73739  3.18146  2.89801  2.37887  2.77519  2.98518  4.58477  3.61503
          0.02974  3.92590  4.64824  0.61958  0.77255  0.48576  0.95510
     65   2.55085  4.55128  3.04519  2.25425  3.80528  3.38410  3.68374  3.15750  2.52874  2.83795  3.01915  3.02672  3.81563  2.88849  2.94105  2.33135  2.42284  2.87704  5.15069  3.86224     66 e x - -
          2.68618  4.42225  2.77519  2.73123  3.46354  2.40513  3.72494  3.29354  2.67741  2.69355  4.24690  2.90347  2.73739  3.18146  2.89801  2.37887  2.77519  2.98518  4.58477  3.61503
          0.14246  3.92590  2.17991  0.61958  0.77255  0.48576  0.95510
     66   2.71297  4.37947  3.61520  3.06063  2.45646  3.66380  3.80764  2.64772  2.84986  1.92170  3.29600  3.42154  4.03707  3.24130  2.53512  2.95030  2.94821  2.52797  4.64755  3.24697     67 l x - -
          2.68618  4.42225  2.77519  2.73123  3.46354  2.40513  3.72494  3.29354  2.67741  2.69355  4.24690  2.90347  2.73739  3.18146  2.89801  2.37887  2.77519  2.98518  4.58477  3.61503
          0.03323  3.81667  4.53902  0.61958  0.77255  0.43063  1.05011
     67   2.60986  4.45736  3.22919  2.75064  3.43991  3.45697  2.93856  3.02529  2.62276  2.02552  3.60795  3.17237  3.89462  3.03304  2.96091  2.33466  2.86621  2.78330  4.89163  3.52760     68 l x - -
          2.68618  4.42225  2.77519  2.73123  3.46354  2.40513  3.72494  3.29354  2.67741  2.69355  4.24690  2.90347  2.73739  3.18146  2.89801  2.37887  2.77519  2.98518  4.58477  3.61503
          0.02974  3.92590  4.64824  0.61958  0.77255  0.48576  0.95510
     68   2.65156  4.66753  3.12538  2.71963  4.24329  1.93443  3.79514  3.69423  2.40627  3.28014  4.14565  3.13089  3.84851  2.98647  1.75512  2.73544  2.97312  3.31988  5.40441  4.17217     69 r x - -
          2.68618  4.42225  2.77519  2.73123  3.46354  2.40513  3.72494  3.29354  2.67741  2.69355  4.24690  2.90347  2.73739  3.18146  2.89801  2.37887  2.77519  2.98518  4.58477  3.61503
          0.02974  3.92590  4.64824  0.61958  0.77255  0.48576  0.95510
     69   2.78133  5.20558  1.65865  2.14130  4.60602  2.45411  3.72612  4.11115  2.69709  3.63887  4.46965  2.17695  3.78781  2.89014  3.25469  2.71825  3.08239  3.68242  5.80655  4.34918     70 d x - -
          2.68618  4.42225  2.77519  2.73123  3.46354  2.40513  3.72494  3.29354  2.67741  2.69355  4.24690  2.90347  2.73739  3.18146  2.89801  2.37887  2.77519  2.98518  4.58477  3.61503
          0.02974  3.92590  4.64824  0.61958  0.77255  0.48576  0.95510
     70   2.40886  4.35914  3.10950  2.89375  4.31881  1.65716  4.10025  3.79115  3.04528  3.43983  4.29994  3.20807  1.81161  3.35890  3.38855  2.55313  2.85916  3.29589  5.56835  4.37546     71 g x - -
          2.68618  4.42225  2.77519  2.73123  3.46354  2.40513  3.72494  3.29354  2.67741  2.69355  4.24690  2.90347  2.73739  3.18146  2.89801  2.37887  2.77519  2.98518  4.58477  3.61503
          0.02974  3.92590  4.64824  0.61958  0.77255  0.48576  0.95510
     71   2.82268  4.57126  3.43560  3.28226  4.27304  3.25574  4.35541  3.83206  3.34410  3.45316  4.50523  3.58363  0.73404  3.73126  3.58368  2.99181  3.26843  3.47136  5.44507  4.39440     72 p x - -
          2.68618  4.42225  2.77519  2.73123  3.46354  2.40513  3.72494  3.29354  2.67741  2.69355  4.24690  2.90347  2.73739  3.18146  2.89801  2.37887  2.77519  2.98518  4.58477  3.61503
          0.02974  3.92590  4.64824  0.61958  0.77255  0.48576  0.95510
     72   3.43079  4.75909  4.36499  3.98208  1.95048  4.19226  3.42481  3.30058  3.76527  2.69188  3.88188  3.89115  4.52498  3.89353  3.87560  3.55685  3.65445  3.17776  1.89576  1.30645     73 y x - -
          2.68618  4.42225  2.77519  2.73123  3.46354  2.40513  3.72494  3.29354  2.67741  2.69355  4.24690  2.90347  2.73739  3.18146  2.89801  2.37887  2.77519  2.98518  4.58477  3.61503
          0.02974  3.92590  4.64824  0.61958  0.77255  0.48576  0.95510
     73   2.19652  4.71907  2.73650  1.83924  4.15747  3.26174  3.72677  3.47246  2.56026  3.16084  4.01496  2.92281  3.78999  2.90245  2.99461  2.63657  2.38471  3.13466  5.43717  4.10792     74 e x - -
          2.68618  4.42225  2.77519  2.73123  3.46354  2.40513  3.72494  3.29354  2.67741  2.69355  4.24690  2.90347  2.73739  3.18146  2.89801  2.37887  2.77519  2.98518  4.58477  3.61503
          0.02974  3.92590  4.64824  0.61958  0.77255  0.48576  0.95510
     74   2.57798  4.48677  3.31654  2.76787  3.81315  3.41131  3.76451  3.03802  2.48144  2.78934  3.71076  3.17679  3.87299  2.98500  2.06540  2.71990  2.39756  2.34575  5.16868  3.91689     75 r x - -
          2.68618  4.42225  2.77519  2.73123  3.46354  2.40513  3.72494  3.29354  2.67741  2.69355  4.24690  2.90347  2.73739  3.18146  2.89801  2.37887  2.77519  2.98518  4.58477  3.61503
          0.02974  3.92590  4.64824  0.61958  0.77255  0.48576  0.95510
     75   0.93945  4.21881  3.51687  3.31054  4.10559  3.04193  4.32627  3.23911  3.32817  3.11826  4.14418  3.44664  3.78619  3.66443  3.57506  2.56862  2.84967  2.88427  5.52742  4.33359     76 a x - -
          2.68618  4.42225  2.77519  2.73123  3.46354  2.40513  3.72494  3.29354  2.67741  2.69355  4.24690  2.90347  2.73739  3.18146  2.89801  2.37887  2.77519  2.98518  4.58477  3.61503
          0.02974  3.92590  4.64824  0.61958  0.77255  0.48576  0.95510
     76   2.73179  4.50206  3.41652  3.32264  4.46420  0.65123  4.43976  4.07671  3.51119  3.72417  4.70027  3.58077  3.89492  3.83110  3.74148  2.90522  3.21718  3.59471  5.54536  4.56787     77 G x - -
          2.68618  4.42225  2.77519  2.73123  3.46354  2.40513  3.72494  3.29354  2.67741  2.69355  4.24690  2.90347  2.73739  3.18146  2.89801  2.37887  2.77519  2.98518  4.58477  3.61503
          0.02974  3.92590  4.64824  0.61958  0.77255  0.48576  0.95510
     77   2.76776  4.76618  2.73804  2.62886  4.13807  3.21982  3.96420  3.85988  2.87232  3.50067  4.45556  1.06687  3.87427  3.23700  3.22884  2.83287  3.15135  3.47669  5.43786  4.08252     78 n x - -
          2.68618  4.42225  2.77519  2.73123  3.46354  2.40513  3.72494  3.29354  2.67741  2.69355  4.24690  2.90347  2.73739  3.18146  2.89801  2.37887  2.77519  2.98518  4.58477  3.61503
          0.02974  3.92590  4.64824  0.61958  0.77255  0.48576  0.95510
     78   2.24581  4.18235  3.32848  3.01696  4.13261  2.97519  4.09247  3.46937  3.02538  3.21701  4.08269  3.23467  3.68876  3.35908  3.34222  1.63040  1.73654  3.01633  5.49744  4.25815     79 s x - -
          2.68618  4.42225  2.77519  2.73123  3.46354  2.40513  3.72494  3.29354  2.67741  2.69355  4.24690  2.90347  2.73739  3.18146  2.89801  2.37887  2.77519  2.98518  4.58477  3.61503
          0.02974  3.92590  4.64824  0.61958  0.77255  0.48576  0.95510
     79   2.64115  4.36327  3.53019  3.15527  3.50020  2.52475  4.06296  2.76456  3.04981  1.39325  3.56359  3.46898  3.98690  3.43179  3.32384  2.87736  2.97516  2.58921  5.05547  3.78147     80 l x - -
          2.68618  4.42225  2.77519  2.73123  3.46354  2.40513  3.72494  3.29354  2.67741  2.69355  4.24690  2.90347  2.73739  3.18146  2.89801  2.37887  2.77519  2.98518  4.58477  3.61503
          0.02974  3.92590  4.64824  0.61958  0.77255  0.48576  0.95510
     80   3.21516  4.66155  4.27524  3.91527  3.15612  4.04997  4.55423  2.36302  3.68249  0.81214  3.16228  4.18556  4.47610  4.03804  3.84985  3.62696  3.50696  2.41424  5.05486  3.79054     81 l x - -
          2.68618  4.42225  2.77519  2.73123  3.46354  2.40513  3.72494  3.29354  2.67741  2.69355  4.24690  2.90347  2.73739  3.18146  2.89801  2.37887  2.77519  2.98518  4.58477  3.61503
          0.02974  3.92590  4.64824  0.61958  0.77255  0.48576  0.95510
     81   2.78783  5.00745  2.63890  2.39204  4.36545  3.32496  3.68885  3.84245  1.98091  3.39953  4.25692  1.69520  3.85317  2.85653  2.70410  2.78065  3.05793  3.48095  5.52012  4.17913     82 n x - -
          2.68618  4.42225  2.77519  2.73123  3.46354  2.40513  3.72494  3.29354  2.67741  2.69355  4.24690  2.90347  2.73739  3.18146  2.89801  2.37887  2.77519  2.98518  4.58477  3.61503
          0.02974  3.92590  4.64824  0.61958  0.77255  0.48576  0.95510
     82   3.23574  4.70096  4.06987  3.61274  2.05974  4.04827  2.51040  3.27485  3.42764  2.73731  3.84344  3.70688  4.38651  3.65151  3.63052  3.36060  3.45586  3.10934  2.01850  1.65189     83 y x - -
          2.68618  4.42225  2.77519  2.73123  3.46354  2.40513  3.72494  3.29354  2.67741  2.69355  4.24690  2.90347  2.73739  3.18146  2.89801  2.37887  2.77519  2.98518  4.58477  3.61503
          0.02974  3.92590  4.64824  0.61958  0.77255  0.48576  0.95510
     83   3.06571  4.90129  3.56181  3.06164  4.26940  3.54358  3.86303  3.81473  2.25902  3.32095  4.31964  3.41735  4.04349  3.08062  0.89984  3.14725  3.32797  3.53635  5.33074  4.18506     84 r x - -
          2.68618  4.42225  2.77519  2.73123  3.46354  2.40513  3.72494  3.29354  2.67741  2.69355  4.24690  2.90347  2.73739  3.18146  2.89801  2.37887  2.77519  2.98518  4.58477  3.61503
          0.02974  3.92590  4.64824  0.61958  0.77255  0.48576  0.95510
     84   2.74023  4.53378  3.35453  2.88663  3.53960  3.59576  3.87475  1.98674  2.67481  2.40246  3.51119  3.31006  4.01800  2.15294  2.98298  2.92537  2.99069  2.57125  5.07774  3.79362     85 i x - -
          2.68618  4.42225  2.77519  2.73123  3.46354  2.40513  3.72494  3.29354  2.67741  2.69355  4.24690  2.90347  2.73739  3.18146  2.89801  2.37887  2.77519  2.98518  4.58477  3.61503
          0.02974  3.92590  4.64824  0.61958  0.77255  0.48576  0.95510
     85   3.47077  4.76432  4.45638  4.10569  1.32513  4.25805  3.45231  3.17733  3.96383  2.53700  3.78742  3.96229  4.57835  3.99163  4.04266  3.61879  3.69705  3.09888  3.61732  1.31162     86 y x - -
          2.68618  4.42225  2.77519  2.73123  3.46354  2.40513  3.72494  3.29354  2.67741  2.69355  4.24690  2.90347  2.73739  3.18146  2.89801  2.37887  2.77519  2.98518  4.58477  3.61503
          0.02974  3.92590  4.64824  0.61958  0.77255  0.48576  0.95510
     86   2.99825  5.12033  2.51021  0.95178  4.47324  3.30850  3.89983  3.93774  2.78707  3.54625  4.51783  2.96329  3.91559  3.11431  3.20151  2.97517  3.30286  3.61604  5.63475  4.35692     87 e x - -
          2.68618  4.42225  2.77519  2.73123  3.46354  2.40513  3.72494  3.29354  2.67741  2.69355  4.24690  2.90347  2.73739  3.18146  2.89801  2.37887  2.77519  2.98518  4.58477  3.61503
          0.02974  3.92590  4.64824  0.61958  0.77255  0.48576  0.95510
     87   2.61097  4.76657  2.48712  2.44085  4.03861  3.37314  3.63789  3.40676  2.39331  3.04937  3.89724  2.94579  3.80837  2.80054  2.15105  2.65205  2.85786  2.60476  5.30415  3.97697     88 r x - -
          2.68618  4.42225  2.77519  2.73123  3.46354  2.40513  3.72494  3.29354  2.67741  2.69355  4.24690  2.90347  2.73739  3.18146  2.89801  2.37887  2.77519  2.98518  4.58477  3.61503
          0.02974  3.92590  4.64824  0.61958  0.77255  0.48576  0.95510
     88   2.59090  4.48815  3.25188  2.71912  2.78906  3.44041  3.70429  3.09270  2.53951  2.74809  3.65129  3.14668  3.87230  2.97484  2.14013  2.37076  2.84765  2.83537  4.95685  3.60789     89 r x - -
          2.68618  4.42225  2.77519  2.73123  3.46354  2.40513  3.72494  3.29354  2.67741  2.69355  4.24690  2.90347  2.73739  3.18146  2.89801  2.37887  2.77519  2.98518  4.58477  3.61503
          0.26242  3.92590  1.55548  0.61958  0.77255  0.48576  0.95510
     89   2.82339  4.65803  3.29766  2.85790  3.96868  3.33294  3.72490  3.50555  2.20745  3.05386  4.06754  3.22658  3.85190  2.96177  1.28048  2.92091  3.10655  3.23919  5.12715  3.94191     90 r . - -
          2.68618  4.42225  2.77519  2.73123  3.46354  2.40513  3.72494  3.29354  2.67741  2.69355  4.24690  2.90347  2.73739  3.18146  2.89801  2.37887  2.77519  2.98518  4.58477  3.61503
          0.03739  3.70086  4.42321  0.61958  0.77255  0.38894  1.13250
     90   2.45771  4.50814  3.02234  2.63412  4.16706  2.07711  3.79667  3.59631  2.55480  3.21203  4.04392  3.04434  3.75462  2.98644  2.38601  2.10755  2.81211  3.18834  5.42214  4.13897     91 g x - -
          2.68618  4.42225  2.77519  2.73123  3.46354  2.40513  3.72494  3.29354  2.67741  2.69355  4.24690  2.90347  2.73739  3.18146  2.89801  2.37887  2.77519  2.98518  4.58477  3.61503
          0.02974  3.92590  4.64824  0.61958  0.77255  0.48576  0.95510
     91   3.04663  4.40118  4.64249  4.15474  3.46654  4.31796  4.88248  1.18542  4.02401  1.96804  3.29107  4.38963  4.65639  4.30292  4.23095  3.70767  3.31954  1.45861  5.42880  4.22007     92 i x - -
          2.68618  4.42225  2.77519  2.73123  3.46354  2.40513  3.72494  3.29354  2.67741  2.69355  4.24690  2.90347  2.73739  3.18146  2.89801  2.37887  2.77519  2.98518  4.58477  3.61503
          0.02974  3.92590  4.64824  0.61958  0.77255  0.48576  0.95510
     92   1.44788  4.15449  3.31316  3.08428  4.26821  1.72700  4.19687  3.61891  3.19214  3.36351  4.21988  3.26098  3.66983  3.47869  3.49865  2.39858  2.70984  3.10522  5.61047  4.40536     93 a x - -
          2.68618  4.42225  2.77519  2.73123  3.46354  2.40513  3.72494  3.29354  2.67741  2.69355  4.24690  2.90347  2.73739  3.18146  2.89801  2.37887  2.77519  2.98518  4.58477  3.61503
          0.02974  3.92590  4.64824  0.61958  0.77255  0.48576  0.95510
     93   2.48653  4.42547  3.07842  2.68802  3.67612  2.19353  3.78691  3.25047  2.72325  2.91695  3.79070  3.09971  3.80105  3.05964  3.10597  2.20286  2.81027  2.93433  5.08933  2.79555     94 g x - -
          2.68618  4.42225  2.77519  2.73123  3.46354  2.40513  3.72494  3.29354  2.67741  2.69355  4.24690  2.90347  2.73739  3.18146  2.89801  2.37887  2.77519  2.98518  4.58477  3.61503
          0.02974  3.92590  4.64824  0.61958  0.77255  0.48576  0.95510
     94   3.19612  4.55967  4.63536  4.11464  3.13221  4.40516  4.74302  1.71075  3.93130  1.07012  2.97699  4.39201  4.65597  4.16270  4.10465  3.77511  3.43761  2.03548  5.16441  3.99446     95 l x - -
          2.68618  4.42225  2.77519  2.73123  3.46354  2.40513  3.72494  3.29354  2.67741  2.69355  4.24690  2.90347  2.73739  3.18146  2.89801  2.37887  2.77519  2.98518  4.58477  3.61503
          0.02974  3.92590  4.64824  0.61958  0.77255  0.48576  0.95510
     95   2.66523  4.89266  2.91411  2.43002  4.21841  3.39410  3.59874  3.63507  2.24317  3.19224  4.01086  2.49271  3.81788  2.34684  2.29974  2.67783  2.46680  3.29047  5.37540  4.06131     96 k x - -
          2.68618  4.42225  2.77519  2.73123  3.46354  2.40513  3.72494  3.29354  2.67741  2.69355  4.24690  2.90347  2.73739  3.18146  2.89801  2.37887  2.77519  2.98518  4.58477  3.61503
          0.02974  3.92590  4.64824  0.61958  0.77255  0.48576  0.95510
     96   2.24550  4.18241  3.32789  3.01656  4.13393  2.97470  4.09255  3.47136  3.02539  3.21850  4.08391  3.23430  3.68844  3.35895  3.34239  1.61817  1.74959  3.01762  5.49844  4.25907     97 s x - -
          2.68618  4.42225  2.77519  2.73123  3.46354  2.40513  3.72494  3.29354  2.67741  2.69355  4.24690  2.90347  2.73739  3.18146  2.89801  2.37887  2.77519  2.98518  4.58477  3.61503
          0.02974  3.92590  4.64824  0.61958  0.77255  0.48576  0.95510
     97   2.85021  4.37795  4.19922  3.86394  3.58915  3.77911  4.65643  2.04793  3.73253  2.26687  3.54613  4.04520  4.33659  4.08845  3.93989  3.28594  3.21042  0.96018  5.38263  4.11759     98 v x - -
          2.68618  4.42225  2.77519  2.73123  3.46354  2.40513  3.72494  3.29354  2.67741  2.69355  4.24690  2.90347  2.73739  3.18146  2.89801  2.37887  2.77519  2.98518  4.58477  3.61503
          0.02974  3.92590  4.64824  0.61958  0.77255  0.48576  0.95510
     98   3.17136  4.51940  4.66596  4.14494  3.18825  4.41519  4.77757  1.46860  3.97294  1.25025  3.02793  4.41244  4.66893  4.20513  4.14722  3.78478  3.41434  1.92941  5.20787  4.03514     99 l x - -
          2.68618  4.42225  2.77519  2.73123  3.46354  2.40513  3.72494  3.29354  2.67741  2.69355  4.24690  2.90347  2.73739  3.18146  2.89801  2.37887  2.77519  2.98518  4.58477  3.61503
          0.02974  3.92590  4.64824  0.61958  0.77255  0.48576  0.95510
     99   2.91364  5.45662  1.53933  1.50164  4.74265  3.19583  3.73771  4.25179  2.74894  3.76664  4.62424  2.66483  3.81520  2.90593  3.33566  2.80192  3.20198  3.83461  5.92116  4.42862    100 e x - -
          2.68618  4.42225  2.77519  2.73123  3.46354  2.40513  3.72494  3.29354  2.67741  2.69355  4.24690  2.90347  2.73739  3.18146  2.89801  2.37887  2.77519  2.98518  4.58477  3.61503
          0.02974  3.92590  4.64824  0.61958  0.77255  0.48576  0.95510
    100   2.85021  4.37795  4.19922  3.86394  3.58915  3.77911  4.65643  2.04793  3.73253  2.26687  3.54613  4.04520  4.33659  4.08845  3.93989  3.28594  3.21042  0.96018  5.38263  4.11759    101 v x - -
          2.68618  4.42225  2.77519  2.73123  3.46354  2.40513  3.72494  3.29354  2.67741  2.69355  4.24690  2.90347  2.73739  3.18146  2.89801  2.37887  2.77519  2.98518  4.58477  3.61503
          0.02974  3.92590  4.64824  0.61958  0.77255  0.48576  0.95510
    101   0.93945  4.21881  3.51687  3.31054  4.10559  3.04193  4.32627  3.23911  3.32817  3.11826  4.14418  3.44664  3.78619  3.66443  3.57506  2.56862  2.84967  2.88427  5.52742  4.33359    102 a x - -
          2.68618  4.42225  2.77519  2.73123  3.46354  2.40513  3.72494  3.29354  2.67741  2.69355  4.24690  2.90347  2.73739  3.18146  2.89801  2.37887  2.77519  2.98518  4.58477  3.61503
          0.02974  3.92590  4.64824  0.61958  0.77255  0.48576  0.95510
    102   2.82268  4.57126  3.43560  3.28226  4.27304  3.25574  4.35541  3.83206  3.34410  3.45316  4.50523  3.58363  0.73404  3.73126  3.58368  2.99181  3.26843  3.47136  5.44507  4.39440    103 p x - -
          2.68618  4.42225  2.77519  2.73123  3.46354  2.40513  3.72494  3.29354  2.67741  2.69355  4.24690  2.90347  2.73739  3.18146  2.89801  2.37887  2.77519  2.98518  4.58477  3.61503
          0.02974  3.92590  4.64824  0.61958  0.77255  0.48576  0.95510
    103   2.82268  4.57126  3.43560  3.28226  4.27304  3.25574  4.35541  3.83206  3.34410  3.45316  4.50523  3.58363  0.73404  3.73126  3.58368  2.99181  3.26843  3.47136  5.44507  4.39440    104 p x - -
          2.68618  4.42225  2.77519  2.73123  3.46354  2.40513  3.72494  3.29354  2.67741  2.69355  4.24690  2.90347  2.73739  3.18146  2.89801  2.37887  2.77519  2.98518  4.58477  3.61503
          0.02974  3.92590  4.64824  0.61958  0.77255  0.48576  0.95510
    104   2.85064  5.29724  1.57726  2.12446  4.61752  3.18871  3.74588  4.16799  2.74456  3.70175  4.55593  1.80749  3.80745  2.92051  3.30864  2.76976  3.15287  3.74797  5.83336  4.35478    105 d x - -
          2.68618  4.42225  2.77519  2.73123  3.46354  2.40513  3.72494  3.29354  2.67741  2.69355  4.24690  2.90347  2.73739  3.18146  2.89801  2.37887  2.77519  2.98518  4.58477  3.61503
          0.02974  3.92590  4.64824  0.61958  0.77255  0.48576  0.95510
    105   2.73179  4.50206  3.41652  3.32264  4.46420  0.65123  4.43976  4.07671  3.51119  3.72417  4.70027  3.58077  3.89492  3.83110  3.74148  2.90522  3.21718  3.59471  5.54536  4.56787    106 G x - -
          2.68618  4.42225  2.77519  2.73123  3.46354  2.40513  3.72494  3.29354  2.67741  2.69355  4.24690  2.90347  2.73739  3.18146  2.89801  2.37887  2.77519  2.98518  4.58477  3.61503
          0.02974  3.92590  4.64824  0.61958  0.77255  0.48576  0.95510
    106   3.05376  4.86186  3.17823  2.94350  3.32238  3.49285  1.03464  3.76494  2.78511  3.25223  4.29929  3.35069  4.04830  3.31041  3.04764  3.12394  3.35891  3.49903  4.78674  3.27172    107 h x - -
          2.68618  4.42225  2.77519  2.73123  3.46354  2.40513  3.72494  3.29354  2.67741  2.69355  4.24690  2.90347  2.73739  3.18146  2.89801  2.37887  2.77519  2.98518  4.58477  3.61503
          0.02974  3.92590  4.64824  0.61958  0.77255  0.48576  0.95510
    107   2.62750  4.84193  2.89797  2.42664  4.19565  2.74332  3.61474  3.61703  2.29802  3.18273  3.99935  2.92876  2.92374  2.40603  2.31967  2.64877  2.87504  3.26550  5.37654  4.05748    108 k x - -
          2.68618  4.42225  2.77519  2.73123  3.46354  2.40513  3.72494  3.29354  2.67741  2.69355  4.24690  2.90347  2.73739  3.18146  2.89801  2.37887  2.77519  2.98518  4.58477  3.61503
          0.02974  3.92590  4.64824  0.61958  0.77255  0.48576  0.95510
    108   0.93945  4.21881  3.51687  3.31054  4.10559  3.04193  4.32627  3.23911  3.32817  3.11826  4.14418  3.44664  3.78619  3.66443  3.57506  2.56862  2.84967  2.88427  5.52742  4.33359    109 a x - -
          2.68618  4.42225  2.77519  2.73123  3.46354  2.40513  3.72494  3.29354  2.67741  2.69355  4.24690  2.90347  2.73739  3.18146  2.89801  2.37887  2.77519  2.98518  4.58477  3.61503
          0.02974  3.92590  4.64824  0.61958  0.77255  0.48576  0.95510
    109   3.17136  4.51940  4.66596  4.14494  3.18825  4.41519  4.77757  1.46860  3.97294  1.25025  3.02793  4.41244  4.66893  4.20513  4.14722  3.78478  3.41434  1.92941  5.20787  4.03514    110 l x - -
          2.68618  4.42225  2.77519  2.73123  3.46354  2.40513  3.72494  3.29354  2.67741  2.69355  4.24690  2.90347  2.73739  3.18146  2.89801  2.37887  2.77519  2.98518  4.58477  3.61503
          0.02974  3.92590  4.64824  0.61958  0.77255  0.48576  0.95510
    110   1.83648  4.55300  3.00819  2.65649  3.78612  3.28253  2.23028  3.38191  2.60773  3.02943  3.92703  3.08282  3.82917  3.02946  2.95808  2.67482  2.89179  3.06254  5.16993  3.79872    111 a x - -
          2.68618  4.42225  2.77519  2.73123  3.46354  2.40513  3.72494  3.29354  2.67741  2.69355  4.24690  2.90347  2.73739  3.18146  2.89801  2.37887  2.77519  2.98518  4.58477  3.61503
          0.02974  3.92590  4.64824  0.61958  0.77255  0.48576  0.95510
    111   2.76776  4.76618  2.73804  2.62886  4.13807  3.21982  3.96420  3.85988  2.87232  3.50067  4.45556  1.06687  3.87427  3.23700  3.22884  2.83287  3.15135  3.47669  5.43786  4.08252    112 n x - -
          2.68618  4.42225  2.77519  2.73123  3.46354  2.40513  3.72494  3.29354  2.67741  2.69355  4.24690  2.90347  2.73739  3.18146  2.89801  2.37887  2.77519  2.98518  4.58477  3.61503
          0.02974  3.92590  4.64824  0.61958  0.77255  0.48576  0.95510
    112   3.32438  4.79172  3.91709  3.65644  2.29542  3.89235  3.64374  3.32614  3.51242  2.76631  3.99561  3.78930  4.36493  3.80564  3.68521  3.45578  3.61130  3.19921  3.94125  0.88139    113 y x - -
          2.68618  4.42225  2.77519  2.73123  3.46354  2.40513  3.72494  3.29354  2.67741  2.69355  4.24690  2.90347  2.73739  3.18146  2.89801  2.37887  2.77519  2.98518  4.58477  3.61503
          0.02974  3.92590  4.64824  0.61958  0.77255  0.48576  0.95510
    113   2.99825  5.12033  2.51021  0.95178  4.47324  3.30850  3.89983  3.93774  2.78707  3.54625  4.51783  2.96329  3.91559  3.11431  3.20151  2.97517  3.30286  3.61604  5.63475  4.35692    114 e x - -
          2.68618  4.42225  2.77519  2.73123  3.46354  2.40513  3.72494  3.29354  2.67741  2.69355  4.24690  2.90347  2.73739  3.18146  2.89801  2.37887  2.77519  2.98518  4.58477  3.61503
          0.02974  3.92590  4.64824  0.61958  0.77255  0.48576  0.95510
    114   3.07268  4.47653  4.41152  4.02930  3.41023  4.12411  4.74749  1.01414  3.85847  1.98532  3.33725  4.26715  4.55017  4.20124  4.04893  3.62454  3.37089  1.84803  5.31213  4.05505    115 i x - -
          2.68618  4.42225  2.77519  2.73123  3.46354  2.40513  3.72494  3.29354  2.67741  2.69355  4.24690  2.90347  2.73739  3.18146  2.89801  2.37887  2.77519  2.98518  4.58477  3.61503
          0.02974  3.92590  4.64824  0.61958  0.77255  0.48576  0.95510
    115   2.99825  5.12033  2.51021  0.95178  4.47324  3.30850  3.89983  3.93774  2.78707  3.54625  4.51783  2.96329  3.91559  3.11431  3.20151  2.97517  3.30286  3.61604  5.63475  4.35692    116 e x - -
          2.68618  4.42225  2.77519  2.73123  3.46354  2.40513  3.72494  3.29354  2.67741  2.69355  4.24690  2.90347  2.73739  3.18146  2.89801  2.37887  2.77519  2.98518  4.58477  3.61503
          0.02974  3.92590  4.64824  0.61958  0.77255  0.48576  0.95510
    116   3.01157  4.37842  4.59417  4.10439  3.50869  4.27190  4.85003  1.53282  3.98058  2.04107  3.33880  4.34123  4.62644  4.26931  4.19919  3.65781  3.28778  1.12101  5.43925  4.21904    117 v x - -
          2.68618  4.42225  2.77519  2.73123  3.46354  2.40513  3.72494  3.29354  2.67741  2.69355  4.24690  2.90347  2.73739  3.18146  2.89801  2.37887  2.77519  2.98518  4.58477  3.61503
          0.02974  3.92590  4.64824  0.61958  0.77255  0.48576  0.95510
    117   3.06571  4.90129  3.56181  3.06164  4.26940  3.54358  3.86303  3.81473  2.25902  3.32095  4.31964  3.41735  4.04349  3.08062  0.89984  3.14725  3.32797  3.53635  5.33074  4.18506    118 r x - -
          2.68618  4.42225  2.77519  2.73123  3.46354  2.40513  3.72494  3.29354  2.67741  2.69355  4.24690  2.90347  2.73739  3.18146  2.89801  2.37887  2.77519  2.98518  4.58477  3.61503
          0.02974  3.92590  4.64824  0.61958  0.77255  0.48576  0.95510
    118   3.06571  4.90129  3.56181  3.06164  4.26940  3.54358  3.86303  3.81473  2.25902  3.32095  4.31964  3.41735  4.04349  3.08062  0.89984  3.14725  3.32797  3.53635  5.33074  4.18506    119 r x - -
          2.68618  4.42225  2.77519  2.73123  3.46354  2.40513  3.72494  3.29354  2.67741  2.69355  4.24690  2.90347  2.73739  3.18146  2.89801  2.37887  2.77519  2.98518  4.58477  3.61503
          0.02974  3.92590  4.64824  0.61958  0.77255  0.48576  0.95510
    119   2.09644  4.20389  3.59705  3.13233  3.58906  3.36689  4.03922  1.88878  3.06472  2.56235  3.54046  3.41888  3.91340  3.38545  3.36838  2.26233  2.81019  2.35422  5.09591  3.86555    120 i x - -
          2.68618  4.42225  2.77519  2.73123  3.46354  2.40513  3.72494  3.29354  2.67741  2.69355  4.24690  2.90347  2.73739  3.18146  2.89801  2.37887  2.77519  2.98518  4.58477  3.61503
          0.02974  3.92590  4.64824  0.61958  0.77255  0.48576  0.95510
    120   2.82268  4.57126  3.43560  3.28226  4.27304  3.25574  4.35541  3.83206  3.34410  3.45316  4.50523  3.58363  0.73404  3.73126  3.58368  2.99181  3.26843  3.47136  5.44507  4.39440    121 p x - -
          2.68618  4.42225  2.77519  2.73123  3.46354  2.40513  3.72494  3.29354  2.67741  2.69355  4.24690  2.90347  2.73739  3.18146  2.89801  2.37887  2.77519  2.98518  4.58477  3.61503
          0.02974  3.92590  4.64824  0.61958  0.77255  0.48576  0.95510
    121   2.29611  4.27866  4.22833  3.71644  3.53658  3.93285  4.50738  1.66974  3.62112  2.21967  3.39515  3.97453  4.35491  3.91269  3.87773  3.28686  3.08745  1.37734  5.28481  4.07373    122 v x - -
          2.68618  4.42225  2.77519  2.73123  3.46354  2.40513  3.72494  3.29354  2.67741  2.69355  4.24690  2.90347  2.73739  3.18146  2.89801  2.37887  2.77519  2.98518  4.58477  3.61503
          0.02974  3.92590  4.64824  0.61958  0.77255  0.48576  0.95510
    122   1.48992  4.13141  3.37356  3.09731  4.20037  2.91863  4.16866  3.54242  3.14533  3.29567  4.15260  3.26113  3.66279  3.44754  3.45093  1.56331  2.68055  3.04657  5.56687  4.34114    123 a x - -
          2.68618  4.42225  2.77519  2.73123  3.46354  2.40513  3.72494  3.29354  2.67741  2.69355  4.24690  2.90347  2.73739  3.18146  2.89801  2.37887  2.77519  2.98518  4.58477  3.61503
          0.02974  3.92590  4.64824  0.61958  0.77255  0.48576  0.95510
    123   2.47814  4.50988  2.88288  2.61522  4.14354  3.14638  3.86267  3.52463  2.71030  3.22608  4.09524  1.95816  3.76645  3.07569  3.08916  2.58136  1.90610  3.13815  5.45884  4.14486    124 t x - -
          2.68618  4.42225  2.77519  2.73123  3.46354  2.40513  3.72494  3.29354  2.67741  2.69355  4.24690  2.90347  2.73739  3.18146  2.89801  2.37887  2.77519  2.98518  4.58477  3.61503
          0.02974  3.92590  4.64824  0.61958  0.77255  0.48576  0.95510
    124   2.82268  4.57126  3.43560  3.28226  4.27304  3.25574  4.35541  3.83206  3.34410  3.45316  4.50523  3.58363  0.73404  3.73126  3.58368  2.99181  3.26843  3.47136  5.44507  4.39440    125 p x - -
          2.68618  4.42225  2.77519  2.73123  3.46354  2.40513  3.72494  3.29354  2.67741  2.69355  4.24690  2.90347  2.73739  3.18146  2.89801  2.37887  2.77519  2.98518  4.58477  3.61503
          0.02974  3.92590  4.64824  0.61958  0.77255  0.48576  0.95510
    125   2.76776  4.76618  2.73804  2.62886  4.13807  3.21982  3.96420  3.85988  2.87232  3.50067  4.45556  1.06687  3.87427  3.23700  3.22884  2.83287  3.15135  3.47669  5.43786  4.08252    126 n x - -
          2.68618  4.42225  2.77519  2.73123  3.46354  2.40513  3.72494  3.29354  2.67741  2.69355  4.24690  2.90347  2.73739  3.18146  2.89801  2.37887  2.77519  2.98518  4.58477  3.61503
          0.02974  3.92590  4.64824  0.61958  0.77255  0.48576  0.95510
    126   1.21820  4.14459  3.35046  3.11488  4.24294  2.14120  4.20635  3.57677  3.20481  3.33582  4.19833  3.27832  3.67323  3.49474  3.50353  2.40135  2.70830  3.07616  5.59329  4.39171    127 a x - -
          2.68618  4.42225  2.77519  2.73123  3.46354  2.40513  3.72494  3.29354  2.67741  2.69355  4.24690  2.90347  2.73739  3.18146  2.89801  2.37887  2.77519  2.98518  4.58477  3.61503
          0.02974  3.92590  4.64824  0.61958  0.77255  0.48576  0.95510
    127   1.29998  4.20575  3.31716  3.02330  4.12909  2.99890  4.11233  3.42813  3.05954  3.18147  4.07658  3.25222  2.49561  3.38353  3.37769  2.45575  2.73695  3.00117  5.49844  4.27402    128 a x - -
          2.68618  4.42225  2.77519  2.73123  3.46354  2.40513  3.72494  3.29354  2.67741  2.69355  4.24690  2.90347  2.73739  3.18146  2.89801  2.37887  2.77519  2.98518  4.58477  3.61503
          0.02974  3.92590  4.64824  0.61958  0.77255  0.48576  0.95510
    128   2.24101  4.20945  3.15273  2.94519  4.31610  1.75052  4.13044  3.78475  3.10289  3.45350  4.28289  3.18308  3.66439  3.39111  3.43726  1.54645  2.72404  3.22325  5.63488  4.39197    129 s x - -
          2.68618  4.42225  2.77519  2.73123  3.46354  2.40513  3.72494  3.29354  2.67741  2.69355  4.24690  2.90347  2.73739  3.18146  2.89801  2.37887  2.77519  2.98518  4.58477  3.61503
          0.02974  3.92590  4.64824  0.61958  0.77255  0.48576  0.95510
    129   2.91364  5.45662  1.53933  1.50164  4.74265  3.19583  3.73771  4.25179  2.74894  3.76664  4.62424  2.66483  3.81520  2.90593  3.33566  2.80192  3.20198  3.83461  5.92116  4.42862    130 e x - -
          2.68618  4.42225  2.77519  2.73123  3.46354  2.40513  3.72494  3.29354  2.67741  2.69355  4.24690  2.90347  2.73739  3.18146  2.89801  2.37887  2.77519  2.98518  4.58477  3.61503
          0.02974  3.92590  4.64824  0.61958  0.77255  0.48576  0.95510
    130   2.64734  0.83825  4.17898  3.93072  3.90969  3.25911  4.56604  3.06234  3.75790  2.97548  4.09847  3.90345  3.97029  4.10181  3.87286  2.91911  3.11858  2.80335  5.31468  4.19703    131 c x - -
          2.68618  4.42225  2.77519  2.73123  3.46354  2.40513  3.72494  3.29354  2.67741  2.69355  4.24690  2.90347  2.73739  3.18146  2.89801  2.37887  2.77519  2.98518  4.58477  3.61503
          0.02974  3.92590  4.64824  0.61958  0.77255  0.48576  0.95510
    131   3.32640  4.71248  4.31194  4.03654  0.92821  4.00375  3.90108  2.84346  3.94221  2.20119  3.56570  4.07941  4.46111  4.09546  4.04875  3.59362  3.62754  2.83808  4.13426  2.49456    132 f x - -
          2.68618  4.42225  2.77519  2.73123  3.46354  2.40513  3.72494  3.29354  2.67741  2.69355  4.24690  2.90347  2.73739  3.18146  2.89801  2.37887  2.77519  2.98518  4.58477  3.61503
          0.02974  3.92590  4.64824  0.61958  0.77255  0.48576  0.95510
    132   2.73507  4.71452  3.24324  2.67597  3.69057  3.52717  2.40061  3.31500  2.26452  2.43290  3.80513  3.11907  3.91625  2.85512  2.20624  2.81467  2.95268  3.05437  5.02959  3.67242    133 r x - -
          2.68618  4.42225  2.77519  2.73123  3.46354  2.40513  3.72494  3.29354  2.67741  2.69355  4.24690  2.90347  2.73739  3.18146  2.89801  2.37887  2.77519  2.98518  4.58477  3.61503
          0.02974  3.92590  4.64824  0.61958  0.77255  0.48576  0.95510
    133   2.44153  4.28672  3.47555  3.22997  4.01607  3.12424  4.24321  3.14971  3.17400  3.01131  4.05837  3.43083  3.83218  3.56614  3.43015  2.64338  1.08450  2.83898  5.44918  4.23269    134 t x - -
          2.68618  4.42225  2.77519  2.73123  3.46354  2.40513  3.72494  3.29354  2.67741  2.69355  4.24690  2.90347  2.73739  3.18146  2.89801  2.37887  2.77519  2.98518  4.58477  3.61503
          0.02974  3.92590  4.64824  0.61958  0.77255  0.48576  0.95510
    134   1.54423  4.14229  3.49259  3.16335  4.06438  3.00407  4.17588  3.17550  3.14045  3.06538  3.99156  3.32799  3.72113  3.46531  3.43438  2.44999  1.73257  2.79896  5.48551  4.27269    135 a x - -
          2.68618  4.42225  2.77519  2.73123  3.46354  2.40513  3.72494  3.29354  2.67741  2.69355  4.24690  2.90347  2.73739  3.18146  2.89801  2.37887  2.77519  2.98518  4.58477  3.61503
          0.02974  3.92590  4.64824  0.61958  0.77255  0.48576  0.95510
    135   3.06571  4.90129  3.56181  3.06164  4.26940  3.54358  3.86303  3.81473  2.25902  3.32095  4.31964  3.41735  4.04349  3.08062  0.89984  3.14725  3.32797  3.53635  5.33074  4.18506    136 r x - -
          2.68618  4.42225  2.77519  2.73123  3.46354  2.40513  3.72494  3.29354  2.67741  2.69355  4.24690  2.90347  2.73739  3.18146  2.89801  2.37887  2.77519  2.98518  4.58477  3.61503
          0.02974  3.92590  4.64824  0.61958  0.77255  0.48576  0.95510
    136   3.21516  4.66155  4.27524  3.91527  3.15612  4.04997  4.55423  2.36302  3.68249  0.81214  3.16228  4.18556  4.47610  4.03804  3.84985  3.62696  3.50696  2.41424  5.05486  3.79054    137 l x - -
          2.68618  4.42225  2.77519  2.73123  3.46354  2.40513  3.72494  3.29354  2.67741  2.69355  4.24690  2.90347  2.73739  3.18146  2.89801  2.37887  2.77519  2.98518  4.58477  3.61503
          0.02974  3.92590  4.64824  0.61958  0.77255  0.48576  0.95510
    137   2.47703  4.55582  2.74742  2.54083  4.24666  3.09764  3.86495  3.76585  2.74646  3.39130  4.23413  1.90480  3.74452  3.07402  3.14957  1.75502  2.86822  3.31341  5.54241  4.19317    138 s x - -
          2.68618  4.42225  2.77519  2.73123  3.46354  2.40513  3.72494  3.29354  2.67741  2.69355  4.24690  2.90347  2.73739  3.18146  2.89801  2.37887  2.77519  2.98518  4.58477  3.61503
          0.02974  3.92590  4.64824  0.61958  0.77255  0.48576  0.95510
    138   1.98095  4.17539  3.64917  3.20267  3.78496  3.22479  4.13910  2.66867  3.13627  2.71385  3.69877  3.42507  3.85186  3.45395  3.44102  2.62083  1.89272  2.00405  5.28623  4.06879    139 t x - -
          2.68618  4.42225  2.77519  2.73123  3.46354  2.40513  3.72494  3.29354  2.67741  2.69355  4.24690  2.90347  2.73739  3.18146  2.89801  2.37887  2.77519  2.98518  4.58477  3.61503
          0.02974  3.92590  4.64824  0.61958  0.77255  0.48576  0.95510
    139   2.73179  4.50206  3.41652  3.32264  4.46420  0.65123  4.43976  4.07671  3.51119  3.72417  4.70027  3.58077  3.89492  3.83110  3.74148  2.90522  3.21718  3.59471  5.54536  4.56787    140 G x - -
          2.68618  4.42225  2.77519  2.73123  3.46354  2.40513  3.72494  3.29354  2.67741  2.69355  4.24690  2.90347  2.73739  3.18146  2.89801  2.37887  2.77519  2.98518  4.58477  3.61503
          0.02974  3.92590  4.64824  0.61958  0.77255  0.48576  0.95510
    140   2.60202  4.71436  2.80556  2.50135  4.17097  3.24751  3.74240  3.65794  2.48678  3.24927  4.10907  2.96887  3.80232  1.98946  2.85234  1.88624  2.91993  3.28540  5.42688  4.09168    141 s x - -
          2.68618  4.42225  2.77519  2.73123  3.46354  2.40513  3.72494  3.29354  2.67741  2.69355  4.24690  2.90347  2.73739  3.18146  2.89801  2.37887  2.77519  2.98518  4.58477  3.61503
          0.02974  3.92590  4.64824  0.61958  0.77255  0.48576  0.95510
    141   2.53675  4.57800  3.14610  2.65047  4.09212  3.29128  3.72386  3.47759  2.38587  3.10262  3.94901  3.07074  3.80271  2.90507  1.97741  2.21532  2.35596  3.12514  5.32865  4.06021    142 r x - -
          2.68621  4.42228  2.77522  2.73126  3.46357  2.40484  3.72497  3.29357  2.67743  2.69358  4.24692  2.90349  2.73742  3.18149  2.89803  2.37889  2.77522  2.98521  4.58480  3.61506
          0.26242  1.50853  4.64824  0.26476  1.45841  0.48576  0.95510
    142   2.31028  4.28782  3.12402  2.85197  4.19498  3.00318  4.02108  3.64614  2.93272  3.31248  4.16276  3.15104  2.01950  3.26480  3.28122  1.62956  2.75501  3.16547  5.52135  4.25314    144 s x - -
          2.68618  4.42225  2.77519  2.73123  3.46354  2.40513  3.72494  3.29354  2.67741  2.69355  4.24690  2.90347  2.73739  3.18146  2.89801  2.37887  2.77519  2.98518  4.58477  3.61503
          0.02974  3.92590  4.64824  0.61958  0.77255  0.48576  0.95510
    143   0.93945  4.21881  3.51687  3.31054  4.10559  3.04193  4.32627  3.23911  3.32817  3.11826  4.14418  3.44664  3.78619  3.66443  3.57506  2.56862  2.84967  2.88427  5.52742  4.33359    145 a x - -
          2.68618  4.42225  2.77519  2.73123  3.46354  2.40513  3.72494  3.29354  2.67741  2.69355  4.24690  2.90347  2.73739  3.18146  2.89801  2.37887  2.77519  2.98518  4.58477  3.61503
          0.02974  3.92590  4.64824  0.61958  0.77255  0.48576  0.95510
    144   2.62272  4.61141  3.25393  2.74908  4.07573  3.35756  3.74538  3.41225  2.32447  3.05814  3.95510  3.14638  3.86192  2.93606  1.84956  2.72488  2.00041  3.09863  5.31061  4.06363    146 r x - -
          2.68618  4.42225  2.77519  2.73123  3.46354  2.40513  3.72494  3.29354  2.67741  2.69355  4.24690  2.90347  2.73739  3.18146  2.89801  2.37887  2.77519  2.98518  4.58477  3.61503
          0.02974  3.92590  4.64824  0.61958  0.77255  0.48576  0.95510
    145   3.14103  4.48849  4.64384  4.13624  3.25868  4.39236  4.78919  1.26008  3.96013  1.50417  3.11204  4.39796  4.66921  4.22324  4.14512  3.77071  3.39144  1.83327  5.25437  4.05117    147 i x - -
          2.68618  4.42225  2.77519  2.73123  3.46354  2.40513  3.72494  3.29354  2.67741  2.69355  4.24690  2.90347  2.73739  3.18146  2.89801  2.37887  2.77519  2.98518  4.58477  3.61503
          0.02974  3.92590  4.64824  0.61958  0.77255  0.48576  0.95510
    146   2.60202  4.71436  2.80556  2.50135  4.17097  3.24751  3.74240  3.65794  2.48678  3.24927  4.10907  2.96887  3.80232  1.98946  2.85234  1.88624  2.91993  3.28540  5.42688  4.09168    148 s x - -
          2.68618  4.42225  2.77519  2.73123  3.46354  2.40513  3.72494  3.29354  2.67741  2.69355  4.24690  2.90347  2.73739  3.18146  2.89801  2.37887  2.77519  2.98518  4.58477  3.61503
          0.02974  3.92590  4.64824  0.61958  0.77255  0.48576  0.95510
    147   3.42484  4.78046  4.17318  3.89239  2.72161  3.79025  3.96602  3.45060  3.61340  2.83631  4.08194  4.03064  4.31242  3.99825  3.73239  3.62804  3.72792  3.34242  0.78413  2.72090    149 w x - -
          2.68618  4.42225  2.77519  2.73123  3.46354  2.40513  3.72494  3.29354  2.67741  2.69355  4.24690  2.90347  2.73739  3.18146  2.89801  2.37887  2.77519  2.98518  4.58477  3.61503
          0.02974  3.92590  4.64824  0.61958  0.77255  0.48576  0.95510
    148   2.75758  5.24899  2.05504  1.86672  4.52897  3.25504  2.77338  4.02472  2.51718  3.53130  4.33430  2.28474  3.78292  2.78270  3.04313  2.68705  3.01411  3.61696  5.69100  4.24720    150 e x - -
          2.68618  4.42225  2.77519  2.73123  3.46354  2.40513  3.72494  3.29354  2.67741  2.69355  4.24690  2.90347  2.73739  3.18146  2.89801  2.37887  2.77519  2.98518  4.58477  3.61503
          0.02974  3.92590  4.64824  0.61958  0.77255  0.48576  0.95510
    149   1.83812  4.32669  3.72896  3.29744  3.48380  3.52419  4.18365  2.45779  3.17465  1.63416  3.43099  3.58212  4.05817  3.53245  3.45037  2.91664  2.97152  2.31309  5.14706  3.90265    151 l x - -
          2.68618  4.42225  2.77519  2.73123  3.46354  2.40513  3.72494  3.29354  2.67741  2.69355  4.24690  2.90347  2.73739  3.18146  2.89801  2.37887  2.77519  2.98518  4.58477  3.61503
          0.02974  3.92590  4.64824  0.61958  0.77255  0.48576  0.95510
    150   3.04704  5.18352  0.84437  2.36862  4.56772  3.25118  3.97822  4.16806  3.07247  3.76686  4.74607  2.92770  3.90775  3.21742  3.59598  3.00334  3.38673  3.80154  5.72594  4.43172    152 d x - -
          2.68618  4.42225  2.77519  2.73123  3.46354  2.40513  3.72494  3.29354  2.67741  2.69355  4.24690  2.90347  2.73739  3.18146  2.89801  2.37887  2.77519  2.98518  4.58477  3.61503
          0.02974  3.92590  4.64824  0.61958  0.77255  0.48576  0.95510
    151   0.93945  4.21881  3.51687  3.31054  4.10559  3.04193  4.32627  3.23911  3.32817  3.11826  4.14418  3.44664  3.78619  3.66443  3.57506  2.56862  2.84967  2.88427  5.52742  4.33359    153 a x - -
          2.68618  4.42225  2.77519  2.73123  3.46354  2.40513  3.72494  3.29354  2.67741  2.69355  4.24690  2.90347  2.73739  3.18146  2.89801  2.37887  2.77519  2.98518  4.58477  3.61503
          0.02974  3.92590  4.64824  0.61958  0.77255  0.48576  0.95510
    152   2.24270  4.20880  3.16565  2.95324  4.30394  2.16560  4.12968  3.77316  3.09797  3.44458  4.27612  3.18853  3.66648  3.39177  3.42923  1.30281  2.72495  3.21662  5.62459  4.38095    154 s x - -
          2.68618  4.42225  2.77519  2.73123  3.46354  2.40513  3.72494  3.29354  2.67741  2.69355  4.24690  2.90347  2.73739  3.18146  2.89801  2.37887  2.77519  2.98518  4.58477  3.61503
          0.02974  3.92590  4.64824  0.61958  0.77255  0.48576  0.95510
    153   3.32438  4.79172  3.91709  3.65644  2.29542  3.89235  3.64374  3.32614  3.51242  2.76631  3.99561  3.78930  4.36493  3.80564  3.68521  3.45578  3.61130  3.19921  3.94125  0.88139    155 y x - -
          2.68618  4.42225  2.77519  2.73123  3.46354  2.40513  3.72494  3.29354  2.67741  2.69355  4.24690  2.90347  2.73739  3.18146  2.89801  2.37887  2.77519  2.98518  4.58477  3.61503
          0.02974  3.92590  4.64824  0.61958  0.77255  0.48576  0.95510
    154   2.55847  4.51197  3.24943  2.78708  4.00115  3.30176  3.80440  3.32702  2.46308  3.00689  3.91425  3.16709  3.84133  3.01644  2.23276  2.68383  1.69504  3.01384  5.29482  4.04361    156 t x - -
          2.68618  4.42225  2.77519  2.73123  3.46354  2.40513  3.72494  3.29354  2.67741  2.69355  4.24690  2.90347  2.73739  3.18146  2.89801  2.37887  2.77519  2.98518  4.58477  3.61503
          0.02974  3.92590  4.64824  0.61958  0.77255  0.48576  0.95510
    155   3.32438  4.79172  3.91709  3.65644  2.29542  3.89235  3.64374  3.32614  3.51242  2.76631  3.99561  3.78930  4.36493  3.80564  3.68521  3.45578  3.61130  3.19921  3.94125  0.88139    157 y x - -
          2.68618  4.42225  2.77519  2.73123  3.46354  2.40513  3.72494  3.29354  2.67741  2.69355  4.24690  2.90347  2.73739  3.18146  2.89801  2.37887  2.77519  2.98518  4.58477  3.61503
          0.02974  3.92590  4.64824  0.61958  0.77255  0.48576  0.95510
    156   3.09162  4.78026  3.55287  3.14913  2.33300  3.81933  2.01539  3.39356  2.98723  2.85915  3.92965  3.44402  4.21639  3.35558  3.26580  3.16485  3.32526  3.19627  3.96156  1.59173    158 y x - -
          2.68618  4.42225  2.77519  2.73123  3.46354  2.40513  3.72494  3.29354  2.67741  2.69355  4.24690  2.90347  2.73739  3.18146  2.89801  2.37887  2.77519  2.98518  4.58477  3.61503
          0.02974  3.92590  4.64824  0.61958  0.77255  0.48576  0.95510
    157   3.23563  4.61160  4.56900  4.07238  2.17103  4.33305  4.36128  2.28643  3.92991  1.03409  2.95823  4.27727  4.59234  4.07661  4.07571  3.69798  3.46973  2.38491  4.66270  3.23792    159 l x - -
          2.68618  4.42225  2.77519  2.73123  3.46354  2.40513  3.72494  3.29354  2.67741  2.69355  4.24690  2.90347  2.73739  3.18146  2.89801  2.37887  2.77519  2.98518  4.58477  3.61503
          0.02974  3.92590  4.64824  0.61958  0.77255  0.48576  0.95510
    158   2.44153  4.28672  3.47555  3.22997  4.01607  3.12424  4.24321  3.14971  3.17400  3.01131  4.05837  3.43083  3.83218  3.56614  3.43015  2.64338  1.08450  2.83898  5.44918  4.23269    160 t x - -
          2.68618  4.42225  2.77519  2.73123  3.46354  2.40513  3.72494  3.29354  2.67741  2.69355  4.24690  2.90347  2.73739  3.18146  2.89801  2.37887  2.77519  2.98518  4.58477  3.61503
          0.02974  3.92590  4.64824  0.61958  0.77255  0.48576  0.95510
    159   3.14268  4.48973  4.64639  4.13765  3.25489  4.39457  4.78922  1.26934  3.96217  1.48979  3.10704  4.39961  4.66964  4.22301  4.14646  3.77216  3.39252  1.83752  5.25204  4.05102    161 i x - -
          2.68618  4.42225  2.77519  2.73123  3.46354  2.40513  3.72494  3.29354  2.67741  2.69355  4.24690  2.90347  2.73739  3.18146  2.89801  2.37887  2.77519  2.98518  4.58477  3.61503
          0.02974  3.92590  4.64824  0.61958  0.77255  0.48576  0.95510
    160   2.34138  4.26253  3.25292  3.07107  4.12951  2.99142  4.17950  3.65929  3.14843  3.37537  4.29695  3.28738  3.73461  3.49356  3.43289  1.01329  2.82549  3.18272  5.49772  4.21329    162 s x - -
          2.68618  4.42225  2.77519  2.73123  3.46354  2.40513  3.72494  3.29354  2.67741  2.69355  4.24690  2.90347  2.73739  3.18146  2.89801  2.37887  2.77519  2.98518  4.58477  3.61503
          0.02974  3.92590  4.64824  0.61958  0.77255  0.48576  0.95510
    161   2.99825  5.12033  2.51021  0.95178  4.47324  3.30850  3.89983  3.93774  2.78707  3.54625  4.51783  2.96329  3.91559  3.11431  3.20151  2.97517  3.30286  3.61604  5.63475  4.35692    163 e x - -
          2.68618  4.42225  2.77519  2.73123  3.46354  2.40513  3.72494  3.29354  2.67741  2.69355  4.24690  2.90347  2.73739  3.18146  2.89801  2.37887  2.77519  2.98518  4.58477  3.61503
          0.02974  3.92590  4.64824  0.61958  0.77255  0.48576  0.95510
    162   2.71284  4.76794  1.71742  2.47206  3.93754  3.37770  3.79801  2.43169  2.71074  2.91710  3.90827  2.98861  3.88690  3.00349  3.16761  2.78022  2.98896  2.83723  5.36116  3.99515    164 d x - -
          2.68618  4.42225  2.77519  2.73123  3.46354  2.40513  3.72494  3.29354  2.67741  2.69355  4.24690  2.90347  2.73739  3.18146  2.89801  2.37887  2.77519  2.98518  4.58477  3.61503
          0.02012  3.91627        *  0.61958  0.77255  0.00000        *
//
