# Supplementary material for: Remote homology clustering identifies lowly conserved families of effector proteins in plant-pathogenic fungi
Source: Microb Genom. 2021 Sep 1;7(9):000637. doi: 10.1099/mgen.0.000637 (PMC8715435; doi:10.1099/mgen.0.000637)
Supplement: Supplementary material 16 [file mgen-7-0637-s0016.zip › hmms/markov-PC_07HELN.hmm]

HMMER3/f [3.3 | Nov 2019]
NAME  markov-PC_07HELN
LENG  110
ALPH  amino
RF    yes
MM    no
CONS  yes
CS    no
MAP   yes
DATE  Thu Jul 23 09:35:34 2020
NSEQ  10
EFFN  1.118164
CKSUM 1478531457
STATS LOCAL MSV       -9.8907  0.71536
STATS LOCAL VITERBI  -10.6010  0.71536
STATS LOCAL FORWARD   -3.2693  0.71536
HMM          A        C        D        E        F        G        H        I        K        L        M        N        P        Q        R        S        T        V        W        Y   
            m->m     m->i     m->d     i->m     i->i     d->m     d->d
  COMPO   2.33900  3.53514  3.07108  2.75664  3.30566  2.91291  3.91073  2.85792  2.67054  2.48206  3.64913  3.10736  3.18975  3.10925  3.04994  2.52796  2.74067  2.71410  4.82988  3.87085
          2.68618  4.42225  2.77519  2.73123  3.46354  2.40513  3.72494  3.29354  2.67741  2.69355  4.24690  2.90347  2.73739  3.18146  2.89801  2.37887  2.77519  2.98518  4.58477  3.61503
          0.02137  4.25227  4.97462  0.61958  0.77255  0.00000        *
      1   3.31800  4.81467  4.48705  4.12676  3.43997  4.13633  4.77412  2.65709  3.87032  1.99064  0.79891  4.35208  4.61324  4.23433  4.02730  3.69880  3.63842  2.70463  5.32084  4.10991      1 m x - -
          2.68618  4.42225  2.77519  2.73123  3.46354  2.40513  3.72494  3.29354  2.67741  2.69355  4.24690  2.90347  2.73739  3.18146  2.89801  2.37887  2.77519  2.98518  4.58477  3.61503
          0.02137  4.25227  4.97462  0.61958  0.77255  0.48576  0.95510
      2   2.98257  5.19238  2.97868  2.61740  4.17328  3.57603  2.53681  3.97056  2.37139  3.46018  4.33315  3.11134  4.03714  1.31075  2.68566  2.96927  3.21373  3.63529  5.41238  4.00152      2 q x - -
          2.68618  4.42225  2.77519  2.73123  3.46354  2.40513  3.72494  3.29354  2.67741  2.69355  4.24690  2.90347  2.73739  3.18146  2.89801  2.37887  2.77519  2.98518  4.58477  3.61503
          0.02137  4.25227  4.97462  0.61958  0.77255  0.48576  0.95510
      3   3.78709  5.08108  4.76605  4.56729  0.54878  4.35518  4.10795  3.28296  4.46978  2.57084  3.96448  4.47171  4.81604  4.53554  4.49442  4.02618  4.09388  3.29915  4.27196  2.60277      3 F x - -
          2.68618  4.42225  2.77519  2.73123  3.46354  2.40513  3.72494  3.29354  2.67741  2.69355  4.24690  2.90347  2.73739  3.18146  2.89801  2.37887  2.77519  2.98518  4.58477  3.61503
          0.02137  4.25227  4.97462  0.61958  0.77255  0.48576  0.95510
      4   2.64428  4.45364  3.65597  3.26003  2.37453  3.44119  4.06071  3.23757  3.24530  2.89839  3.89155  3.52036  4.03811  3.54059  3.55606  1.16384  3.01896  2.96625  4.91698  3.43268      4 s x - -
          2.68618  4.42225  2.77519  2.73123  3.46354  2.40513  3.72494  3.29354  2.67741  2.69355  4.24690  2.90347  2.73739  3.18146  2.89801  2.37887  2.77519  2.98518  4.58477  3.61503
          0.02137  4.25227  4.97462  0.61958  0.77255  0.48576  0.95510
      5   2.91870  5.03143  3.26946  2.78679  4.53191  3.57368  3.81001  3.85522  1.08509  3.43377  4.30570  3.22268  4.04238  2.96133  2.53205  2.95522  2.44251  3.51633  5.58697  4.34658      5 k x - -
          2.68618  4.42225  2.77519  2.73123  3.46354  2.40513  3.72494  3.29354  2.67741  2.69355  4.24690  2.90347  2.73739  3.18146  2.89801  2.37887  2.77519  2.98518  4.58477  3.61503
          0.02137  4.25227  4.97462  0.61958  0.77255  0.48576  0.95510
      6   3.34159  4.67703  4.84513  4.48899  3.66170  4.45558  5.16350  0.70139  4.32587  2.18673  3.55528  4.68463  4.86562  4.64528  4.48186  4.00312  3.63998  1.93312  5.61944  4.38058      6 i x - -
          2.68618  4.42225  2.77519  2.73123  3.46354  2.40513  3.72494  3.29354  2.67741  2.69355  4.24690  2.90347  2.73739  3.18146  2.89801  2.37887  2.77519  2.98518  4.58477  3.61503
          0.02137  4.25227  4.97462  0.61958  0.77255  0.48576  0.95510
      7   2.76866  4.92846  2.92156  2.61711  4.41559  3.39451  3.87128  3.92188  2.58541  3.48267  4.33036  3.09303  3.94715  1.35624  2.94991  2.03745  3.08322  3.52590  5.62732  4.28479      7 q x - -
          2.68618  4.42225  2.77519  2.73123  3.46354  2.40513  3.72494  3.29354  2.67741  2.69355  4.24690  2.90347  2.73739  3.18146  2.89801  2.37887  2.77519  2.98518  4.58477  3.61503
          0.02137  4.25227  4.97462  0.61958  0.77255  0.48576  0.95510
      8   3.47925  4.75526  5.18013  4.64830  3.26757  4.80705  5.16705  1.50239  4.48354  0.90478  3.05752  4.87846  4.97321  4.59178  4.57605  4.19490  3.70999  2.15963  5.39636  4.30899      8 l x - -
          2.68618  4.42225  2.77519  2.73123  3.46354  2.40513  3.72494  3.29354  2.67741  2.69355  4.24690  2.90347  2.73739  3.18146  2.89801  2.37887  2.77519  2.98518  4.58477  3.61503
          0.02137  4.25227  4.97462  0.61958  0.77255  0.48576  0.95510
      9   3.55351  4.85389  4.95008  4.50928  1.11170  4.60037  4.28635  2.60900  4.34582  1.39009  3.23530  4.52854  4.84941  4.38640  4.40343  3.98666  3.78402  2.72236  4.46017  2.88542      9 f x - -
          2.68618  4.42225  2.77519  2.73123  3.46354  2.40513  3.72494  3.29354  2.67741  2.69355  4.24690  2.90347  2.73739  3.18146  2.89801  2.37887  2.77519  2.98518  4.58477  3.61503
          0.02137  4.25227  4.97462  0.61958  0.77255  0.48576  0.95510
     10   1.14002  4.27562  3.79313  3.46454  4.32141  3.12991  4.43512  3.50081  3.44064  3.35554  4.25026  3.55110  3.87577  3.73837  3.71771  2.58243  1.61593  3.06923  5.72837  4.53490     10 a x - -
          2.68618  4.42225  2.77519  2.73123  3.46354  2.40513  3.72494  3.29354  2.67741  2.69355  4.24690  2.90347  2.73739  3.18146  2.89801  2.37887  2.77519  2.98518  4.58477  3.61503
          0.02137  4.25227  4.97462  0.61958  0.77255  0.48576  0.95510
     11   3.48284  4.77016  5.16253  4.60447  2.08125  4.73776  4.87600  2.09650  4.46582  0.85317  2.94979  4.78034  4.88849  4.47367  4.51159  4.09225  3.69646  2.48225  5.06469  3.84352     11 l x - -
          2.68618  4.42225  2.77519  2.73123  3.46354  2.40513  3.72494  3.29354  2.67741  2.69355  4.24690  2.90347  2.73739  3.18146  2.89801  2.37887  2.77519  2.98518  4.58477  3.61503
          0.02137  4.25227  4.97462  0.61958  0.77255  0.48576  0.95510
     12   3.56845  4.88629  5.08622  4.55038  3.14531  4.78353  5.07079  2.32622  4.32726  0.64743  2.54872  4.81872  4.94175  4.46043  4.42695  4.17329  3.79295  2.51272  5.29791  4.22228     12 L x - -
          2.68618  4.42225  2.77519  2.73123  3.46354  2.40513  3.72494  3.29354  2.67741  2.69355  4.24690  2.90347  2.73739  3.18146  2.89801  2.37887  2.77519  2.98518  4.58477  3.61503
          0.36095  4.25227  1.24218  0.61958  0.77255  0.48576  0.95510
     13   0.94576  4.21636  3.51202  3.30543  4.10084  3.03962  4.32173  3.23365  3.32294  3.11302  4.13942  3.44275  3.78343  3.65962  3.57018  2.56619  2.84692  2.87962  5.52314  4.32877     13 a x - -
          2.68618  4.42225  2.77519  2.73123  3.46354  2.40513  3.72494  3.29354  2.67741  2.69355  4.24690  2.90347  2.73739  3.18146  2.89801  2.37887  2.77519  2.98518  4.58477  3.61503
          0.02988  3.92121  4.64355  0.61958  0.77255  0.32792  1.27447
     14   0.58064  4.42995  3.89656  3.72643  4.47845  3.24077  4.69625  3.66494  3.75400  3.52716  4.52963  3.76454  4.01737  4.06159  3.96493  2.78362  3.08830  3.24979  5.86480  4.71544     14 A x - -
          2.68618  4.42225  2.77519  2.73123  3.46354  2.40513  3.72494  3.29354  2.67741  2.69355  4.24690  2.90347  2.73739  3.18146  2.89801  2.37887  2.77519  2.98518  4.58477  3.61503
          0.02137  4.25227  4.97462  0.61958  0.77255  0.48576  0.95510
     15   2.94801  4.38653  4.49443  3.97894  3.68303  4.12058  4.70793  1.84054  3.87167  2.39018  3.54529  4.19960  4.53448  4.15387  4.10130  3.47977  2.24545  1.07600  5.42606  4.21573     15 v x - -
          2.68618  4.42225  2.77519  2.73123  3.46354  2.40513  3.72494  3.29354  2.67741  2.69355  4.24690  2.90347  2.73739  3.18146  2.89801  2.37887  2.77519  2.98518  4.58477  3.61503
          0.02137  4.25227  4.97462  0.61958  0.77255  0.48576  0.95510
     16   2.43091  4.38363  3.43069  3.30797  4.66853  0.86919  4.49868  4.17706  3.53408  3.84740  4.67173  3.46987  3.87681  3.79026  3.82890  2.06573  2.95071  3.52800  5.97896  4.76736     16 g x - -
          2.68618  4.42225  2.77519  2.73123  3.46354  2.40513  3.72494  3.29354  2.67741  2.69355  4.24690  2.90347  2.73739  3.18146  2.89801  2.37887  2.77519  2.98518  4.58477  3.61503
          0.02137  4.25227  4.97462  0.61958  0.77255  0.48576  0.95510
     17   1.05406  4.26277  3.78987  3.40477  4.21849  3.14017  4.35828  3.47349  3.37425  3.28342  4.15661  3.51976  3.86368  3.66244  3.66865  1.95693  2.83867  2.58842  5.62347  4.41866     17 a x - -
          2.68618  4.42225  2.77519  2.73123  3.46354  2.40513  3.72494  3.29354  2.67741  2.69355  4.24690  2.90347  2.73739  3.18146  2.89801  2.37887  2.77519  2.98518  4.58477  3.61503
          0.02137  4.25227  4.97462  0.61958  0.77255  0.48576  0.95510
     18   2.71626  4.26757  4.07133  3.53386  3.41058  3.75081  4.22056  2.44563  3.40982  2.31136  1.82344  3.77479  4.18797  3.68722  3.64034  2.59449  2.99269  1.72214  5.00017  3.79742     18 v x - -
          2.68618  4.42225  2.77519  2.73123  3.46354  2.40513  3.72494  3.29354  2.67741  2.69355  4.24690  2.90347  2.73739  3.18146  2.89801  2.37887  2.77519  2.98518  4.58477  3.61503
          0.02137  4.25227  4.97462  0.61958  0.77255  0.48576  0.95510
     19   0.58064  4.42995  3.89656  3.72643  4.47845  3.24077  4.69625  3.66494  3.75400  3.52716  4.52963  3.76454  4.01737  4.06159  3.96493  2.78362  3.08830  3.24979  5.86480  4.71544     19 A x - -
          2.68618  4.42225  2.77519  2.73123  3.46354  2.40513  3.72494  3.29354  2.67741  2.69355  4.24690  2.90347  2.73739  3.18146  2.89801  2.37887  2.77519  2.98518  4.58477  3.61503
          0.02137  4.25227  4.97462  0.61958  0.77255  0.48576  0.95510
     20   2.60993  4.83703  2.99505  2.50573  4.28354  2.84108  3.73451  3.71977  2.51540  3.29393  4.08915  2.33365  3.84298  2.87607  2.67200  2.05314  2.26076  3.33213  5.49995  4.15675     20 s x - -
          2.68618  4.42225  2.77519  2.73123  3.46354  2.40513  3.72494  3.29354  2.67741  2.69355  4.24690  2.90347  2.73739  3.18146  2.89801  2.37887  2.77519  2.98518  4.58477  3.61503
          0.02137  4.25227  4.97462  0.61958  0.77255  0.48576  0.95510
     21   2.57445  4.71736  2.99735  2.62204  4.38200  3.28465  3.88595  3.82292  2.72106  3.41662  4.22042  2.06071  2.07334  3.05058  3.16417  2.13230  2.59924  3.38683  5.62520  4.29772     21 n x - -
          2.68618  4.42225  2.77519  2.73123  3.46354  2.40513  3.72494  3.29354  2.67741  2.69355  4.24690  2.90347  2.73739  3.18146  2.89801  2.37887  2.77519  2.98518  4.58477  3.61503
          0.02137  4.25227  4.97462  0.61958  0.77255  0.48576  0.95510
     22   3.24252  4.52765  5.06229  4.58655  3.76645  4.64458  5.30376  1.51692  4.47943  2.25476  3.55707  4.77514  4.95574  4.74939  4.66692  4.05493  3.51481  0.82677  5.77173  4.55270     22 v x - -
          2.68618  4.42225  2.77519  2.73123  3.46354  2.40513  3.72494  3.29354  2.67741  2.69355  4.24690  2.90347  2.73739  3.18146  2.89801  2.37887  2.77519  2.98518  4.58477  3.61503
          0.02137  4.25227  4.97462  0.61958  0.77255  0.48576  0.95510
     23   1.63927  4.72270  2.62085  2.60330  4.36258  2.67326  3.89503  3.79553  2.76657  3.40059  4.21052  3.06870  2.24166  3.06549  3.22674  2.65317  2.92928  3.37105  5.62376  4.29394     23 a x - -
          2.68618  4.42225  2.77519  2.73123  3.46354  2.40513  3.72494  3.29354  2.67741  2.69355  4.24690  2.90347  2.73739  3.18146  2.89801  2.37887  2.77519  2.98518  4.58477  3.61503
          0.02137  4.25227  4.97462  0.61958  0.77255  0.48576  0.95510
     24   2.12216  4.38351  3.41718  3.08730  4.46948  2.63930  4.23329  3.90630  3.17160  3.55256  4.35866  3.34120  1.50198  3.46186  3.53957  1.80939  2.85450  3.35815  5.77599  4.53467     24 p x - -
          2.68618  4.42225  2.77519  2.73123  3.46354  2.40513  3.72494  3.29354  2.67741  2.69355  4.24690  2.90347  2.73739  3.18146  2.89801  2.37887  2.77519  2.98518  4.58477  3.61503
          0.02137  4.25227  4.97462  0.61958  0.77255  0.48576  0.95510
     25   2.43362  4.63887  2.78206  2.62957  3.92831  3.44335  3.79985  3.28300  2.68457  2.97162  3.82636  2.81238  2.67586  3.00640  3.11845  2.72837  2.89645  1.90427  5.27759  3.98326     25 v x - -
          2.68618  4.42225  2.77519  2.73123  3.46354  2.40513  3.72494  3.29354  2.67741  2.69355  4.24690  2.90347  2.73739  3.18146  2.89801  2.37887  2.77519  2.98518  4.58477  3.61503
          0.02137  4.25227  4.97462  0.61958  0.77255  0.48576  0.95510
     26   2.56255  5.32798  1.51775  2.28220  4.65807  3.37208  3.75482  4.14551  2.36171  3.64752  4.43800  2.34522  3.89148  2.88900  3.14734  2.50308  3.09933  3.72359  5.80687  4.36674     26 d x - -
          2.68618  4.42225  2.77519  2.73123  3.46354  2.40513  3.72494  3.29354  2.67741  2.69355  4.24690  2.90347  2.73739  3.18146  2.89801  2.37887  2.77519  2.98518  4.58477  3.61503
          0.02137  4.25227  4.97462  0.61958  0.77255  0.48576  0.95510
     27   2.36494  4.45203  3.36153  2.82111  3.78991  3.01518  3.86761  3.15938  2.79429  2.58015  3.71471  3.23435  3.29579  3.11653  3.19021  1.89039  2.56973  2.42025  5.17713  3.91810     27 s x - -
          2.68618  4.42225  2.77519  2.73123  3.46354  2.40513  3.72494  3.29354  2.67741  2.69355  4.24690  2.90347  2.73739  3.18146  2.89801  2.37887  2.77519  2.98518  4.58477  3.61503
          0.02137  4.25227  4.97462  0.61958  0.77255  0.48576  0.95510
     28   2.47969  4.83108  2.31219  2.48368  4.08787  3.44336  3.72491  3.47852  2.56185  2.11845  3.94434  2.51871  3.87787  2.89123  3.02465  2.71220  2.67073  3.16415  5.37702  4.04423     28 l x - -
          2.68618  4.42225  2.77519  2.73123  3.46354  2.40513  3.72494  3.29354  2.67741  2.69355  4.24690  2.90347  2.73739  3.18146  2.89801  2.37887  2.77519  2.98518  4.58477  3.61503
          0.06873  4.25227  2.95290  0.61958  0.77255  0.48576  0.95510
     29   2.18725  4.83811  2.28975  2.47792  4.40162  3.29603  3.80384  3.84852  2.65167  3.42375  4.22123  2.97821  3.14583  2.95496  3.13126  1.65766  2.92846  3.42390  5.62546  4.26555     29 s x - -
          2.68618  4.42225  2.77519  2.73123  3.46354  2.40513  3.72494  3.29354  2.67741  2.69355  4.24690  2.90347  2.73739  3.18146  2.89801  2.37887  2.77519  2.98518  4.58477  3.61503
          0.07285  4.20594  2.89409  0.61958  0.77255  0.54445  0.86788
     30   2.53401  4.34574  4.18347  3.63864  3.37538  3.93787  4.35221  2.07328  3.51366  1.29022  3.26328  3.91159  4.31945  3.78797  3.74770  3.25868  2.68745  2.13441  5.08708  3.90981     30 l x - -
          2.68618  4.42225  2.77519  2.73123  3.46354  2.40513  3.72494  3.29354  2.67741  2.69355  4.24690  2.90347  2.73739  3.18146  2.89801  2.37887  2.77519  2.98518  4.58477  3.61503
          0.08389  4.15663  2.73633  0.61958  0.77255  0.60067  0.79506
     31   2.36318  4.76172  2.90595  2.54352  4.23795  3.32292  3.78047  3.65376  2.54370  3.25250  4.09789  3.02043  2.02275  2.13047  2.93786  2.68639  2.93538  3.28920  5.48479  4.16753     31 p x - -
          2.68618  4.42225  2.77519  2.73123  3.46354  2.40513  3.72494  3.29354  2.67741  2.69355  4.24690  2.90347  2.73739  3.18146  2.89801  2.37887  2.77519  2.98518  4.58477  3.61503
          0.08360  4.09773  2.75523  0.61958  0.77255  0.66070  0.72669
     32   2.53613  4.28718  3.56017  3.09441  3.57276  3.41474  4.00482  2.78188  2.99087  1.64114  3.54721  3.40719  3.94206  3.34338  3.29174  2.21203  2.52793  2.56105  5.07573  3.83477     32 l x - -
          2.68618  4.42225  2.77519  2.73123  3.46354  2.40513  3.72494  3.29354  2.67741  2.69355  4.24690  2.90347  2.73739  3.18146  2.89801  2.37887  2.77519  2.98518  4.58477  3.61503
          0.02647  4.04060  4.76295  0.61958  0.77255  0.71264  0.67402
     33   2.55279  4.26634  3.85728  3.42571  3.74373  3.43892  4.31349  2.44054  3.32571  2.57631  3.65934  3.63684  4.03993  3.65937  3.60095  2.84429  1.64472  1.65495  5.34051  4.11547     33 t x - -
          2.68618  4.42225  2.77519  2.73123  3.46354  2.40513  3.72494  3.29354  2.67741  2.69355  4.24690  2.90347  2.73739  3.18146  2.89801  2.37887  2.77519  2.98518  4.58477  3.61503
          0.02647  4.04060  4.76295  0.61958  0.77255  0.71264  0.67402
     34   2.90896  5.47137  2.01214  1.38045  4.76169  3.25659  3.74732  4.27551  2.71124  3.76769  4.59577  2.11686  3.84885  2.90254  3.28214  2.80489  3.18589  3.84739  5.92403  4.43344     34 e x - -
          2.68618  4.42225  2.77519  2.73123  3.46354  2.40513  3.72494  3.29354  2.67741  2.69355  4.24690  2.90347  2.73739  3.18146  2.89801  2.37887  2.77519  2.98518  4.58477  3.61503
          0.02647  4.04060  4.76295  0.61958  0.77255  0.71264  0.67402
     35   1.61087  4.79331  2.70281  1.81629  4.27659  3.27958  3.82653  3.59038  2.68398  3.28533  4.16092  2.96856  3.84940  3.01251  3.11515  2.71664  2.98723  3.24576  5.55894  4.22584     35 a x - -
          2.68618  4.42225  2.77519  2.73123  3.46354  2.40513  3.72494  3.29354  2.67741  2.69355  4.24690  2.90347  2.73739  3.18146  2.89801  2.37887  2.77519  2.98518  4.58477  3.61503
          0.02647  4.04060  4.76295  0.61958  0.77255  0.71264  0.67402
     36   1.43160  4.23202  3.54781  3.11319  3.89726  3.17897  4.09815  3.05287  3.07568  2.90422  3.82785  3.35910  2.85728  3.39016  3.40179  2.57449  2.77666  2.24477  5.33503  4.10887     36 a x - -
          2.68618  4.42225  2.77519  2.73123  3.46354  2.40513  3.72494  3.29354  2.67741  2.69355  4.24690  2.90347  2.73739  3.18146  2.89801  2.37887  2.77519  2.98518  4.58477  3.61503
          0.02647  4.04060  4.76295  0.61958  0.77255  0.71264  0.67402
     37   2.60426  4.80524  2.91549  2.42824  4.10017  3.38007  2.82952  3.52531  2.41556  3.11816  3.93343  2.94100  2.84363  2.56921  2.85408  2.38345  2.50563  3.18780  5.34443  4.01021     37 s x - -
          2.68618  4.42225  2.77519  2.73123  3.46354  2.40513  3.72494  3.29354  2.67741  2.69355  4.24690  2.90347  2.73739  3.18146  2.89801  2.37887  2.77519  2.98518  4.58477  3.61503
          0.02647  4.04060  4.76295  0.61958  0.77255  0.71264  0.67402
     38   2.72168  4.49009  3.53305  3.12374  3.57204  3.52009  4.07694  2.86378  3.00388  1.73369  3.60435  3.47567  1.77643  3.40070  3.30203  2.93146  3.04349  2.71015  5.14416  3.86404     38 l x - -
          2.68618  4.42225  2.77519  2.73123  3.46354  2.40513  3.72494  3.29354  2.67741  2.69355  4.24690  2.90347  2.73739  3.18146  2.89801  2.37887  2.77519  2.98518  4.58477  3.61503
          0.02647  4.04060  4.76295  0.61958  0.77255  0.71264  0.67402
     39   2.00274  4.27262  4.11637  3.55350  2.78548  3.89991  4.22247  1.98984  3.45743  1.74679  3.17438  3.83164  4.25072  3.69846  3.69085  3.19808  3.02747  2.13335  4.91775  3.70897     39 l x - -
          2.68618  4.42225  2.77519  2.73123  3.46354  2.40513  3.72494  3.29354  2.67741  2.69355  4.24690  2.90347  2.73739  3.18146  2.89801  2.37887  2.77519  2.98518  4.58477  3.61503
          0.02647  4.04060  4.76295  0.61958  0.77255  0.71264  0.67402
     40   2.07162  4.75133  2.80478  1.83336  4.19010  3.30124  3.75084  3.52827  2.58286  3.19841  4.04067  2.96017  3.81903  2.92129  3.02499  2.65514  2.32343  3.18258  5.46323  4.13202     40 e x - -
          2.68618  4.42225  2.77519  2.73123  3.46354  2.40513  3.72494  3.29354  2.67741  2.69355  4.24690  2.90347  2.73739  3.18146  2.89801  2.37887  2.77519  2.98518  4.58477  3.61503
          0.02647  4.04060  4.76295  0.61958  0.77255  0.71264  0.67402
     41   2.25431  4.64424  3.07657  2.57539  4.14264  3.30325  3.72783  3.55450  2.47356  3.15978  3.97972  3.03236  2.95859  2.89285  2.14883  2.13160  2.83207  3.18384  5.38556  4.08509     41 s x - -
          2.68286  4.42309  2.77540  2.73207  3.46324  2.40570  3.72529  3.29336  2.67735  2.69439  4.24773  2.90409  2.73532  3.18230  2.89841  2.37945  2.77546  2.98481  4.58561  3.61587
          0.68868  1.16335  1.68567  2.63694  0.07427  0.60576  0.78891
     42   2.45341  4.22452  3.68743  3.27571  3.74634  3.29522  4.20580  2.55528  3.17432  2.59926  3.67419  3.49621  3.92074  3.52614  3.45908  2.70900  1.61150  1.94674  5.31429  4.07972     81 t x - -
          2.68618  4.42225  2.77519  2.73123  3.46354  2.40513  3.72494  3.29354  2.67741  2.69355  4.24690  2.90347  2.73739  3.18146  2.89801  2.37887  2.77519  2.98518  4.58477  3.61503
          0.02988  3.92121  4.64355  0.61958  0.77255  0.80513  0.59245
     43   2.87039  5.32043  1.33026  2.11345  4.63819  3.17832  3.75861  4.19809  2.78129  3.73471  4.59892  2.15527  3.80990  2.93838  3.35599  2.78418  3.17860  3.77641  5.86075  4.37361     82 d x - -
          2.68618  4.42225  2.77519  2.73123  3.46354  2.40513  3.72494  3.29354  2.67741  2.69355  4.24690  2.90347  2.73739  3.18146  2.89801  2.37887  2.77519  2.98518  4.58477  3.61503
          0.02988  3.92121  4.64355  0.61958  0.77255  0.80513  0.59245
     44   1.41403  4.17819  3.72264  3.34288  3.81127  3.21263  4.26835  2.60467  3.27524  2.67211  3.73866  3.50755  3.87967  3.59788  3.55110  2.64403  2.81574  1.94497  5.37699  4.15068     83 a x - -
          2.68618  4.42225  2.77519  2.73123  3.46354  2.40513  3.72494  3.29354  2.67741  2.69355  4.24690  2.90347  2.73739  3.18146  2.89801  2.37887  2.77519  2.98518  4.58477  3.61503
          0.02988  3.92121  4.64355  0.61958  0.77255  0.80513  0.59245
     45   1.98998  4.22965  3.27585  2.92053  4.08849  3.02916  4.01674  3.38388  2.93083  3.12858  3.99927  3.19548  1.98594  3.26398  3.27458  2.45007  2.17509  2.97117  5.44860  4.21003     84 p x - -
          2.68618  4.42225  2.77519  2.73123  3.46354  2.40513  3.72494  3.29354  2.67741  2.69355  4.24690  2.90347  2.73739  3.18146  2.89801  2.37887  2.77519  2.98518  4.58477  3.61503
          0.02988  3.92121  4.64355  0.61958  0.77255  0.80513  0.59245
     46   1.32722  4.14676  3.32812  3.09297  4.25077  1.93082  4.19511  3.59454  3.19117  3.34448  4.20277  3.26466  3.66805  3.47915  3.49528  2.39607  2.70474  3.08745  5.59701  4.39295     85 a x - -
          2.68618  4.42225  2.77519  2.73123  3.46354  2.40513  3.72494  3.29354  2.67741  2.69355  4.24690  2.90347  2.73739  3.18146  2.89801  2.37887  2.77519  2.98518  4.58477  3.61503
          0.02988  3.92121  4.64355  0.61958  0.77255  0.80513  0.59245
     47   2.81625  4.56565  3.42865  3.27460  4.26585  3.25040  4.34818  3.82363  3.33604  3.44526  4.49710  3.57647  0.74182  3.72334  3.57618  2.98523  3.26162  3.46347  5.43921  4.38714     86 p x - -
          2.68621  4.42228  2.77523  2.73127  3.46357  2.40516  3.72498  3.29357  2.67744  2.69358  4.24693  2.90350  2.73743  3.18150  2.89804  2.37890  2.77523  2.98451  4.58480  3.61506
          0.33567  1.28910  4.64355  0.23036  1.58110  0.80513  0.59245
     48   2.73530  5.03930  1.40488  2.21003  4.50697  3.15780  3.78159  4.01133  2.77521  3.59867  4.45584  2.75770  3.78759  2.96528  3.31239  2.17892  3.06893  3.58859  5.75931  4.31922     88 d x - -
          2.68618  4.42225  2.77519  2.73123  3.46354  2.40513  3.72494  3.29354  2.67741  2.69355  4.24690  2.90347  2.73739  3.18146  2.89801  2.37887  2.77519  2.98518  4.58477  3.61503
          0.02988  3.92121  4.64355  0.61958  0.77255  0.80513  0.59245
     49   2.76629  4.71775  2.97894  2.65540  3.11325  3.45711  3.64755  3.37899  2.68656  2.97324  3.92161  1.89749  3.94065  3.05804  3.05460  2.83558  3.03561  3.11158  4.64595  2.23013     89 n x - -
          2.68618  4.42225  2.77519  2.73123  3.46354  2.40513  3.72494  3.29354  2.67741  2.69355  4.24690  2.90347  2.73739  3.18146  2.89801  2.37887  2.77519  2.98518  4.58477  3.61503
          0.02988  3.92121  4.64355  0.61958  0.77255  0.80513  0.59245
     50   3.17577  4.52832  4.65443  4.13241  3.16861  4.41004  4.76404  1.54086  3.95839  1.19249  3.00877  4.40329  4.66204  4.18882  4.13246  3.77869  3.41790  1.95892  5.19189  4.02173     90 l x - -
          2.68618  4.42225  2.77519  2.73123  3.46354  2.40513  3.72494  3.29354  2.67741  2.69355  4.24690  2.90347  2.73739  3.18146  2.89801  2.37887  2.77519  2.98518  4.58477  3.61503
          0.02988  3.92121  4.64355  0.61958  0.77255  0.80513  0.59245
     51   1.49352  4.13826  3.49183  3.16406  4.06440  2.99955  4.17626  3.17465  3.14187  3.06532  3.99164  3.32655  3.71781  3.46609  3.43515  2.44610  1.80208  2.79720  5.48574  4.27333     91 a x - -
          2.68618  4.42225  2.77519  2.73123  3.46354  2.40513  3.72494  3.29354  2.67741  2.69355  4.24690  2.90347  2.73739  3.18146  2.89801  2.37887  2.77519  2.98518  4.58477  3.61503
          0.02988  3.92121  4.64355  0.61958  0.77255  0.80513  0.59245
     52   2.81625  4.56565  3.42865  3.27460  4.26585  3.25040  4.34818  3.82363  3.33604  3.44526  4.49710  3.57647  0.74182  3.72334  3.57618  2.98523  3.26162  3.46347  5.43921  4.38714     92 p x - -
          2.68618  4.42225  2.77519  2.73123  3.46354  2.40513  3.72494  3.29354  2.67741  2.69355  4.24690  2.90347  2.73739  3.18146  2.89801  2.37887  2.77519  2.98518  4.58477  3.61503
          0.02988  3.92121  4.64355  0.61958  0.77255  0.80513  0.59245
     53   2.33897  4.26008  3.24874  3.06663  4.12480  2.98905  4.17521  3.65393  3.14368  3.37035  4.29229  3.28372  3.73184  3.48917  3.42831  1.01991  2.82272  3.17838  5.49337  4.20854     93 s x - -
          2.68618  4.42225  2.77519  2.73123  3.46354  2.40513  3.72494  3.29354  2.67741  2.69355  4.24690  2.90347  2.73739  3.18146  2.89801  2.37887  2.77519  2.98518  4.58477  3.61503
          0.02988  3.92121  4.64355  0.61958  0.77255  0.80513  0.59245
     54   2.56657  4.39891  3.24705  2.72311  3.48755  3.47063  3.72844  2.56202  2.66960  2.61919  3.51897  2.51578  3.87687  3.01577  3.04418  2.73241  2.53926  2.65775  4.92325  2.95265     94 n x - -
          2.68618  4.42225  2.77519  2.73123  3.46354  2.40513  3.72494  3.29354  2.67741  2.69355  4.24690  2.90347  2.73739  3.18146  2.89801  2.37887  2.77519  2.98518  4.58477  3.61503
          0.02988  3.92121  4.64355  0.61958  0.77255  0.80513  0.59245
     55   2.43516  4.42028  2.98822  2.71282  4.08720  3.12335  3.91060  3.44515  2.76964  3.17571  4.05557  2.39018  3.76118  3.14274  3.12533  2.56284  1.59485  3.06357  5.42701  4.13131     95 t x - -
          2.68618  4.42225  2.77519  2.73123  3.46354  2.40513  3.72494  3.29354  2.67741  2.69355  4.24690  2.90347  2.73739  3.18146  2.89801  2.37887  2.77519  2.98518  4.58477  3.61503
          0.02988  3.92121  4.64355  0.61958  0.77255  0.80513  0.59245
     56   3.06902  4.47411  4.40496  4.02253  3.40701  4.11913  4.74155  1.01956  3.85161  1.98301  3.33470  4.26102  4.54560  4.19483  4.04259  3.61907  3.36729  1.84768  5.30797  4.05052     96 i x - -
          2.68618  4.42225  2.77519  2.73123  3.46354  2.40513  3.72494  3.29354  2.67741  2.69355  4.24690  2.90347  2.73739  3.18146  2.89801  2.37887  2.77519  2.98518  4.58477  3.61503
          0.02988  3.92121  4.64355  0.61958  0.77255  0.80513  0.59245
     57   2.23732  4.18007  3.30085  3.01952  4.17414  2.95390  4.11143  3.52539  3.04446  3.26914  4.13572  3.22984  3.68041  3.37861  3.35658  1.32679  2.17740  3.05204  5.53541  4.29150     97 s x - -
          2.68618  4.42225  2.77519  2.73123  3.46354  2.40513  3.72494  3.29354  2.67741  2.69355  4.24690  2.90347  2.73739  3.18146  2.89801  2.37887  2.77519  2.98518  4.58477  3.61503
          0.02988  3.92121  4.64355  0.61958  0.77255  0.80513  0.59245
     58   3.19832  4.57682  4.59233  4.07758  3.10957  4.37844  4.70858  1.82989  3.88174  1.01474  2.96674  4.35977  4.63840  4.12693  4.05870  3.75224  3.44198  2.08516  5.13899  3.95644     98 l x - -
          2.68618  4.42225  2.77519  2.73123  3.46354  2.40513  3.72494  3.29354  2.67741  2.69355  4.24690  2.90347  2.73739  3.18146  2.89801  2.37887  2.77519  2.98518  4.58477  3.61503
          0.02988  3.92121  4.64355  0.61958  0.77255  0.80513  0.59245
     59   2.40322  4.34324  3.12024  2.92685  4.33778  1.27313  4.13351  3.81672  3.09351  3.46848  4.33297  3.22603  2.46310  3.40231  3.42622  2.55226  2.86387  3.30940  5.58288  4.40296     99 g x - -
          2.68618  4.42225  2.77519  2.73123  3.46354  2.40513  3.72494  3.29354  2.67741  2.69355  4.24690  2.90347  2.73739  3.18146  2.89801  2.37887  2.77519  2.98518  4.58477  3.61503
          0.02988  3.92121  4.64355  0.61958  0.77255  0.80513  0.59245
     60   3.20985  4.65761  4.26773  3.90769  3.15423  4.04405  4.54813  2.36083  3.67496  0.81747  3.16178  4.17845  4.47096  4.03164  3.84310  3.62043  3.50184  2.41084  5.05132  3.78592    100 l x - -
          2.68618  4.42225  2.77519  2.73123  3.46354  2.40513  3.72494  3.29354  2.67741  2.69355  4.24690  2.90347  2.73739  3.18146  2.89801  2.37887  2.77519  2.98518  4.58477  3.61503
          0.02988  3.92121  4.64355  0.61958  0.77255  0.80513  0.59245
     61   3.32034  4.70778  4.30551  4.02919  0.93524  3.99886  3.89886  2.83793  3.93497  2.19673  3.56084  4.07408  4.45630  4.08950  4.04267  3.58782  3.62147  2.83222  4.13335  2.49421    101 f x - -
          2.68618  4.42225  2.77519  2.73123  3.46354  2.40513  3.72494  3.29354  2.67741  2.69355  4.24690  2.90347  2.73739  3.18146  2.89801  2.37887  2.77519  2.98518  4.58477  3.61503
          0.02988  3.92121  4.64355  0.61958  0.77255  0.80513  0.59245
     62   2.72577  4.49654  3.40953  3.31505  4.45677  0.65772  4.43248  4.06810  3.50296  3.71616  4.69219  3.57378  3.88925  3.82324  3.73379  2.89905  3.21079  3.58700  5.53919  4.56026    102 G x - -
          2.68618  4.42225  2.77519  2.73123  3.46354  2.40513  3.72494  3.29354  2.67741  2.69355  4.24690  2.90347  2.73739  3.18146  2.89801  2.37887  2.77519  2.98518  4.58477  3.61503
          0.02988  3.92121  4.64355  0.61958  0.77255  0.80513  0.59245
     63   2.45506  4.33199  3.32357  2.94882  3.69593  3.22177  3.95703  3.07236  2.87055  2.31676  3.80567  3.26470  3.83107  3.25952  3.18647  1.52349  2.83464  2.79101  5.17020  3.83604    103 s x - -
          2.68618  4.42225  2.77519  2.73123  3.46354  2.40513  3.72494  3.29354  2.67741  2.69355  4.24690  2.90347  2.73739  3.18146  2.89801  2.37887  2.77519  2.98518  4.58477  3.61503
          0.02988  3.92121  4.64355  0.61958  0.77255  0.80513  0.59245
     64   2.78879  5.28127  1.86413  1.87956  4.58166  3.25623  3.64977  4.06123  1.98872  3.56462  4.37566  2.72105  3.79354  2.79240  3.00518  2.71288  3.04618  3.65357  5.72079  4.28387    104 d x - -
          2.68618  4.42225  2.77519  2.73123  3.46354  2.40513  3.72494  3.29354  2.67741  2.69355  4.24690  2.90347  2.73739  3.18146  2.89801  2.37887  2.77519  2.98518  4.58477  3.61503
          0.02988  3.92121  4.64355  0.61958  0.77255  0.80513  0.59245
     65   1.91936  4.20633  3.54370  3.07827  3.62910  3.31451  4.01037  2.08047  3.01794  2.62028  3.57927  3.37009  3.87410  3.33958  3.33293  2.24499  2.78637  2.43616  5.11480  3.88210    105 a x - -
          2.68618  4.42225  2.77519  2.73123  3.46354  2.40513  3.72494  3.29354  2.67741  2.69355  4.24690  2.90347  2.73739  3.18146  2.89801  2.37887  2.77519  2.98518  4.58477  3.61503
          0.02988  3.92121  4.64355  0.61958  0.77255  0.80513  0.59245
     66   2.77433  5.24716  2.09766  1.78953  4.55172  3.27084  3.63937  4.02419  1.92213  3.52966  4.33810  2.73851  3.79425  2.77947  2.94765  2.70562  3.02738  3.62132  5.68458  4.26122    106 e x - -
          2.68618  4.42225  2.77519  2.73123  3.46354  2.40513  3.72494  3.29354  2.67741  2.69355  4.24690  2.90347  2.73739  3.18146  2.89801  2.37887  2.77519  2.98518  4.58477  3.61503
          0.02988  3.92121  4.64355  0.61958  0.77255  0.80513  0.59245
     67   2.28287  4.26198  3.19598  2.84130  4.14569  3.01657  3.97368  3.54201  2.87515  3.21722  4.05325  3.14362  2.34955  3.20407  3.23823  1.74589  2.29545  3.08479  5.47250  4.21828    107 s x - -
          2.68618  4.42225  2.77519  2.73123  3.46354  2.40513  3.72494  3.29354  2.67741  2.69355  4.24690  2.90347  2.73739  3.18146  2.89801  2.37887  2.77519  2.98518  4.58477  3.61503
          0.02988  3.92121  4.64355  0.61958  0.77255  0.70688  0.67960
     68   2.73042  4.98573  2.82406  2.12370  4.32145  3.40280  3.63070  3.71479  1.74521  3.27720  4.10287  2.92772  3.84765  2.77319  2.64069  2.72826  2.36318  3.36863  5.45790  4.13784    108 k x - -
          2.68618  4.42225  2.77519  2.73123  3.46354  2.40513  3.72494  3.29354  2.67741  2.69355  4.24690  2.90347  2.73739  3.18146  2.89801  2.37887  2.77519  2.98518  4.58477  3.61503
          0.02800  3.98535  4.70770  0.61958  0.77255  0.75788  0.63235
     69   2.80155  4.98129  3.00832  2.27179  4.27632  3.49045  3.62724  3.63908  1.50534  2.78377  4.06772  3.01471  3.90317  2.77514  2.47191  2.81230  3.01560  3.32885  5.39550  4.11366    109 k x - -
          2.68618  4.42225  2.77519  2.73123  3.46354  2.40513  3.72494  3.29354  2.67741  2.69355  4.24690  2.90347  2.73739  3.18146  2.89801  2.37887  2.77519  2.98518  4.58477  3.61503
          0.02800  3.98535  4.70770  0.61958  0.77255  0.57730  0.82420
     70   2.62185  4.92955  2.89380  2.19882  4.20577  2.91657  3.60759  3.64020  2.21368  2.91859  3.99520  2.45135  3.80470  2.54199  2.82371  2.62402  2.85335  2.97546  5.40420  4.04686    110 e x - -
          2.68623  4.42230  2.77474  2.73128  3.46359  2.40517  3.72499  3.29359  2.67746  2.69360  4.24694  2.90351  2.73744  3.18130  2.89805  2.37892  2.77524  2.98505  4.58482  3.61508
          0.58560  1.17004  2.01835  0.18713  1.76808  0.66054  0.72685
     71   1.61440  4.36987  3.27861  2.82171  3.97548  3.20378  3.87794  3.28561  2.68445  3.00251  3.87592  3.17530  3.78563  3.10522  2.59704  2.57205  2.30295  2.94097  5.31491  4.06585    112 a x - -
          2.68618  4.42225  2.77519  2.73123  3.46354  2.40513  3.72494  3.29354  2.67741  2.69355  4.24690  2.90347  2.73739  3.18146  2.89801  2.37887  2.77519  2.98518  4.58477  3.61503
          0.02860  3.96458  4.68692  0.61958  0.77255  0.77377  0.61854
     72   2.58635  4.80394  2.54389  2.38847  4.16044  3.31769  3.64764  3.58218  2.44060  3.17374  3.98827  2.90248  2.47588  2.79949  2.61584  2.61252  2.46369  3.22662  5.39611  4.05316    113 e x - -
          2.68618  4.42225  2.77519  2.73123  3.46354  2.40513  3.72494  3.29354  2.67741  2.69355  4.24690  2.90347  2.73739  3.18146  2.89801  2.37887  2.77519  2.98518  4.58477  3.61503
          0.02860  3.96458  4.68692  0.61958  0.77255  0.34036  1.24311
     73   2.03673  4.63515  3.18029  2.31209  3.84428  3.51050  3.74864  3.20903  2.58620  2.19664  3.73959  3.12207  3.91090  2.95505  2.75171  2.74942  2.64287  2.93786  5.19123  3.90759    114 a x - -
          2.68618  4.42225  2.77519  2.73123  3.46354  2.40513  3.72494  3.29354  2.67741  2.69355  4.24690  2.90347  2.73739  3.18146  2.89801  2.37887  2.77519  2.98518  4.58477  3.61503
          0.07481  4.25227  2.84995  0.61958  0.77255  0.48576  0.95510
     74   2.21777  5.01298  2.46123  2.05720  4.34770  2.98980  3.69257  3.79262  2.51143  3.35157  4.14600  2.90313  3.83963  2.82891  3.00341  2.67449  2.10022  3.41337  5.55126  4.17108    115 e x - -
          2.68618  4.42225  2.77519  2.73123  3.46354  2.40513  3.72494  3.29354  2.67741  2.69355  4.24690  2.90347  2.73739  3.18146  2.89801  2.37887  2.77519  2.98518  4.58477  3.61503
          0.02253  4.19999  4.92234  0.61958  0.77255  0.44672  1.02089
     75   2.63859  4.48745  3.34162  2.77255  3.64324  3.56259  3.00042  2.74768  2.68963  2.31764  3.58023  3.22114  3.41838  3.04696  2.30160  2.79720  2.86873  2.41257  5.04384  3.78590    116 r x - -
          2.68618  4.42225  2.77519  2.73123  3.46354  2.40513  3.72494  3.29354  2.67741  2.69355  4.24690  2.90347  2.73739  3.18146  2.89801  2.37887  2.77519  2.98518  4.58477  3.61503
          0.02137  4.25227  4.97462  0.61958  0.77255  0.48576  0.95510
     76   2.69515  4.85163  3.11490  2.55282  4.11550  2.76450  3.68597  3.51879  2.23124  2.44111  3.94174  3.05208  3.02289  2.84113  2.13159  2.73594  2.92326  3.20304  5.34721  4.04098    117 r x - -
          2.68618  4.42225  2.77519  2.73123  3.46354  2.40513  3.72494  3.29354  2.67741  2.69355  4.24690  2.90347  2.73739  3.18146  2.89801  2.37887  2.77519  2.98518  4.58477  3.61503
          0.02137  4.25227  4.97462  0.61958  0.77255  0.48576  0.95510
     77   2.91417  4.39385  4.24760  3.69837  3.34085  4.02293  4.37503  1.62807  3.56963  1.53720  3.24459  3.97269  2.61382  3.83268  3.79158  3.33616  3.15907  2.21868  5.06521  3.88221    118 l x - -
          2.68618  4.42225  2.77519  2.73123  3.46354  2.40513  3.72494  3.29354  2.67741  2.69355  4.24690  2.90347  2.73739  3.18146  2.89801  2.37887  2.77519  2.98518  4.58477  3.61503
          0.02137  4.25227  4.97462  0.61958  0.77255  0.48576  0.95510
     78   2.70644  4.33176  3.73083  3.16474  3.45894  3.73438  4.01725  2.31056  3.07733  2.23636  3.40431  3.53303  4.10835  2.50113  3.39054  3.00027  2.56978  1.72944  4.98021  3.76144    119 v x - -
          2.68618  4.42225  2.77519  2.73123  3.46354  2.40513  3.72494  3.29354  2.67741  2.69355  4.24690  2.90347  2.73739  3.18146  2.89801  2.37887  2.77519  2.98518  4.58477  3.61503
          0.02137  4.25227  4.97462  0.61958  0.77255  0.48576  0.95510
     79   2.33157  4.62721  3.25162  2.50343  3.82305  3.55322  3.75589  2.02573  2.22425  2.85502  3.72204  3.16487  3.94146  2.97151  2.68368  2.79714  2.91063  2.91283  5.16632  3.89848    120 i x - -
          2.68618  4.42225  2.77519  2.73123  3.46354  2.40513  3.72494  3.29354  2.67741  2.69355  4.24690  2.90347  2.73739  3.18146  2.89801  2.37887  2.77519  2.98518  4.58477  3.61503
          0.02137  4.25227  4.97462  0.61958  0.77255  0.48576  0.95510
     80   2.78462  5.20626  2.63685  2.43024  4.56380  3.48256  3.65173  4.01303  1.60128  3.48854  4.26583  2.48541  3.89505  2.76463  2.14864  2.74816  3.00724  3.60925  5.60502  4.25009    121 k x - -
          2.68618  4.42225  2.77519  2.73123  3.46354  2.40513  3.72494  3.29354  2.67741  2.69355  4.24690  2.90347  2.73739  3.18146  2.89801  2.37887  2.77519  2.98518  4.58477  3.61503
          0.02137  4.25227  4.97462  0.61958  0.77255  0.48576  0.95510
     81   2.64514  4.78136  2.89193  2.61760  4.45211  3.29249  3.93703  3.89294  2.78005  3.49999  4.32416  1.35470  2.71903  3.11384  3.20813  2.70782  2.59146  3.45819  5.69916  4.36333    122 n x - -
          2.68618  4.42225  2.77519  2.73123  3.46354  2.40513  3.72494  3.29354  2.67741  2.69355  4.24690  2.90347  2.73739  3.18146  2.89801  2.37887  2.77519  2.98518  4.58477  3.61503
          0.02137  4.25227  4.97462  0.61958  0.77255  0.48576  0.95510
     82   3.10090  0.41453  4.67906  4.51711  4.44543  3.62802  5.08350  3.67341  4.35514  3.56116  4.70019  4.40778  4.36158  4.68562  4.40551  3.37086  3.60028  3.38670  5.75767  4.72530    123 C x - -
          2.68618  4.42225  2.77519  2.73123  3.46354  2.40513  3.72494  3.29354  2.67741  2.69355  4.24690  2.90347  2.73739  3.18146  2.89801  2.37887  2.77519  2.98518  4.58477  3.61503
          0.02137  4.25227  4.97462  0.61958  0.77255  0.48576  0.95510
     83   2.54114  5.15040  2.75515  1.45994  4.48697  3.42989  3.70844  3.92132  2.10688  3.45749  4.25456  2.92967  3.89089  2.83899  2.89331  2.75050  2.72185  3.53744  5.62791  4.25282    124 e x - -
          2.68618  4.42225  2.77519  2.73123  3.46354  2.40513  3.72494  3.29354  2.67741  2.69355  4.24690  2.90347  2.73739  3.18146  2.89801  2.37887  2.77519  2.98518  4.58477  3.61503
          0.02137  4.25227  4.97462  0.61958  0.77255  0.48576  0.95510
     84   1.09402  4.30478  3.66599  3.44764  4.57387  1.53060  4.51360  3.96054  3.55260  3.68679  4.51957  3.53104  3.85677  3.81072  3.83314  2.56095  2.88822  3.37293  5.90861  4.73277    125 a x - -
          2.68618  4.42225  2.77519  2.73123  3.46354  2.40513  3.72494  3.29354  2.67741  2.69355  4.24690  2.90347  2.73739  3.18146  2.89801  2.37887  2.77519  2.98518  4.58477  3.61503
          0.02137  4.25227  4.97462  0.61958  0.77255  0.48576  0.95510
     85   3.24564  5.38196  3.70021  2.95338  4.89527  3.84320  3.70324  4.20718  1.53662  3.59291  4.45814  3.33942  4.18237  2.50233  1.15638  3.22143  3.38402  3.88334  5.59485  4.45808    126 r x - -
          2.68618  4.42225  2.77519  2.73123  3.46354  2.40513  3.72494  3.29354  2.67741  2.69355  4.24690  2.90347  2.73739  3.18146  2.89801  2.37887  2.77519  2.98518  4.58477  3.61503
          0.17936  4.25227  1.89734  0.61958  0.77255  0.48576  0.95510
     86   2.42398  4.40532  3.17053  2.85839  4.20556  3.14063  4.02645  3.60288  2.91790  3.28692  4.13081  2.68708  3.79870  3.25848  3.28072  2.25260  1.35643  3.17171  5.53490  4.26638    127 t x - -
          2.68618  4.42225  2.77519  2.73123  3.46354  2.40513  3.72494  3.29354  2.67741  2.69355  4.24690  2.90347  2.73739  3.18146  2.89801  2.37887  2.77519  2.98518  4.58477  3.61503
          0.02498  4.09789  4.82024  0.61958  0.77255  0.39019  1.12988
     87   2.37151  4.33487  3.53553  3.19658  4.42843  2.02122  4.28774  3.84924  3.24580  3.51902  4.33389  3.39860  3.82975  3.53676  3.58829  1.87079  1.40211  3.31084  5.75631  4.53259    128 t x - -
          2.68618  4.42225  2.77519  2.73123  3.46354  2.40513  3.72494  3.29354  2.67741  2.69355  4.24690  2.90347  2.73739  3.18146  2.89801  2.37887  2.77519  2.98518  4.58477  3.61503
          0.02137  4.25227  4.97462  0.61958  0.77255  0.48576  0.95510
     88   3.14631  5.33504  3.29901  2.79024  4.76780  3.71540  3.74225  4.15443  1.00251  3.58359  4.45077  3.23205  4.12220  2.28221  2.30364  3.12127  3.32960  3.81805  5.62458  4.41660    129 k x - -
          2.68618  4.42225  2.77519  2.73123  3.46354  2.40513  3.72494  3.29354  2.67741  2.69355  4.24690  2.90347  2.73739  3.18146  2.89801  2.37887  2.77519  2.98518  4.58477  3.61503
          0.02137  4.25227  4.97462  0.61958  0.77255  0.48576  0.95510
     89   2.28629  4.29119  3.70019  3.14294  3.46535  3.66262  3.98681  2.33016  2.78198  2.49469  3.42871  3.49686  3.36382  3.36669  3.37156  2.93873  2.90008  1.63738  4.95302  3.73280    130 v x - -
          2.68618  4.42225  2.77519  2.73123  3.46354  2.40513  3.72494  3.29354  2.67741  2.69355  4.24690  2.90347  2.73739  3.18146  2.89801  2.37887  2.77519  2.98518  4.58477  3.61503
          0.02137  4.25227  4.97462  0.61958  0.77255  0.48576  0.95510
     90   2.85799  5.17603  2.56535  1.27127  4.63020  3.35914  3.86912  4.10034  2.74212  3.65913  4.49156  2.93662  3.93635  3.03131  3.22327  1.87550  3.16151  3.68791  5.82815  4.42324    131 e x - -
          2.68618  4.42225  2.77519  2.73123  3.46354  2.40513  3.72494  3.29354  2.67741  2.69355  4.24690  2.90347  2.73739  3.18146  2.89801  2.37887  2.77519  2.98518  4.58477  3.61503
          0.02137  4.25227  4.97462  0.61958  0.77255  0.48576  0.95510
     91   3.10090  0.41453  4.67906  4.51711  4.44543  3.62802  5.08350  3.67341  4.35514  3.56116  4.70019  4.40778  4.36158  4.68562  4.40551  3.37086  3.60028  3.38670  5.75767  4.72530    132 C x - -
          2.68618  4.42225  2.77519  2.73123  3.46354  2.40513  3.72494  3.29354  2.67741  2.69355  4.24690  2.90347  2.73739  3.18146  2.89801  2.37887  2.77519  2.98518  4.58477  3.61503
          0.02137  4.25227  4.97462  0.61958  0.77255  0.48576  0.95510
     92   2.73787  4.84652  2.89272  1.53436  2.61890  2.84406  3.78144  3.48920  2.66149  3.12008  3.98421  3.04311  3.92648  2.98198  3.11201  2.78629  2.99342  3.18987  5.33101  3.96123    133 e x - -
          2.68618  4.42225  2.77519  2.73123  3.46354  2.40513  3.72494  3.29354  2.67741  2.69355  4.24690  2.90347  2.73739  3.18146  2.89801  2.37887  2.77519  2.98518  4.58477  3.61503
          0.17936  4.25227  1.89734  0.61958  0.77255  0.48576  0.95510
     93   3.13798  5.24962  3.57049  2.87309  4.73247  3.73777  3.65307  4.06895  1.17776  3.48792  4.36063  3.26421  4.09828  2.78501  1.60001  3.12698  3.29445  3.74923  5.50829  4.35724    134 k x - -
          2.68618  4.42225  2.77519  2.73123  3.46354  2.40513  3.72494  3.29354  2.67741  2.69355  4.24690  2.90347  2.73739  3.18146  2.89801  2.37887  2.77519  2.98518  4.58477  3.61503
          0.02498  4.09789  4.82024  0.61958  0.77255  0.66054  0.72685
     94   2.80134  4.25562  4.22412  3.65661  2.49398  3.92637  4.21414  1.62243  3.54057  1.85267  3.14322  3.89043  3.22077  3.75904  3.73342  3.22714  3.03669  2.20197  4.82918  3.59903    135 i x - -
          2.68620  4.42227  2.77521  2.73125  3.46355  2.40514  3.72496  3.29356  2.67729  2.69357  4.24691  2.90348  2.73741  3.18148  2.89802  2.37888  2.77521  2.98520  4.58391  3.61505
          0.08151  2.65630  4.82024  0.64718  0.74133  0.39019  1.12988
     95   3.57606  4.87782  4.91088  4.49782  0.98695  4.57455  4.18836  2.68067  4.33030  1.58125  3.32631  4.48315  4.84636  4.37655  4.38937  3.97053  3.81237  2.77443  4.35851  2.74714    138 f x - -
          2.68618  4.42225  2.77519  2.73123  3.46354  2.40513  3.72494  3.29354  2.67741  2.69355  4.24690  2.90347  2.73739  3.18146  2.89801  2.37887  2.77519  2.98518  4.58477  3.61503
          0.02137  4.25227  4.97462  0.61958  0.77255  0.48576  0.95510
     96   2.36081  4.56952  3.23181  2.69876  3.85912  3.45365  3.79748  3.23537  2.66430  2.90421  2.92957  3.15503  3.89715  2.72050  3.07424  1.76150  2.63137  2.94779  5.21516  3.93679    139 s x - -
          2.68618  4.42225  2.77519  2.73123  3.46354  2.40513  3.72494  3.29354  2.67741  2.69355  4.24690  2.90347  2.73739  3.18146  2.89801  2.37887  2.77519  2.98518  4.58477  3.61503
          0.02137  4.25227  4.97462  0.61958  0.77255  0.48576  0.95510
     97   2.95018  5.04851  2.18574  2.67768  4.82605  0.84687  4.22235  4.37200  3.27716  3.96197  4.83973  3.17735  4.04735  3.44873  3.76552  2.98720  3.35223  3.88765  6.00740  4.72102    140 g x - -
          2.68618  4.42225  2.77519  2.73123  3.46354  2.40513  3.72494  3.29354  2.67741  2.69355  4.24690  2.90347  2.73739  3.18146  2.89801  2.37887  2.77519  2.98518  4.58477  3.61503
          0.02137  4.25227  4.97462  0.61958  0.77255  0.48576  0.95510
     98   2.52953  1.59938  3.88714  3.37833  3.49786  3.44887  4.10447  2.86142  3.26209  2.62798  3.54353  3.58155  3.99205  3.55213  3.51006  2.52226  2.55941  2.61152  4.98632  3.08421    141 c x - -
          2.68618  4.42225  2.77519  2.73123  3.46354  2.40513  3.72494  3.29354  2.67741  2.69355  4.24690  2.90347  2.73739  3.18146  2.89801  2.37887  2.77519  2.98518  4.58477  3.61503
          0.02137  4.25227  4.97462  0.61958  0.77255  0.48576  0.95510
     99   2.81280  5.05922  2.98800  2.33880  4.41115  3.50743  3.71672  3.80446  1.61489  3.36132  4.18357  3.04108  3.94167  2.85640  2.69126  2.81569  1.91901  3.45571  5.53533  4.22400    142 k x - -
          2.68618  4.42225  2.77519  2.73123  3.46354  2.40513  3.72494  3.29354  2.67741  2.69355  4.24690  2.90347  2.73739  3.18146  2.89801  2.37887  2.77519  2.98518  4.58477  3.61503
          0.02137  4.25227  4.97462  0.61958  0.77255  0.48576  0.95510
    100   2.97960  2.19319  4.41652  3.95722  3.03999  3.81267  4.17207  3.03696  3.71526  2.68677  3.75013  4.02250  4.32746  4.00109  3.85237  3.28737  3.29729  2.85623  1.16723  3.13586    143 w x - -
          2.68618  4.42225  2.77519  2.73123  3.46354  2.40513  3.72494  3.29354  2.67741  2.69355  4.24690  2.90347  2.73739  3.18146  2.89801  2.37887  2.77519  2.98518  4.58477  3.61503
          0.02137  4.25227  4.97462  0.61958  0.77255  0.48576  0.95510
    101   3.03759  4.73624  3.70807  3.25299  3.45916  3.89613  4.13935  2.83926  2.94984  1.12344  3.43219  3.64732  4.29287  2.28415  3.20956  3.26019  3.27933  2.81920  5.14686  3.88118    144 l x - -
          2.68618  4.42225  2.77519  2.73123  3.46354  2.40513  3.72494  3.29354  2.67741  2.69355  4.24690  2.90347  2.73739  3.18146  2.89801  2.37887  2.77519  2.98518  4.58477  3.61503
          0.02137  4.25227  4.97462  0.61958  0.77255  0.48576  0.95510
    102   2.83081  4.78738  3.41517  2.80726  3.91750  3.64724  2.83843  2.42501  2.34460  2.98442  3.87556  3.24452  4.02449  2.95523  1.61452  2.92384  3.04353  3.10668  5.20755  3.92286    145 r x - -
          2.68618  4.42225  2.77519  2.73123  3.46354  2.40513  3.72494  3.29354  2.67741  2.69355  4.24690  2.90347  2.73739  3.18146  2.89801  2.37887  2.77519  2.98518  4.58477  3.61503
          0.02137  4.25227  4.97462  0.61958  0.77255  0.48576  0.95510
    103   1.65244  4.49210  3.30023  2.80704  3.94759  2.60926  3.90192  3.32821  2.79953  3.00456  3.85606  3.21479  3.88153  2.77822  3.20014  2.43133  2.85741  2.43195  5.30668  4.03908    146 a x - -
          2.68618  4.42225  2.77519  2.73123  3.46354  2.40513  3.72494  3.29354  2.67741  2.69355  4.24690  2.90347  2.73739  3.18146  2.89801  2.37887  2.77519  2.98518  4.58477  3.61503
          0.02137  4.25227  4.97462  0.61958  0.77255  0.48576  0.95510
    104   2.71779  4.90364  2.84099  2.52933  4.27784  3.37234  3.12365  3.83101  2.64395  3.40745  4.23361  2.42373  3.90633  3.00275  3.07375  1.38166  3.01983  3.44400  5.54650  4.16700    147 s x - -
          2.68618  4.42225  2.77519  2.73123  3.46354  2.40513  3.72494  3.29354  2.67741  2.69355  4.24690  2.90347  2.73739  3.18146  2.89801  2.37887  2.77519  2.98518  4.58477  3.61503
          0.02137  4.25227  4.97462  0.61958  0.77255  0.48576  0.95510
    105   2.13567  4.88312  2.98676  2.44929  4.15639  2.63563  3.66128  3.58181  2.30491  3.16665  3.45971  2.74266  3.84434  2.52197  2.90300  2.47076  2.87283  3.23975  5.39092  4.04599    148 a x - -
          2.68618  4.42225  2.77519  2.73123  3.46354  2.40513  3.72494  3.29354  2.67741  2.69355  4.24690  2.90347  2.73739  3.18146  2.89801  2.37887  2.77519  2.98518  4.58477  3.61503
          0.02137  4.25227  4.97462  0.61958  0.77255  0.48576  0.95510
    106   2.65420  4.76924  2.67408  2.23259  3.97131  3.47661  3.70123  2.74039  2.36139  3.01416  3.84910  3.02774  3.87854  2.87644  2.97861  2.70999  2.88695  3.08432  5.27867  2.38799    149 e x - -
          2.68618  4.42225  2.77519  2.73123  3.46354  2.40513  3.72494  3.29354  2.67741  2.69355  4.24690  2.90347  2.73739  3.18146  2.89801  2.37887  2.77519  2.98518  4.58477  3.61503
          0.02137  4.25227  4.97462  0.61958  0.77255  0.48576  0.95510
    107   3.10090  0.41453  4.67906  4.51711  4.44543  3.62802  5.08350  3.67341  4.35514  3.56116  4.70019  4.40778  4.36158  4.68562  4.40551  3.37086  3.60028  3.38670  5.75767  4.72530    150 C x - -
          2.68618  4.42225  2.77519  2.73123  3.46354  2.40513  3.72494  3.29354  2.67741  2.69355  4.24690  2.90347  2.73739  3.18146  2.89801  2.37887  2.77519  2.98518  4.58477  3.61503
          0.02137  4.25227  4.97462  0.61958  0.77255  0.48576  0.95510
    108   2.71380  4.25297  3.95717  3.40809  3.40899  3.77713  4.13066  1.95287  3.29101  2.38690  3.37584  3.69729  4.16986  3.11748  3.54192  2.76664  2.96225  1.46432  4.95207  3.74232    151 v x - -
          2.68618  4.42225  2.77519  2.73123  3.46354  2.40513  3.72494  3.29354  2.67741  2.69355  4.24690  2.90347  2.73739  3.18146  2.89801  2.37887  2.77519  2.98518  4.58477  3.61503
          0.02137  4.25227  4.97462  0.61958  0.77255  0.48576  0.95510
    109   2.63266  4.82221  2.38296  2.47235  3.38770  3.11366  3.67017  3.47444  2.27132  2.46936  3.89783  2.99135  3.39610  2.82399  2.93915  2.50404  2.86552  3.15417  5.32941  3.99578    152 k x - -
          2.68618  4.42225  2.77519  2.73123  3.46354  2.40513  3.72494  3.29354  2.67741  2.69355  4.24690  2.90347  2.73739  3.18146  2.89801  2.37887  2.77519  2.98518  4.58477  3.61503
          0.02137  4.25227  4.97462  0.61958  0.77255  0.48576  0.95510
    110   3.00243  5.10312  3.40145  2.75741  4.53932  3.62008  3.58770  3.89372  1.40062  3.35186  4.22619  3.16199  3.99657  2.72651  1.60215  3.00384  3.17535  3.57946  5.40615  4.23193    153 k x - -
          2.68657  4.42091  2.77559  2.73067  3.46327  2.40483  3.72361  3.29394  2.67780  2.69333  4.24729  2.90348  2.73779  3.18136  2.89764  2.37859  2.77559  2.98558  4.58516  3.61543
          0.18679  1.76969        *  2.45927  0.08937  0.00000        *
//
