# Supplementary material for: Remote homology clustering identifies lowly conserved families of effector proteins in plant-pathogenic fungi
Source: Microb Genom. 2021 Sep 1;7(9):000637. doi: 10.1099/mgen.0.000637 (PMC8715435; doi:10.1099/mgen.0.000637)
Supplement: Supplementary material 16 [file mgen-7-0637-s0016.zip › hmms/markov-PC_07ZZBE.hmm]

HMMER3/f [3.3 | Nov 2019]
NAME  markov-PC_07ZZBE
LENG  546
ALPH  amino
RF    yes
MM    no
CONS  yes
CS    no
MAP   yes
DATE  Thu Jul 23 09:18:24 2020
NSEQ  63
EFFN  2.464783
CKSUM 1050007948
STATS LOCAL MSV      -12.2379  0.69761
STATS LOCAL VITERBI  -13.1752  0.69761
STATS LOCAL FORWARD   -6.5136  0.69761
HMM          A        C        D        E        F        G        H        I        K        L        M        N        P        Q        R        S        T        V        W        Y   
            m->m     m->i     m->d     i->m     i->i     d->m     d->d
  COMPO   2.59025  4.23370  2.85591  2.61369  3.25707  2.97089  3.68763  2.91403  2.62068  2.55201  3.71670  3.06102  3.60680  3.01259  2.95680  2.60307  2.65768  2.70317  4.17374  3.38076
          2.68539  4.41962  2.77633  2.73146  3.46372  2.40606  3.72480  3.29211  2.67813  2.69208  4.24596  2.90422  2.73731  3.18205  2.89804  2.37818  2.77553  2.98485  4.58483  3.61596
          0.16687  1.92560  4.84100  3.55496  0.02900  0.00000        *
      1   3.20948  4.71925  4.35814  3.98134  3.36058  4.04723  4.65301  2.56524  3.73204  1.92100  0.93374  4.22216  4.51687  4.09988  3.90320  3.58320  3.52420  2.60169  5.23277  4.01508    114 m x - -
          2.68618  4.42225  2.77519  2.73123  3.46354  2.40513  3.72494  3.29354  2.67741  2.69355  4.24690  2.90347  2.73739  3.18146  2.89801  2.37887  2.77519  2.98518  4.58477  3.61503
          0.02376  4.14740  4.86974  0.61958  0.77255  0.48576  0.95510
      2   3.02802  5.05301  3.48345  2.86442  3.99006  3.70693  3.42572  3.76745  2.10185  3.26712  4.16815  3.26937  4.08659  2.88646  1.14545  3.06005  3.21772  3.48365  5.20452  3.46847    115 r x - -
          2.68618  4.42225  2.77519  2.73123  3.46354  2.40513  3.72494  3.29354  2.67741  2.69355  4.24690  2.90347  2.73739  3.18146  2.89801  2.37887  2.77519  2.98518  4.58477  3.61503
          0.02376  4.14740  4.86974  0.61958  0.77255  0.48576  0.95510
      3   3.47869  4.86449  4.63027  4.28014  3.26432  4.32824  4.85071  2.49177  4.04561  0.59786  3.21682  4.52922  4.72185  4.34692  4.17305  3.94500  3.76345  2.59886  5.23397  4.01785    116 L x - -
          2.68618  4.42225  2.77519  2.73123  3.46354  2.40513  3.72494  3.29354  2.67741  2.69355  4.24690  2.90347  2.73739  3.18146  2.89801  2.37887  2.77519  2.98518  4.58477  3.61503
          0.02376  4.14740  4.86974  0.61958  0.77255  0.48576  0.95510
      4   2.93093  4.52543  4.03475  3.65055  3.31737  3.82882  4.36788  2.54742  3.44148  0.93622  3.36837  3.89696  4.32301  3.82191  3.64981  2.94561  3.24934  2.49228  5.08235  3.77666    117 l x - -
          2.68618  4.42225  2.77519  2.73123  3.46354  2.40513  3.72494  3.29354  2.67741  2.69355  4.24690  2.90347  2.73739  3.18146  2.89801  2.37887  2.77519  2.98518  4.58477  3.61503
          0.04430  4.14740  3.59269  0.61958  0.77255  0.48576  0.95510
      5   2.80209  5.15073  2.90433  2.18261  4.49833  3.47594  3.63512  3.92313  2.00748  3.41671  4.21879  2.96099  3.89386  1.74148  2.50029  2.77419  2.87026  3.54864  5.54464  4.22036    118 q x - -
          2.68618  4.42225  2.77519  2.73123  3.46354  2.40513  3.72494  3.29354  2.67741  2.69355  4.24690  2.90347  2.73739  3.18146  2.89801  2.37887  2.77519  2.98518  4.58477  3.61503
          0.02425  4.12735  4.84970  0.61958  0.77255  0.47129  0.97868
      6   2.59465  4.12491  3.25291  2.68907  3.39673  3.51007  3.18330  3.02514  2.65063  2.50473  3.57657  3.04212  3.89406  2.98502  2.30076  2.66041  2.60949  2.62077  5.03706  3.59883    119 r x - -
          2.68618  4.42225  2.77519  2.73123  3.46354  2.40513  3.72494  3.29354  2.67741  2.69355  4.24690  2.90347  2.73739  3.18146  2.89801  2.37887  2.77519  2.98518  4.58477  3.61503
          0.02376  4.14740  4.86974  0.61958  0.77255  0.48576  0.95510
      7   2.49154  4.96078  2.88274  2.29924  4.24464  3.08069  3.43355  3.68351  2.38132  3.02884  4.02948  2.60278  3.81550  2.07529  2.84486  2.63532  2.67829  3.32053  5.43647  4.07387    120 q x - -
          2.68618  4.42225  2.77519  2.73123  3.46354  2.40513  3.72494  3.29354  2.67741  2.69355  4.24690  2.90347  2.73739  3.18146  2.89801  2.37887  2.77519  2.98518  4.58477  3.61503
          0.02376  4.14740  4.86974  0.61958  0.77255  0.48576  0.95510
      8   2.66627  4.98486  2.37959  2.25664  4.27797  2.16797  3.66185  3.71941  2.47499  2.97327  4.08307  2.69618  3.82508  2.79981  2.96194  2.54497  2.91179  3.19638  5.49146  4.11759    121 g x - -
          2.68618  4.42225  2.77519  2.73123  3.46354  2.40513  3.72494  3.29354  2.67741  2.69355  4.24690  2.90347  2.73739  3.18146  2.89801  2.37887  2.77519  2.98518  4.58477  3.61503
          0.02376  4.14740  4.86974  0.61958  0.77255  0.48576  0.95510
      9   2.84141  5.34797  1.74402  2.10557  4.66619  3.01513  3.73913  4.15875  2.64053  3.66101  4.46155  1.92602  3.86269  2.87997  3.18679  2.76782  2.69627  3.73653  5.82443  4.36960    122 d x - -
          2.68618  4.42225  2.77519  2.73123  3.46354  2.40513  3.72494  3.29354  2.67741  2.69355  4.24690  2.90347  2.73739  3.18146  2.89801  2.37887  2.77519  2.98518  4.58477  3.61503
          0.02376  4.14740  4.86974  0.61958  0.77255  0.48576  0.95510
     10   2.85243  5.31309  1.71139  2.23150  4.67820  1.94507  3.77822  4.17272  2.70911  3.68648  4.49973  2.54774  3.87245  2.76309  3.25911  2.61286  3.13478  3.74781  5.85753  4.40421    123 d x - -
          2.68618  4.42225  2.77519  2.73123  3.46354  2.40513  3.72494  3.29354  2.67741  2.69355  4.24690  2.90347  2.73739  3.18146  2.89801  2.37887  2.77519  2.98518  4.58477  3.61503
          0.02376  4.14740  4.86974  0.61958  0.77255  0.48576  0.95510
     11   2.71289  5.08240  2.68269  1.82015  4.41663  3.13904  3.67726  3.87040  2.30391  3.40672  4.20003  2.78205  3.83802  2.81063  2.94435  1.93858  2.84919  3.48220  5.58691  4.20114    124 e x - -
          2.68618  4.42225  2.77519  2.73123  3.46354  2.40513  3.72494  3.29354  2.67741  2.69355  4.24690  2.90347  2.73739  3.18146  2.89801  2.37887  2.77519  2.98518  4.58477  3.61503
          0.02376  4.14740  4.86974  0.61958  0.77255  0.48576  0.95510
     12   3.21785  4.54782  4.86192  4.30345  1.62662  4.44275  4.62094  1.88553  4.17000  1.41245  3.00813  4.46866  4.67529  4.26070  4.26317  3.77882  3.44246  2.17952  4.93440  3.66209    125 l x - -
          2.68618  4.42225  2.77519  2.73123  3.46354  2.40513  3.72494  3.29354  2.67741  2.69355  4.24690  2.90347  2.73739  3.18146  2.89801  2.37887  2.77519  2.98518  4.58477  3.61503
          0.02376  4.14740  4.86974  0.61958  0.77255  0.48576  0.95510
     13   2.78060  4.95217  3.17447  2.59805  4.27142  3.53486  3.65767  3.67022  2.15140  2.98573  4.05363  3.07589  3.92703  2.66360  1.72956  2.14372  2.99737  3.34427  5.39656  4.11907    126 r x - -
          2.68618  4.42225  2.77519  2.73123  3.46354  2.40513  3.72494  3.29354  2.67741  2.69355  4.24690  2.90347  2.73739  3.18146  2.89801  2.37887  2.77519  2.98518  4.58477  3.61503
          0.02376  4.14740  4.86974  0.61958  0.77255  0.48576  0.95510
     14   3.47869  4.86449  4.63027  4.28014  3.26432  4.32824  4.85071  2.49177  4.04561  0.59786  3.21682  4.52922  4.72185  4.34692  4.17305  3.94500  3.76345  2.59886  5.23397  4.01785    127 L x - -
          2.68618  4.42225  2.77519  2.73123  3.46354  2.40513  3.72494  3.29354  2.67741  2.69355  4.24690  2.90347  2.73739  3.18146  2.89801  2.37887  2.77519  2.98518  4.58477  3.61503
          0.02376  4.14740  4.86974  0.61958  0.77255  0.48576  0.95510
     15   2.39528  4.34365  3.19692  3.04043  3.70652  3.47677  4.03226  2.69536  3.03453  2.69553  3.63704  3.39947  3.98337  3.33992  3.38563  2.81041  2.10819  1.62697  5.18044  3.94209    128 v x - -
          2.68618  4.42225  2.77519  2.73123  3.46354  2.40513  3.72494  3.29354  2.67741  2.69355  4.24690  2.90347  2.73739  3.18146  2.89801  2.37887  2.77519  2.98518  4.58477  3.61503
          0.04530  4.14740  3.55845  0.61958  0.77255  0.48576  0.95510
     16   2.66993  4.92759  2.80161  2.11434  4.18011  3.43370  3.63477  3.61671  2.23831  3.18835  3.99759  2.94440  3.84145  2.77681  2.45451  2.67956  2.89894  3.27716  5.38986  2.44414    129 e x - -
          2.68619  4.42226  2.77520  2.73124  3.46355  2.40513  3.72495  3.29355  2.67741  2.69356  4.24690  2.90333  2.73740  3.18147  2.89801  2.37887  2.77520  2.98519  4.58478  3.61504
          0.07275  2.77541  4.84872  0.44932  1.01627  0.47062  0.97981
     17   2.60200  4.23474  2.68082  2.50383  3.17472  3.45167  3.66191  3.32820  2.42146  2.76052  3.79022  2.91772  3.84139  2.83466  2.22201  2.57273  2.83359  3.02956  5.22839  3.91429    131 r x - -
          2.68618  4.42225  2.77519  2.73123  3.46354  2.40513  3.72494  3.29354  2.67741  2.69355  4.24690  2.90347  2.73739  3.18146  2.89801  2.37887  2.77519  2.98518  4.58477  3.61503
          0.02376  4.14740  4.86974  0.61958  0.77255  0.48576  0.95510
     18   2.57510  4.31099  4.48808  3.92982  2.87666  4.13733  4.51803  1.95951  3.82189  1.95182  3.28442  4.14699  4.46827  4.04273  4.00849  3.45836  3.16272  1.23318  5.11553  3.91681    132 v x - -
          2.68618  4.42225  2.77519  2.73123  3.46354  2.40513  3.72494  3.29354  2.67741  2.69355  4.24690  2.90347  2.73739  3.18146  2.89801  2.37887  2.77519  2.98518  4.58477  3.61503
          0.02376  4.14740  4.86974  0.61958  0.77255  0.48576  0.95510
     19   2.65354  4.90188  1.97460  2.30574  4.17941  2.64238  3.67518  3.28850  2.49664  3.19103  4.00673  2.92564  3.83454  2.82367  2.97441  2.66831  2.89904  2.79268  5.42905  4.07276    133 d x - -
          2.68618  4.42225  2.77519  2.73123  3.46354  2.40513  3.72494  3.29354  2.67741  2.69355  4.24690  2.90347  2.73739  3.18146  2.89801  2.37887  2.77519  2.98518  4.58477  3.61503
          0.02376  4.14740  4.86974  0.61958  0.77255  0.48576  0.95510
     20   2.67267  5.12000  2.38792  1.84175  4.42907  3.04820  3.62562  3.89834  2.29207  3.41121  4.18036  2.59477  3.55787  2.74279  2.91058  2.63743  2.91137  2.96113  5.57388  4.16900    134 e x - -
          2.68618  4.42225  2.77519  2.73123  3.46354  2.40513  3.72494  3.29354  2.67741  2.69355  4.24690  2.90347  2.73739  3.18146  2.89801  2.37887  2.77519  2.98518  4.58477  3.61503
          0.02376  4.14740  4.86974  0.61958  0.77255  0.48576  0.95510
     21   2.55964  5.09715  2.49573  2.31399  4.40772  3.38437  3.33515  3.87530  2.26160  3.38559  4.15197  2.43600  3.80470  2.06582  2.85043  2.62678  2.89215  3.47135  5.54284  3.81812    135 q x - -
          2.68618  4.42225  2.77519  2.73123  3.46354  2.40513  3.72494  3.29354  2.67741  2.69355  4.24690  2.90347  2.73739  3.18146  2.89801  2.37887  2.77519  2.98518  4.58477  3.61503
          0.02376  4.14740  4.86974  0.61958  0.77255  0.48576  0.95510
     22   3.10130  4.46322  4.70995  4.17793  3.48075  4.35761  4.81783  1.03014  4.02717  2.02237  2.77915  4.40079  4.67412  4.27980  4.20820  3.71254  3.02337  1.86296  5.36565  4.19978    136 i x - -
          2.68618  4.42225  2.77519  2.73123  3.46354  2.40513  3.72494  3.29354  2.67741  2.69355  4.24690  2.90347  2.73739  3.18146  2.89801  2.37887  2.77519  2.98518  4.58477  3.61503
          0.02244  4.20390  4.92625  0.61958  0.77255  0.48576  0.95510
     23   2.81991  4.65731  3.57458  3.30740  4.03943  3.45808  4.32609  3.48031  3.22875  2.70653  4.21522  3.60816  0.86758  3.65646  3.50181  2.99410  3.22961  3.21551  5.48127  4.19901    137 p x - -
          2.68618  4.42225  2.77519  2.73123  3.46354  2.40513  3.72494  3.29354  2.67741  2.69355  4.24690  2.90347  2.73739  3.18146  2.89801  2.37887  2.77519  2.98518  4.58477  3.61503
          0.02244  4.20390  4.92625  0.61958  0.77255  0.48576  0.95510
     24   2.75243  4.94395  2.93604  2.29390  4.30832  3.44825  3.73630  3.71605  2.42173  3.29291  4.12317  3.02715  1.74496  2.89068  2.43474  2.77561  2.85936  3.37089  5.49563  4.18174    138 p x - -
          2.68618  4.42225  2.77519  2.73123  3.46354  2.40513  3.72494  3.29354  2.67741  2.69355  4.24690  2.90347  2.73739  3.18146  2.89801  2.37887  2.77519  2.98518  4.58477  3.61503
          0.02244  4.20390  4.92625  0.61958  0.77255  0.48576  0.95510
     25   3.76157  5.11446  4.34587  4.14866  2.38859  4.23061  3.82673  3.72959  3.99807  3.09447  4.37135  4.15659  4.70175  4.22093  4.10817  3.85993  4.05270  3.61717  4.04102  0.55359    139 Y x - -
          2.68618  4.42225  2.77519  2.73123  3.46354  2.40513  3.72494  3.29354  2.67741  2.69355  4.24690  2.90347  2.73739  3.18146  2.89801  2.37887  2.77519  2.98518  4.58477  3.61503
          0.02244  4.20390  4.92625  0.61958  0.77255  0.48576  0.95510
     26   0.94387  4.24553  3.76888  3.46877  4.32018  3.09454  4.44124  3.46973  3.45010  3.34488  4.25191  3.53756  3.85038  3.74936  3.71622  2.55590  2.10422  3.03816  5.73374  4.54324    140 a x - -
          2.68618  4.42225  2.77519  2.73123  3.46354  2.40513  3.72494  3.29354  2.67741  2.69355  4.24690  2.90347  2.73739  3.18146  2.89801  2.37887  2.77519  2.98518  4.58477  3.61503
          0.02244  4.20390  4.92625  0.61958  0.77255  0.48576  0.95510
     27   3.29953  4.64335  4.78277  4.42164  3.62098  4.40738  5.10090  0.74112  4.25701  2.15227  3.51830  4.62303  4.81853  4.57909  4.41777  3.94649  3.59747  1.91374  5.57142  4.33047    141 i x - -
          2.68618  4.42225  2.77519  2.73123  3.46354  2.40513  3.72494  3.29354  2.67741  2.69355  4.24690  2.90347  2.73739  3.18146  2.89801  2.37887  2.77519  2.98518  4.58477  3.61503
          0.02244  4.20390  4.92625  0.61958  0.77255  0.48576  0.95510
     28   3.55006  4.92136  4.72140  4.37547  3.29784  4.39963  4.92913  2.53168  4.14090  0.55298  3.23944  4.61955  4.78596  4.42773  4.25742  4.02961  3.83351  2.65270  5.28356  4.07921    142 L x - -
          2.68618  4.42225  2.77519  2.73123  3.46354  2.40513  3.72494  3.29354  2.67741  2.69355  4.24690  2.90347  2.73739  3.18146  2.89801  2.37887  2.77519  2.98518  4.58477  3.61503
          0.02244  4.20390  4.92625  0.61958  0.77255  0.48576  0.95510
     29   2.51290  4.43071  3.53448  3.37984  4.42956  3.15641  4.47279  4.00458  3.47718  3.70316  4.60901  3.53969  3.92528  3.80155  3.74265  0.68259  3.02028  3.46383  5.77696  4.51917    143 S x - -
          2.68618  4.42225  2.77519  2.73123  3.46354  2.40513  3.72494  3.29354  2.67741  2.69355  4.24690  2.90347  2.73739  3.18146  2.89801  2.37887  2.77519  2.98518  4.58477  3.61503
          0.02244  4.20390  4.92625  0.61958  0.77255  0.48576  0.95510
     30   3.02690  5.12366  2.98868  2.68721  3.86311  3.58515  1.28920  3.89005  2.45231  3.38982  4.31049  3.16238  4.07274  2.48988  2.74654  3.03311  3.27083  3.58515  5.21950  3.74901    144 h x - -
          2.68618  4.42225  2.77519  2.73123  3.46354  2.40513  3.72494  3.29354  2.67741  2.69355  4.24690  2.90347  2.73739  3.18146  2.89801  2.37887  2.77519  2.98518  4.58477  3.61503
          0.02244  4.20390  4.92625  0.61958  0.77255  0.48576  0.95510
     31   2.63024  4.47159  3.76621  3.55068  4.30534  3.29582  4.53704  3.47559  3.50049  3.32667  4.36567  3.69380  4.03041  3.88083  3.73356  2.83655  0.71311  3.13221  5.71164  4.52601    145 t x - -
          2.68618  4.42225  2.77519  2.73123  3.46354  2.40513  3.72494  3.29354  2.67741  2.69355  4.24690  2.90347  2.73739  3.18146  2.89801  2.37887  2.77519  2.98518  4.58477  3.61503
          0.02244  4.20390  4.92625  0.61958  0.77255  0.48576  0.95510
     32   3.94620  5.19106  4.63543  4.43266  3.08753  4.13441  4.37182  4.00023  4.15721  3.33174  4.61585  4.51946  4.68186  4.52662  4.22237  4.14645  4.26633  3.89885  0.41899  3.07448    146 W x - -
          2.68618  4.42225  2.77519  2.73123  3.46354  2.40513  3.72494  3.29354  2.67741  2.69355  4.24690  2.90347  2.73739  3.18146  2.89801  2.37887  2.77519  2.98518  4.58477  3.61503
          0.02244  4.20390  4.92625  0.61958  0.77255  0.48576  0.95510
     33   3.13139  4.86046  3.87185  3.81945  4.93016  0.36220  4.90624  4.62352  4.04504  4.23076  5.21842  4.03775  4.26088  4.34359  4.23222  3.31479  3.63807  4.08749  5.92448  5.04772    147 G x - -
          2.68618  4.42225  2.77519  2.73123  3.46354  2.40513  3.72494  3.29354  2.67741  2.69355  4.24690  2.90347  2.73739  3.18146  2.89801  2.37887  2.77519  2.98518  4.58477  3.61503
          0.02244  4.20390  4.92625  0.61958  0.77255  0.48576  0.95510
     34   2.49919  5.08171  2.85843  2.10233  4.39983  3.40596  3.60850  3.86364  2.20513  3.37322  4.13490  2.26757  3.39526  2.60605  2.68936  2.50499  2.71563  3.45889  5.52933  4.13931    148 e x - -
          2.68618  4.42225  2.77519  2.73123  3.46354  2.40513  3.72494  3.29354  2.67741  2.69355  4.24690  2.90347  2.73739  3.18146  2.89801  2.37887  2.77519  2.98518  4.58477  3.61503
          0.02244  4.20390  4.92625  0.61958  0.77255  0.48576  0.95510
     35   3.01288  5.61705  1.37113  1.52288  4.91970  2.97299  3.84266  4.44607  2.84595  3.92410  4.75542  2.77525  3.92934  3.00000  3.44762  2.72309  3.29755  4.00081  6.07936  4.56394    149 d x - -
          2.68618  4.42225  2.77511  2.73124  3.46354  2.40513  3.72495  3.29354  2.67741  2.69355  4.24690  2.90347  2.73740  3.18147  2.89801  2.37887  2.77520  2.98519  4.58477  3.61503
          0.05303  3.11454  4.92625  0.49104  0.94672  0.48576  0.95510
     36   2.62239  4.53245  2.69942  1.84534  4.30372  3.29678  3.60729  3.37755  2.22695  3.29119  4.06212  2.81775  3.80575  2.72303  2.73553  2.53993  2.64961  3.37147  5.46986  4.09077    151 e x - -
          2.68618  4.42225  2.77519  2.73123  3.46354  2.40513  3.72494  3.29354  2.67741  2.69355  4.24690  2.90347  2.73739  3.18146  2.89801  2.37887  2.77519  2.98518  4.58477  3.61503
          0.02244  4.20390  4.92625  0.61958  0.77255  0.48576  0.95510
     37   3.12474  5.75626  1.10572  1.56355  5.03700  3.32059  3.90895  4.58218  2.98084  4.06303  4.93395  2.77749  3.96930  3.08204  3.61339  2.98433  3.42351  4.13751  6.20454  4.66679    152 d x - -
          2.68618  4.42225  2.77519  2.73123  3.46354  2.40513  3.72494  3.29354  2.67741  2.69355  4.24690  2.90347  2.73739  3.18146  2.89801  2.37887  2.77519  2.98518  4.58477  3.61503
          0.02244  4.20390  4.92625  0.61958  0.77255  0.48576  0.95510
     38   3.28454  5.42366  2.68506  0.63139  4.81878  3.52250  4.15620  4.34247  3.08296  3.91122  4.88517  3.17922  4.14717  3.37406  3.51634  3.24082  3.59597  3.99703  5.92602  4.66698    153 E x - -
          2.68618  4.42225  2.77519  2.73123  3.46354  2.40513  3.72494  3.29354  2.67741  2.69355  4.24690  2.90347  2.73739  3.18146  2.89801  2.37887  2.77519  2.98518  4.58477  3.61503
          0.02244  4.20390  4.92625  0.61958  0.77255  0.48576  0.95510
     39   3.13421  4.51966  4.73253  4.29496  3.64256  4.32763  5.00066  1.91794  4.12939  2.06786  3.52105  4.48386  4.74033  4.45098  4.32465  3.75630  3.43429  0.82075  5.56715  4.30377    154 v x - -
          2.68618  4.42225  2.77519  2.73123  3.46354  2.40513  3.72494  3.29354  2.67741  2.69355  4.24690  2.90347  2.73739  3.18146  2.89801  2.37887  2.77519  2.98518  4.58477  3.61503
          0.02244  4.20390  4.92625  0.61958  0.77255  0.48576  0.95510
     40   2.56213  4.41845  3.44815  2.97638  3.82179  3.39655  3.98122  2.96200  2.88085  2.67757  3.78571  3.12252  3.93591  3.25694  3.21882  2.65745  1.35662  2.79722  5.23916  3.97720    155 t x - -
          2.68618  4.42225  2.77519  2.73123  3.46354  2.40513  3.72494  3.29354  2.67741  2.69355  4.24690  2.90347  2.73739  3.18146  2.89801  2.37887  2.77519  2.98518  4.58477  3.61503
          0.02244  4.20390  4.92625  0.61958  0.77255  0.48576  0.95510
     41   3.83467  5.03250  4.83404  4.55970  0.77826  4.56243  3.60595  3.44213  4.39287  2.73053  4.03382  4.24962  4.86689  4.32101  4.38784  3.94938  4.05792  3.39534  3.73055  1.67317    156 f x - -
          2.68618  4.42225  2.77519  2.73123  3.46354  2.40513  3.72494  3.29354  2.67741  2.69355  4.24690  2.90347  2.73739  3.18146  2.89801  2.37887  2.77519  2.98518  4.58477  3.61503
          0.02244  4.20390  4.92625  0.61958  0.77255  0.48576  0.95510
     42   2.74181  5.16522  2.66164  2.41581  4.51852  3.46795  3.17468  3.96848  1.64665  3.44515  4.21712  2.94299  3.86674  2.32070  2.39282  2.70860  2.96230  3.56420  5.56301  4.20797    157 k x - -
          2.68618  4.42225  2.77519  2.73123  3.46354  2.40513  3.72494  3.29354  2.67741  2.69355  4.24690  2.90347  2.73739  3.18146  2.89801  2.37887  2.77519  2.98518  4.58477  3.61503
          0.02244  4.20390  4.92625  0.61958  0.77255  0.48576  0.95510
     43   3.12112  5.72959  0.92432  2.08495  5.01756  3.30951  3.91690  4.57152  3.00408  4.06225  4.93969  2.48687  3.96863  3.09558  3.63847  2.98455  3.42826  4.12753  6.21097  4.66363    158 d x - -
          2.68618  4.42225  2.77519  2.73123  3.46354  2.40513  3.72494  3.29354  2.67741  2.69355  4.24690  2.90347  2.73739  3.18146  2.89801  2.37887  2.77519  2.98518  4.58477  3.61503
          0.02244  4.20390  4.92625  0.61958  0.77255  0.48576  0.95510
     44   3.24443  4.54438  5.01831  4.45072  3.26470  4.55976  4.92504  1.61716  4.32526  1.29885  2.25940  4.63566  4.77536  4.42310  4.41434  3.90600  3.47222  1.75265  5.26091  4.17956    159 l x - -
          2.68618  4.42225  2.77519  2.73123  3.46354  2.40513  3.72494  3.29354  2.67741  2.69355  4.24690  2.90347  2.73739  3.18146  2.89801  2.37887  2.77519  2.98518  4.58477  3.61503
          0.02244  4.20390  4.92625  0.61958  0.77255  0.48576  0.95510
     45   2.46827  4.23713  3.70528  3.13506  3.37782  3.65768  3.94149  2.22111  2.76781  2.43218  3.14489  3.26272  4.03587  3.34610  3.35633  2.92259  2.54372  1.83901  4.86289  3.64649    160 v x - -
          2.68618  4.42225  2.77519  2.73123  3.46354  2.40513  3.72494  3.29354  2.67741  2.69355  4.24690  2.90347  2.73739  3.18146  2.89801  2.37887  2.77519  2.98518  4.58477  3.61503
          0.02244  4.20390  4.92625  0.61958  0.77255  0.48576  0.95510
     46   2.87996  5.45023  1.74095  1.80366  4.75900  3.34938  3.74645  4.26595  2.14134  3.73855  4.52858  2.24519  3.88529  2.87984  3.16553  2.79250  3.13826  3.82657  5.87940  4.41237    161 d x - -
          2.68618  4.42225  2.77519  2.73123  3.46354  2.40513  3.72494  3.29354  2.67741  2.69355  4.24690  2.90347  2.73739  3.18146  2.89801  2.37887  2.77519  2.98518  4.58477  3.61503
          0.02244  4.20390  4.92625  0.61958  0.77255  0.48576  0.95510
     47   2.85596  5.08000  2.59145  2.27051  4.54309  1.30512  3.86833  3.98521  2.49686  3.55891  4.40825  2.82077  3.93988  3.04598  3.11390  2.85361  3.16099  3.60117  5.75034  4.39186    162 g x - -
          2.68618  4.42225  2.77519  2.73123  3.46354  2.40513  3.72494  3.29354  2.67741  2.69355  4.24690  2.90347  2.73739  3.18146  2.89801  2.37887  2.77519  2.98518  4.58477  3.61503
          0.02244  4.20390  4.92625  0.61958  0.77255  0.48576  0.95510
     48   2.66486  4.48255  3.44972  2.94995  3.76553  3.53532  3.94420  2.53853  2.56429  2.74213  3.69276  3.34574  4.00349  3.21040  3.11695  2.85376  1.47968  2.66184  5.19946  3.95129    163 t x - -
          2.68618  4.42225  2.77519  2.73123  3.46354  2.40513  3.72494  3.29354  2.67741  2.69355  4.24690  2.90347  2.73739  3.18146  2.89801  2.37887  2.77519  2.98518  4.58477  3.61503
          0.02244  4.20390  4.92625  0.61958  0.77255  0.48576  0.95510
     49   2.51292  4.51366  3.29492  2.94137  3.54788  1.61791  3.94274  3.31406  2.97307  2.98902  3.90161  3.31278  3.96979  3.30466  3.32236  2.79904  2.98056  3.01792  5.03151  2.13321    164 g x - -
          2.68618  4.42225  2.77519  2.73123  3.46354  2.40513  3.72494  3.29354  2.67741  2.69355  4.24690  2.90347  2.73739  3.18146  2.89801  2.37887  2.77519  2.98518  4.58477  3.61503
          0.02244  4.20390  4.92625  0.61958  0.77255  0.48576  0.95510
     50   2.75803  5.02508  3.05416  2.52291  4.38409  3.49427  3.66556  3.79933  1.56088  3.33077  4.13732  2.76062  3.90445  2.79643  2.49423  2.65506  2.29001  3.43865  5.48882  4.17806    165 k x - -
          2.68618  4.42225  2.77519  2.73123  3.46354  2.40513  3.72494  3.29354  2.67741  2.69355  4.24690  2.90347  2.73739  3.18146  2.89801  2.37887  2.77519  2.98518  4.58477  3.61503
          0.02244  4.20390  4.92625  0.61958  0.77255  0.48576  0.95510
     51   2.63204  4.98042  2.72121  2.33405  4.26757  3.41600  3.36851  3.71213  2.04998  3.26118  4.04246  2.81626  3.81622  2.74402  2.85991  2.31798  2.34218  3.01658  5.45246  4.08218    166 k x - -
          2.68618  4.42225  2.77520  2.73124  3.46354  2.40513  3.72495  3.29354  2.67732  2.69355  4.24690  2.90347  2.73740  3.18147  2.89801  2.37887  2.77520  2.98519  4.58477  3.61503
          0.05645  3.04429  4.92625  0.48018  0.96410  0.48576  0.95510
     52   2.92315  5.22396  2.85709  2.59146  4.62119  3.58395  3.66818  4.02487  1.28511  3.48837  4.30489  3.07792  3.98324  2.79141  1.97662  2.89686  3.12549  3.65762  5.57330  4.29924    168 k x - -
          2.68618  4.42225  2.77519  2.73123  3.46354  2.40513  3.72494  3.29354  2.67741  2.69355  4.24690  2.90347  2.73739  3.18146  2.89801  2.37887  2.77519  2.98518  4.58477  3.61503
          0.02244  4.20390  4.92625  0.61958  0.77255  0.48576  0.95510
     53   2.25275  4.48011  3.29970  2.67178  3.64842  3.53910  3.77424  2.64417  2.23657  2.44457  3.57759  3.19291  3.34071  3.02800  3.08630  2.77116  2.84919  2.44393  5.04889  3.78756    169 k x - -
          2.68618  4.42225  2.77519  2.73123  3.46354  2.40513  3.72494  3.29354  2.67741  2.69355  4.24690  2.90347  2.73739  3.18146  2.89801  2.37887  2.77519  2.98518  4.58477  3.61503
          0.02244  4.20390  4.92625  0.61958  0.77255  0.48576  0.95510
     54   2.53050  4.43041  3.57593  3.42871  4.46516  0.74250  4.51890  3.90231  3.53913  3.64792  4.57694  3.57784  3.94298  3.85166  3.79641  2.71444  3.03774  3.08174  5.80688  4.59825    170 g x - -
          2.68618  4.42225  2.77519  2.73123  3.46354  2.40513  3.72494  3.29354  2.67741  2.69355  4.24690  2.90347  2.73739  3.18146  2.89801  2.37887  2.77519  2.98518  4.58477  3.61503
          0.02244  4.20390  4.92625  0.61958  0.77255  0.48576  0.95510
     55   3.34668  4.94750  3.31353  3.45298  2.55384  3.95196  3.78799  3.56143  3.51326  3.06783  4.19298  3.72224  4.43602  3.77431  3.76779  3.44982  3.62688  3.37697  4.18789  0.77557    171 y x - -
          2.68618  4.42225  2.77519  2.73123  3.46354  2.40513  3.72494  3.29354  2.67741  2.69355  4.24690  2.90347  2.73739  3.18146  2.89801  2.37887  2.77519  2.98518  4.58477  3.61503
          0.02244  4.20390  4.92625  0.61958  0.77255  0.48576  0.95510
     56   2.96450  5.26613  3.21287  2.17209  4.68723  3.62702  3.65427  4.07334  1.81849  3.51056  4.32754  3.10866  4.00604  2.48941  1.50681  2.93316  3.15261  3.70659  5.57506  4.32381    172 r x - -
          2.68618  4.42225  2.77519  2.73123  3.46354  2.40513  3.72494  3.29354  2.67741  2.69355  4.24690  2.90347  2.73739  3.18146  2.89801  2.37887  2.77519  2.98518  4.58477  3.61503
          0.02244  4.20390  4.92625  0.61958  0.77255  0.48576  0.95510
     57   3.31203  5.25859  3.50813  3.08361  4.72265  3.74954  3.99243  4.17695  0.65898  3.67543  4.63138  3.48836  4.23657  3.17392  2.55725  3.33966  3.54642  3.87063  5.64909  4.51687    173 K x - -
          2.68618  4.42225  2.77519  2.73123  3.46354  2.40513  3.72494  3.29354  2.67741  2.69355  4.24690  2.90347  2.73739  3.18146  2.89801  2.37887  2.77519  2.98518  4.58477  3.61503
          0.02244  4.20390  4.92625  0.61958  0.77255  0.48576  0.95510
     58   3.41074  4.69341  5.10371  4.57468  3.27855  4.73935  5.11346  1.37230  4.41268  1.04032  3.07534  4.80367  4.92557  4.54732  4.52067  4.12400  3.64496  2.07061  5.38234  4.27620    174 l x - -
          2.68618  4.42225  2.77519  2.73123  3.46354  2.40513  3.72494  3.29354  2.67741  2.69355  4.24690  2.90347  2.73739  3.18146  2.89801  2.37887  2.77519  2.98518  4.58477  3.61503
          0.02244  4.20390  4.92625  0.61958  0.77255  0.48576  0.95510
     59   2.75358  5.10555  3.01620  2.26664  4.43801  3.49480  3.25851  3.87194  2.23288  3.13313  4.16343  2.87739  3.88589  1.87413  2.17490  2.73513  2.97060  3.49517  5.51000  4.17788    175 q x - -
          2.68618  4.42225  2.77519  2.73123  3.46354  2.40513  3.72494  3.29354  2.67741  2.69355  4.24690  2.90347  2.73739  3.18146  2.89801  2.37887  2.77519  2.98518  4.58477  3.61503
          0.02244  4.20390  4.92625  0.61958  0.77255  0.48576  0.95510
     60   3.71409  5.02168  4.69756  4.48632  0.59350  4.30139  4.07125  3.21113  4.38870  2.50912  3.89834  4.41084  4.76091  4.46733  4.42561  3.95843  4.01964  3.22432  4.24325  2.57746    176 F x - -
          2.68618  4.42225  2.77519  2.73123  3.46354  2.40513  3.72494  3.29354  2.67741  2.69355  4.24690  2.90347  2.73739  3.18146  2.89801  2.37887  2.77519  2.98518  4.58477  3.61503
          0.02244  4.20390  4.92625  0.61958  0.77255  0.48576  0.95510
     61   3.02595  0.46030  4.60071  4.42515  4.35804  3.56704  5.00128  3.57227  4.26031  3.46513  4.60144  4.32692  4.29783  4.59294  4.32089  3.29637  3.52126  3.29036  5.68671  4.63954    177 C x - -
          2.68618  4.42225  2.77519  2.73123  3.46354  2.40513  3.72494  3.29354  2.67741  2.69355  4.24690  2.90347  2.73739  3.18146  2.89801  2.37887  2.77519  2.98518  4.58477  3.61503
          0.02244  4.20390  4.92625  0.61958  0.77255  0.48576  0.95510
     62   1.49265  4.70354  2.98183  2.40670  4.19443  2.49360  3.83805  3.59894  2.66431  3.22718  4.06078  3.07410  3.87057  3.02134  2.88111  2.69020  2.92724  3.23711  5.47594  4.16978    178 a x - -
          2.68618  4.42225  2.77519  2.73123  3.46354  2.40513  3.72494  3.29354  2.67741  2.69355  4.24690  2.90347  2.73739  3.18146  2.89801  2.37887  2.77519  2.98518  4.58477  3.61503
          0.02244  4.20390  4.92625  0.61958  0.77255  0.48576  0.95510
     63   2.86720  5.23726  3.03648  1.89602  4.62647  3.54427  3.64541  4.04555  1.60896  3.49943  4.29589  2.91085  3.94217  2.68428  2.09701  2.83127  3.07354  3.65831  5.58781  4.28378    179 k x - -
          2.68618  4.42225  2.77519  2.73123  3.46354  2.40513  3.72494  3.29354  2.67741  2.69355  4.24690  2.90347  2.73739  3.18146  2.89801  2.37887  2.77519  2.98518  4.58477  3.61503
          0.02244  4.20390  4.92625  0.61958  0.77255  0.48576  0.95510
     64   2.99351  5.28150  2.75457  2.31998  4.61513  3.50395  3.76605  4.05014  2.28414  3.55374  4.41061  3.00922  3.99965  1.23424  2.68323  2.95497  3.22768  3.69860  5.68057  4.36050    180 q x - -
          2.68618  4.42225  2.77519  2.73123  3.46354  2.40513  3.72494  3.29354  2.67741  2.69355  4.24690  2.90347  2.73739  3.18146  2.89801  2.37887  2.77519  2.98518  4.58477  3.61503
          0.02244  4.20390  4.92625  0.61958  0.77255  0.48576  0.95510
     65   0.90010  4.22476  3.72438  3.43798  4.40279  3.04078  4.43235  3.71719  3.45223  3.48955  4.33505  3.49841  3.80934  3.73336  3.72542  2.13205  2.55432  3.19355  5.77567  4.58795    181 a x - -
          2.68618  4.42225  2.77519  2.73123  3.46354  2.40513  3.72494  3.29354  2.67741  2.69355  4.24690  2.90347  2.73739  3.18146  2.89801  2.37887  2.77519  2.98518  4.58477  3.61503
          0.02244  4.20390  4.92625  0.61958  0.77255  0.48576  0.95510
     66   1.49919  4.83461  2.99091  2.27267  4.21081  3.43144  3.76666  3.59556  2.49138  3.21301  4.05411  3.05986  3.90595  2.93473  2.47413  2.75714  2.97579  3.26282  5.44800  4.14339    182 a x - -
          2.68618  4.42225  2.77519  2.73123  3.46354  2.40513  3.72494  3.29354  2.67741  2.69355  4.24690  2.90347  2.73739  3.18146  2.89801  2.37887  2.77519  2.98518  4.58477  3.61503
          0.02244  4.20390  4.92625  0.61958  0.77255  0.48576  0.95510
     67   2.61762  4.01124  2.81164  2.07355  4.18323  3.42637  3.62429  3.61701  2.34609  2.89747  3.97794  2.77134  3.81832  2.75461  2.44190  2.46062  2.76676  3.06610  5.39699  4.03973    183 e x - -
          2.68618  4.42225  2.77519  2.73123  3.46354  2.40513  3.72494  3.29354  2.67741  2.69355  4.24690  2.90347  2.73739  3.18146  2.89801  2.37887  2.77519  2.98518  4.58477  3.61503
          0.02244  4.20390  4.92625  0.61958  0.77255  0.48576  0.95510
     68   3.06992  5.52740  0.96159  2.27853  4.61549  3.36127  2.95997  4.37458  2.91877  3.87419  4.75135  2.85639  3.98124  3.09182  3.47985  2.97230  3.36405  3.96675  5.88392  4.37437    184 d x - -
          2.68618  4.42225  2.77519  2.73123  3.46354  2.40513  3.72494  3.29354  2.67741  2.69355  4.24690  2.90347  2.73739  3.18146  2.89801  2.37887  2.77519  2.98518  4.58477  3.61503
          0.02244  4.20390  4.92625  0.61958  0.77255  0.48576  0.95510
     69   2.79885  5.18354  2.46173  2.32360  4.49335  1.72147  3.39273  3.95784  2.31393  3.49309  4.29909  2.47644  3.88148  2.87398  3.04136  2.76165  3.05358  3.57278  5.67270  4.27320    185 g x - -
          2.68618  4.42225  2.77519  2.73123  3.46354  2.40513  3.72494  3.29354  2.67741  2.69355  4.24690  2.90347  2.73739  3.18146  2.89801  2.37887  2.77519  2.98518  4.58477  3.61503
          0.02244  4.20390  4.92625  0.61958  0.77255  0.48576  0.95510
     70   3.46580  4.76039  5.08791  4.55848  3.20855  4.75232  5.08988  1.74421  4.38082  0.80945  3.00794  4.80476  4.92562  4.50643  4.48509  4.13924  3.69646  2.21821  5.33566  4.23965    186 l x - -
          2.68618  4.42225  2.77519  2.73123  3.46354  2.40513  3.72494  3.29354  2.67741  2.69355  4.24690  2.90347  2.73739  3.18146  2.89801  2.37887  2.77519  2.98518  4.58477  3.61503
          0.02244  4.20390  4.92625  0.61958  0.77255  0.48576  0.95510
     71   2.64714  5.08355  2.11449  2.33540  4.39697  3.40165  3.61044  3.86248  2.27369  3.37389  4.13577  2.80965  3.32329  2.38169  2.66668  2.54748  2.87995  3.45800  5.53223  3.48636    187 d x - -
          2.68618  4.42225  2.77519  2.73123  3.46354  2.40513  3.72494  3.29354  2.67741  2.69355  4.24690  2.90347  2.73739  3.18146  2.89801  2.37887  2.77519  2.98518  4.58477  3.61503
          0.02244  4.20390  4.92625  0.61958  0.77255  0.48576  0.95510
     72   3.89129  5.06514  4.82718  4.55131  1.09291  4.58193  3.12799  3.65925  4.38322  2.97352  4.22002  4.20771  4.87603  4.29427  4.37789  3.94680  4.10224  3.55412  3.64791  1.13272    188 f x - -
          2.68618  4.42225  2.77519  2.73123  3.46354  2.40513  3.72494  3.29354  2.67741  2.69355  4.24690  2.90347  2.73739  3.18146  2.89801  2.37887  2.77519  2.98518  4.58477  3.61503
          0.02244  4.20390  4.92625  0.61958  0.77255  0.48576  0.95510
     73   3.16728  3.76305  4.61213  4.21267  0.88013  4.04338  4.09685  2.80772  4.05668  2.33024  3.60099  4.18191  4.51552  4.19540  4.15617  3.49011  3.48317  2.73265  4.37148  2.76468    189 f x - -
          2.68618  4.42225  2.77519  2.73123  3.46354  2.40513  3.72494  3.29354  2.67741  2.69355  4.24690  2.90347  2.73739  3.18146  2.89801  2.37887  2.77519  2.98518  4.58477  3.61503
          0.02244  4.20390  4.92625  0.61958  0.77255  0.48576  0.95510
     74   3.94620  5.19106  4.63543  4.43266  3.08753  4.13441  4.37182  4.00023  4.15721  3.33174  4.61585  4.51946  4.68186  4.52662  4.22237  4.14645  4.26633  3.89885  0.41899  3.07448    190 W x - -
          2.68618  4.42225  2.77519  2.73123  3.46354  2.40513  3.72494  3.29354  2.67741  2.69355  4.24690  2.90347  2.73739  3.18146  2.89801  2.37887  2.77519  2.98518  4.58477  3.61503
          0.02244  4.20390  4.92625  0.61958  0.77255  0.48576  0.95510
     75   2.95302  4.34587  4.58120  4.06833  3.60785  3.59604  4.71489  1.26931  3.95164  2.33332  3.48587  4.25933  4.55675  4.21597  4.14565  3.53139  3.22468  1.30465  5.35249  4.14133    191 i x - -
          2.68618  4.42225  2.77519  2.73123  3.46354  2.40513  3.72494  3.29354  2.67741  2.69355  4.24690  2.90347  2.73739  3.18146  2.89801  2.37887  2.77519  2.98518  4.58477  3.61503
          0.02244  4.20390  4.92625  0.61958  0.77255  0.48576  0.95510
     76   3.38491  5.52343  0.53912  2.60723  4.95413  3.49756  4.27350  4.62625  3.42764  4.17913  5.17722  3.17573  4.17436  3.52186  3.97950  3.31824  3.73470  4.23380  6.05318  4.78853    192 D x - -
          2.68618  4.42225  2.77519  2.73123  3.46354  2.40513  3.72494  3.29354  2.67741  2.69355  4.24690  2.90347  2.73739  3.18146  2.89801  2.37887  2.77519  2.98518  4.58477  3.61503
          0.02244  4.20390  4.92625  0.61958  0.77255  0.48576  0.95510
     77   2.57134  4.39223  3.75627  3.40302  3.96293  3.35202  4.34676  2.79570  3.27569  2.87647  3.95239  3.60128  4.01939  3.66506  3.54374  2.79740  1.00199  2.70538  5.50108  4.24255    193 t x - -
          2.68618  4.42225  2.77519  2.73123  3.46354  2.40513  3.72494  3.29354  2.67741  2.69355  4.24690  2.90347  2.73739  3.18146  2.89801  2.37887  2.77519  2.98518  4.58477  3.61503
          0.02244  4.20390  4.92625  0.61958  0.77255  0.48576  0.95510
     78   3.02595  0.46030  4.60071  4.42515  4.35804  3.56704  5.00128  3.57227  4.26031  3.46513  4.60144  4.32692  4.29783  4.59294  4.32089  3.29637  3.52126  3.29036  5.68671  4.63954    194 C x - -
          2.68618  4.42225  2.77519  2.73123  3.46354  2.40513  3.72494  3.29354  2.67741  2.69355  4.24690  2.90347  2.73739  3.18146  2.89801  2.37887  2.77519  2.98518  4.58477  3.61503
          0.02244  4.20390  4.92625  0.61958  0.77255  0.48576  0.95510
     79   3.02595  0.46030  4.60071  4.42515  4.35804  3.56704  5.00128  3.57227  4.26031  3.46513  4.60144  4.32692  4.29783  4.59294  4.32089  3.29637  3.52126  3.29036  5.68671  4.63954    195 C x - -
          2.68618  4.42225  2.77519  2.73123  3.46354  2.40513  3.72494  3.29354  2.67741  2.69355  4.24690  2.90347  2.73739  3.18146  2.89801  2.37887  2.77519  2.98518  4.58477  3.61503
          0.02244  4.20390  4.92625  0.61958  0.77255  0.48576  0.95510
     80   3.23988  4.57255  4.90099  4.46668  3.59461  4.50866  5.15344  0.83375  4.30543  2.07459  3.43295  4.65895  4.86335  4.59561  4.47936  3.94440  3.52615  1.72652  5.61100  4.38015    196 i x - -
          2.68618  4.42225  2.77519  2.73123  3.46354  2.40513  3.72494  3.29354  2.67741  2.69355  4.24690  2.90347  2.73739  3.18146  2.89801  2.37887  2.77519  2.98518  4.58477  3.61503
          0.02244  4.20390  4.92625  0.61958  0.77255  0.48576  0.95510
     81   3.09319  5.62151  0.95268  2.22221  4.94168  3.31324  3.93685  4.53415  3.01829  4.03903  4.91784  2.23122  3.97260  3.12072  3.63681  2.97765  3.41080  4.08650  6.15049  4.62467    197 d x - -
          2.68618  4.42225  2.77519  2.73123  3.46354  2.40513  3.72494  3.29354  2.67741  2.69355  4.24690  2.90347  2.73739  3.18146  2.89801  2.37887  2.77519  2.98518  4.58477  3.61503
          0.02244  4.20390  4.92625  0.61958  0.77255  0.48576  0.95510
     82   3.31203  5.25859  3.50813  3.08361  4.72265  3.74954  3.99243  4.17695  0.65898  3.67543  4.63138  3.48836  4.23657  3.17392  2.55725  3.33966  3.54642  3.87063  5.64909  4.51687    198 K x - -
          2.68618  4.42225  2.77519  2.73123  3.46354  2.40513  3.72494  3.29354  2.67741  2.69355  4.24690  2.90347  2.73739  3.18146  2.89801  2.37887  2.77519  2.98518  4.58477  3.61503
          0.02244  4.20390  4.92625  0.61958  0.77255  0.48576  0.95510
     83   2.66075  4.90108  2.38448  2.44009  4.34602  3.34016  3.76748  3.78126  2.51876  3.36463  4.17231  2.95664  3.85130  2.91974  3.08101  1.62995  2.32974  3.39291  5.57651  4.21538    199 s x - -
          2.68618  4.42225  2.77519  2.73123  3.46354  2.40513  3.72494  3.29354  2.67741  2.69355  4.24690  2.90347  2.73739  3.18146  2.89801  2.37887  2.77519  2.98518  4.58477  3.61503
          0.02244  4.20390  4.92625  0.61958  0.77255  0.48576  0.95510
     84   2.53303  4.59947  2.96595  2.74896  4.49307  3.01373  4.06477  3.98303  2.96760  3.59542  4.41436  2.24393  3.85087  3.26927  3.37585  1.16995  2.95303  3.47137  5.76840  4.45149    200 s x - -
          2.68618  4.42225  2.77519  2.73123  3.46354  2.40513  3.72494  3.29354  2.67741  2.69355  4.24690  2.90347  2.73739  3.18146  2.89801  2.37887  2.77519  2.98518  4.58477  3.61503
          0.02244  4.20390  4.92625  0.61958  0.77255  0.48576  0.95510
     85   2.64541  4.69954  3.01501  2.64325  3.91923  3.37520  3.82730  3.54717  2.70288  3.17414  4.02881  2.60706  3.89878  3.05380  3.11394  1.39776  2.95210  3.20658  5.29090  3.27187    201 s x - -
          2.68618  4.42225  2.77519  2.73123  3.46354  2.40513  3.72494  3.29354  2.67741  2.69355  4.24690  2.90347  2.73739  3.18146  2.89801  2.37887  2.77519  2.98518  4.58477  3.61503
          0.02244  4.20390  4.92625  0.61958  0.77255  0.48576  0.95510
     86   1.57005  4.52225  3.24336  2.76284  4.04042  3.31919  3.88000  3.43333  2.72903  3.08868  3.92984  3.17476  3.85640  2.92824  2.95160  2.31215  2.23660  3.08282  5.36655  4.09243    202 a x - -
          2.68618  4.42225  2.77519  2.73123  3.46354  2.40513  3.72494  3.29354  2.67741  2.69355  4.24690  2.90347  2.73739  3.18146  2.89801  2.37887  2.77519  2.98518  4.58477  3.61503
          0.02244  4.20390  4.92625  0.61958  0.77255  0.48576  0.95510
     87   3.28454  5.42366  2.68506  0.63139  4.81878  3.52250  4.15620  4.34247  3.08296  3.91122  4.88517  3.17922  4.14717  3.37406  3.51634  3.24082  3.59597  3.99703  5.92602  4.66698    203 E x - -
          2.68618  4.42225  2.77519  2.73123  3.46354  2.40513  3.72494  3.29354  2.67741  2.69355  4.24690  2.90347  2.73739  3.18146  2.89801  2.37887  2.77519  2.98518  4.58477  3.61503
          0.02244  4.20390  4.92625  0.61958  0.77255  0.48576  0.95510
     88   3.55006  4.92136  4.72140  4.37547  3.29784  4.39963  4.92913  2.53168  4.14090  0.55298  3.23944  4.61955  4.78596  4.42773  4.25742  4.02961  3.83351  2.65270  5.28356  4.07921    204 L x - -
          2.68618  4.42225  2.77519  2.73123  3.46354  2.40513  3.72494  3.29354  2.67741  2.69355  4.24690  2.90347  2.73739  3.18146  2.89801  2.37887  2.77519  2.98518  4.58477  3.61503
          0.02244  4.20390  4.92625  0.61958  0.77255  0.48576  0.95510
     89   2.66041  4.87497  2.96620  2.40026  4.17110  3.43486  3.68141  3.58700  2.43936  2.95725  3.99271  2.98615  3.85804  2.01494  2.87219  2.08702  2.57535  3.24895  5.40284  4.06905    205 q x - -
          2.68618  4.42225  2.77519  2.73123  3.46354  2.40513  3.72494  3.29354  2.67741  2.69355  4.24690  2.90347  2.73739  3.18146  2.89801  2.37887  2.77519  2.98518  4.58477  3.61503
          0.02244  4.20390  4.92625  0.61958  0.77255  0.48576  0.95510
     90   3.28454  5.42366  2.68506  0.63139  4.81878  3.52250  4.15620  4.34247  3.08296  3.91122  4.88517  3.17922  4.14717  3.37406  3.51634  3.24082  3.59597  3.99703  5.92602  4.66698    206 E x - -
          2.68618  4.42225  2.77519  2.73123  3.46354  2.40513  3.72494  3.29354  2.67741  2.69355  4.24690  2.90347  2.73739  3.18146  2.89801  2.37887  2.77519  2.98518  4.58477  3.61503
          0.02244  4.20390  4.92625  0.61958  0.77255  0.48576  0.95510
     91   0.62486  4.39358  3.83474  3.65737  4.41759  3.20647  4.63494  3.59559  3.68326  3.46055  4.46575  3.71176  3.97825  3.99528  3.90089  2.74621  3.04733  3.19012  5.80983  4.65280    207 A x - -
          2.68618  4.42225  2.77519  2.73123  3.46354  2.40513  3.72494  3.29354  2.67741  2.69355  4.24690  2.90347  2.73739  3.18146  2.89801  2.37887  2.77519  2.98518  4.58477  3.61503
          0.02244  4.20390  4.92625  0.61958  0.77255  0.48576  0.95510
     92   3.29953  4.64335  4.78277  4.42164  3.62098  4.40738  5.10090  0.74112  4.25701  2.15227  3.51830  4.62303  4.81853  4.57909  4.41777  3.94649  3.59747  1.91374  5.57142  4.33047    208 i x - -
          2.68618  4.42225  2.77519  2.73123  3.46354  2.40513  3.72494  3.29354  2.67741  2.69355  4.24690  2.90347  2.73739  3.18146  2.89801  2.37887  2.77519  2.98518  4.58477  3.61503
          0.02244  4.20390  4.92625  0.61958  0.77255  0.48576  0.95510
     93   2.59021  4.62169  3.11456  2.65997  4.00724  2.26529  3.82446  2.90185  2.67645  3.05788  3.91242  1.90517  3.87716  3.02334  3.09499  2.68880  2.88735  2.86894  5.34237  4.03772    209 n x - -
          2.68618  4.42225  2.77519  2.73123  3.46354  2.40513  3.72494  3.29354  2.67741  2.69355  4.24690  2.90347  2.73739  3.18146  2.89801  2.37887  2.77519  2.98518  4.58477  3.61503
          0.02244  4.20390  4.92625  0.61958  0.77255  0.48576  0.95510
     94   2.43743  2.66022  3.81650  3.33816  3.27398  3.27896  4.16708  3.09207  3.26482  2.85900  3.77219  3.51692  3.90895  3.54961  3.55099  1.28317  2.83417  2.78515  5.18667  3.92230    210 s x - -
          2.68618  4.42225  2.77519  2.73123  3.46354  2.40513  3.72494  3.29354  2.67741  2.69355  4.24690  2.90347  2.73739  3.18146  2.89801  2.37887  2.77519  2.98518  4.58477  3.61503
          0.02244  4.20390  4.92625  0.61958  0.77255  0.48576  0.95510
     95   3.26670  4.76933  4.42673  4.05851  3.40183  4.09459  4.71708  2.61309  3.80533  1.95681  0.85907  4.29106  4.56793  4.17105  3.96892  3.64439  3.58436  2.65553  5.27895  4.06491    211 m x - -
          2.68618  4.42225  2.77519  2.73123  3.46354  2.40513  3.72494  3.29354  2.67741  2.69355  4.24690  2.90347  2.73739  3.18146  2.89801  2.37887  2.77519  2.98518  4.58477  3.61503
          0.02244  4.20390  4.92625  0.61958  0.77255  0.48576  0.95510
     96   3.79960  5.01722  4.80190  4.51988  0.75325  4.53972  3.63192  3.38597  4.35622  2.67371  3.98466  4.24584  4.85075  4.30760  4.36503  3.93138  4.02711  3.34884  3.76228  1.79861    212 f x - -
          2.68618  4.42225  2.77519  2.73123  3.46354  2.40513  3.72494  3.29354  2.67741  2.69355  4.24690  2.90347  2.73739  3.18146  2.89801  2.37887  2.77519  2.98518  4.58477  3.61503
          0.02244  4.20390  4.92625  0.61958  0.77255  0.48576  0.95510
     97   3.17531  5.28372  3.60698  2.90822  4.70186  3.79005  3.14832  4.07817  1.77528  3.50493  4.37337  3.30235  4.14254  2.82551  1.08543  3.16607  3.32771  3.76364  5.52380  4.35365    213 r x - -
          2.68618  4.42225  2.77519  2.73123  3.46354  2.40513  3.72494  3.29354  2.67741  2.69355  4.24690  2.90347  2.73739  3.18146  2.89801  2.37887  2.77519  2.98518  4.58477  3.61503
          0.02244  4.20390  4.92625  0.61958  0.77255  0.48576  0.95510
     98   3.17130  3.62800  4.42647  4.01635  2.92779  3.88145  4.13734  3.24806  3.73391  2.80390  3.94639  4.08585  4.40802  4.06211  3.87416  3.43347  3.49949  3.08932  0.81557  2.96850    214 w x - -
          2.68618  4.42225  2.77519  2.73123  3.46354  2.40513  3.72494  3.29354  2.67741  2.69355  4.24690  2.90347  2.73739  3.18146  2.89801  2.37887  2.77519  2.98518  4.58477  3.61503
          0.08027  4.20390  2.77753  0.61958  0.77255  0.48576  0.95510
     99   3.66863  5.04506  4.25641  4.04516  2.36000  4.16006  3.78337  3.64269  3.89558  3.02329  4.29018  4.07905  4.63102  4.13343  4.01911  3.77438  3.95865  3.52723  4.01153  0.60781    215 Y x - -
          2.68618  4.42225  2.77519  2.73123  3.46354  2.40513  3.72494  3.29354  2.67741  2.69355  4.24690  2.90347  2.73739  3.18146  2.89801  2.37887  2.77519  2.98518  4.58477  3.61503
          0.02376  4.14740  4.86974  0.61958  0.77255  0.55331  0.85577
    100   2.81510  5.13895  3.12475  2.53219  4.50966  3.53930  3.23450  3.92194  1.82512  3.39895  4.19863  3.02670  3.91753  2.23395  1.93803  2.45274  3.01917  3.55048  5.50479  4.21130    216 k x - -
          2.68618  4.42225  2.77519  2.73123  3.46354  2.40513  3.72494  3.29354  2.67741  2.69355  4.24690  2.90347  2.73739  3.18146  2.89801  2.37887  2.77519  2.98518  4.58477  3.61503
          0.02376  4.14740  4.86974  0.61958  0.77255  0.55331  0.85577
    101   2.85674  5.34075  1.63535  2.24009  4.65569  3.32977  3.74724  4.16099  2.62499  3.66375  4.47145  1.84034  3.87467  2.89148  2.77563  2.78587  3.12311  3.74243  5.81201  4.36492    217 d x - -
          2.68618  4.42225  2.77519  2.73123  3.46354  2.40513  3.72494  3.29354  2.67741  2.69355  4.24690  2.90347  2.73739  3.18146  2.89801  2.37887  2.77519  2.98518  4.58477  3.61503
          0.02376  4.14740  4.86974  0.61958  0.77255  0.55331  0.85577
    102   1.30995  4.22596  3.58510  3.30103  4.39150  3.01273  4.34794  3.76322  3.34445  3.49532  4.33290  3.41670  3.77306  3.62966  3.64268  1.38407  2.78622  3.22025  5.74795  4.53820    218 a x - -
          2.68618  4.42225  2.77519  2.73123  3.46354  2.40513  3.72494  3.29354  2.67741  2.69355  4.24690  2.90347  2.73739  3.18146  2.89801  2.37887  2.77519  2.98518  4.58477  3.61503
          0.02376  4.14740  4.86974  0.61958  0.77255  0.55331  0.85577
    103   1.72839  4.81365  2.75669  2.21681  4.08512  3.40600  3.70182  3.47917  2.53228  3.10789  3.93938  2.96911  3.85063  2.71204  2.98853  2.69010  2.90039  2.84531  5.36735  4.03539    219 a x - -
          2.68618  4.42225  2.77519  2.73123  3.46354  2.40513  3.72494  3.29354  2.67741  2.69355  4.24690  2.90347  2.73739  3.18146  2.89801  2.37887  2.77519  2.98518  4.58477  3.61503
          0.02376  4.14740  4.86974  0.61958  0.77255  0.55331  0.85577
    104   2.67498  5.17884  3.13319  2.35659  4.56699  3.56718  3.63171  3.96383  1.39476  3.43203  4.24457  3.05569  3.95249  2.61106  2.12214  2.85702  3.07848  3.60022  5.52690  4.25433    220 k x - -
          2.68618  4.42225  2.77519  2.73123  3.46354  2.40513  3.72494  3.29354  2.67741  2.69355  4.24690  2.90347  2.73739  3.18146  2.89801  2.37887  2.77519  2.98518  4.58477  3.61503
          0.02376  4.14740  4.86974  0.61958  0.77255  0.55331  0.85577
    105   2.94149  0.52016  4.51064  4.31939  4.25902  3.49833  4.90719  3.45840  4.15183  3.35659  4.48981  4.23478  4.22561  4.48687  4.22410  3.21237  3.43194  3.18179  5.60569  4.54220    221 C x - -
          2.68618  4.42225  2.77519  2.73123  3.46354  2.40513  3.72494  3.29354  2.67741  2.69355  4.24690  2.90347  2.73739  3.18146  2.89801  2.37887  2.77519  2.98518  4.58477  3.61503
          0.02376  4.14740  4.86974  0.61958  0.77255  0.55331  0.85577
    106   3.66863  5.04506  4.25641  4.04516  2.36000  4.16006  3.78337  3.64269  3.89558  3.02329  4.29018  4.07905  4.63102  4.13343  4.01911  3.77438  3.95865  3.52723  4.01153  0.60781    222 Y x - -
          2.68618  4.42225  2.77519  2.73123  3.46354  2.40513  3.72494  3.29354  2.67741  2.69355  4.24690  2.90347  2.73739  3.18146  2.89801  2.37887  2.77519  2.98518  4.58477  3.61503
          0.04057  4.14740  3.73179  0.61958  0.77255  0.55331  0.85577
    107   1.88678  4.29331  4.15082  3.74836  3.80174  3.58961  4.57189  2.24920  3.66467  2.56997  3.69315  3.88397  4.19856  3.96428  3.90317  3.01478  3.04149  1.16234  5.47349  4.25804    223 v x - -
          2.68618  4.42225  2.77519  2.73123  3.46354  2.40513  3.72494  3.29354  2.67741  2.69355  4.24690  2.90347  2.73739  3.18146  2.89801  2.37887  2.77519  2.98518  4.58477  3.61503
          0.02416  4.13099  4.85334  0.61958  0.77255  0.57143  0.83176
    108   3.50613  4.92037  4.26814  3.94946  2.22281  4.20910  3.65748  3.32433  3.72828  2.54069  3.99329  3.97441  4.60641  3.97140  3.87568  3.63891  3.76450  3.22783  3.89224  0.80899    224 y x - -
          2.68618  4.42225  2.77519  2.73123  3.46354  2.40513  3.72494  3.29354  2.67741  2.69355  4.24690  2.90347  2.73739  3.18146  2.89801  2.37887  2.77519  2.98518  4.58477  3.61503
          0.02416  4.13099  4.85334  0.61958  0.77255  0.57143  0.83176
    109   3.45828  4.84835  4.60386  4.25262  3.25503  4.30757  4.82815  2.48068  4.01814  0.61155  3.21087  4.50320  4.70335  4.32360  4.14870  3.92070  3.74345  2.58370  5.21987  4.00030    225 L x - -
          2.68618  4.42225  2.77519  2.73123  3.46354  2.40513  3.72494  3.29354  2.67741  2.69355  4.24690  2.90347  2.73739  3.18146  2.89801  2.37887  2.77519  2.98518  4.58477  3.61503
          0.02416  4.13099  4.85334  0.61958  0.77255  0.57143  0.83176
    110   2.67081  5.05786  2.36115  2.17395  4.37714  3.09034  3.64932  3.83569  2.45623  3.37191  4.15566  2.85886  3.56729  2.69742  2.95332  1.97863  2.52240  3.44485  5.55456  4.16126    226 s x - -
          2.68618  4.42225  2.77519  2.73123  3.46354  2.40513  3.72494  3.29354  2.67741  2.69355  4.24690  2.90347  2.73739  3.18146  2.89801  2.37887  2.77519  2.98518  4.58477  3.61503
          0.02416  4.13099  4.85334  0.61958  0.77255  0.57143  0.83176
    111   3.04505  5.52960  0.95574  2.20228  4.85360  3.27485  3.90731  4.45011  2.98795  3.97312  4.85833  2.42413  3.93559  3.09601  3.59579  2.93955  3.36718  4.01058  6.07514  4.56204    227 d x - -
          2.68618  4.42225  2.77519  2.73123  3.46354  2.40513  3.72494  3.29354  2.67741  2.69355  4.24690  2.90347  2.73739  3.18146  2.89801  2.37887  2.77519  2.98518  4.58477  3.61503
          0.02416  4.13099  4.85334  0.61958  0.77255  0.57143  0.83176
    112   3.09404  4.48446  4.65632  4.20186  3.56932  4.28680  4.90949  1.90182  4.03732  1.96172  3.44777  4.40909  4.68523  4.35389  4.23856  3.70157  3.38682  0.90539  5.48639  4.23059    228 v x - -
          2.68618  4.42225  2.77519  2.73123  3.46354  2.40513  3.72494  3.29354  2.67741  2.69355  4.24690  2.90347  2.73739  3.18146  2.89801  2.37887  2.77519  2.98518  4.58477  3.61503
          0.02416  4.13099  4.85334  0.61958  0.77255  0.57143  0.83176
    113   2.54436  4.48115  3.31214  2.89830  3.92360  3.30552  3.94905  3.36281  2.77606  2.64290  3.95502  3.25780  3.88745  3.20145  2.96383  1.27910  2.90283  3.03675  5.31232  4.00230    229 s x - -
          2.68618  4.42225  2.77519  2.73123  3.46354  2.40513  3.72494  3.29354  2.67741  2.69355  4.24690  2.90347  2.73739  3.18146  2.89801  2.37887  2.77519  2.98518  4.58477  3.61503
          0.02416  4.13099  4.85334  0.61958  0.77255  0.57143  0.83176
    114   2.47416  4.53453  3.08314  2.56953  3.71630  3.48352  3.71489  2.52975  2.60534  2.76925  3.62897  3.01181  3.54369  2.93853  2.93215  2.39135  2.42640  2.74622  5.08746  3.65279    230 s x - -
          2.68618  4.42225  2.77519  2.73123  3.46354  2.40513  3.72494  3.29354  2.67741  2.69355  4.24690  2.90347  2.73739  3.18146  2.89801  2.37887  2.77519  2.98518  4.58477  3.61503
          0.02416  4.13099  4.85334  0.61958  0.77255  0.57143  0.83176
    115   2.62752  5.04373  2.31452  2.27372  4.35240  3.18569  3.59833  3.63373  2.14966  3.33458  4.10180  2.76828  3.79232  2.71256  2.75970  2.24768  2.67473  3.41618  5.50214  4.11251    231 k x - -
          2.68618  4.42225  2.77519  2.73123  3.46354  2.40513  3.72494  3.29354  2.67741  2.69355  4.24690  2.90347  2.73739  3.18146  2.89801  2.37887  2.77519  2.98518  4.58477  3.61503
          0.04505  4.13099  3.57628  0.61958  0.77255  0.57143  0.83176
    116   2.55819  4.59111  2.98533  2.57631  3.08174  2.68325  3.72346  3.27917  2.58814  2.92840  3.77076  2.94294  3.47814  2.91985  3.02472  2.16895  2.50692  2.97704  5.21617  3.91933    232 s x - -
          2.68618  4.42225  2.77519  2.73123  3.46354  2.40513  3.72494  3.29354  2.67741  2.69355  4.24690  2.90347  2.73739  3.18146  2.89801  2.37887  2.77519  2.98518  4.58477  3.61503
          0.06860  4.11061  2.99778  0.61958  0.77255  0.59310  0.80433
    117   2.49042  4.25509  3.49147  2.92546  2.57202  3.28647  3.81665  2.53241  2.74938  2.41353  3.36365  3.31536  3.43497  3.17035  3.21091  2.53106  2.71362  2.52662  4.84344  3.47409    233 l x - -
          2.68618  4.42225  2.77519  2.73123  3.46354  2.40513  3.72494  3.29354  2.67741  2.69355  4.24690  2.90347  2.73739  3.18146  2.89801  2.37887  2.77519  2.98518  4.58477  3.61503
          0.02576  4.06777  4.79011  0.61958  0.77255  0.63581  0.75397
    118   2.65164  5.05734  2.10692  2.04746  4.35044  3.35459  3.28830  3.80992  2.40498  3.34131  4.12134  2.83737  3.44675  2.64426  2.89915  2.54989  2.89025  2.93968  5.51958  4.12544    234 e x - -
          2.68618  4.42225  2.77519  2.73123  3.46354  2.40513  3.72494  3.29354  2.67741  2.69355  4.24690  2.90347  2.73739  3.18146  2.89801  2.37887  2.77519  2.98518  4.58477  3.61503
          0.02576  4.06777  4.79011  0.61958  0.77255  0.52449  0.89614
    119   2.60446  4.90544  2.63235  2.32663  4.17274  2.95332  3.60909  3.46873  2.38603  2.96294  3.96846  2.63118  3.80138  2.58074  2.78956  2.46903  2.83628  3.25403  5.38684  3.15259    235 e x - -
          2.68622  4.42229  2.77497  2.73127  3.46358  2.40517  3.72498  3.29358  2.67738  2.69359  4.24694  2.90321  2.73743  3.18150  2.89805  2.37886  2.77523  2.98522  4.58481  3.61507
          0.40732  1.45741  2.28540  0.27292  1.43194  0.57143  0.83176
    120   2.46688  4.41531  2.92830  2.69616  3.57533  3.48753  3.53390  2.94925  2.66531  2.31954  3.51449  3.14882  3.87364  2.98962  3.06257  2.47406  2.54722  2.51438  4.14680  3.71857    238 l x - -
          2.68618  4.42225  2.77519  2.73123  3.46354  2.40513  3.72494  3.29354  2.67741  2.69355  4.24690  2.90347  2.73739  3.18146  2.89801  2.37887  2.77519  2.98518  4.58477  3.61503
          0.05752  4.03235  3.26588  0.61958  0.77255  0.57986  0.82093
    121   2.66411  5.09944  2.22386  1.97623  4.40168  3.34089  3.61409  3.86871  2.41391  3.07730  4.16519  2.66075  3.32562  2.66111  2.91482  2.34840  2.90509  3.46959  5.55807  4.15338    239 e x - -
          2.68618  4.42225  2.77519  2.73123  3.46354  2.40513  3.72494  3.29354  2.67741  2.69355  4.24690  2.90347  2.73739  3.18146  2.89801  2.37887  2.77519  2.98518  4.58477  3.61503
          0.02607  4.05576  4.77810  0.61958  0.77255  0.64715  0.74136
    122   2.60954  4.98827  2.67071  2.12648  3.92158  3.36977  3.58719  3.73210  2.27196  3.27056  4.04774  2.71774  3.77958  2.41619  2.83801  2.19213  2.84329  3.24714  5.45301  4.07269    240 e x - -
          2.68618  4.42225  2.77519  2.73123  3.46354  2.40513  3.72494  3.29354  2.67741  2.69355  4.24690  2.90347  2.73739  3.18146  2.89801  2.37887  2.77519  2.98518  4.58477  3.61503
          0.18673  4.05576  1.87723  0.61958  0.77255  0.64715  0.74136
    123   2.60430  4.83102  2.60665  2.33956  4.02121  3.34074  3.11855  3.51517  2.42720  3.10561  3.92626  2.59353  3.77830  2.76568  2.89142  2.15262  2.84581  3.18284  5.29792  3.47294    241 s x - -
          2.68618  4.42225  2.77519  2.73123  3.46354  2.40513  3.72494  3.29354  2.67741  2.69355  4.24690  2.90347  2.73739  3.18146  2.89801  2.37887  2.77519  2.98518  4.58477  3.61503
          0.03055  3.89957  4.62191  0.61958  0.77255  0.77375  0.61856
    124   2.66645  5.01718  2.44497  2.16945  4.30285  3.33139  3.58909  3.74464  2.21911  3.02576  4.09012  2.82015  3.78117  2.09305  2.78382  2.64346  2.90264  3.37850  5.46880  4.09901    242 q x - -
          2.68618  4.42225  2.77519  2.73123  3.46354  2.40513  3.72494  3.29354  2.67741  2.69355  4.24690  2.90347  2.73739  3.18146  2.89801  2.37887  2.77519  2.98518  4.58477  3.61503
          0.03055  3.89957  4.62191  0.61958  0.77255  0.66075  0.72662
    125   2.48090  4.19115  3.11027  2.55334  3.75349  3.43013  3.22640  3.14204  2.51594  2.61441  3.65211  3.03683  3.16739  2.51389  2.93808  2.54026  2.79061  2.69229  5.10138  3.81297    243 a x - -
          2.68618  4.42225  2.77519  2.73123  3.46354  2.40513  3.72494  3.29354  2.67741  2.69355  4.24690  2.90347  2.73739  3.18146  2.89801  2.37887  2.77519  2.98518  4.58477  3.61503
          0.02829  3.97509  4.69744  0.61958  0.77255  0.65499  0.73282
    126   2.57892  4.82381  2.69372  2.33223  4.07474  3.38932  3.22626  3.49946  2.28114  2.86024  3.89223  2.90838  3.30060  2.73769  2.84897  2.53619  2.49192  3.16344  5.31621  3.58374    244 k x - -
          2.68618  4.42225  2.77519  2.73123  3.46354  2.40513  3.72494  3.29354  2.67741  2.69355  4.24690  2.90347  2.73739  3.18146  2.89801  2.37887  2.77519  2.98518  4.58477  3.61503
          0.02722  4.01325  4.73559  0.61958  0.77255  0.68526  0.70109
    127   2.68231  4.51020  2.97940  2.78405  3.11769  3.56943  3.29575  3.05705  2.61765  2.70540  3.61356  3.21135  3.95537  3.06490  3.09283  2.82341  2.91230  2.81851  2.37457  2.70714    245 w x - -
          2.68618  4.42225  2.77519  2.73123  3.46354  2.40513  3.72494  3.29354  2.67741  2.69355  4.24690  2.90347  2.73739  3.18146  2.89801  2.37887  2.77519  2.98518  4.58477  3.61503
          0.02722  4.01325  4.73559  0.61958  0.77255  0.65747  0.73014
    128   2.63452  4.97786  2.77625  1.92469  4.00070  3.06774  3.60367  3.71134  2.22793  3.26020  4.05113  2.86421  3.79184  2.53417  2.83673  2.27891  2.87072  3.34226  5.45072  4.08036    246 e x - -
          2.68618  4.42225  2.77519  2.73123  3.46354  2.40513  3.72494  3.29354  2.67741  2.69355  4.24690  2.90347  2.73739  3.18146  2.89801  2.37887  2.77519  2.98518  4.58477  3.61503
          0.02677  4.02961  4.75195  0.61958  0.77255  0.67096  0.71584
    129   2.55874  4.50024  3.17618  2.64273  3.74175  3.42477  3.72210  3.11997  2.58302  2.29807  3.65395  3.10066  3.34348  2.84506  2.88482  2.25410  2.44140  2.84684  5.10502  3.83261    247 s x - -
          2.68618  4.42225  2.77519  2.73123  3.46354  2.40513  3.72494  3.29354  2.67741  2.69355  4.24690  2.90347  2.73739  3.18146  2.89801  2.37887  2.77519  2.98518  4.58477  3.61503
          0.02677  4.02961  4.75195  0.61958  0.77255  0.67096  0.71584
    130   2.03657  4.98700  2.47250  2.10462  4.28769  3.33553  3.63790  3.73170  2.45642  3.29133  4.09101  2.84519  3.79607  2.54391  2.94488  2.42091  2.78886  3.36246  5.49415  4.11468    248 a x - -
          2.68618  4.42225  2.77519  2.73123  3.46354  2.40513  3.72494  3.29354  2.67741  2.69355  4.24690  2.90347  2.73739  3.18146  2.89801  2.37887  2.77519  2.98518  4.58477  3.61503
          0.02677  4.02961  4.75195  0.61958  0.77255  0.47448  0.97342
    131   3.11915  4.64861  4.16192  3.83388  0.90339  3.89602  4.01121  3.01367  3.76020  2.46458  3.70000  3.95674  3.49955  3.97573  3.93274  3.37426  3.43741  2.92111  4.37498  2.76943    249 f x - -
          2.68618  4.42225  2.77519  2.73123  3.46354  2.40513  3.72494  3.29354  2.67741  2.69355  4.24690  2.90347  2.73739  3.18146  2.89801  2.37887  2.77519  2.98518  4.58477  3.61503
          0.02376  4.14740  4.86974  0.61958  0.77255  0.51028  0.91711
    132   2.71356  5.09410  2.95263  2.22311  4.42662  3.45719  3.16219  3.86820  2.25469  3.37069  4.15106  2.94148  3.17527  2.31598  1.98882  2.63399  2.93542  3.48155  5.51130  4.16219    250 r x - -
          2.68618  4.42225  2.77519  2.73123  3.46354  2.40513  3.72494  3.29354  2.67741  2.69355  4.24690  2.90347  2.73739  3.18146  2.89801  2.37887  2.77519  2.98518  4.58477  3.61503
          0.02323  4.16965  4.89200  0.61958  0.77255  0.52770  0.89150
    133   2.60722  5.12293  2.90082  1.95307  4.46221  3.10194  3.44291  3.91616  2.07857  3.40647  4.17509  2.91222  3.83647  2.33665  2.33885  2.66698  2.92201  3.51267  5.53997  4.17249    251 e x - -
          2.68618  4.42225  2.77519  2.73123  3.46354  2.40513  3.72494  3.29354  2.67741  2.69355  4.24690  2.90347  2.73739  3.18146  2.89801  2.37887  2.77519  2.98518  4.58477  3.61503
          0.02323  4.16965  4.89200  0.61958  0.77255  0.52770  0.89150
    134   2.48872  4.40743  3.49605  3.33695  4.39006  3.13334  4.43252  3.95883  3.43164  3.65937  4.56674  3.50488  3.89889  3.75865  3.70033  0.71749  2.99308  3.42646  5.74006  4.47856    252 s x - -
          2.68618  4.42225  2.77519  2.73123  3.46354  2.40513  3.72494  3.29354  2.67741  2.69355  4.24690  2.90347  2.73739  3.18146  2.89801  2.37887  2.77519  2.98518  4.58477  3.61503
          0.02323  4.16965  4.89200  0.61958  0.77255  0.52770  0.89150
    135   3.21317  5.31570  3.68238  2.94493  4.82359  3.80205  3.68365  4.14580  1.26218  3.54598  4.42129  3.32307  4.15236  2.81351  1.35962  3.19826  3.35863  3.82752  5.55009  4.41608    253 k x - -
          2.68618  4.42225  2.77519  2.73123  3.46354  2.40513  3.72494  3.29354  2.67741  2.69355  4.24690  2.90347  2.73739  3.18146  2.89801  2.37887  2.77519  2.98518  4.58477  3.61503
          0.02323  4.16965  4.89200  0.61958  0.77255  0.52770  0.89150
    136   3.87779  5.13730  4.57610  4.36310  3.03635  4.08970  4.31715  3.92672  4.08610  3.26541  4.54459  4.45563  4.63399  4.45763  4.15831  4.07837  4.19561  3.82466  0.45250  3.02464    254 W x - -
          2.68618  4.42225  2.77519  2.73123  3.46354  2.40513  3.72494  3.29354  2.67741  2.69355  4.24690  2.90347  2.73739  3.18146  2.89801  2.37887  2.77519  2.98518  4.58477  3.61503
          0.02323  4.16965  4.89200  0.61958  0.77255  0.46040  0.99704
    137   3.76810  5.00496  4.77087  4.48479  0.73951  4.51742  3.66350  3.32788  4.32448  2.61303  3.93479  4.24583  4.83656  4.29859  4.34590  3.91692  4.00093  3.30219  3.79965  1.90797    255 f x - -
          2.68618  4.42225  2.77519  2.73123  3.46354  2.40513  3.72494  3.29354  2.67741  2.69355  4.24690  2.90347  2.73739  3.18146  2.89801  2.37887  2.77519  2.98518  4.58477  3.61503
          0.02244  4.20390  4.92625  0.61958  0.77255  0.48576  0.95510
    138   2.51942  4.69922  3.12815  2.66701  4.09917  3.42146  3.79637  3.48268  2.43497  3.11910  3.96520  2.89512  3.90366  2.98352  2.68522  2.74031  1.50837  3.15815  5.37300  4.09257    256 t x - -
          2.68618  4.42225  2.77519  2.73123  3.46354  2.40513  3.72494  3.29354  2.67741  2.69355  4.24690  2.90347  2.73739  3.18146  2.89801  2.37887  2.77519  2.98518  4.58477  3.61503
          0.02244  4.20390  4.92625  0.61958  0.77255  0.48576  0.95510
    139   3.02394  5.14156  2.76776  2.75099  4.53142  3.58800  3.84869  4.00846  2.36164  3.53029  4.40612  3.21765  4.06807  3.01425  0.99272  3.03617  3.26953  3.66628  5.58781  4.33844    257 r x - -
          2.68618  4.42225  2.77519  2.73123  3.46354  2.40513  3.72494  3.29354  2.67741  2.69355  4.24690  2.90347  2.73739  3.18146  2.89801  2.37887  2.77519  2.98518  4.58477  3.61503
          0.02244  4.20390  4.92625  0.61958  0.77255  0.48576  0.95510
    140   2.60911  4.65220  2.86143  2.55652  4.54877  1.06503  4.12576  4.00243  3.06465  3.64179  4.49020  3.15182  3.89235  3.35100  3.45992  2.44005  3.03895  3.51086  5.83204  4.52936    258 g x - -
          2.68618  4.42225  2.77519  2.73123  3.46354  2.40513  3.72494  3.29354  2.67741  2.69355  4.24690  2.90347  2.73739  3.18146  2.89801  2.37887  2.77519  2.98518  4.58477  3.61503
          0.02244  4.20390  4.92625  0.61958  0.77255  0.48576  0.95510
    141   2.71603  4.42780  3.78226  3.35522  3.16109  3.54462  3.97290  3.11038  3.11308  2.77385  3.76248  3.57983  4.09057  3.52843  3.34748  2.70636  2.73843  2.87084  1.33683  3.22988    259 w x - -
          2.68618  4.42225  2.77519  2.73123  3.46354  2.40513  3.72494  3.29354  2.67741  2.69355  4.24690  2.90347  2.73739  3.18146  2.89801  2.37887  2.77519  2.98518  4.58477  3.61503
          0.02244  4.20390  4.92625  0.61958  0.77255  0.48576  0.95510
    142   2.64576  4.57568  3.29426  2.97164  4.19114  3.34823  4.06637  3.44828  2.54739  3.20898  4.13176  3.32674  3.96299  3.30436  3.11802  2.79071  1.08742  3.11828  5.52467  4.27478    260 t x - -
          2.68618  4.42225  2.77519  2.73123  3.46354  2.40513  3.72494  3.29354  2.67741  2.69355  4.24690  2.90347  2.73739  3.18146  2.89801  2.37887  2.77519  2.98518  4.58477  3.61503
          0.02244  4.20390  4.92625  0.61958  0.77255  0.48576  0.95510
    143   3.12258  3.60680  4.73175  4.18156  3.25434  4.29502  4.71275  2.08921  4.01023  0.89782  3.11536  4.37648  4.61306  4.20471  4.15332  3.64971  3.37736  2.18182  5.17224  4.01709    261 l x - -
          2.68618  4.42225  2.77519  2.73123  3.46354  2.40513  3.72494  3.29354  2.67741  2.69355  4.24690  2.90347  2.73739  3.18146  2.89801  2.37887  2.77519  2.98518  4.58477  3.61503
          0.02244  4.20390  4.92625  0.61958  0.77255  0.48576  0.95510
    144   2.95312  5.02111  3.09288  2.71843  3.71784  3.59718  3.78055  3.67474  2.49857  3.17376  4.14200  3.18818  4.05792  1.20752  2.81393  2.98326  3.19712  3.41124  5.13037  3.16478    262 q x - -
          2.68618  4.42225  2.77519  2.73123  3.46354  2.40513  3.72494  3.29354  2.67741  2.69355  4.24690  2.90347  2.73739  3.18146  2.89801  2.37887  2.77519  2.98518  4.58477  3.61503
          0.02244  4.20390  4.92625  0.61958  0.77255  0.48576  0.95510
    145   2.88977  5.08943  2.68892  1.06663  4.38963  3.42802  3.89060  3.66732  2.72217  3.36793  4.31212  3.01932  3.98036  3.06857  3.15460  2.89674  3.17933  2.96851  5.68302  4.30942    263 e x - -
          2.68618  4.42225  2.77519  2.73123  3.46354  2.40513  3.72494  3.29354  2.67741  2.69355  4.24690  2.90347  2.73739  3.18146  2.89801  2.37887  2.77519  2.98518  4.58477  3.61503
          0.02244  4.20390  4.92625  0.61958  0.77255  0.48576  0.95510
    146   3.30598  4.72413  4.50361  4.03311  2.93402  4.33297  4.39356  2.51857  3.80142  0.79313  3.15910  4.25792  4.63655  4.06824  3.96188  3.71445  3.54332  2.60077  4.78049  2.93134    264 l x - -
          2.68618  4.42225  2.77519  2.73123  3.46354  2.40513  3.72494  3.29354  2.67741  2.69355  4.24690  2.90347  2.73739  3.18146  2.89801  2.37887  2.77519  2.98518  4.58477  3.61503
          0.02244  4.20390  4.92625  0.61958  0.77255  0.48576  0.95510
    147   3.34345  4.62326  5.10194  4.55752  3.33516  4.70499  5.11093  1.48833  4.43165  1.08238  3.11540  4.77466  4.90017  4.55307  4.54403  4.07386  3.57791  1.78926  5.41175  4.32271    265 l x - -
          2.68618  4.42225  2.77519  2.73123  3.46354  2.40513  3.72494  3.29354  2.67741  2.69355  4.24690  2.90347  2.73739  3.18146  2.89801  2.37887  2.77519  2.98518  4.58477  3.61503
          0.02244  4.20390  4.92625  0.61958  0.77255  0.48576  0.95510
    148   0.80977  4.25304  3.77348  3.52524  4.36566  3.09100  4.50376  3.48028  3.51928  3.37717  4.31004  3.56715  3.86262  3.82164  3.76637  2.56828  2.52886  3.04886  5.79175  4.60354    266 a x - -
          2.68618  4.42225  2.77519  2.73123  3.46354  2.40513  3.72494  3.29354  2.67741  2.69355  4.24690  2.90347  2.73739  3.18146  2.89801  2.37887  2.77519  2.98518  4.58477  3.61503
          0.02244  4.20390  4.92625  0.61958  0.77255  0.48576  0.95510
    149   2.92632  4.94008  2.50784  2.79307  4.58687  3.39064  4.20829  4.10926  3.19154  3.73584  4.64542  3.26563  0.85539  3.45128  3.61113  2.99390  3.31334  3.69778  5.80185  4.55256    267 p x - -
          2.68618  4.42225  2.77519  2.73123  3.46354  2.40513  3.72494  3.29354  2.67741  2.69355  4.24690  2.90347  2.73739  3.18146  2.89801  2.37887  2.77519  2.98518  4.58477  3.61503
          0.02244  4.20390  4.92625  0.61958  0.77255  0.48576  0.95510
    150   2.64473  4.74242  3.12178  2.55639  3.98142  3.35118  3.68620  3.17065  1.83110  3.00134  3.83652  3.05214  3.87626  2.85733  2.65793  2.62139  2.51458  2.61654  5.26502  3.96330    268 k x - -
          2.68618  4.42225  2.77519  2.73123  3.46354  2.40513  3.72494  3.29354  2.67741  2.69355  4.24690  2.90347  2.73739  3.18146  2.89801  2.37887  2.77519  2.98518  4.58477  3.61503
          0.02244  4.20390  4.92625  0.61958  0.77255  0.48576  0.95510
    151   2.61368  3.16249  2.64634  2.52751  3.91211  3.46507  3.21951  3.19823  2.52018  2.95461  3.78953  2.87485  3.85811  2.86343  2.96787  2.12923  2.84707  3.02412  5.22822  3.52354    269 s x - -
          2.68618  4.42225  2.77519  2.73123  3.46354  2.40513  3.72494  3.29354  2.67741  2.69355  4.24690  2.90347  2.73739  3.18146  2.89801  2.37887  2.77519  2.98518  4.58477  3.61503
          0.02244  4.20390  4.92625  0.61958  0.77255  0.48576  0.95510
    152   3.08032  4.54622  4.57560  4.26138  3.81767  4.05742  5.01423  2.09645  4.13516  2.45418  3.74349  4.39512  4.60861  4.47667  4.31437  3.59187  3.43943  0.68878  5.65398  4.40141    270 V x - -
          2.68618  4.42225  2.77519  2.73123  3.46354  2.40513  3.72494  3.29354  2.67741  2.69355  4.24690  2.90347  2.73739  3.18146  2.89801  2.37887  2.77519  2.98518  4.58477  3.61503
          0.02244  4.20390  4.92625  0.61958  0.77255  0.48576  0.95510
    153   2.85061  5.35021  2.34948  1.37747  4.66505  3.37268  3.72980  4.14796  2.07002  3.64052  4.43455  2.83770  3.88596  2.86290  3.05353  2.60561  3.10271  3.73087  5.78900  4.35711    271 e x - -
          2.68618  4.42225  2.77519  2.73123  3.46354  2.40513  3.72494  3.29354  2.67741  2.69355  4.24690  2.90347  2.73739  3.18146  2.89801  2.37887  2.77519  2.98518  4.58477  3.61503
          0.02244  4.20390  4.92625  0.61958  0.77255  0.48576  0.95510
    154   3.08985  4.59296  4.26214  3.86071  1.02972  3.98538  3.90004  2.90072  3.73295  2.31285  3.62968  3.94354  4.42820  3.93289  3.89975  2.92554  3.37988  2.78894  4.23272  2.60309    272 f x - -
          2.68618  4.42225  2.77519  2.73123  3.46354  2.40513  3.72494  3.29354  2.67741  2.69355  4.24690  2.90347  2.73739  3.18146  2.89801  2.37887  2.77519  2.98518  4.58477  3.61503
          0.02244  4.20390  4.92625  0.61958  0.77255  0.48576  0.95510
    155   3.45438  4.79619  4.53393  4.14859  1.22132  4.29807  3.61635  3.31386  4.01653  2.78562  3.92962  4.04872  4.63956  4.07218  4.11170  3.05388  3.68672  3.17350  3.80952  1.32506    273 f x - -
          2.68618  4.42225  2.77519  2.73123  3.46354  2.40513  3.72494  3.29354  2.67741  2.69355  4.24690  2.90347  2.73739  3.18146  2.89801  2.37887  2.77519  2.98518  4.58477  3.61503
          0.04443  4.20390  3.55717  0.61958  0.77255  0.48576  0.95510
    156   2.19076  4.34552  3.41239  3.03779  4.28922  3.11870  4.14275  3.68635  3.06566  3.36499  4.19087  3.08994  3.80447  3.37887  3.42577  1.48019  1.71173  3.20927  5.61877  4.37717    274 s x - -
          2.68618  4.42225  2.77519  2.73123  3.46354  2.40513  3.72494  3.29354  2.67741  2.69355  4.24690  2.90347  2.73739  3.18146  2.89801  2.37887  2.77519  2.98518  4.58477  3.61503
          0.02293  4.18241  4.90475  0.61958  0.77255  0.51245  0.91385
    157   2.41402  4.86059  3.03312  2.36493  4.11790  3.45791  3.64004  3.53243  2.04115  2.70661  3.73794  2.98280  3.84601  2.78394  2.36312  2.50523  2.74931  3.20325  5.34533  4.01691    275 k x - -
          2.68618  4.42225  2.77519  2.73123  3.46354  2.40513  3.72494  3.29354  2.67741  2.69355  4.24690  2.90347  2.73739  3.18146  2.89801  2.37887  2.77519  2.98518  4.58477  3.61503
          0.02293  4.18241  4.90475  0.61958  0.77255  0.46943  0.98179
    158   2.78969  5.30805  2.08692  1.54222  4.62321  3.11545  3.69527  4.11340  2.52260  3.60036  4.37616  2.82823  3.85633  2.56744  2.81005  2.61324  3.03788  3.68640  5.74673  4.30965    276 e x - -
          2.68618  4.42225  2.77519  2.73123  3.46354  2.40513  3.72494  3.29354  2.67741  2.69355  4.24690  2.90347  2.73739  3.18146  2.89801  2.37887  2.77519  2.98518  4.58477  3.61503
          0.02244  4.20390  4.92625  0.61958  0.77255  0.48576  0.95510
    159   1.99969  3.73882  3.62325  3.09211  3.62185  1.86740  3.98667  2.99056  3.02699  2.71020  3.59826  3.39840  3.91665  3.32895  3.35192  2.72013  2.73406  2.71845  3.38964  3.83496    277 g x - -
          2.68618  4.42225  2.77519  2.73123  3.46354  2.40513  3.72494  3.29354  2.67741  2.69355  4.24690  2.90347  2.73739  3.18146  2.89801  2.37887  2.77519  2.98518  4.58477  3.61503
          0.02244  4.20390  4.92625  0.61958  0.77255  0.48576  0.95510
    160   2.61831  4.99031  2.69282  2.12970  4.00629  3.03670  3.25853  3.05147  2.36710  3.27224  4.04569  2.70604  3.80569  2.54487  2.62394  2.60908  2.84961  3.35195  5.45589  3.82550    278 e x - -
          2.68618  4.42225  2.77519  2.73123  3.46354  2.40513  3.72494  3.29354  2.67741  2.69355  4.24690  2.90347  2.73739  3.18146  2.89801  2.37887  2.77519  2.98518  4.58477  3.61503
          0.02244  4.20390  4.92625  0.61958  0.77255  0.48576  0.95510
    161   2.61813  4.69166  3.10610  2.49430  3.41012  3.09320  3.68541  3.29638  2.30608  2.60884  3.77245  3.04470  3.86461  2.71191  2.45781  2.38001  2.84859  3.00629  4.32778  3.91032    279 k x - -
          2.68618  4.42225  2.77519  2.73123  3.46354  2.40513  3.72494  3.29354  2.67741  2.69355  4.24690  2.90347  2.73739  3.18146  2.89801  2.37887  2.77519  2.98518  4.58477  3.61503
          0.02244  4.20390  4.92625  0.61958  0.77255  0.48576  0.95510
    162   3.05852  4.46532  4.50421  3.94987  3.29680  4.23211  4.55240  1.63098  3.40222  1.18330  3.16612  4.20029  4.53460  4.01952  3.91648  3.56128  3.29330  2.13918  5.13116  3.96868    280 l x - -
          2.68618  4.42225  2.77519  2.73123  3.46354  2.40513  3.72494  3.29354  2.67741  2.69355  4.24690  2.90347  2.73739  3.18146  2.89801  2.37887  2.77519  2.98518  4.58477  3.61503
          0.02244  4.20390  4.92625  0.61958  0.77255  0.48576  0.95510
    163   2.64849  4.65704  3.11763  2.42620  3.53454  1.85633  3.72626  3.25394  2.44399  2.90466  3.76026  3.09049  3.89728  2.93409  2.97830  2.73955  2.88483  2.97657  4.42462  3.86855    281 g x - -
          2.68618  4.42225  2.77519  2.73123  3.46354  2.40513  3.72494  3.29354  2.67741  2.69355  4.24690  2.90347  2.73739  3.18146  2.89801  2.37887  2.77519  2.98518  4.58477  3.61503
          0.02244  4.20390  4.92625  0.61958  0.77255  0.48576  0.95510
    164   2.66185  5.10622  2.06094  2.20098  4.42325  3.40167  3.45196  3.89009  2.36579  3.23486  4.15912  2.87831  3.81490  2.60362  2.38026  2.49451  2.77768  3.48280  5.55119  4.15623    282 d x - -
          2.68621  4.42228  2.77523  2.73126  3.46357  2.40505  3.72472  3.29357  2.67744  2.69358  4.24693  2.90338  2.73743  3.18149  2.89804  2.37879  2.77523  2.98521  4.58480  3.61506
          0.08027  2.66104  4.92625  0.87611  0.53854  0.48576  0.95510
    165   3.20133  5.29109  3.55623  2.93219  4.76885  3.77083  3.73964  4.12787  0.89813  3.55765  4.44292  3.32583  4.15841  2.87856  2.02222  3.19530  3.37180  3.80910  5.57552  4.41973    287 k x - -
          2.68618  4.42225  2.77519  2.73123  3.46354  2.40513  3.72494  3.29354  2.67741  2.69355  4.24690  2.90347  2.73739  3.18146  2.89801  2.37887  2.77519  2.98518  4.58477  3.61503
          0.02244  4.20390  4.92625  0.61958  0.77255  0.48576  0.95510
    166   2.32329  4.64193  3.13238  2.40776  3.84066  3.48337  3.70244  2.97793  2.50215  2.72385  3.46985  3.06807  3.87212  2.76487  2.98789  2.10881  2.63537  2.94945  5.17849  3.88248    288 s x - -
          2.68620  4.42227  2.77522  2.73126  3.46356  2.40515  3.72497  3.29356  2.67743  2.69339  4.24692  2.90349  2.73742  3.18149  2.89792  2.37882  2.77522  2.98521  4.58479  3.61505
          0.05748  3.02393  4.92625  0.90605  0.51771  0.48576  0.95510
    167   2.65439  5.01007  2.75469  2.20816  4.29490  3.30844  3.35771  3.74164  2.41266  3.28960  3.30149  2.70533  3.83257  2.65848  2.89338  1.88169  2.88775  3.36884  5.48069  4.10644    293 s x - -
          2.68618  4.42225  2.77519  2.73123  3.46354  2.40513  3.72494  3.29354  2.67741  2.69355  4.24690  2.90347  2.73739  3.18146  2.89801  2.37887  2.77519  2.98518  4.58477  3.61503
          0.02123  4.25892  4.98127  0.61958  0.77255  0.48576  0.95510
    168   2.49237  3.85108  3.81642  3.23833  3.29613  3.67071  3.95293  2.45603  2.98862  1.82327  2.59282  3.54397  4.04460  3.41327  2.99179  2.66978  2.85048  2.43268  4.78515  3.57947    294 l x - -
          2.68618  4.42225  2.77519  2.73123  3.46354  2.40513  3.72494  3.29354  2.67741  2.69355  4.24690  2.90347  2.73739  3.18146  2.89801  2.37887  2.77519  2.98518  4.58477  3.61503
          0.02123  4.25892  4.98127  0.61958  0.77255  0.48576  0.95510
    169   2.48686  4.44762  3.37350  2.52278  3.60730  3.57156  3.81048  2.77846  2.67328  2.56391  3.54916  3.25089  3.95550  3.08748  2.83990  2.66590  2.86625  1.84325  5.02095  3.77032    295 v x - -
          2.68618  4.42225  2.77519  2.73123  3.46354  2.40513  3.72494  3.29354  2.67741  2.69355  4.24690  2.90347  2.73739  3.18146  2.89801  2.37887  2.77519  2.98518  4.58477  3.61503
          0.02123  4.25892  4.98127  0.61958  0.77255  0.48576  0.95510
    170   2.66525  5.11937  2.42770  2.35105  4.44383  3.30072  3.11436  3.91319  2.35437  3.23147  4.16913  2.74694  3.82408  2.06326  2.46439  2.58789  2.89671  3.50013  5.55925  4.16484    296 q x - -
          2.68618  4.42225  2.77519  2.73123  3.46354  2.40513  3.72494  3.29354  2.67741  2.69355  4.24690  2.90347  2.73739  3.18146  2.89801  2.37887  2.77519  2.98518  4.58477  3.61503
          0.02123  4.25892  4.98127  0.61958  0.77255  0.48576  0.95510
    171   2.44329  4.69331  3.11746  2.02728  3.89632  3.48924  3.53165  3.29429  2.54218  2.93588  3.63778  3.05922  3.87709  2.70673  2.98511  2.58020  2.59525  2.91289  3.51282  3.40268    297 e x - -
          2.68618  4.42225  2.77519  2.73123  3.46354  2.40513  3.72494  3.29354  2.67741  2.69355  4.24690  2.90347  2.73739  3.18146  2.89801  2.37887  2.77519  2.98518  4.58477  3.61503
          0.02123  4.25892  4.98127  0.61958  0.77255  0.48576  0.95510
    172   2.58835  4.48985  4.61221  4.19888  3.72201  4.19811  4.94697  0.88493  4.07095  2.30269  3.56820  4.37967  4.65538  4.38063  4.26961  3.62277  3.37335  1.84159  5.59398  4.37703    298 i x - -
          2.68618  4.42225  2.77519  2.73123  3.46354  2.40513  3.72494  3.29354  2.67741  2.69355  4.24690  2.90347  2.73739  3.18146  2.89801  2.37887  2.77519  2.98518  4.58477  3.61503
          0.02123  4.25892  4.98127  0.61958  0.77255  0.48576  0.95510
    173   1.95823  4.91680  2.95262  2.28753  4.17911  3.05178  2.74044  3.60563  2.44457  2.98560  3.99398  2.97089  3.85782  2.56289  2.90016  2.68132  2.89893  3.26581  5.40943  4.06347    299 a x - -
          2.68618  4.42225  2.77519  2.73123  3.46354  2.40513  3.72494  3.29354  2.67741  2.69355  4.24690  2.90347  2.73739  3.18146  2.89801  2.37887  2.77519  2.98518  4.58477  3.61503
          0.02123  4.25892  4.98127  0.61958  0.77255  0.48576  0.95510
    174   2.87388  5.43346  1.97889  1.43575  4.74427  3.37561  3.75252  4.24753  2.37402  3.72271  4.50664  2.67586  3.89784  2.66861  3.15317  2.63306  3.12895  3.81003  5.86435  4.40468    300 e x - -
          2.68618  4.42225  2.77519  2.73123  3.46354  2.40513  3.72494  3.29354  2.67741  2.69355  4.24690  2.90347  2.73739  3.18146  2.89801  2.37887  2.77519  2.98518  4.58477  3.61503
          0.02123  4.25892  4.98127  0.61958  0.77255  0.48576  0.95510
    175   2.70565  4.27666  4.07294  3.55637  3.55782  3.72621  4.29424  1.34212  3.45013  2.48363  3.50136  3.79092  4.20072  3.73672  3.69581  2.66993  2.31986  2.10907  5.12923  3.92113    301 i x - -
          2.68618  4.42225  2.77519  2.73123  3.46354  2.40513  3.72494  3.29354  2.67741  2.69355  4.24690  2.90347  2.73739  3.18146  2.89801  2.37887  2.77519  2.98518  4.58477  3.61503
          0.02123  4.25892  4.98127  0.61958  0.77255  0.48576  0.95510
    176   2.30093  4.35701  3.62074  3.16701  4.02559  3.28077  4.15694  3.29258  3.10424  3.07095  3.53775  3.42987  3.91263  3.43747  3.43429  2.33756  1.18908  2.94980  5.43000  4.20131    302 t x - -
          2.68618  4.42225  2.77519  2.73123  3.46354  2.40513  3.72494  3.29354  2.67741  2.69355  4.24690  2.90347  2.73739  3.18146  2.89801  2.37887  2.77519  2.98518  4.58477  3.61503
          0.02081  4.27840  5.00075  0.61958  0.77255  0.48576  0.95510
    177   2.69418  4.87962  2.97073  2.49424  4.11203  1.86003  3.44517  3.54984  2.49154  3.15011  3.97288  2.73855  3.88916  2.76478  2.81882  2.60140  2.93082  3.22778  5.37605  3.37348    303 g x - -
          2.68618  4.42225  2.77519  2.73123  3.46354  2.40513  3.72494  3.29354  2.67741  2.69355  4.24690  2.90347  2.73739  3.18146  2.89801  2.37887  2.77519  2.98518  4.58477  3.61503
          0.02081  4.27840  5.00075  0.61958  0.77255  0.48576  0.95510
    178   2.77299  4.24502  4.20518  3.63458  3.37343  3.43860  4.24151  1.28228  3.48938  2.30545  3.05293  3.86787  4.26362  3.75614  3.43822  3.19429  3.01607  1.99938  4.95402  3.75845    304 i x - -
          2.68618  4.42225  2.77519  2.73123  3.46354  2.40513  3.72494  3.29354  2.67741  2.69355  4.24690  2.90347  2.73739  3.18146  2.89801  2.37887  2.77519  2.98518  4.58477  3.61503
          0.02018  4.30872  5.03106  0.61958  0.77255  0.48576  0.95510
    179   2.65041  4.77925  3.08156  2.56013  4.06334  3.46374  3.73591  3.29810  2.53862  2.90080  3.92166  2.93712  2.37562  2.66838  2.97582  1.90898  2.90069  3.15523  5.34830  4.02994    305 s x - -
          2.68618  4.42225  2.77519  2.73123  3.46354  2.40513  3.72494  3.29354  2.67741  2.69355  4.24690  2.90347  2.73739  3.18146  2.89801  2.37887  2.77519  2.98518  4.58477  3.61503
          0.02018  4.30872  5.03106  0.61958  0.77255  0.48576  0.95510
    180   2.53900  4.20893  3.79889  3.22375  3.13574  3.20088  3.96349  2.52607  2.94938  2.30862  3.04713  3.54112  4.05553  3.41156  3.41936  2.86561  2.21823  1.90697  4.81522  3.60651    306 v x - -
          2.68620  4.42227  2.77521  2.73125  3.46356  2.40515  3.72496  3.29356  2.67727  2.69357  4.24692  2.90349  2.73742  3.18148  2.89803  2.37889  2.77505  2.98520  4.58479  3.61505
          0.07355  2.74295  5.03106  0.64998  0.73826  0.48576  0.95510
    181   2.42624  5.17792  2.46670  1.86900  4.50823  3.04040  3.63968  3.98843  2.09813  3.47648  4.22676  2.88802  3.26318  2.68042  2.79600  2.64859  2.92248  3.56145  5.61677  4.20645    309 e x - -
          2.68618  4.42225  2.77519  2.73123  3.46354  2.40513  3.72494  3.29354  2.67741  2.69355  4.24690  2.90347  2.73739  3.18146  2.89801  2.37887  2.77519  2.98518  4.58477  3.61503
          0.02018  4.30872  5.03106  0.61958  0.77255  0.48576  0.95510
    182   1.20673  4.59348  3.18391  2.80267  4.22464  3.09524  3.98692  3.62814  2.85468  3.27609  4.11152  2.90391  3.90141  2.89441  3.25553  2.68766  2.55555  3.23990  5.53718  4.25615    310 a x - -
          2.68618  4.42225  2.77519  2.73123  3.46354  2.40513  3.72494  3.29354  2.67741  2.69355  4.24690  2.90347  2.73739  3.18146  2.89801  2.37887  2.77519  2.98518  4.58477  3.61503
          0.02018  4.30872  5.03106  0.61958  0.77255  0.48576  0.95510
    183   2.96800  4.47111  4.20932  3.67531  3.20421  4.01662  3.58430  2.54734  3.46479  1.02663  3.24862  3.94056  4.37468  3.77977  3.67047  3.33864  3.20980  2.16960  4.91890  3.63853    311 l x - -
          2.68618  4.42225  2.77519  2.73123  3.46354  2.40513  3.72494  3.29354  2.67741  2.69355  4.24690  2.90347  2.73739  3.18146  2.89801  2.37887  2.77519  2.98518  4.58477  3.61503
          0.02018  4.30872  5.03106  0.61958  0.77255  0.48576  0.95510
    184   2.71508  5.10891  2.92400  2.10211  4.42416  3.46343  3.65410  3.87576  2.36004  3.39168  4.16706  2.94840  3.49776  1.74912  2.56492  2.56586  2.94389  3.48637  5.54916  3.87335    312 q x - -
          2.68622  4.42229  2.77524  2.73128  3.46358  2.40517  3.72499  3.29358  2.67745  2.69344  4.24694  2.90351  2.73744  3.18115  2.89805  2.37880  2.77524  2.98502  4.58481  3.61507
          0.18954  1.99313  3.31343  0.60590  0.78873  0.48576  0.95510
    185   2.70870  5.01970  2.77873  2.25269  4.01258  1.85259  3.68238  3.74245  2.37488  3.30129  4.09916  2.95377  3.87151  2.81665  2.48749  2.70546  2.94477  3.38317  5.49931  4.13917    315 g x - -
          2.68618  4.42225  2.77519  2.73123  3.46354  2.40513  3.72494  3.29354  2.67741  2.69355  4.24690  2.90347  2.73739  3.18146  2.89801  2.37887  2.77519  2.98518  4.58477  3.61503
          0.02081  4.27840  5.00075  0.61958  0.77255  0.52708  0.89240
    186   2.56833  4.72476  3.11854  2.56885  3.99512  2.81825  3.72293  3.39670  2.35184  3.02659  3.85708  3.06358  3.87651  2.89637  2.71250  2.35272  2.18811  2.61490  5.29442  3.98558    316 t x - -
          2.68618  4.42225  2.77519  2.73123  3.46354  2.40513  3.72494  3.29354  2.67741  2.69355  4.24690  2.90347  2.73739  3.18146  2.89801  2.37887  2.77519  2.98518  4.58477  3.61503
          0.02081  4.27840  5.00075  0.61958  0.77255  0.52708  0.89240
    187   2.48401  4.65598  3.15439  2.68078  4.17522  3.35181  3.85330  3.58788  2.67334  3.21113  4.03416  3.12905  1.95230  2.91853  2.97451  2.10383  2.33428  3.21670  5.45936  4.15936    317 p x - -
          2.68618  4.42225  2.77519  2.73123  3.46354  2.40513  3.72494  3.29354  2.67741  2.69355  4.24690  2.90347  2.73739  3.18146  2.89801  2.37887  2.77519  2.98518  4.58477  3.61503
          0.02081  4.27840  5.00075  0.61958  0.77255  0.46077  0.99641
    188   2.41845  4.41668  3.98720  3.58021  3.57188  3.35024  4.36300  2.68456  3.44866  0.99688  3.52792  3.80488  4.21736  3.78125  3.67571  3.08160  3.11103  2.54094  5.21339  4.00153    318 l x - -
          2.68618  4.42225  2.77519  2.73123  3.46354  2.40513  3.72494  3.29354  2.67741  2.69355  4.24690  2.90347  2.73739  3.18146  2.89801  2.37887  2.77519  2.98518  4.58477  3.61503
          0.07355  4.30872  2.85664  0.61958  0.77255  0.48576  0.95510
    189   2.43248  4.37980  3.49498  3.16845  4.29705  2.79271  4.24945  3.31295  3.18667  3.41950  4.27150  3.40115  3.86960  3.51270  3.51639  0.94331  2.88732  3.24069  5.65844  4.39989    319 s x - -
          2.68618  4.42225  2.77519  2.73123  3.46354  2.40513  3.72494  3.29354  2.67741  2.69355  4.24690  2.90347  2.73739  3.18146  2.89801  2.37887  2.77519  2.98518  4.58477  3.61503
          0.05395  4.25644  3.26116  0.61958  0.77255  0.55523  0.85317
    190   2.63591  5.06211  2.62027  2.30736  4.37586  3.26541  2.70250  3.83796  2.34497  3.21323  4.11252  2.81814  3.80912  2.39739  2.40676  2.61359  2.74368  3.43626  5.51112  3.85596    320 e x - -
          2.68618  4.42225  2.77519  2.73123  3.46354  2.40513  3.72494  3.29354  2.67741  2.69355  4.24690  2.90347  2.73739  3.18146  2.89801  2.37887  2.77519  2.98518  4.58477  3.61503
          0.02198  4.22448  4.94682  0.61958  0.77255  0.59382  0.80343
    191   3.54352  4.84428  4.74133  4.34998  0.85929  4.45163  3.80296  2.76889  4.18619  2.33272  3.64407  4.23856  4.75370  4.22262  4.25032  3.80758  3.77221  2.98157  3.97564  2.15080    321 f x - -
          2.68618  4.42225  2.77519  2.73123  3.46354  2.40513  3.72494  3.29354  2.67741  2.69355  4.24690  2.90347  2.73739  3.18146  2.89801  2.37887  2.77519  2.98518  4.58477  3.61503
          0.02198  4.22448  4.94682  0.61958  0.77255  0.59382  0.80343
    192   2.72931  5.06933  2.53922  2.20956  4.41953  2.67598  3.72882  3.87207  2.46949  3.42357  4.22272  2.90323  3.86319  2.86948  3.05553  1.62411  2.87117  3.48595  5.61888  4.23167    322 s x - -
          2.68618  4.42225  2.77519  2.73123  3.46354  2.40513  3.72494  3.29354  2.67741  2.69355  4.24690  2.90347  2.73739  3.18146  2.89801  2.37887  2.77519  2.98518  4.58477  3.61503
          0.02198  4.22448  4.94682  0.61958  0.77255  0.59382  0.80343
    193   3.05706  4.37978  4.81957  4.27659  3.06364  4.37942  4.83118  1.43015  4.16646  2.19023  3.39857  4.44964  4.68650  4.37729  4.32120  3.72618  3.00151  1.17067  5.34779  4.15376    323 v x - -
          2.68618  4.42225  2.77519  2.73123  3.46354  2.40513  3.72494  3.29354  2.67741  2.69355  4.24690  2.90347  2.73739  3.18146  2.89801  2.37887  2.77519  2.98518  4.58477  3.61503
          0.02198  4.22448  4.94682  0.61958  0.77255  0.48324  0.95915
    194   2.56350  5.51008  1.39075  1.86358  4.81221  2.94256  3.80878  4.32095  2.73261  3.80352  4.60534  2.64967  3.92929  2.79229  3.29676  2.85116  3.20939  3.88555  5.95656  4.47815    324 d x - -
          2.68618  4.42225  2.77519  2.73123  3.46354  2.40513  3.72494  3.29354  2.67741  2.69355  4.24690  2.90347  2.73739  3.18146  2.89801  2.37887  2.77519  2.98518  4.58477  3.61503
          0.02081  4.27840  5.00075  0.61958  0.77255  0.52708  0.89240
    195   2.73220  5.16894  2.64521  1.67843  4.45941  3.42200  3.44987  3.94081  2.44358  3.45313  4.22810  2.89751  3.86002  2.04165  2.92713  2.69685  2.96918  3.54077  5.60637  3.43948    325 e x - -
          2.68618  4.42225  2.77519  2.73123  3.46354  2.40513  3.72494  3.29354  2.67741  2.69355  4.24690  2.90347  2.73739  3.18146  2.89801  2.37887  2.77519  2.98518  4.58477  3.61503
          0.02081  4.27840  5.00075  0.61958  0.77255  0.52708  0.89240
    196   3.19095  5.13909  3.72636  3.17297  4.67737  3.74442  3.98258  4.13542  2.31472  3.61709  4.53977  3.52859  3.57288  3.15884  0.74303  3.25193  3.44764  3.80374  5.63520  4.49325    326 r x - -
          2.68618  4.42225  2.77519  2.73123  3.46354  2.40513  3.72494  3.29354  2.67741  2.69355  4.24690  2.90347  2.73739  3.18146  2.89801  2.37887  2.77519  2.98518  4.58477  3.61503
          0.02081  4.27840  5.00075  0.61958  0.77255  0.46077  0.99641
    197   2.69945  4.26028  3.26725  3.30483  2.84245  3.75481  4.03245  2.49952  3.22506  2.06649  1.81112  3.61976  3.78832  3.48414  3.49222  3.02590  2.93120  2.45437  4.84695  3.63922    327 m x - -
          2.68618  4.42225  2.77519  2.73123  3.46354  2.40513  3.72494  3.29354  2.67741  2.69355  4.24690  2.90347  2.73739  3.18146  2.89801  2.37887  2.77519  2.98518  4.58477  3.61503
          0.02018  4.30872  5.03106  0.61958  0.77255  0.48576  0.95510
    198   2.67923  4.99678  3.01206  2.24015  4.28461  3.47390  3.65062  3.54557  1.87331  3.06520  3.79913  2.97528  3.86328  2.77559  2.59672  2.05851  2.90656  3.35662  5.45859  4.10695    328 k x - -
          2.68618  4.42225  2.77519  2.73123  3.46354  2.40513  3.72494  3.29354  2.67741  2.69355  4.24690  2.90347  2.73739  3.18146  2.89801  2.37887  2.77519  2.98518  4.58477  3.61503
          0.02018  4.30872  5.03106  0.61958  0.77255  0.48576  0.95510
    199   3.12851  4.73810  3.96625  3.46298  2.83074  3.97559  3.86103  3.17547  3.05184  2.44424  3.75940  3.72840  4.36311  2.87366  3.27016  3.32396  3.36275  3.03663  1.23125  2.85724    329 w x - -
          2.68618  4.42225  2.77519  2.73123  3.46354  2.40513  3.72494  3.29354  2.67741  2.69355  4.24690  2.90347  2.73739  3.18146  2.89801  2.37887  2.77519  2.98518  4.58477  3.61503
          0.02018  4.30872  5.03106  0.61958  0.77255  0.48576  0.95510
    200   1.50523  4.39224  3.53179  2.98491  3.64223  3.54711  3.94086  2.80590  2.80615  2.54182  3.59009  3.37163  3.99220  3.24693  3.27839  2.60936  2.80518  2.37344  5.08199  3.84420    330 a x - -
          2.68618  4.42225  2.77519  2.73123  3.46354  2.40513  3.72494  3.29354  2.67741  2.69355  4.24690  2.90347  2.73739  3.18146  2.89801  2.37887  2.77519  2.98518  4.58477  3.61503
          0.02018  4.30872  5.03106  0.61958  0.77255  0.48576  0.95510
    201   2.64886  4.47613  2.70323  1.79808  4.36836  3.43525  3.62619  3.82703  2.22331  3.03351  4.11224  2.91942  3.82858  2.55006  2.64227  2.63059  2.77041  3.23177  5.51563  4.13078    331 e x - -
          2.68618  4.42225  2.77519  2.73123  3.46354  2.40513  3.72494  3.29354  2.67741  2.69355  4.24690  2.90347  2.73739  3.18146  2.89801  2.37887  2.77519  2.98518  4.58477  3.61503
          0.02018  4.30872  5.03106  0.61958  0.77255  0.48576  0.95510
    202   2.55155  5.02000  2.91365  2.37552  4.32331  1.79854  3.39335  3.75371  2.22426  3.31397  4.11791  2.98742  3.89736  2.84520  2.77120  2.57660  2.97416  3.39783  5.51185  4.16419    332 g x - -
          2.68618  4.42225  2.77519  2.73123  3.46354  2.40513  3.72494  3.29354  2.67741  2.69355  4.24690  2.90347  2.73739  3.18146  2.89801  2.37887  2.77519  2.98518  4.58477  3.61503
          0.02018  4.30872  5.03106  0.61958  0.77255  0.48576  0.95510
    203   2.72073  4.92399  3.58620  2.94314  4.18909  3.71268  3.82945  3.48753  2.28990  2.91449  3.62999  3.35030  4.11214  3.00504  1.13189  3.03051  3.16997  3.24238  5.40802  4.17649    333 r x - -
          2.68618  4.42225  2.77519  2.73123  3.46354  2.40513  3.72494  3.29354  2.67741  2.69355  4.24690  2.90347  2.73739  3.18146  2.89801  2.37887  2.77519  2.98518  4.58477  3.61503
          0.01979  4.32836  5.05070  0.61958  0.77255  0.48576  0.95510
    204   2.65278  5.06779  2.86728  2.04835  4.37641  3.08688  3.63003  3.83599  1.98659  3.09809  3.88467  2.81807  3.83266  2.59274  2.73635  2.63401  2.64564  3.11083  5.52201  4.13638    334 k x - -
          2.68627  4.42234  2.77528  2.73132  3.46363  2.40522  3.72487  3.29363  2.67734  2.69336  4.24699  2.90317  2.73748  3.18155  2.89810  2.37896  2.77511  2.98485  4.58486  3.61497
          0.11355  2.29331  5.05070  1.24791  0.33842  0.48576  0.95510
    205   2.40864  4.54449  3.30727  2.89501  4.10807  3.34793  3.31630  3.51405  2.88221  3.18213  4.03374  3.27770  3.92704  3.24107  3.25489  2.40561  1.24792  3.15454  5.45336  4.18175    342 t x - -
          2.68618  4.42225  2.77519  2.73123  3.46354  2.40513  3.72494  3.29354  2.67741  2.69355  4.24690  2.90347  2.73739  3.18146  2.89801  2.37887  2.77519  2.98518  4.58477  3.61503
          0.01979  4.32836  5.05070  0.61958  0.77255  0.48576  0.95510
    206   2.65164  4.73552  3.13972  2.61992  3.72496  3.03156  3.77394  3.44469  2.14175  3.07908  3.91404  3.10401  3.63480  2.95193  2.99979  2.72503  1.66600  3.12955  5.34461  4.04037    343 t x - -
          2.68618  4.42225  2.77519  2.73123  3.46354  2.40513  3.72494  3.29354  2.67741  2.69355  4.24690  2.90347  2.73739  3.18146  2.89801  2.37887  2.77519  2.98518  4.58477  3.61503
          0.03982  4.32836  3.65533  0.61958  0.77255  0.48576  0.95510
    207   2.66527  4.93650  3.35596  2.75565  4.25335  3.61986  3.47235  3.63991  2.27562  3.00125  4.07039  3.20612  4.01780  2.91053  1.32083  2.90587  2.70931  3.33408  5.41069  4.15412    344 r x - -
          2.68618  4.42225  2.77519  2.73123  3.46354  2.40513  3.72494  3.29354  2.67741  2.69355  4.24690  2.90347  2.73739  3.18146  2.89801  2.37887  2.77519  2.98518  4.58477  3.61503
          0.02018  4.30872  5.03106  0.61958  0.77255  0.51339  0.91245
    208   2.55469  4.89376  3.00412  2.02557  4.14689  3.09498  3.67466  3.07643  2.45845  2.77596  3.96541  2.98933  3.86341  2.14960  2.91970  2.59071  2.88894  3.23251  5.38953  4.04678    345 e x - -
          2.68618  4.42225  2.77519  2.73123  3.46354  2.40513  3.72494  3.29354  2.67741  2.69355  4.24690  2.90347  2.73739  3.18146  2.89801  2.37887  2.77519  2.98518  4.58477  3.61503
          0.02018  4.30872  5.03106  0.61958  0.77255  0.51339  0.91245
    209   2.75782  5.09484  2.87675  1.36442  4.38798  3.47307  3.47280  3.82661  2.32462  3.37159  3.85828  2.97010  3.90094  2.83201  2.87270  2.74467  2.69647  3.46066  5.55409  4.19178    346 e x - -
          2.68618  4.42225  2.77519  2.73123  3.46354  2.40513  3.72494  3.29354  2.67741  2.69355  4.24690  2.90347  2.73739  3.18146  2.89801  2.37887  2.77519  2.98518  4.58477  3.61503
          0.01985  4.32524  5.04759  0.61958  0.77255  0.46886  0.98273
    210   2.73308  4.96780  1.43979  2.48043  4.28311  3.44532  3.78268  3.40737  2.61507  2.99912  4.12596  3.00704  3.91461  2.93589  3.09132  2.49812  2.79895  3.31339  5.54354  4.18099    347 d x - -
          2.68618  4.42225  2.77519  2.73123  3.46354  2.40513  3.72494  3.29354  2.67741  2.69355  4.24690  2.90347  2.73739  3.18146  2.89801  2.37887  2.77519  2.98518  4.58477  3.61503
          0.01947  4.34456  5.06691  0.61958  0.77255  0.48576  0.95510
    211   2.36975  4.35316  3.53815  2.96997  3.48821  3.33662  3.18187  2.84897  2.78105  1.93650  2.96310  2.93357  4.00562  3.22104  3.26628  2.87288  2.79001  2.53696  3.97828  3.70372    348 l x - -
          2.68618  4.42225  2.77519  2.73123  3.46354  2.40513  3.72494  3.29354  2.67741  2.69355  4.24690  2.90347  2.73739  3.18146  2.89801  2.37887  2.77519  2.98518  4.58477  3.61503
          0.01947  4.34456  5.06691  0.61958  0.77255  0.48576  0.95510
    212   1.51620  4.73317  2.78745  2.60014  4.02949  3.46417  3.77834  3.42325  2.62131  2.93617  3.90105  3.09182  3.51064  2.84797  3.06614  2.64184  2.90740  2.86417  5.34150  4.03180    349 a x - -
          2.68618  4.42225  2.77519  2.73123  3.46354  2.40513  3.72494  3.29354  2.67741  2.69355  4.24690  2.90347  2.73739  3.18146  2.89801  2.37887  2.77519  2.98518  4.58477  3.61503
          0.01947  4.34456  5.06691  0.61958  0.77255  0.48576  0.95510
    213   2.90090  4.60614  4.15669  3.66277  2.26591  4.04786  3.79728  3.08211  3.55688  2.45933  3.72360  3.30264  4.41190  3.76699  3.77684  3.34822  3.33710  2.90459  4.18265  1.10743    350 y x - -
          2.68618  4.42225  2.77519  2.73123  3.46354  2.40513  3.72494  3.29354  2.67741  2.69355  4.24690  2.90347  2.73739  3.18146  2.89801  2.37887  2.77519  2.98518  4.58477  3.61503
          0.01947  4.34456  5.06691  0.61958  0.77255  0.48576  0.95510
    214   2.48610  2.81335  3.55014  3.07109  4.12368  2.95070  4.11347  3.52235  2.88145  3.19639  4.03840  3.37514  3.09342  3.36087  3.40749  1.24853  2.87900  3.13101  5.48404  4.24188    351 s x - -
          2.68618  4.42225  2.77519  2.73123  3.46354  2.40513  3.72494  3.29354  2.67741  2.69355  4.24690  2.90347  2.73739  3.18146  2.89801  2.37887  2.77519  2.98518  4.58477  3.61503
          0.01947  4.34456  5.06691  0.61958  0.77255  0.48576  0.95510
    215   2.40711  4.27021  3.58008  3.26753  3.18988  3.73977  4.02482  2.41853  2.96882  1.42036  3.34222  3.59282  4.11290  3.46001  3.46026  3.01190  2.92781  2.43842  4.88123  3.67157    352 l x - -
          2.68618  4.42225  2.77519  2.73123  3.46354  2.40513  3.72494  3.29354  2.67741  2.69355  4.24690  2.90347  2.73739  3.18146  2.89801  2.37887  2.77519  2.98518  4.58477  3.61503
          0.03805  4.34456  3.71471  0.61958  0.77255  0.48576  0.95510
    216   2.84316  4.32566  4.21276  3.63067  3.05741  3.94363  4.23376  2.52063  3.49304  1.20466  2.56172  3.88630  4.28387  3.73224  3.30969  3.23432  2.71583  2.44302  4.90250  3.73295    353 l x - -
          2.68618  4.42225  2.77519  2.73123  3.46354  2.40513  3.72494  3.29354  2.67741  2.69355  4.24690  2.90347  2.73739  3.18146  2.89801  2.37887  2.77519  2.98518  4.58477  3.61503
          0.01983  4.32634  5.04868  0.61958  0.77255  0.51186  0.91474
    217   2.69861  4.48038  3.71827  3.24959  3.77052  1.21231  4.18530  2.73179  3.15436  2.71785  2.91399  3.56572  4.10140  3.50541  3.46780  2.92091  3.03434  2.75306  5.28915  4.03534    354 g x - -
          2.68618  4.42225  2.77519  2.73123  3.46354  2.40513  3.72494  3.29354  2.67741  2.69355  4.24690  2.90347  2.73739  3.18146  2.89801  2.37887  2.77519  2.98518  4.58477  3.61503
          0.01860  4.38965  5.11200  0.61958  0.77255  0.51186  0.91474
    218   2.87151  3.65537  4.59507  4.01705  3.38018  4.07525  4.00217  1.22544  3.86390  2.14598  3.33765  4.14754  4.42367  4.06454  3.98511  3.39247  3.11125  1.70069  5.00577  3.81436    355 i x - -
          2.68618  4.42225  2.77519  2.73123  3.46354  2.40513  3.72494  3.29354  2.67741  2.69355  4.24690  2.90347  2.73739  3.18146  2.89801  2.37887  2.77519  2.98518  4.58477  3.61503
          0.01860  4.38965  5.11200  0.61958  0.77255  0.46978  0.98120
    219   2.73369  4.30684  3.87780  3.31937  1.56834  3.75831  3.15794  2.77644  3.22670  2.29670  3.41968  3.61647  3.67967  3.49592  3.49117  2.79575  2.96980  2.44877  4.71227  3.36613    356 f x - -
          2.68618  4.42225  2.77519  2.73123  3.46354  2.40513  3.72494  3.29354  2.67741  2.69355  4.24690  2.90347  2.73739  3.18146  2.89801  2.37887  2.77519  2.98518  4.58477  3.61503
          0.01828  4.40677  5.12912  0.61958  0.77255  0.48576  0.95510
    220   2.81859  5.26899  1.56148  2.30738  4.58422  2.40274  3.76278  4.05873  2.59007  3.38156  4.35484  2.78466  3.63032  2.88952  3.10372  2.49441  3.06762  3.65137  5.74158  4.14760    357 d x - -
          2.68616  4.42239  2.77533  2.73137  3.46367  2.40503  3.72464  3.29339  2.67724  2.69368  4.24703  2.90360  2.73753  3.18160  2.89795  2.37900  2.77516  2.98532  4.58284  3.61438
          0.06645  2.84100  5.12912  1.85045  0.17099  0.48576  0.95510
    221   2.67444  4.13698  4.18369  3.59600  3.11548  3.43603  3.79028  1.59667  3.46626  2.25947  3.17159  3.78676  4.15629  3.68299  3.55581  3.03390  2.68211  1.91187  4.76042  3.56944    371 i x - -
          2.68618  4.42225  2.77519  2.73123  3.46354  2.40513  3.72494  3.29354  2.67741  2.69355  4.24690  2.90347  2.73739  3.18146  2.89801  2.37887  2.77519  2.98518  4.58477  3.61503
          0.01828  4.40677  5.12912  0.61958  0.77255  0.48576  0.95510
    222   2.49394  4.36692  3.07092  2.36179  3.45794  3.50064  2.97237  3.52170  2.47864  3.02903  3.93847  3.03198  3.38029  2.15830  2.75013  2.70392  2.90027  3.19922  5.36994  3.19671    372 q x - -
          2.68618  4.42225  2.77519  2.73123  3.46354  2.40513  3.72494  3.29354  2.67741  2.69355  4.24690  2.90347  2.73739  3.18146  2.89801  2.37887  2.77519  2.98518  4.58477  3.61503
          0.01828  4.40677  5.12912  0.61958  0.77255  0.48576  0.95510
    223   2.70722  4.22428  4.41468  3.82478  2.80533  3.94698  4.26204  2.27338  3.68326  2.01391  1.54353  3.98330  4.29375  3.86840  3.81410  3.17940  2.89468  2.23145  4.84292  3.56776    373 m x - -
          2.68618  4.42225  2.77519  2.73123  3.46354  2.40513  3.72494  3.29354  2.67741  2.69355  4.24690  2.90347  2.73739  3.18146  2.89801  2.37887  2.77519  2.98518  4.58477  3.61503
          0.03379  4.40677  3.86189  0.61958  0.77255  0.48576  0.95510
    224   2.58479  4.52000  3.34992  2.78798  3.47650  2.87817  3.82556  2.98493  2.75947  2.64554  3.62579  3.24148  2.82425  3.08262  3.16061  2.08822  2.44771  2.71313  4.46419  3.83032    374 s x - -
          2.68618  4.42225  2.77519  2.73123  3.46354  2.40513  3.72494  3.29354  2.67741  2.69355  4.24690  2.90347  2.73739  3.18146  2.89801  2.37887  2.77519  2.98518  4.58477  3.61503
          0.01857  4.39155  5.11389  0.61958  0.77255  0.50903  0.91899
    225   2.58924  3.84358  3.09366  2.95578  3.56233  3.61284  3.89977  2.81254  2.91401  1.64478  3.52321  3.36288  3.13615  3.21997  3.27400  2.50330  2.85367  2.68190  5.00240  3.76490    375 l x - -
          2.68618  4.42225  2.77519  2.73123  3.46354  2.40513  3.72494  3.29354  2.67741  2.69355  4.24690  2.90347  2.73739  3.18146  2.89801  2.37887  2.77519  2.98518  4.58477  3.61503
          0.01857  4.39155  5.11389  0.61958  0.77255  0.50903  0.91899
    226   2.57597  3.94360  4.39307  3.79286  2.42756  3.80578  4.12554  1.91054  3.62644  1.98652  2.96021  3.88750  4.17092  3.44445  3.71669  2.89079  2.89522  2.20703  4.69383  2.86051    376 i x - -
          2.68618  4.42225  2.77519  2.73123  3.46354  2.40513  3.72494  3.29354  2.67741  2.69355  4.24690  2.90347  2.73739  3.18146  2.89801  2.37887  2.77519  2.98518  4.58477  3.61503
          0.01832  4.40454  5.12688  0.61958  0.77255  0.50903  0.91899
    227   2.87494  4.40170  4.09594  3.53821  3.10179  3.91509  4.07289  2.69459  3.39625  2.10628  3.12868  3.79795  4.28284  3.67039  3.62815  3.20656  2.70405  2.51408  4.70655  1.38033    377 y x - -
          2.68616  4.42229  2.77523  2.73127  3.46358  2.40517  3.72498  3.29358  2.67745  2.69359  4.24694  2.90343  2.73743  3.18150  2.89805  2.37882  2.77510  2.98490  4.58481  3.61507
          0.03663  3.50425  5.13266  1.26981  0.32973  0.50903  0.91899
    228   2.77487  4.76452  3.15053  2.57576  3.61733  1.36929  3.55279  3.39375  2.73703  2.79908  3.91666  3.20316  4.01518  3.09844  3.13935  2.86925  3.02967  3.11458  5.27256  3.93314    388 g x - -
          2.68618  4.42225  2.77519  2.73123  3.46354  2.40513  3.72494  3.29354  2.67741  2.69355  4.24690  2.90347  2.73739  3.18146  2.89801  2.37887  2.77519  2.98518  4.58477  3.61503
          0.01750  4.45012  5.17246  0.61958  0.77255  0.50903  0.91899
    229   2.73542  3.29848  2.66453  1.46066  4.42510  3.47994  3.70739  3.77729  2.26765  3.41257  4.18913  2.86860  3.89733  2.82750  2.95721  2.71693  2.97089  3.49217  5.59039  4.20658    389 e x - -
          2.68618  4.42225  2.77519  2.73123  3.46354  2.40513  3.72494  3.29354  2.67741  2.69355  4.24690  2.90347  2.73739  3.18146  2.89801  2.37887  2.77519  2.98518  4.58477  3.61503
          0.03013  4.45012  4.01727  0.61958  0.77255  0.50903  0.91899
    230   2.74031  4.67159  3.33799  2.83007  3.75503  1.40640  3.88644  3.22400  2.70809  2.61833  3.83754  3.27519  4.01958  2.95139  2.91706  2.86519  3.00012  3.02550  5.25164  3.96083    390 g x - -
          2.68618  4.42225  2.77519  2.73123  3.46354  2.40513  3.72494  3.29354  2.67741  2.69355  4.24690  2.90347  2.73739  3.18146  2.89801  2.37887  2.77519  2.98518  4.58477  3.61503
          0.05877  4.43771  3.09545  0.61958  0.77255  0.52844  0.89044
    231   2.67852  3.72767  3.12096  2.45909  4.15397  3.53148  3.71246  3.56505  2.23806  3.11306  3.76984  3.06274  3.91826  2.77674  1.75195  2.47511  2.93755  3.10767  5.39189  4.06996    391 r x - -
          2.68618  4.42225  2.77519  2.73123  3.46354  2.40513  3.72494  3.29354  2.67741  2.69355  4.24690  2.90347  2.73739  3.18146  2.89801  2.37887  2.77519  2.98518  4.58477  3.61503
          0.08756  4.41108  2.63531  0.61958  0.77255  0.55541  0.85293
    232   2.59554  4.26267  2.77453  1.67479  4.38354  3.45509  3.64754  3.84196  2.39772  3.23236  3.73624  2.71419  3.76851  2.66656  2.52970  2.65039  2.89918  3.44709  5.53401  4.14910    392 e x - -
          2.68618  4.42225  2.77519  2.73123  3.46354  2.40513  3.72494  3.29354  2.67741  2.69355  4.24690  2.90347  2.73739  3.18146  2.89801  2.37887  2.77519  2.98518  4.58477  3.61503
          0.01870  4.38437  5.10672  0.61958  0.77255  0.65971  0.72774
    233   2.56283  5.11119  2.71613  2.38802  4.43000  3.45176  3.47764  3.89616  2.01417  3.17303  4.15954  2.43079  3.84511  2.74694  2.40880  2.41223  2.81036  3.48782  5.55871  3.66521    393 k x - -
          2.68618  4.42225  2.77519  2.73123  3.46354  2.40513  3.72494  3.29354  2.67741  2.69355  4.24690  2.90347  2.73739  3.18146  2.89801  2.37887  2.77519  2.98518  4.58477  3.61503
          0.01870  4.38437  5.10672  0.61958  0.77255  0.59070  0.80730
    234   1.44699  4.45799  3.47575  2.93536  3.40158  3.53869  3.93151  3.07420  2.90101  2.46099  3.66312  3.08943  3.86291  3.21705  3.27622  2.55385  2.71218  2.81549  5.13181  3.88385    394 a x - -
          2.68618  4.42225  2.77519  2.73123  3.46354  2.40513  3.72494  3.29354  2.67741  2.69355  4.24690  2.90347  2.73739  3.18146  2.89801  2.37887  2.77519  2.98518  4.58477  3.61503
          0.04885  4.41282  3.33667  0.61958  0.77255  0.62207  0.76966
    235   2.69608  4.14247  3.76759  3.66339  1.96521  3.81783  4.11456  2.31991  3.52904  1.81859  3.22749  3.83264  4.18124  3.73074  3.67804  2.97267  2.92825  2.07304  4.73395  3.36677    395 l x - -
          2.68618  4.42225  2.77519  2.73123  3.46354  2.40513  3.72494  3.29354  2.67741  2.69355  4.24690  2.90347  2.73739  3.18146  2.89801  2.37887  2.77519  2.98518  4.58477  3.61503
          0.04739  4.38270  3.38742  0.61958  0.77255  0.41914  1.07182
    236   2.52547  4.46682  2.83387  2.10627  3.73715  3.51506  3.71865  3.16882  2.40089  2.98406  3.74220  3.04483  3.90489  2.74069  2.47544  2.61860  2.72324  2.88456  5.39122  3.58257    396 e x - -
          2.68618  4.42225  2.77519  2.73123  3.46354  2.40513  3.72494  3.29354  2.67741  2.69355  4.24690  2.90347  2.73739  3.18146  2.89801  2.37887  2.77519  2.98518  4.58477  3.61503
          0.01728  4.46279  5.18514  0.61958  0.77255  0.54941  0.86107
    237   2.79399  4.62542  3.51814  2.93903  2.83831  3.69245  3.87046  3.15563  2.69740  2.34807  3.72608  3.22742  4.07793  3.15394  1.50435  2.83223  3.02322  2.91912  5.07376  3.75835    397 r x - -
          2.68618  4.42225  2.77519  2.73123  3.46354  2.40513  3.72494  3.29354  2.67741  2.69355  4.24690  2.90347  2.73739  3.18146  2.89801  2.37887  2.77519  2.98518  4.58477  3.61503
          0.01728  4.46279  5.18514  0.61958  0.77255  0.54941  0.86107
    238   2.39919  4.26931  3.82637  3.25366  3.09566  3.60089  4.00540  2.60669  3.17159  1.45799  3.38239  3.13873  4.09904  3.44520  3.22513  2.80306  2.91637  2.50160  4.87183  3.66100    398 l x - -
          2.68618  4.42225  2.77519  2.73123  3.46354  2.40513  3.72494  3.29354  2.67741  2.69355  4.24690  2.90347  2.73739  3.18146  2.89801  2.37887  2.77519  2.98518  4.58477  3.61503
          0.04333  4.46279  3.47775  0.61958  0.77255  0.51187  0.91473
    239   2.59347  5.13493  2.96339  2.36748  4.06185  3.47118  3.34077  3.92346  2.00406  3.31601  4.18253  2.76390  3.55367  2.47410  2.35479  2.39275  2.61433  3.51287  5.58074  4.18809    399 k x - -
          2.68618  4.42225  2.77519  2.73123  3.46354  2.40513  3.72494  3.29354  2.67741  2.69355  4.24690  2.90347  2.73739  3.18146  2.89801  2.37887  2.77519  2.98518  4.58477  3.61503
          0.01747  4.45174  5.17408  0.61958  0.77255  0.56626  0.83850
    240   2.46384  5.06661  3.03238  2.46923  4.36509  3.50490  3.68357  3.80741  1.83316  3.16672  4.12484  2.99982  3.19572  2.55524  2.32131  2.57238  2.94177  2.95305  5.52414  4.16208    400 k x - -
          2.68618  4.42225  2.77519  2.73123  3.46354  2.40513  3.72494  3.29354  2.67741  2.69355  4.24690  2.90347  2.73739  3.18146  2.89801  2.37887  2.77519  2.98518  4.58477  3.61503
          0.01747  4.45174  5.17408  0.61958  0.77255  0.56626  0.83850
    241   2.53616  4.81771  3.13966  2.29560  4.03761  3.15629  3.74676  3.07212  1.79693  2.66537  3.60214  3.09006  3.92736  2.91415  3.01531  2.68632  2.82874  2.85702  5.33468  4.01706    401 k x - -
          2.68618  4.42225  2.77519  2.73123  3.46354  2.40513  3.72494  3.29354  2.67741  2.69355  4.24690  2.90347  2.73739  3.18146  2.89801  2.37887  2.77519  2.98518  4.58477  3.61503
          0.01708  4.47406  5.19640  0.61958  0.77255  0.49996  0.93282
    242   2.72368  3.43566  4.38552  3.79259  3.08753  3.86381  4.19090  1.48412  3.64153  1.94938  3.26807  3.32489  4.23061  3.83215  3.76030  2.93686  2.84349  2.20900  4.78902  3.60326    402 i x - -
          2.68618  4.42225  2.77519  2.73123  3.46354  2.40513  3.72494  3.29354  2.67741  2.69355  4.24690  2.90347  2.73739  3.18146  2.89801  2.37887  2.77519  2.98518  4.58477  3.61503
          0.01666  4.49905  5.22140  0.61958  0.77255  0.52657  0.89313
    243   2.53686  5.16748  2.43690  2.38177  4.49383  2.90746  3.34478  3.96625  2.37847  3.11903  4.21384  2.95510  3.70631  2.60816  2.11423  2.38309  2.93499  3.54818  5.61096  4.21222    403 r x - -
          2.68618  4.42225  2.77519  2.73123  3.46354  2.40513  3.72494  3.29354  2.67741  2.69355  4.24690  2.90347  2.73739  3.18146  2.89801  2.37887  2.77519  2.98518  4.58477  3.61503
          0.08144  4.49905  2.70174  0.61958  0.77255  0.46106  0.99591
    244   2.49696  5.11344  2.67746  2.35426  4.42490  3.47586  3.66595  3.88664  1.83462  2.85327  4.16352  2.88268  3.86880  2.67143  2.62082  2.47953  2.80191  3.48598  5.56592  3.56236    404 k x - -
          2.68618  4.42225  2.77519  2.73123  3.46354  2.40513  3.72494  3.29354  2.67741  2.69355  4.24690  2.90347  2.73739  3.18146  2.89801  2.37887  2.77519  2.98518  4.58477  3.61503
          0.01731  4.46103  5.18337  0.61958  0.77255  0.42784  1.05531
    245   1.95428  4.83344  3.15235  2.36219  4.05840  3.45303  3.76398  3.46370  2.58321  2.83762  3.91540  3.10469  3.94151  2.93100  2.79007  2.07244  2.63598  2.94953  5.35469  3.80246    405 a x - -
          2.68618  4.42225  2.77519  2.73123  3.46354  2.40513  3.72494  3.29354  2.67741  2.69355  4.24690  2.90347  2.73739  3.18146  2.89801  2.37887  2.77519  2.98518  4.58477  3.61503
          0.01626  4.52314  5.24548  0.61958  0.77255  0.48576  0.95510
    246   2.69993  3.88070  3.82070  3.09191  2.96611  3.73736  4.01279  2.58168  3.17381  1.97415  3.40386  3.43428  4.11220  2.29626  3.18468  2.65708  2.93180  2.40463  4.25475  3.14163    406 l x - -
          2.68618  4.42225  2.77519  2.73123  3.46354  2.40513  3.72494  3.29354  2.67741  2.69355  4.24690  2.90347  2.73739  3.18146  2.89801  2.37887  2.77519  2.98518  4.58477  3.61503
          0.19590  4.52314  1.78944  0.61958  0.77255  0.48576  0.95510
    247   2.65786  5.09971  2.64042  2.24083  4.41723  2.44591  3.33956  3.39015  2.21149  3.39272  4.14813  2.88136  3.49488  2.52116  2.70873  2.63335  2.88910  3.24813  5.54864  4.15534    407 k x - -
          2.68618  4.42225  2.77519  2.73123  3.46354  2.40513  3.72494  3.29354  2.67741  2.69355  4.24690  2.90347  2.73739  3.18146  2.89801  2.37887  2.77519  2.98518  4.58477  3.61503
          0.01943  4.34666  5.06901  0.61958  0.77255  0.73510  0.65289
    248   2.30846  5.08894  2.71525  2.31618  4.40328  3.43955  3.63532  3.86718  2.28148  3.38183  4.14067  2.48731  3.18294  2.74388  2.64025  2.49730  2.42281  3.35086  5.54282  4.15194    408 k x - -
          2.68618  4.42225  2.77519  2.73123  3.46354  2.40513  3.72494  3.29354  2.67741  2.69355  4.24690  2.90347  2.73739  3.18146  2.89801  2.37887  2.77519  2.98518  4.58477  3.61503
          0.04880  4.34666  3.36162  0.61958  0.77255  0.73510  0.65289
    249   2.68172  4.94570  2.84144  2.33501  4.20225  2.89776  3.52725  3.63008  2.35111  3.21229  2.91114  2.97402  3.80656  2.76399  2.86806  2.28893  2.82182  2.54953  5.43533  4.08535    409 s . - -
          2.68618  4.42225  2.77519  2.73123  3.46354  2.40513  3.72494  3.29354  2.67741  2.69355  4.24690  2.90347  2.73739  3.18146  2.89801  2.37887  2.77519  2.98518  4.58477  3.61503
          0.12773  4.44670  2.22385  0.61958  0.77255  0.76704  0.62434
    250   2.37060  4.95727  2.94344  2.44113  4.22870  2.53472  3.31871  3.66324  2.42558  3.23004  4.02058  2.97082  3.85531  2.32422  2.44963  2.63472  2.81060  3.10199  4.85567  4.08034    410 q . - -
          2.68618  4.42225  2.77519  2.73123  3.46354  2.40513  3.72494  3.29354  2.67741  2.69355  4.24690  2.90347  2.73739  3.18146  2.89801  2.37887  2.77519  2.98518  4.58477  3.61503
          0.01959  4.33856  5.06090  0.61958  0.77255  0.88523  0.53208
    251   2.34924  4.75027  3.11529  2.56033  3.98823  2.93432  3.57381  3.39206  2.54848  2.79041  3.85127  3.02955  3.22424  2.85672  2.90863  2.15662  2.46125  2.89839  5.29233  3.97870    411 s . - -
          2.68618  4.42225  2.77519  2.73123  3.46354  2.40513  3.72494  3.29354  2.67741  2.69355  4.24690  2.90347  2.73739  3.18146  2.89801  2.37887  2.77519  2.98518  4.58477  3.61503
          0.13242  4.33856  2.19850  0.61958  0.77255  0.88523  0.53208
    252   2.61480  4.56668  3.20688  2.64525  3.61350  3.51088  3.14473  2.89055  2.56141  2.76918  3.50998  3.01806  3.43862  2.95575  2.65643  2.52946  2.51997  2.42293  5.11412  3.83434    412 v . - -
          2.68618  4.42225  2.77519  2.73123  3.46354  2.40513  3.72494  3.29354  2.67741  2.69355  4.24690  2.90347  2.73739  3.18146  2.89801  2.37887  2.77519  2.98518  4.58477  3.61503
          0.02190  4.22804  4.95039  0.61958  0.77255  0.98247  0.46902
    253   2.56715  4.84489  3.01409  2.24073  4.09029  3.45156  3.50626  3.07097  2.39820  2.88411  3.91449  2.94661  2.83844  2.68025  2.63633  2.65655  2.49637  3.18094  5.34103  4.00419    413 e . - -
          2.68601  4.42133  2.77545  2.73103  3.46292  2.40575  3.72467  3.29295  2.67778  2.69250  4.24746  2.90359  2.73769  3.18094  2.89815  2.37910  2.77509  2.98553  4.58378  3.61552
          0.71906  0.68179  4.95039  2.21072  0.11611  0.67862  0.70789
    254   2.55982  4.30549  2.91915  2.35915  4.03837  3.50331  3.71073  3.44740  2.42815  2.28260  3.88817  3.04740  2.71170  2.67724  2.98125  2.47079  2.85645  3.13776  4.96461  3.89934    447 l x - -
          2.68618  4.42225  2.77519  2.73123  3.46354  2.40513  3.72494  3.29354  2.67741  2.69355  4.24690  2.90347  2.73739  3.18146  2.89801  2.37887  2.77519  2.98518  4.58477  3.61503
          0.04041  4.38303  3.60767  0.61958  0.77255  0.69184  0.69446
    255   2.43217  5.07448  2.46581  1.88427  4.25772  3.35832  3.66259  3.53455  2.29996  2.83730  4.12790  2.95486  3.28679  2.77613  2.90313  2.59238  2.90985  3.36125  5.53533  4.15287    448 e x - -
          2.68618  4.42225  2.77519  2.73123  3.46354  2.40513  3.72494  3.29354  2.67741  2.69355  4.24690  2.90347  2.73739  3.18146  2.89801  2.37887  2.77519  2.98518  4.58477  3.61503
          0.03153  4.42556  3.95954  0.61958  0.77255  0.43760  1.03728
    256   2.41484  5.13815  2.60164  2.27086  4.44725  3.15755  3.64300  3.82147  2.30621  2.82227  4.18844  2.71371  3.43143  2.71700  2.83758  2.36672  2.69206  3.18426  4.64059  4.20482    449 e x - -
          2.68618  4.42225  2.77519  2.73123  3.46354  2.40513  3.72494  3.29354  2.67741  2.69355  4.24690  2.90347  2.73739  3.18146  2.89801  2.37887  2.77519  2.98518  4.58477  3.61503
          0.02359  4.56683  4.34860  0.61958  0.77255  0.56029  0.84640
    257   2.67649  4.54769  3.46016  2.74757  3.35039  3.51916  3.90504  2.52686  2.60246  2.61971  3.38849  3.03516  3.72982  3.08096  2.83578  2.43914  2.89404  2.02746  5.11540  3.78258    450 v x - -
          2.68618  4.42225  2.77519  2.73123  3.46354  2.40513  3.72494  3.29354  2.67741  2.69355  4.24690  2.90347  2.73739  3.18146  2.89801  2.37887  2.77519  2.98518  4.58477  3.61503
          0.02773  4.59324  4.06140  0.61958  0.77255  0.53860  0.87603
    258   1.98475  3.85002  2.83393  2.65781  3.78255  3.28462  3.80431  3.27858  2.59510  2.96535  3.88085  2.97452  3.20983  2.98691  2.88751  2.58393  2.62584  2.56144  5.32711  4.02119    451 a x - -
          2.68618  4.42225  2.77519  2.73123  3.46354  2.40513  3.72494  3.29354  2.67741  2.69355  4.24690  2.90347  2.73739  3.18146  2.89801  2.37887  2.77519  2.98518  4.58477  3.61503
          0.02593  4.59797  4.16513  0.61958  0.77255  0.49407  0.94196
    259   2.68519  4.69966  3.31349  2.63935  3.66586  3.17611  3.50524  3.05884  2.73260  1.85398  3.78810  2.88822  3.73980  2.92477  2.81112  2.68289  2.54476  2.92350  5.24509  3.60607    452 l x - -
          2.68618  4.42225  2.77519  2.73123  3.46354  2.40513  3.72494  3.29354  2.67741  2.69355  4.24690  2.90347  2.73739  3.18146  2.89801  2.37887  2.77519  2.98518  4.58477  3.61503
          0.07914  4.61688  2.71502  0.61958  0.77255  0.44871  1.01735
    260   2.09207  5.10076  3.04731  2.40792  4.39268  2.94114  3.72276  3.56518  2.26547  3.28464  3.92856  3.02525  3.92359  2.60718  2.07838  2.50391  2.96625  3.35033  5.56571  4.19320    453 r x - -
          2.68618  4.42225  2.77519  2.73123  3.46354  2.40513  3.72494  3.29354  2.67741  2.69355  4.24690  2.90347  2.73739  3.18146  2.89801  2.37887  2.77519  2.98518  4.58477  3.61503
          0.01504  4.60067  5.32302  0.61958  0.77255  0.42182  1.06668
    261   2.30283  4.91009  3.22757  2.57150  3.70667  2.95960  3.27722  3.32402  2.58629  3.15989  2.83344  3.17915  3.66265  3.00460  2.87601  1.88215  2.74762  3.23117  5.42668  4.10785    454 s x - -
          2.68618  4.42225  2.77519  2.73123  3.46354  2.40513  3.72494  3.29354  2.67741  2.69355  4.24690  2.90347  2.73739  3.18146  2.89801  2.37887  2.77519  2.98518  4.58477  3.61503
          0.01298  4.74628  5.46863  0.61958  0.77255  0.48576  0.95510
    262   2.27947  5.30924  2.38016  2.30762  4.64350  3.27557  3.18370  4.12536  2.43455  3.60988  4.35499  2.66451  2.00757  2.87250  2.87058  2.77540  3.04687  3.69450  5.74678  4.33638    455 p x - -
          2.68618  4.42225  2.77519  2.73123  3.46354  2.40513  3.72494  3.29354  2.67741  2.69355  4.24690  2.90347  2.73739  3.18146  2.89801  2.37887  2.77519  2.98518  4.58477  3.61503
          0.03848  4.74628  3.53830  0.61958  0.77255  0.48576  0.95510
    263   2.78901  4.39350  3.88168  3.30905  2.96617  3.60607  2.51283  2.69676  3.23644  2.46278  3.50270  3.64651  3.54158  3.38302  3.37668  3.08051  3.02073  2.49237  4.95408  1.71685    456 y x - -
          2.68618  4.42225  2.77519  2.73123  3.46354  2.40513  3.72494  3.29354  2.67741  2.69355  4.24690  2.90347  2.73739  3.18146  2.89801  2.37887  2.77519  2.98518  4.58477  3.61503
          0.01332  4.72112  5.44347  0.61958  0.77255  0.53870  0.87589
    264   2.59544  5.07079  2.96484  2.36632  2.29456  3.52902  3.62294  3.77210  2.44441  3.34195  3.93046  3.01441  3.79936  1.85373  3.03043  2.78124  2.84458  3.41879  5.55299  3.96677    457 q x - -
          2.68618  4.42225  2.77519  2.73123  3.46354  2.40513  3.72494  3.29354  2.67741  2.69355  4.24690  2.90347  2.73739  3.18146  2.89801  2.37887  2.77519  2.98518  4.58477  3.61503
          0.01332  4.72112  5.44347  0.61958  0.77255  0.53870  0.87589
    265   2.72108  5.24755  3.03540  1.99166  4.57859  3.44406  2.85167  4.05344  2.05480  3.54598  4.29239  2.83515  3.94539  2.84116  2.66594  2.54994  2.12791  3.39954  5.68792  4.10007    458 e x - -
          2.68618  4.42225  2.77519  2.73123  3.46354  2.40513  3.72494  3.29354  2.67741  2.69355  4.24690  2.90347  2.73739  3.18146  2.89801  2.37887  2.77519  2.98518  4.58477  3.61503
          0.01332  4.72112  5.44347  0.61958  0.77255  0.53870  0.87589
    266   2.78800  4.74438  3.37506  2.69217  2.26014  3.67906  3.29043  3.24057  2.76095  2.88647  3.83363  3.28851  4.06379  3.11397  1.77067  2.66128  2.69475  3.04457  5.28016  3.81923    459 r x - -
          2.68618  4.42225  2.77519  2.73123  3.46354  2.40513  3.72494  3.29354  2.67741  2.69355  4.24690  2.90347  2.73739  3.18146  2.89801  2.37887  2.77519  2.98518  4.58477  3.61503
          0.01332  4.72112  5.44347  0.61958  0.77255  0.53870  0.87589
    267   2.61026  4.20376  4.56952  3.75322  2.54802  3.95216  4.27882  1.70854  3.79616  2.17146  3.32151  4.04764  4.31642  3.74435  3.87500  2.93466  2.88941  1.63522  4.83481  3.65337    460 v x - -
          2.68618  4.42225  2.77519  2.73123  3.46354  2.40513  3.72494  3.29354  2.67741  2.69355  4.24690  2.90347  2.73739  3.18146  2.89801  2.37887  2.77519  2.98518  4.58477  3.61503
          0.01332  4.72112  5.44347  0.61958  0.77255  0.53870  0.87589
    268   2.77775  4.25368  4.24333  3.65593  3.00013  3.88049  4.18313  2.63604  3.53473  1.29664  3.27487  3.86251  4.01256  3.52475  3.30044  2.76491  2.46562  2.41816  4.37279  3.48706    461 l x - -
          2.68618  4.42225  2.77519  2.73123  3.46354  2.40513  3.72494  3.29354  2.67741  2.69355  4.24690  2.90347  2.73739  3.18146  2.89801  2.37887  2.77519  2.98518  4.58477  3.61503
          0.01332  4.72112  5.44347  0.61958  0.77255  0.53870  0.87589
    269   2.11339  5.27329  2.73942  2.13313  4.61433  3.54615  2.85638  4.09709  2.18268  3.57646  4.31527  3.01516  3.94035  2.18989  2.70445  2.59811  2.87291  3.66182  5.70791  4.08731    462 a x - -
          2.68618  4.42225  2.77519  2.73123  3.46354  2.40513  3.72494  3.29354  2.67741  2.69355  4.24690  2.90347  2.73739  3.18146  2.89801  2.37887  2.77519  2.98518  4.58477  3.61503
          0.01332  4.72112  5.44347  0.61958  0.77255  0.53870  0.87589
    270   2.55070  4.94383  3.00897  2.57986  4.17542  3.60922  3.49861  2.97199  2.62540  3.20001  4.01857  3.14891  3.67031  2.92328  2.91931  2.31440  1.62660  3.15294  5.45361  4.12532    463 t x - -
          2.68609  4.42225  2.77520  2.73124  3.46354  2.40513  3.72495  3.29354  2.67741  2.69355  4.24690  2.90347  2.73740  3.18147  2.89801  2.37887  2.77520  2.98519  4.58477  3.61504
          0.02337  3.97537  5.44347  0.63215  0.75810  0.53870  0.87589
    271   2.52236  4.96102  3.04288  2.65646  4.28584  1.73044  3.85497  3.44111  2.65590  3.30612  4.11332  3.16418  2.82648  3.00395  2.95263  2.19762  3.01836  3.09257  5.54178  4.20661    466 g x - -
          2.68618  4.42225  2.77519  2.73123  3.46354  2.40513  3.72494  3.29354  2.67741  2.69355  4.24690  2.90347  2.73739  3.18146  2.89801  2.37887  2.77519  2.98518  4.58477  3.61503
          0.01332  4.72112  5.44347  0.61958  0.77255  0.53870  0.87589
    272   2.77813  4.76933  3.14674  3.00357  4.28102  3.55850  4.15510  3.65364  3.04859  2.92189  4.18896  3.41968  4.11021  3.37185  3.45807  2.07221  1.07149  3.30957  5.62807  4.34514    467 t x - -
          2.68620  4.42227  2.77521  2.73125  3.46336  2.40514  3.72496  3.29356  2.67743  2.69357  4.24691  2.90348  2.73741  3.18148  2.89802  2.37889  2.77521  2.98501  4.58479  3.61492
          0.04482  3.23129  5.44347  0.64827  0.74014  0.53870  0.87589
    273   2.25770  4.54770  3.33814  3.02439  3.70201  3.10079  3.99254  3.06656  2.98698  2.77244  2.29913  3.44728  3.88534  3.12476  3.35901  2.89451  2.09185  2.15008  5.13246  3.88929    470 t x - -
          2.68618  4.42225  2.77519  2.73123  3.46354  2.40513  3.72494  3.29354  2.67741  2.69355  4.24690  2.90347  2.73739  3.18146  2.89801  2.37887  2.77519  2.98518  4.58477  3.61503
          0.03326  4.72992  3.73463  0.61958  0.77255  0.53870  0.87589
    274   2.94403  4.36355  4.54089  3.96919  1.47816  3.37894  4.21308  2.76221  3.81243  1.51639  3.42102  4.07341  4.41132  3.73184  3.92470  3.35630  3.17548  2.53878  4.69564  2.93557    471 f x - -
          2.68618  4.42225  2.77519  2.73123  3.46354  2.40513  3.72494  3.29354  2.67741  2.69355  4.24690  2.90347  2.73739  3.18146  2.89801  2.37887  2.77519  2.98518  4.58477  3.61503
          0.02701  4.71013  4.03710  0.61958  0.77255  0.51161  0.91511
    275   2.34761  5.22520  2.72493  2.44137  4.54795  2.93198  2.35040  4.01854  2.39184  3.38315  4.27187  2.70260  3.25847  2.61195  2.97373  2.71499  2.86925  3.50269  5.67142  3.13740    472 a x - -
          2.68618  4.42225  2.77519  2.73123  3.46354  2.40513  3.72494  3.29354  2.67741  2.69355  4.24690  2.90347  2.73739  3.18146  2.89801  2.37887  2.77519  2.98518  4.58477  3.61503
          0.01338  4.71681  5.43916  0.61958  0.77255  0.52039  0.90211
    276   2.25340  4.47956  3.22115  1.67252  3.76906  3.48414  3.83137  3.44155  2.65251  3.09811  3.98106  3.08092  3.70770  2.45994  3.10696  2.80513  3.00581  2.65495  4.08948  4.10205    473 e x - -
          2.68618  4.42225  2.77519  2.73123  3.46354  2.40513  3.72494  3.29354  2.67741  2.69355  4.24690  2.90347  2.73739  3.18146  2.89801  2.37887  2.77519  2.98518  4.58477  3.61503
          0.01320  4.72992  5.45226  0.61958  0.77255  0.53870  0.87589
    277   2.57103  5.21709  2.88176  1.59819  4.54188  3.32015  3.78352  3.79726  2.54528  3.52431  4.28752  3.05389  2.71342  2.89582  3.03410  2.68690  2.14567  3.60171  5.68957  4.29852    474 e x - -
          2.68618  4.42225  2.77519  2.73123  3.46354  2.40513  3.72494  3.29354  2.67741  2.69355  4.24690  2.90347  2.73739  3.18146  2.89801  2.37887  2.77519  2.98518  4.58477  3.61503
          0.01320  4.72992  5.45226  0.61958  0.77255  0.53870  0.87589
    278   2.39696  5.33803  1.59310  2.38867  4.66652  3.18532  3.72124  4.14803  2.51162  3.63764  4.11567  2.18580  3.64865  2.90491  3.06681  2.67277  3.08285  3.72113  5.78024  4.36627    475 d x - -
          2.68618  4.42225  2.77519  2.73123  3.46354  2.40513  3.72494  3.29354  2.67741  2.69355  4.24690  2.90347  2.73739  3.18146  2.89801  2.37887  2.77519  2.98518  4.58477  3.61503
          0.39959  4.72992  1.13763  0.61958  0.77255  0.53870  0.87589
    279   2.22493  5.08672  2.48087  2.12183  4.39396  3.11762  3.64666  3.85501  2.40623  3.37683  4.14097  2.62931  3.10385  2.75878  2.89437  2.64879  2.83553  3.33420  5.54462  3.39624    476 e x - -
          2.68623  4.42204  2.77524  2.73128  3.46344  2.40512  3.72499  3.29351  2.67746  2.69360  4.24695  2.90352  2.73744  3.18137  2.89806  2.37885  2.77524  2.98505  4.58482  3.61456
          0.11086  2.31599  5.07204  0.85195  0.55614  0.29180  1.37404
    280   2.70977  5.20127  2.83489  2.50290  4.12105  3.39538  3.49122  3.97218  2.51008  3.49120  4.25235  1.75097  3.95793  2.15509  2.99642  2.65528  2.69182  3.57266  5.65586  3.37624    483 n x - -
          2.68618  4.42225  2.77519  2.73123  3.46354  2.40513  3.72494  3.29354  2.67741  2.69355  4.24690  2.90347  2.73739  3.18146  2.89801  2.37887  2.77519  2.98518  4.58477  3.61503
          0.04355  4.72992  3.38766  0.61958  0.77255  0.53870  0.87589
    281   2.73760  4.05606  4.19549  3.62462  2.47894  1.58223  4.16852  2.77794  3.51674  2.52236  3.45233  3.84545  4.26540  3.74664  3.72199  3.16752  3.05340  2.27992  4.84817  2.46557    484 g x - -
          2.68618  4.42225  2.77519  2.73123  3.46354  2.40513  3.72494  3.29354  2.67741  2.69355  4.24690  2.90347  2.73739  3.18146  2.89801  2.37887  2.77519  2.98518  4.58477  3.61503
          0.01360  4.69997  5.42232  0.61958  0.77255  0.54817  0.86276
    282   2.77268  4.38865  3.84520  3.27231  3.34621  3.79947  4.07078  2.62864  2.97805  2.38075  3.49716  3.61974  3.26291  3.35958  2.85366  2.24157  2.67414  1.95588  4.15579  2.89191    485 v x - -
          2.68618  4.42225  2.77519  2.73123  3.46354  2.40513  3.72494  3.29354  2.67741  2.69355  4.24690  2.90347  2.73739  3.18146  2.89801  2.37887  2.77519  2.98518  4.58477  3.61503
          0.01340  4.71466  5.43700  0.61958  0.77255  0.51752  0.90634
    283   2.79171  3.92733  4.52371  3.92399  2.92124  3.93299  4.24679  2.58013  3.75599  1.74358  3.31822  4.01523  4.02836  3.92918  3.84470  3.04201  2.76431  2.40625  1.71769  3.40894    486 w x - -
          2.68618  4.42225  2.77519  2.73123  3.46354  2.40513  3.72494  3.29354  2.67741  2.69355  4.24690  2.90347  2.73739  3.18146  2.89801  2.37887  2.77519  2.98518  4.58477  3.61503
          0.01320  4.72992  5.45226  0.61958  0.77255  0.53870  0.87589
    284   2.72559  4.69162  3.42837  2.86724  3.86706  3.69393  3.93087  3.24188  2.83828  1.95409  3.52445  3.33312  3.71621  2.16131  3.24863  2.03290  2.65872  2.76516  5.25301  3.98316    487 l x - -
          2.68618  4.42225  2.77519  2.73123  3.46354  2.40513  3.72494  3.29354  2.67741  2.69355  4.24690  2.90347  2.73739  3.18146  2.89801  2.37887  2.77519  2.98518  4.58477  3.61503
          0.01297  4.74756  5.46991  0.61958  0.77255  0.53870  0.87589
    285   2.83632  4.23720  4.62041  4.01738  2.58375  3.98880  4.31227  2.48732  3.84097  1.51441  1.86909  4.09013  3.59050  4.00098  3.80499  3.18397  2.90044  2.31826  4.85258  3.67743    488 l x - -
          2.68618  4.42225  2.77519  2.73123  3.46354  2.40513  3.72494  3.29354  2.67741  2.69355  4.24690  2.90347  2.73739  3.18146  2.89801  2.37887  2.77519  2.98518  4.58477  3.61503
          0.01291  4.75224  5.47459  0.61958  0.77255  0.53870  0.87589
    286   1.99737  3.32985  3.43403  3.14778  3.64075  2.13606  3.68820  2.16415  3.09917  2.71716  3.61113  3.53693  4.15484  3.39607  3.44281  2.81404  2.72891  2.68519  5.09126  3.86145    489 a x - -
          2.68618  4.42225  2.77519  2.73123  3.46354  2.40513  3.72494  3.29354  2.67741  2.69355  4.24690  2.90347  2.73739  3.18146  2.89801  2.37887  2.77519  2.98518  4.58477  3.61503
          0.01291  4.75224  5.47459  0.61958  0.77255  0.53870  0.87589
    287   2.82323  5.29796  1.53016  2.49338  4.62508  3.31092  3.78278  4.10129  2.41953  3.59619  4.34795  2.30345  3.05222  2.88853  2.88940  2.67587  3.05720  3.67995  4.71937  4.33622    490 d x - -
          2.68627  4.42234  2.77482  2.73132  3.46363  2.40522  3.72504  3.29354  2.67746  2.69349  4.24605  2.90350  2.73749  3.18156  2.89810  2.37865  2.77529  2.98528  4.58486  3.61501
          0.38852  1.20156  3.85290  0.11464  2.22275  0.53870  0.87589
    288   2.20579  4.83502  3.03183  2.71677  3.64748  3.51278  3.85771  2.70086  2.62474  2.92994  3.91696  2.68357  4.03046  3.04421  2.97232  2.05086  2.54360  3.08475  5.36464  3.34816    492 s x - -
          2.68618  4.42225  2.77519  2.73123  3.46354  2.40513  3.72494  3.29354  2.67741  2.69355  4.24690  2.90347  2.73739  3.18146  2.89801  2.37887  2.77519  2.98518  4.58477  3.61503
          0.24605  4.73507  1.56382  0.61958  0.77255  0.57362  0.82892
    289   2.59322  5.18866  2.50775  2.33820  4.52191  3.48220  3.75522  3.98622  2.54569  3.50961  4.28233  1.79278  3.92520  2.87550  3.04229  2.48905  2.16083  3.50047  5.67967  4.28209    493 n x - -
          2.68618  4.42225  2.77519  2.73123  3.46354  2.40513  3.72494  3.29354  2.67741  2.69355  4.24690  2.90347  2.73739  3.18146  2.89801  2.37887  2.77519  2.98518  4.58477  3.61503
          0.03594  4.50556  3.71906  0.61958  0.77255  0.37163  1.16992
    290   2.57035  4.73530  2.93287  2.07057  4.59028  1.81694  3.75114  4.06457  2.13377  3.55819  4.30716  2.76197  3.95478  2.80014  2.76111  2.75718  3.02054  3.64319  5.70124  4.30074    494 g x - -
          2.68618  4.42225  2.77519  2.73123  3.46354  2.40513  3.72494  3.29354  2.67741  2.69355  4.24690  2.90347  2.73739  3.18146  2.89801  2.37887  2.77519  2.98518  4.58477  3.61503
          0.02530  4.71993  4.13099  0.61958  0.77255  0.55148  0.85825
    291   2.78642  5.20185  1.64325  2.31162  4.50804  3.44335  3.76449  3.30328  2.52233  3.49089  4.25491  2.48773  3.62618  2.87634  3.00972  2.74517  2.60911  3.24502  5.65917  4.08112    495 d x - -
          2.68614  4.42190  2.77511  2.73127  3.46350  2.40518  3.72510  3.29320  2.67738  2.69357  4.24651  2.90362  2.73755  3.18143  2.89816  2.37898  2.77523  2.98525  4.58493  3.61410
          0.13344  2.21510  4.14903  1.39012  0.28641  0.47493  0.97267
    292   2.84347  5.09616  2.70259  2.64249  4.11286  1.22444  3.91766  3.90276  2.73184  3.41386  4.28107  3.06486  3.33259  3.06178  3.10454  2.74056  2.97542  3.53173  5.69524  4.33862    507 g x - -
          2.68618  4.42225  2.77519  2.73123  3.46354  2.40513  3.72494  3.29354  2.67741  2.69355  4.24690  2.90347  2.73739  3.18146  2.89801  2.37887  2.77519  2.98518  4.58477  3.61503
          0.03804  4.74876  3.55200  0.61958  0.77255  0.52020  0.90240
    293   2.63529  4.39691  3.24714  2.68800  4.08009  3.17861  3.84357  3.21329  2.14902  2.68914  3.78846  3.10059  2.91103  2.98423  2.53576  2.32597  2.70046  2.94521  4.74957  3.63462    508 k x - -
          2.68618  4.42225  2.77519  2.73123  3.46354  2.40513  3.72494  3.29354  2.67741  2.69355  4.24690  2.90347  2.73739  3.18146  2.89801  2.37887  2.77519  2.98518  4.58477  3.61503
          0.01318  4.73146  5.45381  0.61958  0.77255  0.50867  0.91953
    294   2.58208  5.14147  3.12376  2.47491  4.42042  3.64326  3.86297  3.84282  2.53491  2.96488  4.22498  3.16247  1.47361  2.32506  3.03933  2.89377  3.11676  3.49978  5.62831  4.28696    509 p x - -
          2.68618  4.42225  2.77519  2.73123  3.46354  2.40513  3.72494  3.29354  2.67741  2.69355  4.24690  2.90347  2.73739  3.18146  2.89801  2.37887  2.77519  2.98518  4.58477  3.61503
          0.01290  4.75256  5.47491  0.61958  0.77255  0.53802  0.87683
    295   3.11460  5.84208  0.59441  2.58796  5.43021  3.12322  4.33232  4.98141  3.45603  4.47340  5.33961  3.01995  4.30550  3.51671  4.10205  2.84763  3.72782  4.46689  6.63289  5.09633    510 D x - -
          2.68618  4.42225  2.77519  2.73123  3.46354  2.40513  3.72494  3.29354  2.67741  2.69355  4.24690  2.90347  2.73739  3.18146  2.89801  2.37887  2.77519  2.98518  4.58477  3.61503
          0.01290  4.75256  5.47491  0.61958  0.77255  0.53802  0.87683
    296   4.20786  5.39593  5.98705  5.43726  3.08848  5.56925  5.70496  2.66422  5.27700  0.36662  2.98525  5.68183  5.51951  5.11189  5.22094  4.99504  4.40287  2.98246  5.61893  4.55643    511 L x - -
          2.68618  4.42225  2.77519  2.73123  3.46354  2.40513  3.72494  3.29354  2.67741  2.69355  4.24690  2.90347  2.73739  3.18146  2.89801  2.37887  2.77519  2.98518  4.58477  3.61503
          0.01290  4.75256  5.47491  0.61958  0.77255  0.53802  0.87683
    297   2.12394  2.62763  4.69046  4.08290  2.93280  3.97720  4.30985  1.99211  3.88854  2.23574  3.31669  3.98763  4.34039  4.03747  3.92915  3.28587  2.92613  1.66508  4.82922  3.22888    512 v x - -
          2.68618  4.42225  2.77519  2.73123  3.46354  2.40513  3.72494  3.29354  2.67741  2.69355  4.24690  2.90347  2.73739  3.18146  2.89801  2.37887  2.77519  2.98518  4.58477  3.61503
          0.01290  4.75256  5.47491  0.61958  0.77255  0.53802  0.87683
    298   1.52862  4.69223  4.69647  4.18263  2.21220  4.31508  4.07341  3.15643  4.04169  2.61524  3.80437  4.21520  4.66401  4.17020  4.15828  3.62316  3.52052  2.98664  3.89974  1.30220    513 y x - -
          2.68618  4.42225  2.77519  2.73123  3.46354  2.40513  3.72494  3.29354  2.67741  2.69355  4.24690  2.90347  2.73739  3.18146  2.89801  2.37887  2.77519  2.98518  4.58477  3.61503
          0.01290  4.75256  5.47491  0.61958  0.77255  0.53802  0.87683
    299   3.34783  4.65517  5.18175  4.64597  3.90259  4.69197  5.18574  0.94295  4.45614  2.56443  3.75379  4.79183  5.00781  4.73322  3.52849  4.05650  3.60098  1.23231  5.70965  4.50896    514 i x - -
          2.68618  4.42225  2.77519  2.73123  3.46354  2.40513  3.72494  3.29354  2.67741  2.69355  4.24690  2.90347  2.73739  3.18146  2.89801  2.37887  2.77519  2.98518  4.58477  3.61503
          0.01290  4.75256  5.47491  0.61958  0.77255  0.53802  0.87683
    300   3.46174  5.61920  3.62185  3.13747  5.17398  3.99944  4.05983  4.54513  0.60804  3.95474  4.82281  3.55727  4.43412  2.99588  2.56776  2.94753  3.66135  4.18715  5.96514  4.78138    515 K x - -
          2.68618  4.42225  2.77519  2.73123  3.46354  2.40513  3.72494  3.29354  2.67741  2.69355  4.24690  2.90347  2.73739  3.18146  2.89801  2.37887  2.77519  2.98518  4.58477  3.61503
          0.01290  4.75256  5.47491  0.61958  0.77255  0.53802  0.87683
    301   2.80208  5.10285  3.14094  2.43791  4.37998  3.60521  3.79879  3.74300  2.53057  3.37760  3.57402  2.69400  3.99775  2.92785  2.22317  2.50970  1.62877  3.45761  5.58155  4.22688    516 t x - -
          2.68618  4.42225  2.77519  2.73123  3.46354  2.40513  3.72494  3.29354  2.67741  2.69355  4.24690  2.90347  2.73739  3.18146  2.89801  2.37887  2.77519  2.98518  4.58477  3.61503
          0.01290  4.75256  5.47491  0.61958  0.77255  0.53802  0.87683
    302   2.71495  5.17696  3.08951  2.53210  4.48107  2.79290  3.77131  3.70151  2.16006  3.46526  4.03822  2.93102  3.97236  2.88519  2.06919  2.00748  2.53057  3.41926  5.63940  4.26079    517 s x - -
          2.68618  4.42225  2.77519  2.73123  3.46354  2.40513  3.72494  3.29354  2.67741  2.69355  4.24690  2.90347  2.73739  3.18146  2.89801  2.37887  2.77519  2.98518  4.58477  3.61503
          0.04656  4.75256  3.30048  0.61958  0.77255  0.45442  1.00736
    303   2.63251  5.37731  2.51931  2.40443  4.52089  2.08723  3.85066  4.18067  2.64348  3.68067  4.44495  1.57383  4.02659  2.88000  3.10321  2.79381  3.04538  3.76141  5.83346  4.41788    518 n x - -
          2.68618  4.42225  2.77519  2.73123  3.46354  2.40513  3.72494  3.29354  2.67741  2.69355  4.24690  2.90347  2.73739  3.18146  2.89801  2.37887  2.77519  2.98518  4.58477  3.61503
          0.01301  4.74422  5.46657  0.61958  0.77255  0.55523  0.85317
    304   2.65169  4.58343  4.00893  3.53634  4.19628  3.58346  4.46942  3.11773  3.46658  3.20942  4.13085  3.76810  2.97184  3.78057  3.78055  2.96809  0.82032  2.83632  5.64278  4.42620    519 t x - -
          2.68618  4.42225  2.77519  2.73123  3.46354  2.40513  3.72494  3.29354  2.67741  2.69355  4.24690  2.90347  2.73739  3.18146  2.89801  2.37887  2.77519  2.98518  4.58477  3.61503
          0.01301  4.74422  5.46657  0.61958  0.77255  0.55523  0.85317
    305   2.78323  5.17238  2.93217  2.52505  4.09457  1.96358  3.77130  3.74615  2.47986  3.46336  4.23195  2.44393  3.96815  2.88578  2.67115  2.08253  2.74976  3.54256  5.63950  4.25871    520 g x - -
          2.68618  4.42225  2.77519  2.73123  3.46354  2.40513  3.72494  3.29354  2.67741  2.69355  4.24690  2.90347  2.73739  3.18146  2.89801  2.37887  2.77519  2.98518  4.58477  3.61503
          0.01301  4.74422  5.46657  0.61958  0.77255  0.44465  1.02457
    306   2.79363  4.89569  2.76736  2.70050  3.05423  3.64733  3.56983  3.51034  2.69062  3.02233  3.97517  2.95232  4.03643  3.03426  3.14106  1.97651  1.83501  3.04257  5.41627  3.76327    521 t x - -
          2.68618  4.42225  2.77519  2.73123  3.46354  2.40513  3.72494  3.29354  2.67741  2.69355  4.24690  2.90347  2.73739  3.18146  2.89801  2.37887  2.77519  2.98518  4.58477  3.61503
          0.01259  4.77664  5.49898  0.61958  0.77255  0.48576  0.95510
    307   2.89820  5.37525  2.99729  2.25343  4.71268  1.58960  3.82707  4.18618  2.48050  3.67027  4.42822  2.43141  4.03152  2.43889  2.61045  2.72244  3.13107  3.76395  5.80463  4.40590    522 g x - -
          2.68618  4.42225  2.77519  2.73123  3.46354  2.40513  3.72494  3.29354  2.67741  2.69355  4.24690  2.90347  2.73739  3.18146  2.89801  2.37887  2.77519  2.98518  4.58477  3.61503
          0.01259  4.77664  5.49898  0.61958  0.77255  0.48576  0.95510
    308   2.79041  4.41332  2.85803  2.52961  4.49066  3.58236  3.77440  3.94674  1.83157  3.36191  3.58975  2.07451  3.97469  2.88706  2.83602  2.33474  2.78135  3.55621  5.64883  3.32344    523 k x - -
          2.68618  4.42225  2.77519  2.73123  3.46354  2.40513  3.72494  3.29354  2.67741  2.69355  4.24690  2.90347  2.73739  3.18146  2.89801  2.37887  2.77519  2.98518  4.58477  3.61503
          0.01259  4.77664  5.49898  0.61958  0.77255  0.48576  0.95510
    309   3.19028  4.67959  5.41144  4.88618  3.97728  4.86004  5.39471  1.33419  4.77398  1.93720  3.80186  4.99672  5.14183  4.98181  4.88872  4.23293  3.02762  1.00600  5.83279  4.63464    524 v x - -
          2.68618  4.42225  2.77519  2.73123  3.46354  2.40513  3.72494  3.29354  2.67741  2.69355  4.24690  2.90347  2.73739  3.18146  2.89801  2.37887  2.77519  2.98518  4.58477  3.61503
          0.01259  4.77664  5.49898  0.61958  0.77255  0.48576  0.95510
    310   2.92979  5.21756  3.14568  1.00758  4.45292  3.67587  3.87119  3.92864  2.58322  3.47788  4.28809  3.18176  4.08729  2.81590  2.88499  2.92950  3.15889  3.37776  4.03394  4.29094    525 e x - -
          2.68618  4.42225  2.77519  2.73123  3.46354  2.40513  3.72494  3.29354  2.67741  2.69355  4.24690  2.90347  2.73739  3.18146  2.89801  2.37887  2.77519  2.98518  4.58477  3.61503
          0.01259  4.77664  5.49898  0.61958  0.77255  0.48576  0.95510
    311   3.31897  4.81093  5.65656  5.17607  4.15874  5.18031  5.86595  1.52903  5.10596  2.24561  3.90709  5.32830  5.41157  5.34609  5.26070  4.59879  3.85828  0.66449  6.21594  5.00723    526 V x - -
          2.68618  4.42225  2.77519  2.73123  3.46354  2.40513  3.72494  3.29354  2.67741  2.69355  4.24690  2.90347  2.73739  3.18146  2.89801  2.37887  2.77519  2.98518  4.58477  3.61503
          0.01259  4.77664  5.49898  0.61958  0.77255  0.48576  0.95510
    312   2.79386  4.54538  3.10285  2.50700  3.50686  3.61980  1.69071  3.67959  2.57108  3.27589  4.08416  2.26767  4.01004  2.87192  2.99899  2.74937  3.02505  3.35049  4.63331  3.97046    527 h x - -
          2.68618  4.42225  2.77519  2.73123  3.46354  2.40513  3.72494  3.29354  2.67741  2.69355  4.24690  2.90347  2.73739  3.18146  2.89801  2.37887  2.77519  2.98518  4.58477  3.61503
          0.01259  4.77664  5.49898  0.61958  0.77255  0.48576  0.95510
    313   2.20321  3.96700  4.54062  3.94454  3.35890  3.98235  4.30930  1.80723  3.78476  1.84124  3.37004  4.05467  3.60083  3.96769  3.31648  3.28380  3.06979  1.72554  4.89039  3.70686    528 v x - -
          2.68618  4.42225  2.77519  2.73123  3.46354  2.40513  3.72494  3.29354  2.67741  2.69355  4.24690  2.90347  2.73739  3.18146  2.89801  2.37887  2.77519  2.98518  4.58477  3.61503
          0.02657  4.77664  4.02904  0.61958  0.77255  0.48576  0.95510
    314   1.63425  4.41059  3.88156  3.31104  3.38082  3.33098  4.10688  2.81652  3.13752  1.84353  3.53084  3.65168  4.19857  3.52030  3.54147  2.41868  2.87784  2.46545  5.01891  3.80429    529 a x - -
          2.68618  4.42225  2.77519  2.73123  3.46354  2.40513  3.72494  3.29354  2.67741  2.69355  4.24690  2.90347  2.73739  3.18146  2.89801  2.37887  2.77519  2.98518  4.58477  3.61503
          0.01277  4.76284  5.48519  0.61958  0.77255  0.51620  0.90829
    315   2.74618  4.77653  2.99321  2.79464  2.91634  3.52975  3.42727  3.35080  2.78108  3.01262  3.86690  3.27942  4.06637  3.11499  3.21071  1.66086  2.52691  3.08046  5.31064  2.61932    530 s x - -
          2.68618  4.42225  2.77519  2.73123  3.46354  2.40513  3.72494  3.29354  2.67741  2.69355  4.24690  2.90347  2.73739  3.18146  2.89801  2.37887  2.77519  2.98518  4.58477  3.61503
          0.01277  4.76284  5.48519  0.61958  0.77255  0.46719  0.98553
    316   2.57500  5.18786  3.08700  2.53094  4.05518  2.00935  3.77531  3.94472  2.39198  3.42598  4.24093  2.58420  3.97546  2.61046  2.59327  2.23687  2.89183  3.39273  5.64811  3.95945    531 g x - -
          2.68618  4.42225  2.77519  2.73123  3.46354  2.40513  3.72494  3.29354  2.67741  2.69355  4.24690  2.90347  2.73739  3.18146  2.89801  2.37887  2.77519  2.98518  4.58477  3.61503
          0.01259  4.77664  5.49898  0.61958  0.77255  0.48576  0.95510
    317   1.74646  5.25677  2.81738  2.27941  4.58239  3.45660  3.76251  4.05504  2.39263  3.55373  4.30295  3.01066  3.73101  2.45455  2.92200  2.17305  2.84698  3.63699  5.70122  3.57733    532 a x - -
          2.68618  4.42225  2.77519  2.73123  3.46354  2.40513  3.72494  3.29354  2.67741  2.69355  4.24690  2.90347  2.73739  3.18146  2.89801  2.37887  2.77519  2.98518  4.58477  3.61503
          0.01259  4.77664  5.49898  0.61958  0.77255  0.48576  0.95510
    318   2.79920  4.72128  3.41707  2.85875  2.89523  3.00284  3.38071  3.27682  2.77038  2.95188  3.81570  3.32961  4.08906  3.16586  3.16462  1.51665  2.69892  3.01833  5.26765  3.02100    533 s x - -
          2.68618  4.42225  2.77519  2.73123  3.46354  2.40513  3.72494  3.29354  2.67741  2.69355  4.24690  2.90347  2.73739  3.18146  2.89801  2.37887  2.77519  2.98518  4.58477  3.61503
          0.01259  4.77664  5.49898  0.61958  0.77255  0.48576  0.95510
    319   2.68854  5.28444  2.82332  2.45928  4.62120  2.93745  3.68596  4.10089  2.31028  3.43917  4.32770  1.74436  3.96295  2.70310  2.36592  2.55973  2.88951  3.67069  5.72153  4.08846    534 n x - -
          2.68618  4.42225  2.77519  2.73123  3.46354  2.40513  3.72494  3.29354  2.67741  2.69355  4.24690  2.90347  2.73739  3.18146  2.89801  2.37887  2.77519  2.98518  4.58477  3.61503
          0.01259  4.77664  5.49898  0.61958  0.77255  0.48576  0.95510
    320   3.90274  3.53769  5.30404  4.94654  1.16406  4.80647  4.03599  3.58356  4.74871  2.64022  4.21706  4.61285  5.11500  4.66893  4.70027  4.15733  4.12430  3.46999  4.17879  1.00675    535 y x - -
          2.68618  4.42225  2.77519  2.73123  3.46354  2.40513  3.72494  3.29354  2.67741  2.69355  4.24690  2.90347  2.73739  3.18146  2.89801  2.37887  2.77519  2.98518  4.58477  3.61503
          0.01259  4.77664  5.49898  0.61958  0.77255  0.48576  0.95510
    321   2.74442  5.33874  2.84429  2.41004  4.67837  2.89475  3.79390  4.15526  2.17811  3.63659  4.38605  3.06302  4.00100  1.40045  2.75567  2.69808  3.08367  3.72754  5.76875  4.36736    536 q x - -
          2.68618  4.42225  2.77519  2.73123  3.46354  2.40513  3.72494  3.29354  2.67741  2.69355  4.24690  2.90347  2.73739  3.18146  2.89801  2.37887  2.77519  2.98518  4.58477  3.61503
          0.01259  4.77664  5.49898  0.61958  0.77255  0.48576  0.95510
    322   2.61695  5.27357  2.53049  2.41713  4.60747  3.44432  3.75567  3.57327  2.31582  3.57406  4.31722  2.36011  3.58253  2.45057  2.85159  2.62240  2.05541  3.65820  5.71295  3.74336    537 t x - -
          2.68618  4.42225  2.77519  2.73123  3.46354  2.40513  3.72494  3.29354  2.67741  2.69355  4.24690  2.90347  2.73739  3.18146  2.89801  2.37887  2.77519  2.98518  4.58477  3.61503
          0.03731  4.77664  3.56865  0.61958  0.77255  0.48576  0.95510
    323   2.72087  4.59008  3.41005  2.97838  2.11175  3.30060  2.97845  3.00468  2.82290  2.54466  3.36631  3.41668  4.11432  3.25921  2.17342  2.86453  2.91969  2.77793  5.16018  3.53638    538 f x - -
          2.68618  4.42225  2.77519  2.73123  3.46354  2.40513  3.72494  3.29354  2.67741  2.69355  4.24690  2.90347  2.73739  3.18146  2.89801  2.37887  2.77519  2.98518  4.58477  3.61503
          0.01291  4.75224  5.47459  0.61958  0.77255  0.53870  0.87589
    324   2.42269  4.43285  3.50786  3.23685  3.55933  3.80538  4.07240  1.87588  2.89795  2.32414  3.23357  2.71162  4.18205  3.46159  3.49294  3.06103  2.36066  2.26968  5.02724  3.80699    539 i x - -
          2.68618  4.42225  2.77519  2.73123  3.46354  2.40513  3.72494  3.29354  2.67741  2.69355  4.24690  2.90347  2.73739  3.18146  2.89801  2.37887  2.77519  2.98518  4.58477  3.61503
          0.06458  4.75224  2.92056  0.61958  0.77255  0.53870  0.87589
    325   2.77722  4.18336  4.54899  3.94626  2.87140  3.92452  4.24524  2.38482  3.77131  1.24953  3.13745  4.02121  4.28920  3.73763  3.84657  2.84264  2.67474  2.39714  4.07661  3.10499    540 l x - -
          2.68618  4.42225  2.77519  2.73123  3.46354  2.40513  3.72494  3.29354  2.67741  2.69355  4.24690  2.90347  2.73739  3.18146  2.89801  2.37887  2.77519  2.98518  4.58477  3.61503
          0.01359  4.70125  5.42360  0.61958  0.77255  0.57830  0.82291
    326   2.29187  5.26343  2.87763  1.87861  4.60115  3.54618  3.48188  3.65346  2.40690  3.56530  4.30622  2.89572  3.75594  2.51968  2.13712  2.49610  2.90450  3.65016  5.70022  4.29413    541 e x - -
          2.68618  4.42225  2.77519  2.73123  3.46354  2.40513  3.72494  3.29354  2.67741  2.69355  4.24690  2.90347  2.73739  3.18146  2.89801  2.37887  2.77519  2.98518  4.58477  3.61503
          0.01335  4.71901  5.44135  0.61958  0.77255  0.60470  0.79018
    327   2.61718  4.34386  3.98951  3.41569  3.46609  3.83146  4.12620  1.60868  3.21477  2.54921  3.46188  3.49426  4.21090  3.47577  3.40651  2.93319  1.98884  2.17347  4.95446  3.74913    542 i x - -
          2.68618  4.42225  2.77519  2.73123  3.46354  2.40513  3.72494  3.29354  2.67741  2.69355  4.24690  2.90347  2.73739  3.18146  2.89801  2.37887  2.77519  2.98518  4.58477  3.61503
          0.01335  4.71901  5.44135  0.61958  0.77255  0.60470  0.79018
    328   1.90280  5.20113  2.56082  2.36049  4.51358  2.33106  3.74964  3.97715  2.45317  3.27759  4.25137  2.86159  3.24157  2.85803  2.88954  2.75077  2.83729  3.42581  5.65447  4.04150    543 a x - -
          2.68618  4.42225  2.77519  2.73123  3.46354  2.40513  3.72494  3.29354  2.67741  2.69355  4.24690  2.90347  2.73739  3.18146  2.89801  2.37887  2.77519  2.98518  4.58477  3.61503
          0.06747  4.71901  2.87665  0.61958  0.77255  0.60470  0.79018
    329   2.42226  4.52872  4.10106  3.74033  4.54537  3.39734  4.67753  3.54370  3.69016  3.61698  4.48279  3.81861  4.13678  3.98870  3.96445  2.33798  0.69868  3.37308  5.94262  4.74981    544 t x - -
          2.68618  4.42225  2.77519  2.73123  3.46354  2.40513  3.72494  3.29354  2.67741  2.69355  4.24690  2.90347  2.73739  3.18146  2.89801  2.37887  2.77519  2.98518  4.58477  3.61503
          0.01408  4.66562  5.38796  0.61958  0.77255  0.69844  0.68788
    330   2.45950  3.90862  3.80689  3.24679  3.61824  3.29912  4.09535  2.86887  3.18680  2.69647  3.59527  3.58788  2.49134  3.47296  3.37888  2.99033  1.83969  1.91059  5.07988  3.86033    545 t x - -
          2.68618  4.42225  2.77519  2.73123  3.46354  2.40513  3.72494  3.29354  2.67741  2.69355  4.24690  2.90347  2.73739  3.18146  2.89801  2.37887  2.77519  2.98518  4.58477  3.61503
          0.04362  4.66562  3.40308  0.61958  0.77255  0.69844  0.68788
    331   2.89544  4.73291  2.91162  2.97632  1.39731  3.76296  3.94570  3.11699  3.01105  2.80543  3.83856  2.26801  4.17351  3.31328  3.40364  3.04047  3.13565  3.01404  4.97643  3.52788    546 f x - -
          2.68618  4.42225  2.77519  2.73123  3.46354  2.40513  3.72494  3.29354  2.67741  2.69355  4.24690  2.90347  2.73739  3.18146  2.89801  2.37887  2.77519  2.98518  4.58477  3.61503
          0.01450  4.63650  5.35884  0.61958  0.77255  0.74421  0.64457
    332   2.48622  4.84011  2.75993  2.46323  2.19124  2.72715  3.80995  3.45300  2.64238  2.90041  3.91988  2.97320  3.78680  2.98550  3.00526  2.68339  2.83880  2.80284  5.36328  4.05146    547 f x - -
          2.68618  4.42225  2.77519  2.73123  3.46354  2.40513  3.72494  3.29354  2.67741  2.69355  4.24690  2.90347  2.73739  3.18146  2.89801  2.37887  2.77519  2.98518  4.58477  3.61503
          0.01450  4.63650  5.35884  0.61958  0.77255  0.41419  1.08139
    333   2.62520  4.88820  3.24809  2.33946  4.10104  3.63782  3.60720  2.81508  2.51276  2.37026  3.96673  3.19599  2.89034  2.86639  3.12723  2.63892  2.04523  3.16163  5.40926  4.09627    548 t x - -
          2.68622  4.42234  2.77528  2.73132  3.46363  2.40505  3.72503  3.29363  2.67741  2.69338  4.24698  2.90355  2.73695  3.18155  2.89809  2.37883  2.77528  2.98527  4.58486  3.61512
          0.35932  1.26521  3.92870  0.12086  2.17293  0.45403  1.00804
    334   2.70336  4.93993  2.94924  1.61741  4.16509  3.33488  3.83607  3.10272  2.65027  2.24553  3.84489  3.17214  3.60549  2.89782  3.10802  2.77984  3.01798  2.88119  5.45199  3.94748    550 e x - -
          2.68618  4.42225  2.77520  2.73124  3.46354  2.40513  3.72495  3.29354  2.67741  2.69355  4.24690  2.90347  2.73740  3.18147  2.89801  2.37887  2.77510  2.98519  4.58477  3.61503
          0.42790  3.60067  1.13688  0.48000  0.96439  0.51926  0.90377
    335   2.85367  5.29682  1.37072  2.32527  4.62585  3.42932  3.79555  3.79517  2.65046  3.62142  4.41321  2.32410  3.93448  2.93027  3.17099  2.62357  2.76355  3.69068  5.79332  4.36930    552 d x - -
          2.68618  4.42225  2.77519  2.73123  3.46354  2.40513  3.72494  3.29354  2.67741  2.69355  4.24690  2.90347  2.73739  3.18146  2.89801  2.37887  2.77519  2.98518  4.58477  3.61503
          0.03776  4.38065  3.70762  0.61958  0.77255  0.27584  1.42269
    336   2.79033  5.26658  2.59802  2.40736  4.44107  3.24814  3.55758  4.07314  2.49640  3.12732  4.31201  1.84780  3.74805  2.85695  2.05019  2.59901  3.02192  3.64963  5.70739  4.30493    553 n x - -
          2.68618  4.42225  2.77519  2.73123  3.46354  2.40513  3.72494  3.29354  2.67741  2.69355  4.24690  2.90347  2.73739  3.18146  2.89801  2.37887  2.77519  2.98518  4.58477  3.61503
          0.04576  4.74872  3.32235  0.61958  0.77255  0.50146  0.93050
    337   2.85730  5.29814  2.81610  1.83565  4.61829  1.60854  3.81481  4.08563  2.47209  3.59594  4.36196  3.05691  4.00322  2.92920  2.86765  2.82595  2.75635  3.49360  5.75446  4.35598    554 g x - -
          2.68603  4.42229  2.77523  2.73127  3.46357  2.40509  3.72472  3.29358  2.67744  2.69358  4.24693  2.90350  2.73734  3.18150  2.89804  2.37884  2.77523  2.98522  4.58480  3.61507
          0.03327  3.56011  5.45180  1.11089  0.39938  0.47707  0.96916
    338   2.56106  5.06427  2.94477  2.58859  4.33289  3.45566  3.36096  3.76370  2.58929  3.34104  4.13675  2.56535  3.68134  2.94158  2.99383  2.52931  1.68302  2.65318  5.55910  4.20576    561 t x - -
          2.68618  4.42225  2.77519  2.73123  3.46354  2.40513  3.72494  3.29354  2.67741  2.69355  4.24690  2.90347  2.73739  3.18146  2.89801  2.37887  2.77519  2.98518  4.58477  3.61503
          0.01279  4.76142  5.48376  0.61958  0.77255  0.51926  0.90377
    339   2.92737  4.38949  4.37315  3.80148  2.67292  4.01073  4.16602  2.83712  3.66933  2.47400  3.29148  3.97232  3.39456  3.87655  3.83690  3.18686  3.02868  2.65031  1.24320  3.04808    562 w x - -
          2.68618  4.42225  2.77519  2.73123  3.46354  2.40513  3.72494  3.29354  2.67741  2.69355  4.24690  2.90347  2.73739  3.18146  2.89801  2.37887  2.77519  2.98518  4.58477  3.61503
          0.01279  4.76142  5.48376  0.61958  0.77255  0.51926  0.90377
    340   2.65751  3.79804  3.59887  2.79685  3.70038  3.55615  3.99757  2.72694  2.99330  1.92110  3.50470  3.21088  4.13175  2.63039  3.05620  2.98992  2.00475  2.67954  5.13196  3.88908    563 l x - -
          2.68605  4.42267  2.77530  2.73096  3.46386  2.40488  3.72503  3.29396  2.67767  2.69393  4.24483  2.90362  2.73777  3.18090  2.89822  2.37864  2.77495  2.98543  4.58518  3.61476
          0.37290  1.18054  5.48376  1.37659  0.29094  0.51926  0.90377
    341   2.71638  4.68481  3.43804  2.87603  3.85227  3.57699  3.43756  3.22931  2.84903  1.90182  2.55039  2.95509  2.82863  2.54919  3.25836  2.84089  2.78985  2.84167  5.24156  3.97332    573 l x - -
          2.68619  4.42278  2.77462  2.73177  3.46008  2.40539  3.72492  3.29378  2.67784  2.69223  4.24459  2.90400  2.73793  3.18190  2.89854  2.37940  2.77527  2.98508  4.58452  3.61517
          0.44744  1.08521  3.77638  1.52656  0.24498  0.51926  0.90377
    342   1.85283  4.60000  3.52239  2.95819  3.14553  3.00754  3.96408  2.57250  2.92456  2.75194  3.69852  3.40077  4.10603  2.44894  2.92237  2.95680  2.46097  2.67768  5.16924  3.91642    579 a x - -
          2.68618  4.42225  2.77519  2.73123  3.46354  2.40513  3.72494  3.29354  2.67741  2.69355  4.24690  2.90347  2.73739  3.18146  2.89801  2.37887  2.77519  2.98518  4.58477  3.61503
          0.01303  4.74249  5.46483  0.61958  0.77255  0.55875  0.84845
    343   3.14365  5.68153  0.94735  2.50510  4.99487  3.61672  3.56472  4.49832  2.40777  3.98157  4.77739  3.07870  2.86595  3.15595  3.42864  2.91931  3.40436  4.06706  6.12763  4.66918    580 d x - -
          2.68618  4.42225  2.77519  2.73123  3.46354  2.40513  3.72494  3.29354  2.67741  2.69355  4.24690  2.90347  2.73739  3.18146  2.89801  2.37887  2.77519  2.98518  4.58477  3.61503
          0.03863  4.74249  3.53450  0.61958  0.77255  0.55875  0.84845
    344   2.39215  4.34351  4.01366  3.43798  3.13821  3.84723  4.11408  2.80748  3.34937  2.37590  3.45596  3.73035  4.22086  3.40387  3.60327  2.28736  2.91928  2.60481  1.85245  2.83085    581 w x - -
          2.68618  4.42225  2.77519  2.73123  3.46354  2.40513  3.72494  3.29354  2.67741  2.69355  4.24690  2.90347  2.73739  3.18146  2.89801  2.37887  2.77519  2.98518  4.58477  3.61503
          0.01337  4.71723  5.43958  0.61958  0.77255  0.60805  0.78617
    345   2.63292  5.28893  2.28568  2.48543  4.62819  3.55442  3.78392  4.10531  2.28724  3.60071  4.35345  2.17889  3.97343  2.89103  3.03967  2.13836  2.08611  3.68115  5.74652  4.33991    582 t x - -
          2.68618  4.42225  2.77519  2.73123  3.46354  2.40513  3.72494  3.29354  2.67741  2.69355  4.24690  2.90347  2.73739  3.18146  2.89801  2.37887  2.77519  2.98518  4.58477  3.61503
          0.01337  4.71723  5.43958  0.61958  0.77255  0.55416  0.85462
    346   2.84502  5.21634  2.88632  2.54185  4.35512  1.44653  3.56915  3.98053  2.54591  3.51991  4.30025  2.42039  4.00934  2.95425  3.00138  2.54785  2.91660  3.59598  5.70320  4.32134    583 g x - -
          2.68618  4.42225  2.77519  2.73123  3.46354  2.40513  3.72494  3.29354  2.67741  2.69355  4.24690  2.90347  2.73739  3.18146  2.89801  2.37887  2.77519  2.98518  4.58477  3.61503
          0.01316  4.73313  5.45548  0.61958  0.77255  0.57744  0.82401
    347   3.09297  5.60105  1.03588  2.40095  4.93415  2.98852  4.00342  3.97308  2.89208  3.92633  4.71852  2.77337  4.12990  3.13972  3.43607  2.23037  3.35751  4.00030  6.08439  4.63153    584 d x - -
          2.68618  4.42225  2.77519  2.73123  3.46354  2.40513  3.72494  3.29354  2.67741  2.69355  4.24690  2.90347  2.73739  3.18146  2.89801  2.37887  2.77519  2.98518  4.58477  3.61503
          0.01316  4.73313  5.45548  0.61958  0.77255  0.51193  0.91463
    348   2.56663  5.17768  2.72345  2.51351  4.47592  1.59035  3.59483  3.92822  2.49154  3.46538  4.23810  2.84596  3.59932  2.90272  2.88891  2.78602  2.82721  3.08465  5.64636  4.26694    585 g x - -
          2.68618  4.42225  2.77519  2.73123  3.46354  2.40513  3.72494  3.29354  2.67741  2.69355  4.24690  2.90347  2.73739  3.18146  2.89801  2.37887  2.77519  2.98518  4.58477  3.61503
          0.01291  4.75224  5.47459  0.61958  0.77255  0.53870  0.87589
    349   2.78722  4.89402  3.25094  2.69084  4.10834  3.39938  3.39186  3.10887  2.04188  2.33407  3.78676  3.12775  4.02788  3.02091  2.61197  2.66532  2.07016  3.07177  5.41338  4.10062    586 k x - -
          2.68618  4.42225  2.77519  2.73123  3.46354  2.40513  3.72494  3.29354  2.67741  2.69355  4.24690  2.90347  2.73739  3.18146  2.89801  2.37887  2.77519  2.98518  4.58477  3.61503
          0.01291  4.75224  5.47459  0.61958  0.77255  0.45403  1.00804
    350   2.11104  4.69651  3.02959  2.89932  3.87657  3.27780  3.96583  3.25304  2.89034  1.76290  3.80660  3.36097  2.24635  3.21314  3.29857  2.94759  3.04405  2.99842  5.26926  3.56766    587 l x - -
          2.68618  4.42225  2.77519  2.73123  3.46354  2.40513  3.72494  3.29354  2.67741  2.69355  4.24690  2.90347  2.73739  3.18146  2.89801  2.37887  2.77519  2.98518  4.58477  3.61503
          0.01259  4.77664  5.49898  0.61958  0.77255  0.48576  0.95510
    351   3.53190  3.64425  0.35539  3.32329  5.24032  3.91981  4.82466  4.73381  3.91300  4.43022  5.37529  3.81034  4.60624  4.08124  4.37992  3.58862  3.94028  4.31376  6.43132  5.19031    588 D x - -
          2.68618  4.42225  2.77519  2.73123  3.46354  2.40513  3.72494  3.29354  2.67741  2.69355  4.24690  2.90347  2.73739  3.18146  2.89801  2.37887  2.77519  2.98518  4.58477  3.61503
          0.01259  4.77664  5.49898  0.61958  0.77255  0.48576  0.95510
    352   4.04422  5.30931  5.78255  5.30586  3.50334  5.28928  5.72845  2.62265  5.09668  0.38943  3.27932  5.50729  5.43335  5.09628  5.10313  4.75568  4.29017  2.49818  5.75179  4.71823    589 L x - -
          2.68618  4.42225  2.77519  2.73123  3.46354  2.40513  3.72494  3.29354  2.67741  2.69355  4.24690  2.90347  2.73739  3.18146  2.89801  2.37887  2.77519  2.98518  4.58477  3.61503
          0.01259  4.77664  5.49898  0.61958  0.77255  0.48576  0.95510
    353   2.85431  4.48424  5.07476  4.50080  3.30991  4.43858  4.83145  1.48330  4.34077  2.27683  3.56281  4.56706  4.76297  4.50602  4.40952  3.77080  3.39763  1.03924  5.31157  3.53019    590 v x - -
          2.68618  4.42225  2.77519  2.73123  3.46354  2.40513  3.72494  3.29354  2.67741  2.69355  4.24690  2.90347  2.73739  3.18146  2.89801  2.37887  2.77519  2.98518  4.58477  3.61503
          0.01259  4.77664  5.49898  0.61958  0.77255  0.48576  0.95510
    354   2.55755  4.27292  4.70064  4.09969  2.38700  4.03964  4.33754  2.63745  3.91621  2.17351  2.38407  4.14926  4.39598  4.06459  3.97159  3.34717  3.11437  1.96851  4.84248  1.76231    591 y x - -
          2.68618  4.42225  2.77519  2.73123  3.46354  2.40513  3.72494  3.29354  2.67741  2.69355  4.24690  2.90347  2.73739  3.18146  2.89801  2.37887  2.77519  2.98518  4.58477  3.61503
          0.01259  4.77664  5.49898  0.61958  0.77255  0.48576  0.95510
    355   3.36737  4.72051  5.06823  4.53562  3.87322  4.62209  5.10852  0.66102  4.24807  2.50562  3.73426  4.70686  4.96791  4.60267  3.45348  3.99587  3.62863  1.89977  5.68963  4.49051    592 I x - -
          2.68618  4.42225  2.77519  2.73123  3.46354  2.40513  3.72494  3.29354  2.67741  2.69355  4.24690  2.90347  2.73739  3.18146  2.89801  2.37887  2.77519  2.98518  4.58477  3.61503
          0.01259  4.77664  5.49898  0.61958  0.77255  0.48576  0.95510
    356   2.93182  5.61077  3.67459  3.04676  5.09634  3.99431  3.96388  4.45164  0.80765  3.85726  4.69256  3.48737  4.36434  2.16963  2.43242  3.33369  3.53761  4.09352  5.88651  4.68425    593 k x - -
          2.68618  4.42225  2.77519  2.73123  3.46354  2.40513  3.72494  3.29354  2.67741  2.69355  4.24690  2.90347  2.73739  3.18146  2.89801  2.37887  2.77519  2.98518  4.58477  3.61503
          0.01259  4.77664  5.49898  0.61958  0.77255  0.48576  0.95510
    357   2.97290  5.19951  3.34355  2.77950  4.53767  3.73493  3.89502  3.65517  1.55734  3.49464  4.30865  3.01487  4.13537  3.03131  2.76002  2.98829  1.42645  3.59642  5.67041  4.36829    594 t x - -
          2.68618  4.42225  2.77519  2.73123  3.46354  2.40513  3.72494  3.29354  2.67741  2.69355  4.24690  2.90347  2.73739  3.18146  2.89801  2.37887  2.77519  2.98518  4.58477  3.61503
          0.01259  4.77664  5.49898  0.61958  0.77255  0.48576  0.95510
    358   2.70768  4.59094  2.81115  2.55308  2.88644  3.44320  3.78648  3.86881  2.39946  3.41872  4.19742  2.79093  3.98354  2.78678  1.82135  2.23651  3.02206  3.35643  5.61101  4.02411    595 r x - -
          2.68618  4.42225  2.77519  2.73123  3.46354  2.40513  3.72494  3.29354  2.67741  2.69355  4.24690  2.90347  2.73739  3.18146  2.89801  2.37887  2.77519  2.98518  4.58477  3.61503
          0.01259  4.77664  5.49898  0.61958  0.77255  0.48576  0.95510
    359   2.73523  4.67367  2.69741  2.52010  3.49807  2.99372  3.26663  3.97809  2.21319  3.49815  4.25910  1.92683  3.97099  2.87935  2.81429  2.53333  3.02108  3.57947  5.66374  3.05945    596 n x - -
          2.68618  4.42225  2.77519  2.73123  3.46354  2.40513  3.72494  3.29354  2.67741  2.69355  4.24690  2.90347  2.73739  3.18146  2.89801  2.37887  2.77519  2.98518  4.58477  3.61503
          0.04543  4.77664  3.32456  0.61958  0.77255  0.48576  0.95510
    360   2.20664  3.64544  4.66183  4.35519  4.75057  3.41656  5.06901  3.91843  4.23233  3.81335  4.69591  4.10467  4.22064  4.46373  4.39053  2.88862  0.55037  3.43501  6.18595  5.05118    597 T x - -
          2.68618  4.42225  2.77519  2.73123  3.46354  2.40513  3.72494  3.29354  2.67741  2.69355  4.24690  2.90347  2.73739  3.18146  2.89801  2.37887  2.77519  2.98518  4.58477  3.61503
          0.01301  4.74422  5.46657  0.61958  0.77255  0.55523  0.85317
    361   2.47246  5.24714  2.67789  2.27790  4.57391  2.25539  3.61036  4.04406  2.52474  3.43984  4.30426  3.04426  2.63554  2.87835  3.01551  2.07364  2.81095  3.63038  5.70312  4.30518    598 s x - -
          2.68618  4.42225  2.77519  2.73123  3.46354  2.40513  3.72494  3.29354  2.67741  2.69355  4.24690  2.90347  2.73739  3.18146  2.89801  2.37887  2.77519  2.98518  4.58477  3.61503
          0.02222  4.74422  4.32171  0.61958  0.77255  0.55523  0.85317
    362   2.51840  4.75854  3.22059  3.18476  4.68056  3.12026  4.37610  4.11252  3.28635  3.74547  4.55229  3.52761  4.11805  3.57896  3.69704  1.67059  1.04799  3.61776  5.97524  4.70128    599 t x - -
          2.68618  4.42225  2.77519  2.73123  3.46354  2.40513  3.72494  3.29354  2.67741  2.69355  4.24690  2.90347  2.73739  3.18146  2.89801  2.37887  2.77519  2.98518  4.58477  3.61503
          0.01313  4.73513  5.45747  0.61958  0.77255  0.57350  0.82908
    363   2.81857  5.27618  3.04755  2.51283  4.60844  1.93419  3.30656  4.07716  2.22660  3.45632  4.32515  2.10964  3.97889  2.56767  2.82554  2.52325  3.04860  3.66106  5.71210  4.32061    600 g x - -
          2.68618  4.42225  2.77519  2.73123  3.46354  2.40513  3.72494  3.29354  2.67741  2.69355  4.24690  2.90347  2.73739  3.18146  2.89801  2.37887  2.77519  2.98518  4.58477  3.61503
          0.01313  4.73513  5.45747  0.61958  0.77255  0.57350  0.82908
    364   2.78297  4.06935  3.14403  2.58525  4.31644  3.59728  3.79419  3.74509  2.13279  3.14394  4.12011  2.90269  3.98815  2.92914  2.45813  1.85510  2.23831  3.39995  5.54081  3.68864    601 s x - -
          2.68618  4.42225  2.77519  2.73123  3.46354  2.40513  3.72494  3.29354  2.67741  2.69355  4.24690  2.90347  2.73739  3.18146  2.89801  2.37887  2.77519  2.98518  4.58477  3.61503
          0.01313  4.73513  5.45747  0.61958  0.77255  0.54188  0.87144
    365   3.29694  4.64721  5.08986  4.57830  3.98484  4.58387  5.20481  1.83828  4.46874  2.65564  3.82666  4.72891  4.96033  4.71956  4.64461  3.95897  1.69382  0.94301  5.78479  4.57672    602 v x - -
          2.68618  4.42225  2.77519  2.73123  3.46354  2.40513  3.72494  3.29354  2.67741  2.69355  4.24690  2.90347  2.73739  3.18146  2.89801  2.37887  2.77519  2.98518  4.58477  3.61503
          0.01301  4.74422  5.46657  0.61958  0.77255  0.44465  1.02457
    366   3.35517  5.78804  2.71409  0.60384  5.18950  3.69302  4.22746  4.66377  3.12421  4.18338  5.05281  3.20689  4.30857  3.23307  3.61096  3.27647  3.05056  4.24911  6.34839  4.90064    603 E x - -
          2.68618  4.42225  2.77519  2.73123  3.46354  2.40513  3.72494  3.29354  2.67741  2.69355  4.24690  2.90347  2.73739  3.18146  2.89801  2.37887  2.77519  2.98518  4.58477  3.61503
          0.01259  4.77664  5.49898  0.61958  0.77255  0.48576  0.95510
    367   3.66344  4.87584  5.68402  5.19839  4.02790  5.21838  5.85742  1.90401  5.11043  1.89103  3.78077  5.36470  5.42686  5.30989  5.24598  4.63979  3.91838  0.60689  6.13975  4.96613    604 V x - -
          2.68618  4.42225  2.77519  2.73123  3.46354  2.40513  3.72494  3.29354  2.67741  2.69355  4.24690  2.90347  2.73739  3.18146  2.89801  2.37887  2.77519  2.98518  4.58477  3.61503
          0.01259  4.77664  5.49898  0.61958  0.77255  0.48576  0.95510
    368   2.85486  4.49731  3.37799  2.80559  4.03847  3.71354  1.45111  3.48302  2.58486  3.12131  3.97005  3.21721  4.09648  3.01214  2.58756  2.83549  3.08129  3.20232  4.70560  2.88414    605 h x - -
          2.68618  4.42225  2.77519  2.73123  3.46354  2.40513  3.72494  3.29354  2.67741  2.69355  4.24690  2.90347  2.73739  3.18146  2.89801  2.37887  2.77519  2.98518  4.58477  3.61503
          0.01259  4.77664  5.49898  0.61958  0.77255  0.48576  0.95510
    369   2.87020  4.45325  4.62387  4.05134  3.64669  4.20919  4.58912  1.13594  3.88822  2.57393  3.59517  4.23702  4.57395  4.14606  2.88651  3.52408  2.86127  1.59802  5.24343  4.04853    606 i x - -
          2.68618  4.42225  2.77519  2.73123  3.46354  2.40513  3.72494  3.29354  2.67741  2.69355  4.24690  2.90347  2.73739  3.18146  2.89801  2.37887  2.77519  2.98518  4.58477  3.61503
          0.01259  4.77664  5.49898  0.61958  0.77255  0.48576  0.95510
    370   1.42488  4.28756  4.45816  3.86816  2.28059  3.97635  4.28691  2.66696  3.72469  2.03067  3.37661  4.01532  4.34260  3.91854  3.85700  3.27380  2.95309  2.20359  4.89011  3.23108    607 a x - -
          2.68618  4.42225  2.77519  2.73123  3.46354  2.40513  3.72494  3.29354  2.67741  2.69355  4.24690  2.90347  2.73739  3.18146  2.89801  2.37887  2.77519  2.98518  4.58477  3.61503
          0.01259  4.77664  5.49898  0.61958  0.77255  0.48576  0.95510
    371   2.59837  5.19937  2.09271  2.67606  4.75375  3.56301  4.02548  4.22091  2.85629  3.76004  4.53950  2.98096  4.08848  3.16111  3.34973  1.21387  2.42215  3.77373  5.93413  4.54957    608 s x - -
          2.68618  4.42225  2.77519  2.73123  3.46354  2.40513  3.72494  3.29354  2.67741  2.69355  4.24690  2.90347  2.73739  3.18146  2.89801  2.37887  2.77519  2.98518  4.58477  3.61503
          0.01259  4.77664  5.49898  0.61958  0.77255  0.48576  0.95510
    372   1.49833  4.69711  3.94067  3.65350  4.92545  0.87559  4.73641  4.36572  3.66833  4.02121  4.82760  3.80796  4.20361  3.99135  3.29309  2.79277  3.22938  3.76653  6.23158  5.02793    609 g x - -
          2.68618  4.42225  2.77519  2.73123  3.46354  2.40513  3.72494  3.29354  2.67741  2.69355  4.24690  2.90347  2.73739  3.18146  2.89801  2.37887  2.77519  2.98518  4.58477  3.61503
          0.01259  4.77664  5.49898  0.61958  0.77255  0.48576  0.95510
    373   1.18004  5.07483  2.81855  2.67842  4.49549  3.58003  3.93840  3.93474  2.64926  3.50891  4.30351  3.00138  3.71261  3.07964  3.21875  2.41289  2.63825  3.54943  5.71862  4.36469    610 a x - -
          2.68620  4.42227  2.77505  2.73125  3.46356  2.40503  3.72496  3.29356  2.67743  2.69357  4.24692  2.90349  2.73742  3.18148  2.89803  2.37889  2.77521  2.98520  4.58479  3.61505
          0.06495  3.21087  3.79160  0.64998  0.73826  0.48576  0.95510
    374   2.84556  5.12233  2.38064  2.64663  4.02499  3.14237  3.93365  3.98671  2.74417  3.55132  4.34299  3.16589  4.04845  3.07213  3.12344  1.13246  2.95544  3.59401  5.75023  4.38423    613 s x - -
          2.68618  4.42225  2.77519  2.73123  3.46354  2.40513  3.72494  3.29354  2.67741  2.69355  4.24690  2.90347  2.73739  3.18146  2.89801  2.37887  2.77519  2.98518  4.58477  3.61503
          0.01283  4.75800  5.48034  0.61958  0.77255  0.46106  0.99591
    375   2.68756  5.27510  2.66479  2.45500  4.60893  2.49194  3.75713  4.08694  1.99367  3.45129  3.58790  2.10180  3.96199  2.74673  2.88528  2.68809  2.64175  3.65974  5.71441  4.31043    614 k x - -
          2.68618  4.42225  2.77519  2.73123  3.46354  2.40513  3.72494  3.29354  2.67741  2.69355  4.24690  2.90347  2.73739  3.18146  2.89801  2.37887  2.77519  2.98518  4.58477  3.61503
          0.01259  4.77664  5.49898  0.61958  0.77255  0.48576  0.95510
    376   3.64619  3.11569  5.17906  4.75018  1.52395  4.63367  4.08426  3.34715  4.55618  2.33174  3.99790  4.52301  4.95566  4.54216  4.53860  3.97159  3.87132  3.22116  4.26650  0.97590    615 y x - -
          2.68618  4.42225  2.77519  2.73123  3.46354  2.40513  3.72494  3.29354  2.67741  2.69355  4.24690  2.90347  2.73739  3.18146  2.89801  2.37887  2.77519  2.98518  4.58477  3.61503
          0.01259  4.77664  5.49898  0.61958  0.77255  0.48576  0.95510
    377   2.84150  5.34520  3.20141  2.62694  4.70551  3.67412  3.80979  4.15472  1.85633  3.63026  4.39636  2.93670  4.06037  1.45451  2.38322  2.75862  2.94040  3.54984  5.74727  4.39359    616 q x - -
          2.68618  4.42225  2.77519  2.73123  3.46354  2.40513  3.72494  3.29354  2.67741  2.69355  4.24690  2.90347  2.73739  3.18146  2.89801  2.37887  2.77519  2.98518  4.58477  3.61503
          0.01259  4.77664  5.49898  0.61958  0.77255  0.48576  0.95510
    378   2.46085  5.27753  2.92734  2.23756  4.61293  3.56686  3.07052  3.67057  2.20517  3.51692  4.32083  2.47410  3.96043  2.54761  2.93554  2.50051  2.06389  3.66299  5.71592  4.31096    617 t x - -
          2.68618  4.42225  2.77519  2.73123  3.46354  2.40513  3.72494  3.29354  2.67741  2.69355  4.24690  2.90347  2.73739  3.18146  2.89801  2.37887  2.77519  2.98518  4.58477  3.61503
          0.01259  4.77664  5.49898  0.61958  0.77255  0.48576  0.95510
    379   2.81659  4.23327  4.52898  3.93024  2.11316  3.95552  4.26460  2.02136  3.76466  2.10216  3.34248  4.02985  4.32055  3.94149  2.10313  3.25562  2.88253  2.37107  3.97221  3.02252    618 i x - -
          2.68618  4.42225  2.77519  2.73123  3.46354  2.40513  3.72494  3.29354  2.67741  2.69355  4.24690  2.90347  2.73739  3.18146  2.89801  2.37887  2.77519  2.98518  4.58477  3.61503
          0.01259  4.77664  5.49898  0.61958  0.77255  0.48576  0.95510
    380   2.59225  4.23329  3.80781  3.85360  3.06229  3.93228  3.83760  1.99692  3.70247  1.84565  3.07808  3.98421  4.29936  3.89130  3.82097  2.87135  2.32989  1.92912  4.84955  3.39959    619 l x - -
          2.68618  4.42225  2.77519  2.73123  3.46354  2.40513  3.72494  3.29354  2.67741  2.69355  4.24690  2.90347  2.73739  3.18146  2.89801  2.37887  2.77519  2.98518  4.58477  3.61503
          0.02956  4.77664  3.87730  0.61958  0.77255  0.48576  0.95510
    381   2.81632  4.29120  4.27867  3.69111  2.38264  3.91949  4.21928  2.56799  3.08718  1.29571  3.38149  3.89954  4.28620  3.08243  3.74345  3.20614  2.78749  2.42338  4.89702  3.53746    620 l x - -
          2.68618  4.42225  2.77519  2.73123  3.46354  2.40513  3.72494  3.29354  2.67741  2.69355  4.24690  2.90347  2.73739  3.18146  2.89801  2.37887  2.77519  2.98518  4.58477  3.61503
          0.01281  4.75988  5.48223  0.61958  0.77255  0.46343  0.99189
    382   2.81459  5.31312  2.70813  1.84939  4.65508  3.57623  3.01028  4.13651  2.43677  3.61456  4.35628  3.04482  3.97482  1.76272  2.51931  2.77715  3.04562  3.30541  5.74449  4.33846    621 q x - -
          2.68618  4.42225  2.77519  2.73123  3.46354  2.40513  3.72494  3.29354  2.67741  2.69355  4.24690  2.90347  2.73739  3.18146  2.89801  2.37887  2.77519  2.98518  4.58477  3.61503
          0.04543  4.77664  3.32456  0.61958  0.77255  0.48576  0.95510
    383   2.66794  4.67094  3.33750  2.88476  3.84587  2.79826  3.93845  3.12253  2.78735  2.90493  3.59440  3.19900  4.08522  3.18480  3.10151  2.86218  1.60096  2.17841  5.23744  3.97106    622 t x - -
          2.68618  4.42225  2.77519  2.73123  3.46354  2.40513  3.72494  3.29354  2.67741  2.69355  4.24690  2.90347  2.73739  3.18146  2.89801  2.37887  2.77519  2.98518  4.58477  3.61503
          0.01301  4.74422  5.46657  0.61958  0.77255  0.55523  0.85317
    384   2.29964  5.08548  3.00151  2.44193  4.36024  1.68158  3.79895  3.79507  2.57663  3.22251  4.15600  3.10185  3.31133  2.77158  2.92408  2.70001  3.02189  3.00862  5.57501  4.21639    623 g x - -
          2.68618  4.42225  2.77519  2.73123  3.46354  2.40513  3.72494  3.29354  2.67741  2.69355  4.24690  2.90347  2.73739  3.18146  2.89801  2.37887  2.77519  2.98518  4.58477  3.61503
          0.01301  4.74422  5.46657  0.61958  0.77255  0.55523  0.85317
    385   2.75529  4.71106  3.54632  3.01814  4.05968  3.64513  4.07124  3.21875  2.61060  3.10735  3.97345  3.43701  3.76930  3.30719  3.31700  2.78124  1.05315  2.92859  5.42866  4.16875    624 t x - -
          2.68618  4.42225  2.77520  2.73124  3.46354  2.40513  3.72495  3.29342  2.67741  2.69355  4.24690  2.90347  2.73740  3.18147  2.89801  2.37887  2.77520  2.98519  4.58477  3.61503
          0.02745  3.77864  5.46657  0.50950  0.91828  0.55523  0.85317
    386   2.27309  2.95363  3.66037  3.09303  3.64312  3.76191  4.01662  2.78795  2.37411  2.71756  3.60935  3.20068  3.61211  3.34943  3.40153  2.69560  2.44180  2.06161  5.08797  3.36637    626 v x - -
          2.68618  4.42225  2.77519  2.73123  3.46354  2.40513  3.72494  3.29354  2.67741  2.69355  4.24690  2.90347  2.73739  3.18146  2.89801  2.37887  2.77519  2.98518  4.58477  3.61503
          0.01301  4.74422  5.46657  0.61958  0.77255  0.44465  1.02457
    387   3.24550  4.60289  5.01597  4.43435  1.24144  4.41219  4.58243  2.56395  4.25813  1.31295  3.08933  4.49175  4.71272  4.35219  4.30065  3.44864  3.47078  2.69578  4.94982  3.46014    627 f x - -
          2.68618  4.42225  2.77519  2.73123  3.46354  2.40513  3.72494  3.29354  2.67741  2.69355  4.24690  2.90347  2.73739  3.18146  2.89801  2.37887  2.77519  2.98518  4.58477  3.61503
          0.01259  4.77664  5.49898  0.61958  0.77255  0.48576  0.95510
    388   2.46544  5.23251  2.66413  1.95969  4.55030  2.81778  3.09092  3.06130  2.51026  3.13111  4.28044  3.05260  3.52784  2.68096  2.88351  2.52759  2.74935  3.48888  5.68187  3.96426    628 e x - -
          2.68628  4.42236  2.77530  2.73026  3.46364  2.40523  3.72505  3.29364  2.67732  2.69354  4.24700  2.90357  2.73750  3.18132  2.89811  2.37892  2.77530  2.98529  4.58487  3.61514
          0.40855  1.10475  5.49898  0.10350  2.31947  0.48576  0.95510
    389   2.69568  3.08398  3.31617  2.40680  4.01659  3.66704  3.88435  3.33054  2.74085  2.96304  3.90582  2.55177  3.17146  2.93567  3.17923  2.68394  1.87973  3.01494  4.07344  3.79253    630 t x - -
          2.68618  4.42225  2.77519  2.73123  3.46354  2.40513  3.72494  3.29354  2.67741  2.69355  4.24690  2.90347  2.73739  3.18146  2.89801  2.37887  2.77519  2.98518  4.58477  3.61503
          0.34217  4.77664  1.26816  0.61958  0.77255  0.48576  0.95510
    390   2.78649  5.28619  2.27406  1.51557  4.61229  3.04648  3.72621  4.09667  2.51410  3.58572  4.34441  2.92799  3.90609  2.49418  3.02132  2.52288  2.85667  3.45432  5.72966  4.30829    631 e x - -
          2.68622  4.42229  2.77503  2.73118  3.46358  2.40510  3.72499  3.29358  2.67740  2.69353  4.24694  2.90351  2.73744  3.18150  2.89805  2.37880  2.77524  2.98522  4.58481  3.61507
          1.10001  1.65405  0.74263  0.20548  1.68341  0.27016  1.44080
    391   2.57489  5.34204  1.39131  2.15579  4.64759  3.12062  3.52909  4.12955  2.54121  3.63607  4.42249  2.89427  3.92443  2.90462  3.14965  2.79937  2.73931  3.71680  5.79961  4.36693    633 d x - -
          2.68618  4.42225  2.77519  2.73123  3.46354  2.40513  3.72494  3.29354  2.67741  2.69355  4.24690  2.90347  2.73739  3.18146  2.89801  2.37887  2.77519  2.98518  4.58477  3.61503
          0.01914  4.36137  5.08372  0.61958  0.77255  0.24568  1.52406
    392   2.66729  5.29666  1.66443  2.12271  4.63083  3.41710  3.50080  3.49328  2.47889  3.59725  4.34106  2.55872  3.75513  2.59292  3.00559  2.77088  3.03845  3.68160  5.73494  3.68406    634 d x - -
          2.68618  4.42225  2.77519  2.73123  3.46354  2.40513  3.72494  3.29354  2.67741  2.69355  4.24690  2.90347  2.73739  3.18146  2.89801  2.37887  2.77519  2.98518  4.58477  3.61503
          0.03731  4.77664  3.56865  0.61958  0.77255  0.48576  0.95510
    393   2.79066  5.12151  2.56181  2.55651  4.40549  3.58629  3.79299  3.70090  2.56436  3.21816  4.18841  1.88608  3.98430  2.91791  3.04282  2.51159  1.91648  3.33698  5.60310  3.95852    635 n x - -
          2.68618  4.42225  2.77519  2.73123  3.46354  2.40513  3.72494  3.29354  2.67741  2.69355  4.24690  2.90347  2.73739  3.18146  2.89801  2.37887  2.77519  2.98518  4.58477  3.61503
          0.01291  4.75224  5.47459  0.61958  0.77255  0.53870  0.87589
    394   2.75285  4.05135  4.00042  3.43950  2.89511  1.52866  3.45414  2.95014  3.35336  2.66670  3.58651  3.74021  4.26648  3.62269  3.62686  3.15255  3.10342  2.74076  2.22799  3.53139    636 g x - -
          2.68618  4.42225  2.77519  2.73123  3.46354  2.40513  3.72494  3.29354  2.67741  2.69355  4.24690  2.90347  2.73739  3.18146  2.89801  2.37887  2.77519  2.98518  4.58477  3.61503
          0.01291  4.75224  5.47459  0.61958  0.77255  0.53870  0.87589
    395   2.07479  4.68162  3.31096  2.87211  3.60561  3.69876  3.93108  3.02542  2.84647  2.90882  3.77620  3.33720  4.08388  2.66542  2.92821  2.72356  2.00865  2.14466  5.23982  3.97129    637 t x - -
          2.68618  4.42225  2.77519  2.73123  3.46354  2.40513  3.72494  3.29354  2.67741  2.69355  4.24690  2.90347  2.73739  3.18146  2.89801  2.37887  2.77519  2.98518  4.58477  3.61503
          0.01291  4.75224  5.47459  0.61958  0.77255  0.53870  0.87589
    396   4.46002  5.52216  5.54105  5.35510  1.19057  5.13831  3.96290  4.01884  5.13335  2.72587  4.56262  4.76579  5.40031  4.88721  4.99206  4.52161  4.66241  3.97929  0.99085  2.21242    638 w x - -
          2.68618  4.42225  2.77519  2.73123  3.46354  2.40513  3.72494  3.29354  2.67741  2.69355  4.24690  2.90347  2.73739  3.18146  2.89801  2.37887  2.77519  2.98518  4.58477  3.61503
          0.01291  4.75224  5.47459  0.61958  0.77255  0.45403  1.00804
    397   2.59043  5.27016  2.75490  2.50088  4.59988  2.15950  3.76851  4.07444  2.33917  3.42196  4.31864  2.71727  3.97006  2.31716  3.00383  2.50273  2.21802  3.65332  5.71536  4.31389    639 g x - -
          2.68618  4.42225  2.77519  2.73123  3.46354  2.40513  3.72494  3.29354  2.67741  2.69355  4.24690  2.90347  2.73739  3.18146  2.89801  2.37887  2.77519  2.98518  4.58477  3.61503
          0.03147  4.77664  3.79160  0.61958  0.77255  0.48576  0.95510
    398   3.09126  4.49580  4.72200  4.13878  3.45249  4.25903  4.59026  2.45239  3.98200  1.83258  1.17415  3.63418  4.59149  4.17390  4.11103  3.56987  3.32499  2.02659  5.14245  3.97915    640 m x - -
          2.68618  4.42225  2.77519  2.73123  3.46354  2.40513  3.72494  3.29354  2.67741  2.69355  4.24690  2.90347  2.73739  3.18146  2.89801  2.37887  2.77519  2.98518  4.58477  3.61503
          0.01283  4.75800  5.48034  0.61958  0.77255  0.52657  0.89313
    399   2.43226  4.84875  3.12251  2.61970  4.05239  1.96536  3.66427  3.17687  2.71073  2.99132  3.93160  3.22277  4.03887  3.05184  3.15485  2.30515  2.82885  3.04323  5.37867  2.69107    641 g x - -
          2.68618  4.42225  2.77519  2.73123  3.46354  2.40513  3.72494  3.29354  2.67741  2.69355  4.24690  2.90347  2.73739  3.18146  2.89801  2.37887  2.77519  2.98518  4.58477  3.61503
          0.01283  4.75800  5.48034  0.61958  0.77255  0.52657  0.89313
    400   2.75417  5.28308  1.84568  2.48915  4.62097  3.56430  3.69398  4.09892  1.97199  3.58292  4.32719  2.96337  3.96063  2.77697  2.22037  2.59492  2.73011  3.67020  5.71749  3.88989    642 d x - -
          2.68618  4.42225  2.77519  2.73123  3.46354  2.40513  3.72494  3.29354  2.67741  2.69355  4.24690  2.90347  2.73739  3.18146  2.89801  2.37887  2.77519  2.98518  4.58477  3.61503
          0.17838  4.74249  1.86655  0.61958  0.77255  0.52657  0.89313
    401   3.16311  4.53092  4.72224  4.20410  1.95027  4.21773  3.99815  2.98357  4.03425  2.61949  3.02884  4.17047  4.56222  4.13430  3.63913  3.53183  3.39086  2.67159  1.65074  1.79510    643 w x - -
          2.68618  4.42225  2.77519  2.73123  3.46354  2.40513  3.72494  3.29354  2.67741  2.69355  4.24690  2.90347  2.73739  3.18146  2.89801  2.37887  2.77519  2.98518  4.58477  3.61503
          0.01536  4.57947  5.30182  0.61958  0.77255  0.80022  0.59644
    402   2.56685  5.18834  1.97295  2.45252  4.52155  2.51378  3.73893  3.98878  2.50467  3.24034  4.26388  2.36908  3.92428  2.85090  2.92434  2.60477  2.53409  3.57926  5.66294  4.26684    644 d x - -
          2.68618  4.42225  2.77519  2.73123  3.46354  2.40513  3.72494  3.29354  2.67741  2.69355  4.24690  2.90347  2.73739  3.18146  2.89801  2.37887  2.77519  2.98518  4.58477  3.61503
          0.01536  4.57947  5.30182  0.61958  0.77255  0.80022  0.59644
    403   2.39321  5.10840  2.97639  2.32434  4.40579  1.96135  3.66617  3.85717  2.48111  3.39525  4.16802  2.88583  3.48273  2.51951  2.87438  2.72113  2.62044  3.20146  5.57684  4.19895    645 g x - -
          2.68618  4.42225  2.77519  2.73123  3.46354  2.40513  3.72494  3.29354  2.67741  2.69355  4.24690  2.90347  2.73739  3.18146  2.89801  2.37887  2.77519  2.98518  4.58477  3.61503
          0.01536  4.57947  5.30182  0.61958  0.77255  0.67248  0.71425
    404   2.70571  4.63435  1.62893  2.50151  4.45880  2.26575  3.76982  3.91198  2.54415  3.45143  3.79362  2.92014  3.60013  2.80128  3.02921  2.69992  3.00797  3.52313  5.63374  4.25390    646 d x - -
          2.68618  4.42225  2.77520  2.73123  3.46354  2.40513  3.72495  3.29354  2.67741  2.69355  4.24690  2.90341  2.73740  3.18146  2.89801  2.37887  2.77520  2.98518  4.58477  3.61503
          0.05576  3.84502  3.41576  0.53560  0.88024  0.73706  0.65109
    405   2.74199  5.19047  2.78525  2.17882  4.51225  1.91681  3.71023  3.75029  2.13121  3.48537  4.24004  2.99307  3.91278  2.81638  2.68037  2.51310  2.89892  3.41667  5.63778  4.24299    648 g x - -
          2.68618  4.42225  2.77519  2.73123  3.46354  2.40513  3.72494  3.29354  2.67741  2.69355  4.24690  2.90347  2.73739  3.18146  2.89801  2.37887  2.77519  2.98518  4.58477  3.61503
          0.01512  4.59526  5.31761  0.61958  0.77255  0.33846  1.24780
    406   2.79816  5.20970  3.08855  2.52981  4.52056  3.12855  3.76999  3.19139  1.57191  3.49750  4.26096  2.71908  3.97636  2.69227  2.39390  2.48775  2.95177  3.23485  5.66103  4.15840    649 k x - -
          2.68618  4.42225  2.77519  2.73123  3.46354  2.40513  3.72494  3.29354  2.67741  2.69355  4.24690  2.90347  2.73739  3.18146  2.89801  2.37887  2.77519  2.98518  4.58477  3.61503
          0.01279  4.76142  5.48376  0.61958  0.77255  0.48576  0.95510
    407   2.81225  5.06740  2.96295  2.48029  4.32727  2.47055  3.83048  3.75425  2.62473  2.14607  4.14281  2.87548  2.13076  2.97159  2.99534  2.64092  2.97724  3.41362  5.56605  4.21628    650 p x - -
          2.68618  4.42225  2.77519  2.73123  3.46354  2.40513  3.72494  3.29354  2.67741  2.69355  4.24690  2.90347  2.73739  3.18146  2.89801  2.37887  2.77519  2.98518  4.58477  3.61503
          0.01279  4.76142  5.48376  0.61958  0.77255  0.48576  0.95510
    408   3.52859  6.12094  0.52140  2.55956  5.34546  3.66992  3.61157  5.06551  3.47404  4.53327  5.43768  3.15118  4.35711  3.52595  4.13027  3.04845  3.85853  4.59633  6.59767  5.01004    651 D x - -
          2.68618  4.42225  2.77519  2.73123  3.46354  2.40513  3.72494  3.29354  2.67741  2.69355  4.24690  2.90347  2.73739  3.18146  2.89801  2.37887  2.77519  2.98518  4.58477  3.61503
          0.01279  4.76142  5.48376  0.61958  0.77255  0.48576  0.95510
    409   4.10753  5.33888  5.87689  5.36287  3.45423  5.42458  5.76246  2.51701  5.14575  0.37571  3.22114  5.59429  5.48116  5.10590  5.13758  4.87042  4.33320  2.71736  5.73124  4.71533    652 L x - -
          2.68618  4.42225  2.77519  2.73123  3.46354  2.40513  3.72494  3.29354  2.67741  2.69355  4.24690  2.90347  2.73739  3.18146  2.89801  2.37887  2.77519  2.98518  4.58477  3.61503
          0.01279  4.76142  5.48376  0.61958  0.77255  0.48576  0.95510
    410   2.86079  3.89700  4.77874  4.17260  2.38561  3.76220  4.37638  1.77750  3.97364  2.23337  3.34391  4.18557  4.39951  4.11597  4.00332  3.35361  3.09396  1.40350  4.87686  3.10578    653 v x - -
          2.68618  4.42225  2.77519  2.73123  3.46354  2.40513  3.72494  3.29354  2.67741  2.69355  4.24690  2.90347  2.73739  3.18146  2.89801  2.37887  2.77519  2.98518  4.58477  3.61503
          0.01279  4.76142  5.48376  0.61958  0.77255  0.48576  0.95510
    411   1.80613  3.94273  4.40989  3.82759  2.17437  3.69040  4.23240  2.73106  3.68851  2.48191  3.41317  3.97246  4.31580  3.88562  3.82940  3.23492  3.07108  2.36675  4.82913  1.82881    654 a x - -
          2.68618  4.42225  2.77519  2.73123  3.46354  2.40513  3.72494  3.29354  2.67741  2.69355  4.24690  2.90347  2.73739  3.18146  2.89801  2.37887  2.77519  2.98518  4.58477  3.61503
          0.01279  4.76142  5.48376  0.61958  0.77255  0.48576  0.95510
    412   3.67441  4.89356  5.66838  5.15989  3.19702  5.17783  5.67467  0.61883  5.06460  2.13540  3.62189  5.31247  5.36400  5.18519  5.15554  4.58099  3.91882  1.86064  5.90690  4.73450    655 I x - -
          2.68618  4.42225  2.77519  2.73123  3.46354  2.40513  3.72494  3.29354  2.67741  2.69355  4.24690  2.90347  2.73739  3.18146  2.89801  2.37887  2.77519  2.98518  4.58477  3.61503
          0.01279  4.76142  5.48376  0.61958  0.77255  0.48576  0.95510
    413   2.87722  4.79913  2.84940  2.49783  4.69354  3.62656  3.79060  4.15819  1.16560  3.63201  4.38741  2.75584  4.02152  2.57964  2.65106  2.84186  3.10212  3.73730  5.75249  4.37431    656 k x - -
          2.68618  4.42225  2.77519  2.73123  3.46354  2.40513  3.72494  3.29354  2.67741  2.69355  4.24690  2.90347  2.73739  3.18146  2.89801  2.37887  2.77519  2.98518  4.58477  3.61503
          0.01279  4.76142  5.48376  0.61958  0.77255  0.48576  0.95510
    414   2.79959  5.08589  3.10825  2.59073  4.01158  3.60838  3.80210  3.59961  1.85430  3.35570  4.15003  2.62348  3.99947  2.93417  2.87890  2.81017  1.64547  3.43456  5.56615  3.82411    657 t x - -
          2.68618  4.42225  2.77519  2.73123  3.46354  2.40513  3.72494  3.29354  2.67741  2.69355  4.24690  2.90347  2.73739  3.18146  2.89801  2.37887  2.77519  2.98518  4.58477  3.61503
          0.01279  4.76142  5.48376  0.61958  0.77255  0.48576  0.95510
    415   2.75331  5.25059  3.10196  2.40517  4.28834  3.12123  3.78319  4.03501  2.21897  3.54197  4.30508  3.08628  3.99760  2.85826  1.83162  1.74438  3.05958  3.63315  5.69283  4.31499    658 s x - -
          2.68618  4.42225  2.77519  2.73123  3.46354  2.40513  3.72494  3.29354  2.67741  2.69355  4.24690  2.90347  2.73739  3.18146  2.89801  2.37887  2.77519  2.98518  4.58477  3.61503
          0.04517  4.76142  3.33504  0.61958  0.77255  0.48576  0.95510
    416   2.92094  5.47469  2.51628  2.42222  4.79975  2.86838  3.88754  4.28706  2.43917  3.77402  4.54229  1.22550  4.05660  3.00628  3.04665  2.67161  3.21202  3.85890  5.91823  4.48932    659 n x - -
          2.68618  4.42225  2.77519  2.73123  3.46354  2.40513  3.72494  3.29354  2.67741  2.69355  4.24690  2.90347  2.73739  3.18146  2.89801  2.37887  2.77519  2.98518  4.58477  3.61503
          0.02615  4.72945  4.07597  0.61958  0.77255  0.55331  0.85577
    417   2.77663  2.85710  3.73124  3.38746  3.52980  3.79901  4.14248  2.71200  3.30969  2.60698  3.52015  3.69658  3.93184  3.57985  3.58760  3.08052  1.26931  2.44690  5.01450  3.55558    660 t x - -
          2.68618  4.42225  2.77519  2.73123  3.46354  2.40513  3.72494  3.29354  2.67741  2.69355  4.24690  2.90347  2.73739  3.18146  2.89801  2.37887  2.77519  2.98518  4.58477  3.61503
          0.01338  4.71668  5.43903  0.61958  0.77255  0.57850  0.82266
    418   2.20083  5.06665  2.82615  2.51269  4.33437  1.74978  3.62130  3.76791  2.56114  3.33946  3.77685  3.09093  3.80046  2.71717  2.95025  2.78311  2.90232  3.02710  5.55211  4.19491    661 g x - -
          2.68628  4.42235  2.77530  2.73133  3.46350  2.40488  3.72505  3.29364  2.67736  2.69365  4.24700  2.90310  2.73750  3.18157  2.89792  2.37897  2.77513  2.98529  4.58487  3.61474
          0.06371  2.85813  5.43903  1.46763  0.26198  0.43185  1.04784
    419   2.67828  4.64000  4.05127  3.72376  4.93269  3.04722  4.77465  4.38127  3.76113  4.03783  4.82987  3.82844  3.64708  4.03284  4.07843  0.91309  1.42724  3.74940  6.24813  5.05150    671 s x - -
          2.68618  4.42225  2.77519  2.73123  3.46354  2.40513  3.72494  3.29354  2.67741  2.69355  4.24690  2.90347  2.73739  3.18146  2.89801  2.37887  2.77519  2.98518  4.58477  3.61503
          0.01279  4.76142  5.48376  0.61958  0.77255  0.48576  0.95510
    420   2.81107  5.26788  3.04712  2.29310  3.80351  2.20149  3.77178  4.06455  1.94145  3.56328  4.31660  2.00328  3.75654  2.87697  2.79598  2.78183  3.04224  3.64940  5.70995  4.31477    672 k x - -
          2.68618  4.42225  2.77519  2.73123  3.46354  2.40513  3.72494  3.29354  2.67741  2.69355  4.24690  2.90347  2.73739  3.18146  2.89801  2.37887  2.77519  2.98518  4.58477  3.61503
          0.01279  4.76142  5.48376  0.61958  0.77255  0.48576  0.95510
    421   2.78611  4.28445  3.16213  2.64548  3.96197  3.62364  3.82919  3.60312  2.28834  3.21491  2.74861  3.00853  3.51192  2.89837  2.58159  2.32072  1.97883  3.28758  5.46783  3.77251    673 t x - -
          2.68618  4.42225  2.77519  2.73123  3.46354  2.40513  3.72494  3.29354  2.67741  2.69355  4.24690  2.90347  2.73739  3.18146  2.89801  2.37887  2.77519  2.98518  4.58477  3.61503
          0.01279  4.76142  5.48376  0.61958  0.77255  0.48576  0.95510
    422   2.70236  4.42862  3.56346  3.28508  3.56915  3.80666  4.10463  2.15830  3.22412  2.64710  3.55220  3.45489  3.32138  3.50472  3.53163  2.81245  1.85659  1.82057  5.04103  3.82363    674 v x - -
          2.68618  4.42225  2.77519  2.73123  3.46354  2.40513  3.72494  3.29354  2.67741  2.69355  4.24690  2.90347  2.73739  3.18146  2.89801  2.37887  2.77519  2.98518  4.58477  3.61503
          0.01279  4.76142  5.48376  0.61958  0.77255  0.48576  0.95510
    423   3.10539  5.48577  3.00893  0.86080  4.82489  3.70962  3.95978  4.27075  2.62206  3.76871  4.58036  3.19887  4.17470  2.94062  2.61847  3.06593  3.34083  3.50332  5.90817  4.54936    675 e x - -
          2.68618  4.42225  2.77519  2.73123  3.46354  2.40513  3.72494  3.29354  2.67741  2.69355  4.24690  2.90347  2.73739  3.18146  2.89801  2.37887  2.77519  2.98518  4.58477  3.61503
          0.01279  4.76142  5.48376  0.61958  0.77255  0.48576  0.95510
    424   2.94164  3.90943  4.75895  4.16673  3.44242  4.13552  4.48428  2.26323  3.99703  2.28909  3.30166  4.24166  4.48864  4.16740  4.07395  3.44843  2.85811  1.02054  5.01909  2.67430    676 v x - -
          2.68618  4.42225  2.77519  2.73123  3.46354  2.40513  3.72494  3.29354  2.67741  2.69355  4.24690  2.90347  2.73739  3.18146  2.89801  2.37887  2.77519  2.98518  4.58477  3.61503
          0.01279  4.76142  5.48376  0.61958  0.77255  0.48576  0.95510
    425   3.19589  4.81113  4.10198  3.56258  2.33713  4.13275  1.39770  3.33262  2.75701  2.81556  3.93045  3.85295  4.49462  3.47905  3.76598  3.39920  3.42335  3.12929  3.44343  1.97001    677 h x - -
          2.68618  4.42225  2.77519  2.73123  3.46354  2.40513  3.72494  3.29354  2.67741  2.69355  4.24690  2.90347  2.73739  3.18146  2.89801  2.37887  2.77519  2.98518  4.58477  3.61503
          0.01279  4.76142  5.48376  0.61958  0.77255  0.48576  0.95510
    426   2.97668  4.56382  4.95841  4.40598  3.81470  4.48124  4.93219  1.49012  4.23020  2.59828  3.70794  4.55965  4.82532  4.49489  3.30136  3.82386  3.46310  0.90886  5.51696  4.31834    678 v x - -
          2.68618  4.42225  2.77519  2.73123  3.46354  2.40513  3.72494  3.29354  2.67741  2.69355  4.24690  2.90347  2.73739  3.18146  2.89801  2.37887  2.77519  2.98518  4.58477  3.61503
          0.01279  4.76142  5.48376  0.61958  0.77255  0.48576  0.95510
    427   1.39575  4.42351  4.07081  3.51054  3.35202  3.85719  4.23608  2.84683  3.41130  1.62015  3.54102  3.79653  4.27252  3.68549  3.46576  3.15317  2.62966  2.65505  5.07540  3.87090    679 a x - -
          2.68618  4.42225  2.77519  2.73123  3.46354  2.40513  3.72494  3.29354  2.67741  2.69355  4.24690  2.90347  2.73739  3.18146  2.89801  2.37887  2.77519  2.98518  4.58477  3.61503
          0.01279  4.76142  5.48376  0.61958  0.77255  0.48576  0.95510
    428   2.67680  4.26641  2.67048  2.48735  4.47623  3.18371  3.51153  3.72560  2.44858  3.34963  4.23061  2.99994  3.97039  2.88479  2.69619  1.52527  2.72068  3.54285  5.63872  4.25768    680 s x - -
          2.68618  4.42225  2.77519  2.73123  3.46354  2.40513  3.72494  3.29354  2.67741  2.69355  4.24690  2.90347  2.73739  3.18146  2.89801  2.37887  2.77519  2.98518  4.58477  3.61503
          0.03789  4.76142  3.55343  0.61958  0.77255  0.48576  0.95510
    429   2.83022  5.24366  3.36287  2.92660  4.80682  1.05097  4.04533  4.21169  1.92864  3.73606  4.56212  3.38494  4.22382  3.19117  2.61641  3.09963  3.34670  3.82008  5.87033  4.60030    681 g x - -
          2.68617  4.42226  2.77511  2.73125  3.46355  2.40506  3.72496  3.29355  2.67742  2.69356  4.24691  2.90348  2.73741  3.18148  2.89802  2.37888  2.77521  2.98520  4.58478  3.61504
          0.05797  3.43590  3.72447  0.64400  0.74483  0.45403  1.00804
    430   1.67382  5.18419  2.31554  2.42402  4.48607  3.34758  3.43611  3.94296  2.47509  3.26999  4.23714  2.72064  3.96455  2.87827  3.00618  2.46141  2.97929  3.55156  4.16739  4.25984    684 a x - -
          2.68618  4.42225  2.77519  2.73123  3.46354  2.40513  3.72494  3.29354  2.67741  2.69355  4.24690  2.90347  2.73739  3.18146  2.89801  2.37887  2.77519  2.98518  4.58477  3.61503
          0.01304  4.74185  5.46419  0.61958  0.77255  0.46028  0.99725
    431   2.54851  4.71868  2.33951  2.54245  4.44321  3.35795  3.78055  3.89185  2.54238  3.12126  3.96431  2.98870  3.49373  2.78118  3.02348  1.68786  2.49735  3.51310  5.62151  4.24716    685 s x - -
          2.68618  4.42225  2.77519  2.73123  3.46354  2.40513  3.72494  3.29354  2.67741  2.69355  4.24690  2.90347  2.73739  3.18146  2.89801  2.37887  2.77519  2.98518  4.58477  3.61503
          0.01279  4.76142  5.48376  0.61958  0.77255  0.48576  0.95510
    432   2.78740  4.43564  2.64812  2.50642  4.54751  3.03286  3.03741  4.01438  2.51004  3.39917  4.27892  1.70745  3.88837  2.86928  2.77765  2.60805  2.49891  3.60561  5.68010  4.28656    686 n x - -
          2.68618  4.42225  2.77519  2.73123  3.46354  2.40513  3.72494  3.29354  2.67741  2.69355  4.24690  2.90347  2.73739  3.18146  2.89801  2.37887  2.77519  2.98518  4.58477  3.61503
          0.01279  4.76142  5.48376  0.61958  0.77255  0.48576  0.95510
    433   4.56588  5.60132  5.55296  5.40477  1.07868  5.18152  3.95809  4.12524  5.19364  3.35607  4.69104  4.78399  5.44926  4.92471  5.04519  4.57502  4.77208  3.42923  4.04366  0.79422    687 y x - -
          2.68618  4.42225  2.77519  2.73123  3.46354  2.40513  3.72494  3.29354  2.67741  2.69355  4.24690  2.90347  2.73739  3.18146  2.89801  2.37887  2.77519  2.98518  4.58477  3.61503
          0.01279  4.76142  5.48376  0.61958  0.77255  0.48576  0.95510
    434   2.95431  5.38027  3.22581  2.53976  4.75343  3.69544  3.81496  4.19830  1.80414  3.59769  4.42917  3.08076  4.08004  1.44886  2.36925  2.71054  2.90541  3.78939  5.76395  4.42046    688 q x - -
          2.68618  4.42225  2.77519  2.73123  3.46354  2.40513  3.72494  3.29354  2.67741  2.69355  4.24690  2.90347  2.73739  3.18146  2.89801  2.37887  2.77519  2.98518  4.58477  3.61503
          0.01279  4.76142  5.48376  0.61958  0.77255  0.48576  0.95510
    435   2.78933  5.28609  2.97300  2.20265  4.62570  3.21594  3.60625  4.10738  2.21335  3.58854  4.32862  2.74364  3.95654  2.19131  2.77664  2.36935  2.01480  3.60748  5.72143  4.31434    689 t x - -
          2.68618  4.42225  2.77519  2.73123  3.46354  2.40513  3.72494  3.29354  2.67741  2.69355  4.24690  2.90347  2.73739  3.18146  2.89801  2.37887  2.77519  2.98518  4.58477  3.61503
          0.01279  4.76142  5.48376  0.61958  0.77255  0.48576  0.95510
    436   2.79752  4.23433  4.42091  3.82611  1.91585  3.92428  3.78541  2.33785  3.40747  2.10219  3.23010  3.96662  4.29148  3.87144  2.43243  3.21930  3.02955  2.10368  4.60331  3.03575    690 f x - -
          2.68618  4.42225  2.77519  2.73123  3.46354  2.40513  3.72494  3.29354  2.67741  2.69355  4.24690  2.90347  2.73739  3.18146  2.89801  2.37887  2.77519  2.98518  4.58477  3.61503
          0.01279  4.76142  5.48376  0.61958  0.77255  0.48576  0.95510
    437   2.77674  4.62953  2.95832  2.90996  3.62169  3.55571  3.94130  2.06010  2.34537  2.34914  3.72555  3.27014  4.08880  3.20296  3.27979  2.66665  2.19679  2.72911  5.19331  3.93345    691 i x - -
          2.68618  4.42225  2.77519  2.73123  3.46354  2.40513  3.72494  3.29354  2.67741  2.69355  4.24690  2.90347  2.73739  3.18146  2.89801  2.37887  2.77519  2.98518  4.58477  3.61503
          0.03305  4.72849  3.74345  0.61958  0.77255  0.48576  0.95510
    438   2.73028  4.46535  3.69690  3.12734  3.30622  3.76329  4.01933  2.54659  2.75244  1.59387  3.56966  3.38282  4.14151  2.29988  3.19407  2.90062  3.00414  2.63306  5.05005  3.52511    692 l x - -
          2.68618  4.42225  2.77519  2.73123  3.46354  2.40513  3.72494  3.29354  2.67741  2.69355  4.24690  2.90347  2.73739  3.18146  2.89801  2.37887  2.77519  2.98518  4.58477  3.61503
          0.01348  4.70892  5.43127  0.61958  0.77255  0.52657  0.89313
    439   2.78637  5.28817  2.74745  2.11762  4.62730  3.32204  2.13428  4.11061  2.43531  3.59043  4.33160  2.78828  3.94664  2.14114  2.87694  2.39594  3.01861  3.67586  5.72284  4.08778    693 e x - -
          2.68618  4.42225  2.77519  2.73123  3.46354  2.40513  3.72494  3.29354  2.67741  2.69355  4.24690  2.90347  2.73739  3.18146  2.89801  2.37887  2.77519  2.98518  4.58477  3.61503
          0.01348  4.70892  5.43127  0.61958  0.77255  0.52657  0.89313
    440   2.58657  4.58005  3.53153  2.82754  3.73582  3.71799  3.96334  2.90750  2.84639  2.80148  3.68289  3.40594  4.10285  3.08319  3.11767  2.79173  1.65393  1.95148  5.15383  3.90454    694 t x - -
          2.68618  4.42225  2.77519  2.73123  3.46354  2.40513  3.72494  3.29354  2.67741  2.69355  4.24690  2.90347  2.73739  3.18146  2.89801  2.37887  2.77519  2.98518  4.58477  3.61503
          0.01348  4.70892  5.43127  0.61958  0.77255  0.52657  0.89313
    441   2.09547  5.20213  2.86102  2.35850  4.51786  2.14721  3.74496  3.98281  2.49353  3.33841  4.25278  3.03284  3.31029  2.43472  2.80207  2.59073  2.83457  3.40799  5.65504  4.26328    695 a x - -
          2.68618  4.42225  2.77519  2.73123  3.46354  2.40513  3.72494  3.29354  2.67741  2.69355  4.24690  2.90347  2.73739  3.18146  2.89801  2.37887  2.77519  2.98518  4.58477  3.61503
          0.01348  4.70892  5.43127  0.61958  0.77255  0.46106  0.99591
    442   2.78332  4.58958  3.46440  3.10944  3.85203  3.68844  4.09694  2.85531  3.06851  2.90667  3.47139  3.50577  3.79278  3.38984  3.43333  2.85334  1.06146  2.90889  5.27922  4.03542    696 t x - -
          2.68618  4.42225  2.77519  2.73123  3.46354  2.40513  3.72494  3.29354  2.67741  2.69355  4.24690  2.90347  2.73739  3.18146  2.89801  2.37887  2.77519  2.98518  4.58477  3.61503
          0.01322  4.72849  5.45084  0.61958  0.77255  0.48576  0.95510
    443   2.01608  4.08903  2.64636  2.73406  3.80682  2.99143  3.86447  3.24924  2.71919  3.04785  3.89240  2.96104  3.85885  3.05828  3.03920  2.68427  2.14826  2.78089  4.13157  4.04500    697 a x - -
          2.68618  4.42225  2.77519  2.73123  3.46354  2.40513  3.72494  3.29354  2.67741  2.69355  4.24690  2.90347  2.73739  3.18146  2.89801  2.37887  2.77519  2.98518  4.58477  3.61503
          0.01322  4.72849  5.45084  0.61958  0.77255  0.48576  0.95510
    444   3.24046  4.60368  4.97443  4.39643  1.33119  4.00492  4.58879  2.67418  4.22555  1.22090  3.15132  4.47604  4.70456  4.32971  4.28270  3.72523  3.46710  2.52469  4.96502  3.57826    698 l x - -
          2.68618  4.42225  2.77519  2.73123  3.46354  2.40513  3.72494  3.29354  2.67741  2.69355  4.24690  2.90347  2.73739  3.18146  2.89801  2.37887  2.77519  2.98518  4.58477  3.61503
          0.01322  4.72849  5.45084  0.61958  0.77255  0.48576  0.95510
    445   2.43664  5.21602  2.74680  2.41162  4.53358  2.79489  2.37172  3.90606  2.49451  3.39826  4.26415  2.91478  2.93120  2.70868  2.98237  2.42784  2.79205  3.59182  5.66555  3.42349    699 h x - -
          2.68618  4.42225  2.77519  2.73123  3.46354  2.40513  3.72494  3.29354  2.67741  2.69355  4.24690  2.90347  2.73739  3.18146  2.89801  2.37887  2.77519  2.98518  4.58477  3.61503
          0.01322  4.72849  5.45084  0.61958  0.77255  0.48576  0.95510
    446   2.51567  4.77194  3.32652  1.84478  3.96040  3.65900  3.87968  2.80232  2.74880  2.88343  3.42115  3.04884  2.82419  3.08532  3.13797  2.87585  2.59818  2.42430  5.31327  4.02370    700 e x - -
          2.68618  4.42225  2.77519  2.73123  3.46354  2.40513  3.72494  3.29354  2.67741  2.69355  4.24690  2.90347  2.73739  3.18146  2.89801  2.37887  2.77519  2.98518  4.58477  3.61503
          0.46897  4.72849  1.00645  0.61958  0.77255  0.48576  0.95510
    447   2.35286  4.76658  2.98265  2.10666  4.23580  3.36935  3.83083  3.63603  2.66670  3.26331  4.08677  3.06610  3.88277  3.00091  3.11192  2.35005  1.66826  3.27091  5.50892  4.18572    701 t . - -
          2.68628  4.42235  2.77420  2.73121  3.46363  2.40517  3.72504  3.29364  2.67750  2.69364  4.24699  2.90333  2.73749  3.18156  2.89810  2.37893  2.77529  2.98528  4.58487  3.61513
          0.88591  0.69521  2.42260  0.11138  2.24996  0.24412  1.52968
    448   2.47689  5.26158  2.50826  1.64027  4.59173  2.87935  3.75700  4.06726  2.51544  3.12947  4.31734  3.01436  3.47203  2.86350  3.01035  2.18014  3.02773  3.64647  5.71235  4.30728    703 e x - -
          2.68618  4.42225  2.77519  2.73123  3.46354  2.40513  3.72494  3.29354  2.67741  2.69355  4.24690  2.90347  2.73739  3.18146  2.89801  2.37887  2.77519  2.98518  4.58477  3.61503
          0.01395  4.67471  5.39706  0.61958  0.77255  0.42442  1.06175
    449   2.73028  5.29494  1.88834  2.24512  4.62722  3.55552  3.76298  3.46578  2.24143  3.59465  4.34100  2.18935  3.96227  2.79969  3.00727  2.73999  2.46062  3.67905  5.73366  4.32497    704 d x - -
          2.68618  4.42225  2.77519  2.73123  3.46354  2.40513  3.72494  3.29354  2.67741  2.69355  4.24690  2.90347  2.73739  3.18146  2.89801  2.37887  2.77519  2.98518  4.58477  3.61503
          0.25265  4.72849  1.53982  0.61958  0.77255  0.48576  0.95510
    450   2.78292  5.22463  2.27014  2.35700  4.53933  3.38548  3.74088  4.00795  2.42137  3.52238  4.29197  1.65119  3.92036  2.85852  3.02666  2.54277  2.85907  3.08691  5.68603  4.28212    705 n x - -
          2.68618  4.42225  2.77519  2.73123  3.46354  2.40513  3.72494  3.29354  2.67741  2.69355  4.24690  2.90347  2.73739  3.18146  2.89801  2.37887  2.77519  2.98518  4.58477  3.61503
          0.01677  4.49261  5.21496  0.61958  0.77255  0.85845  0.55133
    451   2.61185  4.55382  3.70415  3.63383  4.96470  0.60243  4.81312  4.50690  3.90263  4.17522  4.99199  3.72843  4.07455  4.13042  4.16166  2.27353  3.15410  3.78676  6.26474  5.08521    706 G x - -
          2.68618  4.42225  2.77519  2.73123  3.46354  2.40513  3.72494  3.29354  2.67741  2.69355  4.24690  2.90347  2.73739  3.18146  2.89801  2.37887  2.77519  2.98518  4.58477  3.61503
          0.01677  4.49261  5.21496  0.61958  0.77255  0.85845  0.55133
    452   2.69364  4.27923  3.83619  3.26101  2.40225  3.73486  4.01332  2.56413  2.82216  2.42170  3.38955  3.58539  4.11005  3.45254  3.22131  2.83896  1.93503  2.15870  4.88005  3.66962    707 t x - -
          2.68587  4.42231  2.77526  2.73129  3.46360  2.40519  3.72501  3.29360  2.67747  2.69324  4.24609  2.90353  2.73746  3.18152  2.89807  2.37893  2.77526  2.98524  4.58483  3.61509
          0.06918  2.79024  5.21496  1.18131  0.36655  0.30797  1.32779
    453   4.61892  5.62410  5.54460  5.41143  1.70176  5.18753  3.92464  4.19136  5.17680  3.37146  4.72107  4.76844  5.45005  4.91114  5.02562  4.58891  4.81919  4.15352  0.63417  2.15941    713 W x - -
          2.68618  4.42225  2.77519  2.73123  3.46354  2.40513  3.72494  3.29354  2.67741  2.69355  4.24690  2.90347  2.73739  3.18146  2.89801  2.37887  2.77519  2.98518  4.58477  3.61503
          0.03305  4.72849  3.74345  0.61958  0.77255  0.48576  0.95510
    454   2.71811  2.81119  2.15426  2.33358  4.36233  3.55288  3.64805  3.97224  2.49366  3.21227  4.24609  2.90199  3.94634  2.10346  2.78580  2.56200  2.87280  3.56941  5.64914  4.25885    714 q x - -
          2.68618  4.42225  2.77519  2.73123  3.46354  2.40513  3.72494  3.29354  2.67741  2.69355  4.24690  2.90347  2.73739  3.18146  2.89801  2.37887  2.77519  2.98518  4.58477  3.61503
          0.01348  4.70892  5.43127  0.61958  0.77255  0.52657  0.89313
    455   3.65512  4.92597  5.58572  4.98900  1.67455  4.94958  5.24533  1.97501  4.82705  1.01745  2.54168  5.10300  5.10167  4.77758  4.79357  4.30279  3.86684  2.41472  5.41817  4.38969    715 l x - -
          2.68618  4.42225  2.77519  2.73123  3.46354  2.40513  3.72494  3.29354  2.67741  2.69355  4.24690  2.90347  2.73739  3.18146  2.89801  2.37887  2.77519  2.98518  4.58477  3.61503
          0.05390  4.70892  3.13588  0.61958  0.77255  0.52657  0.89313
    456   1.75542  4.34823  3.90354  3.33132  3.47667  2.86608  4.08825  2.55570  3.25508  2.27459  3.46759  3.65361  4.17564  3.30017  3.47971  2.96857  2.84590  1.86760  4.95903  3.74887    716 a x - -
          2.68618  4.42225  2.77519  2.73123  3.46354  2.40513  3.72494  3.29354  2.67741  2.69355  4.24690  2.90347  2.73739  3.18146  2.89801  2.37887  2.77519  2.98518  4.58477  3.61503
          0.01403  4.66906  5.39140  0.61958  0.77255  0.55815  0.84925
    457   2.69707  4.96309  2.55575  2.60667  4.20244  3.59218  3.80453  3.61682  2.51534  2.90204  4.03824  2.84228  2.19312  2.95699  2.93582  2.77406  3.00167  2.10420  5.46965  4.13573    717 v x - -
          2.68618  4.42225  2.77519  2.73123  3.46354  2.40513  3.72494  3.29354  2.67741  2.69355  4.24690  2.90347  2.73739  3.18146  2.89801  2.37887  2.77519  2.98518  4.58477  3.61503
          0.01384  4.68280  5.40514  0.61958  0.77255  0.57744  0.82401
    458   2.15793  4.73860  3.32586  2.76573  3.10364  3.34032  3.86965  3.31002  2.34032  2.97322  3.82731  3.07916  4.03376  3.08129  2.95045  2.75447  2.30112  3.04062  5.28224  2.39338    718 a x - -
          2.68618  4.42225  2.77519  2.73123  3.46354  2.40513  3.72494  3.29354  2.67741  2.69355  4.24690  2.90347  2.73739  3.18146  2.89801  2.37887  2.77519  2.98518  4.58477  3.61503
          0.14460  4.68279  2.07643  0.61958  0.77255  0.51193  0.91463
    459   2.51239  5.19330  2.04916  2.41737  4.52263  3.33701  3.68743  3.99780  2.27213  3.27950  4.24087  2.59635  3.60452  2.75877  2.79341  2.12771  2.83067  3.57603  5.63710  4.23477    719 d x - -
          2.68618  4.42225  2.77519  2.73123  3.46354  2.40513  3.72494  3.29354  2.67741  2.69355  4.24690  2.90347  2.73739  3.18146  2.89801  2.37887  2.77519  2.98518  4.58477  3.61503
          0.01601  4.53820  5.26054  0.61958  0.77255  0.66543  0.72165
    460   2.57755  4.01126  3.96292  3.38431  3.09189  3.31332  3.62961  2.34342  3.29589  2.46001  3.09530  3.25814  4.15230  3.54909  2.95657  2.63219  2.94803  2.23909  2.41465  3.66124    720 v x - -
          2.68618  4.42225  2.77519  2.73123  3.46354  2.40513  3.72494  3.29354  2.67741  2.69355  4.24690  2.90347  2.73739  3.18146  2.89801  2.37887  2.77519  2.98518  4.58477  3.61503
          0.01553  4.56833  5.29068  0.61958  0.77255  0.36854  1.17681
    461   2.68147  3.17486  2.57746  2.54820  4.32902  3.28055  3.76953  3.65502  2.54495  3.04018  3.90680  1.92581  3.47266  2.89928  2.71077  2.55573  2.82358  3.40962  5.15332  4.18477    721 n x - -
          2.68617  4.42262  2.77397  2.73138  3.46391  2.40379  3.72517  3.29382  2.67778  2.69392  4.24727  2.90367  2.73768  3.18162  2.89820  2.37890  2.77548  2.98555  4.58514  3.61540
          0.68982  1.01692  1.99049  1.18180  0.36633  0.48576  0.95510
    462   2.30737  4.00541  2.50818  2.38971  4.47349  2.54264  3.48930  3.78390  2.13646  3.44943  4.20427  2.91016  3.89175  2.69178  2.56981  2.59550  2.91577  3.36241  5.60568  4.21230    735 k x - -
          2.68618  4.42225  2.77519  2.73123  3.46354  2.40513  3.72494  3.29354  2.67741  2.69355  4.24690  2.90347  2.73739  3.18146  2.89801  2.37887  2.77519  2.98518  4.58477  3.61503
          0.25039  4.55366  1.55603  0.61958  0.77255  0.72862  0.65889
    463   2.36170  4.64642  3.18830  2.62841  2.63725  3.52424  3.46091  3.22506  2.20939  2.88250  3.73276  2.75714  3.91091  2.94648  2.92952  2.64946  2.71201  2.80048  5.18435  3.57859    736 k x - -
          2.68618  4.42225  2.77519  2.73123  3.46354  2.40513  3.72494  3.29354  2.67741  2.69355  4.24690  2.90347  2.73739  3.18146  2.89801  2.37887  2.77519  2.98518  4.58477  3.61503
          0.01989  4.32316  5.04551  0.61958  0.77255  0.33616  1.25355
    464   1.98759  4.83337  3.22645  2.64220  4.04361  2.75355  3.82125  3.27586  2.65621  2.54514  3.91557  2.94984  2.42035  2.89275  3.00300  2.70201  2.98085  3.14994  5.35997  3.77612    737 a x - -
          2.68618  4.42225  2.77519  2.73123  3.46354  2.40513  3.72494  3.29354  2.67741  2.69355  4.24690  2.90347  2.73739  3.18146  2.89801  2.37887  2.77519  2.98518  4.58477  3.61503
          0.01426  4.65358  5.37593  0.61958  0.77255  0.56757  0.83678
    465   3.57160  6.08930  0.46518  2.58047  5.44950  3.65060  4.38944  5.15388  3.60013  4.63737  5.58365  2.91671  4.36362  3.60078  4.28386  3.43231  3.92674  4.66870  6.65629  5.11343    738 D x - -
          2.68618  4.42225  2.77519  2.73123  3.46354  2.40513  3.72494  3.29354  2.67741  2.69355  4.24690  2.90347  2.73739  3.18146  2.89801  2.37887  2.77519  2.98518  4.58477  3.61503
          0.01426  4.65358  5.37593  0.61958  0.77255  0.56757  0.83678
    466   3.98650  5.21896  5.73659  5.20066  2.99890  5.29959  5.50106  2.56004  5.05159  0.44113  3.13523  5.41278  5.35139  4.96178  5.03993  4.70892  4.19948  2.59123  5.51455  4.40486    739 L x - -
          2.68618  4.42225  2.77519  2.73123  3.46354  2.40513  3.72494  3.29354  2.67741  2.69355  4.24690  2.90347  2.73739  3.18146  2.89801  2.37887  2.77519  2.98518  4.58477  3.61503
          0.01426  4.65358  5.37593  0.61958  0.77255  0.56757  0.83678
    467   2.51438  4.27265  4.66773  4.07758  3.04156  4.06612  4.38991  1.97086  3.91160  2.37040  3.36898  4.15966  4.42041  4.08112  3.99466  3.37683  3.12183  1.38847  4.91991  2.15118    740 v x - -
          2.68618  4.42225  2.77519  2.73123  3.46354  2.40513  3.72494  3.29354  2.67741  2.69355  4.24690  2.90347  2.73739  3.18146  2.89801  2.37887  2.77519  2.98518  4.58477  3.61503
          0.01426  4.65358  5.37593  0.61958  0.77255  0.56757  0.83678
    468   2.13130  4.27701  4.45280  3.87344  2.35085  3.73522  4.14803  2.65726  3.72401  2.45235  3.39342  3.98401  4.32568  3.90123  3.84223  3.26013  3.08219  2.34221  3.73777  1.56817    741 y x - -
          2.68618  4.42225  2.77519  2.73123  3.46354  2.40513  3.72494  3.29354  2.67741  2.69355  4.24690  2.90347  2.73739  3.18146  2.89801  2.37887  2.77519  2.98518  4.58477  3.61503
          0.01426  4.65358  5.37593  0.61958  0.77255  0.56757  0.83678
    469   3.33689  4.64205  5.16503  4.68029  3.95928  4.69249  5.29864  0.76376  4.55544  2.59021  3.79772  4.07070  5.03356  4.82496  4.71778  4.08265  3.60613  1.44797  5.81836  4.58936    742 i x - -
          2.68618  4.42225  2.77519  2.73123  3.46354  2.40513  3.72494  3.29354  2.67741  2.69355  4.24690  2.90347  2.73739  3.18146  2.89801  2.37887  2.77519  2.98518  4.58477  3.61503
          0.01426  4.65358  5.37593  0.61958  0.77255  0.56757  0.83678
    470   3.22492  5.44214  3.57318  2.94412  4.80253  3.89324  3.88057  4.22911  0.80617  3.67982  4.51713  3.11398  4.26096  2.63181  2.49628  3.20924  3.40521  3.88753  4.55763  4.48732    743 k x - -
          2.68618  4.42225  2.77519  2.73123  3.46354  2.40513  3.72494  3.29354  2.67741  2.69355  4.24690  2.90347  2.73739  3.18146  2.89801  2.37887  2.77519  2.98518  4.58477  3.61503
          0.01426  4.65358  5.37593  0.61958  0.77255  0.56757  0.83678
    471   2.75093  5.17750  2.39700  2.47473  4.48949  3.53503  3.72773  3.82158  1.95290  3.46856  3.98175  2.64015  3.69143  2.83642  2.96216  2.68162  1.93527  3.55043  5.63072  3.66727    744 t x - -
          2.68618  4.42225  2.77519  2.73123  3.46354  2.40513  3.72494  3.29354  2.67741  2.69355  4.24690  2.90347  2.73739  3.18146  2.89801  2.37887  2.77519  2.98518  4.58477  3.61503
          0.01426  4.65358  5.37593  0.61958  0.77255  0.56757  0.83678
    472   2.23704  5.09915  2.98436  2.46454  4.38412  3.33370  3.41150  3.31966  2.45785  3.37825  3.86558  2.91771  3.93947  2.77976  2.06687  2.10468  2.93122  3.40173  5.56946  3.96124    745 r x - -
          2.68619  4.42226  2.77520  2.73124  3.46355  2.40513  3.72495  3.29355  2.67741  2.69356  4.24690  2.90333  2.73740  3.18147  2.89801  2.37887  2.77520  2.98519  4.58478  3.61504
          0.04230  3.30262  5.37593  0.44932  1.01627  0.56757  0.83678
    473   2.77549  5.19113  3.01523  2.16130  4.00223  3.40980  3.74517  3.96020  2.39472  3.47951  4.24454  1.52523  3.94628  2.82961  2.74475  2.64978  2.82811  3.56322  5.64408  4.15691    747 n x - -
          2.68618  4.42225  2.77519  2.73123  3.46354  2.40513  3.72494  3.29354  2.67741  2.69355  4.24690  2.90347  2.73739  3.18146  2.89801  2.37887  2.77519  2.98518  4.58477  3.61503
          0.01426  4.65358  5.37593  0.61958  0.77255  0.56757  0.83678
    474   2.71518  4.78563  2.93632  3.06785  4.62760  3.44659  4.34525  4.03061  3.29355  3.69490  4.52963  3.44896  3.63462  3.56595  3.70449  2.71964  0.76835  3.57677  5.94586  4.66242    748 t x - -
          2.68618  4.42225  2.77519  2.73123  3.46354  2.40513  3.72494  3.29354  2.67741  2.69355  4.24690  2.90347  2.73739  3.18146  2.89801  2.37887  2.77519  2.98518  4.58477  3.61503
          0.01426  4.65358  5.37593  0.61958  0.77255  0.56757  0.83678
    475   2.50305  5.18754  2.80153  2.42277  4.50362  2.10629  3.72521  3.96930  2.16527  3.48055  4.23696  2.81559  3.92702  2.76760  2.89969  2.23397  2.63886  3.56273  4.73034  4.24610    749 g x - -
          2.68618  4.42225  2.77519  2.73123  3.46354  2.40513  3.72494  3.29354  2.67741  2.69355  4.24690  2.90347  2.73739  3.18146  2.89801  2.37887  2.77519  2.98518  4.58477  3.61503
          0.01426  4.65358  5.37593  0.61958  0.77255  0.56757  0.83678
    476   2.59030  3.23624  2.93700  2.60099  4.21727  3.22899  3.45088  3.63664  2.57392  3.23710  4.04700  2.92888  3.55155  2.94719  3.06256  2.23674  1.78323  3.30483  5.47730  4.14107    750 t x - -
          2.68618  4.42225  2.77519  2.73123  3.46354  2.40513  3.72494  3.29354  2.67741  2.69355  4.24690  2.90347  2.73739  3.18146  2.89801  2.37887  2.77519  2.98518  4.58477  3.61503
          0.01426  4.65358  5.37593  0.61958  0.77255  0.56757  0.83678
    477   2.77756  5.22414  3.08293  2.51158  4.54650  1.62263  3.59665  3.76429  1.92132  3.50742  4.28651  2.68456  4.00058  2.89560  2.72557  2.82935  3.07451  3.60606  5.66350  4.30416    751 g x - -
          2.68618  4.42225  2.77519  2.73123  3.46354  2.40513  3.72494  3.29354  2.67741  2.69355  4.24690  2.90347  2.73739  3.18146  2.89801  2.37887  2.77519  2.98518  4.58477  3.61503
          0.01426  4.65358  5.37593  0.61958  0.77255  0.56757  0.83678
    478   2.74741  2.87082  3.08486  2.67787  3.51616  3.64017  3.86326  3.27758  2.45921  2.94424  2.73281  3.24748  4.02578  2.81759  2.56077  2.70708  2.45963  2.86714  5.25769  3.24513    752 k x - -
          2.68618  4.42225  2.77519  2.73123  3.46354  2.40513  3.72494  3.29354  2.67741  2.69355  4.24690  2.90347  2.73739  3.18146  2.89801  2.37887  2.77519  2.98518  4.58477  3.61503
          0.01426  4.65358  5.37593  0.61958  0.77255  0.56757  0.83678
    479   3.00507  4.43705  4.65097  4.10829  3.70309  4.16471  4.67730  1.88039  3.98845  2.58595  3.63179  4.26885  4.57386  4.22464  4.16387  3.13927  2.00787  1.08665  5.33161  4.13232    753 v x - -
          2.68618  4.42225  2.77519  2.73123  3.46354  2.40513  3.72494  3.29354  2.67741  2.69355  4.24690  2.90347  2.73739  3.18146  2.89801  2.37887  2.77519  2.98518  4.58477  3.61503
          0.01426  4.65358  5.37593  0.61958  0.77255  0.56757  0.83678
    480   3.15312  5.55087  2.72703  0.77378  4.89387  3.61265  4.03861  4.35729  2.76575  3.56827  4.73097  3.11742  4.16854  3.19349  3.31843  2.79132  3.42550  3.96467  6.05308  4.63814    754 e x - -
          2.68618  4.42225  2.77519  2.73123  3.46354  2.40513  3.72494  3.29354  2.67741  2.69355  4.24690  2.90347  2.73739  3.18146  2.89801  2.37887  2.77519  2.98518  4.58477  3.61503
          0.01426  4.65358  5.37593  0.61958  0.77255  0.56757  0.83678
    481   2.99087  4.70453  5.27800  4.80275  4.04325  4.77609  5.50099  1.94307  4.68764  2.39814  3.83304  4.95378  5.12667  4.96546  4.86761  4.18666  3.68484  0.59141  6.00357  4.78372    755 V x - -
          2.68618  4.42225  2.77519  2.73123  3.46354  2.40513  3.72494  3.29354  2.67741  2.69355  4.24690  2.90347  2.73739  3.18146  2.89801  2.37887  2.77519  2.98518  4.58477  3.61503
          0.01426  4.65358  5.37593  0.61958  0.77255  0.56757  0.83678
    482   3.07119  4.90058  3.63129  3.14238  2.92383  3.90907  1.06587  3.48541  3.06429  3.08529  4.02826  3.29734  4.30771  3.41603  3.41907  3.18563  2.98159  3.24735  4.70677  2.78937    756 h x - -
          2.68618  4.42225  2.77519  2.73123  3.46354  2.40513  3.72494  3.29354  2.67741  2.69355  4.24690  2.90347  2.73739  3.18146  2.89801  2.37887  2.77519  2.98518  4.58477  3.61503
          0.01426  4.65358  5.37593  0.61958  0.77255  0.56757  0.83678
    483   2.22616  4.44275  4.79091  4.23469  3.68259  3.93075  4.74504  1.84271  4.10858  2.53520  3.29727  4.38212  4.65782  4.32793  4.25835  3.62831  3.31841  0.96714  5.33793  4.14121    757 v x - -
          2.68618  4.42225  2.77519  2.73123  3.46354  2.40513  3.72494  3.29354  2.67741  2.69355  4.24690  2.90347  2.73739  3.18146  2.89801  2.37887  2.77519  2.98518  4.58477  3.61503
          0.01426  4.65358  5.37593  0.61958  0.77255  0.56757  0.83678
    484   1.63222  4.36976  3.69548  3.47682  3.54272  3.82095  4.21239  2.72120  3.40169  1.66329  3.52335  3.76312  4.23884  3.66552  3.66379  2.99084  3.05096  1.97943  5.05247  3.84593    758 a x - -
          2.68618  4.42225  2.77519  2.73123  3.46354  2.40513  3.72494  3.29354  2.67741  2.69355  4.24690  2.90347  2.73739  3.18146  2.89801  2.37887  2.77519  2.98518  4.58477  3.61503
          0.01426  4.65358  5.37593  0.61958  0.77255  0.56757  0.83678
    485   2.61619  4.69331  3.47465  2.99178  4.20358  3.51164  4.10248  3.61324  2.98870  3.27319  4.11625  3.39438  3.36022  3.32052  3.39280  1.05546  2.53152  3.26287  5.54967  3.32455    759 s x - -
          2.68621  4.42228  2.77523  2.73120  3.46357  2.40511  3.72479  3.29357  2.67744  2.69352  4.24693  2.90350  2.73743  3.18139  2.89804  2.37880  2.77516  2.98522  4.58480  3.61507
          0.03011  3.68732  5.37593  1.17730  0.36833  0.56757  0.83678
    486   2.07073  5.03388  3.12964  2.58651  4.31820  1.77520  3.79056  3.74434  2.38156  3.32137  4.12224  3.10729  3.98027  2.81665  2.65619  2.67656  2.90273  3.39788  5.53658  3.90353    768 g x - -
          2.68618  4.42225  2.77519  2.73123  3.46354  2.40513  3.72494  3.29354  2.67741  2.69355  4.24690  2.90347  2.73739  3.18146  2.89801  2.37887  2.77519  2.98518  4.58477  3.61503
          0.01426  4.65358  5.37593  0.61958  0.77255  0.56757  0.83678
    487   1.54306  4.22744  3.17559  2.52944  4.23640  3.23905  3.83155  3.65498  2.63422  3.25870  4.07059  3.01295  3.97814  2.78556  2.99667  1.99316  2.99354  3.31600  5.49980  4.16960    769 a x - -
          2.68618  4.42225  2.77519  2.73123  3.46354  2.40513  3.72494  3.29354  2.67741  2.69355  4.24690  2.90347  2.73739  3.18146  2.89801  2.37887  2.77519  2.98518  4.58477  3.61503
          0.01445  4.63980  5.36215  0.61958  0.77255  0.56757  0.83678
    488   2.68272  4.86189  3.30620  2.84014  3.99041  3.53231  4.00780  3.79369  2.79744  3.40805  4.23272  2.94235  4.04916  3.18524  2.77671  1.01487  3.08168  3.42089  5.62577  4.31208    770 s x - -
          2.68618  4.42225  2.77519  2.73123  3.46354  2.40513  3.72494  3.29354  2.67741  2.69355  4.24690  2.90347  2.73739  3.18146  2.89801  2.37887  2.77519  2.98518  4.58477  3.61503
          0.01445  4.63980  5.36215  0.61958  0.77255  0.56757  0.83678
    489   2.67733  5.11724  2.84639  2.42417  4.40982  1.97605  3.73559  3.85986  2.44540  3.29236  3.87023  2.54602  3.93295  2.85299  2.94271  2.42720  2.44186  3.42383  5.58431  4.00411    771 g x - -
          2.68618  4.42225  2.77519  2.73123  3.46354  2.40513  3.72494  3.29354  2.67741  2.69355  4.24690  2.90347  2.73739  3.18146  2.89801  2.37887  2.77519  2.98518  4.58477  3.61503
          0.01445  4.63980  5.36215  0.61958  0.77255  0.56757  0.83678
    490   4.73014  5.63946  5.55822  5.50480  1.60866  5.20006  3.81647  4.31812  5.27570  3.46831  4.83359  4.72332  5.44811  4.90265  5.05839  4.60477  4.91812  4.26290  1.95158  0.70515    772 y x - -
          2.68618  4.42225  2.77519  2.73123  3.46354  2.40513  3.72494  3.29354  2.67741  2.69355  4.24690  2.90347  2.73739  3.18146  2.89801  2.37887  2.77519  2.98518  4.58477  3.61503
          0.01445  4.63980  5.36215  0.61958  0.77255  0.56757  0.83678
    491   2.82835  5.33544  3.15965  2.52694  4.70493  3.64765  3.50178  4.14817  1.60183  3.61386  4.38623  3.08260  4.03725  1.62487  2.61987  2.58507  3.13226  3.74292  5.72002  4.37770    773 k x - -
          2.68618  4.42225  2.77519  2.73123  3.46354  2.40513  3.72494  3.29354  2.67741  2.69355  4.24690  2.90347  2.73739  3.18146  2.89801  2.37887  2.77519  2.98518  4.58477  3.61503
          0.01445  4.63980  5.36215  0.61958  0.77255  0.56757  0.83678
    492   2.68931  5.24063  2.71254  1.92927  4.57402  3.52129  3.56024  3.89936  2.40852  3.54082  4.28526  2.79550  3.91998  2.49421  2.91818  2.22580  2.08432  3.62516  5.67967  4.27386    774 e x - -
          2.68618  4.42225  2.77519  2.73123  3.46354  2.40513  3.72494  3.29354  2.67741  2.69355  4.24690  2.90347  2.73739  3.18146  2.89801  2.37887  2.77519  2.98518  4.58477  3.61503
          0.01445  4.63980  5.36215  0.61958  0.77255  0.56757  0.83678
    493   2.74875  4.49441  3.58831  3.01976  2.35998  3.71643  3.43866  2.89690  2.64817  2.62220  3.59609  3.43523  3.86051  3.27907  1.92484  2.95873  2.79600  2.51357  3.96419  3.82926    775 r x - -
          2.68618  4.42225  2.77519  2.73123  3.46354  2.40513  3.72494  3.29354  2.67741  2.69355  4.24690  2.90347  2.73739  3.18146  2.89801  2.37887  2.77519  2.98518  4.58477  3.61503
          0.01445  4.63980  5.36215  0.61958  0.77255  0.56757  0.83678
    494   2.54898  4.20553  4.36174  3.77062  3.31427  3.89177  4.21129  1.80360  3.63001  2.02362  3.18008  3.73555  3.77575  3.83029  3.76883  2.70716  2.79309  1.70886  4.83597  3.64870    776 v x - -
          2.68618  4.42225  2.77519  2.73123  3.46354  2.40513  3.72494  3.29354  2.67741  2.69355  4.24690  2.90347  2.73739  3.18146  2.89801  2.37887  2.77519  2.98518  4.58477  3.61503
          0.01445  4.63980  5.36215  0.61958  0.77255  0.56757  0.83678
    495   2.74805  4.34676  3.44607  3.28312  2.95780  3.78266  3.66711  2.15187  3.21072  1.66596  3.45295  3.61831  4.15745  2.45871  3.49986  3.04543  2.83473  2.60797  4.93895  3.48227    777 l x - -
          2.68618  4.42225  2.77519  2.73123  3.46354  2.40513  3.72494  3.29354  2.67741  2.69355  4.24690  2.90347  2.73739  3.18146  2.89801  2.37887  2.77519  2.98518  4.58477  3.61503
          0.01445  4.63980  5.36215  0.61958  0.77255  0.56757  0.83678
    496   2.57626  5.24880  2.33488  1.99067  4.58726  2.85738  2.95607  4.06941  2.45205  3.55110  4.29179  2.91251  3.91639  2.75243  2.29739  2.55247  2.98288  3.63600  5.68478  3.76244    778 e x - -
          2.68618  4.42225  2.77519  2.73123  3.46354  2.40513  3.72494  3.29354  2.67741  2.69355  4.24690  2.90347  2.73739  3.18146  2.89801  2.37887  2.77519  2.98518  4.58477  3.61503
          0.01445  4.63980  5.36215  0.61958  0.77255  0.56757  0.83678
    497   2.02745  4.32584  3.91085  3.33676  3.22370  3.14423  4.07884  2.59851  3.01030  2.45672  3.44206  3.65347  4.16770  3.52554  3.53436  2.76453  2.70978  1.62227  4.93386  3.72506    779 v x - -
          2.68618  4.42225  2.77519  2.73123  3.46354  2.40513  3.72494  3.29354  2.67741  2.69355  4.24690  2.90347  2.73739  3.18146  2.89801  2.37887  2.77519  2.98518  4.58477  3.61503
          0.01445  4.63980  5.36215  0.61958  0.77255  0.56757  0.83678
    498   2.27937  5.11542  3.03461  1.88046  4.44093  2.14436  3.76731  3.89126  2.53583  3.43376  4.20935  3.04791  3.25613  2.76271  3.01714  2.75287  2.59522  3.27482  5.61821  4.24263    780 e x - -
          2.68618  4.42225  2.77519  2.73123  3.46354  2.40513  3.72494  3.29354  2.67741  2.69355  4.24690  2.90347  2.73739  3.18146  2.89801  2.37887  2.77519  2.98518  4.58477  3.61503
          0.06525  4.63980  2.92798  0.61958  0.77255  0.56757  0.83678
    499   2.63224  4.55306  3.69398  3.22120  4.22375  3.43258  4.25552  3.13480  3.18909  3.28809  4.14547  3.52379  3.61635  3.51064  3.55074  1.62817  1.25335  3.20748  5.59935  4.35723    781 t x - -
          2.68618  4.42225  2.77519  2.73123  3.46354  2.40513  3.72494  3.29354  2.67741  2.69355  4.24690  2.90347  2.73739  3.18146  2.89801  2.37887  2.77519  2.98518  4.58477  3.61503
          0.01520  4.58975  5.31210  0.61958  0.77255  0.65235  0.73568
    500   2.27706  4.70050  3.43068  2.92355  4.37550  3.14056  4.07214  3.79860  2.92310  3.42257  4.23249  3.07689  2.22023  3.25303  3.35072  1.97168  1.70449  3.20798  5.66421  4.37209    782 t x - -
          2.68618  4.42225  2.77519  2.73123  3.46354  2.40513  3.72494  3.29354  2.67741  2.69355  4.24690  2.90347  2.73739  3.18146  2.89801  2.37887  2.77519  2.98518  4.58477  3.61503
          0.01520  4.58975  5.31210  0.61958  0.77255  0.58684  0.81212
    501   3.55201  4.84529  5.17264  4.68011  1.02892  4.63632  4.29580  2.91839  4.49665  1.39323  3.24409  4.58914  4.89885  4.48985  4.49258  3.97380  3.76935  2.97326  3.68313  2.86149    783 f x - -
          2.68618  4.42225  2.77519  2.73123  3.46354  2.40513  3.72494  3.29354  2.67741  2.69355  4.24690  2.90347  2.73739  3.18146  2.89801  2.37887  2.77519  2.98518  4.58477  3.61503
          0.01487  4.61177  5.33412  0.61958  0.77255  0.61645  0.77622
    502   2.32905  4.44589  3.24508  3.05409  2.70320  3.31120  3.54258  2.80036  3.00754  2.49335  3.39408  3.36459  4.09413  3.30775  3.28141  2.45007  2.75645  2.59245  5.02867  2.41533    784 a x - -
          2.68618  4.42225  2.77519  2.73123  3.46354  2.40513  3.72494  3.29354  2.67741  2.69355  4.24690  2.90347  2.73739  3.18146  2.89801  2.37887  2.77519  2.98518  4.58477  3.61503
          0.01487  4.61177  5.33412  0.61958  0.77255  0.61645  0.77622
    503   2.73276  4.61862  2.85705  2.25206  4.45250  3.38648  3.71370  3.67665  2.38756  3.09331  4.19693  3.00652  2.43562  2.35259  2.39509  2.61220  2.83831  3.24565  5.60224  4.06098    785 e x - -
          2.68619  4.42226  2.77514  2.73124  3.46355  2.40514  3.72496  3.29355  2.67742  2.69356  4.24691  2.90337  2.73741  3.18139  2.89802  2.37888  2.77521  2.98520  4.58478  3.61504
          0.30383  2.85444  1.58753  0.37941  1.15285  0.61645  0.77622
    504   2.69616  5.21262  2.78010  1.30583  4.51356  3.18407  3.73345  3.97314  2.41401  3.49512  4.28131  2.95002  3.91916  2.56986  2.97244  2.76957  3.04140  3.58381  5.66239  3.73974    787 e x - -
          2.68618  4.42225  2.77519  2.73123  3.46354  2.40513  3.72494  3.29354  2.67741  2.69355  4.24690  2.90347  2.73739  3.18146  2.89801  2.37887  2.77519  2.98518  4.58477  3.61503
          0.01861  4.38912  5.11147  0.61958  0.77255  0.36954  1.17458
    505   2.48499  5.19147  2.07655  2.32386  4.51072  3.39062  3.71713  3.97907  2.41902  3.48570  4.23920  2.90291  3.74025  2.54964  2.95181  2.28120  2.37747  3.56820  4.35796  3.85450    788 d x - -
          2.68618  4.42225  2.77519  2.73123  3.46354  2.40513  3.72494  3.29354  2.67741  2.69355  4.24690  2.90347  2.73739  3.18146  2.89801  2.37887  2.77519  2.98518  4.58477  3.61503
          0.01445  4.63980  5.36215  0.61958  0.77255  0.56757  0.83678
    506   2.75271  5.14088  2.43376  2.48707  3.70284  3.41817  3.05077  3.89120  2.41433  3.02647  4.19532  1.71740  3.93463  2.77606  2.97923  2.73915  2.98445  3.50544  5.59977  3.89922    789 n x - -
          2.68618  4.42225  2.77519  2.73123  3.46354  2.40513  3.72494  3.29354  2.67741  2.69355  4.24690  2.90347  2.73739  3.18146  2.89801  2.37887  2.77519  2.98518  4.58477  3.61503
          0.01445  4.63980  5.36215  0.61958  0.77255  0.43780  1.03691
    507   2.99655  5.49284  2.43871  2.56825  4.91058  0.91897  3.18188  4.41318  3.06474  3.95290  4.78426  2.81325  4.17322  3.28355  3.59632  3.08885  3.43607  3.99397  6.12917  4.69365    790 g x - -
          2.68618  4.42225  2.77519  2.73123  3.46354  2.40513  3.72494  3.29354  2.67741  2.69355  4.24690  2.90347  2.73739  3.18146  2.89801  2.37887  2.77519  2.98518  4.58477  3.61503
          0.01385  4.68223  5.40458  0.61958  0.77255  0.48576  0.95510
    508   2.69581  3.99476  4.27770  3.68808  2.43770  3.87188  3.74051  2.60368  3.55950  1.91556  2.88164  3.68798  3.17937  3.77062  2.71845  3.16079  2.56623  2.08611  4.38939  3.64650    791 l x - -
          2.68618  4.42225  2.77519  2.73123  3.46354  2.40513  3.72494  3.29354  2.67741  2.69355  4.24690  2.90347  2.73739  3.18146  2.89801  2.37887  2.77519  2.98518  4.58477  3.61503
          0.01385  4.68223  5.40458  0.61958  0.77255  0.48576  0.95510
    509   3.32118  4.67228  4.85738  4.35782  1.68389  4.35714  4.04247  2.87682  4.17932  2.38816  3.76225  4.28683  4.69490  4.26063  3.47593  3.67585  3.54750  2.96538  1.32616  2.38387    792 w x - -
          2.68637  4.42244  2.77513  2.73068  3.46164  2.40502  3.72513  3.29373  2.67759  2.69374  4.24708  2.90365  2.73758  3.18165  2.89819  2.37893  2.77528  2.98525  4.58496  3.61488
          0.36774  1.19334  5.40458  0.73919  0.64914  0.48576  0.95510
    510   2.16560  4.79252  3.27641  2.65221  3.98936  3.01306  3.67187  3.38218  2.70135  2.28140  3.07971  3.21188  3.58875  2.34343  3.14030  2.36587  2.98965  2.94729  5.32680  4.02915    796 a x - -
          2.68618  4.42225  2.77519  2.73123  3.46354  2.40513  3.72494  3.29354  2.67741  2.69355  4.24690  2.90347  2.73739  3.18146  2.89801  2.37887  2.77519  2.98518  4.58477  3.61503
          0.01385  4.68223  5.40458  0.61958  0.77255  0.48576  0.95510
    511   3.23939  4.58179  5.04565  4.46508  3.46282  4.48041  4.84412  2.37872  4.30805  1.29815  1.98299  4.58443  4.77215  4.43976  4.38361  3.81077  2.92035  1.48989  5.27725  4.14983    797 l x - -
          2.68618  4.42225  2.77519  2.73123  3.46354  2.40513  3.72494  3.29354  2.67741  2.69355  4.24690  2.90347  2.73739  3.18146  2.89801  2.37887  2.77519  2.98518  4.58477  3.61503
          0.01385  4.68223  5.40458  0.61958  0.77255  0.48576  0.95510
    512   1.82729  4.29448  4.03379  3.45606  3.41284  3.41726  4.12169  1.90376  3.36075  2.49727  3.41287  3.73343  4.19913  3.61342  3.11473  2.99715  2.83391  1.97922  4.90809  3.48146    798 a x - -
          2.68618  4.42225  2.77519  2.73123  3.46354  2.40513  3.72494  3.29354  2.67741  2.69355  4.24690  2.90347  2.73739  3.18146  2.89801  2.37887  2.77519  2.98518  4.58477  3.61503
          0.01414  4.66172  5.38407  0.61958  0.77255  0.48576  0.95510
    513   2.76176  5.27344  1.34769  2.36322  4.57814  3.54877  3.79203  4.04465  2.47356  3.09768  4.33031  2.74855  3.97815  2.82740  3.06709  2.80383  2.86502  3.64325  5.72594  3.88316    799 d x - -
          2.68618  4.42225  2.77519  2.73123  3.46354  2.40513  3.72494  3.29354  2.67741  2.69355  4.24690  2.90347  2.73739  3.18146  2.89801  2.37887  2.77519  2.98518  4.58477  3.61503
          0.01414  4.66172  5.38407  0.61958  0.77255  0.48576  0.95510
    514   3.51290  4.14842  5.05200  4.61390  1.39469  4.50336  3.72588  3.00565  4.42187  2.65463  3.93763  4.39526  4.83113  4.41758  4.40889  3.83596  3.73684  3.13899  1.50257  1.91163    800 f x - -
          2.68618  4.42225  2.77519  2.73123  3.46354  2.40513  3.72494  3.29354  2.67741  2.69355  4.24690  2.90347  2.73739  3.18146  2.89801  2.37887  2.77519  2.98518  4.58477  3.61503
          0.01414  4.66172  5.38407  0.61958  0.77255  0.48576  0.95510
    515   2.65523  5.16909  2.56913  2.52490  4.54123  3.53259  3.81495  4.00105  2.59651  3.43037  4.30441  1.92019  3.79115  2.93554  3.08523  2.31309  1.85961  3.59556  5.70663  4.32067    801 t x - -
          2.68615  4.42235  2.77526  2.73123  3.46364  2.40504  3.72378  3.29364  2.67746  2.69365  4.24700  2.90351  2.73736  3.18130  2.89805  2.37893  2.77524  2.98529  4.58487  3.61513
          0.20927  1.69156  5.38407  0.67902  0.70748  0.48576  0.95510
    516   2.47706  5.23098  2.89091  2.38005  4.56390  2.65881  2.84109  3.62189  2.04972  3.53055  4.27510  2.95066  3.59235  2.69415  2.27914  2.71977  2.73331  3.61513  5.67051  4.26814    808 k x - -
          2.68618  4.42225  2.77519  2.73123  3.46354  2.40513  3.72494  3.29354  2.67741  2.69355  4.24690  2.90347  2.73739  3.18146  2.89801  2.37887  2.77519  2.98518  4.58477  3.61503
          0.15897  4.66172  1.98391  0.61958  0.77255  0.48576  0.95510
    517   2.84834  5.32682  1.60499  2.40216  4.63715  3.14493  3.57957  4.11770  2.59070  3.06712  4.39157  2.00231  3.70719  2.75569  3.10054  2.80057  3.09175  3.70268  5.77546  4.35515    809 d x - -
          2.68618  4.42225  2.77519  2.73123  3.46354  2.40513  3.72494  3.29354  2.67741  2.69355  4.24690  2.90347  2.73739  3.18146  2.89801  2.37887  2.77519  2.98518  4.58477  3.61503
          0.01632  4.51907  5.24142  0.61958  0.77255  0.36186  1.19197
    518   2.75928  5.24402  2.84201  2.10167  4.56648  1.75069  3.74606  4.03735  2.33247  3.11515  4.29349  2.90826  3.94620  2.67908  2.80994  2.59021  3.01809  3.62302  5.68802  4.28929    810 g x - -
          2.68618  4.42225  2.77519  2.73123  3.46354  2.40513  3.72494  3.29354  2.67741  2.69355  4.24690  2.90347  2.73739  3.18146  2.89801  2.37887  2.77519  2.98518  4.58477  3.61503
          0.01414  4.66172  5.38407  0.61958  0.77255  0.48576  0.95510
    519   2.73341  5.04278  3.14316  2.57900  4.30791  3.58849  3.51748  3.58576  1.86877  3.06733  4.10755  2.90619  3.65234  2.81184  2.10634  2.79254  3.00605  2.32770  5.52117  3.95862    811 k x - -
          2.68618  4.42225  2.77519  2.73123  3.46354  2.40513  3.72494  3.29354  2.67741  2.69355  4.24690  2.90347  2.73739  3.18146  2.89801  2.37887  2.77519  2.98518  4.58477  3.61503
          0.01414  4.66172  5.38407  0.61958  0.77255  0.48576  0.95510
    520   2.74602  4.40227  3.81605  3.25831  3.30906  3.34558  4.08686  2.91719  3.19440  1.63693  3.55314  3.59944  1.98718  3.47942  3.50258  2.76949  2.69429  2.62803  5.04030  3.82181    812 l x - -
          2.68618  4.42225  2.77519  2.73123  3.46354  2.40513  3.72494  3.29354  2.67741  2.69355  4.24690  2.90347  2.73739  3.18146  2.89801  2.37887  2.77519  2.98518  4.58477  3.61503
          0.05810  4.66172  3.05779  0.61958  0.77255  0.48576  0.95510
    521   2.88820  3.88875  0.64771  2.85337  4.83848  3.54363  4.33580  4.18964  3.33387  3.91844  4.80729  3.34071  4.20573  3.54062  3.82243  3.07272  3.40878  3.77518  6.13095  4.76576    813 D x - -
          2.68618  4.42225  2.77519  2.73123  3.46354  2.40513  3.72494  3.29354  2.67741  2.69355  4.24690  2.90347  2.73739  3.18146  2.89801  2.37887  2.77519  2.98518  4.58477  3.61503
          0.01477  4.61840  5.34074  0.61958  0.77255  0.56757  0.83678
    522   4.11794  5.39031  5.39056  5.08777  3.61242  4.92955  5.53177  2.89605  4.86538  0.31031  3.49418  5.30650  5.27261  5.03599  4.89682  4.68831  4.39417  3.11443  5.69324  4.57274    814 L x - -
          2.68618  4.42225  2.77519  2.73123  3.46354  2.40513  3.72494  3.29354  2.67741  2.69355  4.24690  2.90347  2.73739  3.18146  2.89801  2.37887  2.77519  2.98518  4.58477  3.61503
          0.01477  4.61840  5.34074  0.61958  0.77255  0.56757  0.83678
    523   1.98158  4.21777  4.32176  3.73430  3.21332  3.88967  4.21178  1.98322  3.60263  2.40356  3.33927  3.90833  4.25941  3.81111  3.75772  3.02518  2.39296  1.71734  4.85620  3.29349    815 v x - -
          2.68618  4.42225  2.77519  2.73123  3.46354  2.40513  3.72494  3.29354  2.67741  2.69355  4.24690  2.90347  2.73739  3.18146  2.89801  2.37887  2.77519  2.98518  4.58477  3.61503
          0.01477  4.61840  5.34074  0.61958  0.77255  0.56757  0.83678
    524   2.04554  4.39005  3.89454  3.34047  2.73041  3.40123  4.04617  2.87466  3.26619  2.59402  3.51330  3.65618  4.19483  3.27264  3.54726  3.08262  3.03166  2.60608  4.84492  1.58955    816 y x - -
          2.68618  4.42225  2.77519  2.73123  3.46354  2.40513  3.72494  3.29354  2.67741  2.69355  4.24690  2.90347  2.73739  3.18146  2.89801  2.37887  2.77519  2.98518  4.58477  3.61503
          0.01477  4.61840  5.34074  0.61958  0.77255  0.56757  0.83678
    525   3.43067  4.69051  5.39921  4.85328  2.45410  4.82735  5.25006  0.99537  4.72509  1.90270  3.44413  4.96299  5.05960  4.83420  4.78590  4.19409  3.66830  1.60366  5.56490  4.41071    817 i x - -
          2.68618  4.42225  2.77519  2.73123  3.46354  2.40513  3.72494  3.29354  2.67741  2.69355  4.24690  2.90347  2.73739  3.18146  2.89801  2.37887  2.77519  2.98518  4.58477  3.61503
          0.01477  4.61840  5.34074  0.61958  0.77255  0.56757  0.83678
    526   3.18757  5.57419  3.91939  3.20020  5.13992  4.04179  3.93639  4.44184  0.68097  3.82988  4.70518  3.57274  4.40379  3.06448  2.04948  3.45082  3.61851  4.11376  5.82586  4.70018    818 K x - -
          2.68618  4.42225  2.77519  2.73123  3.46354  2.40513  3.72494  3.29354  2.67741  2.69355  4.24690  2.90347  2.73739  3.18146  2.89801  2.37887  2.77519  2.98518  4.58477  3.61503
          0.01477  4.61840  5.34074  0.61958  0.77255  0.56757  0.83678
    527   2.73700  4.71379  3.17438  2.68591  3.89701  3.62556  3.84630  3.16165  1.99622  2.77301  3.80142  3.22790  4.01130  2.94461  3.14715  2.84412  2.00968  2.74180  4.37485  2.77474    819 k x - -
          2.68618  4.42225  2.77519  2.73123  3.46354  2.40513  3.72494  3.29354  2.67741  2.69355  4.24690  2.90347  2.73739  3.18146  2.89801  2.37887  2.77519  2.98518  4.58477  3.61503
          0.03160  4.61840  3.85193  0.61958  0.77255  0.56757  0.83678
    528   2.80629  5.27046  2.85461  2.49297  4.62128  3.31772  3.72688  4.08737  2.03484  3.56387  4.31835  3.03023  3.95372  1.93464  1.96904  2.37834  3.03238  3.66613  5.68734  4.30612    820 q x - -
          2.68618  4.42225  2.77519  2.73123  3.46354  2.40513  3.72494  3.29354  2.67741  2.69355  4.24690  2.90347  2.73739  3.18146  2.89801  2.37887  2.77519  2.98518  4.58477  3.61503
          0.01502  4.60181  5.32416  0.61958  0.77255  0.54615  0.86554
    529   2.70561  5.34470  2.24095  2.14009  4.67377  3.41226  3.70801  4.16105  2.46481  3.64324  4.39584  1.73057  3.95807  2.81094  3.05709  2.25924  3.07121  3.72792  5.78113  4.07018    821 n x - -
          2.68618  4.42225  2.77519  2.73123  3.46354  2.40513  3.72494  3.29354  2.67741  2.69355  4.24690  2.90347  2.73739  3.18146  2.89801  2.37887  2.77519  2.98518  4.58477  3.61503
          0.01477  4.61840  5.34074  0.61958  0.77255  0.56757  0.83678
    530   2.76512  4.56506  4.14074  3.65353  3.92670  3.77022  4.51289  2.54804  3.51549  2.75238  3.56833  3.89567  4.32811  3.85948  3.79294  3.14678  0.87130  2.58910  5.51885  4.30379    822 t x - -
          2.68618  4.42225  2.77519  2.73123  3.46354  2.40513  3.72494  3.29354  2.67741  2.69355  4.24690  2.90347  2.73739  3.18146  2.89801  2.37887  2.77519  2.98518  4.58477  3.61503
          0.01477  4.61840  5.34074  0.61958  0.77255  0.56757  0.83678
    531   2.28281  5.18731  2.39903  2.27389  4.50355  1.97366  3.73469  3.96810  2.44564  3.34051  4.24558  2.92388  3.57347  2.84553  2.98400  2.66007  2.85762  3.38400  5.64703  4.25387    823 g x - -
          2.68618  4.42225  2.77514  2.73123  3.46354  2.40513  3.72495  3.29354  2.67741  2.69355  4.24690  2.90347  2.73740  3.18147  2.89801  2.37887  2.77520  2.98519  4.58477  3.61503
          0.07343  3.81246  3.02190  0.53194  0.88543  0.56757  0.83678
    532   2.57462  4.69054  3.34303  2.81321  3.62016  3.28400  3.92666  3.42483  2.79598  3.08227  3.92847  3.26567  4.00030  3.01989  3.09597  1.91236  1.54941  3.11804  5.37621  4.09258    825 t x - -
          2.68618  4.42225  2.77519  2.73123  3.46354  2.40513  3.72494  3.29354  2.67741  2.69355  4.24690  2.90347  2.73739  3.18146  2.89801  2.37887  2.77519  2.98518  4.58477  3.61503
          0.02817  4.57349  4.04789  0.61958  0.77255  0.51383  0.91181
    533   2.72150  5.16829  2.69668  2.46356  4.47772  1.93424  3.58323  3.93894  2.47899  3.34467  3.82322  2.16756  3.92314  2.68284  2.84186  2.67505  2.90111  3.54043  5.62446  4.23574    826 g x - -
          2.68618  4.42225  2.77519  2.73123  3.46354  2.40513  3.72494  3.29354  2.67741  2.69355  4.24690  2.90347  2.73739  3.18146  2.89801  2.37887  2.77519  2.98518  4.58477  3.61503
          0.02267  4.60642  4.38819  0.61958  0.77255  0.55190  0.85768
    534   2.61479  5.15056  2.95418  2.42618  4.45885  3.52783  3.60437  3.53081  1.91793  3.43873  4.20254  2.88897  3.92061  2.82816  2.57019  2.26116  2.07241  3.52159  5.60522  4.22170    827 k x - -
          2.68618  4.42225  2.77519  2.73123  3.46354  2.40513  3.72494  3.29354  2.67741  2.69355  4.24690  2.90347  2.73739  3.18146  2.89801  2.37887  2.77519  2.98518  4.58477  3.61503
          0.01488  4.61088  5.33323  0.61958  0.77255  0.55761  0.84997
    535   2.72657  4.38687  4.58172  4.02869  3.63076  4.10942  4.58321  1.69843  3.91083  2.54845  3.57252  4.19443  4.50956  4.13981  4.08449  3.21843  1.90902  1.34068  5.23730  4.03999    828 v x - -
          2.68618  4.42225  2.77519  2.73123  3.46354  2.40513  3.72494  3.29354  2.67741  2.69355  4.24690  2.90347  2.73739  3.18146  2.89801  2.37887  2.77519  2.98518  4.58477  3.61503
          0.01477  4.61840  5.34074  0.61958  0.77255  0.56757  0.83678
    536   3.26804  5.62293  2.74049  0.68245  4.89171  3.65901  4.10863  4.34007  2.83710  3.49567  4.81005  3.17302  4.23538  3.27926  3.35121  3.20671  3.54397  3.98992  6.08038  4.67138    829 E x - -
          2.68618  4.42225  2.77519  2.73123  3.46354  2.40513  3.72494  3.29354  2.67741  2.69355  4.24690  2.90347  2.73739  3.18146  2.89801  2.37887  2.77519  2.98518  4.58477  3.61503
          0.01477  4.61840  5.34074  0.61958  0.77255  0.56757  0.83678
    537   3.49413  4.72191  5.48608  4.98094  3.50477  5.00859  5.57190  1.61979  4.89429  2.16368  3.66990  5.13496  5.23405  5.08308  5.02317  4.40582  3.74414  0.70958  5.90757  4.71827    830 v x - -
          2.68618  4.42225  2.77519  2.73123  3.46354  2.40513  3.72494  3.29354  2.67741  2.69355  4.24690  2.90347  2.73739  3.18146  2.89801  2.37887  2.77519  2.98518  4.58477  3.61503
          0.01477  4.61840  5.34074  0.61958  0.77255  0.56757  0.83678
    538   2.94581  5.02543  3.27063  2.55232  3.95955  3.71477  1.25670  3.65916  2.57709  3.07733  4.11171  3.26122  4.11677  2.99627  2.84567  2.99279  3.16772  3.36900  5.30438  3.25955    831 h x - -
          2.68618  4.42225  2.77519  2.73123  3.46354  2.40513  3.72494  3.29354  2.67741  2.69355  4.24690  2.90347  2.73739  3.18146  2.89801  2.37887  2.77519  2.98518  4.58477  3.61503
          0.01501  4.60222  5.32456  0.61958  0.77255  0.56757  0.83678
    539   3.01794  4.46074  4.71640  4.16350  3.69897  4.29069  4.73361  1.77352  3.99846  2.51487  3.60470  4.34511  4.65288  4.27056  3.50139  3.62591  3.04940  0.88936  5.36960  4.17086    832 v x - -
          2.68618  4.42225  2.77519  2.73123  3.46354  2.40513  3.72494  3.29354  2.67741  2.69355  4.24690  2.90347  2.73739  3.18146  2.89801  2.37887  2.77519  2.98518  4.58477  3.61503
          0.01501  4.60222  5.32456  0.61958  0.77255  0.56757  0.83678
    540   1.84057  4.51513  3.51792  2.95372  3.66499  3.68356  3.30755  2.92974  2.91241  2.51940  2.43441  2.86871  4.06717  3.22814  3.28796  2.92264  2.38645  2.79475  5.09129  3.84520    833 a x - -
          2.68618  4.42225  2.77519  2.73123  3.46354  2.40513  3.72494  3.29354  2.67741  2.69355  4.24690  2.90347  2.73739  3.18146  2.89801  2.37887  2.77519  2.98518  4.58477  3.61503
          0.04457  4.60222  3.39423  0.61958  0.77255  0.56757  0.83678
    541   2.50457  5.14420  3.00386  2.29659  4.45762  3.29206  3.20726  3.91817  2.07129  3.43529  4.19673  2.99204  3.90255  2.80883  2.74051  1.82890  2.62347  3.41106  5.59765  4.21172    834 s x - -
          2.68618  4.42225  2.77519  2.73123  3.46354  2.40513  3.72494  3.29354  2.67741  2.69355  4.24690  2.90347  2.73739  3.18146  2.89801  2.37887  2.77519  2.98518  4.58477  3.61503
          0.01573  4.55615  5.27849  0.61958  0.77255  0.61645  0.77622
    542   2.69444  4.97555  3.01680  2.48271  4.25033  2.19969  3.70606  3.68493  2.48041  3.16100  4.05395  2.71031  2.89625  2.21680  2.94679  2.70610  2.92942  3.13435  5.46959  3.74449    835 g x - -
          2.68618  4.42225  2.77519  2.73123  3.46354  2.40513  3.72494  3.29354  2.67741  2.69355  4.24690  2.90347  2.73739  3.18146  2.89801  2.37887  2.77519  2.98518  4.58477  3.61503
          0.04178  4.43677  3.53743  0.61958  0.77255  0.53178  0.88566
    543   2.53640  4.57293  3.30820  2.74555  3.57920  2.75894  3.60592  3.11991  2.61692  2.23660  3.66537  3.21279  3.96396  2.70036  2.74716  2.73009  2.66185  2.86525  3.45534  3.58985    836 l x - -
          2.68618  4.42225  2.77519  2.73123  3.46354  2.40513  3.72494  3.29354  2.67741  2.69355  4.24690  2.90347  2.73739  3.18146  2.89801  2.37887  2.77519  2.98518  4.58477  3.61503
          0.03576  4.41528  3.77085  0.61958  0.77255  0.60152  0.79402
    544   2.49937  4.86607  2.82051  2.11878  3.38996  2.62566  3.66454  3.42371  2.33245  3.12798  3.93484  2.90253  3.85212  2.80895  2.92568  2.64070  2.86925  3.04109  5.36323  3.34821    837 e x - -
          2.68618  4.42225  2.77519  2.73123  3.46354  2.40513  3.72494  3.29354  2.67741  2.69355  4.24690  2.90347  2.73739  3.18146  2.89801  2.37887  2.77519  2.98518  4.58477  3.61503
          0.23282  4.29069  1.63986  0.61958  0.77255  0.62526  0.76599
    545   2.03031  4.22990  3.55520  2.89197  3.33525  3.57544  3.46854  2.44080  2.91631  2.37723  3.33664  3.35797  3.95307  3.21351  3.23697  2.74469  2.80355  2.49788  3.53532  3.32482    838 a x - -
          2.68618  4.42225  2.77519  2.73123  3.46354  2.40513  3.72494  3.29354  2.67741  2.69355  4.24690  2.90347  2.73739  3.18146  2.89801  2.37887  2.77519  2.98518  4.58477  3.61503
          0.04630  4.07569  3.56628  0.61958  0.77255  0.82907  0.57350
    546   2.51919  4.52745  2.54184  2.51643  3.87648  3.27500  3.73462  3.21094  2.63745  2.93236  3.79743  2.84468  3.78410  2.94927  3.06664  2.31318  2.81350  2.15930  5.23296  3.92761    839 v x - -
          2.68600  4.41813  2.77381  2.73243  3.46217  2.40597  3.72766  3.29277  2.67920  2.69262  4.24519  2.90209  2.73883  3.18173  2.89636  2.37807  2.77693  2.98491  4.57831  3.61766
          0.51184  0.91477        *  3.84593  0.02160  0.00000        *
//
