# Supplementary material for: Remote homology clustering identifies lowly conserved families of effector proteins in plant-pathogenic fungi
Source: Microb Genom. 2021 Sep 1;7(9):000637. doi: 10.1099/mgen.0.000637 (PMC8715435; doi:10.1099/mgen.0.000637)
Supplement: Supplementary material 16 [file mgen-7-0637-s0016.zip › hmms/markov-PC_021PXP.hmm]

HMMER3/f [3.3 | Nov 2019]
NAME  markov-PC_021PXP
LENG  577
ALPH  amino
RF    yes
MM    no
CONS  yes
CS    no
MAP   yes
DATE  Thu Jul 23 07:20:48 2020
NSEQ  2
EFFN  0.597656
CKSUM 1188144832
STATS LOCAL MSV      -11.8180  0.69736
STATS LOCAL VITERBI  -12.9791  0.69736
STATS LOCAL FORWARD   -6.3501  0.69736
HMM          A        C        D        E        F        G        H        I        K        L        M        N        P        Q        R        S        T        V        W        Y   
            m->m     m->i     m->d     i->m     i->i     d->m     d->d
  COMPO   2.66820  4.37455  2.91342  2.62836  3.18914  3.04593  3.64750  2.75096  2.55958  2.35323  3.66533  2.97750  3.48328  3.04142  3.03347  2.57049  2.91052  2.73469  4.85169  3.39180
          2.68618  4.42225  2.77519  2.73123  3.46354  2.40513  3.72494  3.29354  2.67741  2.69355  4.24690  2.90347  2.73739  3.18146  2.89801  2.37887  2.77519  2.98518  4.58477  3.61503
          0.02925  3.94239  4.66474  0.61958  0.77255  0.00000        *
      1   3.02482  4.56274  4.12468  3.72363  3.23929  3.88632  4.44261  2.42191  3.48781  1.82368  1.25014  3.99243  4.34752  3.86522  3.68488  3.38112  3.33160  2.43608  5.08930  3.85710      1 m x - -
          2.68618  4.42225  2.77519  2.73123  3.46354  2.40513  3.72494  3.29354  2.67741  2.69355  4.24690  2.90347  2.73739  3.18146  2.89801  2.37887  2.77519  2.98518  4.58477  3.61503
          0.02925  3.94239  4.66474  0.61958  0.77255  0.48576  0.95510
      2   2.34998  4.27124  3.26776  3.08687  4.14616  2.99985  4.19475  3.67827  3.16535  3.39315  4.31348  3.30041  3.74444  3.50923  3.44916  0.99035  2.83537  3.19807  5.51309  4.23008      2 s x - -
          2.68618  4.42225  2.77519  2.73123  3.46354  2.40513  3.72494  3.29354  2.67741  2.69355  4.24690  2.90347  2.73739  3.18146  2.89801  2.37887  2.77519  2.98518  4.58477  3.61503
          0.02925  3.94239  4.66474  0.61958  0.77255  0.48576  0.95510
      3   2.77454  4.95411  2.67204  2.41700  3.86814  3.34585  2.20865  3.76241  2.47579  3.30874  4.18285  1.94979  3.86533  2.90165  2.85697  2.77665  3.04534  3.41866  5.22121  3.74941      3 n x - -
          2.68618  4.42225  2.77519  2.73123  3.46354  2.40513  3.72494  3.29354  2.67741  2.69355  4.24690  2.90347  2.73739  3.18146  2.89801  2.37887  2.77519  2.98518  4.58477  3.61503
          0.02925  3.94239  4.66474  0.61958  0.77255  0.48576  0.95510
      4   3.11496  4.79305  3.58039  3.17840  2.31961  3.84080  2.01100  3.40744  3.01593  2.86815  3.94369  3.46530  4.23629  3.37966  3.29141  3.18722  3.34826  3.21219  3.95029  1.54679      4 y x - -
          2.68618  4.42225  2.77519  2.73123  3.46354  2.40513  3.72494  3.29354  2.67741  2.69355  4.24690  2.90347  2.73739  3.18146  2.89801  2.37887  2.77519  2.98518  4.58477  3.61503
          0.02925  3.94239  4.66474  0.61958  0.77255  0.48576  0.95510
      5   3.34783  4.72915  4.33452  4.06244  0.90392  4.02095  3.90910  2.86306  3.96774  2.21709  3.58299  4.09821  4.47809  4.11650  4.07020  3.61408  3.64905  2.85886  4.13773  2.49610      5 f x - -
          2.68618  4.42225  2.77519  2.73123  3.46354  2.40513  3.72494  3.29354  2.67741  2.69355  4.24690  2.90347  2.73739  3.18146  2.89801  2.37887  2.77519  2.98518  4.58477  3.61503
          0.02925  3.94239  4.66474  0.61958  0.77255  0.48576  0.95510
      6   2.75320  4.52163  3.44128  3.34960  4.49048  0.62894  4.46554  4.10716  3.54038  3.75251  4.72888  3.60556  3.91501  3.85901  3.76869  2.92713  3.23987  3.62199  5.56710  4.59476      6 G x - -
          2.68618  4.42225  2.77519  2.73123  3.46354  2.40513  3.72494  3.29354  2.67741  2.69355  4.24690  2.90347  2.73739  3.18146  2.89801  2.37887  2.77519  2.98518  4.58477  3.61503
          0.02925  3.94239  4.66474  0.61958  0.77255  0.48576  0.95510
      7   3.24208  4.61035  4.57252  4.08749  1.75274  4.31539  4.23091  2.35331  3.94337  1.21420  3.02132  4.24467  4.58512  4.07454  4.07629  3.67877  3.47611  2.43774  4.50397  3.00743      7 l x - -
          2.68618  4.42225  2.77519  2.73123  3.46354  2.40513  3.72494  3.29354  2.67741  2.69355  4.24690  2.90347  2.73739  3.18146  2.89801  2.37887  2.77519  2.98518  4.58477  3.61503
          0.02925  3.94239  4.66474  0.61958  0.77255  0.48576  0.95510
      8   3.08482  4.91887  3.58264  3.07930  4.29118  3.55928  3.87578  3.83780  2.26680  3.34104  4.33948  3.43366  4.05853  3.09271  0.87676  3.16566  3.34606  3.55875  5.34593  4.20344      8 r x - -
          2.68618  4.42225  2.77519  2.73123  3.46354  2.40513  3.72494  3.29354  2.67741  2.69355  4.24690  2.90347  2.73739  3.18146  2.89801  2.37887  2.77519  2.98518  4.58477  3.61503
          0.02925  3.94239  4.66474  0.61958  0.77255  0.48576  0.95510
      9   3.03631  5.00253  3.21694  2.82552  4.40493  3.51809  3.79858  3.83861  0.94655  3.38853  4.34638  3.24686  4.01363  2.98621  2.44590  3.07380  3.28446  3.54251  5.43100  4.25388      9 k x - -
          2.68618  4.42225  2.77519  2.73123  3.46354  2.40513  3.72494  3.29354  2.67741  2.69355  4.24690  2.90347  2.73739  3.18146  2.89801  2.37887  2.77519  2.98518  4.58477  3.61503
          0.02925  3.94239  4.66474  0.61958  0.77255  0.48576  0.95510
     10   3.08559  4.48515  4.43448  4.05306  3.42166  4.14154  4.76836  0.99536  3.88254  1.99362  3.34636  4.28861  4.56620  4.22374  4.07113  3.64374  3.38359  1.84951  5.32681  4.07101     10 i x - -
          2.68618  4.42225  2.77519  2.73123  3.46354  2.40513  3.72494  3.29354  2.67741  2.69355  4.24690  2.90347  2.73739  3.18146  2.89801  2.37887  2.77519  2.98518  4.58477  3.61503
          0.02925  3.94239  4.66474  0.61958  0.77255  0.48576  0.95510
     11   3.03631  5.00253  3.21694  2.82552  4.40493  3.51809  3.79858  3.83861  0.94655  3.38853  4.34638  3.24686  4.01363  2.98621  2.44590  3.07380  3.28446  3.54251  5.43100  4.25388     11 k x - -
          2.68618  4.42225  2.77519  2.73123  3.46354  2.40513  3.72494  3.29354  2.67741  2.69355  4.24690  2.90347  2.73739  3.18146  2.89801  2.37887  2.77519  2.98518  4.58477  3.61503
          0.02925  3.94239  4.66474  0.61958  0.77255  0.48576  0.95510
     12   3.23392  4.67554  4.30164  3.94194  3.16289  4.07076  4.57574  2.37092  3.70900  0.79371  3.16427  4.21063  4.49419  4.06060  3.87358  3.64996  3.52505  2.42638  5.06741  3.80683     12 l x - -
          2.68618  4.42225  2.77519  2.73123  3.46354  2.40513  3.72494  3.29354  2.67741  2.69355  4.24690  2.90347  2.73739  3.18146  2.89801  2.37887  2.77519  2.98518  4.58477  3.61503
          0.02925  3.94239  4.66474  0.61958  0.77255  0.48576  0.95510
     13   3.23392  4.67554  4.30164  3.94194  3.16289  4.07076  4.57574  2.37092  3.70900  0.79371  3.16427  4.21063  4.49419  4.06060  3.87358  3.64996  3.52505  2.42638  5.06741  3.80683     13 l x - -
          2.68618  4.42225  2.77519  2.73123  3.46354  2.40513  3.72494  3.29354  2.67741  2.69355  4.24690  2.90347  2.73739  3.18146  2.89801  2.37887  2.77519  2.98518  4.58477  3.61503
          0.02925  3.94239  4.66474  0.61958  0.77255  0.48576  0.95510
     14   3.08559  4.48515  4.43448  4.05306  3.42166  4.14154  4.76836  0.99536  3.88254  1.99362  3.34636  4.28861  4.56620  4.22374  4.07113  3.64374  3.38359  1.84951  5.32681  4.07101     14 i x - -
          2.68618  4.42225  2.77519  2.73123  3.46354  2.40513  3.72494  3.29354  2.67741  2.69355  4.24690  2.90347  2.73739  3.18146  2.89801  2.37887  2.77519  2.98518  4.58477  3.61503
          0.02925  3.94239  4.66474  0.61958  0.77255  0.48576  0.95510
     15   3.24208  4.61035  4.57252  4.08749  1.75274  4.31539  4.23091  2.35331  3.94337  1.21420  3.02132  4.24467  4.58512  4.07454  4.07629  3.67877  3.47611  2.43774  4.50397  3.00743     15 l x - -
          2.68618  4.42225  2.77519  2.73123  3.46354  2.40513  3.72494  3.29354  2.67741  2.69355  4.24690  2.90347  2.73739  3.18146  2.89801  2.37887  2.77519  2.98518  4.58477  3.61503
          0.02925  3.94239  4.66474  0.61958  0.77255  0.48576  0.95510
     16   3.23392  4.67554  4.30164  3.94194  3.16289  4.07076  4.57574  2.37092  3.70900  0.79371  3.16427  4.21063  4.49419  4.06060  3.87358  3.64996  3.52505  2.42638  5.06741  3.80683     16 l x - -
          2.68618  4.42225  2.77519  2.73123  3.46354  2.40513  3.72494  3.29354  2.67741  2.69355  4.24690  2.90347  2.73739  3.18146  2.89801  2.37887  2.77519  2.98518  4.58477  3.61503
          0.02925  3.94239  4.66474  0.61958  0.77255  0.48576  0.95510
     17   3.09374  4.46192  4.56858  4.05972  1.92834  4.24979  4.37595  1.55026  3.93204  1.72744  3.07584  4.23592  4.54293  4.09176  4.07834  3.60251  3.33580  2.11237  4.72982  3.31845     17 i x - -
          2.68618  4.42225  2.77519  2.73123  3.46354  2.40513  3.72494  3.29354  2.67741  2.69355  4.24690  2.90347  2.73739  3.18146  2.89801  2.37887  2.77519  2.98518  4.58477  3.61503
          0.02925  3.94239  4.66474  0.61958  0.77255  0.48576  0.95510
     18   3.23392  4.67554  4.30164  3.94194  3.16289  4.07076  4.57574  2.37092  3.70900  0.79371  3.16427  4.21063  4.49419  4.06060  3.87358  3.64996  3.52505  2.42638  5.06741  3.80683     18 l x - -
          2.68618  4.42225  2.77519  2.73123  3.46354  2.40513  3.72494  3.29354  2.67741  2.69355  4.24690  2.90347  2.73739  3.18146  2.89801  2.37887  2.77519  2.98518  4.58477  3.61503
          0.02925  3.94239  4.66474  0.61958  0.77255  0.48576  0.95510
     19   2.93690  4.92444  2.94980  2.70568  4.10223  3.41258  3.86459  3.74375  2.52167  3.23916  4.26512  3.16601  3.96708  1.11475  2.80445  2.98173  3.23385  3.46910  5.36191  4.06030     19 q x - -
          2.68618  4.42225  2.77519  2.73123  3.46354  2.40513  3.72494  3.29354  2.67741  2.69355  4.24690  2.90347  2.73739  3.18146  2.89801  2.37887  2.77519  2.98518  4.58477  3.61503
          0.02925  3.94239  4.66474  0.61958  0.77255  0.48576  0.95510
     20   3.03937  4.45235  4.47591  3.97466  3.28507  4.20449  4.66612  1.96970  3.81237  1.35258  3.15011  4.23298  4.54729  4.08974  4.01669  3.57960  3.30687  1.43648  5.22273  4.01773     20 l x - -
          2.68618  4.42225  2.77519  2.73123  3.46354  2.40513  3.72494  3.29354  2.67741  2.69355  4.24690  2.90347  2.73739  3.18146  2.89801  2.37887  2.77519  2.98518  4.58477  3.61503
          0.02925  3.94239  4.66474  0.61958  0.77255  0.48576  0.95510
     21   2.87214  5.02509  3.02503  2.57345  4.18206  3.50073  2.23337  3.77725  1.58375  3.28749  4.15339  3.04117  3.92795  2.78614  2.38482  2.87459  3.08440  3.45609  5.31841  3.99602     21 k x - -
          2.68618  4.42225  2.77519  2.73123  3.46354  2.40513  3.72494  3.29354  2.67741  2.69355  4.24690  2.90347  2.73739  3.18146  2.89801  2.37887  2.77519  2.98518  4.58477  3.61503
          0.02925  3.94239  4.66474  0.61958  0.77255  0.48576  0.95510
     22   2.75320  4.52163  3.44128  3.34960  4.49048  0.62894  4.46554  4.10716  3.54038  3.75251  4.72888  3.60556  3.91501  3.85901  3.76869  2.92713  3.23987  3.62199  5.56710  4.59476     22 G x - -
          2.68618  4.42225  2.77519  2.73123  3.46354  2.40513  3.72494  3.29354  2.67741  2.69355  4.24690  2.90347  2.73739  3.18146  2.89801  2.37887  2.77519  2.98518  4.58477  3.61503
          0.02925  3.94239  4.66474  0.61958  0.77255  0.48576  0.95510
     23   2.34998  4.27124  3.26776  3.08687  4.14616  2.99985  4.19475  3.67827  3.16535  3.39315  4.31348  3.30041  3.74444  3.50923  3.44916  0.99035  2.83537  3.19807  5.51309  4.23008     23 s x - -
          2.68618  4.42225  2.77519  2.73123  3.46354  2.40513  3.72494  3.29354  2.67741  2.69355  4.24690  2.90347  2.73739  3.18146  2.89801  2.37887  2.77519  2.98518  4.58477  3.61503
          0.02925  3.94239  4.66474  0.61958  0.77255  0.48576  0.95510
     24   2.93690  4.92444  2.94980  2.70568  4.10223  3.41258  3.86459  3.74375  2.52167  3.23916  4.26512  3.16601  3.96708  1.11475  2.80445  2.98173  3.23385  3.46910  5.36191  4.06030     24 q x - -
          2.68618  4.42225  2.77519  2.73123  3.46354  2.40513  3.72494  3.29354  2.67741  2.69355  4.24690  2.90347  2.73739  3.18146  2.89801  2.37887  2.77519  2.98518  4.58477  3.61503
          0.02925  3.94239  4.66474  0.61958  0.77255  0.48576  0.95510
     25   2.66704  0.80904  4.20229  3.95793  3.93331  3.27515  4.58964  3.08886  3.78525  3.00117  4.12478  3.92627  3.98762  4.12850  3.89722  2.93881  3.13968  2.82871  5.33462  4.22048     25 c x - -
          2.68618  4.42225  2.77519  2.73123  3.46354  2.40513  3.72494  3.29354  2.67741  2.69355  4.24690  2.90347  2.73739  3.18146  2.89801  2.37887  2.77519  2.98518  4.58477  3.61503
          0.02925  3.94239  4.66474  0.61958  0.77255  0.48576  0.95510
     26   1.84553  4.28826  3.71187  3.24262  3.49002  3.48517  4.12242  2.53769  3.12485  2.27655  2.12593  3.53005  4.01012  3.46707  3.40882  2.85500  2.91363  2.38030  5.10985  3.89156     26 a x - -
          2.68618  4.42225  2.77519  2.73123  3.46354  2.40513  3.72494  3.29354  2.67741  2.69355  4.24690  2.90347  2.73739  3.18146  2.89801  2.37887  2.77519  2.98518  4.58477  3.61503
          0.02925  3.94239  4.66474  0.61958  0.77255  0.48576  0.95510
     27   2.86504  4.40520  3.92729  3.41466  2.74901  3.84205  3.86938  2.61564  3.24493  2.10435  2.12961  3.67715  4.20866  3.54600  3.47996  3.15752  3.10477  2.52947  4.41286  1.96603     27 y x - -
          2.68618  4.42225  2.77519  2.73123  3.46354  2.40513  3.72494  3.29354  2.67741  2.69355  4.24690  2.90347  2.73739  3.18146  2.89801  2.37887  2.77519  2.98518  4.58477  3.61503
          0.02925  3.94239  4.66474  0.61958  0.77255  0.48576  0.95510
     28   2.62628  4.61551  3.25998  2.75451  4.08149  3.36225  3.75213  3.41879  2.33385  3.06473  3.96044  3.15201  3.86692  2.94281  1.85649  2.72862  1.96222  3.10433  5.31696  4.06978     28 r x - -
          2.68618  4.42225  2.77519  2.73123  3.46354  2.40513  3.72494  3.29354  2.67741  2.69355  4.24690  2.90347  2.73739  3.18146  2.89801  2.37887  2.77519  2.98518  4.58477  3.61503
          0.02925  3.94239  4.66474  0.61958  0.77255  0.48576  0.95510
     29   2.77634  5.03480  2.58586  2.35025  4.32576  3.31304  3.68713  3.86788  2.41177  3.40633  4.26058  1.96778  3.84323  1.93275  2.79267  2.76026  3.04731  3.50057  5.51957  4.14180     29 q x - -
          2.68561  4.42254  2.77502  2.73107  3.46290  2.40509  3.72403  3.29383  2.67770  2.69384  4.24719  2.90376  2.73769  3.18175  2.89777  2.37916  2.77549  2.98432  4.58506  3.61532
          0.26454  1.50051  4.66474  1.97046  0.15012  0.48576  0.95510
     30   2.24785  4.21645  3.16529  2.95870  4.33156  1.70575  4.14394  3.80121  3.11803  3.46912  4.29743  3.19408  3.67260  3.40474  3.45209  1.55052  2.73213  3.23586  5.64959  4.40773     40 s x - -
          2.68618  4.42225  2.77519  2.73123  3.46354  2.40513  3.72494  3.29354  2.67741  2.69355  4.24690  2.90347  2.73739  3.18146  2.89801  2.37887  2.77519  2.98518  4.58477  3.61503
          0.02925  3.94239  4.66474  0.61958  0.77255  0.48576  0.95510
     31   2.70444  4.57593  3.31345  2.81963  3.83373  3.51254  3.81648  2.88080  1.81635  2.75688  3.74534  3.23706  3.96286  3.03812  2.77050  2.85506  2.96716  1.92993  5.21978  3.95888     41 k x - -
          2.68618  4.42225  2.77519  2.73123  3.46354  2.40513  3.72494  3.29354  2.67741  2.69355  4.24690  2.90347  2.73739  3.18146  2.89801  2.37887  2.77519  2.98518  4.58477  3.61503
          0.02925  3.94239  4.66474  0.61958  0.77255  0.48576  0.95510
     32   3.08559  4.48515  4.43448  4.05306  3.42166  4.14154  4.76836  0.99536  3.88254  1.99362  3.34636  4.28861  4.56620  4.22374  4.07113  3.64374  3.38359  1.84951  5.32681  4.07101     42 i x - -
          2.68618  4.42225  2.77519  2.73123  3.46354  2.40513  3.72494  3.29354  2.67741  2.69355  4.24690  2.90347  2.73739  3.18146  2.89801  2.37887  2.77519  2.98518  4.58477  3.61503
          0.02925  3.94239  4.66474  0.61958  0.77255  0.48576  0.95510
     33   2.31730  4.29507  3.13425  2.86273  4.20765  3.00994  4.03199  3.65979  2.94425  3.32546  4.17502  3.16052  1.96536  3.27567  3.29266  1.63334  2.76293  3.17682  5.53330  4.26558     43 s x - -
          2.68618  4.42225  2.77519  2.73123  3.46354  2.40513  3.72494  3.29354  2.67741  2.69355  4.24690  2.90347  2.73739  3.18146  2.89801  2.37887  2.77519  2.98518  4.58477  3.61503
          0.02925  3.94239  4.66474  0.61958  0.77255  0.48576  0.95510
     34   2.66139  4.77640  2.74291  2.49400  4.27721  1.99265  3.78607  3.76583  2.55166  3.34561  4.20908  2.97284  3.82237  1.87545  2.92326  2.70694  2.98513  3.38222  5.49946  4.18319     44 q x - -
          2.68618  4.42225  2.77519  2.73123  3.46354  2.40513  3.72494  3.29354  2.67741  2.69355  4.24690  2.90347  2.73739  3.18146  2.89801  2.37887  2.77519  2.98518  4.58477  3.61503
          0.02925  3.94239  4.66474  0.61958  0.77255  0.48576  0.95510
     35   1.45831  4.13693  3.39061  3.11285  4.21243  2.92495  4.18137  3.55617  3.16001  3.30809  4.16352  3.27265  3.67022  3.46068  3.46503  1.56734  2.68719  3.05742  5.57844  4.35425     45 a x - -
          2.68618  4.42225  2.77519  2.73123  3.46354  2.40513  3.72494  3.29354  2.67741  2.69355  4.24690  2.90347  2.73739  3.18146  2.89801  2.37887  2.77519  2.98518  4.58477  3.61503
          0.02925  3.94239  4.66474  0.61958  0.77255  0.48576  0.95510
     36   2.81332  4.68403  3.35799  2.83635  3.74820  3.59544  3.77201  3.02341  1.75709  1.87458  3.70153  3.25601  4.00549  2.99539  2.62786  2.94222  3.04351  2.84395  5.15106  3.88264     46 k x - -
          2.68618  4.42225  2.77519  2.73123  3.46354  2.40513  3.72494  3.29354  2.67741  2.69355  4.24690  2.90347  2.73739  3.18146  2.89801  2.37887  2.77519  2.98518  4.58477  3.61503
          0.02925  3.94239  4.66474  0.61958  0.77255  0.48576  0.95510
     37   2.53888  4.33168  3.45227  3.03970  3.52858  3.36242  3.97726  2.83772  2.93326  1.78556  3.60799  3.35929  3.91801  3.31456  3.23413  1.89632  2.88126  2.62351  5.06017  3.74704     47 l x - -
          2.68618  4.42225  2.77519  2.73123  3.46354  2.40513  3.72494  3.29354  2.67741  2.69355  4.24690  2.90347  2.73739  3.18146  2.89801  2.37887  2.77519  2.98518  4.58477  3.61503
          0.02925  3.94239  4.66474  0.61958  0.77255  0.48576  0.95510
     38   2.34998  4.27124  3.26776  3.08687  4.14616  2.99985  4.19475  3.67827  3.16535  3.39315  4.31348  3.30041  3.74444  3.50923  3.44916  0.99035  2.83537  3.19807  5.51309  4.23008     48 s x - -
          2.68618  4.42225  2.77519  2.73123  3.46354  2.40513  3.72494  3.29354  2.67741  2.69355  4.24690  2.90347  2.73739  3.18146  2.89801  2.37887  2.77519  2.98518  4.58477  3.61503
          0.02925  3.94239  4.66474  0.61958  0.77255  0.48576  0.95510
     39   2.34998  4.27124  3.26776  3.08687  4.14616  2.99985  4.19475  3.67827  3.16535  3.39315  4.31348  3.30041  3.74444  3.50923  3.44916  0.99035  2.83537  3.19807  5.51309  4.23008     49 s x - -
          2.68618  4.42225  2.77519  2.73123  3.46354  2.40513  3.72494  3.29354  2.67741  2.69355  4.24690  2.90347  2.73739  3.18146  2.89801  2.37887  2.77519  2.98518  4.58477  3.61503
          0.02925  3.94239  4.66474  0.61958  0.77255  0.48576  0.95510
     40   2.86282  5.31769  1.54537  2.12741  4.63756  3.19517  3.75385  4.18941  2.75571  3.72011  4.57424  1.80927  3.81527  2.92815  3.32308  2.77936  3.16506  3.76735  5.85124  4.36962     50 d x - -
          2.68618  4.42225  2.77519  2.73123  3.46354  2.40513  3.72494  3.29354  2.67741  2.69355  4.24690  2.90347  2.73739  3.18146  2.89801  2.37887  2.77519  2.98518  4.58477  3.61503
          0.02925  3.94239  4.66474  0.61958  0.77255  0.48576  0.95510
     41   2.68552  4.80773  2.81654  2.50211  4.19185  3.31139  3.73786  3.66897  2.45754  3.23300  4.11520  2.98503  2.20994  1.92099  2.81735  2.72622  2.97879  3.32437  5.42607  4.10819     51 q x - -
          2.68618  4.42225  2.77519  2.73123  3.46354  2.40513  3.72494  3.29354  2.67741  2.69355  4.24690  2.90347  2.73739  3.18146  2.89801  2.37887  2.77519  2.98518  4.58477  3.61503
          0.02925  3.94239  4.66474  0.61958  0.77255  0.48576  0.95510
     42   3.02482  4.56274  4.12468  3.72363  3.23929  3.88632  4.44261  2.42191  3.48781  1.82368  1.25014  3.99243  4.34752  3.86522  3.68488  3.38112  3.33160  2.43608  5.08930  3.85710     52 m x - -
          2.68618  4.42225  2.77519  2.73123  3.46354  2.40513  3.72494  3.29354  2.67741  2.69355  4.24690  2.90347  2.73739  3.18146  2.89801  2.37887  2.77519  2.98518  4.58477  3.61503
          0.02925  3.94239  4.66474  0.61958  0.77255  0.48576  0.95510
     43   1.86140  4.80059  2.62175  1.71582  4.25627  3.24834  3.77514  3.56611  2.62850  3.25955  4.13944  2.90944  3.81481  2.95843  3.06201  2.69329  2.96762  3.22648  5.53285  4.19201     53 e x - -
          2.68618  4.42225  2.77519  2.73123  3.46354  2.40513  3.72494  3.29354  2.67741  2.69355  4.24690  2.90347  2.73739  3.18146  2.89801  2.37887  2.77519  2.98518  4.58477  3.61503
          0.02925  3.94239  4.66474  0.61958  0.77255  0.48576  0.95510
     44   2.81456  4.69538  3.34985  2.82643  3.76692  3.59194  3.76453  3.04489  1.72701  1.91035  3.71793  3.24766  4.00193  2.98419  2.61238  2.93840  3.04400  2.86164  5.15920  3.89025     54 k x - -
          2.68618  4.42225  2.77519  2.73123  3.46354  2.40513  3.72494  3.29354  2.67741  2.69355  4.24690  2.90347  2.73739  3.18146  2.89801  2.37887  2.77519  2.98518  4.58477  3.61503
          0.02925  3.94239  4.66474  0.61958  0.77255  0.48576  0.95510
     45   2.34998  4.27124  3.26776  3.08687  4.14616  2.99985  4.19475  3.67827  3.16535  3.39315  4.31348  3.30041  3.74444  3.50923  3.44916  0.99035  2.83537  3.19807  5.51309  4.23008     55 s x - -
          2.68618  4.42225  2.77519  2.73123  3.46354  2.40513  3.72494  3.29354  2.67741  2.69355  4.24690  2.90347  2.73739  3.18146  2.89801  2.37887  2.77519  2.98518  4.58477  3.61503
          0.02925  3.94239  4.66474  0.61958  0.77255  0.48576  0.95510
     46   2.85049  5.16752  2.63201  1.71487  4.51207  3.37883  3.64695  3.92789  1.69000  3.44577  4.28951  2.87981  3.86869  2.79248  2.61537  2.80974  3.08529  3.56869  5.57664  4.24916     56 k x - -
          2.68618  4.42225  2.77519  2.73123  3.46354  2.40513  3.72494  3.29354  2.67741  2.69355  4.24690  2.90347  2.73739  3.18146  2.89801  2.37887  2.77519  2.98518  4.58477  3.61503
          0.02925  3.94239  4.66474  0.61958  0.77255  0.48576  0.95510
     47   2.34998  4.27124  3.26776  3.08687  4.14616  2.99985  4.19475  3.67827  3.16535  3.39315  4.31348  3.30041  3.74444  3.50923  3.44916  0.99035  2.83537  3.19807  5.51309  4.23008     57 s x - -
          2.68618  4.42225  2.77519  2.73123  3.46354  2.40513  3.72494  3.29354  2.67741  2.69355  4.24690  2.90347  2.73739  3.18146  2.89801  2.37887  2.77519  2.98518  4.58477  3.61503
          0.02925  3.94239  4.66474  0.61958  0.77255  0.48576  0.95510
     48   3.02482  4.56274  4.12468  3.72363  3.23929  3.88632  4.44261  2.42191  3.48781  1.82368  1.25014  3.99243  4.34752  3.86522  3.68488  3.38112  3.33160  2.43608  5.08930  3.85710     58 m x - -
          2.68618  4.42225  2.77519  2.73123  3.46354  2.40513  3.72494  3.29354  2.67741  2.69355  4.24690  2.90347  2.73739  3.18146  2.89801  2.37887  2.77519  2.98518  4.58477  3.61503
          0.02925  3.94239  4.66474  0.61958  0.77255  0.48576  0.95510
     49   3.06526  5.20361  0.82275  2.37994  4.59014  3.26412  3.99347  4.19434  3.09095  3.79029  4.77006  2.93977  3.92188  3.23284  3.61655  3.01983  3.40537  3.82613  5.74512  4.45168     59 d x - -
          2.68618  4.42225  2.77519  2.73123  3.46354  2.40513  3.72494  3.29354  2.67741  2.69355  4.24690  2.90347  2.73739  3.18146  2.89801  2.37887  2.77519  2.98518  4.58477  3.61503
          0.02925  3.94239  4.66474  0.61958  0.77255  0.48576  0.95510
     50   3.03631  5.00253  3.21694  2.82552  4.40493  3.51809  3.79858  3.83861  0.94655  3.38853  4.34638  3.24686  4.01363  2.98621  2.44590  3.07380  3.28446  3.54251  5.43100  4.25388     60 k x - -
          2.68618  4.42225  2.77519  2.73123  3.46354  2.40513  3.72494  3.29354  2.67741  2.69355  4.24690  2.90347  2.73739  3.18146  2.89801  2.37887  2.77519  2.98518  4.58477  3.61503
          0.02925  3.94239  4.66474  0.61958  0.77255  0.48576  0.95510
     51   2.35105  4.28807  3.25683  2.92791  4.08535  3.07537  4.03050  3.39306  2.92542  3.12674  4.02670  3.21863  2.04198  3.28315  3.25728  2.51358  1.75123  3.00124  5.44654  4.20470     61 t x - -
          2.68618  4.42225  2.77519  2.73123  3.46354  2.40513  3.72494  3.29354  2.67741  2.69355  4.24690  2.90347  2.73739  3.18146  2.89801  2.37887  2.77519  2.98518  4.58477  3.61503
          0.02925  3.94239  4.66474  0.61958  0.77255  0.48576  0.95510
     52   2.66773  4.64934  1.96788  2.56659  3.93488  3.36755  3.86323  2.94873  2.79357  2.90283  3.88415  3.05748  3.89688  3.08231  3.23555  2.77417  2.96575  1.88660  5.36944  4.03203     62 v x - -
          2.68618  4.42225  2.77519  2.73123  3.46354  2.40513  3.72494  3.29354  2.67741  2.69355  4.24690  2.90347  2.73739  3.18146  2.89801  2.37887  2.77519  2.98518  4.58477  3.61503
          0.02925  3.94239  4.66474  0.61958  0.77255  0.48576  0.95510
     53   2.60721  4.59335  3.03738  2.65306  3.77473  3.33258  2.23105  3.36668  2.54683  3.00730  3.90494  3.08796  3.85070  2.99696  2.88920  2.70603  2.00524  3.06069  5.15037  3.78164     63 t x - -
          2.68635  4.42242  2.77443  2.73141  3.46371  2.40530  3.72512  3.29371  2.67758  2.69329  4.24707  2.90364  2.73757  3.18164  2.89818  2.37841  2.77537  2.98478  4.58494  3.61520
          0.26454  1.50051  4.66474  1.51784  0.24742  0.48576  0.95510
     54   2.84041  5.23151  2.31167  1.58036  4.54821  3.24584  3.72026  4.04170  2.59903  3.58515  4.43597  1.87355  3.82686  2.88724  3.07949  2.77710  3.12191  3.65157  5.73401  4.30697     70 e x - -
          2.68618  4.42225  2.77519  2.73123  3.46354  2.40513  3.72494  3.29354  2.67741  2.69355  4.24690  2.90347  2.73739  3.18146  2.89801  2.37887  2.77519  2.98518  4.58477  3.61503
          0.02925  3.94239  4.66474  0.61958  0.77255  0.48576  0.95510
     55   2.86331  4.38671  4.22185  3.88728  3.60152  3.79594  4.67702  2.04812  3.75611  2.27652  3.55621  4.06584  4.35265  4.11094  3.96185  3.30397  3.22321  0.94120  5.39772  4.13362     71 v x - -
          2.68618  4.42225  2.77519  2.73123  3.46354  2.40513  3.72494  3.29354  2.67741  2.69355  4.24690  2.90347  2.73739  3.18146  2.89801  2.37887  2.77519  2.98518  4.58477  3.61503
          0.02925  3.94239  4.66474  0.61958  0.77255  0.48576  0.95510
     56   2.93690  4.92444  2.94980  2.70568  4.10223  3.41258  3.86459  3.74375  2.52167  3.23916  4.26512  3.16601  3.96708  1.11475  2.80445  2.98173  3.23385  3.46910  5.36191  4.06030     72 q x - -
          2.68618  4.42225  2.77519  2.73123  3.46354  2.40513  3.72494  3.29354  2.67741  2.69355  4.24690  2.90347  2.73739  3.18146  2.89801  2.37887  2.77519  2.98518  4.58477  3.61503
          0.02925  3.94239  4.66474  0.61958  0.77255  0.48576  0.95510
     57   0.91754  4.22754  3.53403  3.32871  4.12241  3.05017  4.34243  3.25843  3.34677  3.13680  4.16109  3.46050  3.79602  3.68156  3.59239  2.57730  2.85950  2.90074  5.54260  4.35065     73 a x - -
          2.68618  4.42225  2.77519  2.73123  3.46354  2.40513  3.72494  3.29354  2.67741  2.69355  4.24690  2.90347  2.73739  3.18146  2.89801  2.37887  2.77519  2.98518  4.58477  3.61503
          0.02925  3.94239  4.66474  0.61958  0.77255  0.48576  0.95510
     58   1.83829  4.66941  3.02935  2.63038  4.16952  3.31851  3.75461  3.47426  1.75363  3.15048  4.03109  3.06731  3.84366  2.93650  2.71671  2.70359  2.92784  3.14382  5.39899  4.12745     74 k x - -
          2.68618  4.42225  2.77519  2.73123  3.46354  2.40513  3.72494  3.29354  2.67741  2.69355  4.24690  2.90347  2.73739  3.18146  2.89801  2.37887  2.77519  2.98518  4.58477  3.61503
          0.02925  3.94239  4.66474  0.61958  0.77255  0.48576  0.95510
     59   2.78193  4.78055  2.74803  2.64062  4.15508  3.23128  3.97831  3.88064  2.88792  3.51963  4.47457  1.04002  3.88663  3.25130  3.24485  2.84653  3.16617  3.49579  5.45299  4.09847     75 n x - -
          2.68618  4.42225  2.77519  2.73123  3.46354  2.40513  3.72494  3.29354  2.67741  2.69355  4.24690  2.90347  2.73739  3.18146  2.89801  2.37887  2.77519  2.98518  4.58477  3.61503
          0.02925  3.94239  4.66474  0.61958  0.77255  0.48576  0.95510
     60   2.67645  4.93725  1.69793  2.27068  4.45059  3.16755  3.78326  3.94078  2.74194  3.53087  4.37354  2.80333  3.78281  2.96281  3.25717  1.79636  3.01192  3.51584  5.70241  4.28845     76 d x - -
          2.68618  4.42225  2.77519  2.73123  3.46354  2.40513  3.72494  3.29354  2.67741  2.69355  4.24690  2.90347  2.73739  3.18146  2.89801  2.37887  2.77519  2.98518  4.58477  3.61503
          0.02925  3.94239  4.66474  0.61958  0.77255  0.48576  0.95510
     61   2.75320  4.52163  3.44128  3.34960  4.49048  0.62894  4.46554  4.10716  3.54038  3.75251  4.72888  3.60556  3.91501  3.85901  3.76869  2.92713  3.23987  3.62199  5.56710  4.59476     77 G x - -
          2.68618  4.42225  2.77519  2.73123  3.46354  2.40513  3.72494  3.29354  2.67741  2.69355  4.24690  2.90347  2.73739  3.18146  2.89801  2.37887  2.77519  2.98518  4.58477  3.61503
          0.02925  3.94239  4.66474  0.61958  0.77255  0.48576  0.95510
     62   2.53888  4.33168  3.45227  3.03970  3.52858  3.36242  3.97726  2.83772  2.93326  1.78556  3.60799  3.35929  3.91801  3.31456  3.23413  1.89632  2.88126  2.62351  5.06017  3.74704     78 l x - -
          2.68618  4.42225  2.77519  2.73123  3.46354  2.40513  3.72494  3.29354  2.67741  2.69355  4.24690  2.90347  2.73739  3.18146  2.89801  2.37887  2.77519  2.98518  4.58477  3.61503
          0.26454  3.94239  1.54630  0.61958  0.77255  0.48576  0.95510
     63   2.48945  4.27169  3.12962  3.01340  4.14198  1.02102  4.13653  3.70904  3.17180  3.38227  4.36288  3.29593  3.65778  3.51018  3.41860  2.65824  2.95877  3.26913  5.27232  4.24102     79 g x - -
          2.68618  4.42225  2.77519  2.73123  3.46354  2.40513  3.72494  3.29354  2.67741  2.69355  4.24690  2.90347  2.73739  3.18146  2.89801  2.37887  2.77519  2.98518  4.58477  3.61503
          0.03686  3.71472  4.43706  0.61958  0.77255  0.66758  0.71939
     64   2.60240  4.58125  2.64388  2.51707  3.92057  3.08520  3.81296  3.60359  2.70719  3.27140  4.23353  1.47371  3.73292  3.09186  3.05083  2.67983  2.98295  3.24215  5.24630  3.88508     80 n x - -
          2.68618  4.42225  2.77519  2.73123  3.46354  2.40513  3.72494  3.29354  2.67741  2.69355  4.24690  2.90347  2.73739  3.18146  2.89801  2.37887  2.77519  2.98518  4.58477  3.61503
          0.03686  3.71472  4.43706  0.61958  0.77255  0.66758  0.71939
     65   2.56522  4.34050  3.15669  2.97917  3.97381  3.03730  4.06415  3.48456  3.02383  3.12662  4.17531  3.29810  1.18239  3.41808  3.28135  2.72959  2.99626  3.14773  5.19796  4.09496     81 p x - -
          2.68618  4.42225  2.77519  2.73123  3.46354  2.40513  3.72494  3.29354  2.67741  2.69355  4.24690  2.90347  2.73739  3.18146  2.89801  2.37887  2.77519  2.98518  4.58477  3.61503
          0.03686  3.71472  4.43706  0.61958  0.77255  0.66758  0.71939
     66   2.34062  4.18256  3.29863  3.05232  3.83909  3.02459  4.08020  2.94777  2.99201  2.81615  3.88383  3.28262  3.71860  3.39707  3.25391  2.54094  1.47269  2.66021  5.29182  4.05795     82 t x - -
          2.68618  4.42225  2.77519  2.73123  3.46354  2.40513  3.72494  3.29354  2.67741  2.69355  4.24690  2.90347  2.73739  3.18146  2.89801  2.37887  2.77519  2.98518  4.58477  3.61503
          0.03686  3.71472  4.43706  0.61958  0.77255  0.66758  0.71939
     67   2.90709  4.38009  4.09412  3.71050  3.27514  3.88059  4.47251  1.30009  3.53456  1.90402  3.24552  3.97789  4.33429  3.90409  3.74941  3.36717  3.21241  1.86649  5.12705  3.84593     83 i x - -
          2.68618  4.42225  2.77519  2.73123  3.46354  2.40513  3.72494  3.29354  2.67741  2.69355  4.24690  2.90347  2.73739  3.18146  2.89801  2.37887  2.77519  2.98518  4.58477  3.61503
          0.03686  3.71472  4.43706  0.61958  0.77255  0.66758  0.71939
     68   2.56522  4.34050  3.15669  2.97917  3.97381  3.03730  4.06415  3.48456  3.02383  3.12662  4.17531  3.29810  1.18239  3.41808  3.28135  2.72959  2.99626  3.14773  5.19796  4.09496     84 p x - -
          2.68618  4.42225  2.77519  2.73123  3.46354  2.40513  3.72494  3.29354  2.67741  2.69355  4.24690  2.90347  2.73739  3.18146  2.89801  2.37887  2.77519  2.98518  4.58477  3.61503
          0.03686  3.71472  4.43706  0.61958  0.77255  0.66758  0.71939
     69   2.48945  4.27169  3.12962  3.01340  4.14198  1.02102  4.13653  3.70904  3.17180  3.38227  4.36288  3.29593  3.65778  3.51018  3.41860  2.65824  2.95877  3.26913  5.27232  4.24102     85 g x - -
          2.68618  4.42225  2.77519  2.73123  3.46354  2.40513  3.72494  3.29354  2.67741  2.69355  4.24690  2.90347  2.73739  3.18146  2.89801  2.37887  2.77519  2.98518  4.58477  3.61503
          0.03686  3.71472  4.43706  0.61958  0.77255  0.66758  0.71939
     70   2.82802  4.88540  2.44511  1.27582  4.21399  3.18003  3.76358  3.63634  2.62474  3.28304  4.27224  2.86565  3.77952  2.98803  3.01059  2.83222  3.13392  3.33973  5.41663  4.14740     86 e x - -
          2.68618  4.42225  2.77519  2.73123  3.46354  2.40513  3.72494  3.29354  2.67741  2.69355  4.24690  2.90347  2.73739  3.18146  2.89801  2.37887  2.77519  2.98518  4.58477  3.61503
          0.03686  3.71472  4.43706  0.61958  0.77255  0.66758  0.71939
     71   2.98298  4.49639  3.93009  3.57744  3.08746  3.77193  4.28279  2.29366  3.34641  1.09922  3.17469  3.86690  4.24020  3.75330  3.54516  3.33561  3.28779  2.28829  4.90143  3.58604     87 l x - -
          2.68618  4.42225  2.77519  2.73123  3.46354  2.40513  3.72494  3.29354  2.67741  2.69355  4.24690  2.90347  2.73739  3.18146  2.89801  2.37887  2.77519  2.98518  4.58477  3.61503
          0.03686  3.71472  4.43706  0.61958  0.77255  0.66758  0.71939
     72   2.82802  4.88540  2.44511  1.27582  4.21399  3.18003  3.76358  3.63634  2.62474  3.28304  4.27224  2.86565  3.77952  2.98803  3.01059  2.83222  3.13392  3.33973  5.41663  4.14740     88 e x - -
          2.68618  4.42225  2.77519  2.73123  3.46354  2.40513  3.72494  3.29354  2.67741  2.69355  4.24690  2.90347  2.73739  3.18146  2.89801  2.37887  2.77519  2.98518  4.58477  3.61503
          0.03686  3.71472  4.43706  0.61958  0.77255  0.66758  0.71939
     73   2.83550  4.77795  3.00077  2.66198  4.12775  3.33422  3.68997  3.54876  1.28037  3.15276  4.13028  3.09079  3.85205  2.89621  2.42945  2.89235  3.10481  3.26798  5.25389  4.04616     89 k x - -
          2.68618  4.42225  2.77519  2.73123  3.46354  2.40513  3.72494  3.29354  2.67741  2.69355  4.24690  2.90347  2.73739  3.18146  2.89801  2.37887  2.77519  2.98518  4.58477  3.61503
          0.03686  3.71472  4.43706  0.61958  0.77255  0.38685  1.13692
     74   2.65995  4.67737  3.13453  2.72790  4.25679  1.90313  3.80333  3.70807  2.41302  3.29256  4.15728  3.13911  3.85672  2.99398  1.74630  2.74338  2.98169  3.33232  5.41544  4.18366     90 r x - -
          2.68618  4.42225  2.77519  2.73123  3.46354  2.40513  3.72494  3.29354  2.67741  2.69355  4.24690  2.90347  2.73739  3.18146  2.89801  2.37887  2.77519  2.98518  4.58477  3.61503
          0.02925  3.94239  4.66474  0.61958  0.77255  0.48576  0.95510
     75   2.80014  4.71146  3.04900  2.72174  2.99253  3.50007  3.64403  3.36239  2.74234  2.95056  3.91281  2.01312  3.97775  3.10861  3.10063  2.87703  3.06790  3.10468  4.54627  1.97384     91 y x - -
          2.68618  4.42225  2.77519  2.73123  3.46354  2.40513  3.72494  3.29354  2.67741  2.69355  4.24690  2.90347  2.73739  3.18146  2.89801  2.37887  2.77519  2.98518  4.58477  3.61503
          0.02925  3.94239  4.66474  0.61958  0.77255  0.48576  0.95510
     76   2.92487  5.47504  1.50899  1.50400  4.76084  3.20194  3.74628  4.27257  2.76100  3.78452  4.64223  2.66971  3.82298  2.91450  3.35083  2.81112  3.21369  3.85314  5.93803  4.44223     92 e x - -
          2.68618  4.42225  2.77519  2.73123  3.46354  2.40513  3.72494  3.29354  2.67741  2.69355  4.24690  2.90347  2.73739  3.18146  2.89801  2.37887  2.77519  2.98518  4.58477  3.61503
          0.02925  3.94239  4.66474  0.61958  0.77255  0.48576  0.95510
     77   2.68284  4.90458  2.51886  1.69974  4.35302  3.22877  3.74576  3.79256  2.60158  3.39445  4.24316  2.85001  3.80230  2.92101  3.05001  1.85053  2.99176  3.41055  5.59081  4.21846     93 e x - -
          2.68618  4.42225  2.77519  2.73123  3.46354  2.40513  3.72494  3.29354  2.67741  2.69355  4.24690  2.90347  2.73739  3.18146  2.89801  2.37887  2.77519  2.98518  4.58477  3.61503
          0.02925  3.94239  4.66474  0.61958  0.77255  0.48576  0.95510
     78   2.67645  4.93725  1.69793  2.27068  4.45059  3.16755  3.78326  3.94078  2.74194  3.53087  4.37354  2.80333  3.78281  2.96281  3.25717  1.79636  3.01192  3.51584  5.70241  4.28845     94 d x - -
          2.68618  4.42225  2.77519  2.73123  3.46354  2.40513  3.72494  3.29354  2.67741  2.69355  4.24690  2.90347  2.73739  3.18146  2.89801  2.37887  2.77519  2.98518  4.58477  3.61503
          0.02925  3.94239  4.66474  0.61958  0.77255  0.48576  0.95510
     79   2.74779  4.62585  3.04699  1.89288  2.16347  3.50553  3.76356  3.03995  2.77139  2.65974  3.68612  3.16132  3.96076  3.10354  3.15510  2.86677  3.00208  2.84271  4.86591  3.41397     95 e x - -
          2.68618  4.42225  2.77519  2.73123  3.46354  2.40513  3.72494  3.29354  2.67741  2.69355  4.24690  2.90347  2.73739  3.18146  2.89801  2.37887  2.77519  2.98518  4.58477  3.61503
          0.02925  3.94239  4.66474  0.61958  0.77255  0.48576  0.95510
     80   2.45092  4.29607  3.49072  3.24617  4.03115  3.13298  4.25808  3.16682  3.19052  3.02783  4.07400  3.44421  3.84230  3.58189  3.44574  2.65298  1.05872  2.85431  5.46281  4.24784     96 t x - -
          2.68618  4.42225  2.77519  2.73123  3.46354  2.40513  3.72494  3.29354  2.67741  2.69355  4.24690  2.90347  2.73739  3.18146  2.89801  2.37887  2.77519  2.98518  4.58477  3.61503
          0.02925  3.94239  4.66474  0.61958  0.77255  0.48576  0.95510
     81   1.54174  4.23709  3.28817  2.99495  4.14883  3.01707  4.10130  3.45886  3.03711  3.20104  4.09448  3.24317  1.93975  3.36497  3.36265  2.47283  2.75499  3.03115  5.51054  4.28061     97 a x - -
          2.68618  4.42225  2.77519  2.73123  3.46354  2.40513  3.72494  3.29354  2.67741  2.69355  4.24690  2.90347  2.73739  3.18146  2.89801  2.37887  2.77519  2.98518  4.58477  3.61503
          0.02925  3.94239  4.66474  0.61958  0.77255  0.48576  0.95510
     82   2.80924  5.21186  1.72511  2.22089  4.52938  3.27982  3.68425  4.00242  1.79879  3.53416  4.36690  2.77880  3.82141  2.83664  2.96903  2.75089  3.07291  3.61350  5.67849  4.27359     98 d x - -
          2.68618  4.42225  2.77519  2.73123  3.46354  2.40513  3.72494  3.29354  2.67741  2.69355  4.24690  2.90347  2.73739  3.18146  2.89801  2.37887  2.77519  2.98518  4.58477  3.61503
          0.02925  3.94239  4.66474  0.61958  0.77255  0.48576  0.95510
     83   3.34874  4.80939  3.94167  3.68430  2.29724  3.91175  3.65228  3.34825  3.53980  2.78412  4.01606  3.80998  4.38403  3.82905  3.70914  3.47844  3.63579  3.22213  3.94364  0.85702     99 y x - -
          2.68618  4.42225  2.77519  2.73123  3.46354  2.40513  3.72494  3.29354  2.67741  2.69355  4.24690  2.90347  2.73739  3.18146  2.89801  2.37887  2.77519  2.98518  4.58477  3.61503
          0.02925  3.94239  4.66474  0.61958  0.77255  0.48576  0.95510
     84   2.34998  4.27124  3.26776  3.08687  4.14616  2.99985  4.19475  3.67827  3.16535  3.39315  4.31348  3.30041  3.74444  3.50923  3.44916  0.99035  2.83537  3.19807  5.51309  4.23008    100 s x - -
          2.68618  4.42225  2.77519  2.73123  3.46354  2.40513  3.72494  3.29354  2.67741  2.69355  4.24690  2.90347  2.73739  3.18146  2.89801  2.37887  2.77519  2.98518  4.58477  3.61503
          0.02925  3.94239  4.66474  0.61958  0.77255  0.48576  0.95510
     85   3.01299  5.13783  2.51799  0.92997  4.49290  3.31953  3.91255  3.96069  2.80190  3.56665  4.53772  2.97346  3.92747  3.12683  3.21789  2.98836  3.31780  3.63737  5.65132  4.37374    101 e x - -
          2.68618  4.42225  2.77519  2.73123  3.46354  2.40513  3.72494  3.29354  2.67741  2.69355  4.24690  2.90347  2.73739  3.18146  2.89801  2.37887  2.77519  2.98518  4.58477  3.61503
          0.02925  3.94239  4.66474  0.61958  0.77255  0.48576  0.95510
     86   2.82450  4.73091  3.16407  2.74858  3.08119  3.56367  3.63382  3.30912  2.57602  2.85376  3.83601  3.17966  3.99277  2.05153  2.89720  2.90424  3.06315  3.07844  4.61151  2.02629    102 y x - -
          2.68618  4.42225  2.77519  2.73123  3.46354  2.40513  3.72494  3.29354  2.67741  2.69355  4.24690  2.90347  2.73739  3.18146  2.89801  2.37887  2.77519  2.98518  4.58477  3.61503
          0.02925  3.94239  4.66474  0.61958  0.77255  0.48576  0.95510
     87   3.04960  4.38906  4.68715  4.19205  3.51215  4.35356  4.91966  1.32024  4.07394  2.02230  3.32819  4.42324  4.68213  4.34687  4.28173  3.73865  3.31897  1.24750  5.46574  4.25830    103 v x - -
          2.68618  4.42225  2.77519  2.73123  3.46354  2.40513  3.72494  3.29354  2.67741  2.69355  4.24690  2.90347  2.73739  3.18146  2.89801  2.37887  2.77519  2.98518  4.58477  3.61503
          0.02925  3.94239  4.66474  0.61958  0.77255  0.48576  0.95510
     88   2.92325  5.47245  1.53280  1.48434  4.75848  3.20256  3.74540  4.26978  2.75835  3.78181  4.63893  2.67041  3.82272  2.91333  3.34717  2.81002  3.21173  3.85055  5.93535  4.44034    104 e x - -
          2.68618  4.42225  2.77519  2.73123  3.46354  2.40513  3.72494  3.29354  2.67741  2.69355  4.24690  2.90347  2.73739  3.18146  2.89801  2.37887  2.77519  2.98518  4.58477  3.61503
          0.02925  3.94239  4.66474  0.61958  0.77255  0.48576  0.95510
     89   2.60549  4.65261  2.90719  2.58110  3.79729  3.28311  2.23149  3.55873  2.56643  3.15945  4.03304  3.02988  3.82908  2.98618  2.93052  1.85607  2.92213  3.20921  5.17470  3.75246    105 s x - -
          2.68618  4.42225  2.77519  2.73123  3.46354  2.40513  3.72494  3.29354  2.67741  2.69355  4.24690  2.90347  2.73739  3.18146  2.89801  2.37887  2.77519  2.98518  4.58477  3.61503
          0.02925  3.94239  4.66474  0.61958  0.77255  0.48576  0.95510
     90   3.04960  4.38906  4.68715  4.19205  3.51215  4.35356  4.91966  1.32024  4.07394  2.02230  3.32819  4.42324  4.68213  4.34687  4.28173  3.73865  3.31897  1.24750  5.46574  4.25830    106 v x - -
          2.68618  4.42225  2.77519  2.73123  3.46354  2.40513  3.72494  3.29354  2.67741  2.69355  4.24690  2.90347  2.73739  3.18146  2.89801  2.37887  2.77519  2.98518  4.58477  3.61503
          0.02925  3.94239  4.66474  0.61958  0.77255  0.48576  0.95510
     91   2.65388  4.76862  2.92942  2.55335  4.26194  3.31447  3.71276  3.68042  1.70572  3.27092  4.12085  3.01050  3.83514  2.88218  2.66084  1.90881  2.94920  3.31417  5.43843  4.14455    107 k x - -
          2.68618  4.42225  2.77519  2.73123  3.46354  2.40513  3.72494  3.29354  2.67741  2.69355  4.24690  2.90347  2.73739  3.18146  2.89801  2.37887  2.77519  2.98518  4.58477  3.61503
          0.02925  3.94239  4.66474  0.61958  0.77255  0.48576  0.95510
     92   2.81332  4.68403  3.35799  2.83635  3.74820  3.59544  3.77201  3.02341  1.75709  1.87458  3.70153  3.25601  4.00549  2.99539  2.62786  2.94222  3.04351  2.84395  5.15106  3.88264    108 k x - -
          2.68618  4.42225  2.77519  2.73123  3.46354  2.40513  3.72494  3.29354  2.67741  2.69355  4.24690  2.90347  2.73739  3.18146  2.89801  2.37887  2.77519  2.98518  4.58477  3.61503
          0.02925  3.94239  4.66474  0.61958  0.77255  0.48576  0.95510
     93   3.08559  4.48515  4.43448  4.05306  3.42166  4.14154  4.76836  0.99536  3.88254  1.99362  3.34636  4.28861  4.56620  4.22374  4.07113  3.64374  3.38359  1.84951  5.32681  4.07101    109 i x - -
          2.68618  4.42225  2.77519  2.73123  3.46354  2.40513  3.72494  3.29354  2.67741  2.69355  4.24690  2.90347  2.73739  3.18146  2.89801  2.37887  2.77519  2.98518  4.58477  3.61503
          0.02925  3.94239  4.66474  0.61958  0.77255  0.48576  0.95510
     94   3.23392  4.67554  4.30164  3.94194  3.16289  4.07076  4.57574  2.37092  3.70900  0.79371  3.16427  4.21063  4.49419  4.06060  3.87358  3.64996  3.52505  2.42638  5.06741  3.80683    110 l x - -
          2.68641  4.42248  2.77543  2.72967  3.46377  2.40536  3.72518  3.29299  2.67721  2.69378  4.24713  2.90370  2.73718  3.18099  2.89824  2.37910  2.77543  2.98542  4.58500  3.61526
          0.26454  1.50051  4.66474  1.76955  0.18682  0.48576  0.95510
     95   2.75320  4.52163  3.44128  3.34960  4.49048  0.62894  4.46554  4.10716  3.54038  3.75251  4.72888  3.60556  3.91501  3.85901  3.76869  2.92713  3.23987  3.62199  5.56710  4.59476    119 G x - -
          2.68618  4.42225  2.77519  2.73123  3.46354  2.40513  3.72494  3.29354  2.67741  2.69355  4.24690  2.90347  2.73739  3.18146  2.89801  2.37887  2.77519  2.98518  4.58477  3.61503
          0.02925  3.94239  4.66474  0.61958  0.77255  0.48576  0.95510
     96   2.45092  4.29607  3.49072  3.24617  4.03115  3.13298  4.25808  3.16682  3.19052  3.02783  4.07400  3.44421  3.84230  3.58189  3.44574  2.65298  1.05872  2.85431  5.46281  4.24784    120 t x - -
          2.68618  4.42225  2.77519  2.73123  3.46354  2.40513  3.72494  3.29354  2.67741  2.69355  4.24690  2.90347  2.73739  3.18146  2.89801  2.37887  2.77519  2.98518  4.58477  3.61503
          0.02925  3.94239  4.66474  0.61958  0.77255  0.48576  0.95510
     97   2.75856  4.56548  3.40736  2.88473  3.71423  3.60879  3.83625  1.98877  1.84743  2.60142  3.63608  3.30081  4.01844  3.07464  2.78790  2.93519  2.99781  2.55764  5.15394  3.89809    121 k x - -
          2.68618  4.42225  2.77519  2.73123  3.46354  2.40513  3.72494  3.29354  2.67741  2.69355  4.24690  2.90347  2.73739  3.18146  2.89801  2.37887  2.77519  2.98518  4.58477  3.61503
          0.02925  3.94239  4.66474  0.61958  0.77255  0.48576  0.95510
     98   2.54560  4.28761  3.53259  3.14033  3.62750  2.02527  4.08605  1.80594  3.08655  2.59162  3.62395  3.44040  3.94976  3.43093  3.38360  2.79151  2.89430  2.42943  5.15094  3.89725    122 i x - -
          2.68618  4.42225  2.77519  2.73123  3.46354  2.40513  3.72494  3.29354  2.67741  2.69355  4.24690  2.90347  2.73739  3.18146  2.89801  2.37887  2.77519  2.98518  4.58477  3.61503
          0.02925  3.94239  4.66474  0.61958  0.77255  0.48576  0.95510
     99   2.74573  4.54070  3.35884  2.89000  3.54799  3.60127  3.87910  1.98027  2.67807  2.41054  3.51829  3.31408  4.02300  2.12574  2.98673  2.93013  2.99584  2.57819  5.08486  3.80111    123 i x - -
          2.68618  4.42225  2.77519  2.73123  3.46354  2.40513  3.72494  3.29354  2.67741  2.69355  4.24690  2.90347  2.73739  3.18146  2.89801  2.37887  2.77519  2.98518  4.58477  3.61503
          0.02925  3.94239  4.66474  0.61958  0.77255  0.48576  0.95510
    100   2.77520  5.03048  1.56049  2.27095  4.58148  1.82004  3.84221  4.09313  2.85034  3.66339  4.52238  2.81493  3.81263  3.03258  3.38337  2.75534  3.11726  3.65671  5.78230  4.40086    124 d x - -
          2.68618  4.42225  2.77519  2.73123  3.46354  2.40513  3.72494  3.29354  2.67741  2.69355  4.24690  2.90347  2.73739  3.18146  2.89801  2.37887  2.77519  2.98518  4.58477  3.61503
          0.02925  3.94239  4.66474  0.61958  0.77255  0.48576  0.95510
    101   3.07286  4.87770  3.19530  2.96243  3.33467  3.50743  1.00319  3.78657  2.80362  3.27171  4.32022  3.36887  4.06389  3.32961  3.06507  3.14295  3.37866  3.52037  4.79878  3.28359    125 h x - -
          2.68618  4.42225  2.77519  2.73123  3.46354  2.40513  3.72494  3.29354  2.67741  2.69355  4.24690  2.90347  2.73739  3.18146  2.89801  2.37887  2.77519  2.98518  4.58477  3.61503
          0.02925  3.94239  4.66474  0.61958  0.77255  0.48576  0.95510
    102   2.80774  5.04334  2.73449  2.42690  4.40973  3.37382  3.66162  3.86611  1.67938  3.39970  4.24733  1.96845  3.86977  2.81682  2.58741  2.79598  3.05894  3.50529  5.51159  4.19109    126 k x - -
          2.68618  4.42225  2.77519  2.73123  3.46354  2.40513  3.72494  3.29354  2.67741  2.69355  4.24690  2.90347  2.73739  3.18146  2.89801  2.37887  2.77519  2.98518  4.58477  3.61503
          0.02925  3.94239  4.66474  0.61958  0.77255  0.48576  0.95510
    103   1.82906  4.55985  3.01509  2.66252  3.79457  3.28848  2.19579  3.39127  2.61402  3.03818  3.93495  3.08894  3.83515  3.03532  2.96489  2.68028  2.89768  3.07105  5.17770  3.80644    127 a x - -
          2.68618  4.42225  2.77519  2.73123  3.46354  2.40513  3.72494  3.29354  2.67741  2.69355  4.24690  2.90347  2.73739  3.18146  2.89801  2.37887  2.77519  2.98518  4.58477  3.61503
          0.02925  3.94239  4.66474  0.61958  0.77255  0.48576  0.95510
    104   2.75878  4.57204  3.35301  2.86778  2.14731  3.57907  3.74028  3.00782  1.87129  2.61455  3.63900  3.27536  3.99789  3.10296  2.93246  2.90592  3.00265  2.81538  4.76858  3.31947    128 k x - -
          2.68618  4.42225  2.77519  2.73123  3.46354  2.40513  3.72494  3.29354  2.67741  2.69355  4.24690  2.90347  2.73739  3.18146  2.89801  2.37887  2.77519  2.98518  4.58477  3.61503
          0.02925  3.94239  4.66474  0.61958  0.77255  0.48576  0.95510
    105   2.49971  4.28130  3.54970  3.14865  3.70340  3.32308  4.11157  2.69633  3.08127  2.62089  3.67062  3.42949  2.16153  3.43138  3.38312  2.73338  2.87182  1.69042  5.23233  3.98502    129 v x - -
          2.68618  4.42225  2.77519  2.73123  3.46354  2.40513  3.72494  3.29354  2.67741  2.69355  4.24690  2.90347  2.73739  3.18146  2.89801  2.37887  2.77519  2.98518  4.58477  3.61503
          0.02925  3.94239  4.66474  0.61958  0.77255  0.48576  0.95510
    106   2.75856  4.56548  3.40736  2.88473  3.71423  3.60879  3.83625  1.98877  1.84743  2.60142  3.63608  3.30081  4.01844  3.07464  2.78790  2.93519  2.99781  2.55764  5.15394  3.89809    130 k x - -
          2.68618  4.42225  2.77519  2.73123  3.46354  2.40513  3.72494  3.29354  2.67741  2.69355  4.24690  2.90347  2.73739  3.18146  2.89801  2.37887  2.77519  2.98518  4.58477  3.61503
          0.02925  3.94239  4.66474  0.61958  0.77255  0.48576  0.95510
    107   2.77637  5.03524  2.58240  2.34872  4.32618  3.31175  3.68797  3.86887  2.41493  3.40760  4.26200  1.93798  3.84291  1.96065  2.79686  2.76011  3.04781  3.50133  5.52099  4.14247    131 n x - -
          2.68618  4.42225  2.77519  2.73123  3.46354  2.40513  3.72494  3.29354  2.67741  2.69355  4.24690  2.90347  2.73739  3.18146  2.89801  2.37887  2.77519  2.98518  4.58477  3.61503
          0.02925  3.94239  4.66474  0.61958  0.77255  0.48576  0.95510
    108   2.75583  5.05885  1.86333  2.32917  4.38042  3.32413  3.67229  3.86200  2.42273  3.40307  4.23692  2.86397  3.82711  2.82489  1.93716  2.73217  3.01365  3.49062  5.53801  4.17731    132 d x - -
          2.68618  4.42225  2.77519  2.73123  3.46354  2.40513  3.72494  3.29354  2.67741  2.69355  4.24690  2.90347  2.73739  3.18146  2.89801  2.37887  2.77519  2.98518  4.58477  3.61503
          0.02925  3.94239  4.66474  0.61958  0.77255  0.48576  0.95510
    109   2.75844  4.55336  3.42051  2.89957  3.69924  3.61478  3.84695  1.95069  1.87969  2.58420  3.62293  3.31307  4.02439  3.08994  2.80674  2.94203  2.99840  2.53393  5.14790  3.89307    133 k x - -
          2.68618  4.42225  2.77519  2.73123  3.46354  2.40513  3.72494  3.29354  2.67741  2.69355  4.24690  2.90347  2.73739  3.18146  2.89801  2.37887  2.77519  2.98518  4.58477  3.61503
          0.02925  3.94239  4.66474  0.61958  0.77255  0.48576  0.95510
    110   2.25215  4.18902  3.34089  3.02779  4.14341  2.98199  4.10226  3.48212  3.03614  3.22811  4.09247  3.24394  3.69608  3.36872  3.35325  1.62314  1.71132  3.02704  5.50754  4.26898    134 s x - -
          2.68618  4.42225  2.77519  2.73123  3.46354  2.40513  3.72494  3.29354  2.67741  2.69355  4.24690  2.90347  2.73739  3.18146  2.89801  2.37887  2.77519  2.98518  4.58477  3.61503
          0.02925  3.94239  4.66474  0.61958  0.77255  0.48576  0.95510
    111   2.73367  4.84824  2.94844  2.56217  4.28538  3.37125  3.70884  3.69596  1.64900  3.27049  4.13538  3.03026  2.21102  2.87617  2.62269  2.77150  3.00582  3.35164  5.43094  4.15882    135 k x - -
          2.68618  4.42225  2.77519  2.73123  3.46354  2.40513  3.72494  3.29354  2.67741  2.69355  4.24690  2.90347  2.73739  3.18146  2.89801  2.37887  2.77519  2.98518  4.58477  3.61503
          0.02925  3.94239  4.66474  0.61958  0.77255  0.48576  0.95510
    112   3.03631  5.00253  3.21694  2.82552  4.40493  3.51809  3.79858  3.83861  0.94655  3.38853  4.34638  3.24686  4.01363  2.98621  2.44590  3.07380  3.28446  3.54251  5.43100  4.25388    136 k x - -
          2.68618  4.42225  2.77519  2.73123  3.46354  2.40513  3.72494  3.29354  2.67741  2.69355  4.24690  2.90347  2.73739  3.18146  2.89801  2.37887  2.77519  2.98518  4.58477  3.61503
          0.02925  3.94239  4.66474  0.61958  0.77255  0.48576  0.95510
    113   2.90890  5.04096  3.20517  2.66088  4.38574  3.54751  3.61308  3.81481  2.00390  3.29487  4.17091  3.10041  3.95392  1.92779  1.64996  2.91618  3.10991  3.49777  5.39134  4.15560    137 r x - -
          2.68618  4.42225  2.77519  2.73123  3.46354  2.40513  3.72494  3.29354  2.67741  2.69355  4.24690  2.90347  2.73739  3.18146  2.89801  2.37887  2.77519  2.98518  4.58477  3.61503
          0.02925  3.94239  4.66474  0.61958  0.77255  0.48576  0.95510
    114   3.04960  4.38906  4.68715  4.19205  3.51215  4.35356  4.91966  1.32024  4.07394  2.02230  3.32819  4.42324  4.68213  4.34687  4.28173  3.73865  3.31897  1.24750  5.46574  4.25830    138 v x - -
          2.68618  4.42225  2.77519  2.73123  3.46354  2.40513  3.72494  3.29354  2.67741  2.69355  4.24690  2.90347  2.73739  3.18146  2.89801  2.37887  2.77519  2.98518  4.58477  3.61503
          0.02925  3.94239  4.66474  0.61958  0.77255  0.48576  0.95510
    115   2.86331  4.38671  4.22185  3.88728  3.60152  3.79594  4.67702  2.04812  3.75611  2.27652  3.55621  4.06584  4.35265  4.11094  3.96185  3.30397  3.22321  0.94120  5.39772  4.13362    139 v x - -
          2.68618  4.42225  2.77519  2.73123  3.46354  2.40513  3.72494  3.29354  2.67741  2.69355  4.24690  2.90347  2.73739  3.18146  2.89801  2.37887  2.77519  2.98518  4.58477  3.61503
          0.02925  3.94239  4.66474  0.61958  0.77255  0.48576  0.95510
    116   2.77634  5.03480  2.58586  2.35025  4.32576  3.31304  3.68713  3.86788  2.41177  3.40633  4.26058  1.96778  3.84323  1.93275  2.79267  2.76026  3.04731  3.50057  5.51957  4.14180    140 q x - -
          2.68624  4.42231  2.77525  2.73129  3.46266  2.40518  3.72500  3.29360  2.67746  2.69361  4.24695  2.90352  2.73700  3.18152  2.89806  2.37892  2.77525  2.98524  4.58483  3.61509
          0.26454  1.50051  4.66474  0.66822  0.71871  0.48576  0.95510
    117   3.34783  4.72915  4.33452  4.06244  0.90392  4.02095  3.90910  2.86306  3.96774  2.21709  3.58299  4.09821  4.47809  4.11650  4.07020  3.61408  3.64905  2.85886  4.13773  2.49610    143 f x - -
          2.68618  4.42225  2.77519  2.73123  3.46354  2.40513  3.72494  3.29354  2.67741  2.69355  4.24690  2.90347  2.73739  3.18146  2.89801  2.37887  2.77519  2.98518  4.58477  3.61503
          0.02925  3.94239  4.66474  0.61958  0.77255  0.48576  0.95510
    118   2.84555  4.59118  3.46029  3.30947  4.29851  3.27473  4.38112  3.86195  3.37276  3.48120  4.53410  3.60909  0.70733  3.75942  3.61031  3.01524  3.29263  3.49935  5.46584  4.42016    144 p x - -
          2.68618  4.42225  2.77519  2.73123  3.46354  2.40513  3.72494  3.29354  2.67741  2.69355  4.24690  2.90347  2.73739  3.18146  2.89801  2.37887  2.77519  2.98518  4.58477  3.61503
          0.02925  3.94239  4.66474  0.61958  0.77255  0.48576  0.95510
    119   3.03631  5.00253  3.21694  2.82552  4.40493  3.51809  3.79858  3.83861  0.94655  3.38853  4.34638  3.24686  4.01363  2.98621  2.44590  3.07380  3.28446  3.54251  5.43100  4.25388    145 k x - -
          2.68618  4.42225  2.77519  2.73123  3.46354  2.40513  3.72494  3.29354  2.67741  2.69355  4.24690  2.90347  2.73739  3.18146  2.89801  2.37887  2.77519  2.98518  4.58477  3.61503
          0.02925  3.94239  4.66474  0.61958  0.77255  0.48576  0.95510
    120   2.75844  4.55336  3.42051  2.89957  3.69924  3.61478  3.84695  1.95069  1.87969  2.58420  3.62293  3.31307  4.02439  3.08994  2.80674  2.94203  2.99840  2.53393  5.14790  3.89307    146 k x - -
          2.68618  4.42225  2.77519  2.73123  3.46354  2.40513  3.72494  3.29354  2.67741  2.69355  4.24690  2.90347  2.73739  3.18146  2.89801  2.37887  2.77519  2.98518  4.58477  3.61503
          0.02925  3.94239  4.66474  0.61958  0.77255  0.48576  0.95510
    121   2.73077  4.59926  3.29199  2.80028  3.58646  3.55859  3.80636  2.95150  2.56140  2.43519  2.30796  3.23783  3.97529  2.11002  2.87547  2.87329  2.97532  2.80583  5.09033  3.81270    147 q x - -
          2.68618  4.42225  2.77519  2.73123  3.46354  2.40513  3.72494  3.29354  2.67741  2.69355  4.24690  2.90347  2.73739  3.18146  2.89801  2.37887  2.77519  2.98518  4.58477  3.61503
          0.02925  3.94239  4.66474  0.61958  0.77255  0.48576  0.95510
    122   3.08559  4.48515  4.43448  4.05306  3.42166  4.14154  4.76836  0.99536  3.88254  1.99362  3.34636  4.28861  4.56620  4.22374  4.07113  3.64374  3.38359  1.84951  5.32681  4.07101    148 i x - -
          2.68618  4.42225  2.77519  2.73123  3.46354  2.40513  3.72494  3.29354  2.67741  2.69355  4.24690  2.90347  2.73739  3.18146  2.89801  2.37887  2.77519  2.98518  4.58477  3.61503
          0.02925  3.94239  4.66474  0.61958  0.77255  0.48576  0.95510
    123   2.45092  4.29607  3.49072  3.24617  4.03115  3.13298  4.25808  3.16682  3.19052  3.02783  4.07400  3.44421  3.84230  3.58189  3.44574  2.65298  1.05872  2.85431  5.46281  4.24784    149 t x - -
          2.68618  4.42225  2.77519  2.73123  3.46354  2.40513  3.72494  3.29354  2.67741  2.69355  4.24690  2.90347  2.73739  3.18146  2.89801  2.37887  2.77519  2.98518  4.58477  3.61503
          0.02925  3.94239  4.66474  0.61958  0.77255  0.48576  0.95510
    124   3.01299  5.13783  2.51799  0.92997  4.49290  3.31953  3.91255  3.96069  2.80190  3.56665  4.53772  2.97346  3.92747  3.12683  3.21789  2.98836  3.31780  3.63737  5.65132  4.37374    150 e x - -
          2.68618  4.42225  2.77519  2.73123  3.46354  2.40513  3.72494  3.29354  2.67741  2.69355  4.24690  2.90347  2.73739  3.18146  2.89801  2.37887  2.77519  2.98518  4.58477  3.61503
          0.02925  3.94239  4.66474  0.61958  0.77255  0.48576  0.95510
    125   2.65388  4.76862  2.92942  2.55335  4.26194  3.31447  3.71276  3.68042  1.70572  3.27092  4.12085  3.01050  3.83514  2.88218  2.66084  1.90881  2.94920  3.31417  5.43843  4.14455    151 k x - -
          2.68618  4.42225  2.77519  2.73123  3.46354  2.40513  3.72494  3.29354  2.67741  2.69355  4.24690  2.90347  2.73739  3.18146  2.89801  2.37887  2.77519  2.98518  4.58477  3.61503
          0.02925  3.94239  4.66474  0.61958  0.77255  0.48576  0.95510
    126   2.78193  4.78055  2.74803  2.64062  4.15508  3.23128  3.97831  3.88064  2.88792  3.51963  4.47457  1.04002  3.88663  3.25130  3.24485  2.84653  3.16617  3.49579  5.45299  4.09847    152 n x - -
          2.68618  4.42225  2.77519  2.73123  3.46354  2.40513  3.72494  3.29354  2.67741  2.69355  4.24690  2.90347  2.73739  3.18146  2.89801  2.37887  2.77519  2.98518  4.58477  3.61503
          0.02925  3.94239  4.66474  0.61958  0.77255  0.48576  0.95510
    127   2.53888  4.33168  3.45227  3.03970  3.52858  3.36242  3.97726  2.83772  2.93326  1.78556  3.60799  3.35929  3.91801  3.31456  3.23413  1.89632  2.88126  2.62351  5.06017  3.74704    153 l x - -
          2.68618  4.42225  2.77519  2.73123  3.46354  2.40513  3.72494  3.29354  2.67741  2.69355  4.24690  2.90347  2.73739  3.18146  2.89801  2.37887  2.77519  2.98518  4.58477  3.61503
          0.02925  3.94239  4.66474  0.61958  0.77255  0.48576  0.95510
    128   3.03631  5.00253  3.21694  2.82552  4.40493  3.51809  3.79858  3.83861  0.94655  3.38853  4.34638  3.24686  4.01363  2.98621  2.44590  3.07380  3.28446  3.54251  5.43100  4.25388    154 k x - -
          2.68618  4.42225  2.77519  2.73123  3.46354  2.40513  3.72494  3.29354  2.67741  2.69355  4.24690  2.90347  2.73739  3.18146  2.89801  2.37887  2.77519  2.98518  4.58477  3.61503
          0.02925  3.94239  4.66474  0.61958  0.77255  0.48576  0.95510
    129   2.92325  5.47245  1.53280  1.48434  4.75848  3.20256  3.74540  4.26978  2.75835  3.78181  4.63893  2.67041  3.82272  2.91333  3.34717  2.81002  3.21173  3.85055  5.93535  4.44034    155 e x - -
          2.68618  4.42225  2.77519  2.73123  3.46354  2.40513  3.72494  3.29354  2.67741  2.69355  4.24690  2.90347  2.73739  3.18146  2.89801  2.37887  2.77519  2.98518  4.58477  3.61503
          0.02925  3.94239  4.66474  0.61958  0.77255  0.48576  0.95510
    130   1.83772  4.28063  3.92756  3.47850  3.56434  3.63682  4.33594  1.61607  3.38062  2.31135  3.46696  3.73340  4.15681  3.70587  3.64988  3.02300  2.99828  2.01196  5.24486  4.01820    156 i x - -
          2.68618  4.42225  2.77519  2.73123  3.46354  2.40513  3.72494  3.29354  2.67741  2.69355  4.24690  2.90347  2.73739  3.18146  2.89801  2.37887  2.77519  2.98518  4.58477  3.61503
          0.02925  3.94239  4.66474  0.61958  0.77255  0.48576  0.95510
    131   3.02068  5.12165  3.42831  2.77393  4.56453  3.63621  3.59421  3.91586  1.40762  3.36836  4.24256  3.17577  4.00962  2.73197  1.55232  3.02053  3.19075  3.60121  5.41767  4.24759    157 k x - -
          2.68618  4.42225  2.77519  2.73123  3.46354  2.40513  3.72494  3.29354  2.67741  2.69355  4.24690  2.90347  2.73739  3.18146  2.89801  2.37887  2.77519  2.98518  4.58477  3.61503
          0.02925  3.94239  4.66474  0.61958  0.77255  0.48576  0.95510
    132   2.69086  4.60748  2.99345  1.92658  3.85292  3.45009  3.85610  2.83478  2.70698  2.77126  3.76986  3.13180  3.93658  3.08013  3.09112  2.82345  2.96593  1.88180  5.29314  3.99489    158 v x - -
          2.68618  4.42225  2.77519  2.73123  3.46354  2.40513  3.72494  3.29354  2.67741  2.69355  4.24690  2.90347  2.73739  3.18146  2.89801  2.37887  2.77519  2.98518  4.58477  3.61503
          0.02925  3.94239  4.66474  0.61958  0.77255  0.48576  0.95510
    133   3.49756  4.78182  4.48515  4.14014  1.30193  4.27971  3.45621  3.19982  3.99634  2.55479  3.80779  3.98091  4.59808  4.01455  4.06774  3.64178  3.72316  3.12224  3.61674  1.30014    159 y x - -
          2.68618  4.42225  2.77519  2.73123  3.46354  2.40513  3.72494  3.29354  2.67741  2.69355  4.24690  2.90347  2.73739  3.18146  2.89801  2.37887  2.77519  2.98518  4.58477  3.61503
          0.02925  3.94239  4.66474  0.61958  0.77255  0.48576  0.95510
    134   3.23392  4.67554  4.30164  3.94194  3.16289  4.07076  4.57574  2.37092  3.70900  0.79371  3.16427  4.21063  4.49419  4.06060  3.87358  3.64996  3.52505  2.42638  5.06741  3.80683    160 l x - -
          2.68618  4.42225  2.77519  2.73123  3.46354  2.40513  3.72494  3.29354  2.67741  2.69355  4.24690  2.90347  2.73739  3.18146  2.89801  2.37887  2.77519  2.98518  4.58477  3.61503
          0.02925  3.94239  4.66474  0.61958  0.77255  0.48576  0.95510
    135   1.48324  4.13810  3.38772  3.11017  4.21409  2.92503  4.18020  3.55909  3.15799  3.30998  4.16508  3.27128  3.67014  3.45887  3.46361  1.54078  2.68753  3.05960  5.57944  4.35477    161 a x - -
          2.68618  4.42225  2.77519  2.73123  3.46354  2.40513  3.72494  3.29354  2.67741  2.69355  4.24690  2.90347  2.73739  3.18146  2.89801  2.37887  2.77519  2.98518  4.58477  3.61503
          0.02925  3.94239  4.66474  0.61958  0.77255  0.48576  0.95510
    136   2.34998  4.27124  3.26776  3.08687  4.14616  2.99985  4.19475  3.67827  3.16535  3.39315  4.31348  3.30041  3.74444  3.50923  3.44916  0.99035  2.83537  3.19807  5.51309  4.23008    162 s x - -
          2.68618  4.42225  2.77519  2.73123  3.46354  2.40513  3.72494  3.29354  2.67741  2.69355  4.24690  2.90347  2.73739  3.18146  2.89801  2.37887  2.77519  2.98518  4.58477  3.61503
          0.02925  3.94239  4.66474  0.61958  0.77255  0.48576  0.95510
    137   2.45092  4.29607  3.49072  3.24617  4.03115  3.13298  4.25808  3.16682  3.19052  3.02783  4.07400  3.44421  3.84230  3.58189  3.44574  2.65298  1.05872  2.85431  5.46281  4.24784    163 t x - -
          2.68618  4.42225  2.77519  2.73123  3.46354  2.40513  3.72494  3.29354  2.67741  2.69355  4.24690  2.90347  2.73739  3.18146  2.89801  2.37887  2.77519  2.98518  4.58477  3.61503
          0.02925  3.94239  4.66474  0.61958  0.77255  0.48576  0.95510
    138   3.34783  4.72915  4.33452  4.06244  0.90392  4.02095  3.90910  2.86306  3.96774  2.21709  3.58299  4.09821  4.47809  4.11650  4.07020  3.61408  3.64905  2.85886  4.13773  2.49610    164 f x - -
          2.68618  4.42225  2.77519  2.73123  3.46354  2.40513  3.72494  3.29354  2.67741  2.69355  4.24690  2.90347  2.73739  3.18146  2.89801  2.37887  2.77519  2.98518  4.58477  3.61503
          0.02925  3.94239  4.66474  0.61958  0.77255  0.48576  0.95510
    139   2.84555  4.59118  3.46029  3.30947  4.29851  3.27473  4.38112  3.86195  3.37276  3.48120  4.53410  3.60909  0.70733  3.75942  3.61031  3.01524  3.29263  3.49935  5.46584  4.42016    165 p x - -
          2.68618  4.42225  2.77519  2.73123  3.46354  2.40513  3.72494  3.29354  2.67741  2.69355  4.24690  2.90347  2.73739  3.18146  2.89801  2.37887  2.77519  2.98518  4.58477  3.61503
          0.02925  3.94239  4.66474  0.61958  0.77255  0.48576  0.95510
    140   3.34783  4.72915  4.33452  4.06244  0.90392  4.02095  3.90910  2.86306  3.96774  2.21709  3.58299  4.09821  4.47809  4.11650  4.07020  3.61408  3.64905  2.85886  4.13773  2.49610    166 f x - -
          2.68618  4.42225  2.77519  2.73123  3.46354  2.40513  3.72494  3.29354  2.67741  2.69355  4.24690  2.90347  2.73739  3.18146  2.89801  2.37887  2.77519  2.98518  4.58477  3.61503
          0.02925  3.94239  4.66474  0.61958  0.77255  0.48576  0.95510
    141   2.85184  5.16572  2.64225  1.74027  4.51186  3.38263  3.64565  3.92634  1.66477  3.44343  4.28736  2.88405  3.87042  2.79089  2.60413  2.81182  3.08565  3.56782  5.57306  4.24829    167 k x - -
          2.68618  4.42225  2.77519  2.73123  3.46354  2.40513  3.72494  3.29354  2.67741  2.69355  4.24690  2.90347  2.73739  3.18146  2.89801  2.37887  2.77519  2.98518  4.58477  3.61503
          0.02925  3.94239  4.66474  0.61958  0.77255  0.48576  0.95510
    142   2.90114  5.10370  2.99608  2.55315  4.46430  3.50040  3.61413  3.87585  1.54708  3.35948  4.22142  3.02423  3.92956  1.93681  2.31793  2.88725  3.10794  3.54285  5.45840  4.20176    168 k x - -
          2.68618  4.42225  2.77519  2.73123  3.46354  2.40513  3.72494  3.29354  2.67741  2.69355  4.24690  2.90347  2.73739  3.18146  2.89801  2.37887  2.77519  2.98518  4.58477  3.61503
          0.02925  3.94239  4.66474  0.61958  0.77255  0.48576  0.95510
    143   2.93690  4.92444  2.94980  2.70568  4.10223  3.41258  3.86459  3.74375  2.52167  3.23916  4.26512  3.16601  3.96708  1.11475  2.80445  2.98173  3.23385  3.46910  5.36191  4.06030    169 q x - -
          2.68618  4.42225  2.77519  2.73123  3.46354  2.40513  3.72494  3.29354  2.67741  2.69355  4.24690  2.90347  2.73739  3.18146  2.89801  2.37887  2.77519  2.98518  4.58477  3.61503
          0.02925  3.94239  4.66474  0.61958  0.77255  0.48576  0.95510
    144   2.53396  4.26374  3.59056  3.15760  3.55873  3.41196  4.06654  1.81485  3.07168  2.52771  3.56208  3.45095  3.96012  3.41868  3.36702  1.93871  2.87311  2.36130  5.10315  3.83283    170 i x - -
          2.68618  4.42225  2.77519  2.73123  3.46354  2.40513  3.72494  3.29354  2.67741  2.69355  4.24690  2.90347  2.73739  3.18146  2.89801  2.37887  2.77519  2.98518  4.58477  3.61503
          0.02925  3.94239  4.66474  0.61958  0.77255  0.48576  0.95510
    145   2.25150  4.18917  3.33962  3.02692  4.14633  2.98093  4.10243  3.48646  3.03615  3.23137  4.09513  3.24314  3.69540  3.36843  3.35362  1.59585  1.74043  3.02986  5.50973  4.27103    171 s x - -
          2.68618  4.42225  2.77519  2.73123  3.46354  2.40513  3.72494  3.29354  2.67741  2.69355  4.24690  2.90347  2.73739  3.18146  2.89801  2.37887  2.77519  2.98518  4.58477  3.61503
          0.02925  3.94239  4.66474  0.61958  0.77255  0.48576  0.95510
    146   3.04823  4.38821  4.68498  4.18985  3.51375  4.35164  4.91818  1.33606  4.07194  2.02521  3.33008  4.42115  4.68089  4.34537  4.28022  3.73659  3.31773  1.23256  5.46602  4.25804    172 v x - -
          2.68618  4.42225  2.77519  2.73123  3.46354  2.40513  3.72494  3.29354  2.67741  2.69355  4.24690  2.90347  2.73739  3.18146  2.89801  2.37887  2.77519  2.98518  4.58477  3.61503
          0.02925  3.94239  4.66474  0.61958  0.77255  0.48576  0.95510
    147   3.23392  4.67554  4.30164  3.94194  3.16289  4.07076  4.57574  2.37092  3.70900  0.79371  3.16427  4.21063  4.49419  4.06060  3.87358  3.64996  3.52505  2.42638  5.06741  3.80683    173 l x - -
          2.68618  4.42225  2.77519  2.73123  3.46354  2.40513  3.72494  3.29354  2.67741  2.69355  4.24690  2.90347  2.73739  3.18146  2.89801  2.37887  2.77519  2.98518  4.58477  3.61503
          0.02925  3.94239  4.66474  0.61958  0.77255  0.48576  0.95510
    148   3.06526  5.20361  0.82275  2.37994  4.59014  3.26412  3.99347  4.19434  3.09095  3.79029  4.77006  2.93977  3.92188  3.23284  3.61655  3.01983  3.40537  3.82613  5.74512  4.45168    174 d x - -
          2.68618  4.42225  2.77519  2.73123  3.46354  2.40513  3.72494  3.29354  2.67741  2.69355  4.24690  2.90347  2.73739  3.18146  2.89801  2.37887  2.77519  2.98518  4.58477  3.61503
          0.02925  3.94239  4.66474  0.61958  0.77255  0.48576  0.95510
    149   2.68219  4.94827  1.66839  2.26505  4.45765  3.16797  3.78264  3.94894  2.74349  3.53774  4.38087  2.79936  3.78378  2.96201  3.26089  1.82400  3.01697  3.52385  5.70850  4.29215    175 d x - -
          2.68618  4.42225  2.77519  2.73123  3.46354  2.40513  3.72494  3.29354  2.67741  2.69355  4.24690  2.90347  2.73739  3.18146  2.89801  2.37887  2.77519  2.98518  4.58477  3.61503
          0.02925  3.94239  4.66474  0.61958  0.77255  0.48576  0.95510
    150   2.69057  4.62013  2.97572  1.89495  3.86665  3.44335  3.84753  2.86118  2.69525  2.78719  3.78237  3.11896  3.93065  3.06804  3.08222  2.81688  2.96541  1.91859  5.30048  3.99956    176 e x - -
          2.68618  4.42225  2.77519  2.73123  3.46354  2.40513  3.72494  3.29354  2.67741  2.69355  4.24690  2.90347  2.73739  3.18146  2.89801  2.37887  2.77519  2.98518  4.58477  3.61503
          0.02925  3.94239  4.66474  0.61958  0.77255  0.48576  0.95510
    151   2.89905  5.10218  2.99080  2.55042  4.46120  3.49824  3.61481  3.87373  1.56827  3.35838  4.22030  3.02232  3.92835  1.91084  2.32287  2.88526  3.10652  3.54068  5.45843  4.20045    177 k x - -
          2.68618  4.42225  2.77519  2.73123  3.46354  2.40513  3.72494  3.29354  2.67741  2.69355  4.24690  2.90347  2.73739  3.18146  2.89801  2.37887  2.77519  2.98518  4.58477  3.61503
          0.02925  3.94239  4.66474  0.61958  0.77255  0.48576  0.95510
    152   1.45831  4.13693  3.39061  3.11285  4.21243  2.92495  4.18137  3.55617  3.16001  3.30809  4.16352  3.27265  3.67022  3.46068  3.46503  1.56734  2.68719  3.05742  5.57844  4.35425    178 a x - -
          2.68618  4.42225  2.77519  2.73123  3.46354  2.40513  3.72494  3.29354  2.67741  2.69355  4.24690  2.90347  2.73739  3.18146  2.89801  2.37887  2.77519  2.98518  4.58477  3.61503
          0.02925  3.94239  4.66474  0.61958  0.77255  0.48576  0.95510
    153   3.08314  4.46795  4.55209  4.01158  3.18771  4.28657  4.65421  1.52604  3.85140  1.64782  1.97661  4.27804  4.56542  4.08099  4.03346  3.63411  3.32531  2.00499  5.15086  4.00804    179 i x - -
          2.68618  4.42225  2.77519  2.73123  3.46354  2.40513  3.72494  3.29354  2.67741  2.69355  4.24690  2.90347  2.73739  3.18146  2.89801  2.37887  2.77519  2.98518  4.58477  3.61503
          0.02925  3.94239  4.66474  0.61958  0.77255  0.48576  0.95510
    154   1.86747  4.67931  3.02866  2.62755  4.17702  3.32296  3.75030  3.48257  1.72594  3.15564  4.03581  3.06574  3.84556  2.93064  2.70435  2.70742  2.93171  3.15209  5.40109  4.12966    180 k x - -
          2.68618  4.42225  2.77519  2.73123  3.46354  2.40513  3.72494  3.29354  2.67741  2.69355  4.24690  2.90347  2.73739  3.18146  2.89801  2.37887  2.77519  2.98518  4.58477  3.61503
          0.02925  3.94239  4.66474  0.61958  0.77255  0.48576  0.95510
    155   3.02170  5.12123  3.43101  2.77573  4.56417  3.63701  3.59441  3.91527  1.42425  3.36790  4.24244  3.17698  4.01031  2.73230  1.53151  3.02182  3.19161  3.60098  5.41717  4.24761    181 k x - -
          2.68618  4.42225  2.77519  2.73123  3.46354  2.40513  3.72494  3.29354  2.67741  2.69355  4.24690  2.90347  2.73739  3.18146  2.89801  2.37887  2.77519  2.98518  4.58477  3.61503
          0.02925  3.94239  4.66474  0.61958  0.77255  0.48576  0.95510
    156   3.04960  4.38906  4.68715  4.19205  3.51215  4.35356  4.91966  1.32024  4.07394  2.02230  3.32819  4.42324  4.68213  4.34687  4.28173  3.73865  3.31897  1.24750  5.46574  4.25830    182 v x - -
          2.68618  4.42225  2.77519  2.73123  3.46354  2.40513  3.72494  3.29354  2.67741  2.69355  4.24690  2.90347  2.73739  3.18146  2.89801  2.37887  2.77519  2.98518  4.58477  3.61503
          0.02925  3.94239  4.66474  0.61958  0.77255  0.48576  0.95510
    157   2.90114  5.10370  2.99608  2.55315  4.46430  3.50040  3.61413  3.87585  1.54708  3.35948  4.22142  3.02423  3.92956  1.93681  2.31793  2.88725  3.10794  3.54285  5.45840  4.20176    183 k x - -
          2.68618  4.42225  2.77519  2.73123  3.46354  2.40513  3.72494  3.29354  2.67741  2.69355  4.24690  2.90347  2.73739  3.18146  2.89801  2.37887  2.77519  2.98518  4.58477  3.61503
          0.02925  3.94239  4.66474  0.61958  0.77255  0.48576  0.95510
    158   3.18512  4.52848  4.69321  4.17133  3.19207  4.43484  4.79765  1.46368  4.00023  1.23416  3.02837  4.43626  4.68413  4.22619  4.17047  3.80502  3.42739  1.93684  5.21724  4.04933    184 l x - -
          2.68618  4.42225  2.77519  2.73123  3.46354  2.40513  3.72494  3.29354  2.67741  2.69355  4.24690  2.90347  2.73739  3.18146  2.89801  2.37887  2.77519  2.98518  4.58477  3.61503
          0.02925  3.94239  4.66474  0.61958  0.77255  0.48576  0.95510
    159   2.92325  5.47245  1.53280  1.48434  4.75848  3.20256  3.74540  4.26978  2.75835  3.78181  4.63893  2.67041  3.82272  2.91333  3.34717  2.81002  3.21173  3.85055  5.93535  4.44034    185 e x - -
          2.68618  4.42225  2.77519  2.73123  3.46354  2.40513  3.72494  3.29354  2.67741  2.69355  4.24690  2.90347  2.73739  3.18146  2.89801  2.37887  2.77519  2.98518  4.58477  3.61503
          0.02925  3.94239  4.66474  0.61958  0.77255  0.48576  0.95510
    160   2.81632  5.16942  1.71498  2.22746  4.22046  3.27513  2.14572  3.95568  2.61830  3.48769  4.34210  2.78564  3.82976  2.88629  3.11627  2.76433  3.08798  3.58233  5.51142  4.03957    186 d x - -
          2.68618  4.42225  2.77519  2.73123  3.46354  2.40513  3.72494  3.29354  2.67741  2.69355  4.24690  2.90347  2.73739  3.18146  2.89801  2.37887  2.77519  2.98518  4.58477  3.61503
          0.02925  3.94239  4.66474  0.61958  0.77255  0.48576  0.95510
    161   2.83095  5.06354  2.84749  1.77779  4.40993  3.43231  3.63656  3.82674  2.18892  3.34755  4.19776  2.96403  3.88623  2.78298  1.81953  2.81782  3.05738  3.48472  5.47573  4.18609    187 e x - -
          2.68618  4.42225  2.77519  2.73123  3.46354  2.40513  3.72494  3.29354  2.67741  2.69355  4.24690  2.90347  2.73739  3.18146  2.89801  2.37887  2.77519  2.98518  4.58477  3.61503
          0.02925  3.94239  4.66474  0.61958  0.77255  0.48576  0.95510
    162   2.85049  5.16752  2.63201  1.71487  4.51207  3.37883  3.64695  3.92789  1.69000  3.44577  4.28951  2.87981  3.86869  2.79248  2.61537  2.80974  3.08529  3.56869  5.57664  4.24916    188 k x - -
          2.68618  4.42225  2.77519  2.73123  3.46354  2.40513  3.72494  3.29354  2.67741  2.69355  4.24690  2.90347  2.73739  3.18146  2.89801  2.37887  2.77519  2.98518  4.58477  3.61503
          0.02925  3.94239  4.66474  0.61958  0.77255  0.48576  0.95510
    163   1.86828  4.28212  3.94314  3.49397  3.56092  3.65165  4.34731  1.58686  3.39500  2.30233  3.46180  3.74788  4.16827  3.71971  3.66230  3.03795  3.00548  1.99791  5.24723  4.02117    189 i x - -
          2.68618  4.42225  2.77519  2.73123  3.46354  2.40513  3.72494  3.29354  2.67741  2.69355  4.24690  2.90347  2.73739  3.18146  2.89801  2.37887  2.77519  2.98518  4.58477  3.61503
          0.02925  3.94239  4.66474  0.61958  0.77255  0.48576  0.95510
    164   3.09374  4.46192  4.56858  4.05972  1.92834  4.24979  4.37595  1.55026  3.93204  1.72744  3.07584  4.23592  4.54293  4.09176  4.07834  3.60251  3.33580  2.11237  4.72982  3.31845    190 i x - -
          2.68618  4.42225  2.77519  2.73123  3.46354  2.40513  3.72494  3.29354  2.67741  2.69355  4.24690  2.90347  2.73739  3.18146  2.89801  2.37887  2.77519  2.98518  4.58477  3.61503
          0.26454  3.94239  1.54630  0.61958  0.77255  0.48576  0.95510
    165   2.76810  4.73478  2.81324  2.57378  3.87940  3.26748  3.72771  3.49296  2.40831  3.01057  4.05135  3.02883  3.82404  1.54694  2.69233  2.82658  3.06929  3.23519  5.18449  3.86959    191 q x - -
          2.68618  4.42225  2.77519  2.73123  3.46354  2.40513  3.72494  3.29354  2.67741  2.69355  4.24690  2.90347  2.73739  3.18146  2.89801  2.37887  2.77519  2.98518  4.58477  3.61503
          0.03686  3.71472  4.43706  0.61958  0.77255  0.38685  1.13692
    166   2.67645  4.93725  1.69793  2.27068  4.45059  3.16755  3.78326  3.94078  2.74194  3.53087  4.37354  2.80333  3.78281  2.96281  3.25717  1.79636  3.01192  3.51584  5.70241  4.28845    192 d x - -
          2.68618  4.42225  2.77519  2.73123  3.46354  2.40513  3.72494  3.29354  2.67741  2.69355  4.24690  2.90347  2.73739  3.18146  2.89801  2.37887  2.77519  2.98518  4.58477  3.61503
          0.02925  3.94239  4.66474  0.61958  0.77255  0.48576  0.95510
    167   2.74904  4.76823  1.89680  2.52021  3.81466  3.40858  3.81099  3.12827  2.73684  1.93672  3.84782  3.03046  3.91201  3.03860  3.17490  2.82129  3.02060  2.91583  5.27289  3.90648    193 d x - -
          2.68618  4.42225  2.77519  2.73123  3.46354  2.40513  3.72494  3.29354  2.67741  2.69355  4.24690  2.90347  2.73739  3.18146  2.89801  2.37887  2.77519  2.98518  4.58477  3.61503
          0.02925  3.94239  4.66474  0.61958  0.77255  0.48576  0.95510
    168   2.82848  5.25998  1.65579  2.17344  4.53290  3.24716  3.70571  4.05616  2.60739  3.57720  4.42334  2.74101  3.81712  1.93787  3.11738  2.75839  3.10351  3.66273  5.72649  4.28431    194 d x - -
          2.68618  4.42225  2.77519  2.73123  3.46354  2.40513  3.72494  3.29354  2.67741  2.69355  4.24690  2.90347  2.73739  3.18146  2.89801  2.37887  2.77519  2.98518  4.58477  3.61503
          0.02925  3.94239  4.66474  0.61958  0.77255  0.48576  0.95510
    169   2.80581  4.66371  3.29351  2.83871  3.53647  3.59683  3.82817  2.95142  2.56308  1.78194  3.56147  3.27303  4.02031  2.05332  2.85883  2.94446  3.04998  2.82966  5.07215  3.75524    195 l x - -
          2.68618  4.42225  2.77519  2.73123  3.46354  2.40513  3.72494  3.29354  2.67741  2.69355  4.24690  2.90347  2.73739  3.18146  2.89801  2.37887  2.77519  2.98518  4.58477  3.61503
          0.02925  3.94239  4.66474  0.61958  0.77255  0.48576  0.95510
    170   2.85049  5.16752  2.63201  1.71487  4.51207  3.37883  3.64695  3.92789  1.69000  3.44577  4.28951  2.87981  3.86869  2.79248  2.61537  2.80974  3.08529  3.56869  5.57664  4.24916    196 k x - -
          2.68618  4.42225  2.77519  2.73123  3.46354  2.40513  3.72494  3.29354  2.67741  2.69355  4.24690  2.90347  2.73739  3.18146  2.89801  2.37887  2.77519  2.98518  4.58477  3.61503
          0.02925  3.94239  4.66474  0.61958  0.77255  0.48576  0.95510
    171   3.34783  4.72915  4.33452  4.06244  0.90392  4.02095  3.90910  2.86306  3.96774  2.21709  3.58299  4.09821  4.47809  4.11650  4.07020  3.61408  3.64905  2.85886  4.13773  2.49610    197 f x - -
          2.68618  4.42225  2.77519  2.73123  3.46354  2.40513  3.72494  3.29354  2.67741  2.69355  4.24690  2.90347  2.73739  3.18146  2.89801  2.37887  2.77519  2.98518  4.58477  3.61503
          0.02925  3.94239  4.66474  0.61958  0.77255  0.48576  0.95510
    172   2.75965  4.50537  3.58183  3.01210  3.58991  3.63813  3.87169  1.92685  2.55773  2.47407  3.54543  3.39049  4.04469  3.14161  1.99824  2.96779  3.00311  2.54407  5.07390  3.82280    198 i x - -
          2.68618  4.42225  2.77519  2.73123  3.46354  2.40513  3.72494  3.29354  2.67741  2.69355  4.24690  2.90347  2.73739  3.18146  2.89801  2.37887  2.77519  2.98518  4.58477  3.61503
          0.02925  3.94239  4.66474  0.61958  0.77255  0.48576  0.95510
    173   2.82450  4.73091  3.16407  2.74858  3.08119  3.56367  3.63382  3.30912  2.57602  2.85376  3.83601  3.17966  3.99277  2.05153  2.89720  2.90424  3.06315  3.07844  4.61151  2.02629    199 y x - -
          2.68618  4.42225  2.77519  2.73123  3.46354  2.40513  3.72494  3.29354  2.67741  2.69355  4.24690  2.90347  2.73739  3.18146  2.89801  2.37887  2.77519  2.98518  4.58477  3.61503
          0.02925  3.94239  4.66474  0.61958  0.77255  0.48576  0.95510
    174   2.83137  5.18250  2.48522  1.68821  4.47463  3.32172  3.67129  3.93833  2.40879  3.45783  4.31020  2.81991  3.84509  1.92912  2.81319  2.78248  3.08305  3.57529  5.61581  4.24083    200 e x - -
          2.68618  4.42225  2.77519  2.73123  3.46354  2.40513  3.72494  3.29354  2.67741  2.69355  4.24690  2.90347  2.73739  3.18146  2.89801  2.37887  2.77519  2.98518  4.58477  3.61503
          0.02925  3.94239  4.66474  0.61958  0.77255  0.48576  0.95510
    175   2.78193  4.78055  2.74803  2.64062  4.15508  3.23128  3.97831  3.88064  2.88792  3.51963  4.47457  1.04002  3.88663  3.25130  3.24485  2.84653  3.16617  3.49579  5.45299  4.09847    201 n x - -
          2.68618  4.42225  2.77519  2.73123  3.46354  2.40513  3.72494  3.29354  2.67741  2.69355  4.24690  2.90347  2.73739  3.18146  2.89801  2.37887  2.77519  2.98518  4.58477  3.61503
          0.02925  3.94239  4.66474  0.61958  0.77255  0.48576  0.95510
    176   3.23392  4.67554  4.30164  3.94194  3.16289  4.07076  4.57574  2.37092  3.70900  0.79371  3.16427  4.21063  4.49419  4.06060  3.87358  3.64996  3.52505  2.42638  5.06741  3.80683    202 l x - -
          2.68618  4.42225  2.77519  2.73123  3.46354  2.40513  3.72494  3.29354  2.67741  2.69355  4.24690  2.90347  2.73739  3.18146  2.89801  2.37887  2.77519  2.98518  4.58477  3.61503
          0.02925  3.94239  4.66474  0.61958  0.77255  0.48576  0.95510
    177   1.83252  4.33179  3.74559  3.31240  3.48414  3.53620  4.19406  2.46002  3.18968  1.61240  3.42948  3.59549  4.06842  3.54513  3.46411  2.92795  2.97958  2.31712  5.15012  3.90795    203 l x - -
          2.68618  4.42225  2.77519  2.73123  3.46354  2.40513  3.72494  3.29354  2.67741  2.69355  4.24690  2.90347  2.73739  3.18146  2.89801  2.37887  2.77519  2.98518  4.58477  3.61503
          0.02925  3.94239  4.66474  0.61958  0.77255  0.48576  0.95510
    178   3.01299  5.13783  2.51799  0.92997  4.49290  3.31953  3.91255  3.96069  2.80190  3.56665  4.53772  2.97346  3.92747  3.12683  3.21789  2.98836  3.31780  3.63737  5.65132  4.37374    204 e x - -
          2.68618  4.42225  2.77519  2.73123  3.46354  2.40513  3.72494  3.29354  2.67741  2.69355  4.24690  2.90347  2.73739  3.18146  2.89801  2.37887  2.77519  2.98518  4.58477  3.61503
          0.02925  3.94239  4.66474  0.61958  0.77255  0.48576  0.95510
    179   3.18230  4.52493  4.69341  4.17214  3.19827  4.43411  4.79968  1.44153  4.00136  1.25537  3.03504  4.43631  4.68471  4.22901  4.17225  3.80465  3.42500  1.92686  5.22154  4.05186    205 l x - -
          2.68618  4.42225  2.77519  2.73123  3.46354  2.40513  3.72494  3.29354  2.67741  2.69355  4.24690  2.90347  2.73739  3.18146  2.89801  2.37887  2.77519  2.98518  4.58477  3.61503
          0.02925  3.94239  4.66474  0.61958  0.77255  0.48576  0.95510
    180   2.89905  5.10218  2.99080  2.55042  4.46120  3.49824  3.61481  3.87373  1.56827  3.35838  4.22030  3.02232  3.92835  1.91084  2.32287  2.88526  3.10652  3.54068  5.45843  4.20045    206 k x - -
          2.68618  4.42225  2.77519  2.73123  3.46354  2.40513  3.72494  3.29354  2.67741  2.69355  4.24690  2.90347  2.73739  3.18146  2.89801  2.37887  2.77519  2.98518  4.58477  3.61503
          0.02925  3.94239  4.66474  0.61958  0.77255  0.48576  0.95510
    181   2.64695  4.83679  1.78927  2.34697  4.31513  3.20930  3.78322  3.66937  2.70452  3.34931  4.21601  2.86591  3.79542  2.96445  3.18954  2.67105  1.94356  3.30356  5.59452  4.22177    207 d x - -
          2.68618  4.42225  2.77519  2.73123  3.46354  2.40513  3.72494  3.29354  2.67741  2.69355  4.24690  2.90347  2.73739  3.18146  2.89801  2.37887  2.77519  2.98518  4.58477  3.61503
          0.02925  3.94239  4.66474  0.61958  0.77255  0.48576  0.95510
    182   2.80817  4.65618  3.30690  2.85189  3.52233  3.60365  3.83605  2.93376  2.57636  1.74751  3.54589  3.28408  4.02605  2.08665  2.87072  2.95161  3.05238  2.81660  5.06602  3.75125    208 l x - -
          2.68618  4.42225  2.77519  2.73123  3.46354  2.40513  3.72494  3.29354  2.67741  2.69355  4.24690  2.90347  2.73739  3.18146  2.89801  2.37887  2.77519  2.98518  4.58477  3.61503
          0.02925  3.94239  4.66474  0.61958  0.77255  0.48576  0.95510
    183   3.08559  4.48515  4.43448  4.05306  3.42166  4.14154  4.76836  0.99536  3.88254  1.99362  3.34636  4.28861  4.56620  4.22374  4.07113  3.64374  3.38359  1.84951  5.32681  4.07101    209 i x - -
          2.68618  4.42225  2.77519  2.73123  3.46354  2.40513  3.72494  3.29354  2.67741  2.69355  4.24690  2.90347  2.73739  3.18146  2.89801  2.37887  2.77519  2.98518  4.58477  3.61503
          0.26454  3.94239  1.54630  0.61958  0.77255  0.48576  0.95510
    184   2.83550  4.77795  3.00077  2.66198  4.12775  3.33422  3.68997  3.54876  1.28037  3.15276  4.13028  3.09079  3.85205  2.89621  2.42945  2.89235  3.10481  3.26798  5.25389  4.04616    210 k x - -
          2.68618  4.42225  2.77519  2.73123  3.46354  2.40513  3.72494  3.29354  2.67741  2.69355  4.24690  2.90347  2.73739  3.18146  2.89801  2.37887  2.77519  2.98518  4.58477  3.61503
          0.03686  3.71472  4.43706  0.61958  0.77255  0.38685  1.13692
    185   2.73297  4.59041  3.09495  1.95600  3.73392  3.53955  3.87359  1.97316  2.72738  2.61220  3.65611  3.19641  3.98684  3.11125  3.09833  2.88998  2.98674  2.51743  5.22238  3.93345    211 e x - -
          2.68618  4.42225  2.77519  2.73123  3.46354  2.40513  3.72494  3.29354  2.67741  2.69355  4.24690  2.90347  2.73739  3.18146  2.89801  2.37887  2.77519  2.98518  4.58477  3.61503
          0.02925  3.94239  4.66474  0.61958  0.77255  0.48576  0.95510
    186   3.23392  4.67554  4.30164  3.94194  3.16289  4.07076  4.57574  2.37092  3.70900  0.79371  3.16427  4.21063  4.49419  4.06060  3.87358  3.64996  3.52505  2.42638  5.06741  3.80683    212 l x - -
          2.68618  4.42225  2.77519  2.73123  3.46354  2.40513  3.72494  3.29354  2.67741  2.69355  4.24690  2.90347  2.73739  3.18146  2.89801  2.37887  2.77519  2.98518  4.58477  3.61503
          0.02925  3.94239  4.66474  0.61958  0.77255  0.48576  0.95510
    187   2.53888  4.33168  3.45227  3.03970  3.52858  3.36242  3.97726  2.83772  2.93326  1.78556  3.60799  3.35929  3.91801  3.31456  3.23413  1.89632  2.88126  2.62351  5.06017  3.74704    213 l x - -
          2.68618  4.42225  2.77519  2.73123  3.46354  2.40513  3.72494  3.29354  2.67741  2.69355  4.24690  2.90347  2.73739  3.18146  2.89801  2.37887  2.77519  2.98518  4.58477  3.61503
          0.02925  3.94239  4.66474  0.61958  0.77255  0.48576  0.95510
    188   2.72093  2.20028  4.21194  3.71022  3.28903  3.70734  4.32214  2.27476  3.51749  1.52542  3.28331  3.87841  4.19459  3.81645  3.70972  3.10466  3.03590  2.15306  4.99629  3.75166    214 l x - -
          2.68618  4.42225  2.77519  2.73123  3.46354  2.40513  3.72494  3.29354  2.67741  2.69355  4.24690  2.90347  2.73739  3.18146  2.89801  2.37887  2.77519  2.98518  4.58477  3.61503
          0.02925  3.94239  4.66474  0.61958  0.77255  0.48576  0.95510
    189   2.75320  4.52163  3.44128  3.34960  4.49048  0.62894  4.46554  4.10716  3.54038  3.75251  4.72888  3.60556  3.91501  3.85901  3.76869  2.92713  3.23987  3.62199  5.56710  4.59476    215 G x - -
          2.68618  4.42225  2.77519  2.73123  3.46354  2.40513  3.72494  3.29354  2.67741  2.69355  4.24690  2.90347  2.73739  3.18146  2.89801  2.37887  2.77519  2.98518  4.58477  3.61503
          0.02925  3.94239  4.66474  0.61958  0.77255  0.48576  0.95510
    190   1.86747  4.67931  3.02866  2.62755  4.17702  3.32296  3.75030  3.48257  1.72594  3.15564  4.03581  3.06574  3.84556  2.93064  2.70435  2.70742  2.93171  3.15209  5.40109  4.12966    216 k x - -
          2.68618  4.42225  2.77519  2.73123  3.46354  2.40513  3.72494  3.29354  2.67741  2.69355  4.24690  2.90347  2.73739  3.18146  2.89801  2.37887  2.77519  2.98518  4.58477  3.61503
          0.02925  3.94239  4.66474  0.61958  0.77255  0.48576  0.95510
    191   2.78193  4.78055  2.74803  2.64062  4.15508  3.23128  3.97831  3.88064  2.88792  3.51963  4.47457  1.04002  3.88663  3.25130  3.24485  2.84653  3.16617  3.49579  5.45299  4.09847    217 n x - -
          2.68618  4.42225  2.77519  2.73123  3.46354  2.40513  3.72494  3.29354  2.67741  2.69355  4.24690  2.90347  2.73739  3.18146  2.89801  2.37887  2.77519  2.98518  4.58477  3.61503
          0.02925  3.94239  4.66474  0.61958  0.77255  0.48576  0.95510
    192   2.84041  5.23151  2.31167  1.58036  4.54821  3.24584  3.72026  4.04170  2.59903  3.58515  4.43597  1.87355  3.82686  2.88724  3.07949  2.77710  3.12191  3.65157  5.73401  4.30697    218 e x - -
          2.68618  4.42225  2.77519  2.73123  3.46354  2.40513  3.72494  3.29354  2.67741  2.69355  4.24690  2.90347  2.73739  3.18146  2.89801  2.37887  2.77519  2.98518  4.58477  3.61503
          0.02925  3.94239  4.66474  0.61958  0.77255  0.48576  0.95510
    193   2.75320  4.52163  3.44128  3.34960  4.49048  0.62894  4.46554  4.10716  3.54038  3.75251  4.72888  3.60556  3.91501  3.85901  3.76869  2.92713  3.23987  3.62199  5.56710  4.59476    219 G x - -
          2.68618  4.42225  2.77519  2.73123  3.46354  2.40513  3.72494  3.29354  2.67741  2.69355  4.24690  2.90347  2.73739  3.18146  2.89801  2.37887  2.77519  2.98518  4.58477  3.61503
          0.02925  3.94239  4.66474  0.61958  0.77255  0.48576  0.95510
    194   2.48283  4.51435  2.89417  2.62427  4.15089  3.15270  3.87029  3.53227  2.71850  3.23283  4.10097  1.96341  3.77271  3.08310  3.09780  2.58649  1.86749  3.14491  5.46586  4.15272    220 t x - -
          2.68618  4.42225  2.77519  2.73123  3.46354  2.40513  3.72494  3.29354  2.67741  2.69355  4.24690  2.90347  2.73739  3.18146  2.89801  2.37887  2.77519  2.98518  4.58477  3.61503
          0.02925  3.94239  4.66474  0.61958  0.77255  0.48576  0.95510
    195   2.83169  5.18542  2.48009  1.66488  4.47731  3.32002  3.67183  3.94158  2.41248  3.46090  4.31308  2.81762  3.84445  1.95662  2.81878  2.78206  3.08375  3.57789  5.61902  4.24262    221 e x - -
          2.68618  4.42225  2.77519  2.73123  3.46354  2.40513  3.72494  3.29354  2.67741  2.69355  4.24690  2.90347  2.73739  3.18146  2.89801  2.37887  2.77519  2.98518  4.58477  3.61503
          0.02925  3.94239  4.66474  0.61958  0.77255  0.48576  0.95510
    196   2.77634  5.03480  2.58586  2.35025  4.32576  3.31304  3.68713  3.86788  2.41177  3.40633  4.26058  1.96778  3.84323  1.93275  2.79267  2.76026  3.04731  3.50057  5.51957  4.14180    222 q x - -
          2.68618  4.42225  2.77519  2.73123  3.46354  2.40513  3.72494  3.29354  2.67741  2.69355  4.24690  2.90347  2.73739  3.18146  2.89801  2.37887  2.77519  2.98518  4.58477  3.61503
          0.02925  3.94239  4.66474  0.61958  0.77255  0.48576  0.95510
    197   3.03732  4.49319  4.21700  3.70788  2.60712  3.99747  3.91075  2.62264  3.44768  1.42374  3.25106  3.88495  4.34469  3.74275  3.62255  3.35817  3.27409  2.60137  2.19116  2.76567    223 l x - -
          2.68618  4.42225  2.77519  2.73123  3.46354  2.40513  3.72494  3.29354  2.67741  2.69355  4.24690  2.90347  2.73739  3.18146  2.89801  2.37887  2.77519  2.98518  4.58477  3.61503
          0.02925  3.94239  4.66474  0.61958  0.77255  0.48576  0.95510
    198   2.83169  5.18542  2.48009  1.66488  4.47731  3.32002  3.67183  3.94158  2.41248  3.46090  4.31308  2.81762  3.84445  1.95662  2.81878  2.78206  3.08375  3.57789  5.61902  4.24262    224 e x - -
          2.68618  4.42225  2.77519  2.73123  3.46354  2.40513  3.72494  3.29354  2.67741  2.69355  4.24690  2.90347  2.73739  3.18146  2.89801  2.37887  2.77519  2.98518  4.58477  3.61503
          0.02925  3.94239  4.66474  0.61958  0.77255  0.48576  0.95510
    199   3.03631  5.00253  3.21694  2.82552  4.40493  3.51809  3.79858  3.83861  0.94655  3.38853  4.34638  3.24686  4.01363  2.98621  2.44590  3.07380  3.28446  3.54251  5.43100  4.25388    225 k x - -
          2.68618  4.42225  2.77519  2.73123  3.46354  2.40513  3.72494  3.29354  2.67741  2.69355  4.24690  2.90347  2.73739  3.18146  2.89801  2.37887  2.77519  2.98518  4.58477  3.61503
          0.02925  3.94239  4.66474  0.61958  0.77255  0.48576  0.95510
    200   3.23392  4.67554  4.30164  3.94194  3.16289  4.07076  4.57574  2.37092  3.70900  0.79371  3.16427  4.21063  4.49419  4.06060  3.87358  3.64996  3.52505  2.42638  5.06741  3.80683    226 l x - -
          2.68618  4.42225  2.77519  2.73123  3.46354  2.40513  3.72494  3.29354  2.67741  2.69355  4.24690  2.90347  2.73739  3.18146  2.89801  2.37887  2.77519  2.98518  4.58477  3.61503
          0.02925  3.94239  4.66474  0.61958  0.77255  0.48576  0.95510
    201   3.23392  4.67554  4.30164  3.94194  3.16289  4.07076  4.57574  2.37092  3.70900  0.79371  3.16427  4.21063  4.49419  4.06060  3.87358  3.64996  3.52505  2.42638  5.06741  3.80683    227 l x - -
          2.68618  4.42225  2.77519  2.73123  3.46354  2.40513  3.72494  3.29354  2.67741  2.69355  4.24690  2.90347  2.73739  3.18146  2.89801  2.37887  2.77519  2.98518  4.58477  3.61503
          0.02925  3.94239  4.66474  0.61958  0.77255  0.48576  0.95510
    202   3.06526  5.20361  0.82275  2.37994  4.59014  3.26412  3.99347  4.19434  3.09095  3.79029  4.77006  2.93977  3.92188  3.23284  3.61655  3.01983  3.40537  3.82613  5.74512  4.45168    228 d x - -
          2.68618  4.42225  2.77519  2.73123  3.46354  2.40513  3.72494  3.29354  2.67741  2.69355  4.24690  2.90347  2.73739  3.18146  2.89801  2.37887  2.77519  2.98518  4.58477  3.61503
          0.02925  3.94239  4.66474  0.61958  0.77255  0.48576  0.95510
    203   2.68313  2.21346  3.92851  3.43851  2.83654  3.60150  3.86580  2.71105  3.27800  2.43915  3.46406  3.62412  4.07463  3.56743  3.49375  2.96986  2.97702  2.52010  4.43210  1.93727    229 y x - -
          2.68618  4.42225  2.77519  2.73123  3.46354  2.40513  3.72494  3.29354  2.67741  2.69355  4.24690  2.90347  2.73739  3.18146  2.89801  2.37887  2.77519  2.98518  4.58477  3.61503
          0.02925  3.94239  4.66474  0.61958  0.77255  0.48576  0.95510
    204   2.45092  4.29607  3.49072  3.24617  4.03115  3.13298  4.25808  3.16682  3.19052  3.02783  4.07400  3.44421  3.84230  3.58189  3.44574  2.65298  1.05872  2.85431  5.46281  4.24784    230 t x - -
          2.68618  4.42225  2.77519  2.73123  3.46354  2.40513  3.72494  3.29354  2.67741  2.69355  4.24690  2.90347  2.73739  3.18146  2.89801  2.37887  2.77519  2.98518  4.58477  3.61503
          0.02925  3.94239  4.66474  0.61958  0.77255  0.48576  0.95510
    205   2.78193  4.78055  2.74803  2.64062  4.15508  3.23128  3.97831  3.88064  2.88792  3.51963  4.47457  1.04002  3.88663  3.25130  3.24485  2.84653  3.16617  3.49579  5.45299  4.09847    231 n x - -
          2.68618  4.42225  2.77519  2.73123  3.46354  2.40513  3.72494  3.29354  2.67741  2.69355  4.24690  2.90347  2.73739  3.18146  2.89801  2.37887  2.77519  2.98518  4.58477  3.61503
          0.02925  3.94239  4.66474  0.61958  0.77255  0.48576  0.95510
    206   2.89905  5.10218  2.99080  2.55042  4.46120  3.49824  3.61481  3.87373  1.56827  3.35838  4.22030  3.02232  3.92835  1.91084  2.32287  2.88526  3.10652  3.54068  5.45843  4.20045    232 k x - -
          2.68618  4.42225  2.77519  2.73123  3.46354  2.40513  3.72494  3.29354  2.67741  2.69355  4.24690  2.90347  2.73739  3.18146  2.89801  2.37887  2.77519  2.98518  4.58477  3.61503
          0.02925  3.94239  4.66474  0.61958  0.77255  0.48576  0.95510
    207   3.23392  4.67554  4.30164  3.94194  3.16289  4.07076  4.57574  2.37092  3.70900  0.79371  3.16427  4.21063  4.49419  4.06060  3.87358  3.64996  3.52505  2.42638  5.06741  3.80683    233 l x - -
          2.68618  4.42225  2.77519  2.73123  3.46354  2.40513  3.72494  3.29354  2.67741  2.69355  4.24690  2.90347  2.73739  3.18146  2.89801  2.37887  2.77519  2.98518  4.58477  3.61503
          0.02925  3.94239  4.66474  0.61958  0.77255  0.48576  0.95510
    208   2.55499  2.12416  1.88947  2.72313  3.94456  3.25740  3.91580  3.23961  2.86418  3.02790  3.93873  3.14704  3.83442  3.16508  3.26524  2.68618  2.89976  2.93341  5.30946  4.03118    234 d x - -
          2.68618  4.42225  2.77519  2.73123  3.46354  2.40513  3.72494  3.29354  2.67741  2.69355  4.24690  2.90347  2.73739  3.18146  2.89801  2.37887  2.77519  2.98518  4.58477  3.61503
          0.02925  3.94239  4.66474  0.61958  0.77255  0.48576  0.95510
    209   3.01299  5.13783  2.51799  0.92997  4.49290  3.31953  3.91255  3.96069  2.80190  3.56665  4.53772  2.97346  3.92747  3.12683  3.21789  2.98836  3.31780  3.63737  5.65132  4.37374    235 e x - -
          2.68618  4.42225  2.77519  2.73123  3.46354  2.40513  3.72494  3.29354  2.67741  2.69355  4.24690  2.90347  2.73739  3.18146  2.89801  2.37887  2.77519  2.98518  4.58477  3.61503
          0.02925  3.94239  4.66474  0.61958  0.77255  0.48576  0.95510
    210   3.23392  4.67554  4.30164  3.94194  3.16289  4.07076  4.57574  2.37092  3.70900  0.79371  3.16427  4.21063  4.49419  4.06060  3.87358  3.64996  3.52505  2.42638  5.06741  3.80683    236 l x - -
          2.68618  4.42225  2.77519  2.73123  3.46354  2.40513  3.72494  3.29354  2.67741  2.69355  4.24690  2.90347  2.73739  3.18146  2.89801  2.37887  2.77519  2.98518  4.58477  3.61503
          0.02925  3.94239  4.66474  0.61958  0.77255  0.48576  0.95510
    211   2.48519  4.56680  2.75179  2.54495  4.26024  3.10518  3.87130  3.77975  2.75283  3.40334  4.24507  1.87789  3.75170  3.07921  3.15758  1.74843  2.87606  3.32569  5.55405  4.20428    237 s x - -
          2.68618  4.42225  2.77519  2.73123  3.46354  2.40513  3.72494  3.29354  2.67741  2.69355  4.24690  2.90347  2.73739  3.18146  2.89801  2.37887  2.77519  2.98518  4.58477  3.61503
          0.02925  3.94239  4.66474  0.61958  0.77255  0.48576  0.95510
    212   2.78193  4.78055  2.74803  2.64062  4.15508  3.23128  3.97831  3.88064  2.88792  3.51963  4.47457  1.04002  3.88663  3.25130  3.24485  2.84653  3.16617  3.49579  5.45299  4.09847    238 n x - -
          2.68618  4.42225  2.77519  2.73123  3.46354  2.40513  3.72494  3.29354  2.67741  2.69355  4.24690  2.90347  2.73739  3.18146  2.89801  2.37887  2.77519  2.98518  4.58477  3.61503
          0.02925  3.94239  4.66474  0.61958  0.77255  0.48576  0.95510
    213   2.66853  4.72399  3.06333  2.62715  4.16963  3.37029  3.71871  3.47748  1.70746  3.13651  4.01754  3.06997  3.86409  2.89383  2.62185  2.73917  2.02912  3.15958  5.37576  4.10909    239 k x - -
          2.68618  4.42225  2.77519  2.73123  3.46354  2.40513  3.72494  3.29354  2.67741  2.69355  4.24690  2.90347  2.73739  3.18146  2.89801  2.37887  2.77519  2.98518  4.58477  3.61503
          0.02925  3.94239  4.66474  0.61958  0.77255  0.48576  0.95510
    214   2.73121  4.84265  2.94592  2.56316  4.28079  3.36828  3.71220  3.69168  1.67356  3.26825  4.13398  3.03093  2.16863  2.88069  2.63132  2.77036  3.00499  3.34757  5.43028  4.15797    240 k x - -
          2.68618  4.42225  2.77519  2.73123  3.46354  2.40513  3.72494  3.29354  2.67741  2.69355  4.24690  2.90347  2.73739  3.18146  2.89801  2.37887  2.77519  2.98518  4.58477  3.61503
          0.02925  3.94239  4.66474  0.61958  0.77255  0.48576  0.95510
    215   2.69703  4.29852  3.91319  3.44217  3.53133  3.68408  4.29483  1.63260  3.31716  2.28048  3.43569  3.72195  4.17256  3.66046  3.58835  3.05493  1.99799  2.01731  5.20657  3.97914    241 i x - -
          2.68618  4.42225  2.77519  2.73123  3.46354  2.40513  3.72494  3.29354  2.67741  2.69355  4.24690  2.90347  2.73739  3.18146  2.89801  2.37887  2.77519  2.98518  4.58477  3.61503
          0.02925  3.94239  4.66474  0.61958  0.77255  0.48576  0.95510
    216   2.24785  4.21645  3.16529  2.95870  4.33156  1.70575  4.14394  3.80121  3.11803  3.46912  4.29743  3.19408  3.67260  3.40474  3.45209  1.55052  2.73213  3.23586  5.64959  4.40773    242 s x - -
          2.68618  4.42225  2.77519  2.73123  3.46354  2.40513  3.72494  3.29354  2.67741  2.69355  4.24690  2.90347  2.73739  3.18146  2.89801  2.37887  2.77519  2.98518  4.58477  3.61503
          0.26454  3.94239  1.54630  0.61958  0.77255  0.48576  0.95510
    217   2.98298  4.49639  3.93009  3.57744  3.08746  3.77193  4.28279  2.29366  3.34641  1.09922  3.17469  3.86690  4.24020  3.75330  3.54516  3.33561  3.28779  2.28829  4.90143  3.58604    243 l x - -
          2.68618  4.42225  2.77519  2.73123  3.46354  2.40513  3.72494  3.29354  2.67741  2.69355  4.24690  2.90347  2.73739  3.18146  2.89801  2.37887  2.77519  2.98518  4.58477  3.61503
          0.03686  3.71472  4.43706  0.61958  0.77255  0.38685  1.13692
    218   2.84555  4.59118  3.46029  3.30947  4.29851  3.27473  4.38112  3.86195  3.37276  3.48120  4.53410  3.60909  0.70733  3.75942  3.61031  3.01524  3.29263  3.49935  5.46584  4.42016    244 p x - -
          2.68618  4.42225  2.77519  2.73123  3.46354  2.40513  3.72494  3.29354  2.67741  2.69355  4.24690  2.90347  2.73739  3.18146  2.89801  2.37887  2.77519  2.98518  4.58477  3.61503
          0.02925  3.94239  4.66474  0.61958  0.77255  0.48576  0.95510
    219   2.76433  4.98666  2.45297  1.59492  4.46944  1.90198  3.79701  3.92646  2.69433  3.51266  4.37271  2.85199  3.82461  2.98076  3.15628  2.75707  3.08053  3.53389  5.66876  4.31695    245 e x - -
          2.68618  4.42225  2.77519  2.73123  3.46354  2.40513  3.72494  3.29354  2.67741  2.69355  4.24690  2.90347  2.73739  3.18146  2.89801  2.37887  2.77519  2.98518  4.58477  3.61503
          0.02925  3.94239  4.66474  0.61958  0.77255  0.48576  0.95510
    220   2.83137  5.18250  2.48522  1.68821  4.47463  3.32172  3.67129  3.93833  2.40879  3.45783  4.31020  2.81991  3.84509  1.92912  2.81319  2.78248  3.08305  3.57529  5.61581  4.24083    246 e x - -
          2.68618  4.42225  2.77519  2.73123  3.46354  2.40513  3.72494  3.29354  2.67741  2.69355  4.24690  2.90347  2.73739  3.18146  2.89801  2.37887  2.77519  2.98518  4.58477  3.61503
          0.02925  3.94239  4.66474  0.61958  0.77255  0.48576  0.95510
    221   3.34783  4.72915  4.33452  4.06244  0.90392  4.02095  3.90910  2.86306  3.96774  2.21709  3.58299  4.09821  4.47809  4.11650  4.07020  3.61408  3.64905  2.85886  4.13773  2.49610    247 f x - -
          2.68618  4.42225  2.77519  2.73123  3.46354  2.40513  3.72494  3.29354  2.67741  2.69355  4.24690  2.90347  2.73739  3.18146  2.89801  2.37887  2.77519  2.98518  4.58477  3.61503
          0.02925  3.94239  4.66474  0.61958  0.77255  0.48576  0.95510
    222   2.69703  4.29852  3.91319  3.44217  3.53133  3.68408  4.29483  1.63260  3.31716  2.28048  3.43569  3.72195  4.17256  3.66046  3.58835  3.05493  1.99799  2.01731  5.20657  3.97914    248 i x - -
          2.68618  4.42225  2.77519  2.73123  3.46354  2.40513  3.72494  3.29354  2.67741  2.69355  4.24690  2.90347  2.73739  3.18146  2.89801  2.37887  2.77519  2.98518  4.58477  3.61503
          0.02925  3.94239  4.66474  0.61958  0.77255  0.48576  0.95510
    223   2.83408  5.06251  2.85963  1.80376  4.41042  3.43673  3.63586  3.82574  2.18120  3.34587  4.19679  2.96925  3.88887  2.78225  1.78930  2.82174  3.05950  3.48470  5.47281  4.18614    249 r x - -
          2.68618  4.42225  2.77519  2.73123  3.46354  2.40513  3.72494  3.29354  2.67741  2.69355  4.24690  2.90347  2.73739  3.18146  2.89801  2.37887  2.77519  2.98518  4.58477  3.61503
          0.02925  3.94239  4.66474  0.61958  0.77255  0.48576  0.95510
    224   1.83282  4.78928  2.63111  1.74256  4.24807  3.24764  3.77775  3.55603  2.63129  3.25204  4.13246  2.91445  3.81455  2.96215  3.06312  2.69138  2.96405  3.21710  5.52729  4.18868    250 e x - -
          2.68618  4.42225  2.77519  2.73123  3.46354  2.40513  3.72494  3.29354  2.67741  2.69355  4.24690  2.90347  2.73739  3.18146  2.89801  2.37887  2.77519  2.98518  4.58477  3.61503
          0.02925  3.94239  4.66474  0.61958  0.77255  0.48576  0.95510
    225   3.08314  4.46795  4.55209  4.01158  3.18771  4.28657  4.65421  1.52604  3.85140  1.64782  1.97661  4.27804  4.56542  4.08099  4.03346  3.63411  3.32531  2.00499  5.15086  4.00804    251 i x - -
          2.68618  4.42225  2.77519  2.73123  3.46354  2.40513  3.72494  3.29354  2.67741  2.69355  4.24690  2.90347  2.73739  3.18146  2.89801  2.37887  2.77519  2.98518  4.58477  3.61503
          0.02925  3.94239  4.66474  0.61958  0.77255  0.48576  0.95510
    226   2.83169  5.18542  2.48009  1.66488  4.47731  3.32002  3.67183  3.94158  2.41248  3.46090  4.31308  2.81762  3.84445  1.95662  2.81878  2.78206  3.08375  3.57789  5.61902  4.24262    252 e x - -
          2.68618  4.42225  2.77519  2.73123  3.46354  2.40513  3.72494  3.29354  2.67741  2.69355  4.24690  2.90347  2.73739  3.18146  2.89801  2.37887  2.77519  2.98518  4.58477  3.61503
          0.02925  3.94239  4.66474  0.61958  0.77255  0.48576  0.95510
    227   3.03631  5.00253  3.21694  2.82552  4.40493  3.51809  3.79858  3.83861  0.94655  3.38853  4.34638  3.24686  4.01363  2.98621  2.44590  3.07380  3.28446  3.54251  5.43100  4.25388    253 k x - -
          2.68618  4.42225  2.77519  2.73123  3.46354  2.40513  3.72494  3.29354  2.67741  2.69355  4.24690  2.90347  2.73739  3.18146  2.89801  2.37887  2.77519  2.98518  4.58477  3.61503
          0.02925  3.94239  4.66474  0.61958  0.77255  0.48576  0.95510
    228   3.04960  4.38906  4.68715  4.19205  3.51215  4.35356  4.91966  1.32024  4.07394  2.02230  3.32819  4.42324  4.68213  4.34687  4.28173  3.73865  3.31897  1.24750  5.46574  4.25830    254 v x - -
          2.68618  4.42225  2.77519  2.73123  3.46354  2.40513  3.72494  3.29354  2.67741  2.69355  4.24690  2.90347  2.73739  3.18146  2.89801  2.37887  2.77519  2.98518  4.58477  3.61503
          0.02925  3.94239  4.66474  0.61958  0.77255  0.48576  0.95510
    229   3.23392  4.67554  4.30164  3.94194  3.16289  4.07076  4.57574  2.37092  3.70900  0.79371  3.16427  4.21063  4.49419  4.06060  3.87358  3.64996  3.52505  2.42638  5.06741  3.80683    255 l x - -
          2.68618  4.42225  2.77519  2.73123  3.46354  2.40513  3.72494  3.29354  2.67741  2.69355  4.24690  2.90347  2.73739  3.18146  2.89801  2.37887  2.77519  2.98518  4.58477  3.61503
          0.02925  3.94239  4.66474  0.61958  0.77255  0.48576  0.95510
    230   2.80014  4.71146  3.04900  2.72174  2.99253  3.50007  3.64403  3.36239  2.74234  2.95056  3.91281  2.01312  3.97775  3.10861  3.10063  2.87703  3.06790  3.10468  4.54627  1.97384    256 y x - -
          2.68618  4.42225  2.77519  2.73123  3.46354  2.40513  3.72494  3.29354  2.67741  2.69355  4.24690  2.90347  2.73739  3.18146  2.89801  2.37887  2.77519  2.98518  4.58477  3.61503
          0.02925  3.94239  4.66474  0.61958  0.77255  0.48576  0.95510
    231   2.85049  5.16752  2.63201  1.71487  4.51207  3.37883  3.64695  3.92789  1.69000  3.44577  4.28951  2.87981  3.86869  2.79248  2.61537  2.80974  3.08529  3.56869  5.57664  4.24916    257 k x - -
          2.68618  4.42225  2.77519  2.73123  3.46354  2.40513  3.72494  3.29354  2.67741  2.69355  4.24690  2.90347  2.73739  3.18146  2.89801  2.37887  2.77519  2.98518  4.58477  3.61503
          0.02925  3.94239  4.66474  0.61958  0.77255  0.48576  0.95510
    232   3.03937  4.45235  4.47591  3.97466  3.28507  4.20449  4.66612  1.96970  3.81237  1.35258  3.15011  4.23298  4.54729  4.08974  4.01669  3.57960  3.30687  1.43648  5.22273  4.01773    258 l x - -
          2.68618  4.42225  2.77519  2.73123  3.46354  2.40513  3.72494  3.29354  2.67741  2.69355  4.24690  2.90347  2.73739  3.18146  2.89801  2.37887  2.77519  2.98518  4.58477  3.61503
          0.02925  3.94239  4.66474  0.61958  0.77255  0.48576  0.95510
    233   2.80774  5.04334  2.73449  2.42690  4.40973  3.37382  3.66162  3.86611  1.67938  3.39970  4.24733  1.96845  3.86977  2.81682  2.58741  2.79598  3.05894  3.50529  5.51159  4.19109    259 k x - -
          2.68618  4.42225  2.77519  2.73123  3.46354  2.40513  3.72494  3.29354  2.67741  2.69355  4.24690  2.90347  2.73739  3.18146  2.89801  2.37887  2.77519  2.98518  4.58477  3.61503
          0.02925  3.94239  4.66474  0.61958  0.77255  0.48576  0.95510
    234   2.82283  4.59106  3.41532  2.95593  3.06612  3.63207  2.18952  3.00467  2.70594  1.81114  3.61500  3.34096  4.05172  3.17968  2.99153  2.97753  3.06769  2.84234  4.63240  3.13110    260 l x - -
          2.68618  4.42225  2.77519  2.73123  3.46354  2.40513  3.72494  3.29354  2.67741  2.69355  4.24690  2.90347  2.73739  3.18146  2.89801  2.37887  2.77519  2.98518  4.58477  3.61503
          0.26454  3.94239  1.54630  0.61958  0.77255  0.48576  0.95510
    235   2.60240  4.58125  2.64388  2.51707  3.92057  3.08520  3.81296  3.60359  2.70719  3.27140  4.23353  1.47371  3.73292  3.09186  3.05083  2.67983  2.98295  3.24215  5.24630  3.88508    261 n x - -
          2.68618  4.42225  2.77519  2.73123  3.46354  2.40513  3.72494  3.29354  2.67741  2.69355  4.24690  2.90347  2.73739  3.18146  2.89801  2.37887  2.77519  2.98518  4.58477  3.61503
          0.03686  3.71472  4.43706  0.61958  0.77255  0.66758  0.71939
    236   3.06611  4.51796  4.01717  3.70819  1.31230  3.78011  3.82529  2.61702  3.62047  2.02837  3.37643  3.84381  4.24794  3.83483  3.77926  3.34022  3.37013  2.59447  4.13418  2.52632    262 f x - -
          2.68618  4.42225  2.77519  2.73123  3.46354  2.40513  3.72494  3.29354  2.67741  2.69355  4.24690  2.90347  2.73739  3.18146  2.89801  2.37887  2.77519  2.98518  4.58477  3.61503
          0.03686  3.71472  4.43706  0.61958  0.77255  0.66758  0.71939
    237   2.56522  4.34050  3.15669  2.97917  3.97381  3.03730  4.06415  3.48456  3.02383  3.12662  4.17531  3.29810  1.18239  3.41808  3.28135  2.72959  2.99626  3.14773  5.19796  4.09496    263 p x - -
          2.68618  4.42225  2.77519  2.73123  3.46354  2.40513  3.72494  3.29354  2.67741  2.69355  4.24690  2.90347  2.73739  3.18146  2.89801  2.37887  2.77519  2.98518  4.58477  3.61503
          0.03686  3.71472  4.43706  0.61958  0.77255  0.66758  0.71939
    238   2.83768  4.67386  3.31324  2.86838  3.98815  3.34635  3.73132  3.52490  2.20702  3.07048  4.08233  3.23665  3.86334  2.96619  1.25244  2.93373  3.11899  3.25758  5.14003  3.95703    264 r x - -
          2.68618  4.42225  2.77519  2.73123  3.46354  2.40513  3.72494  3.29354  2.67741  2.69355  4.24690  2.90347  2.73739  3.18146  2.89801  2.37887  2.77519  2.98518  4.58477  3.61503
          0.03686  3.71472  4.43706  0.61958  0.77255  0.66758  0.71939
    239   2.90709  4.38009  4.09412  3.71050  3.27514  3.88059  4.47251  1.30009  3.53456  1.90402  3.24552  3.97789  4.33429  3.90409  3.74941  3.36717  3.21241  1.86649  5.12705  3.84593    265 i x - -
          2.68618  4.42225  2.77519  2.73123  3.46354  2.40513  3.72494  3.29354  2.67741  2.69355  4.24690  2.90347  2.73739  3.18146  2.89801  2.37887  2.77519  2.98518  4.58477  3.61503
          0.03686  3.71472  4.43706  0.61958  0.77255  0.66758  0.71939
    240   2.25001  4.16408  3.08004  2.89568  3.92012  2.89734  4.00635  3.42450  2.95787  3.16017  4.10561  3.14181  3.62455  3.32196  3.24392  1.35803  2.71953  2.99544  5.30739  4.00432    266 s x - -
          2.68618  4.42225  2.77519  2.73123  3.46354  2.40513  3.72494  3.29354  2.67741  2.69355  4.24690  2.90347  2.73739  3.18146  2.89801  2.37887  2.77519  2.98518  4.58477  3.61503
          0.03686  3.71472  4.43706  0.61958  0.77255  0.38685  1.13692
    241   3.01299  5.13783  2.51799  0.92997  4.49290  3.31953  3.91255  3.96069  2.80190  3.56665  4.53772  2.97346  3.92747  3.12683  3.21789  2.98836  3.31780  3.63737  5.65132  4.37374    267 e x - -
          2.68618  4.42225  2.77519  2.73123  3.46354  2.40513  3.72494  3.29354  2.67741  2.69355  4.24690  2.90347  2.73739  3.18146  2.89801  2.37887  2.77519  2.98518  4.58477  3.61503
          0.02925  3.94239  4.66474  0.61958  0.77255  0.48576  0.95510
    242   2.64399  4.46418  3.29907  2.91066  3.03759  3.42873  3.73566  3.16051  2.87262  2.80376  3.76057  3.26725  3.94182  3.22148  3.20058  1.92076  2.95249  2.90071  4.58949  1.98775    268 s x - -
          2.68618  4.42225  2.77519  2.73123  3.46354  2.40513  3.72494  3.29354  2.67741  2.69355  4.24690  2.90347  2.73739  3.18146  2.89801  2.37887  2.77519  2.98518  4.58477  3.61503
          0.02925  3.94239  4.66474  0.61958  0.77255  0.48576  0.95510
    243   2.65190  4.84778  1.75801  2.34018  4.32440  3.20889  3.78219  3.68054  2.70510  3.35835  4.22488  2.86100  3.79576  2.96283  3.19237  2.67335  1.97392  3.31368  5.60190  4.22659    269 d x - -
          2.68618  4.42225  2.77519  2.73123  3.46354  2.40513  3.72494  3.29354  2.67741  2.69355  4.24690  2.90347  2.73739  3.18146  2.89801  2.37887  2.77519  2.98518  4.58477  3.61503
          0.02925  3.94239  4.66474  0.61958  0.77255  0.48576  0.95510
    244   2.64399  4.46418  3.29907  2.91066  3.03759  3.42873  3.73566  3.16051  2.87262  2.80376  3.76057  3.26725  3.94182  3.22148  3.20058  1.92076  2.95249  2.90071  4.58949  1.98775    270 s x - -
          2.68618  4.42225  2.77519  2.73123  3.46354  2.40513  3.72494  3.29354  2.67741  2.69355  4.24690  2.90347  2.73739  3.18146  2.89801  2.37887  2.77519  2.98518  4.58477  3.61503
          0.02925  3.94239  4.66474  0.61958  0.77255  0.48576  0.95510
    245   2.60721  4.59335  3.03738  2.65306  3.77473  3.33258  2.23105  3.36668  2.54683  3.00730  3.90494  3.08796  3.85070  2.99696  2.88920  2.70603  2.00524  3.06069  5.15037  3.78164    271 t x - -
          2.68618  4.42225  2.77519  2.73123  3.46354  2.40513  3.72494  3.29354  2.67741  2.69355  4.24690  2.90347  2.73739  3.18146  2.89801  2.37887  2.77519  2.98518  4.58477  3.61503
          0.02925  3.94239  4.66474  0.61958  0.77255  0.48576  0.95510
    246   2.34998  4.27124  3.26776  3.08687  4.14616  2.99985  4.19475  3.67827  3.16535  3.39315  4.31348  3.30041  3.74444  3.50923  3.44916  0.99035  2.83537  3.19807  5.51309  4.23008    272 s x - -
          2.68618  4.42225  2.77519  2.73123  3.46354  2.40513  3.72494  3.29354  2.67741  2.69355  4.24690  2.90347  2.73739  3.18146  2.89801  2.37887  2.77519  2.98518  4.58477  3.61503
          0.02925  3.94239  4.66474  0.61958  0.77255  0.48576  0.95510
    247   2.73121  4.84265  2.94592  2.56316  4.28079  3.36828  3.71220  3.69168  1.67356  3.26825  4.13398  3.03093  2.16863  2.88069  2.63132  2.77036  3.00499  3.34757  5.43028  4.15797    273 k x - -
          2.68618  4.42225  2.77519  2.73123  3.46354  2.40513  3.72494  3.29354  2.67741  2.69355  4.24690  2.90347  2.73739  3.18146  2.89801  2.37887  2.77519  2.98518  4.58477  3.61503
          0.02925  3.94239  4.66474  0.61958  0.77255  0.48576  0.95510
    248   2.81456  4.69538  3.34985  2.82643  3.76692  3.59194  3.76453  3.04489  1.72701  1.91035  3.71793  3.24766  4.00193  2.98419  2.61238  2.93840  3.04400  2.86164  5.15920  3.89025    274 k x - -
          2.68618  4.42225  2.77519  2.73123  3.46354  2.40513  3.72494  3.29354  2.67741  2.69355  4.24690  2.90347  2.73739  3.18146  2.89801  2.37887  2.77519  2.98518  4.58477  3.61503
          0.02925  3.94239  4.66474  0.61958  0.77255  0.48576  0.95510
    249   2.67311  4.49837  3.23324  2.89292  3.18144  1.96406  3.79319  3.24111  2.90242  2.88339  3.83652  3.26636  3.93669  3.24715  3.23376  2.81879  2.98953  2.97199  4.70534  1.94532    275 y x - -
          2.68618  4.42225  2.77519  2.73123  3.46354  2.40513  3.72494  3.29354  2.67741  2.69355  4.24690  2.90347  2.73739  3.18146  2.89801  2.37887  2.77519  2.98518  4.58477  3.61503
          0.02925  3.94239  4.66474  0.61958  0.77255  0.48576  0.95510
    250   2.24785  4.21645  3.16529  2.95870  4.33156  1.70575  4.14394  3.80121  3.11803  3.46912  4.29743  3.19408  3.67260  3.40474  3.45209  1.55052  2.73213  3.23586  5.64959  4.40773    276 s x - -
          2.68618  4.42225  2.77519  2.73123  3.46354  2.40513  3.72494  3.29354  2.67741  2.69355  4.24690  2.90347  2.73739  3.18146  2.89801  2.37887  2.77519  2.98518  4.58477  3.61503
          0.02925  3.94239  4.66474  0.61958  0.77255  0.48576  0.95510
    251   2.83169  5.18542  2.48009  1.66488  4.47731  3.32002  3.67183  3.94158  2.41248  3.46090  4.31308  2.81762  3.84445  1.95662  2.81878  2.78206  3.08375  3.57789  5.61902  4.24262    277 e x - -
          2.68618  4.42225  2.77519  2.73123  3.46354  2.40513  3.72494  3.29354  2.67741  2.69355  4.24690  2.90347  2.73739  3.18146  2.89801  2.37887  2.77519  2.98518  4.58477  3.61503
          0.02925  3.94239  4.66474  0.61958  0.77255  0.48576  0.95510
    252   3.09374  4.46192  4.56858  4.05972  1.92834  4.24979  4.37595  1.55026  3.93204  1.72744  3.07584  4.23592  4.54293  4.09176  4.07834  3.60251  3.33580  2.11237  4.72982  3.31845    278 i x - -
          2.68618  4.42225  2.77519  2.73123  3.46354  2.40513  3.72494  3.29354  2.67741  2.69355  4.24690  2.90347  2.73739  3.18146  2.89801  2.37887  2.77519  2.98518  4.58477  3.61503
          0.02925  3.94239  4.66474  0.61958  0.77255  0.48576  0.95510
    253   2.48148  4.56097  2.75801  2.54966  4.25850  3.10346  3.87333  3.77713  2.75513  3.40137  4.24287  1.90971  3.75068  3.08166  3.15911  1.72014  2.87330  3.32243  5.55294  4.20445    279 s x - -
          2.68618  4.42225  2.77519  2.73123  3.46354  2.40513  3.72494  3.29354  2.67741  2.69355  4.24690  2.90347  2.73739  3.18146  2.89801  2.37887  2.77519  2.98518  4.58477  3.61503
          0.02925  3.94239  4.66474  0.61958  0.77255  0.48576  0.95510
    254   3.23392  4.67554  4.30164  3.94194  3.16289  4.07076  4.57574  2.37092  3.70900  0.79371  3.16427  4.21063  4.49419  4.06060  3.87358  3.64996  3.52505  2.42638  5.06741  3.80683    280 l x - -
          2.68618  4.42225  2.77519  2.73123  3.46354  2.40513  3.72494  3.29354  2.67741  2.69355  4.24690  2.90347  2.73739  3.18146  2.89801  2.37887  2.77519  2.98518  4.58477  3.61503
          0.02925  3.94239  4.66474  0.61958  0.77255  0.48576  0.95510
    255   1.45831  4.13693  3.39061  3.11285  4.21243  2.92495  4.18137  3.55617  3.16001  3.30809  4.16352  3.27265  3.67022  3.46068  3.46503  1.56734  2.68719  3.05742  5.57844  4.35425    281 a x - -
          2.68618  4.42225  2.77519  2.73123  3.46354  2.40513  3.72494  3.29354  2.67741  2.69355  4.24690  2.90347  2.73739  3.18146  2.89801  2.37887  2.77519  2.98518  4.58477  3.61503
          0.02925  3.94239  4.66474  0.61958  0.77255  0.48576  0.95510
    256   3.08559  4.48515  4.43448  4.05306  3.42166  4.14154  4.76836  0.99536  3.88254  1.99362  3.34636  4.28861  4.56620  4.22374  4.07113  3.64374  3.38359  1.84951  5.32681  4.07101    282 i x - -
          2.68618  4.42225  2.77519  2.73123  3.46354  2.40513  3.72494  3.29354  2.67741  2.69355  4.24690  2.90347  2.73739  3.18146  2.89801  2.37887  2.77519  2.98518  4.58477  3.61503
          0.02925  3.94239  4.66474  0.61958  0.77255  0.48576  0.95510
    257   2.74748  4.53166  3.37403  2.90537  3.53687  3.60826  3.88830  1.94451  2.69346  2.39581  3.50698  3.32655  4.02927  2.15938  3.00017  2.93792  2.99774  2.56002  5.07977  3.79804    283 i x - -
          2.68618  4.42225  2.77519  2.73123  3.46354  2.40513  3.72494  3.29354  2.67741  2.69355  4.24690  2.90347  2.73739  3.18146  2.89801  2.37887  2.77519  2.98518  4.58477  3.61503
          0.02925  3.94239  4.66474  0.61958  0.77255  0.48576  0.95510
    258   3.06526  5.20361  0.82275  2.37994  4.59014  3.26412  3.99347  4.19434  3.09095  3.79029  4.77006  2.93977  3.92188  3.23284  3.61655  3.01983  3.40537  3.82613  5.74512  4.45168    284 d x - -
          2.68618  4.42225  2.77519  2.73123  3.46354  2.40513  3.72494  3.29354  2.67741  2.69355  4.24690  2.90347  2.73739  3.18146  2.89801  2.37887  2.77519  2.98518  4.58477  3.61503
          0.02925  3.94239  4.66474  0.61958  0.77255  0.48576  0.95510
    259   3.34783  4.72915  4.33452  4.06244  0.90392  4.02095  3.90910  2.86306  3.96774  2.21709  3.58299  4.09821  4.47809  4.11650  4.07020  3.61408  3.64905  2.85886  4.13773  2.49610    285 f x - -
          2.68618  4.42225  2.77519  2.73123  3.46354  2.40513  3.72494  3.29354  2.67741  2.69355  4.24690  2.90347  2.73739  3.18146  2.89801  2.37887  2.77519  2.98518  4.58477  3.61503
          0.02925  3.94239  4.66474  0.61958  0.77255  0.48576  0.95510
    260   0.91754  4.22754  3.53403  3.32871  4.12241  3.05017  4.34243  3.25843  3.34677  3.13680  4.16109  3.46050  3.79602  3.68156  3.59239  2.57730  2.85950  2.90074  5.54260  4.35065    286 a x - -
          2.68618  4.42225  2.77519  2.73123  3.46354  2.40513  3.72494  3.29354  2.67741  2.69355  4.24690  2.90347  2.73739  3.18146  2.89801  2.37887  2.77519  2.98518  4.58477  3.61503
          0.02925  3.94239  4.66474  0.61958  0.77255  0.48576  0.95510
    261   3.24208  4.61035  4.57252  4.08749  1.75274  4.31539  4.23091  2.35331  3.94337  1.21420  3.02132  4.24467  4.58512  4.07454  4.07629  3.67877  3.47611  2.43774  4.50397  3.00743    287 l x - -
          2.68618  4.42225  2.77519  2.73123  3.46354  2.40513  3.72494  3.29354  2.67741  2.69355  4.24690  2.90347  2.73739  3.18146  2.89801  2.37887  2.77519  2.98518  4.58477  3.61503
          0.02925  3.94239  4.66474  0.61958  0.77255  0.48576  0.95510
    262   2.93690  4.92444  2.94980  2.70568  4.10223  3.41258  3.86459  3.74375  2.52167  3.23916  4.26512  3.16601  3.96708  1.11475  2.80445  2.98173  3.23385  3.46910  5.36191  4.06030    288 q x - -
          2.68618  4.42225  2.77519  2.73123  3.46354  2.40513  3.72494  3.29354  2.67741  2.69355  4.24690  2.90347  2.73739  3.18146  2.89801  2.37887  2.77519  2.98518  4.58477  3.61503
          0.02925  3.94239  4.66474  0.61958  0.77255  0.48576  0.95510
    263   3.08559  4.48515  4.43448  4.05306  3.42166  4.14154  4.76836  0.99536  3.88254  1.99362  3.34636  4.28861  4.56620  4.22374  4.07113  3.64374  3.38359  1.84951  5.32681  4.07101    289 i x - -
          2.68618  4.42225  2.77519  2.73123  3.46354  2.40513  3.72494  3.29354  2.67741  2.69355  4.24690  2.90347  2.73739  3.18146  2.89801  2.37887  2.77519  2.98518  4.58477  3.61503
          0.02925  3.94239  4.66474  0.61958  0.77255  0.48576  0.95510
    264   3.08559  4.48515  4.43448  4.05306  3.42166  4.14154  4.76836  0.99536  3.88254  1.99362  3.34636  4.28861  4.56620  4.22374  4.07113  3.64374  3.38359  1.84951  5.32681  4.07101    290 i x - -
          2.68618  4.42225  2.77519  2.73123  3.46354  2.40513  3.72494  3.29354  2.67741  2.69355  4.24690  2.90347  2.73739  3.18146  2.89801  2.37887  2.77519  2.98518  4.58477  3.61503
          0.02925  3.94239  4.66474  0.61958  0.77255  0.48576  0.95510
    265   3.07286  4.87770  3.19530  2.96243  3.33467  3.50743  1.00319  3.78657  2.80362  3.27171  4.32022  3.36887  4.06389  3.32961  3.06507  3.14295  3.37866  3.52037  4.79878  3.28359    291 h x - -
          2.68618  4.42225  2.77519  2.73123  3.46354  2.40513  3.72494  3.29354  2.67741  2.69355  4.24690  2.90347  2.73739  3.18146  2.89801  2.37887  2.77519  2.98518  4.58477  3.61503
          0.02925  3.94239  4.66474  0.61958  0.77255  0.48576  0.95510
    266   2.34998  4.27124  3.26776  3.08687  4.14616  2.99985  4.19475  3.67827  3.16535  3.39315  4.31348  3.30041  3.74444  3.50923  3.44916  0.99035  2.83537  3.19807  5.51309  4.23008    292 s x - -
          2.68618  4.42225  2.77519  2.73123  3.46354  2.40513  3.72494  3.29354  2.67741  2.69355  4.24690  2.90347  2.73739  3.18146  2.89801  2.37887  2.77519  2.98518  4.58477  3.61503
          0.02925  3.94239  4.66474  0.61958  0.77255  0.48576  0.95510
    267   1.83829  4.66941  3.02935  2.63038  4.16952  3.31851  3.75461  3.47426  1.75363  3.15048  4.03109  3.06731  3.84366  2.93650  2.71671  2.70359  2.92784  3.14382  5.39899  4.12745    293 k x - -
          2.68618  4.42225  2.77519  2.73123  3.46354  2.40513  3.72494  3.29354  2.67741  2.69355  4.24690  2.90347  2.73739  3.18146  2.89801  2.37887  2.77519  2.98518  4.58477  3.61503
          0.02925  3.94239  4.66474  0.61958  0.77255  0.48576  0.95510
    268   3.34874  4.80939  3.94167  3.68430  2.29724  3.91175  3.65228  3.34825  3.53980  2.78412  4.01606  3.80998  4.38403  3.82905  3.70914  3.47844  3.63579  3.22213  3.94364  0.85702    294 y x - -
          2.68618  4.42225  2.77519  2.73123  3.46354  2.40513  3.72494  3.29354  2.67741  2.69355  4.24690  2.90347  2.73739  3.18146  2.89801  2.37887  2.77519  2.98518  4.58477  3.61503
          0.02925  3.94239  4.66474  0.61958  0.77255  0.48576  0.95510
    269   2.89905  5.10218  2.99080  2.55042  4.46120  3.49824  3.61481  3.87373  1.56827  3.35838  4.22030  3.02232  3.92835  1.91084  2.32287  2.88526  3.10652  3.54068  5.45843  4.20045    295 k x - -
          2.68618  4.42225  2.77519  2.73123  3.46354  2.40513  3.72494  3.29354  2.67741  2.69355  4.24690  2.90347  2.73739  3.18146  2.89801  2.37887  2.77519  2.98518  4.58477  3.61503
          0.02925  3.94239  4.66474  0.61958  0.77255  0.48576  0.95510
    270   2.49869  4.29409  3.46358  3.00928  3.56574  3.34500  3.95064  2.85743  2.90449  2.55911  2.19472  3.33293  3.88747  3.27103  3.21517  1.92433  2.83291  2.63129  5.06776  3.79959    296 s x - -
          2.68618  4.42225  2.77519  2.73123  3.46354  2.40513  3.72494  3.29354  2.67741  2.69355  4.24690  2.90347  2.73739  3.18146  2.89801  2.37887  2.77519  2.98518  4.58477  3.61503
          0.02925  3.94239  4.66474  0.61958  0.77255  0.48576  0.95510
    271   2.80948  5.04439  2.74260  2.43074  4.41181  3.37718  3.65995  3.86685  1.65476  3.39914  4.24665  1.99934  3.87116  2.81460  2.57784  2.79778  3.05956  3.50635  5.50995  4.19140    297 k x - -
          2.68618  4.42225  2.77519  2.73123  3.46354  2.40513  3.72494  3.29354  2.67741  2.69355  4.24690  2.90347  2.73739  3.18146  2.89801  2.37887  2.77519  2.98518  4.58477  3.61503
          0.02925  3.94239  4.66474  0.61958  0.77255  0.48576  0.95510
    272   2.83169  5.18542  2.48009  1.66488  4.47731  3.32002  3.67183  3.94158  2.41248  3.46090  4.31308  2.81762  3.84445  1.95662  2.81878  2.78206  3.08375  3.57789  5.61902  4.24262    298 e x - -
          2.68618  4.42225  2.77519  2.73123  3.46354  2.40513  3.72494  3.29354  2.67741  2.69355  4.24690  2.90347  2.73739  3.18146  2.89801  2.37887  2.77519  2.98518  4.58477  3.61503
          0.02925  3.94239  4.66474  0.61958  0.77255  0.48576  0.95510
    273   3.08559  4.48515  4.43448  4.05306  3.42166  4.14154  4.76836  0.99536  3.88254  1.99362  3.34636  4.28861  4.56620  4.22374  4.07113  3.64374  3.38359  1.84951  5.32681  4.07101    299 i x - -
          2.68618  4.42225  2.77519  2.73123  3.46354  2.40513  3.72494  3.29354  2.67741  2.69355  4.24690  2.90347  2.73739  3.18146  2.89801  2.37887  2.77519  2.98518  4.58477  3.61503
          0.02925  3.94239  4.66474  0.61958  0.77255  0.48576  0.95510
    274   2.48519  4.56680  2.75179  2.54495  4.26024  3.10518  3.87130  3.77975  2.75283  3.40334  4.24507  1.87789  3.75170  3.07921  3.15758  1.74843  2.87606  3.32569  5.55405  4.20428    300 s x - -
          2.68618  4.42225  2.77519  2.73123  3.46354  2.40513  3.72494  3.29354  2.67741  2.69355  4.24690  2.90347  2.73739  3.18146  2.89801  2.37887  2.77519  2.98518  4.58477  3.61503
          0.02925  3.94239  4.66474  0.61958  0.77255  0.48576  0.95510
    275   2.93690  4.92444  2.94980  2.70568  4.10223  3.41258  3.86459  3.74375  2.52167  3.23916  4.26512  3.16601  3.96708  1.11475  2.80445  2.98173  3.23385  3.46910  5.36191  4.06030    301 q x - -
          2.68618  4.42225  2.77519  2.73123  3.46354  2.40513  3.72494  3.29354  2.67741  2.69355  4.24690  2.90347  2.73739  3.18146  2.89801  2.37887  2.77519  2.98518  4.58477  3.61503
          0.02925  3.94239  4.66474  0.61958  0.77255  0.48576  0.95510
    276   2.77634  5.03480  2.58586  2.35025  4.32576  3.31304  3.68713  3.86788  2.41177  3.40633  4.26058  1.96778  3.84323  1.93275  2.79267  2.76026  3.04731  3.50057  5.51957  4.14180    302 q x - -
          2.68618  4.42225  2.77519  2.73123  3.46354  2.40513  3.72494  3.29354  2.67741  2.69355  4.24690  2.90347  2.73739  3.18146  2.89801  2.37887  2.77519  2.98518  4.58477  3.61503
          0.02925  3.94239  4.66474  0.61958  0.77255  0.48576  0.95510
    277   2.92325  5.47245  1.53280  1.48434  4.75848  3.20256  3.74540  4.26978  2.75835  3.78181  4.63893  2.67041  3.82272  2.91333  3.34717  2.81002  3.21173  3.85055  5.93535  4.44034    303 e x - -
          2.68618  4.42225  2.77519  2.73123  3.46354  2.40513  3.72494  3.29354  2.67741  2.69355  4.24690  2.90347  2.73739  3.18146  2.89801  2.37887  2.77519  2.98518  4.58477  3.61503
          0.02925  3.94239  4.66474  0.61958  0.77255  0.48576  0.95510
    278   3.23392  4.67554  4.30164  3.94194  3.16289  4.07076  4.57574  2.37092  3.70900  0.79371  3.16427  4.21063  4.49419  4.06060  3.87358  3.64996  3.52505  2.42638  5.06741  3.80683    304 l x - -
          2.68618  4.42225  2.77519  2.73123  3.46354  2.40513  3.72494  3.29354  2.67741  2.69355  4.24690  2.90347  2.73739  3.18146  2.89801  2.37887  2.77519  2.98518  4.58477  3.61503
          0.02925  3.94239  4.66474  0.61958  0.77255  0.48576  0.95510
    279   3.03569  4.44829  4.47465  3.97395  3.29320  4.20233  4.66728  1.96290  3.81229  1.37758  3.15903  4.23164  4.54685  4.09141  4.01756  3.57770  3.30370  1.41250  5.22766  4.02058    305 l x - -
          2.68618  4.42225  2.77519  2.73123  3.46354  2.40513  3.72494  3.29354  2.67741  2.69355  4.24690  2.90347  2.73739  3.18146  2.89801  2.37887  2.77519  2.98518  4.58477  3.61503
          0.02925  3.94239  4.66474  0.61958  0.77255  0.48576  0.95510
    280   2.85049  5.16752  2.63201  1.71487  4.51207  3.37883  3.64695  3.92789  1.69000  3.44577  4.28951  2.87981  3.86869  2.79248  2.61537  2.80974  3.08529  3.56869  5.57664  4.24916    306 k x - -
          2.68618  4.42225  2.77519  2.73123  3.46354  2.40513  3.72494  3.29354  2.67741  2.69355  4.24690  2.90347  2.73739  3.18146  2.89801  2.37887  2.77519  2.98518  4.58477  3.61503
          0.02925  3.94239  4.66474  0.61958  0.77255  0.48576  0.95510
    281   3.23392  4.67554  4.30164  3.94194  3.16289  4.07076  4.57574  2.37092  3.70900  0.79371  3.16427  4.21063  4.49419  4.06060  3.87358  3.64996  3.52505  2.42638  5.06741  3.80683    307 l x - -
          2.68618  4.42225  2.77519  2.73123  3.46354  2.40513  3.72494  3.29354  2.67741  2.69355  4.24690  2.90347  2.73739  3.18146  2.89801  2.37887  2.77519  2.98518  4.58477  3.61503
          0.02925  3.94239  4.66474  0.61958  0.77255  0.48576  0.95510
    282   3.08559  4.48515  4.43448  4.05306  3.42166  4.14154  4.76836  0.99536  3.88254  1.99362  3.34636  4.28861  4.56620  4.22374  4.07113  3.64374  3.38359  1.84951  5.32681  4.07101    308 i x - -
          2.68618  4.42225  2.77519  2.73123  3.46354  2.40513  3.72494  3.29354  2.67741  2.69355  4.24690  2.90347  2.73739  3.18146  2.89801  2.37887  2.77519  2.98518  4.58477  3.61503
          0.02925  3.94239  4.66474  0.61958  0.77255  0.48576  0.95510
    283   2.25150  4.18917  3.33962  3.02692  4.14633  2.98093  4.10243  3.48646  3.03615  3.23137  4.09513  3.24314  3.69540  3.36843  3.35362  1.59585  1.74043  3.02986  5.50973  4.27103    309 s x - -
          2.68618  4.42225  2.77519  2.73123  3.46354  2.40513  3.72494  3.29354  2.67741  2.69355  4.24690  2.90347  2.73739  3.18146  2.89801  2.37887  2.77519  2.98518  4.58477  3.61503
          0.02925  3.94239  4.66474  0.61958  0.77255  0.48576  0.95510
    284   2.76433  4.98666  2.45297  1.59492  4.46944  1.90198  3.79701  3.92646  2.69433  3.51266  4.37271  2.85199  3.82461  2.98076  3.15628  2.75707  3.08053  3.53389  5.66876  4.31695    310 e x - -
          2.68618  4.42225  2.77519  2.73123  3.46354  2.40513  3.72494  3.29354  2.67741  2.69355  4.24690  2.90347  2.73739  3.18146  2.89801  2.37887  2.77519  2.98518  4.58477  3.61503
          0.02925  3.94239  4.66474  0.61958  0.77255  0.48576  0.95510
    285   2.77520  5.03048  1.56049  2.27095  4.58148  1.82004  3.84221  4.09313  2.85034  3.66339  4.52238  2.81493  3.81263  3.03258  3.38337  2.75534  3.11726  3.65671  5.78230  4.40086    311 d x - -
          2.68618  4.42225  2.77519  2.73123  3.46354  2.40513  3.72494  3.29354  2.67741  2.69355  4.24690  2.90347  2.73739  3.18146  2.89801  2.37887  2.77519  2.98518  4.58477  3.61503
          0.26454  3.94239  1.54630  0.61958  0.77255  0.48576  0.95510
    286   2.56522  4.34050  3.15669  2.97917  3.97381  3.03730  4.06415  3.48456  3.02383  3.12662  4.17531  3.29810  1.18239  3.41808  3.28135  2.72959  2.99626  3.14773  5.19796  4.09496    312 p x - -
          2.68618  4.42225  2.77519  2.73123  3.46354  2.40513  3.72494  3.29354  2.67741  2.69355  4.24690  2.90347  2.73739  3.18146  2.89801  2.37887  2.77519  2.98518  4.58477  3.61503
          0.03686  3.71472  4.43706  0.61958  0.77255  0.66758  0.71939
    287   2.82986  4.91131  1.17537  2.26359  4.27018  3.09972  3.81037  3.82475  2.86779  3.46554  4.44775  2.80840  3.74254  3.05520  3.35554  2.81608  3.16802  3.48371  5.46940  4.17917    313 d x - -
          2.68618  4.42225  2.77519  2.73123  3.46354  2.40513  3.72494  3.29354  2.67741  2.69355  4.24690  2.90347  2.73739  3.18146  2.89801  2.37887  2.77519  2.98518  4.58477  3.61503
          0.03686  3.71472  4.43706  0.61958  0.77255  0.66758  0.71939
    288   1.26929  4.12603  3.31037  3.10265  3.90155  2.95283  4.14216  3.00513  3.11472  2.89234  3.94900  3.28975  3.67777  3.47287  3.37173  2.48138  2.74805  2.68814  5.34531  4.12907    314 a x - -
          2.68618  4.42225  2.77519  2.73123  3.46354  2.40513  3.72494  3.29354  2.67741  2.69355  4.24690  2.90347  2.73739  3.18146  2.89801  2.37887  2.77519  2.98518  4.58477  3.61503
          0.03686  3.71472  4.43706  0.61958  0.77255  0.66758  0.71939
    289   2.98298  4.49639  3.93009  3.57744  3.08746  3.77193  4.28279  2.29366  3.34641  1.09922  3.17469  3.86690  4.24020  3.75330  3.54516  3.33561  3.28779  2.28829  4.90143  3.58604    315 l x - -
          2.68618  4.42225  2.77519  2.73123  3.46354  2.40513  3.72494  3.29354  2.67741  2.69355  4.24690  2.90347  2.73739  3.18146  2.89801  2.37887  2.77519  2.98518  4.58477  3.61503
          0.03686  3.71472  4.43706  0.61958  0.77255  0.38685  1.13692
    290   2.92487  5.47504  1.50899  1.50400  4.76084  3.20194  3.74628  4.27257  2.76100  3.78452  4.64223  2.66971  3.82298  2.91450  3.35083  2.81112  3.21369  3.85314  5.93803  4.44223    316 e x - -
          2.68618  4.42225  2.77519  2.73123  3.46354  2.40513  3.72494  3.29354  2.67741  2.69355  4.24690  2.90347  2.73739  3.18146  2.89801  2.37887  2.77519  2.98518  4.58477  3.61503
          0.02925  3.94239  4.66474  0.61958  0.77255  0.48576  0.95510
    291   2.74120  4.63264  3.32778  2.78415  3.76176  3.55482  3.74767  3.04132  1.79441  2.65826  2.34583  3.21247  3.96091  2.96440  2.66355  2.86876  2.97396  2.84324  5.14626  3.89391    317 k x - -
          2.68618  4.42225  2.77519  2.73123  3.46354  2.40513  3.72494  3.29354  2.67741  2.69355  4.24690  2.90347  2.73739  3.18146  2.89801  2.37887  2.77519  2.98518  4.58477  3.61503
          0.02925  3.94239  4.66474  0.61958  0.77255  0.48576  0.95510
    292   3.23392  4.67554  4.30164  3.94194  3.16289  4.07076  4.57574  2.37092  3.70900  0.79371  3.16427  4.21063  4.49419  4.06060  3.87358  3.64996  3.52505  2.42638  5.06741  3.80683    318 l x - -
          2.68618  4.42225  2.77519  2.73123  3.46354  2.40513  3.72494  3.29354  2.67741  2.69355  4.24690  2.90347  2.73739  3.18146  2.89801  2.37887  2.77519  2.98518  4.58477  3.61503
          0.02925  3.94239  4.66474  0.61958  0.77255  0.48576  0.95510
    293   2.85049  5.16752  2.63201  1.71487  4.51207  3.37883  3.64695  3.92789  1.69000  3.44577  4.28951  2.87981  3.86869  2.79248  2.61537  2.80974  3.08529  3.56869  5.57664  4.24916    319 k x - -
          2.68618  4.42225  2.77519  2.73123  3.46354  2.40513  3.72494  3.29354  2.67741  2.69355  4.24690  2.90347  2.73739  3.18146  2.89801  2.37887  2.77519  2.98518  4.58477  3.61503
          0.02925  3.94239  4.66474  0.61958  0.77255  0.48576  0.95510
    294   3.18512  4.52848  4.69321  4.17133  3.19207  4.43484  4.79765  1.46368  4.00023  1.23416  3.02837  4.43626  4.68413  4.22619  4.17047  3.80502  3.42739  1.93684  5.21724  4.04933    320 l x - -
          2.68618  4.42225  2.77519  2.73123  3.46354  2.40513  3.72494  3.29354  2.67741  2.69355  4.24690  2.90347  2.73739  3.18146  2.89801  2.37887  2.77519  2.98518  4.58477  3.61503
          0.02925  3.94239  4.66474  0.61958  0.77255  0.48576  0.95510
    295   3.23392  4.67554  4.30164  3.94194  3.16289  4.07076  4.57574  2.37092  3.70900  0.79371  3.16427  4.21063  4.49419  4.06060  3.87358  3.64996  3.52505  2.42638  5.06741  3.80683    321 l x - -
          2.68618  4.42225  2.77519  2.73123  3.46354  2.40513  3.72494  3.29354  2.67741  2.69355  4.24690  2.90347  2.73739  3.18146  2.89801  2.37887  2.77519  2.98518  4.58477  3.61503
          0.02925  3.94239  4.66474  0.61958  0.77255  0.48576  0.95510
    296   1.48324  4.13810  3.38772  3.11017  4.21409  2.92503  4.18020  3.55909  3.15799  3.30998  4.16508  3.27128  3.67014  3.45887  3.46361  1.54078  2.68753  3.05960  5.57944  4.35477    322 a x - -
          2.68618  4.42225  2.77519  2.73123  3.46354  2.40513  3.72494  3.29354  2.67741  2.69355  4.24690  2.90347  2.73739  3.18146  2.89801  2.37887  2.77519  2.98518  4.58477  3.61503
          0.02925  3.94239  4.66474  0.61958  0.77255  0.48576  0.95510
    297   2.64853  4.76103  2.92718  2.55362  4.25698  3.30995  3.71589  3.67598  1.73200  3.26849  4.11845  3.01032  3.83299  2.88628  2.67179  1.88007  2.94585  3.30914  5.43795  4.14332    323 k x - -
          2.68618  4.42225  2.77519  2.73123  3.46354  2.40513  3.72494  3.29354  2.67741  2.69355  4.24690  2.90347  2.73739  3.18146  2.89801  2.37887  2.77519  2.98518  4.58477  3.61503
          0.02925  3.94239  4.66474  0.61958  0.77255  0.48576  0.95510
    298   2.45092  4.29607  3.49072  3.24617  4.03115  3.13298  4.25808  3.16682  3.19052  3.02783  4.07400  3.44421  3.84230  3.58189  3.44574  2.65298  1.05872  2.85431  5.46281  4.24784    324 t x - -
          2.68618  4.42225  2.77519  2.73123  3.46354  2.40513  3.72494  3.29354  2.67741  2.69355  4.24690  2.90347  2.73739  3.18146  2.89801  2.37887  2.77519  2.98518  4.58477  3.61503
          0.02925  3.94239  4.66474  0.61958  0.77255  0.48576  0.95510
    299   2.73994  4.62252  3.33484  2.79285  3.74691  3.55697  3.75358  3.02499  1.82168  2.64228  2.30675  3.21940  3.96350  2.97368  2.67562  2.87171  2.97338  2.82957  5.13900  3.88747    325 k x - -
          2.68618  4.42225  2.77519  2.73123  3.46354  2.40513  3.72494  3.29354  2.67741  2.69355  4.24690  2.90347  2.73739  3.18146  2.89801  2.37887  2.77519  2.98518  4.58477  3.61503
          0.02925  3.94239  4.66474  0.61958  0.77255  0.48576  0.95510
    300   3.04960  4.38906  4.68715  4.19205  3.51215  4.35356  4.91966  1.32024  4.07394  2.02230  3.32819  4.42324  4.68213  4.34687  4.28173  3.73865  3.31897  1.24750  5.46574  4.25830    326 v x - -
          2.68618  4.42225  2.77519  2.73123  3.46354  2.40513  3.72494  3.29354  2.67741  2.69355  4.24690  2.90347  2.73739  3.18146  2.89801  2.37887  2.77519  2.98518  4.58477  3.61503
          0.02925  3.94239  4.66474  0.61958  0.77255  0.48576  0.95510
    301   3.23392  4.67554  4.30164  3.94194  3.16289  4.07076  4.57574  2.37092  3.70900  0.79371  3.16427  4.21063  4.49419  4.06060  3.87358  3.64996  3.52505  2.42638  5.06741  3.80683    327 l x - -
          2.68618  4.42225  2.77519  2.73123  3.46354  2.40513  3.72494  3.29354  2.67741  2.69355  4.24690  2.90347  2.73739  3.18146  2.89801  2.37887  2.77519  2.98518  4.58477  3.61503
          0.02925  3.94239  4.66474  0.61958  0.77255  0.48576  0.95510
    302   2.48571  4.52018  2.88675  2.61871  4.15542  3.15344  3.86826  3.53829  2.71589  3.23745  4.10533  1.93092  3.77305  3.08018  3.09624  2.58785  1.89805  3.15038  5.46896  4.15439    328 t x - -
          2.68618  4.42225  2.77519  2.73123  3.46354  2.40513  3.72494  3.29354  2.67741  2.69355  4.24690  2.90347  2.73739  3.18146  2.89801  2.37887  2.77519  2.98518  4.58477  3.61503
          0.02925  3.94239  4.66474  0.61958  0.77255  0.48576  0.95510
    303   3.34874  4.80939  3.94167  3.68430  2.29724  3.91175  3.65228  3.34825  3.53980  2.78412  4.01606  3.80998  4.38403  3.82905  3.70914  3.47844  3.63579  3.22213  3.94364  0.85702    329 y x - -
          2.68618  4.42225  2.77519  2.73123  3.46354  2.40513  3.72494  3.29354  2.67741  2.69355  4.24690  2.90347  2.73739  3.18146  2.89801  2.37887  2.77519  2.98518  4.58477  3.61503
          0.02925  3.94239  4.66474  0.61958  0.77255  0.48576  0.95510
    304   3.03631  5.00253  3.21694  2.82552  4.40493  3.51809  3.79858  3.83861  0.94655  3.38853  4.34638  3.24686  4.01363  2.98621  2.44590  3.07380  3.28446  3.54251  5.43100  4.25388    330 k x - -
          2.68618  4.42225  2.77519  2.73123  3.46354  2.40513  3.72494  3.29354  2.67741  2.69355  4.24690  2.90347  2.73739  3.18146  2.89801  2.37887  2.77519  2.98518  4.58477  3.61503
          0.02925  3.94239  4.66474  0.61958  0.77255  0.48576  0.95510
    305   3.02482  4.56274  4.12468  3.72363  3.23929  3.88632  4.44261  2.42191  3.48781  1.82368  1.25014  3.99243  4.34752  3.86522  3.68488  3.38112  3.33160  2.43608  5.08930  3.85710    331 m x - -
          2.68618  4.42225  2.77519  2.73123  3.46354  2.40513  3.72494  3.29354  2.67741  2.69355  4.24690  2.90347  2.73739  3.18146  2.89801  2.37887  2.77519  2.98518  4.58477  3.61503
          0.02925  3.94239  4.66474  0.61958  0.77255  0.48576  0.95510
    306   3.03631  5.00253  3.21694  2.82552  4.40493  3.51809  3.79858  3.83861  0.94655  3.38853  4.34638  3.24686  4.01363  2.98621  2.44590  3.07380  3.28446  3.54251  5.43100  4.25388    332 k x - -
          2.68618  4.42225  2.77519  2.73123  3.46354  2.40513  3.72494  3.29354  2.67741  2.69355  4.24690  2.90347  2.73739  3.18146  2.89801  2.37887  2.77519  2.98518  4.58477  3.61503
          0.02925  3.94239  4.66474  0.61958  0.77255  0.48576  0.95510
    307   2.80014  4.71146  3.04900  2.72174  2.99253  3.50007  3.64403  3.36239  2.74234  2.95056  3.91281  2.01312  3.97775  3.10861  3.10063  2.87703  3.06790  3.10468  4.54627  1.97384    333 y x - -
          2.68618  4.42225  2.77519  2.73123  3.46354  2.40513  3.72494  3.29354  2.67741  2.69355  4.24690  2.90347  2.73739  3.18146  2.89801  2.37887  2.77519  2.98518  4.58477  3.61503
          0.02925  3.94239  4.66474  0.61958  0.77255  0.48576  0.95510
    308   3.34783  4.72915  4.33452  4.06244  0.90392  4.02095  3.90910  2.86306  3.96774  2.21709  3.58299  4.09821  4.47809  4.11650  4.07020  3.61408  3.64905  2.85886  4.13773  2.49610    334 f x - -
          2.68618  4.42225  2.77519  2.73123  3.46354  2.40513  3.72494  3.29354  2.67741  2.69355  4.24690  2.90347  2.73739  3.18146  2.89801  2.37887  2.77519  2.98518  4.58477  3.61503
          0.02925  3.94239  4.66474  0.61958  0.77255  0.48576  0.95510
    309   2.80682  5.20644  1.75560  2.22535  4.52489  3.28270  3.68211  3.99670  1.77306  3.52834  4.36045  2.78226  3.82164  2.83393  2.95722  2.74971  3.06958  3.60842  5.67223  4.26975    335 d x - -
          2.68618  4.42225  2.77519  2.73123  3.46354  2.40513  3.72494  3.29354  2.67741  2.69355  4.24690  2.90347  2.73739  3.18146  2.89801  2.37887  2.77519  2.98518  4.58477  3.61503
          0.02925  3.94239  4.66474  0.61958  0.77255  0.48576  0.95510
    310   2.60850  4.65527  2.90674  2.58137  3.79215  3.28514  2.19306  3.55932  2.56499  3.15949  4.03387  3.03032  3.83062  2.98623  2.92819  1.88278  2.92456  3.21055  5.17078  3.74678    336 s x - -
          2.68618  4.42225  2.77519  2.73123  3.46354  2.40513  3.72494  3.29354  2.67741  2.69355  4.24690  2.90347  2.73739  3.18146  2.89801  2.37887  2.77519  2.98518  4.58477  3.61503
          0.02925  3.94239  4.66474  0.61958  0.77255  0.48576  0.95510
    311   0.91754  4.22754  3.53403  3.32871  4.12241  3.05017  4.34243  3.25843  3.34677  3.13680  4.16109  3.46050  3.79602  3.68156  3.59239  2.57730  2.85950  2.90074  5.54260  4.35065    337 a x - -
          2.68618  4.42225  2.77519  2.73123  3.46354  2.40513  3.72494  3.29354  2.67741  2.69355  4.24690  2.90347  2.73739  3.18146  2.89801  2.37887  2.77519  2.98518  4.58477  3.61503
          0.02925  3.94239  4.66474  0.61958  0.77255  0.48576  0.95510
    312   2.53888  4.33168  3.45227  3.03970  3.52858  3.36242  3.97726  2.83772  2.93326  1.78556  3.60799  3.35929  3.91801  3.31456  3.23413  1.89632  2.88126  2.62351  5.06017  3.74704    338 l x - -
          2.68618  4.42225  2.77519  2.73123  3.46354  2.40513  3.72494  3.29354  2.67741  2.69355  4.24690  2.90347  2.73739  3.18146  2.89801  2.37887  2.77519  2.98518  4.58477  3.61503
          0.02925  3.94239  4.66474  0.61958  0.77255  0.48576  0.95510
    313   3.02170  5.12123  3.43101  2.77573  4.56417  3.63701  3.59441  3.91527  1.42425  3.36790  4.24244  3.17698  4.01031  2.73230  1.53151  3.02182  3.19161  3.60098  5.41717  4.24761    339 k x - -
          2.68618  4.42225  2.77519  2.73123  3.46354  2.40513  3.72494  3.29354  2.67741  2.69355  4.24690  2.90347  2.73739  3.18146  2.89801  2.37887  2.77519  2.98518  4.58477  3.61503
          0.02925  3.94239  4.66474  0.61958  0.77255  0.48576  0.95510
    314   2.86504  4.40520  3.92729  3.41466  2.74901  3.84205  3.86938  2.61564  3.24493  2.10435  2.12961  3.67715  4.20866  3.54600  3.47996  3.15752  3.10477  2.52947  4.41286  1.96603    340 y x - -
          2.68618  4.42225  2.77519  2.73123  3.46354  2.40513  3.72494  3.29354  2.67741  2.69355  4.24690  2.90347  2.73739  3.18146  2.89801  2.37887  2.77519  2.98518  4.58477  3.61503
          0.02925  3.94239  4.66474  0.61958  0.77255  0.48576  0.95510
    315   2.54306  4.62765  2.67274  2.52037  4.36602  1.85840  3.90789  3.88733  2.82175  3.49909  4.34718  1.78495  3.76848  3.11975  3.23778  2.61600  2.93968  3.41968  5.62689  4.29649    341 n x - -
          2.68618  4.42225  2.77519  2.73123  3.46354  2.40513  3.72494  3.29354  2.67741  2.69355  4.24690  2.90347  2.73739  3.18146  2.89801  2.37887  2.77519  2.98518  4.58477  3.61503
          0.02925  3.94239  4.66474  0.61958  0.77255  0.48576  0.95510
    316   3.04823  4.38821  4.68498  4.18985  3.51375  4.35164  4.91818  1.33606  4.07194  2.02521  3.33008  4.42115  4.68089  4.34537  4.28022  3.73659  3.31773  1.23256  5.46602  4.25804    342 v x - -
          2.68618  4.42225  2.77519  2.73123  3.46354  2.40513  3.72494  3.29354  2.67741  2.69355  4.24690  2.90347  2.73739  3.18146  2.89801  2.37887  2.77519  2.98518  4.58477  3.61503
          0.02925  3.94239  4.66474  0.61958  0.77255  0.48576  0.95510
    317   2.78193  4.78055  2.74803  2.64062  4.15508  3.23128  3.97831  3.88064  2.88792  3.51963  4.47457  1.04002  3.88663  3.25130  3.24485  2.84653  3.16617  3.49579  5.45299  4.09847    343 n x - -
          2.68618  4.42225  2.77519  2.73123  3.46354  2.40513  3.72494  3.29354  2.67741  2.69355  4.24690  2.90347  2.73739  3.18146  2.89801  2.37887  2.77519  2.98518  4.58477  3.61503
          0.02925  3.94239  4.66474  0.61958  0.77255  0.48576  0.95510
    318   3.03631  5.00253  3.21694  2.82552  4.40493  3.51809  3.79858  3.83861  0.94655  3.38853  4.34638  3.24686  4.01363  2.98621  2.44590  3.07380  3.28446  3.54251  5.43100  4.25388    344 k x - -
          2.68618  4.42225  2.77519  2.73123  3.46354  2.40513  3.72494  3.29354  2.67741  2.69355  4.24690  2.90347  2.73739  3.18146  2.89801  2.37887  2.77519  2.98518  4.58477  3.61503
          0.02925  3.94239  4.66474  0.61958  0.77255  0.48576  0.95510
    319   3.49756  4.78182  4.48515  4.14014  1.30193  4.27971  3.45621  3.19982  3.99634  2.55479  3.80779  3.98091  4.59808  4.01455  4.06774  3.64178  3.72316  3.12224  3.61674  1.30014    345 y x - -
          2.68618  4.42225  2.77519  2.73123  3.46354  2.40513  3.72494  3.29354  2.67741  2.69355  4.24690  2.90347  2.73739  3.18146  2.89801  2.37887  2.77519  2.98518  4.58477  3.61503
          0.02925  3.94239  4.66474  0.61958  0.77255  0.48576  0.95510
    320   3.08559  4.48515  4.43448  4.05306  3.42166  4.14154  4.76836  0.99536  3.88254  1.99362  3.34636  4.28861  4.56620  4.22374  4.07113  3.64374  3.38359  1.84951  5.32681  4.07101    346 i x - -
          2.68618  4.42225  2.77519  2.73123  3.46354  2.40513  3.72494  3.29354  2.67741  2.69355  4.24690  2.90347  2.73739  3.18146  2.89801  2.37887  2.77519  2.98518  4.58477  3.61503
          0.02925  3.94239  4.66474  0.61958  0.77255  0.48576  0.95510
    321   2.34998  4.27124  3.26776  3.08687  4.14616  2.99985  4.19475  3.67827  3.16535  3.39315  4.31348  3.30041  3.74444  3.50923  3.44916  0.99035  2.83537  3.19807  5.51309  4.23008    347 s x - -
          2.68618  4.42225  2.77519  2.73123  3.46354  2.40513  3.72494  3.29354  2.67741  2.69355  4.24690  2.90347  2.73739  3.18146  2.89801  2.37887  2.77519  2.98518  4.58477  3.61503
          0.02925  3.94239  4.66474  0.61958  0.77255  0.48576  0.95510
    322   2.25150  4.18917  3.33962  3.02692  4.14633  2.98093  4.10243  3.48646  3.03615  3.23137  4.09513  3.24314  3.69540  3.36843  3.35362  1.59585  1.74043  3.02986  5.50973  4.27103    348 s x - -
          2.68618  4.42225  2.77519  2.73123  3.46354  2.40513  3.72494  3.29354  2.67741  2.69355  4.24690  2.90347  2.73739  3.18146  2.89801  2.37887  2.77519  2.98518  4.58477  3.61503
          0.02925  3.94239  4.66474  0.61958  0.77255  0.48576  0.95510
    323   3.01299  5.13783  2.51799  0.92997  4.49290  3.31953  3.91255  3.96069  2.80190  3.56665  4.53772  2.97346  3.92747  3.12683  3.21789  2.98836  3.31780  3.63737  5.65132  4.37374    349 e x - -
          2.68618  4.42225  2.77519  2.73123  3.46354  2.40513  3.72494  3.29354  2.67741  2.69355  4.24690  2.90347  2.73739  3.18146  2.89801  2.37887  2.77519  2.98518  4.58477  3.61503
          0.02925  3.94239  4.66474  0.61958  0.77255  0.48576  0.95510
    324   3.18636  4.59482  4.53158  3.98874  3.05443  4.32985  4.62187  2.19687  3.79085  1.12492  1.92753  4.28464  4.57963  4.02330  3.96825  3.67967  3.41935  2.29564  5.07470  3.93888    350 l x - -
          2.68618  4.42225  2.77519  2.73123  3.46354  2.40513  3.72494  3.29354  2.67741  2.69355  4.24690  2.90347  2.73739  3.18146  2.89801  2.37887  2.77519  2.98518  4.58477  3.61503
          0.02925  3.94239  4.66474  0.61958  0.77255  0.48576  0.95510
    325   3.08363  4.46642  4.55768  4.01736  3.19143  4.29023  4.65941  1.50340  3.85767  1.65175  2.00824  4.28289  4.56863  4.08692  4.03929  3.63815  3.32588  1.99637  5.15485  4.01177    351 i x - -
          2.68618  4.42225  2.77519  2.73123  3.46354  2.40513  3.72494  3.29354  2.67741  2.69355  4.24690  2.90347  2.73739  3.18146  2.89801  2.37887  2.77519  2.98518  4.58477  3.61503
          0.02925  3.94239  4.66474  0.61958  0.77255  0.48576  0.95510
    326   2.75981  5.02045  1.64186  2.28416  4.46948  3.21464  3.79465  3.95921  2.74739  3.53783  4.39651  2.82780  2.02916  2.97584  3.25861  2.74248  3.07621  3.55909  5.68529  4.30568    352 d x - -
          2.68618  4.42225  2.77519  2.73123  3.46354  2.40513  3.72494  3.29354  2.67741  2.69355  4.24690  2.90347  2.73739  3.18146  2.89801  2.37887  2.77519  2.98518  4.58477  3.61503
          0.02925  3.94239  4.66474  0.61958  0.77255  0.48576  0.95510
    327   3.23392  4.67554  4.30164  3.94194  3.16289  4.07076  4.57574  2.37092  3.70900  0.79371  3.16427  4.21063  4.49419  4.06060  3.87358  3.64996  3.52505  2.42638  5.06741  3.80683    353 l x - -
          2.68618  4.42225  2.77519  2.73123  3.46354  2.40513  3.72494  3.29354  2.67741  2.69355  4.24690  2.90347  2.73739  3.18146  2.89801  2.37887  2.77519  2.98518  4.58477  3.61503
          0.02925  3.94239  4.66474  0.61958  0.77255  0.48576  0.95510
    328   3.06526  5.20361  0.82275  2.37994  4.59014  3.26412  3.99347  4.19434  3.09095  3.79029  4.77006  2.93977  3.92188  3.23284  3.61655  3.01983  3.40537  3.82613  5.74512  4.45168    354 d x - -
          2.68618  4.42225  2.77519  2.73123  3.46354  2.40513  3.72494  3.29354  2.67741  2.69355  4.24690  2.90347  2.73739  3.18146  2.89801  2.37887  2.77519  2.98518  4.58477  3.61503
          0.02925  3.94239  4.66474  0.61958  0.77255  0.48576  0.95510
    329   3.45324  4.80282  4.19904  3.92247  2.73983  3.80926  3.98735  3.47988  3.64321  2.86267  4.11043  4.05742  4.33286  4.02721  3.75923  3.65627  3.75719  3.37216  0.75538  2.73829    355 w x - -
          2.68618  4.42225  2.77519  2.73123  3.46354  2.40513  3.72494  3.29354  2.67741  2.69355  4.24690  2.90347  2.73739  3.18146  2.89801  2.37887  2.77519  2.98518  4.58477  3.61503
          0.02925  3.94239  4.66474  0.61958  0.77255  0.48576  0.95510
    330   2.93690  4.92444  2.94980  2.70568  4.10223  3.41258  3.86459  3.74375  2.52167  3.23916  4.26512  3.16601  3.96708  1.11475  2.80445  2.98173  3.23385  3.46910  5.36191  4.06030    356 q x - -
          2.68618  4.42225  2.77519  2.73123  3.46354  2.40513  3.72494  3.29354  2.67741  2.69355  4.24690  2.90347  2.73739  3.18146  2.89801  2.37887  2.77519  2.98518  4.58477  3.61503
          0.02925  3.94239  4.66474  0.61958  0.77255  0.48576  0.95510
    331   3.34783  4.72915  4.33452  4.06244  0.90392  4.02095  3.90910  2.86306  3.96774  2.21709  3.58299  4.09821  4.47809  4.11650  4.07020  3.61408  3.64905  2.85886  4.13773  2.49610    357 f x - -
          2.68618  4.42225  2.77519  2.73123  3.46354  2.40513  3.72494  3.29354  2.67741  2.69355  4.24690  2.90347  2.73739  3.18146  2.89801  2.37887  2.77519  2.98518  4.58477  3.61503
          0.02925  3.94239  4.66474  0.61958  0.77255  0.48576  0.95510
    332   2.34998  4.27124  3.26776  3.08687  4.14616  2.99985  4.19475  3.67827  3.16535  3.39315  4.31348  3.30041  3.74444  3.50923  3.44916  0.99035  2.83537  3.19807  5.51309  4.23008    358 s x - -
          2.68618  4.42225  2.77519  2.73123  3.46354  2.40513  3.72494  3.29354  2.67741  2.69355  4.24690  2.90347  2.73739  3.18146  2.89801  2.37887  2.77519  2.98518  4.58477  3.61503
          0.02925  3.94239  4.66474  0.61958  0.77255  0.48576  0.95510
    333   3.07286  4.87770  3.19530  2.96243  3.33467  3.50743  1.00319  3.78657  2.80362  3.27171  4.32022  3.36887  4.06389  3.32961  3.06507  3.14295  3.37866  3.52037  4.79878  3.28359    359 h x - -
          2.68618  4.42225  2.77519  2.73123  3.46354  2.40513  3.72494  3.29354  2.67741  2.69355  4.24690  2.90347  2.73739  3.18146  2.89801  2.37887  2.77519  2.98518  4.58477  3.61503
          0.02925  3.94239  4.66474  0.61958  0.77255  0.48576  0.95510
    334   3.34874  4.80939  3.94167  3.68430  2.29724  3.91175  3.65228  3.34825  3.53980  2.78412  4.01606  3.80998  4.38403  3.82905  3.70914  3.47844  3.63579  3.22213  3.94364  0.85702    360 y x - -
          2.68618  4.42225  2.77519  2.73123  3.46354  2.40513  3.72494  3.29354  2.67741  2.69355  4.24690  2.90347  2.73739  3.18146  2.89801  2.37887  2.77519  2.98518  4.58477  3.61503
          0.02925  3.94239  4.66474  0.61958  0.77255  0.48576  0.95510
    335   3.02170  5.12123  3.43101  2.77573  4.56417  3.63701  3.59441  3.91527  1.42425  3.36790  4.24244  3.17698  4.01031  2.73230  1.53151  3.02182  3.19161  3.60098  5.41717  4.24761    361 k x - -
          2.68618  4.42225  2.77519  2.73123  3.46354  2.40513  3.72494  3.29354  2.67741  2.69355  4.24690  2.90347  2.73739  3.18146  2.89801  2.37887  2.77519  2.98518  4.58477  3.61503
          0.02925  3.94239  4.66474  0.61958  0.77255  0.48576  0.95510
    336   2.45092  4.29607  3.49072  3.24617  4.03115  3.13298  4.25808  3.16682  3.19052  3.02783  4.07400  3.44421  3.84230  3.58189  3.44574  2.65298  1.05872  2.85431  5.46281  4.24784    362 t x - -
          2.68618  4.42225  2.77519  2.73123  3.46354  2.40513  3.72494  3.29354  2.67741  2.69355  4.24690  2.90347  2.73739  3.18146  2.89801  2.37887  2.77519  2.98518  4.58477  3.61503
          0.02925  3.94239  4.66474  0.61958  0.77255  0.48576  0.95510
    337   3.34783  4.72915  4.33452  4.06244  0.90392  4.02095  3.90910  2.86306  3.96774  2.21709  3.58299  4.09821  4.47809  4.11650  4.07020  3.61408  3.64905  2.85886  4.13773  2.49610    363 f x - -
          2.68618  4.42225  2.77519  2.73123  3.46354  2.40513  3.72494  3.29354  2.67741  2.69355  4.24690  2.90347  2.73739  3.18146  2.89801  2.37887  2.77519  2.98518  4.58477  3.61503
          0.02925  3.94239  4.66474  0.61958  0.77255  0.48576  0.95510
    338   2.65125  4.44911  3.26205  2.87189  3.59197  3.48290  3.91190  1.91180  2.82466  2.62555  3.64136  2.16844  3.97108  3.20974  3.16222  2.84607  2.94021  2.49046  5.09644  3.77229    364 i x - -
          2.68618  4.42225  2.77519  2.73123  3.46354  2.40513  3.72494  3.29354  2.67741  2.69355  4.24690  2.90347  2.73739  3.18146  2.89801  2.37887  2.77519  2.98518  4.58477  3.61503
          0.02925  3.94239  4.66474  0.61958  0.77255  0.48576  0.95510
    339   2.80682  5.20644  1.75560  2.22535  4.52489  3.28270  3.68211  3.99670  1.77306  3.52834  4.36045  2.78226  3.82164  2.83393  2.95722  2.74971  3.06958  3.60842  5.67223  4.26975    365 d x - -
          2.68618  4.42225  2.77519  2.73123  3.46354  2.40513  3.72494  3.29354  2.67741  2.69355  4.24690  2.90347  2.73739  3.18146  2.89801  2.37887  2.77519  2.98518  4.58477  3.61503
          0.02925  3.94239  4.66474  0.61958  0.77255  0.48576  0.95510
    340   1.72418  4.20627  3.86334  3.46031  3.73519  3.37553  4.34516  2.35650  3.38410  2.54521  3.64380  3.63525  4.00137  3.69944  3.65045  2.79619  2.89173  1.52614  5.35456  4.13227    366 v x - -
          2.68618  4.42225  2.77519  2.73123  3.46354  2.40513  3.72494  3.29354  2.67741  2.69355  4.24690  2.90347  2.73739  3.18146  2.89801  2.37887  2.77519  2.98518  4.58477  3.61503
          0.02925  3.94239  4.66474  0.61958  0.77255  0.48576  0.95510
    341   3.23392  4.67554  4.30164  3.94194  3.16289  4.07076  4.57574  2.37092  3.70900  0.79371  3.16427  4.21063  4.49419  4.06060  3.87358  3.64996  3.52505  2.42638  5.06741  3.80683    367 l x - -
          2.68618  4.42225  2.77519  2.73123  3.46354  2.40513  3.72494  3.29354  2.67741  2.69355  4.24690  2.90347  2.73739  3.18146  2.89801  2.37887  2.77519  2.98518  4.58477  3.61503
          0.02925  3.94239  4.66474  0.61958  0.77255  0.48576  0.95510
    342   3.03631  5.00253  3.21694  2.82552  4.40493  3.51809  3.79858  3.83861  0.94655  3.38853  4.34638  3.24686  4.01363  2.98621  2.44590  3.07380  3.28446  3.54251  5.43100  4.25388    368 k x - -
          2.68618  4.42225  2.77519  2.73123  3.46354  2.40513  3.72494  3.29354  2.67741  2.69355  4.24690  2.90347  2.73739  3.18146  2.89801  2.37887  2.77519  2.98518  4.58477  3.61503
          0.02925  3.94239  4.66474  0.61958  0.77255  0.48576  0.95510
    343   2.80924  5.21186  1.72511  2.22089  4.52938  3.27982  3.68425  4.00242  1.79879  3.53416  4.36690  2.77880  3.82141  2.83664  2.96903  2.75089  3.07291  3.61350  5.67849  4.27359    369 d x - -
          2.68618  4.42225  2.77519  2.73123  3.46354  2.40513  3.72494  3.29354  2.67741  2.69355  4.24690  2.90347  2.73739  3.18146  2.89801  2.37887  2.77519  2.98518  4.58477  3.61503
          0.02925  3.94239  4.66474  0.61958  0.77255  0.48576  0.95510
    344   2.55551  4.42342  3.18490  2.83407  3.75670  3.33323  3.92925  2.87946  2.83216  2.81365  3.78598  2.08732  3.89099  3.20404  3.17987  2.72745  2.89127  1.82907  5.21678  3.89878    370 v x - -
          2.68618  4.42225  2.77519  2.73123  3.46354  2.40513  3.72494  3.29354  2.67741  2.69355  4.24690  2.90347  2.73739  3.18146  2.89801  2.37887  2.77519  2.98518  4.58477  3.61503
          0.02925  3.94239  4.66474  0.61958  0.77255  0.48576  0.95510
    345   2.85049  5.16752  2.63201  1.71487  4.51207  3.37883  3.64695  3.92789  1.69000  3.44577  4.28951  2.87981  3.86869  2.79248  2.61537  2.80974  3.08529  3.56869  5.57664  4.24916    371 k x - -
          2.68618  4.42225  2.77519  2.73123  3.46354  2.40513  3.72494  3.29354  2.67741  2.69355  4.24690  2.90347  2.73739  3.18146  2.89801  2.37887  2.77519  2.98518  4.58477  3.61503
          0.02925  3.94239  4.66474  0.61958  0.77255  0.48576  0.95510
    346   1.54174  4.23709  3.28817  2.99495  4.14883  3.01707  4.10130  3.45886  3.03711  3.20104  4.09448  3.24317  1.93975  3.36497  3.36265  2.47283  2.75499  3.03115  5.51054  4.28061    372 a x - -
          2.68618  4.42225  2.77519  2.73123  3.46354  2.40513  3.72494  3.29354  2.67741  2.69355  4.24690  2.90347  2.73739  3.18146  2.89801  2.37887  2.77519  2.98518  4.58477  3.61503
          0.02925  3.94239  4.66474  0.61958  0.77255  0.48576  0.95510
    347   2.60850  4.65527  2.90674  2.58137  3.79215  3.28514  2.19306  3.55932  2.56499  3.15949  4.03387  3.03032  3.83062  2.98623  2.92819  1.88278  2.92456  3.21055  5.17078  3.74678    373 s x - -
          2.68618  4.42225  2.77519  2.73123  3.46354  2.40513  3.72494  3.29354  2.67741  2.69355  4.24690  2.90347  2.73739  3.18146  2.89801  2.37887  2.77519  2.98518  4.58477  3.61503
          0.02925  3.94239  4.66474  0.61958  0.77255  0.48576  0.95510
    348   2.82578  5.25430  1.68340  2.17649  4.52754  3.24889  3.70430  4.04997  2.60224  3.57147  4.41710  2.74341  3.81700  1.91065  3.10995  2.75690  3.10025  3.65723  5.72079  4.28039    374 d x - -
          2.68618  4.42225  2.77519  2.73123  3.46354  2.40513  3.72494  3.29354  2.67741  2.69355  4.24690  2.90347  2.73739  3.18146  2.89801  2.37887  2.77519  2.98518  4.58477  3.61503
          0.02925  3.94239  4.66474  0.61958  0.77255  0.48576  0.95510
    349   1.45831  4.13693  3.39061  3.11285  4.21243  2.92495  4.18137  3.55617  3.16001  3.30809  4.16352  3.27265  3.67022  3.46068  3.46503  1.56734  2.68719  3.05742  5.57844  4.35425    375 a x - -
          2.68618  4.42225  2.77519  2.73123  3.46354  2.40513  3.72494  3.29354  2.67741  2.69355  4.24690  2.90347  2.73739  3.18146  2.89801  2.37887  2.77519  2.98518  4.58477  3.61503
          0.02925  3.94239  4.66474  0.61958  0.77255  0.48576  0.95510
    350   2.60204  4.64529  3.15018  2.69164  4.16921  3.30694  3.74187  3.61266  2.33571  3.20700  4.06569  3.09956  3.83578  2.92460  1.82624  1.87886  2.91533  3.24629  5.37047  4.09684    376 r x - -
          2.68618  4.42225  2.77519  2.73123  3.46354  2.40513  3.72494  3.29354  2.67741  2.69355  4.24690  2.90347  2.73739  3.18146  2.89801  2.37887  2.77519  2.98518  4.58477  3.61503
          0.02925  3.94239  4.66474  0.61958  0.77255  0.48576  0.95510
    351   3.34874  4.80939  3.94167  3.68430  2.29724  3.91175  3.65228  3.34825  3.53980  2.78412  4.01606  3.80998  4.38403  3.82905  3.70914  3.47844  3.63579  3.22213  3.94364  0.85702    377 y x - -
          2.68618  4.42225  2.77519  2.73123  3.46354  2.40513  3.72494  3.29354  2.67741  2.69355  4.24690  2.90347  2.73739  3.18146  2.89801  2.37887  2.77519  2.98518  4.58477  3.61503
          0.02925  3.94239  4.66474  0.61958  0.77255  0.48576  0.95510
    352   3.23392  4.67554  4.30164  3.94194  3.16289  4.07076  4.57574  2.37092  3.70900  0.79371  3.16427  4.21063  4.49419  4.06060  3.87358  3.64996  3.52505  2.42638  5.06741  3.80683    378 l x - -
          2.68618  4.42225  2.77519  2.73123  3.46354  2.40513  3.72494  3.29354  2.67741  2.69355  4.24690  2.90347  2.73739  3.18146  2.89801  2.37887  2.77519  2.98518  4.58477  3.61503
          0.02925  3.94239  4.66474  0.61958  0.77255  0.48576  0.95510
    353   1.42683  4.16068  3.32996  3.10030  4.28154  1.71648  4.21046  3.63424  3.20757  3.37750  4.23236  3.27300  3.67790  3.49268  3.51338  2.40517  2.71708  3.11716  5.62345  4.41954    379 a x - -
          2.68618  4.42225  2.77519  2.73123  3.46354  2.40513  3.72494  3.29354  2.67741  2.69355  4.24690  2.90347  2.73739  3.18146  2.89801  2.37887  2.77519  2.98518  4.58477  3.61503
          0.02925  3.94239  4.66474  0.61958  0.77255  0.48576  0.95510
    354   3.45324  4.80282  4.19904  3.92247  2.73983  3.80926  3.98735  3.47988  3.64321  2.86267  4.11043  4.05742  4.33286  4.02721  3.75923  3.65627  3.75719  3.37216  0.75538  2.73829    380 w x - -
          2.68618  4.42225  2.77519  2.73123  3.46354  2.40513  3.72494  3.29354  2.67741  2.69355  4.24690  2.90347  2.73739  3.18146  2.89801  2.37887  2.77519  2.98518  4.58477  3.61503
          0.02925  3.94239  4.66474  0.61958  0.77255  0.48576  0.95510
    355   3.23392  4.67554  4.30164  3.94194  3.16289  4.07076  4.57574  2.37092  3.70900  0.79371  3.16427  4.21063  4.49419  4.06060  3.87358  3.64996  3.52505  2.42638  5.06741  3.80683    381 l x - -
          2.68618  4.42225  2.77519  2.73123  3.46354  2.40513  3.72494  3.29354  2.67741  2.69355  4.24690  2.90347  2.73739  3.18146  2.89801  2.37887  2.77519  2.98518  4.58477  3.61503
          0.02925  3.94239  4.66474  0.61958  0.77255  0.48576  0.95510
    356   2.25150  4.18917  3.33962  3.02692  4.14633  2.98093  4.10243  3.48646  3.03615  3.23137  4.09513  3.24314  3.69540  3.36843  3.35362  1.59585  1.74043  3.02986  5.50973  4.27103    382 s x - -
          2.68618  4.42225  2.77519  2.73123  3.46354  2.40513  3.72494  3.29354  2.67741  2.69355  4.24690  2.90347  2.73739  3.18146  2.89801  2.37887  2.77519  2.98518  4.58477  3.61503
          0.02925  3.94239  4.66474  0.61958  0.77255  0.48576  0.95510
    357   2.88461  4.96068  3.23021  2.68755  4.02908  3.54855  2.20574  3.71385  2.08186  3.22378  4.10549  3.12257  3.95648  2.80442  1.68968  2.90935  3.09290  3.40867  5.21029  3.87747    383 r x - -
          2.68618  4.42225  2.77519  2.73123  3.46354  2.40513  3.72494  3.29354  2.67741  2.69355  4.24690  2.90347  2.73739  3.18146  2.89801  2.37887  2.77519  2.98518  4.58477  3.61503
          0.02925  3.94239  4.66474  0.61958  0.77255  0.48576  0.95510
    358   2.66473  4.68348  3.13832  2.72755  4.25942  1.94260  3.79921  3.70984  2.40268  3.29269  4.15738  3.13922  3.85881  2.98875  1.71466  2.74700  2.98424  3.33519  5.41450  4.18326    384 r x - -
          2.68618  4.42225  2.77519  2.73123  3.46354  2.40513  3.72494  3.29354  2.67741  2.69355  4.24690  2.90347  2.73739  3.18146  2.89801  2.37887  2.77519  2.98518  4.58477  3.61503
          0.02925  3.94239  4.66474  0.61958  0.77255  0.48576  0.95510
    359   2.79204  4.89058  1.84708  2.44100  3.43479  3.39164  3.67554  3.52621  2.71290  3.11660  4.04330  2.95582  3.89681  2.98882  3.17074  2.80930  3.05462  3.24110  4.92391  2.12740    385 d x - -
          2.68618  4.42225  2.77519  2.73123  3.46354  2.40513  3.72494  3.29354  2.67741  2.69355  4.24690  2.90347  2.73739  3.18146  2.89801  2.37887  2.77519  2.98518  4.58477  3.61503
          0.02925  3.94239  4.66474  0.61958  0.77255  0.48576  0.95510
    360   2.34998  4.27124  3.26776  3.08687  4.14616  2.99985  4.19475  3.67827  3.16535  3.39315  4.31348  3.30041  3.74444  3.50923  3.44916  0.99035  2.83537  3.19807  5.51309  4.23008    386 s x - -
          2.68618  4.42225  2.77519  2.73123  3.46354  2.40513  3.72494  3.29354  2.67741  2.69355  4.24690  2.90347  2.73739  3.18146  2.89801  2.37887  2.77519  2.98518  4.58477  3.61503
          0.02925  3.94239  4.66474  0.61958  0.77255  0.48576  0.95510
    361   3.18512  4.52848  4.69321  4.17133  3.19207  4.43484  4.79765  1.46368  4.00023  1.23416  3.02837  4.43626  4.68413  4.22619  4.17047  3.80502  3.42739  1.93684  5.21724  4.04933    387 l x - -
          2.68618  4.42225  2.77519  2.73123  3.46354  2.40513  3.72494  3.29354  2.67741  2.69355  4.24690  2.90347  2.73739  3.18146  2.89801  2.37887  2.77519  2.98518  4.58477  3.61503
          0.02925  3.94239  4.66474  0.61958  0.77255  0.48576  0.95510
    362   3.03631  5.00253  3.21694  2.82552  4.40493  3.51809  3.79858  3.83861  0.94655  3.38853  4.34638  3.24686  4.01363  2.98621  2.44590  3.07380  3.28446  3.54251  5.43100  4.25388    388 k x - -
          2.68618  4.42225  2.77519  2.73123  3.46354  2.40513  3.72494  3.29354  2.67741  2.69355  4.24690  2.90347  2.73739  3.18146  2.89801  2.37887  2.77519  2.98518  4.58477  3.61503
          0.02925  3.94239  4.66474  0.61958  0.77255  0.48576  0.95510
    363   3.34874  4.80939  3.94167  3.68430  2.29724  3.91175  3.65228  3.34825  3.53980  2.78412  4.01606  3.80998  4.38403  3.82905  3.70914  3.47844  3.63579  3.22213  3.94364  0.85702    389 y x - -
          2.68618  4.42225  2.77519  2.73123  3.46354  2.40513  3.72494  3.29354  2.67741  2.69355  4.24690  2.90347  2.73739  3.18146  2.89801  2.37887  2.77519  2.98518  4.58477  3.61503
          0.02925  3.94239  4.66474  0.61958  0.77255  0.48576  0.95510
    364   2.54306  4.62765  2.67274  2.52037  4.36602  1.85840  3.90789  3.88733  2.82175  3.49909  4.34718  1.78495  3.76848  3.11975  3.23778  2.61600  2.93968  3.41968  5.62689  4.29649    390 n x - -
          2.68618  4.42225  2.77519  2.73123  3.46354  2.40513  3.72494  3.29354  2.67741  2.69355  4.24690  2.90347  2.73739  3.18146  2.89801  2.37887  2.77519  2.98518  4.58477  3.61503
          0.02925  3.94239  4.66474  0.61958  0.77255  0.48576  0.95510
    365   3.23392  4.67554  4.30164  3.94194  3.16289  4.07076  4.57574  2.37092  3.70900  0.79371  3.16427  4.21063  4.49419  4.06060  3.87358  3.64996  3.52505  2.42638  5.06741  3.80683    391 l x - -
          2.68618  4.42225  2.77519  2.73123  3.46354  2.40513  3.72494  3.29354  2.67741  2.69355  4.24690  2.90347  2.73739  3.18146  2.89801  2.37887  2.77519  2.98518  4.58477  3.61503
          0.02925  3.94239  4.66474  0.61958  0.77255  0.48576  0.95510
    366   2.34998  4.27124  3.26776  3.08687  4.14616  2.99985  4.19475  3.67827  3.16535  3.39315  4.31348  3.30041  3.74444  3.50923  3.44916  0.99035  2.83537  3.19807  5.51309  4.23008    392 s x - -
          2.68618  4.42225  2.77519  2.73123  3.46354  2.40513  3.72494  3.29354  2.67741  2.69355  4.24690  2.90347  2.73739  3.18146  2.89801  2.37887  2.77519  2.98518  4.58477  3.61503
          0.02925  3.94239  4.66474  0.61958  0.77255  0.48576  0.95510
    367   2.70800  4.40281  3.60671  3.19180  1.87195  3.53291  3.90257  2.87218  3.15051  2.44106  3.54613  3.49195  2.13672  3.44813  3.44104  2.92898  3.01797  2.70653  4.62669  3.14474    393 f x - -
          2.68618  4.42225  2.77519  2.73123  3.46354  2.40513  3.72494  3.29354  2.67741  2.69355  4.24690  2.90347  2.73739  3.18146  2.89801  2.37887  2.77519  2.98518  4.58477  3.61503
          0.02925  3.94239  4.66474  0.61958  0.77255  0.48576  0.95510
    368   2.53997  4.62214  2.67696  2.52479  4.36506  1.82196  3.91080  3.88612  2.82548  3.49868  4.34685  1.81668  3.76776  3.12340  3.24053  2.61424  2.93790  3.41752  5.62671  4.29750    394 n x - -
          2.68618  4.42225  2.77519  2.73123  3.46354  2.40513  3.72494  3.29354  2.67741  2.69355  4.24690  2.90347  2.73739  3.18146  2.89801  2.37887  2.77519  2.98518  4.58477  3.61503
          0.02925  3.94239  4.66474  0.61958  0.77255  0.48576  0.95510
    369   2.75874  4.53563  3.30859  2.94769  1.89538  3.53767  3.72258  3.07469  2.96971  2.69907  3.72570  2.07037  4.02066  3.28073  3.30474  2.90903  3.04532  2.86213  4.46972  2.89352    395 f x - -
          2.68618  4.42225  2.77519  2.73123  3.46354  2.40513  3.72494  3.29354  2.67741  2.69355  4.24690  2.90347  2.73739  3.18146  2.89801  2.37887  2.77519  2.98518  4.58477  3.61503
          0.02925  3.94239  4.66474  0.61958  0.77255  0.48576  0.95510
    370   3.01299  5.13783  2.51799  0.92997  4.49290  3.31953  3.91255  3.96069  2.80190  3.56665  4.53772  2.97346  3.92747  3.12683  3.21789  2.98836  3.31780  3.63737  5.65132  4.37374    396 e x - -
          2.68618  4.42225  2.77519  2.73123  3.46354  2.40513  3.72494  3.29354  2.67741  2.69355  4.24690  2.90347  2.73739  3.18146  2.89801  2.37887  2.77519  2.98518  4.58477  3.61503
          0.26454  3.94239  1.54630  0.61958  0.77255  0.48576  0.95510
    371   2.25001  4.16408  3.08004  2.89568  3.92012  2.89734  4.00635  3.42450  2.95787  3.16017  4.10561  3.14181  3.62455  3.32196  3.24392  1.35803  2.71953  2.99544  5.30739  4.00432    397 s x - -
          2.68618  4.42225  2.77519  2.73123  3.46354  2.40513  3.72494  3.29354  2.67741  2.69355  4.24690  2.90347  2.73739  3.18146  2.89801  2.37887  2.77519  2.98518  4.58477  3.61503
          0.03686  3.71472  4.43706  0.61958  0.77255  0.38685  1.13692
    372   2.83095  5.06354  2.84749  1.77779  4.40993  3.43231  3.63656  3.82674  2.18892  3.34755  4.19776  2.96403  3.88623  2.78298  1.81953  2.81782  3.05738  3.48472  5.47573  4.18609    398 e x - -
          2.68618  4.42225  2.77519  2.73123  3.46354  2.40513  3.72494  3.29354  2.67741  2.69355  4.24690  2.90347  2.73739  3.18146  2.89801  2.37887  2.77519  2.98518  4.58477  3.61503
          0.02925  3.94239  4.66474  0.61958  0.77255  0.48576  0.95510
    373   2.34998  4.27124  3.26776  3.08687  4.14616  2.99985  4.19475  3.67827  3.16535  3.39315  4.31348  3.30041  3.74444  3.50923  3.44916  0.99035  2.83537  3.19807  5.51309  4.23008    399 s x - -
          2.68618  4.42225  2.77519  2.73123  3.46354  2.40513  3.72494  3.29354  2.67741  2.69355  4.24690  2.90347  2.73739  3.18146  2.89801  2.37887  2.77519  2.98518  4.58477  3.61503
          0.02925  3.94239  4.66474  0.61958  0.77255  0.48576  0.95510
    374   2.69626  4.64826  3.02256  1.93515  3.76080  3.47371  3.77378  3.02011  2.58963  2.65917  2.36754  3.10295  3.91635  2.99098  2.96475  2.80391  2.94509  2.81901  5.19709  3.90787    400 e x - -
          2.68618  4.42225  2.77519  2.73123  3.46354  2.40513  3.72494  3.29354  2.67741  2.69355  4.24690  2.90347  2.73739  3.18146  2.89801  2.37887  2.77519  2.98518  4.58477  3.61503
          0.02925  3.94239  4.66474  0.61958  0.77255  0.48576  0.95510
    375   3.09374  4.46192  4.56858  4.05972  1.92834  4.24979  4.37595  1.55026  3.93204  1.72744  3.07584  4.23592  4.54293  4.09176  4.07834  3.60251  3.33580  2.11237  4.72982  3.31845    401 i x - -
          2.68618  4.42225  2.77519  2.73123  3.46354  2.40513  3.72494  3.29354  2.67741  2.69355  4.24690  2.90347  2.73739  3.18146  2.89801  2.37887  2.77519  2.98518  4.58477  3.61503
          0.02925  3.94239  4.66474  0.61958  0.77255  0.48576  0.95510
    376   3.34783  4.72915  4.33452  4.06244  0.90392  4.02095  3.90910  2.86306  3.96774  2.21709  3.58299  4.09821  4.47809  4.11650  4.07020  3.61408  3.64905  2.85886  4.13773  2.49610    402 f x - -
          2.68618  4.42225  2.77519  2.73123  3.46354  2.40513  3.72494  3.29354  2.67741  2.69355  4.24690  2.90347  2.73739  3.18146  2.89801  2.37887  2.77519  2.98518  4.58477  3.61503
          0.02925  3.94239  4.66474  0.61958  0.77255  0.48576  0.95510
    377   2.90114  5.10370  2.99608  2.55315  4.46430  3.50040  3.61413  3.87585  1.54708  3.35948  4.22142  3.02423  3.92956  1.93681  2.31793  2.88725  3.10794  3.54285  5.45840  4.20176    403 k x - -
          2.68618  4.42225  2.77519  2.73123  3.46354  2.40513  3.72494  3.29354  2.67741  2.69355  4.24690  2.90347  2.73739  3.18146  2.89801  2.37887  2.77519  2.98518  4.58477  3.61503
          0.02925  3.94239  4.66474  0.61958  0.77255  0.48576  0.95510
    378   3.06526  5.20361  0.82275  2.37994  4.59014  3.26412  3.99347  4.19434  3.09095  3.79029  4.77006  2.93977  3.92188  3.23284  3.61655  3.01983  3.40537  3.82613  5.74512  4.45168    404 d x - -
          2.68618  4.42225  2.77519  2.73123  3.46354  2.40513  3.72494  3.29354  2.67741  2.69355  4.24690  2.90347  2.73739  3.18146  2.89801  2.37887  2.77519  2.98518  4.58477  3.61503
          0.02925  3.94239  4.66474  0.61958  0.77255  0.48576  0.95510
    379   2.76676  4.99433  2.44853  1.57006  4.47309  1.93941  3.79443  3.93070  2.69160  3.51542  4.37490  2.84876  3.82457  2.97735  3.15496  2.75762  3.08171  3.53805  5.67118  4.31744    405 e x - -
          2.68618  4.42225  2.77519  2.73123  3.46354  2.40513  3.72494  3.29354  2.67741  2.69355  4.24690  2.90347  2.73739  3.18146  2.89801  2.37887  2.77519  2.98518  4.58477  3.61503
          0.02925  3.94239  4.66474  0.61958  0.77255  0.48576  0.95510
    380   3.02068  5.12165  3.42831  2.77393  4.56453  3.63621  3.59421  3.91586  1.40762  3.36836  4.24256  3.17577  4.00962  2.73197  1.55232  3.02053  3.19075  3.60121  5.41767  4.24759    406 k x - -
          2.68618  4.42225  2.77519  2.73123  3.46354  2.40513  3.72494  3.29354  2.67741  2.69355  4.24690  2.90347  2.73739  3.18146  2.89801  2.37887  2.77519  2.98518  4.58477  3.61503
          0.02925  3.94239  4.66474  0.61958  0.77255  0.48576  0.95510
    381   2.73994  4.62252  3.33484  2.79285  3.74691  3.55697  3.75358  3.02499  1.82168  2.64228  2.30675  3.21940  3.96350  2.97368  2.67562  2.87171  2.97338  2.82957  5.13900  3.88747    407 k x - -
          2.68618  4.42225  2.77519  2.73123  3.46354  2.40513  3.72494  3.29354  2.67741  2.69355  4.24690  2.90347  2.73739  3.18146  2.89801  2.37887  2.77519  2.98518  4.58477  3.61503
          0.02925  3.94239  4.66474  0.61958  0.77255  0.48576  0.95510
    382   3.49756  4.78182  4.48515  4.14014  1.30193  4.27971  3.45621  3.19982  3.99634  2.55479  3.80779  3.98091  4.59808  4.01455  4.06774  3.64178  3.72316  3.12224  3.61674  1.30014    408 y x - -
          2.68618  4.42225  2.77519  2.73123  3.46354  2.40513  3.72494  3.29354  2.67741  2.69355  4.24690  2.90347  2.73739  3.18146  2.89801  2.37887  2.77519  2.98518  4.58477  3.61503
          0.02925  3.94239  4.66474  0.61958  0.77255  0.48576  0.95510
    383   1.68429  4.46982  2.88323  2.64856  4.20136  3.10224  3.91938  3.58520  2.80608  3.29243  4.15731  1.89076  3.75391  3.13890  3.19159  2.55555  2.84433  3.16965  5.52126  4.21014    409 a x - -
          2.68618  4.42225  2.77519  2.73123  3.46354  2.40513  3.72494  3.29354  2.67741  2.69355  4.24690  2.90347  2.73739  3.18146  2.89801  2.37887  2.77519  2.98518  4.58477  3.61503
          0.02925  3.94239  4.66474  0.61958  0.77255  0.48576  0.95510
    384   3.01299  5.13783  2.51799  0.92997  4.49290  3.31953  3.91255  3.96069  2.80190  3.56665  4.53772  2.97346  3.92747  3.12683  3.21789  2.98836  3.31780  3.63737  5.65132  4.37374    410 e x - -
          2.68618  4.42225  2.77519  2.73123  3.46354  2.40513  3.72494  3.29354  2.67741  2.69355  4.24690  2.90347  2.73739  3.18146  2.89801  2.37887  2.77519  2.98518  4.58477  3.61503
          0.02925  3.94239  4.66474  0.61958  0.77255  0.48576  0.95510
    385   1.80175  4.32910  3.73454  3.30200  3.49402  3.52415  4.18800  2.47040  3.18099  1.64335  3.44110  3.58519  4.05987  3.53700  3.45719  2.91621  2.97303  2.32362  5.15346  3.90997    411 l x - -
          2.68618  4.42225  2.77519  2.73123  3.46354  2.40513  3.72494  3.29354  2.67741  2.69355  4.24690  2.90347  2.73739  3.18146  2.89801  2.37887  2.77519  2.98518  4.58477  3.61503
          0.02925  3.94239  4.66474  0.61958  0.77255  0.48576  0.95510
    386   2.76471  4.80274  2.81898  1.81648  3.51955  3.43309  3.67606  3.38759  2.58698  2.99734  3.92158  3.00772  3.90342  2.95965  2.98256  2.81114  3.01229  3.12146  4.97066  2.22449    412 e x - -
          2.68618  4.42225  2.77519  2.73123  3.46354  2.40513  3.72494  3.29354  2.67741  2.69355  4.24690  2.90347  2.73739  3.18146  2.89801  2.37887  2.77519  2.98518  4.58477  3.61503
          0.02925  3.94239  4.66474  0.61958  0.77255  0.48576  0.95510
    387   1.85056  4.37429  3.42360  3.00983  3.15292  3.44238  3.83053  2.92664  2.94749  2.63755  3.63019  3.34316  3.95362  3.29134  3.25762  2.80853  2.92231  2.69938  4.70352  2.06165    413 a x - -
          2.68618  4.42225  2.77519  2.73123  3.46354  2.40513  3.72494  3.29354  2.67741  2.69355  4.24690  2.90347  2.73739  3.18146  2.89801  2.37887  2.77519  2.98518  4.58477  3.61503
          0.02925  3.94239  4.66474  0.61958  0.77255  0.48576  0.95510
    388   3.24231  4.61039  4.57662  4.08969  1.78674  4.31947  4.24523  2.34680  3.94589  1.19290  3.01345  4.25080  4.58718  4.07704  4.07907  3.68256  3.47601  2.43346  4.51989  3.03030    414 l x - -
          2.68618  4.42225  2.77519  2.73123  3.46354  2.40513  3.72494  3.29354  2.67741  2.69355  4.24690  2.90347  2.73739  3.18146  2.89801  2.37887  2.77519  2.98518  4.58477  3.61503
          0.02925  3.94239  4.66474  0.61958  0.77255  0.48576  0.95510
    389   2.53888  4.33168  3.45227  3.03970  3.52858  3.36242  3.97726  2.83772  2.93326  1.78556  3.60799  3.35929  3.91801  3.31456  3.23413  1.89632  2.88126  2.62351  5.06017  3.74704    415 l x - -
          2.68618  4.42225  2.77519  2.73123  3.46354  2.40513  3.72494  3.29354  2.67741  2.69355  4.24690  2.90347  2.73739  3.18146  2.89801  2.37887  2.77519  2.98518  4.58477  3.61503
          0.02925  3.94239  4.66474  0.61958  0.77255  0.48576  0.95510
    390   2.80774  5.04334  2.73449  2.42690  4.40973  3.37382  3.66162  3.86611  1.67938  3.39970  4.24733  1.96845  3.86977  2.81682  2.58741  2.79598  3.05894  3.50529  5.51159  4.19109    416 k x - -
          2.68618  4.42225  2.77519  2.73123  3.46354  2.40513  3.72494  3.29354  2.67741  2.69355  4.24690  2.90347  2.73739  3.18146  2.89801  2.37887  2.77519  2.98518  4.58477  3.61503
          0.02925  3.94239  4.66474  0.61958  0.77255  0.48576  0.95510
    391   2.34998  4.27124  3.26776  3.08687  4.14616  2.99985  4.19475  3.67827  3.16535  3.39315  4.31348  3.30041  3.74444  3.50923  3.44916  0.99035  2.83537  3.19807  5.51309  4.23008    417 s x - -
          2.68618  4.42225  2.77519  2.73123  3.46354  2.40513  3.72494  3.29354  2.67741  2.69355  4.24690  2.90347  2.73739  3.18146  2.89801  2.37887  2.77519  2.98518  4.58477  3.61503
          0.02925  3.94239  4.66474  0.61958  0.77255  0.48576  0.95510
    392   2.73367  4.84824  2.94844  2.56217  4.28538  3.37125  3.70884  3.69596  1.64900  3.27049  4.13538  3.03026  2.21102  2.87617  2.62269  2.77150  3.00582  3.35164  5.43094  4.15882    418 k x - -
          2.68618  4.42225  2.77519  2.73123  3.46354  2.40513  3.72494  3.29354  2.67741  2.69355  4.24690  2.90347  2.73739  3.18146  2.89801  2.37887  2.77519  2.98518  4.58477  3.61503
          0.02925  3.94239  4.66474  0.61958  0.77255  0.48576  0.95510
    393   2.77454  4.95411  2.67204  2.41700  3.86814  3.34585  2.20865  3.76241  2.47579  3.30874  4.18285  1.94979  3.86533  2.90165  2.85697  2.77665  3.04534  3.41866  5.22121  3.74941    419 n x - -
          2.68618  4.42225  2.77519  2.73123  3.46354  2.40513  3.72494  3.29354  2.67741  2.69355  4.24690  2.90347  2.73739  3.18146  2.89801  2.37887  2.77519  2.98518  4.58477  3.61503
          0.02925  3.94239  4.66474  0.61958  0.77255  0.48576  0.95510
    394   2.68545  4.49881  3.49320  2.94782  3.72007  3.51983  3.85198  2.84880  2.52329  2.65310  3.66879  3.32199  3.97670  3.10209  1.96536  2.86626  2.95878  1.87236  5.14415  3.89076    420 v x - -
          2.68618  4.42225  2.77519  2.73123  3.46354  2.40513  3.72494  3.29354  2.67741  2.69355  4.24690  2.90347  2.73739  3.18146  2.89801  2.37887  2.77519  2.98518  4.58477  3.61503
          0.02925  3.94239  4.66474  0.61958  0.77255  0.48576  0.95510
    395   2.73121  4.84265  2.94592  2.56316  4.28079  3.36828  3.71220  3.69168  1.67356  3.26825  4.13398  3.03093  2.16863  2.88069  2.63132  2.77036  3.00499  3.34757  5.43028  4.15797    421 k x - -
          2.68618  4.42225  2.77519  2.73123  3.46354  2.40513  3.72494  3.29354  2.67741  2.69355  4.24690  2.90347  2.73739  3.18146  2.89801  2.37887  2.77519  2.98518  4.58477  3.61503
          0.02925  3.94239  4.66474  0.61958  0.77255  0.48576  0.95510
    396   3.08559  4.48515  4.43448  4.05306  3.42166  4.14154  4.76836  0.99536  3.88254  1.99362  3.34636  4.28861  4.56620  4.22374  4.07113  3.64374  3.38359  1.84951  5.32681  4.07101    422 i x - -
          2.68618  4.42225  2.77519  2.73123  3.46354  2.40513  3.72494  3.29354  2.67741  2.69355  4.24690  2.90347  2.73739  3.18146  2.89801  2.37887  2.77519  2.98518  4.58477  3.61503
          0.02925  3.94239  4.66474  0.61958  0.77255  0.48576  0.95510
    397   2.75856  4.56548  3.40736  2.88473  3.71423  3.60879  3.83625  1.98877  1.84743  2.60142  3.63608  3.30081  4.01844  3.07464  2.78790  2.93519  2.99781  2.55764  5.15394  3.89809    423 k x - -
          2.68618  4.42225  2.77519  2.73123  3.46354  2.40513  3.72494  3.29354  2.67741  2.69355  4.24690  2.90347  2.73739  3.18146  2.89801  2.37887  2.77519  2.98518  4.58477  3.61503
          0.02925  3.94239  4.66474  0.61958  0.77255  0.48576  0.95510
    398   2.31630  4.29450  3.13535  2.86249  4.20824  3.00952  4.03145  3.66028  2.94368  3.32558  4.17451  3.16020  2.00538  3.27472  3.29260  1.60672  2.76186  3.17678  5.53357  4.26596    424 s x - -
          2.68618  4.42225  2.77519  2.73123  3.46354  2.40513  3.72494  3.29354  2.67741  2.69355  4.24690  2.90347  2.73739  3.18146  2.89801  2.37887  2.77519  2.98518  4.58477  3.61503
          0.02925  3.94239  4.66474  0.61958  0.77255  0.48576  0.95510
    399   2.24763  4.21644  3.16657  2.95836  4.33061  1.74011  4.14279  3.80002  3.11619  3.46772  4.29582  3.19392  3.67249  3.40321  3.45058  1.52377  2.73159  3.23507  5.64857  4.40662    425 s x - -
          2.68618  4.42225  2.77519  2.73123  3.46354  2.40513  3.72494  3.29354  2.67741  2.69355  4.24690  2.90347  2.73739  3.18146  2.89801  2.37887  2.77519  2.98518  4.58477  3.61503
          0.26454  3.94239  1.54630  0.61958  0.77255  0.48576  0.95510
    400   3.03199  4.58516  3.60918  3.31580  2.32997  3.64898  3.56683  3.06412  3.17772  2.55746  3.75844  3.53794  4.13030  3.52243  3.39120  3.18235  3.32010  2.92831  3.96526  1.27652    426 y x - -
          2.68618  4.42225  2.77519  2.73123  3.46354  2.40513  3.72494  3.29354  2.67741  2.69355  4.24690  2.90347  2.73739  3.18146  2.89801  2.37887  2.77519  2.98518  4.58477  3.61503
          0.03686  3.71472  4.43706  0.61958  0.77255  0.38685  1.13692
    401   2.83137  5.18250  2.48522  1.68821  4.47463  3.32172  3.67129  3.93833  2.40879  3.45783  4.31020  2.81991  3.84509  1.92912  2.81319  2.78248  3.08305  3.57529  5.61581  4.24083    427 e x - -
          2.68618  4.42225  2.77519  2.73123  3.46354  2.40513  3.72494  3.29354  2.67741  2.69355  4.24690  2.90347  2.73739  3.18146  2.89801  2.37887  2.77519  2.98518  4.58477  3.61503
          0.02925  3.94239  4.66474  0.61958  0.77255  0.48576  0.95510
    402   2.77454  4.95411  2.67204  2.41700  3.86814  3.34585  2.20865  3.76241  2.47579  3.30874  4.18285  1.94979  3.86533  2.90165  2.85697  2.77665  3.04534  3.41866  5.22121  3.74941    428 n x - -
          2.68618  4.42225  2.77519  2.73123  3.46354  2.40513  3.72494  3.29354  2.67741  2.69355  4.24690  2.90347  2.73739  3.18146  2.89801  2.37887  2.77519  2.98518  4.58477  3.61503
          0.02925  3.94239  4.66474  0.61958  0.77255  0.48576  0.95510
    403   2.53358  4.33270  3.44234  3.03054  3.53979  3.35389  3.97377  2.85268  2.92638  1.81787  3.61999  3.35123  3.91204  3.30784  3.22927  1.86437  2.87762  2.63434  5.06673  3.75259    429 l x - -
          2.68618  4.42225  2.77519  2.73123  3.46354  2.40513  3.72494  3.29354  2.67741  2.69355  4.24690  2.90347  2.73739  3.18146  2.89801  2.37887  2.77519  2.98518  4.58477  3.61503
          0.02925  3.94239  4.66474  0.61958  0.77255  0.48576  0.95510
    404   2.64853  4.76103  2.92718  2.55362  4.25698  3.30995  3.71589  3.67598  1.73200  3.26849  4.11845  3.01032  3.83299  2.88628  2.67179  1.88007  2.94585  3.30914  5.43795  4.14332    430 k x - -
          2.68618  4.42225  2.77519  2.73123  3.46354  2.40513  3.72494  3.29354  2.67741  2.69355  4.24690  2.90347  2.73739  3.18146  2.89801  2.37887  2.77519  2.98518  4.58477  3.61503
          0.02925  3.94239  4.66474  0.61958  0.77255  0.48576  0.95510
    405   2.77520  5.03048  1.56049  2.27095  4.58148  1.82004  3.84221  4.09313  2.85034  3.66339  4.52238  2.81493  3.81263  3.03258  3.38337  2.75534  3.11726  3.65671  5.78230  4.40086    431 d x - -
          2.68618  4.42225  2.77519  2.73123  3.46354  2.40513  3.72494  3.29354  2.67741  2.69355  4.24690  2.90347  2.73739  3.18146  2.89801  2.37887  2.77519  2.98518  4.58477  3.61503
          0.02925  3.94239  4.66474  0.61958  0.77255  0.48576  0.95510
    406   3.23392  4.67554  4.30164  3.94194  3.16289  4.07076  4.57574  2.37092  3.70900  0.79371  3.16427  4.21063  4.49419  4.06060  3.87358  3.64996  3.52505  2.42638  5.06741  3.80683    432 l x - -
          2.68618  4.42225  2.77519  2.73123  3.46354  2.40513  3.72494  3.29354  2.67741  2.69355  4.24690  2.90347  2.73739  3.18146  2.89801  2.37887  2.77519  2.98518  4.58477  3.61503
          0.02925  3.94239  4.66474  0.61958  0.77255  0.48576  0.95510
    407   2.83239  4.64675  3.54323  2.95924  3.63392  3.63522  3.79922  2.99512  2.38268  1.81645  3.63030  3.34437  4.03812  3.04528  1.83389  2.98540  3.06446  2.84297  5.08015  3.80863    433 l x - -
          2.68618  4.42225  2.77519  2.73123  3.46354  2.40513  3.72494  3.29354  2.67741  2.69355  4.24690  2.90347  2.73739  3.18146  2.89801  2.37887  2.77519  2.98518  4.58477  3.61503
          0.02925  3.94239  4.66474  0.61958  0.77255  0.48576  0.95510
    408   1.86140  4.80059  2.62175  1.71582  4.25627  3.24834  3.77514  3.56611  2.62850  3.25955  4.13944  2.90944  3.81481  2.95843  3.06201  2.69329  2.96762  3.22648  5.53285  4.19201    434 e x - -
          2.68618  4.42225  2.77519  2.73123  3.46354  2.40513  3.72494  3.29354  2.67741  2.69355  4.24690  2.90347  2.73739  3.18146  2.89801  2.37887  2.77519  2.98518  4.58477  3.61503
          0.02925  3.94239  4.66474  0.61958  0.77255  0.48576  0.95510
    409   3.03631  5.00253  3.21694  2.82552  4.40493  3.51809  3.79858  3.83861  0.94655  3.38853  4.34638  3.24686  4.01363  2.98621  2.44590  3.07380  3.28446  3.54251  5.43100  4.25388    435 k x - -
          2.68618  4.42225  2.77519  2.73123  3.46354  2.40513  3.72494  3.29354  2.67741  2.69355  4.24690  2.90347  2.73739  3.18146  2.89801  2.37887  2.77519  2.98518  4.58477  3.61503
          0.02925  3.94239  4.66474  0.61958  0.77255  0.48576  0.95510
    410   3.08559  4.48515  4.43448  4.05306  3.42166  4.14154  4.76836  0.99536  3.88254  1.99362  3.34636  4.28861  4.56620  4.22374  4.07113  3.64374  3.38359  1.84951  5.32681  4.07101    436 i x - -
          2.68618  4.42225  2.77519  2.73123  3.46354  2.40513  3.72494  3.29354  2.67741  2.69355  4.24690  2.90347  2.73739  3.18146  2.89801  2.37887  2.77519  2.98518  4.58477  3.61503
          0.02925  3.94239  4.66474  0.61958  0.77255  0.48576  0.95510
    411   2.77634  5.03480  2.58586  2.35025  4.32576  3.31304  3.68713  3.86788  2.41177  3.40633  4.26058  1.96778  3.84323  1.93275  2.79267  2.76026  3.04731  3.50057  5.51957  4.14180    437 q x - -
          2.68618  4.42225  2.77519  2.73123  3.46354  2.40513  3.72494  3.29354  2.67741  2.69355  4.24690  2.90347  2.73739  3.18146  2.89801  2.37887  2.77519  2.98518  4.58477  3.61503
          0.02925  3.94239  4.66474  0.61958  0.77255  0.48576  0.95510
    412   2.64853  4.76103  2.92718  2.55362  4.25698  3.30995  3.71589  3.67598  1.73200  3.26849  4.11845  3.01032  3.83299  2.88628  2.67179  1.88007  2.94585  3.30914  5.43795  4.14332    438 k x - -
          2.68618  4.42225  2.77519  2.73123  3.46354  2.40513  3.72494  3.29354  2.67741  2.69355  4.24690  2.90347  2.73739  3.18146  2.89801  2.37887  2.77519  2.98518  4.58477  3.61503
          0.02925  3.94239  4.66474  0.61958  0.77255  0.48576  0.95510
    413   2.53888  4.33168  3.45227  3.03970  3.52858  3.36242  3.97726  2.83772  2.93326  1.78556  3.60799  3.35929  3.91801  3.31456  3.23413  1.89632  2.88126  2.62351  5.06017  3.74704    439 l x - -
          2.68618  4.42225  2.77519  2.73123  3.46354  2.40513  3.72494  3.29354  2.67741  2.69355  4.24690  2.90347  2.73739  3.18146  2.89801  2.37887  2.77519  2.98518  4.58477  3.61503
          0.02925  3.94239  4.66474  0.61958  0.77255  0.48576  0.95510
    414   3.03631  5.00253  3.21694  2.82552  4.40493  3.51809  3.79858  3.83861  0.94655  3.38853  4.34638  3.24686  4.01363  2.98621  2.44590  3.07380  3.28446  3.54251  5.43100  4.25388    440 k x - -
          2.68618  4.42225  2.77519  2.73123  3.46354  2.40513  3.72494  3.29354  2.67741  2.69355  4.24690  2.90347  2.73739  3.18146  2.89801  2.37887  2.77519  2.98518  4.58477  3.61503
          0.02925  3.94239  4.66474  0.61958  0.77255  0.48576  0.95510
    415   2.54306  4.62765  2.67274  2.52037  4.36602  1.85840  3.90789  3.88733  2.82175  3.49909  4.34718  1.78495  3.76848  3.11975  3.23778  2.61600  2.93968  3.41968  5.62689  4.29649    441 n x - -
          2.68618  4.42225  2.77519  2.73123  3.46354  2.40513  3.72494  3.29354  2.67741  2.69355  4.24690  2.90347  2.73739  3.18146  2.89801  2.37887  2.77519  2.98518  4.58477  3.61503
          0.02925  3.94239  4.66474  0.61958  0.77255  0.48576  0.95510
    416   2.69703  4.29852  3.91319  3.44217  3.53133  3.68408  4.29483  1.63260  3.31716  2.28048  3.43569  3.72195  4.17256  3.66046  3.58835  3.05493  1.99799  2.01731  5.20657  3.97914    442 i x - -
          2.68618  4.42225  2.77519  2.73123  3.46354  2.40513  3.72494  3.29354  2.67741  2.69355  4.24690  2.90347  2.73739  3.18146  2.89801  2.37887  2.77519  2.98518  4.58477  3.61503
          0.02925  3.94239  4.66474  0.61958  0.77255  0.48576  0.95510
    417   3.34783  4.72915  4.33452  4.06244  0.90392  4.02095  3.90910  2.86306  3.96774  2.21709  3.58299  4.09821  4.47809  4.11650  4.07020  3.61408  3.64905  2.85886  4.13773  2.49610    443 f x - -
          2.68618  4.42225  2.77519  2.73123  3.46354  2.40513  3.72494  3.29354  2.67741  2.69355  4.24690  2.90347  2.73739  3.18146  2.89801  2.37887  2.77519  2.98518  4.58477  3.61503
          0.02925  3.94239  4.66474  0.61958  0.77255  0.48576  0.95510
    418   3.18251  4.59279  4.52469  3.98221  3.05582  4.32402  4.61665  2.19802  3.78376  1.14145  1.89950  4.27822  4.57585  4.01843  3.96217  3.67378  3.41587  2.29514  5.07332  3.93572    444 l x - -
          2.68618  4.42225  2.77519  2.73123  3.46354  2.40513  3.72494  3.29354  2.67741  2.69355  4.24690  2.90347  2.73739  3.18146  2.89801  2.37887  2.77519  2.98518  4.58477  3.61503
          0.02925  3.94239  4.66474  0.61958  0.77255  0.48576  0.95510
    419   2.92325  5.47245  1.53280  1.48434  4.75848  3.20256  3.74540  4.26978  2.75835  3.78181  4.63893  2.67041  3.82272  2.91333  3.34717  2.81002  3.21173  3.85055  5.93535  4.44034    445 e x - -
          2.68618  4.42225  2.77519  2.73123  3.46354  2.40513  3.72494  3.29354  2.67741  2.69355  4.24690  2.90347  2.73739  3.18146  2.89801  2.37887  2.77519  2.98518  4.58477  3.61503
          0.02925  3.94239  4.66474  0.61958  0.77255  0.48576  0.95510
    420   2.90114  5.10370  2.99608  2.55315  4.46430  3.50040  3.61413  3.87585  1.54708  3.35948  4.22142  3.02423  3.92956  1.93681  2.31793  2.88725  3.10794  3.54285  5.45840  4.20176    446 k x - -
          2.68618  4.42225  2.77519  2.73123  3.46354  2.40513  3.72494  3.29354  2.67741  2.69355  4.24690  2.90347  2.73739  3.18146  2.89801  2.37887  2.77519  2.98518  4.58477  3.61503
          0.02925  3.94239  4.66474  0.61958  0.77255  0.48576  0.95510
    421   2.84041  5.23151  2.31167  1.58036  4.54821  3.24584  3.72026  4.04170  2.59903  3.58515  4.43597  1.87355  3.82686  2.88724  3.07949  2.77710  3.12191  3.65157  5.73401  4.30697    447 e x - -
          2.68618  4.42225  2.77519  2.73123  3.46354  2.40513  3.72494  3.29354  2.67741  2.69355  4.24690  2.90347  2.73739  3.18146  2.89801  2.37887  2.77519  2.98518  4.58477  3.61503
          0.02925  3.94239  4.66474  0.61958  0.77255  0.48576  0.95510
    422   1.68429  4.46982  2.88323  2.64856  4.20136  3.10224  3.91938  3.58520  2.80608  3.29243  4.15731  1.89076  3.75391  3.13890  3.19159  2.55555  2.84433  3.16965  5.52126  4.21014    448 a x - -
          2.68618  4.42225  2.77519  2.73123  3.46354  2.40513  3.72494  3.29354  2.67741  2.69355  4.24690  2.90347  2.73739  3.18146  2.89801  2.37887  2.77519  2.98518  4.58477  3.61503
          0.02925  3.94239  4.66474  0.61958  0.77255  0.48576  0.95510
    423   2.81456  4.69538  3.34985  2.82643  3.76692  3.59194  3.76453  3.04489  1.72701  1.91035  3.71793  3.24766  4.00193  2.98419  2.61238  2.93840  3.04400  2.86164  5.15920  3.89025    449 k x - -
          2.68618  4.42225  2.77519  2.73123  3.46354  2.40513  3.72494  3.29354  2.67741  2.69355  4.24690  2.90347  2.73739  3.18146  2.89801  2.37887  2.77519  2.98518  4.58477  3.61503
          0.02925  3.94239  4.66474  0.61958  0.77255  0.48576  0.95510
    424   3.24208  4.61035  4.57252  4.08749  1.75274  4.31539  4.23091  2.35331  3.94337  1.21420  3.02132  4.24467  4.58512  4.07454  4.07629  3.67877  3.47611  2.43774  4.50397  3.00743    450 l x - -
          2.68618  4.42225  2.77519  2.73123  3.46354  2.40513  3.72494  3.29354  2.67741  2.69355  4.24690  2.90347  2.73739  3.18146  2.89801  2.37887  2.77519  2.98518  4.58477  3.61503
          0.02925  3.94239  4.66474  0.61958  0.77255  0.48576  0.95510
    425   2.92325  5.47245  1.53280  1.48434  4.75848  3.20256  3.74540  4.26978  2.75835  3.78181  4.63893  2.67041  3.82272  2.91333  3.34717  2.81002  3.21173  3.85055  5.93535  4.44034    451 e x - -
          2.68618  4.42225  2.77519  2.73123  3.46354  2.40513  3.72494  3.29354  2.67741  2.69355  4.24690  2.90347  2.73739  3.18146  2.89801  2.37887  2.77519  2.98518  4.58477  3.61503
          0.02925  3.94239  4.66474  0.61958  0.77255  0.48576  0.95510
    426   2.85049  5.16752  2.63201  1.71487  4.51207  3.37883  3.64695  3.92789  1.69000  3.44577  4.28951  2.87981  3.86869  2.79248  2.61537  2.80974  3.08529  3.56869  5.57664  4.24916    452 k x - -
          2.68618  4.42225  2.77519  2.73123  3.46354  2.40513  3.72494  3.29354  2.67741  2.69355  4.24690  2.90347  2.73739  3.18146  2.89801  2.37887  2.77519  2.98518  4.58477  3.61503
          0.02925  3.94239  4.66474  0.61958  0.77255  0.48576  0.95510
    427   3.08482  4.91887  3.58264  3.07930  4.29118  3.55928  3.87578  3.83780  2.26680  3.34104  4.33948  3.43366  4.05853  3.09271  0.87676  3.16566  3.34606  3.55875  5.34593  4.20344    453 r x - -
          2.68618  4.42225  2.77519  2.73123  3.46354  2.40513  3.72494  3.29354  2.67741  2.69355  4.24690  2.90347  2.73739  3.18146  2.89801  2.37887  2.77519  2.98518  4.58477  3.61503
          0.02925  3.94239  4.66474  0.61958  0.77255  0.48576  0.95510
    428   3.18512  4.52848  4.69321  4.17133  3.19207  4.43484  4.79765  1.46368  4.00023  1.23416  3.02837  4.43626  4.68413  4.22619  4.17047  3.80502  3.42739  1.93684  5.21724  4.04933    454 l x - -
          2.68618  4.42225  2.77519  2.73123  3.46354  2.40513  3.72494  3.29354  2.67741  2.69355  4.24690  2.90347  2.73739  3.18146  2.89801  2.37887  2.77519  2.98518  4.58477  3.61503
          0.02925  3.94239  4.66474  0.61958  0.77255  0.48576  0.95510
    429   3.49756  4.78182  4.48515  4.14014  1.30193  4.27971  3.45621  3.19982  3.99634  2.55479  3.80779  3.98091  4.59808  4.01455  4.06774  3.64178  3.72316  3.12224  3.61674  1.30014    455 y x - -
          2.68618  4.42225  2.77519  2.73123  3.46354  2.40513  3.72494  3.29354  2.67741  2.69355  4.24690  2.90347  2.73739  3.18146  2.89801  2.37887  2.77519  2.98518  4.58477  3.61503
          0.02925  3.94239  4.66474  0.61958  0.77255  0.48576  0.95510
    430   1.48324  4.13810  3.38772  3.11017  4.21409  2.92503  4.18020  3.55909  3.15799  3.30998  4.16508  3.27128  3.67014  3.45887  3.46361  1.54078  2.68753  3.05960  5.57944  4.35477    456 a x - -
          2.68618  4.42225  2.77519  2.73123  3.46354  2.40513  3.72494  3.29354  2.67741  2.69355  4.24690  2.90347  2.73739  3.18146  2.89801  2.37887  2.77519  2.98518  4.58477  3.61503
          0.02925  3.94239  4.66474  0.61958  0.77255  0.48576  0.95510
    431   3.34783  4.72915  4.33452  4.06244  0.90392  4.02095  3.90910  2.86306  3.96774  2.21709  3.58299  4.09821  4.47809  4.11650  4.07020  3.61408  3.64905  2.85886  4.13773  2.49610    457 f x - -
          2.68618  4.42225  2.77519  2.73123  3.46354  2.40513  3.72494  3.29354  2.67741  2.69355  4.24690  2.90347  2.73739  3.18146  2.89801  2.37887  2.77519  2.98518  4.58477  3.61503
          0.02925  3.94239  4.66474  0.61958  0.77255  0.48576  0.95510
    432   3.07286  4.87770  3.19530  2.96243  3.33467  3.50743  1.00319  3.78657  2.80362  3.27171  4.32022  3.36887  4.06389  3.32961  3.06507  3.14295  3.37866  3.52037  4.79878  3.28359    458 h x - -
          2.68618  4.42225  2.77519  2.73123  3.46354  2.40513  3.72494  3.29354  2.67741  2.69355  4.24690  2.90347  2.73739  3.18146  2.89801  2.37887  2.77519  2.98518  4.58477  3.61503
          0.02925  3.94239  4.66474  0.61958  0.77255  0.48576  0.95510
    433   3.01299  5.13783  2.51799  0.92997  4.49290  3.31953  3.91255  3.96069  2.80190  3.56665  4.53772  2.97346  3.92747  3.12683  3.21789  2.98836  3.31780  3.63737  5.65132  4.37374    459 e x - -
          2.68618  4.42225  2.77519  2.73123  3.46354  2.40513  3.72494  3.29354  2.67741  2.69355  4.24690  2.90347  2.73739  3.18146  2.89801  2.37887  2.77519  2.98518  4.58477  3.61503
          0.02925  3.94239  4.66474  0.61958  0.77255  0.48576  0.95510
    434   3.23392  4.67554  4.30164  3.94194  3.16289  4.07076  4.57574  2.37092  3.70900  0.79371  3.16427  4.21063  4.49419  4.06060  3.87358  3.64996  3.52505  2.42638  5.06741  3.80683    460 l x - -
          2.68618  4.42225  2.77519  2.73123  3.46354  2.40513  3.72494  3.29354  2.67741  2.69355  4.24690  2.90347  2.73739  3.18146  2.89801  2.37887  2.77519  2.98518  4.58477  3.61503
          0.02925  3.94239  4.66474  0.61958  0.77255  0.48576  0.95510
    435   2.80948  5.04439  2.74260  2.43074  4.41181  3.37718  3.65995  3.86685  1.65476  3.39914  4.24665  1.99934  3.87116  2.81460  2.57784  2.79778  3.05956  3.50635  5.50995  4.19140    461 k x - -
          2.68618  4.42225  2.77519  2.73123  3.46354  2.40513  3.72494  3.29354  2.67741  2.69355  4.24690  2.90347  2.73739  3.18146  2.89801  2.37887  2.77519  2.98518  4.58477  3.61503
          0.02925  3.94239  4.66474  0.61958  0.77255  0.48576  0.95510
    436   2.45092  4.29607  3.49072  3.24617  4.03115  3.13298  4.25808  3.16682  3.19052  3.02783  4.07400  3.44421  3.84230  3.58189  3.44574  2.65298  1.05872  2.85431  5.46281  4.24784    462 t x - -
          2.68618  4.42225  2.77519  2.73123  3.46354  2.40513  3.72494  3.29354  2.67741  2.69355  4.24690  2.90347  2.73739  3.18146  2.89801  2.37887  2.77519  2.98518  4.58477  3.61503
          0.02925  3.94239  4.66474  0.61958  0.77255  0.48576  0.95510
    437   3.23392  4.67554  4.30164  3.94194  3.16289  4.07076  4.57574  2.37092  3.70900  0.79371  3.16427  4.21063  4.49419  4.06060  3.87358  3.64996  3.52505  2.42638  5.06741  3.80683    463 l x - -
          2.68618  4.42225  2.77519  2.73123  3.46354  2.40513  3.72494  3.29354  2.67741  2.69355  4.24690  2.90347  2.73739  3.18146  2.89801  2.37887  2.77519  2.98518  4.58477  3.61503
          0.02925  3.94239  4.66474  0.61958  0.77255  0.48576  0.95510
    438   3.01299  5.13783  2.51799  0.92997  4.49290  3.31953  3.91255  3.96069  2.80190  3.56665  4.53772  2.97346  3.92747  3.12683  3.21789  2.98836  3.31780  3.63737  5.65132  4.37374    464 e x - -
          2.68618  4.42225  2.77519  2.73123  3.46354  2.40513  3.72494  3.29354  2.67741  2.69355  4.24690  2.90347  2.73739  3.18146  2.89801  2.37887  2.77519  2.98518  4.58477  3.61503
          0.02925  3.94239  4.66474  0.61958  0.77255  0.48576  0.95510
    439   2.48571  4.52018  2.88675  2.61871  4.15542  3.15344  3.86826  3.53829  2.71589  3.23745  4.10533  1.93092  3.77305  3.08018  3.09624  2.58785  1.89805  3.15038  5.46896  4.15439    465 t x - -
          2.68618  4.42225  2.77519  2.73123  3.46354  2.40513  3.72494  3.29354  2.67741  2.69355  4.24690  2.90347  2.73739  3.18146  2.89801  2.37887  2.77519  2.98518  4.58477  3.61503
          0.02925  3.94239  4.66474  0.61958  0.77255  0.48576  0.95510
    440   2.77454  4.95411  2.67204  2.41700  3.86814  3.34585  2.20865  3.76241  2.47579  3.30874  4.18285  1.94979  3.86533  2.90165  2.85697  2.77665  3.04534  3.41866  5.22121  3.74941    466 n x - -
          2.68618  4.42225  2.77519  2.73123  3.46354  2.40513  3.72494  3.29354  2.67741  2.69355  4.24690  2.90347  2.73739  3.18146  2.89801  2.37887  2.77519  2.98518  4.58477  3.61503
          0.02925  3.94239  4.66474  0.61958  0.77255  0.48576  0.95510
    441   3.49909  4.78342  4.48386  4.13907  1.32302  4.27989  3.45488  3.20341  3.99543  2.55860  3.81131  3.98002  4.59837  4.01389  4.06731  3.64195  3.72466  3.12524  3.61539  1.27739    467 y x - -
          2.68618  4.42225  2.77519  2.73123  3.46354  2.40513  3.72494  3.29354  2.67741  2.69355  4.24690  2.90347  2.73739  3.18146  2.89801  2.37887  2.77519  2.98518  4.58477  3.61503
          0.02925  3.94239  4.66474  0.61958  0.77255  0.48576  0.95510
    442   2.84555  4.59118  3.46029  3.30947  4.29851  3.27473  4.38112  3.86195  3.37276  3.48120  4.53410  3.60909  0.70733  3.75942  3.61031  3.01524  3.29263  3.49935  5.46584  4.42016    468 p x - -
          2.68618  4.42225  2.77519  2.73123  3.46354  2.40513  3.72494  3.29354  2.67741  2.69355  4.24690  2.90347  2.73739  3.18146  2.89801  2.37887  2.77519  2.98518  4.58477  3.61503
          0.02925  3.94239  4.66474  0.61958  0.77255  0.48576  0.95510
    443   2.75320  4.52163  3.44128  3.34960  4.49048  0.62894  4.46554  4.10716  3.54038  3.75251  4.72888  3.60556  3.91501  3.85901  3.76869  2.92713  3.23987  3.62199  5.56710  4.59476    469 G x - -
          2.68618  4.42225  2.77519  2.73123  3.46354  2.40513  3.72494  3.29354  2.67741  2.69355  4.24690  2.90347  2.73739  3.18146  2.89801  2.37887  2.77519  2.98518  4.58477  3.61503
          0.02925  3.94239  4.66474  0.61958  0.77255  0.48576  0.95510
    444   3.08559  4.48515  4.43448  4.05306  3.42166  4.14154  4.76836  0.99536  3.88254  1.99362  3.34636  4.28861  4.56620  4.22374  4.07113  3.64374  3.38359  1.84951  5.32681  4.07101    470 i x - -
          2.68618  4.42225  2.77519  2.73123  3.46354  2.40513  3.72494  3.29354  2.67741  2.69355  4.24690  2.90347  2.73739  3.18146  2.89801  2.37887  2.77519  2.98518  4.58477  3.61503
          0.02925  3.94239  4.66474  0.61958  0.77255  0.48576  0.95510
    445   2.45092  4.29607  3.49072  3.24617  4.03115  3.13298  4.25808  3.16682  3.19052  3.02783  4.07400  3.44421  3.84230  3.58189  3.44574  2.65298  1.05872  2.85431  5.46281  4.24784    471 t x - -
          2.68618  4.42225  2.77519  2.73123  3.46354  2.40513  3.72494  3.29354  2.67741  2.69355  4.24690  2.90347  2.73739  3.18146  2.89801  2.37887  2.77519  2.98518  4.58477  3.61503
          0.02925  3.94239  4.66474  0.61958  0.77255  0.48576  0.95510
    446   2.53888  4.33168  3.45227  3.03970  3.52858  3.36242  3.97726  2.83772  2.93326  1.78556  3.60799  3.35929  3.91801  3.31456  3.23413  1.89632  2.88126  2.62351  5.06017  3.74704    472 l x - -
          2.68618  4.42225  2.77519  2.73123  3.46354  2.40513  3.72494  3.29354  2.67741  2.69355  4.24690  2.90347  2.73739  3.18146  2.89801  2.37887  2.77519  2.98518  4.58477  3.61503
          0.26454  3.94239  1.54630  0.61958  0.77255  0.48576  0.95510
    447   2.48945  4.27169  3.12962  3.01340  4.14198  1.02102  4.13653  3.70904  3.17180  3.38227  4.36288  3.29593  3.65778  3.51018  3.41860  2.65824  2.95877  3.26913  5.27232  4.24102    473 g x - -
          2.68618  4.42225  2.77519  2.73123  3.46354  2.40513  3.72494  3.29354  2.67741  2.69355  4.24690  2.90347  2.73739  3.18146  2.89801  2.37887  2.77519  2.98518  4.58477  3.61503
          0.03686  3.71472  4.43706  0.61958  0.77255  0.38685  1.13692
    448   2.34998  4.27124  3.26776  3.08687  4.14616  2.99985  4.19475  3.67827  3.16535  3.39315  4.31348  3.30041  3.74444  3.50923  3.44916  0.99035  2.83537  3.19807  5.51309  4.23008    474 s x - -
          2.68618  4.42225  2.77519  2.73123  3.46354  2.40513  3.72494  3.29354  2.67741  2.69355  4.24690  2.90347  2.73739  3.18146  2.89801  2.37887  2.77519  2.98518  4.58477  3.61503
          0.02925  3.94239  4.66474  0.61958  0.77255  0.48576  0.95510
    449   2.75878  4.57204  3.35301  2.86778  2.14731  3.57907  3.74028  3.00782  1.87129  2.61455  3.63900  3.27536  3.99789  3.10296  2.93246  2.90592  3.00265  2.81538  4.76858  3.31947    475 k x - -
          2.68618  4.42225  2.77519  2.73123  3.46354  2.40513  3.72494  3.29354  2.67741  2.69355  4.24690  2.90347  2.73739  3.18146  2.89801  2.37887  2.77519  2.98518  4.58477  3.61503
          0.02925  3.94239  4.66474  0.61958  0.77255  0.48576  0.95510
    450   2.66781  4.81663  2.65854  1.74436  4.22322  3.28045  3.74804  3.53635  2.56827  3.22048  4.09909  2.91591  3.82271  2.92698  2.98899  2.70282  2.02183  3.20802  5.49331  4.15679    476 e x - -
          2.68618  4.42225  2.77519  2.73123  3.46354  2.40513  3.72494  3.29354  2.67741  2.69355  4.24690  2.90347  2.73739  3.18146  2.89801  2.37887  2.77519  2.98518  4.58477  3.61503
          0.02925  3.94239  4.66474  0.61958  0.77255  0.48576  0.95510
    451   2.92325  5.47245  1.53280  1.48434  4.75848  3.20256  3.74540  4.26978  2.75835  3.78181  4.63893  2.67041  3.82272  2.91333  3.34717  2.81002  3.21173  3.85055  5.93535  4.44034    477 e x - -
          2.68618  4.42225  2.77519  2.73123  3.46354  2.40513  3.72494  3.29354  2.67741  2.69355  4.24690  2.90347  2.73739  3.18146  2.89801  2.37887  2.77519  2.98518  4.58477  3.61503
          0.02925  3.94239  4.66474  0.61958  0.77255  0.48576  0.95510
    452   2.86072  5.31300  1.57015  2.12923  4.63342  3.19578  3.75335  4.18484  2.75338  3.71618  4.56996  1.78258  3.81507  2.92756  3.31937  2.77822  3.16282  3.76325  5.84736  4.36694    478 d x - -
          2.68618  4.42225  2.77519  2.73123  3.46354  2.40513  3.72494  3.29354  2.67741  2.69355  4.24690  2.90347  2.73739  3.18146  2.89801  2.37887  2.77519  2.98518  4.58477  3.61503
          0.02925  3.94239  4.66474  0.61958  0.77255  0.48576  0.95510
    453   2.53358  4.33270  3.44234  3.03054  3.53979  3.35389  3.97377  2.85268  2.92638  1.81787  3.61999  3.35123  3.91204  3.30784  3.22927  1.86437  2.87762  2.63434  5.06673  3.75259    479 l x - -
          2.68618  4.42225  2.77519  2.73123  3.46354  2.40513  3.72494  3.29354  2.67741  2.69355  4.24690  2.90347  2.73739  3.18146  2.89801  2.37887  2.77519  2.98518  4.58477  3.61503
          0.02925  3.94239  4.66474  0.61958  0.77255  0.48576  0.95510
    454   2.85049  5.16752  2.63201  1.71487  4.51207  3.37883  3.64695  3.92789  1.69000  3.44577  4.28951  2.87981  3.86869  2.79248  2.61537  2.80974  3.08529  3.56869  5.57664  4.24916    480 k x - -
          2.68618  4.42225  2.77519  2.73123  3.46354  2.40513  3.72494  3.29354  2.67741  2.69355  4.24690  2.90347  2.73739  3.18146  2.89801  2.37887  2.77519  2.98518  4.58477  3.61503
          0.02925  3.94239  4.66474  0.61958  0.77255  0.48576  0.95510
    455   2.53396  4.26374  3.59056  3.15760  3.55873  3.41196  4.06654  1.81485  3.07168  2.52771  3.56208  3.45095  3.96012  3.41868  3.36702  1.93871  2.87311  2.36130  5.10315  3.83283    481 i x - -
          2.68618  4.42225  2.77519  2.73123  3.46354  2.40513  3.72494  3.29354  2.67741  2.69355  4.24690  2.90347  2.73739  3.18146  2.89801  2.37887  2.77519  2.98518  4.58477  3.61503
          0.02925  3.94239  4.66474  0.61958  0.77255  0.48576  0.95510
    456   2.80948  5.04439  2.74260  2.43074  4.41181  3.37718  3.65995  3.86685  1.65476  3.39914  4.24665  1.99934  3.87116  2.81460  2.57784  2.79778  3.05956  3.50635  5.50995  4.19140    482 k x - -
          2.68618  4.42225  2.77519  2.73123  3.46354  2.40513  3.72494  3.29354  2.67741  2.69355  4.24690  2.90347  2.73739  3.18146  2.89801  2.37887  2.77519  2.98518  4.58477  3.61503
          0.02925  3.94239  4.66474  0.61958  0.77255  0.48576  0.95510
    457   3.34874  4.80939  3.94167  3.68430  2.29724  3.91175  3.65228  3.34825  3.53980  2.78412  4.01606  3.80998  4.38403  3.82905  3.70914  3.47844  3.63579  3.22213  3.94364  0.85702    483 y x - -
          2.68618  4.42225  2.77519  2.73123  3.46354  2.40513  3.72494  3.29354  2.67741  2.69355  4.24690  2.90347  2.73739  3.18146  2.89801  2.37887  2.77519  2.98518  4.58477  3.61503
          0.02925  3.94239  4.66474  0.61958  0.77255  0.48576  0.95510
    458   2.83100  4.63727  3.55002  2.96829  3.61717  3.63861  3.80681  2.97581  2.39958  1.78202  3.61415  3.35222  4.04141  3.05660  1.86793  2.98863  3.06379  2.82752  5.07329  3.80214    484 l x - -
          2.68618  4.42225  2.77519  2.73123  3.46354  2.40513  3.72494  3.29354  2.67741  2.69355  4.24690  2.90347  2.73739  3.18146  2.89801  2.37887  2.77519  2.98518  4.58477  3.61503
          0.02925  3.94239  4.66474  0.61958  0.77255  0.48576  0.95510
    459   2.80924  5.21186  1.72511  2.22089  4.52938  3.27982  3.68425  4.00242  1.79879  3.53416  4.36690  2.77880  3.82141  2.83664  2.96903  2.75089  3.07291  3.61350  5.67849  4.27359    485 d x - -
          2.68618  4.42225  2.77519  2.73123  3.46354  2.40513  3.72494  3.29354  2.67741  2.69355  4.24690  2.90347  2.73739  3.18146  2.89801  2.37887  2.77519  2.98518  4.58477  3.61503
          0.02925  3.94239  4.66474  0.61958  0.77255  0.48576  0.95510
    460   3.03631  5.00253  3.21694  2.82552  4.40493  3.51809  3.79858  3.83861  0.94655  3.38853  4.34638  3.24686  4.01363  2.98621  2.44590  3.07380  3.28446  3.54251  5.43100  4.25388    486 k x - -
          2.68618  4.42225  2.77519  2.73123  3.46354  2.40513  3.72494  3.29354  2.67741  2.69355  4.24690  2.90347  2.73739  3.18146  2.89801  2.37887  2.77519  2.98518  4.58477  3.61503
          0.02925  3.94239  4.66474  0.61958  0.77255  0.48576  0.95510
    461   3.18636  4.59482  4.53158  3.98874  3.05443  4.32985  4.62187  2.19687  3.79085  1.12492  1.92753  4.28464  4.57963  4.02330  3.96825  3.67967  3.41935  2.29564  5.07470  3.93888    487 l x - -
          2.68618  4.42225  2.77519  2.73123  3.46354  2.40513  3.72494  3.29354  2.67741  2.69355  4.24690  2.90347  2.73739  3.18146  2.89801  2.37887  2.77519  2.98518  4.58477  3.61503
          0.02925  3.94239  4.66474  0.61958  0.77255  0.48576  0.95510
    462   2.83998  5.22907  2.31302  1.60221  4.54612  3.24601  3.72061  4.03953  2.59889  3.58358  4.43466  1.84559  3.82705  2.88781  3.07863  2.77720  3.12163  3.64976  5.73247  4.30601    488 e x - -
          2.68618  4.42225  2.77519  2.73123  3.46354  2.40513  3.72494  3.29354  2.67741  2.69355  4.24690  2.90347  2.73739  3.18146  2.89801  2.37887  2.77519  2.98518  4.58477  3.61503
          0.02925  3.94239  4.66474  0.61958  0.77255  0.48576  0.95510
    463   2.53888  4.33168  3.45227  3.03970  3.52858  3.36242  3.97726  2.83772  2.93326  1.78556  3.60799  3.35929  3.91801  3.31456  3.23413  1.89632  2.88126  2.62351  5.06017  3.74704    489 l x - -
          2.68618  4.42225  2.77519  2.73123  3.46354  2.40513  3.72494  3.29354  2.67741  2.69355  4.24690  2.90347  2.73739  3.18146  2.89801  2.37887  2.77519  2.98518  4.58477  3.61503
          0.02925  3.94239  4.66474  0.61958  0.77255  0.48576  0.95510
    464   2.86331  4.38671  4.22185  3.88728  3.60152  3.79594  4.67702  2.04812  3.75611  2.27652  3.55621  4.06584  4.35265  4.11094  3.96185  3.30397  3.22321  0.94120  5.39772  4.13362    490 v x - -
          2.68618  4.42225  2.77519  2.73123  3.46354  2.40513  3.72494  3.29354  2.67741  2.69355  4.24690  2.90347  2.73739  3.18146  2.89801  2.37887  2.77519  2.98518  4.58477  3.61503
          0.02925  3.94239  4.66474  0.61958  0.77255  0.48576  0.95510
    465   2.34998  4.27124  3.26776  3.08687  4.14616  2.99985  4.19475  3.67827  3.16535  3.39315  4.31348  3.30041  3.74444  3.50923  3.44916  0.99035  2.83537  3.19807  5.51309  4.23008    491 s x - -
          2.68618  4.42225  2.77519  2.73123  3.46354  2.40513  3.72494  3.29354  2.67741  2.69355  4.24690  2.90347  2.73739  3.18146  2.89801  2.37887  2.77519  2.98518  4.58477  3.61503
          0.02925  3.94239  4.66474  0.61958  0.77255  0.48576  0.95510
    466   3.04172  4.53367  4.05039  3.57993  2.51024  3.97501  3.79514  2.68798  3.38786  1.54673  3.37727  3.78198  4.33087  3.67227  3.59590  3.31533  3.27964  2.62619  4.19475  1.74502    492 l x - -
          2.68618  4.42225  2.77519  2.73123  3.46354  2.40513  3.72494  3.29354  2.67741  2.69355  4.24690  2.90347  2.73739  3.18146  2.89801  2.37887  2.77519  2.98518  4.58477  3.61503
          0.02925  3.94239  4.66474  0.61958  0.77255  0.48576  0.95510
    467   2.70420  4.29885  3.92893  3.45796  3.52873  3.69678  4.30630  1.60393  3.33213  2.27282  3.43146  3.73597  4.18271  3.67453  3.60129  3.06801  2.02965  2.00419  5.20929  3.98263    493 i x - -
          2.68618  4.42225  2.77519  2.73123  3.46354  2.40513  3.72494  3.29354  2.67741  2.69355  4.24690  2.90347  2.73739  3.18146  2.89801  2.37887  2.77519  2.98518  4.58477  3.61503
          0.02925  3.94239  4.66474  0.61958  0.77255  0.48576  0.95510
    468   2.66704  0.80904  4.20229  3.95793  3.93331  3.27515  4.58964  3.08886  3.78525  3.00117  4.12478  3.92627  3.98762  4.12850  3.89722  2.93881  3.13968  2.82871  5.33462  4.22048    494 c x - -
          2.68618  4.42225  2.77519  2.73123  3.46354  2.40513  3.72494  3.29354  2.67741  2.69355  4.24690  2.90347  2.73739  3.18146  2.89801  2.37887  2.77519  2.98518  4.58477  3.61503
          0.02925  3.94239  4.66474  0.61958  0.77255  0.48576  0.95510
    469   2.93690  4.92444  2.94980  2.70568  4.10223  3.41258  3.86459  3.74375  2.52167  3.23916  4.26512  3.16601  3.96708  1.11475  2.80445  2.98173  3.23385  3.46910  5.36191  4.06030    495 q x - -
          2.68618  4.42225  2.77519  2.73123  3.46354  2.40513  3.72494  3.29354  2.67741  2.69355  4.24690  2.90347  2.73739  3.18146  2.89801  2.37887  2.77519  2.98518  4.58477  3.61503
          0.02925  3.94239  4.66474  0.61958  0.77255  0.48576  0.95510
    470   2.96028  4.39487  4.37564  3.88431  1.92197  4.04673  4.27683  2.17888  3.76962  1.89493  3.18705  4.06432  4.41703  3.97028  3.94899  3.40695  3.22696  1.55911  4.71172  3.27921    496 v x - -
          2.68618  4.42225  2.77519  2.73123  3.46354  2.40513  3.72494  3.29354  2.67741  2.69355  4.24690  2.90347  2.73739  3.18146  2.89801  2.37887  2.77519  2.98518  4.58477  3.61503
          0.02925  3.94239  4.66474  0.61958  0.77255  0.48576  0.95510
    471   3.23392  4.67554  4.30164  3.94194  3.16289  4.07076  4.57574  2.37092  3.70900  0.79371  3.16427  4.21063  4.49419  4.06060  3.87358  3.64996  3.52505  2.42638  5.06741  3.80683    497 l x - -
          2.68618  4.42225  2.77519  2.73123  3.46354  2.40513  3.72494  3.29354  2.67741  2.69355  4.24690  2.90347  2.73739  3.18146  2.89801  2.37887  2.77519  2.98518  4.58477  3.61503
          0.02925  3.94239  4.66474  0.61958  0.77255  0.48576  0.95510
    472   2.93690  4.92444  2.94980  2.70568  4.10223  3.41258  3.86459  3.74375  2.52167  3.23916  4.26512  3.16601  3.96708  1.11475  2.80445  2.98173  3.23385  3.46910  5.36191  4.06030    498 q x - -
          2.68618  4.42225  2.77519  2.73123  3.46354  2.40513  3.72494  3.29354  2.67741  2.69355  4.24690  2.90347  2.73739  3.18146  2.89801  2.37887  2.77519  2.98518  4.58477  3.61503
          0.02925  3.94239  4.66474  0.61958  0.77255  0.48576  0.95510
    473   3.01299  5.13783  2.51799  0.92997  4.49290  3.31953  3.91255  3.96069  2.80190  3.56665  4.53772  2.97346  3.92747  3.12683  3.21789  2.98836  3.31780  3.63737  5.65132  4.37374    499 e x - -
          2.68618  4.42225  2.77519  2.73123  3.46354  2.40513  3.72494  3.29354  2.67741  2.69355  4.24690  2.90347  2.73739  3.18146  2.89801  2.37887  2.77519  2.98518  4.58477  3.61503
          0.02925  3.94239  4.66474  0.61958  0.77255  0.48576  0.95510
    474   3.08314  4.46795  4.55209  4.01158  3.18771  4.28657  4.65421  1.52604  3.85140  1.64782  1.97661  4.27804  4.56542  4.08099  4.03346  3.63411  3.32531  2.00499  5.15086  4.00804    500 i x - -
          2.68618  4.42225  2.77519  2.73123  3.46354  2.40513  3.72494  3.29354  2.67741  2.69355  4.24690  2.90347  2.73739  3.18146  2.89801  2.37887  2.77519  2.98518  4.58477  3.61503
          0.02925  3.94239  4.66474  0.61958  0.77255  0.48576  0.95510
    475   2.54306  4.62765  2.67274  2.52037  4.36602  1.85840  3.90789  3.88733  2.82175  3.49909  4.34718  1.78495  3.76848  3.11975  3.23778  2.61600  2.93968  3.41968  5.62689  4.29649    501 n x - -
          2.68618  4.42225  2.77519  2.73123  3.46354  2.40513  3.72494  3.29354  2.67741  2.69355  4.24690  2.90347  2.73739  3.18146  2.89801  2.37887  2.77519  2.98518  4.58477  3.61503
          0.02925  3.94239  4.66474  0.61958  0.77255  0.48576  0.95510
    476   2.78193  4.78055  2.74803  2.64062  4.15508  3.23128  3.97831  3.88064  2.88792  3.51963  4.47457  1.04002  3.88663  3.25130  3.24485  2.84653  3.16617  3.49579  5.45299  4.09847    502 n x - -
          2.68618  4.42225  2.77519  2.73123  3.46354  2.40513  3.72494  3.29354  2.67741  2.69355  4.24690  2.90347  2.73739  3.18146  2.89801  2.37887  2.77519  2.98518  4.58477  3.61503
          0.02925  3.94239  4.66474  0.61958  0.77255  0.48576  0.95510
    477   3.04823  4.38821  4.68498  4.18985  3.51375  4.35164  4.91818  1.33606  4.07194  2.02521  3.33008  4.42115  4.68089  4.34537  4.28022  3.73659  3.31773  1.23256  5.46602  4.25804    503 v x - -
          2.68618  4.42225  2.77519  2.73123  3.46354  2.40513  3.72494  3.29354  2.67741  2.69355  4.24690  2.90347  2.73739  3.18146  2.89801  2.37887  2.77519  2.98518  4.58477  3.61503
          0.02925  3.94239  4.66474  0.61958  0.77255  0.48576  0.95510
    478   3.07286  4.87770  3.19530  2.96243  3.33467  3.50743  1.00319  3.78657  2.80362  3.27171  4.32022  3.36887  4.06389  3.32961  3.06507  3.14295  3.37866  3.52037  4.79878  3.28359    504 h x - -
          2.68618  4.42225  2.77519  2.73123  3.46354  2.40513  3.72494  3.29354  2.67741  2.69355  4.24690  2.90347  2.73739  3.18146  2.89801  2.37887  2.77519  2.98518  4.58477  3.61503
          0.02925  3.94239  4.66474  0.61958  0.77255  0.48576  0.95510
    479   3.08482  4.91887  3.58264  3.07930  4.29118  3.55928  3.87578  3.83780  2.26680  3.34104  4.33948  3.43366  4.05853  3.09271  0.87676  3.16566  3.34606  3.55875  5.34593  4.20344    505 r x - -
          2.68618  4.42225  2.77519  2.73123  3.46354  2.40513  3.72494  3.29354  2.67741  2.69355  4.24690  2.90347  2.73739  3.18146  2.89801  2.37887  2.77519  2.98518  4.58477  3.61503
          0.02925  3.94239  4.66474  0.61958  0.77255  0.48576  0.95510
    480   3.34783  4.72915  4.33452  4.06244  0.90392  4.02095  3.90910  2.86306  3.96774  2.21709  3.58299  4.09821  4.47809  4.11650  4.07020  3.61408  3.64905  2.85886  4.13773  2.49610    506 f x - -
          2.68618  4.42225  2.77519  2.73123  3.46354  2.40513  3.72494  3.29354  2.67741  2.69355  4.24690  2.90347  2.73739  3.18146  2.89801  2.37887  2.77519  2.98518  4.58477  3.61503
          0.02925  3.94239  4.66474  0.61958  0.77255  0.48576  0.95510
    481   2.69703  4.29852  3.91319  3.44217  3.53133  3.68408  4.29483  1.63260  3.31716  2.28048  3.43569  3.72195  4.17256  3.66046  3.58835  3.05493  1.99799  2.01731  5.20657  3.97914    507 i x - -
          2.68618  4.42225  2.77519  2.73123  3.46354  2.40513  3.72494  3.29354  2.67741  2.69355  4.24690  2.90347  2.73739  3.18146  2.89801  2.37887  2.77519  2.98518  4.58477  3.61503
          0.02925  3.94239  4.66474  0.61958  0.77255  0.48576  0.95510
    482   2.66445  4.80699  2.66714  1.77038  4.21493  3.28070  3.75006  3.52619  2.57015  3.21278  4.09214  2.92052  3.82297  2.93007  2.98922  2.70200  1.99164  3.19894  5.48759  4.15311    508 e x - -
          2.68618  4.42225  2.77519  2.73123  3.46354  2.40513  3.72494  3.29354  2.67741  2.69355  4.24690  2.90347  2.73739  3.18146  2.89801  2.37887  2.77519  2.98518  4.58477  3.61503
          0.02925  3.94239  4.66474  0.61958  0.77255  0.48576  0.95510
    483   2.34998  4.27124  3.26776  3.08687  4.14616  2.99985  4.19475  3.67827  3.16535  3.39315  4.31348  3.30041  3.74444  3.50923  3.44916  0.99035  2.83537  3.19807  5.51309  4.23008    509 s x - -
          2.68618  4.42225  2.77519  2.73123  3.46354  2.40513  3.72494  3.29354  2.67741  2.69355  4.24690  2.90347  2.73739  3.18146  2.89801  2.37887  2.77519  2.98518  4.58477  3.61503
          0.02925  3.94239  4.66474  0.61958  0.77255  0.48576  0.95510
    484   3.03631  5.00253  3.21694  2.82552  4.40493  3.51809  3.79858  3.83861  0.94655  3.38853  4.34638  3.24686  4.01363  2.98621  2.44590  3.07380  3.28446  3.54251  5.43100  4.25388    510 k x - -
          2.68618  4.42225  2.77519  2.73123  3.46354  2.40513  3.72494  3.29354  2.67741  2.69355  4.24690  2.90347  2.73739  3.18146  2.89801  2.37887  2.77519  2.98518  4.58477  3.61503
          0.02925  3.94239  4.66474  0.61958  0.77255  0.48576  0.95510
    485   2.53482  4.23482  3.82552  3.39490  3.68889  3.43089  4.28416  2.34906  3.29214  2.50297  3.60036  3.61397  4.02241  3.62999  3.56691  2.83530  1.89748  1.57166  5.30104  4.07395    511 v x - -
          2.68618  4.42225  2.77519  2.73123  3.46354  2.40513  3.72494  3.29354  2.67741  2.69355  4.24690  2.90347  2.73739  3.18146  2.89801  2.37887  2.77519  2.98518  4.58477  3.61503
          0.02925  3.94239  4.66474  0.61958  0.77255  0.48576  0.95510
    486   2.70800  4.40281  3.60671  3.19180  1.87195  3.53291  3.90257  2.87218  3.15051  2.44106  3.54613  3.49195  2.13672  3.44813  3.44104  2.92898  3.01797  2.70653  4.62669  3.14474    512 f x - -
          2.68618  4.42225  2.77519  2.73123  3.46354  2.40513  3.72494  3.29354  2.67741  2.69355  4.24690  2.90347  2.73739  3.18146  2.89801  2.37887  2.77519  2.98518  4.58477  3.61503
          0.02925  3.94239  4.66474  0.61958  0.77255  0.48576  0.95510
    487   2.63317  4.39107  3.42599  2.98682  3.15388  3.47789  3.80799  2.90962  2.88972  2.61288  3.60356  3.33458  3.96344  3.25381  3.19919  2.82771  1.98635  2.68957  4.69890  2.12863    513 t x - -
          2.68618  4.42225  2.77519  2.73123  3.46354  2.40513  3.72494  3.29354  2.67741  2.69355  4.24690  2.90347  2.73739  3.18146  2.89801  2.37887  2.77519  2.98518  4.58477  3.61503
          0.02925  3.94239  4.66474  0.61958  0.77255  0.48576  0.95510
    488   2.57708  2.20079  3.50118  3.03097  3.36711  3.38924  2.16849  3.04468  2.83822  2.73977  3.68029  3.34918  3.91248  3.25539  3.12383  2.77248  2.89456  2.78629  4.84686  3.46246    514 h x - -
          2.68618  4.42225  2.77519  2.73123  3.46354  2.40513  3.72494  3.29354  2.67741  2.69355  4.24690  2.90347  2.73739  3.18146  2.89801  2.37887  2.77519  2.98518  4.58477  3.61503
          0.02925  3.94239  4.66474  0.61958  0.77255  0.48576  0.95510
    489   2.25215  4.18902  3.34089  3.02779  4.14341  2.98199  4.10226  3.48212  3.03614  3.22811  4.09247  3.24394  3.69608  3.36872  3.35325  1.62314  1.71132  3.02704  5.50754  4.26898    515 s x - -
          2.68618  4.42225  2.77519  2.73123  3.46354  2.40513  3.72494  3.29354  2.67741  2.69355  4.24690  2.90347  2.73739  3.18146  2.89801  2.37887  2.77519  2.98518  4.58477  3.61503
          0.02925  3.94239  4.66474  0.61958  0.77255  0.48576  0.95510
    490   2.65388  4.76862  2.92942  2.55335  4.26194  3.31447  3.71276  3.68042  1.70572  3.27092  4.12085  3.01050  3.83514  2.88218  2.66084  1.90881  2.94920  3.31417  5.43843  4.14455    516 k x - -
          2.68618  4.42225  2.77519  2.73123  3.46354  2.40513  3.72494  3.29354  2.67741  2.69355  4.24690  2.90347  2.73739  3.18146  2.89801  2.37887  2.77519  2.98518  4.58477  3.61503
          0.02925  3.94239  4.66474  0.61958  0.77255  0.48576  0.95510
    491   2.25150  4.18917  3.33962  3.02692  4.14633  2.98093  4.10243  3.48646  3.03615  3.23137  4.09513  3.24314  3.69540  3.36843  3.35362  1.59585  1.74043  3.02986  5.50973  4.27103    517 s x - -
          2.68618  4.42225  2.77519  2.73123  3.46354  2.40513  3.72494  3.29354  2.67741  2.69355  4.24690  2.90347  2.73739  3.18146  2.89801  2.37887  2.77519  2.98518  4.58477  3.61503
          0.02925  3.94239  4.66474  0.61958  0.77255  0.48576  0.95510
    492   3.01299  5.13783  2.51799  0.92997  4.49290  3.31953  3.91255  3.96069  2.80190  3.56665  4.53772  2.97346  3.92747  3.12683  3.21789  2.98836  3.31780  3.63737  5.65132  4.37374    518 e x - -
          2.68618  4.42225  2.77519  2.73123  3.46354  2.40513  3.72494  3.29354  2.67741  2.69355  4.24690  2.90347  2.73739  3.18146  2.89801  2.37887  2.77519  2.98518  4.58477  3.61503
          0.02925  3.94239  4.66474  0.61958  0.77255  0.48576  0.95510
    493   3.34874  4.80939  3.94167  3.68430  2.29724  3.91175  3.65228  3.34825  3.53980  2.78412  4.01606  3.80998  4.38403  3.82905  3.70914  3.47844  3.63579  3.22213  3.94364  0.85702    519 y x - -
          2.68618  4.42225  2.77519  2.73123  3.46354  2.40513  3.72494  3.29354  2.67741  2.69355  4.24690  2.90347  2.73739  3.18146  2.89801  2.37887  2.77519  2.98518  4.58477  3.61503
          0.02925  3.94239  4.66474  0.61958  0.77255  0.48576  0.95510
    494   2.75320  4.52163  3.44128  3.34960  4.49048  0.62894  4.46554  4.10716  3.54038  3.75251  4.72888  3.60556  3.91501  3.85901  3.76869  2.92713  3.23987  3.62199  5.56710  4.59476    520 G x - -
          2.68618  4.42225  2.77519  2.73123  3.46354  2.40513  3.72494  3.29354  2.67741  2.69355  4.24690  2.90347  2.73739  3.18146  2.89801  2.37887  2.77519  2.98518  4.58477  3.61503
          0.02925  3.94239  4.66474  0.61958  0.77255  0.48576  0.95510
    495   3.23392  4.67554  4.30164  3.94194  3.16289  4.07076  4.57574  2.37092  3.70900  0.79371  3.16427  4.21063  4.49419  4.06060  3.87358  3.64996  3.52505  2.42638  5.06741  3.80683    521 l x - -
          2.68618  4.42225  2.77519  2.73123  3.46354  2.40513  3.72494  3.29354  2.67741  2.69355  4.24690  2.90347  2.73739  3.18146  2.89801  2.37887  2.77519  2.98518  4.58477  3.61503
          0.02925  3.94239  4.66474  0.61958  0.77255  0.48576  0.95510
    496   3.34783  4.72915  4.33452  4.06244  0.90392  4.02095  3.90910  2.86306  3.96774  2.21709  3.58299  4.09821  4.47809  4.11650  4.07020  3.61408  3.64905  2.85886  4.13773  2.49610    522 f x - -
          2.68618  4.42225  2.77519  2.73123  3.46354  2.40513  3.72494  3.29354  2.67741  2.69355  4.24690  2.90347  2.73739  3.18146  2.89801  2.37887  2.77519  2.98518  4.58477  3.61503
          0.02925  3.94239  4.66474  0.61958  0.77255  0.48576  0.95510
    497   2.34998  4.27124  3.26776  3.08687  4.14616  2.99985  4.19475  3.67827  3.16535  3.39315  4.31348  3.30041  3.74444  3.50923  3.44916  0.99035  2.83537  3.19807  5.51309  4.23008    523 s x - -
          2.68618  4.42225  2.77519  2.73123  3.46354  2.40513  3.72494  3.29354  2.67741  2.69355  4.24690  2.90347  2.73739  3.18146  2.89801  2.37887  2.77519  2.98518  4.58477  3.61503
          0.02925  3.94239  4.66474  0.61958  0.77255  0.48576  0.95510
    498   3.08559  4.48515  4.43448  4.05306  3.42166  4.14154  4.76836  0.99536  3.88254  1.99362  3.34636  4.28861  4.56620  4.22374  4.07113  3.64374  3.38359  1.84951  5.32681  4.07101    524 i x - -
          2.68618  4.42225  2.77519  2.73123  3.46354  2.40513  3.72494  3.29354  2.67741  2.69355  4.24690  2.90347  2.73739  3.18146  2.89801  2.37887  2.77519  2.98518  4.58477  3.61503
          0.02925  3.94239  4.66474  0.61958  0.77255  0.48576  0.95510
    499   2.84555  4.59118  3.46029  3.30947  4.29851  3.27473  4.38112  3.86195  3.37276  3.48120  4.53410  3.60909  0.70733  3.75942  3.61031  3.01524  3.29263  3.49935  5.46584  4.42016    525 p x - -
          2.68618  4.42225  2.77519  2.73123  3.46354  2.40513  3.72494  3.29354  2.67741  2.69355  4.24690  2.90347  2.73739  3.18146  2.89801  2.37887  2.77519  2.98518  4.58477  3.61503
          0.02925  3.94239  4.66474  0.61958  0.77255  0.48576  0.95510
    500   1.83829  4.66941  3.02935  2.63038  4.16952  3.31851  3.75461  3.47426  1.75363  3.15048  4.03109  3.06731  3.84366  2.93650  2.71671  2.70359  2.92784  3.14382  5.39899  4.12745    526 k x - -
          2.68618  4.42225  2.77519  2.73123  3.46354  2.40513  3.72494  3.29354  2.67741  2.69355  4.24690  2.90347  2.73739  3.18146  2.89801  2.37887  2.77519  2.98518  4.58477  3.61503
          0.02925  3.94239  4.66474  0.61958  0.77255  0.48576  0.95510
    501   1.83772  4.28063  3.92756  3.47850  3.56434  3.63682  4.33594  1.61607  3.38062  2.31135  3.46696  3.73340  4.15681  3.70587  3.64988  3.02300  2.99828  2.01196  5.24486  4.01820    527 i x - -
          2.68618  4.42225  2.77519  2.73123  3.46354  2.40513  3.72494  3.29354  2.67741  2.69355  4.24690  2.90347  2.73739  3.18146  2.89801  2.37887  2.77519  2.98518  4.58477  3.61503
          0.02925  3.94239  4.66474  0.61958  0.77255  0.48576  0.95510
    502   3.34783  4.72915  4.33452  4.06244  0.90392  4.02095  3.90910  2.86306  3.96774  2.21709  3.58299  4.09821  4.47809  4.11650  4.07020  3.61408  3.64905  2.85886  4.13773  2.49610    528 f x - -
          2.68618  4.42225  2.77519  2.73123  3.46354  2.40513  3.72494  3.29354  2.67741  2.69355  4.24690  2.90347  2.73739  3.18146  2.89801  2.37887  2.77519  2.98518  4.58477  3.61503
          0.02925  3.94239  4.66474  0.61958  0.77255  0.48576  0.95510
    503   2.65388  4.76862  2.92942  2.55335  4.26194  3.31447  3.71276  3.68042  1.70572  3.27092  4.12085  3.01050  3.83514  2.88218  2.66084  1.90881  2.94920  3.31417  5.43843  4.14455    529 k x - -
          2.68618  4.42225  2.77519  2.73123  3.46354  2.40513  3.72494  3.29354  2.67741  2.69355  4.24690  2.90347  2.73739  3.18146  2.89801  2.37887  2.77519  2.98518  4.58477  3.61503
          0.02925  3.94239  4.66474  0.61958  0.77255  0.48576  0.95510
    504   3.08559  4.48515  4.43448  4.05306  3.42166  4.14154  4.76836  0.99536  3.88254  1.99362  3.34636  4.28861  4.56620  4.22374  4.07113  3.64374  3.38359  1.84951  5.32681  4.07101    530 i x - -
          2.68618  4.42225  2.77519  2.73123  3.46354  2.40513  3.72494  3.29354  2.67741  2.69355  4.24690  2.90347  2.73739  3.18146  2.89801  2.37887  2.77519  2.98518  4.58477  3.61503
          0.02925  3.94239  4.66474  0.61958  0.77255  0.48576  0.95510
    505   2.84555  4.59118  3.46029  3.30947  4.29851  3.27473  4.38112  3.86195  3.37276  3.48120  4.53410  3.60909  0.70733  3.75942  3.61031  3.01524  3.29263  3.49935  5.46584  4.42016    531 p x - -
          2.68618  4.42225  2.77519  2.73123  3.46354  2.40513  3.72494  3.29354  2.67741  2.69355  4.24690  2.90347  2.73739  3.18146  2.89801  2.37887  2.77519  2.98518  4.58477  3.61503
          0.02925  3.94239  4.66474  0.61958  0.77255  0.48576  0.95510
    506   2.64942  4.45725  3.24556  2.85660  3.60142  3.47563  3.90393  1.94749  2.81207  2.63919  3.65190  2.13284  3.96497  3.19768  3.15229  2.83869  2.93869  2.50962  5.10137  3.77506    532 i x - -
          2.68618  4.42225  2.77519  2.73123  3.46354  2.40513  3.72494  3.29354  2.67741  2.69355  4.24690  2.90347  2.73739  3.18146  2.89801  2.37887  2.77519  2.98518  4.58477  3.61503
          0.02925  3.94239  4.66474  0.61958  0.77255  0.48576  0.95510
    507   2.86072  5.31300  1.57015  2.12923  4.63342  3.19578  3.75335  4.18484  2.75338  3.71618  4.56996  1.78258  3.81507  2.92756  3.31937  2.77822  3.16282  3.76325  5.84736  4.36694    533 d x - -
          2.68618  4.42225  2.77519  2.73123  3.46354  2.40513  3.72494  3.29354  2.67741  2.69355  4.24690  2.90347  2.73739  3.18146  2.89801  2.37887  2.77519  2.98518  4.58477  3.61503
          0.02925  3.94239  4.66474  0.61958  0.77255  0.48576  0.95510
    508   3.10771  4.79257  3.56904  3.16598  2.33089  3.83376  1.97827  3.40728  3.00361  2.86970  3.94271  3.45760  4.23007  3.37023  3.28103  3.17965  3.34112  3.21075  3.96043  1.57868    534 y x - -
          2.68618  4.42225  2.77519  2.73123  3.46354  2.40513  3.72494  3.29354  2.67741  2.69355  4.24690  2.90347  2.73739  3.18146  2.89801  2.37887  2.77519  2.98518  4.58477  3.61503
          0.02925  3.94239  4.66474  0.61958  0.77255  0.48576  0.95510
    509   2.70284  4.56385  3.32354  2.83146  3.81952  3.51591  3.82557  2.85526  1.84777  2.74185  3.73349  3.24663  3.96690  3.05108  2.78773  2.85916  2.96651  1.89358  5.21399  3.95388    535 k x - -
          2.68618  4.42225  2.77519  2.73123  3.46354  2.40513  3.72494  3.29354  2.67741  2.69355  4.24690  2.90347  2.73739  3.18146  2.89801  2.37887  2.77519  2.98518  4.58477  3.61503
          0.02925  3.94239  4.66474  0.61958  0.77255  0.48576  0.95510
    510   2.81233  5.09874  2.54344  1.68802  4.22499  3.33792  2.23105  3.84161  2.44135  3.38005  4.23592  2.85122  3.85072  2.84595  2.84857  2.78067  3.06340  3.49371  5.45993  4.05284    536 e x - -
          2.68618  4.42225  2.77519  2.73123  3.46354  2.40513  3.72494  3.29354  2.67741  2.69355  4.24690  2.90347  2.73739  3.18146  2.89801  2.37887  2.77519  2.98518  4.58477  3.61503
          0.02925  3.94239  4.66474  0.61958  0.77255  0.48576  0.95510
    511   2.75320  4.52163  3.44128  3.34960  4.49048  0.62894  4.46554  4.10716  3.54038  3.75251  4.72888  3.60556  3.91501  3.85901  3.76869  2.92713  3.23987  3.62199  5.56710  4.59476    537 G x - -
          2.68618  4.42225  2.77519  2.73123  3.46354  2.40513  3.72494  3.29354  2.67741  2.69355  4.24690  2.90347  2.73739  3.18146  2.89801  2.37887  2.77519  2.98518  4.58477  3.61503
          0.02925  3.94239  4.66474  0.61958  0.77255  0.48576  0.95510
    512   3.01299  5.13783  2.51799  0.92997  4.49290  3.31953  3.91255  3.96069  2.80190  3.56665  4.53772  2.97346  3.92747  3.12683  3.21789  2.98836  3.31780  3.63737  5.65132  4.37374    538 e x - -
          2.68618  4.42225  2.77519  2.73123  3.46354  2.40513  3.72494  3.29354  2.67741  2.69355  4.24690  2.90347  2.73739  3.18146  2.89801  2.37887  2.77519  2.98518  4.58477  3.61503
          0.02925  3.94239  4.66474  0.61958  0.77255  0.48576  0.95510
    513   2.85049  5.16752  2.63201  1.71487  4.51207  3.37883  3.64695  3.92789  1.69000  3.44577  4.28951  2.87981  3.86869  2.79248  2.61537  2.80974  3.08529  3.56869  5.57664  4.24916    539 k x - -
          2.68618  4.42225  2.77519  2.73123  3.46354  2.40513  3.72494  3.29354  2.67741  2.69355  4.24690  2.90347  2.73739  3.18146  2.89801  2.37887  2.77519  2.98518  4.58477  3.61503
          0.02925  3.94239  4.66474  0.61958  0.77255  0.48576  0.95510
    514   2.85184  5.16572  2.64225  1.74027  4.51186  3.38263  3.64565  3.92634  1.66477  3.44343  4.28736  2.88405  3.87042  2.79089  2.60413  2.81182  3.08565  3.56782  5.57306  4.24829    540 k x - -
          2.68618  4.42225  2.77519  2.73123  3.46354  2.40513  3.72494  3.29354  2.67741  2.69355  4.24690  2.90347  2.73739  3.18146  2.89801  2.37887  2.77519  2.98518  4.58477  3.61503
          0.02925  3.94239  4.66474  0.61958  0.77255  0.48576  0.95510
    515   2.57942  4.67543  2.72287  2.50857  4.25423  3.17401  3.83943  3.76433  2.69658  3.37795  4.23509  1.88495  2.05432  3.04217  3.10095  2.64349  2.93967  3.35034  5.52406  4.18533    541 n x - -
          2.68618  4.42225  2.77519  2.73123  3.46354  2.40513  3.72494  3.29354  2.67741  2.69355  4.24690  2.90347  2.73739  3.18146  2.89801  2.37887  2.77519  2.98518  4.58477  3.61503
          0.02925  3.94239  4.66474  0.61958  0.77255  0.48576  0.95510
    516   3.23392  4.67554  4.30164  3.94194  3.16289  4.07076  4.57574  2.37092  3.70900  0.79371  3.16427  4.21063  4.49419  4.06060  3.87358  3.64996  3.52505  2.42638  5.06741  3.80683    542 l x - -
          2.68618  4.42225  2.77519  2.73123  3.46354  2.40513  3.72494  3.29354  2.67741  2.69355  4.24690  2.90347  2.73739  3.18146  2.89801  2.37887  2.77519  2.98518  4.58477  3.61503
          0.02925  3.94239  4.66474  0.61958  0.77255  0.48576  0.95510
    517   3.04960  4.38906  4.68715  4.19205  3.51215  4.35356  4.91966  1.32024  4.07394  2.02230  3.32819  4.42324  4.68213  4.34687  4.28173  3.73865  3.31897  1.24750  5.46574  4.25830    543 v x - -
          2.68618  4.42225  2.77519  2.73123  3.46354  2.40513  3.72494  3.29354  2.67741  2.69355  4.24690  2.90347  2.73739  3.18146  2.89801  2.37887  2.77519  2.98518  4.58477  3.61503
          0.02925  3.94239  4.66474  0.61958  0.77255  0.48576  0.95510
    518   2.48519  4.56680  2.75179  2.54495  4.26024  3.10518  3.87130  3.77975  2.75283  3.40334  4.24507  1.87789  3.75170  3.07921  3.15758  1.74843  2.87606  3.32569  5.55405  4.20428    544 s x - -
          2.68618  4.42225  2.77519  2.73123  3.46354  2.40513  3.72494  3.29354  2.67741  2.69355  4.24690  2.90347  2.73739  3.18146  2.89801  2.37887  2.77519  2.98518  4.58477  3.61503
          0.02925  3.94239  4.66474  0.61958  0.77255  0.48576  0.95510
    519   3.34874  4.80939  3.94167  3.68430  2.29724  3.91175  3.65228  3.34825  3.53980  2.78412  4.01606  3.80998  4.38403  3.82905  3.70914  3.47844  3.63579  3.22213  3.94364  0.85702    545 y x - -
          2.68618  4.42225  2.77519  2.73123  3.46354  2.40513  3.72494  3.29354  2.67741  2.69355  4.24690  2.90347  2.73739  3.18146  2.89801  2.37887  2.77519  2.98518  4.58477  3.61503
          0.02925  3.94239  4.66474  0.61958  0.77255  0.48576  0.95510
    520   2.86331  4.38671  4.22185  3.88728  3.60152  3.79594  4.67702  2.04812  3.75611  2.27652  3.55621  4.06584  4.35265  4.11094  3.96185  3.30397  3.22321  0.94120  5.39772  4.13362    546 v x - -
          2.68618  4.42225  2.77519  2.73123  3.46354  2.40513  3.72494  3.29354  2.67741  2.69355  4.24690  2.90347  2.73739  3.18146  2.89801  2.37887  2.77519  2.98518  4.58477  3.61503
          0.02925  3.94239  4.66474  0.61958  0.77255  0.48576  0.95510
    521   2.80682  5.20644  1.75560  2.22535  4.52489  3.28270  3.68211  3.99670  1.77306  3.52834  4.36045  2.78226  3.82164  2.83393  2.95722  2.74971  3.06958  3.60842  5.67223  4.26975    547 d x - -
          2.68618  4.42225  2.77519  2.73123  3.46354  2.40513  3.72494  3.29354  2.67741  2.69355  4.24690  2.90347  2.73739  3.18146  2.89801  2.37887  2.77519  2.98518  4.58477  3.61503
          0.02925  3.94239  4.66474  0.61958  0.77255  0.48576  0.95510
    522   3.24231  4.61039  4.57662  4.08969  1.78674  4.31947  4.24523  2.34680  3.94589  1.19290  3.01345  4.25080  4.58718  4.07704  4.07907  3.68256  3.47601  2.43346  4.51989  3.03030    548 l x - -
          2.68618  4.42225  2.77519  2.73123  3.46354  2.40513  3.72494  3.29354  2.67741  2.69355  4.24690  2.90347  2.73739  3.18146  2.89801  2.37887  2.77519  2.98518  4.58477  3.61503
          0.02925  3.94239  4.66474  0.61958  0.77255  0.48576  0.95510
    523   3.03569  4.44829  4.47465  3.97395  3.29320  4.20233  4.66728  1.96290  3.81229  1.37758  3.15903  4.23164  4.54685  4.09141  4.01756  3.57770  3.30370  1.41250  5.22766  4.02058    549 l x - -
          2.68618  4.42225  2.77519  2.73123  3.46354  2.40513  3.72494  3.29354  2.67741  2.69355  4.24690  2.90347  2.73739  3.18146  2.89801  2.37887  2.77519  2.98518  4.58477  3.61503
          0.02925  3.94239  4.66474  0.61958  0.77255  0.48576  0.95510
    524   3.34874  4.80939  3.94167  3.68430  2.29724  3.91175  3.65228  3.34825  3.53980  2.78412  4.01606  3.80998  4.38403  3.82905  3.70914  3.47844  3.63579  3.22213  3.94364  0.85702    550 y x - -
          2.68618  4.42225  2.77519  2.73123  3.46354  2.40513  3.72494  3.29354  2.67741  2.69355  4.24690  2.90347  2.73739  3.18146  2.89801  2.37887  2.77519  2.98518  4.58477  3.61503
          0.02925  3.94239  4.66474  0.61958  0.77255  0.48576  0.95510
    525   2.34998  4.27124  3.26776  3.08687  4.14616  2.99985  4.19475  3.67827  3.16535  3.39315  4.31348  3.30041  3.74444  3.50923  3.44916  0.99035  2.83537  3.19807  5.51309  4.23008    551 s x - -
          2.68618  4.42225  2.77519  2.73123  3.46354  2.40513  3.72494  3.29354  2.67741  2.69355  4.24690  2.90347  2.73739  3.18146  2.89801  2.37887  2.77519  2.98518  4.58477  3.61503
          0.02925  3.94239  4.66474  0.61958  0.77255  0.48576  0.95510
    526   2.63181  4.62311  3.26202  2.75402  4.08861  3.36627  3.74895  3.42626  2.32383  3.06966  3.96523  3.15189  3.86902  2.93831  1.82543  2.73261  1.99245  3.11172  5.31910  4.07266    552 r x - -
          2.68618  4.42225  2.77519  2.73123  3.46354  2.40513  3.72494  3.29354  2.67741  2.69355  4.24690  2.90347  2.73739  3.18146  2.89801  2.37887  2.77519  2.98518  4.58477  3.61503
          0.02925  3.94239  4.66474  0.61958  0.77255  0.48576  0.95510
    527   0.91754  4.22754  3.53403  3.32871  4.12241  3.05017  4.34243  3.25843  3.34677  3.13680  4.16109  3.46050  3.79602  3.68156  3.59239  2.57730  2.85950  2.90074  5.54260  4.35065    553 a x - -
          2.68618  4.42225  2.77519  2.73123  3.46354  2.40513  3.72494  3.29354  2.67741  2.69355  4.24690  2.90347  2.73739  3.18146  2.89801  2.37887  2.77519  2.98518  4.58477  3.61503
          0.02925  3.94239  4.66474  0.61958  0.77255  0.48576  0.95510
    528   3.07286  4.87770  3.19530  2.96243  3.33467  3.50743  1.00319  3.78657  2.80362  3.27171  4.32022  3.36887  4.06389  3.32961  3.06507  3.14295  3.37866  3.52037  4.79878  3.28359    554 h x - -
          2.68618  4.42225  2.77519  2.73123  3.46354  2.40513  3.72494  3.29354  2.67741  2.69355  4.24690  2.90347  2.73739  3.18146  2.89801  2.37887  2.77519  2.98518  4.58477  3.61503
          0.02925  3.94239  4.66474  0.61958  0.77255  0.48576  0.95510
    529   3.01299  5.13783  2.51799  0.92997  4.49290  3.31953  3.91255  3.96069  2.80190  3.56665  4.53772  2.97346  3.92747  3.12683  3.21789  2.98836  3.31780  3.63737  5.65132  4.37374    555 e x - -
          2.68618  4.42225  2.77519  2.73123  3.46354  2.40513  3.72494  3.29354  2.67741  2.69355  4.24690  2.90347  2.73739  3.18146  2.89801  2.37887  2.77519  2.98518  4.58477  3.61503
          0.02925  3.94239  4.66474  0.61958  0.77255  0.48576  0.95510
    530   2.77675  4.92713  2.96320  2.55299  4.29049  3.40897  3.66212  3.77584  2.20427  3.31399  4.16862  1.99744  3.88363  2.82393  1.80086  2.79678  3.02974  3.42564  5.41040  4.11380    556 r x - -
          2.68618  4.42225  2.77519  2.73123  3.46354  2.40513  3.72494  3.29354  2.67741  2.69355  4.24690  2.90347  2.73739  3.18146  2.89801  2.37887  2.77519  2.98518  4.58477  3.61503
          0.02925  3.94239  4.66474  0.61958  0.77255  0.48576  0.95510
    531   3.18512  4.52848  4.69321  4.17133  3.19207  4.43484  4.79765  1.46368  4.00023  1.23416  3.02837  4.43626  4.68413  4.22619  4.17047  3.80502  3.42739  1.93684  5.21724  4.04933    557 l x - -
          2.68618  4.42225  2.77519  2.73123  3.46354  2.40513  3.72494  3.29354  2.67741  2.69355  4.24690  2.90347  2.73739  3.18146  2.89801  2.37887  2.77519  2.98518  4.58477  3.61503
          0.02925  3.94239  4.66474  0.61958  0.77255  0.48576  0.95510
    532   3.23392  4.67554  4.30164  3.94194  3.16289  4.07076  4.57574  2.37092  3.70900  0.79371  3.16427  4.21063  4.49419  4.06060  3.87358  3.64996  3.52505  2.42638  5.06741  3.80683    558 l x - -
          2.68618  4.42225  2.77519  2.73123  3.46354  2.40513  3.72494  3.29354  2.67741  2.69355  4.24690  2.90347  2.73739  3.18146  2.89801  2.37887  2.77519  2.98518  4.58477  3.61503
          0.02925  3.94239  4.66474  0.61958  0.77255  0.48576  0.95510
    533   2.90114  5.10370  2.99608  2.55315  4.46430  3.50040  3.61413  3.87585  1.54708  3.35948  4.22142  3.02423  3.92956  1.93681  2.31793  2.88725  3.10794  3.54285  5.45840  4.20176    559 k x - -
          2.68618  4.42225  2.77519  2.73123  3.46354  2.40513  3.72494  3.29354  2.67741  2.69355  4.24690  2.90347  2.73739  3.18146  2.89801  2.37887  2.77519  2.98518  4.58477  3.61503
          0.02925  3.94239  4.66474  0.61958  0.77255  0.48576  0.95510
    534   2.81632  5.16942  1.71498  2.22746  4.22046  3.27513  2.14572  3.95568  2.61830  3.48769  4.34210  2.78564  3.82976  2.88629  3.11627  2.76433  3.08798  3.58233  5.51142  4.03957    560 d x - -
          2.68618  4.42225  2.77519  2.73123  3.46354  2.40513  3.72494  3.29354  2.67741  2.69355  4.24690  2.90347  2.73739  3.18146  2.89801  2.37887  2.77519  2.98518  4.58477  3.61503
          0.02925  3.94239  4.66474  0.61958  0.77255  0.48576  0.95510
    535   2.86282  5.31769  1.54537  2.12741  4.63756  3.19517  3.75385  4.18941  2.75571  3.72011  4.57424  1.80927  3.81527  2.92815  3.32308  2.77936  3.16506  3.76735  5.85124  4.36962    561 d x - -
          2.68618  4.42225  2.77519  2.73123  3.46354  2.40513  3.72494  3.29354  2.67741  2.69355  4.24690  2.90347  2.73739  3.18146  2.89801  2.37887  2.77519  2.98518  4.58477  3.61503
          0.02925  3.94239  4.66474  0.61958  0.77255  0.48576  0.95510
    536   2.34998  4.27124  3.26776  3.08687  4.14616  2.99985  4.19475  3.67827  3.16535  3.39315  4.31348  3.30041  3.74444  3.50923  3.44916  0.99035  2.83537  3.19807  5.51309  4.23008    562 s x - -
          2.68618  4.42225  2.77519  2.73123  3.46354  2.40513  3.72494  3.29354  2.67741  2.69355  4.24690  2.90347  2.73739  3.18146  2.89801  2.37887  2.77519  2.98518  4.58477  3.61503
          0.02925  3.94239  4.66474  0.61958  0.77255  0.48576  0.95510
    537   2.71732  4.64303  2.01007  2.61855  3.79876  3.46332  3.86823  1.98543  2.79921  2.73344  3.75948  3.11295  3.94849  3.09992  3.22936  2.84313  2.98785  2.59099  5.28084  3.94863    563 i x - -
          2.68618  4.42225  2.77519  2.73123  3.46354  2.40513  3.72494  3.29354  2.67741  2.69355  4.24690  2.90347  2.73739  3.18146  2.89801  2.37887  2.77519  2.98518  4.58477  3.61503
          0.02925  3.94239  4.66474  0.61958  0.77255  0.48576  0.95510
    538   2.86282  5.31769  1.54537  2.12741  4.63756  3.19517  3.75385  4.18941  2.75571  3.72011  4.57424  1.80927  3.81527  2.92815  3.32308  2.77936  3.16506  3.76735  5.85124  4.36962    564 d x - -
          2.68618  4.42225  2.77519  2.73123  3.46354  2.40513  3.72494  3.29354  2.67741  2.69355  4.24690  2.90347  2.73739  3.18146  2.89801  2.37887  2.77519  2.98518  4.58477  3.61503
          0.02925  3.94239  4.66474  0.61958  0.77255  0.48576  0.95510
    539   2.93690  4.92444  2.94980  2.70568  4.10223  3.41258  3.86459  3.74375  2.52167  3.23916  4.26512  3.16601  3.96708  1.11475  2.80445  2.98173  3.23385  3.46910  5.36191  4.06030    565 q x - -
          2.68618  4.42225  2.77519  2.73123  3.46354  2.40513  3.72494  3.29354  2.67741  2.69355  4.24690  2.90347  2.73739  3.18146  2.89801  2.37887  2.77519  2.98518  4.58477  3.61503
          0.02925  3.94239  4.66474  0.61958  0.77255  0.48576  0.95510
    540   3.23392  4.67554  4.30164  3.94194  3.16289  4.07076  4.57574  2.37092  3.70900  0.79371  3.16427  4.21063  4.49419  4.06060  3.87358  3.64996  3.52505  2.42638  5.06741  3.80683    566 l x - -
          2.68618  4.42225  2.77519  2.73123  3.46354  2.40513  3.72494  3.29354  2.67741  2.69355  4.24690  2.90347  2.73739  3.18146  2.89801  2.37887  2.77519  2.98518  4.58477  3.61503
          0.02925  3.94239  4.66474  0.61958  0.77255  0.48576  0.95510
    541   2.66704  0.80904  4.20229  3.95793  3.93331  3.27515  4.58964  3.08886  3.78525  3.00117  4.12478  3.92627  3.98762  4.12850  3.89722  2.93881  3.13968  2.82871  5.33462  4.22048    567 c x - -
          2.68618  4.42225  2.77519  2.73123  3.46354  2.40513  3.72494  3.29354  2.67741  2.69355  4.24690  2.90347  2.73739  3.18146  2.89801  2.37887  2.77519  2.98518  4.58477  3.61503
          0.02925  3.94239  4.66474  0.61958  0.77255  0.48576  0.95510
    542   3.23392  4.67554  4.30164  3.94194  3.16289  4.07076  4.57574  2.37092  3.70900  0.79371  3.16427  4.21063  4.49419  4.06060  3.87358  3.64996  3.52505  2.42638  5.06741  3.80683    568 l x - -
          2.68618  4.42225  2.77519  2.73123  3.46354  2.40513  3.72494  3.29354  2.67741  2.69355  4.24690  2.90347  2.73739  3.18146  2.89801  2.37887  2.77519  2.98518  4.58477  3.61503
          0.02925  3.94239  4.66474  0.61958  0.77255  0.48576  0.95510
    543   2.86072  5.31300  1.57015  2.12923  4.63342  3.19578  3.75335  4.18484  2.75338  3.71618  4.56996  1.78258  3.81507  2.92756  3.31937  2.77822  3.16282  3.76325  5.84736  4.36694    569 d x - -
          2.68618  4.42225  2.77519  2.73123  3.46354  2.40513  3.72494  3.29354  2.67741  2.69355  4.24690  2.90347  2.73739  3.18146  2.89801  2.37887  2.77519  2.98518  4.58477  3.61503
          0.02925  3.94239  4.66474  0.61958  0.77255  0.48576  0.95510
    544   2.84555  4.59118  3.46029  3.30947  4.29851  3.27473  4.38112  3.86195  3.37276  3.48120  4.53410  3.60909  0.70733  3.75942  3.61031  3.01524  3.29263  3.49935  5.46584  4.42016    570 p x - -
          2.68618  4.42225  2.77519  2.73123  3.46354  2.40513  3.72494  3.29354  2.67741  2.69355  4.24690  2.90347  2.73739  3.18146  2.89801  2.37887  2.77519  2.98518  4.58477  3.61503
          0.02925  3.94239  4.66474  0.61958  0.77255  0.48576  0.95510
    545   3.23392  4.67554  4.30164  3.94194  3.16289  4.07076  4.57574  2.37092  3.70900  0.79371  3.16427  4.21063  4.49419  4.06060  3.87358  3.64996  3.52505  2.42638  5.06741  3.80683    571 l x - -
          2.68618  4.42225  2.77519  2.73123  3.46354  2.40513  3.72494  3.29354  2.67741  2.69355  4.24690  2.90347  2.73739  3.18146  2.89801  2.37887  2.77519  2.98518  4.58477  3.61503
          0.02925  3.94239  4.66474  0.61958  0.77255  0.48576  0.95510
    546   2.93690  4.92444  2.94980  2.70568  4.10223  3.41258  3.86459  3.74375  2.52167  3.23916  4.26512  3.16601  3.96708  1.11475  2.80445  2.98173  3.23385  3.46910  5.36191  4.06030    572 q x - -
          2.68618  4.42225  2.77519  2.73123  3.46354  2.40513  3.72494  3.29354  2.67741  2.69355  4.24690  2.90347  2.73739  3.18146  2.89801  2.37887  2.77519  2.98518  4.58477  3.61503
          0.02925  3.94239  4.66474  0.61958  0.77255  0.48576  0.95510
    547   3.01299  5.13783  2.51799  0.92997  4.49290  3.31953  3.91255  3.96069  2.80190  3.56665  4.53772  2.97346  3.92747  3.12683  3.21789  2.98836  3.31780  3.63737  5.65132  4.37374    573 e x - -
          2.68618  4.42225  2.77519  2.73123  3.46354  2.40513  3.72494  3.29354  2.67741  2.69355  4.24690  2.90347  2.73739  3.18146  2.89801  2.37887  2.77519  2.98518  4.58477  3.61503
          0.02925  3.94239  4.66474  0.61958  0.77255  0.48576  0.95510
    548   2.34998  4.27124  3.26776  3.08687  4.14616  2.99985  4.19475  3.67827  3.16535  3.39315  4.31348  3.30041  3.74444  3.50923  3.44916  0.99035  2.83537  3.19807  5.51309  4.23008    574 s x - -
          2.68618  4.42225  2.77519  2.73123  3.46354  2.40513  3.72494  3.29354  2.67741  2.69355  4.24690  2.90347  2.73739  3.18146  2.89801  2.37887  2.77519  2.98518  4.58477  3.61503
          0.02925  3.94239  4.66474  0.61958  0.77255  0.48576  0.95510
    549   3.23392  4.67554  4.30164  3.94194  3.16289  4.07076  4.57574  2.37092  3.70900  0.79371  3.16427  4.21063  4.49419  4.06060  3.87358  3.64996  3.52505  2.42638  5.06741  3.80683    575 l x - -
          2.68618  4.42225  2.77519  2.73123  3.46354  2.40513  3.72494  3.29354  2.67741  2.69355  4.24690  2.90347  2.73739  3.18146  2.89801  2.37887  2.77519  2.98518  4.58477  3.61503
          0.02925  3.94239  4.66474  0.61958  0.77255  0.48576  0.95510
    550   2.86282  5.31769  1.54537  2.12741  4.63756  3.19517  3.75385  4.18941  2.75571  3.72011  4.57424  1.80927  3.81527  2.92815  3.32308  2.77936  3.16506  3.76735  5.85124  4.36962    576 d x - -
          2.68618  4.42225  2.77519  2.73123  3.46354  2.40513  3.72494  3.29354  2.67741  2.69355  4.24690  2.90347  2.73739  3.18146  2.89801  2.37887  2.77519  2.98518  4.58477  3.61503
          0.02925  3.94239  4.66474  0.61958  0.77255  0.48576  0.95510
    551   2.88228  4.95752  3.22519  2.68580  4.01976  3.54652  2.16975  3.70994  2.08740  3.22110  4.10320  3.12149  3.95554  2.80662  1.71531  2.90751  3.09143  3.40501  5.20622  3.87059    577 r x - -
          2.68618  4.42225  2.77519  2.73123  3.46354  2.40513  3.72494  3.29354  2.67741  2.69355  4.24690  2.90347  2.73739  3.18146  2.89801  2.37887  2.77519  2.98518  4.58477  3.61503
          0.02925  3.94239  4.66474  0.61958  0.77255  0.48576  0.95510
    552   3.18512  4.52848  4.69321  4.17133  3.19207  4.43484  4.79765  1.46368  4.00023  1.23416  3.02837  4.43626  4.68413  4.22619  4.17047  3.80502  3.42739  1.93684  5.21724  4.04933    578 l x - -
          2.68618  4.42225  2.77519  2.73123  3.46354  2.40513  3.72494  3.29354  2.67741  2.69355  4.24690  2.90347  2.73739  3.18146  2.89801  2.37887  2.77519  2.98518  4.58477  3.61503
          0.02925  3.94239  4.66474  0.61958  0.77255  0.48576  0.95510
    553   2.80924  5.21186  1.72511  2.22089  4.52938  3.27982  3.68425  4.00242  1.79879  3.53416  4.36690  2.77880  3.82141  2.83664  2.96903  2.75089  3.07291  3.61350  5.67849  4.27359    579 d x - -
          2.68618  4.42225  2.77519  2.73123  3.46354  2.40513  3.72494  3.29354  2.67741  2.69355  4.24690  2.90347  2.73739  3.18146  2.89801  2.37887  2.77519  2.98518  4.58477  3.61503
          0.02925  3.94239  4.66474  0.61958  0.77255  0.48576  0.95510
    554   2.60204  4.64529  3.15018  2.69164  4.16921  3.30694  3.74187  3.61266  2.33571  3.20700  4.06569  3.09956  3.83578  2.92460  1.82624  1.87886  2.91533  3.24629  5.37047  4.09684    580 r x - -
          2.68618  4.42225  2.77519  2.73123  3.46354  2.40513  3.72494  3.29354  2.67741  2.69355  4.24690  2.90347  2.73739  3.18146  2.89801  2.37887  2.77519  2.98518  4.58477  3.61503
          0.02925  3.94239  4.66474  0.61958  0.77255  0.48576  0.95510
    555   2.78193  4.78055  2.74803  2.64062  4.15508  3.23128  3.97831  3.88064  2.88792  3.51963  4.47457  1.04002  3.88663  3.25130  3.24485  2.84653  3.16617  3.49579  5.45299  4.09847    581 n x - -
          2.68618  4.42225  2.77519  2.73123  3.46354  2.40513  3.72494  3.29354  2.67741  2.69355  4.24690  2.90347  2.73739  3.18146  2.89801  2.37887  2.77519  2.98518  4.58477  3.61503
          0.02925  3.94239  4.66474  0.61958  0.77255  0.48576  0.95510
    556   3.08314  4.46795  4.55209  4.01158  3.18771  4.28657  4.65421  1.52604  3.85140  1.64782  1.97661  4.27804  4.56542  4.08099  4.03346  3.63411  3.32531  2.00499  5.15086  4.00804    582 i x - -
          2.68618  4.42225  2.77519  2.73123  3.46354  2.40513  3.72494  3.29354  2.67741  2.69355  4.24690  2.90347  2.73739  3.18146  2.89801  2.37887  2.77519  2.98518  4.58477  3.61503
          0.02925  3.94239  4.66474  0.61958  0.77255  0.48576  0.95510
    557   2.76264  5.02864  1.61409  2.27926  4.47549  3.21438  3.79319  3.96601  2.74704  3.54308  4.40140  2.82404  2.06996  2.97384  3.26014  2.74336  3.07844  3.56519  5.69021  4.30837    583 d x - -
          2.68618  4.42225  2.77519  2.73123  3.46354  2.40513  3.72494  3.29354  2.67741  2.69355  4.24690  2.90347  2.73739  3.18146  2.89801  2.37887  2.77519  2.98518  4.58477  3.61503
          0.02925  3.94239  4.66474  0.61958  0.77255  0.48576  0.95510
    558   2.96028  4.39487  4.37564  3.88431  1.92197  4.04673  4.27683  2.17888  3.76962  1.89493  3.18705  4.06432  4.41703  3.97028  3.94899  3.40695  3.22696  1.55911  4.71172  3.27921    584 v x - -
          2.68618  4.42225  2.77519  2.73123  3.46354  2.40513  3.72494  3.29354  2.67741  2.69355  4.24690  2.90347  2.73739  3.18146  2.89801  2.37887  2.77519  2.98518  4.58477  3.61503
          0.02925  3.94239  4.66474  0.61958  0.77255  0.48576  0.95510
    559   3.09374  4.46192  4.56858  4.05972  1.92834  4.24979  4.37595  1.55026  3.93204  1.72744  3.07584  4.23592  4.54293  4.09176  4.07834  3.60251  3.33580  2.11237  4.72982  3.31845    585 i x - -
          2.68618  4.42225  2.77519  2.73123  3.46354  2.40513  3.72494  3.29354  2.67741  2.69355  4.24690  2.90347  2.73739  3.18146  2.89801  2.37887  2.77519  2.98518  4.58477  3.61503
          0.02925  3.94239  4.66474  0.61958  0.77255  0.48576  0.95510
    560   2.95754  4.39150  4.37664  3.88434  1.95913  4.04746  4.28661  2.16861  3.77005  1.89763  3.18828  4.06633  4.41767  3.97226  3.95038  3.40749  3.22421  1.53320  4.72650  3.29961    586 v x - -
          2.68618  4.42225  2.77519  2.73123  3.46354  2.40513  3.72494  3.29354  2.67741  2.69355  4.24690  2.90347  2.73739  3.18146  2.89801  2.37887  2.77519  2.98518  4.58477  3.61503
          0.02925  3.94239  4.66474  0.61958  0.77255  0.48576  0.95510
    561   2.57942  4.67543  2.72287  2.50857  4.25423  3.17401  3.83943  3.76433  2.69658  3.37795  4.23509  1.88495  2.05432  3.04217  3.10095  2.64349  2.93967  3.35034  5.52406  4.18533    587 n x - -
          2.68618  4.42225  2.77519  2.73123  3.46354  2.40513  3.72494  3.29354  2.67741  2.69355  4.24690  2.90347  2.73739  3.18146  2.89801  2.37887  2.77519  2.98518  4.58477  3.61503
          0.02925  3.94239  4.66474  0.61958  0.77255  0.48576  0.95510
    562   2.82283  4.59106  3.41532  2.95593  3.06612  3.63207  2.18952  3.00467  2.70594  1.81114  3.61500  3.34096  4.05172  3.17968  2.99153  2.97753  3.06769  2.84234  4.63240  3.13110    588 l x - -
          2.68618  4.42225  2.77519  2.73123  3.46354  2.40513  3.72494  3.29354  2.67741  2.69355  4.24690  2.90347  2.73739  3.18146  2.89801  2.37887  2.77519  2.98518  4.58477  3.61503
          0.02925  3.94239  4.66474  0.61958  0.77255  0.48576  0.95510
    563   1.45219  4.16193  3.32619  3.09835  4.28424  1.68190  4.21066  3.63774  3.20763  3.38051  4.23539  3.27205  3.67805  3.49266  3.51365  2.40568  2.71808  3.11978  5.62548  4.42142    589 a x - -
          2.68618  4.42225  2.77519  2.73123  3.46354  2.40513  3.72494  3.29354  2.67741  2.69355  4.24690  2.90347  2.73739  3.18146  2.89801  2.37887  2.77519  2.98518  4.58477  3.61503
          0.02925  3.94239  4.66474  0.61958  0.77255  0.48576  0.95510
    564   2.25215  4.18902  3.34089  3.02779  4.14341  2.98199  4.10226  3.48212  3.03614  3.22811  4.09247  3.24394  3.69608  3.36872  3.35325  1.62314  1.71132  3.02704  5.50754  4.26898    590 s x - -
          2.68618  4.42225  2.77519  2.73123  3.46354  2.40513  3.72494  3.29354  2.67741  2.69355  4.24690  2.90347  2.73739  3.18146  2.89801  2.37887  2.77519  2.98518  4.58477  3.61503
          0.02925  3.94239  4.66474  0.61958  0.77255  0.48576  0.95510
    565   2.87214  5.02509  3.02503  2.57345  4.18206  3.50073  2.23337  3.77725  1.58375  3.28749  4.15339  3.04117  3.92795  2.78614  2.38482  2.87459  3.08440  3.45609  5.31841  3.99602    591 k x - -
          2.68618  4.42225  2.77519  2.73123  3.46354  2.40513  3.72494  3.29354  2.67741  2.69355  4.24690  2.90347  2.73739  3.18146  2.89801  2.37887  2.77519  2.98518  4.58477  3.61503
          0.02925  3.94239  4.66474  0.61958  0.77255  0.48576  0.95510
    566   1.45831  4.13693  3.39061  3.11285  4.21243  2.92495  4.18137  3.55617  3.16001  3.30809  4.16352  3.27265  3.67022  3.46068  3.46503  1.56734  2.68719  3.05742  5.57844  4.35425    592 a x - -
          2.68618  4.42225  2.77519  2.73123  3.46354  2.40513  3.72494  3.29354  2.67741  2.69355  4.24690  2.90347  2.73739  3.18146  2.89801  2.37887  2.77519  2.98518  4.58477  3.61503
          0.02925  3.94239  4.66474  0.61958  0.77255  0.48576  0.95510
    567   2.58684  4.31730  3.58012  3.16986  1.93944  3.42394  3.86148  2.91998  3.13459  2.58092  3.60738  3.43286  3.96627  3.42279  3.42456  1.89362  2.92342  2.69891  4.59184  3.08503    593 s x - -
          2.68618  4.42225  2.77519  2.73123  3.46354  2.40513  3.72494  3.29354  2.67741  2.69355  4.24690  2.90347  2.73739  3.18146  2.89801  2.37887  2.77519  2.98518  4.58477  3.61503
          0.02925  3.94239  4.66474  0.61958  0.77255  0.48576  0.95510
    568   2.35105  4.28807  3.25683  2.92791  4.08535  3.07537  4.03050  3.39306  2.92542  3.12674  4.02670  3.21863  2.04198  3.28315  3.25728  2.51358  1.75123  3.00124  5.44654  4.20470    594 t x - -
          2.68618  4.42225  2.77519  2.73123  3.46354  2.40513  3.72494  3.29354  2.67741  2.69355  4.24690  2.90347  2.73739  3.18146  2.89801  2.37887  2.77519  2.98518  4.58477  3.61503
          0.02925  3.94239  4.66474  0.61958  0.77255  0.48576  0.95510
    569   2.52811  4.26554  3.57701  3.14433  3.56649  3.40158  4.05935  1.84873  3.06014  2.54008  3.57072  3.43965  3.95214  3.40771  3.35795  1.90624  2.86874  2.37877  5.10645  3.83512    595 i x - -
          2.68618  4.42225  2.77519  2.73123  3.46354  2.40513  3.72494  3.29354  2.67741  2.69355  4.24690  2.90347  2.73739  3.18146  2.89801  2.37887  2.77519  2.98518  4.58477  3.61503
          0.02925  3.94239  4.66474  0.61958  0.77255  0.48576  0.95510
    570   2.85049  5.16752  2.63201  1.71487  4.51207  3.37883  3.64695  3.92789  1.69000  3.44577  4.28951  2.87981  3.86869  2.79248  2.61537  2.80974  3.08529  3.56869  5.57664  4.24916    596 k x - -
          2.68627  4.42234  2.77528  2.73132  3.46362  2.40521  3.72503  3.29363  2.67749  2.69363  4.24698  2.90302  2.73703  3.18155  2.89809  2.37864  2.77528  2.98527  4.58486  3.61512
          0.26454  1.50051  4.66474  0.95692  0.48463  0.48576  0.95510
    571   3.03937  4.45235  4.47591  3.97466  3.28507  4.20449  4.66612  1.96970  3.81237  1.35258  3.15011  4.23298  4.54729  4.08974  4.01669  3.57960  3.30687  1.43648  5.22273  4.01773    600 l x - -
          2.68618  4.42225  2.77519  2.73123  3.46354  2.40513  3.72494  3.29354  2.67741  2.69355  4.24690  2.90347  2.73739  3.18146  2.89801  2.37887  2.77519  2.98518  4.58477  3.61503
          0.02925  3.94239  4.66474  0.61958  0.77255  0.48576  0.95510
    572   2.66830  4.45871  3.35202  2.90295  3.33383  3.50320  2.31083  2.89208  2.74378  2.62673  3.62389  3.28973  3.96665  3.16948  3.05371  2.84710  2.94334  1.90176  4.84685  3.43603    601 v x - -
          2.68618  4.42225  2.77519  2.73123  3.46354  2.40513  3.72494  3.29354  2.67741  2.69355  4.24690  2.90347  2.73739  3.18146  2.89801  2.37887  2.77519  2.98518  4.58477  3.61503
          0.02925  3.94239  4.66474  0.61958  0.77255  0.48576  0.95510
    573   2.66445  4.80699  2.66714  1.77038  4.21493  3.28070  3.75006  3.52619  2.57015  3.21278  4.09214  2.92052  3.82297  2.93007  2.98922  2.70200  1.99164  3.19894  5.48759  4.15311    602 e x - -
          2.68618  4.42225  2.77519  2.73123  3.46354  2.40513  3.72494  3.29354  2.67741  2.69355  4.24690  2.90347  2.73739  3.18146  2.89801  2.37887  2.77519  2.98518  4.58477  3.61503
          0.02925  3.94239  4.66474  0.61958  0.77255  0.48576  0.95510
    574   2.54306  4.62765  2.67274  2.52037  4.36602  1.85840  3.90789  3.88733  2.82175  3.49909  4.34718  1.78495  3.76848  3.11975  3.23778  2.61600  2.93968  3.41968  5.62689  4.29649    603 n x - -
          2.68618  4.42225  2.77519  2.73123  3.46354  2.40513  3.72494  3.29354  2.67741  2.69355  4.24690  2.90347  2.73739  3.18146  2.89801  2.37887  2.77519  2.98518  4.58477  3.61503
          0.02925  3.94239  4.66474  0.61958  0.77255  0.48576  0.95510
    575   2.87093  5.02191  3.02112  2.57264  4.17300  3.49923  2.19692  3.77295  1.60539  3.28469  4.15127  3.04069  3.92760  2.78859  2.39056  2.87401  3.08392  3.45239  5.31470  3.99003    604 k x - -
          2.68618  4.42225  2.77519  2.73123  3.46354  2.40513  3.72494  3.29354  2.67741  2.69355  4.24690  2.90347  2.73739  3.18146  2.89801  2.37887  2.77519  2.98518  4.58477  3.61503
          0.02925  3.94239  4.66474  0.61958  0.77255  0.48576  0.95510
    576   3.04172  4.53367  4.05039  3.57993  2.51024  3.97501  3.79514  2.68798  3.38786  1.54673  3.37727  3.78198  4.33087  3.67227  3.59590  3.31533  3.27964  2.62619  4.19475  1.74502    605 l x - -
          2.68618  4.42225  2.77519  2.73123  3.46354  2.40513  3.72494  3.29354  2.67741  2.69355  4.24690  2.90347  2.73739  3.18146  2.89801  2.37887  2.77519  2.98518  4.58477  3.61503
          0.26454  3.94239  1.54630  0.61958  0.77255  0.48576  0.95510
    577   2.90709  4.38009  4.09412  3.71050  3.27514  3.88059  4.47251  1.30009  3.53456  1.90402  3.24552  3.97789  4.33429  3.90409  3.74941  3.36717  3.21241  1.86649  5.12705  3.84593    606 i x - -
          2.68618  4.42225  2.77519  2.73123  3.46354  2.40513  3.72494  3.29354  2.67741  2.69355  4.24690  2.90347  2.73739  3.18146  2.89801  2.37887  2.77519  2.98518  4.58477  3.61503
          0.02496  3.70282        *  0.61958  0.77255  0.00000        *
//
