# Supplementary material for: Remote homology clustering identifies lowly conserved families of effector proteins in plant-pathogenic fungi
Source: Microb Genom. 2021 Sep 1;7(9):000637. doi: 10.1099/mgen.0.000637 (PMC8715435; doi:10.1099/mgen.0.000637)
Supplement: Supplementary material 16 [file mgen-7-0637-s0016.zip › hmms/markov-PC_00TPLE.hmm]

HMMER3/f [3.3 | Nov 2019]
NAME  markov-PC_00TPLE
LENG  668
ALPH  amino
RF    yes
MM    no
CONS  yes
CS    no
MAP   yes
DATE  Thu Jul 23 08:20:46 2020
NSEQ  284
EFFN  7.440613
CKSUM 499434042
STATS LOCAL MSV      -12.1563  0.69680
STATS LOCAL VITERBI  -13.3294  0.69680
STATS LOCAL FORWARD   -5.8730  0.69680
HMM          A        C        D        E        F        G        H        I        K        L        M        N        P        Q        R        S        T        V        W        Y   
            m->m     m->i     m->d     i->m     i->i     d->m     d->d
  COMPO   2.41242  4.07676  2.86084  2.65276  3.46473  2.69254  3.64759  2.97117  2.78693  2.52942  3.81038  3.10752  3.23619  3.05741  3.00163  2.58160  2.76656  2.66462  4.44518  3.67346
          2.68618  4.42225  2.77519  2.73123  3.46354  2.40513  3.72494  3.29354  2.67741  2.69355  4.24690  2.90347  2.73739  3.18146  2.89801  2.37887  2.77519  2.98518  4.58477  3.61503
          0.03048  3.90165  4.62400  0.61958  0.77255  0.00000        *
      1   2.99198  4.53610  4.08062  3.67616  3.22025  3.85580  4.40454  2.39875  3.44269  1.81043  1.32313  3.95009  4.31646  3.82258  3.64460  3.34419  3.29780  2.40828  5.06504  3.82944      1 m x - -
          2.68618  4.42225  2.77519  2.73123  3.46354  2.40513  3.72494  3.29354  2.67741  2.69355  4.24690  2.90347  2.73739  3.18146  2.89801  2.37887  2.77519  2.98518  4.58477  3.61503
          0.03048  3.90165  4.62400  0.61958  0.77255  0.48576  0.95510
      2   1.59976  4.38860  3.96506  3.50165  3.61728  3.60610  4.32126  2.70276  3.38176  2.41168  1.66745  3.73556  4.15394  3.70097  3.64011  2.98926  3.04795  2.54325  5.24127  4.03812      2 a x - -
          2.68618  4.42225  2.77519  2.73123  3.46354  2.40513  3.72494  3.29354  2.67741  2.69355  4.24690  2.90347  2.73739  3.18146  2.89801  2.37887  2.77519  2.98518  4.58477  3.61503
          0.02070  4.28386  5.00621  0.61958  0.77255  0.48576  0.95510
      3   1.19853  4.38749  3.88316  3.42577  3.71715  3.52349  4.29516  2.79584  3.32001  2.55630  2.34663  3.66551  4.09985  3.64699  3.59831  2.91110  3.01363  2.60427  5.30071  4.08591      3 a x - -
          2.68618  4.42225  2.77519  2.73123  3.46354  2.40513  3.72494  3.29354  2.67741  2.69355  4.24690  2.90347  2.73739  3.18146  2.89801  2.37887  2.77519  2.98518  4.58477  3.61503
          0.02070  4.28386  5.00621  0.61958  0.77255  0.48576  0.95510
      4   0.55326  4.45465  3.93796  3.77285  4.51924  3.26408  4.73740  3.71145  3.80154  3.57180  4.57257  3.80000  4.04379  4.10618  4.00786  2.80905  3.11605  3.28979  5.90158  4.75745      4 A x - -
          2.68618  4.42225  2.77519  2.73123  3.46354  2.40513  3.72494  3.29354  2.67741  2.69355  4.24690  2.90347  2.73739  3.18146  2.89801  2.37887  2.77519  2.98518  4.58477  3.61503
          0.02070  4.28386  5.00621  0.61958  0.77255  0.48576  0.95510
      5   2.76187  4.36262  3.83703  3.26028  2.55467  3.78715  4.02387  2.64936  3.11400  1.97511  3.33601  3.60281  4.15033  3.43925  2.03361  3.05863  2.99321  2.12552  4.88611  3.63125      5 l x - -
          2.68618  4.42225  2.77519  2.73123  3.46354  2.40513  3.72494  3.29354  2.67741  2.69355  4.24690  2.90347  2.73739  3.18146  2.89801  2.37887  2.77519  2.98518  4.58477  3.61503
          0.02070  4.28386  5.00621  0.61958  0.77255  0.48576  0.95510
      6   3.45979  4.72672  5.21083  4.68544  3.34831  4.81967  5.21507  1.20859  4.52783  1.12182  3.13913  4.90215  4.99916  4.65299  4.62608  4.21102  3.69522  2.05793  5.46189  4.35759      6 l x - -
          2.68618  4.42225  2.77519  2.73123  3.46354  2.40513  3.72494  3.29354  2.67741  2.69355  4.24690  2.90347  2.73739  3.18146  2.89801  2.37887  2.77519  2.98518  4.58477  3.61503
          0.02070  4.28386  5.00621  0.61958  0.77255  0.48576  0.95510
      7   2.74427  4.82811  3.09287  2.71157  4.28150  3.43938  3.88909  3.67324  2.59968  3.28727  4.16812  3.16763  3.96594  1.75602  2.95253  2.81343  1.62461  3.33366  5.54057  4.23810      7 t x - -
          2.68618  4.42225  2.77519  2.73123  3.46354  2.40513  3.72494  3.29354  2.67741  2.69355  4.24690  2.90347  2.73739  3.18146  2.89801  2.37887  2.77519  2.98518  4.58477  3.61503
          0.02070  4.28386  5.00621  0.61958  0.77255  0.48576  0.95510
      8   0.55326  4.45465  3.93796  3.77285  4.51924  3.26408  4.73740  3.71145  3.80154  3.57180  4.57257  3.80000  4.04379  4.10618  4.00786  2.80905  3.11605  3.28979  5.90158  4.75745      8 A x - -
          2.68618  4.42225  2.77519  2.73123  3.46354  2.40513  3.72494  3.29354  2.67741  2.69355  4.24690  2.90347  2.73739  3.18146  2.89801  2.37887  2.77519  2.98518  4.58477  3.61503
          0.02070  4.28386  5.00621  0.61958  0.77255  0.48576  0.95510
      9   2.98005  4.44673  4.47575  4.01712  3.68910  4.08691  4.75454  1.03398  3.87710  2.34979  3.55777  4.21912  4.54307  4.18996  4.09021  3.48088  2.25922  1.91929  5.46951  4.25826      9 i x - -
          2.68618  4.42225  2.77519  2.73123  3.46354  2.40513  3.72494  3.29354  2.67741  2.69355  4.24690  2.90347  2.73739  3.18146  2.89801  2.37887  2.77519  2.98518  4.58477  3.61503
          0.02070  4.28386  5.00621  0.61958  0.77255  0.48576  0.95510
     10   3.46218  4.73659  5.23685  4.66580  3.22023  4.79123  5.11936  1.49431  4.52732  1.04032  2.25264  4.87377  4.93641  4.56223  4.58254  4.15133  3.68042  2.27878  5.33179  4.30174     10 l x - -
          2.68618  4.42225  2.77519  2.73123  3.46354  2.40513  3.72494  3.29354  2.67741  2.69355  4.24690  2.90347  2.73739  3.18146  2.89801  2.37887  2.77519  2.98518  4.58477  3.61503
          0.02070  4.28386  5.00621  0.61958  0.77255  0.48576  0.95510
     11   1.77294  5.34159  2.05211  1.94565  4.65865  3.38549  3.76877  4.14301  2.64229  3.65098  4.44370  2.29527  3.90504  2.90426  3.17610  2.79176  3.11376  3.72642  5.81572  4.37483     11 a x - -
          2.68618  4.42225  2.77519  2.73123  3.46354  2.40513  3.72494  3.29354  2.67741  2.69355  4.24690  2.90347  2.73739  3.18146  2.89801  2.37887  2.77519  2.98518  4.58477  3.61503
          0.02070  4.28386  5.00621  0.61958  0.77255  0.48576  0.95510
     12   2.89624  1.34721  4.64730  4.17242  3.60261  3.93620  4.72414  1.70330  3.98983  2.35533  3.54655  4.23803  4.45331  4.25578  4.14088  3.35628  3.23133  2.05420  5.33910  4.11379     12 c x - -
          2.68618  4.42225  2.77519  2.73123  3.46354  2.40513  3.72494  3.29354  2.67741  2.69355  4.24690  2.90347  2.73739  3.18146  2.89801  2.37887  2.77519  2.98518  4.58477  3.61503
          0.02070  4.28386  5.00621  0.61958  0.77255  0.48576  0.95510
     13   3.45979  4.72672  5.21083  4.68544  3.34831  4.81967  5.21507  1.20859  4.52783  1.12182  3.13913  4.90215  4.99916  4.65299  4.62608  4.21102  3.69522  2.05793  5.46189  4.35759     13 l x - -
          2.68618  4.42225  2.77519  2.73123  3.46354  2.40513  3.72494  3.29354  2.67741  2.69355  4.24690  2.90347  2.73739  3.18146  2.89801  2.37887  2.77519  2.98518  4.58477  3.61503
          0.02070  4.28386  5.00621  0.61958  0.77255  0.48576  0.95510
     14   2.50165  4.42937  3.54853  3.23265  4.34057  3.22298  4.30724  3.66913  3.23113  3.39883  4.28606  3.46580  2.23451  3.57407  3.54646  2.67518  1.07486  3.23784  5.69714  4.47525     14 t x - -
          2.68618  4.42225  2.77519  2.73123  3.46354  2.40513  3.72494  3.29354  2.67741  2.69355  4.24690  2.90347  2.73739  3.18146  2.89801  2.37887  2.77519  2.98518  4.58477  3.61503
          0.02070  4.28386  5.00621  0.61958  0.77255  0.48576  0.95510
     15   3.15106  0.38711  4.73073  4.57772  4.50368  3.66884  5.13788  3.74116  4.41789  3.62527  4.76611  4.46145  4.40408  4.74693  4.46152  3.42071  3.65306  3.45117  5.80470  4.78240     15 C x - -
          2.68618  4.42225  2.77519  2.73123  3.46354  2.40513  3.72494  3.29354  2.67741  2.69355  4.24690  2.90347  2.73739  3.18146  2.89801  2.37887  2.77519  2.98518  4.58477  3.61503
          0.02070  4.28386  5.00621  0.61958  0.77255  0.48576  0.95510
     16   2.36578  2.33242  3.99333  3.58137  4.13521  2.06057  4.41899  3.46765  3.50659  3.22737  4.09222  3.60926  3.88076  3.77442  3.75920  2.58686  1.36073  3.04421  5.55376  4.37310     16 t x - -
          2.68509  4.42236  2.77530  2.73134  3.46365  2.40494  3.72505  3.29365  2.67751  2.69366  4.24700  2.90357  2.73750  3.18157  2.89811  2.37897  2.77530  2.98529  4.58488  3.61514
          0.34047  1.26632  5.00621  0.67721  0.70935  0.48576  0.95510
     17   2.80593  5.01778  2.69633  1.89571  4.56179  3.35558  3.93325  4.01990  2.80028  3.60934  4.44909  3.02230  3.94950  3.10853  3.25247  1.21790  3.13583  3.60623  5.79150  4.42050     19 s x - -
          2.68618  4.42225  2.77519  2.73123  3.46354  2.40513  3.72494  3.29354  2.67741  2.69355  4.24690  2.90347  2.73739  3.18146  2.89801  2.37887  2.77519  2.98518  4.58477  3.61503
          0.02070  4.28386  5.00621  0.61958  0.77255  0.48576  0.95510
     18   2.68100  4.79314  3.00651  2.63482  4.18830  3.38861  2.53625  3.71441  2.66474  3.31460  4.14895  3.10547  1.74226  3.04476  3.07167  2.22490  2.99013  3.34338  5.48035  4.12934     20 p x - -
          2.68618  4.42225  2.77519  2.73123  3.46354  2.40513  3.72494  3.29354  2.67741  2.69355  4.24690  2.90347  2.73739  3.18146  2.89801  2.37887  2.77519  2.98518  4.58477  3.61503
          0.02070  4.28386  5.00621  0.61958  0.77255  0.48576  0.95510
     19   3.01424  5.41749  2.65565  1.17058  4.76925  3.48984  3.80968  4.21723  1.89755  3.70694  4.54009  2.97530  4.00531  2.95231  2.87459  2.95014  3.25789  3.82926  5.82146  4.45768     21 e x - -
          2.68618  4.42225  2.77519  2.73123  3.46354  2.40513  3.72494  3.29354  2.67741  2.69355  4.24690  2.90347  2.73739  3.18146  2.89801  2.37887  2.77519  2.98518  4.58477  3.61503
          0.02070  4.28386  5.00621  0.61958  0.77255  0.48576  0.95510
     20   2.88682  5.00641  1.19180  2.56419  4.32851  3.45522  4.00026  3.43087  2.95381  3.31696  4.28126  3.08949  4.02749  3.19764  3.44338  2.92927  3.19611  2.18769  5.70861  4.32589     22 d x - -
          2.68618  4.42225  2.77519  2.73123  3.46354  2.40513  3.72494  3.29354  2.67741  2.69355  4.24690  2.90347  2.73739  3.18146  2.89801  2.37887  2.77519  2.98518  4.58477  3.61503
          0.02070  4.28386  5.00621  0.61958  0.77255  0.48576  0.95510
     21   2.68146  4.90635  1.93877  2.46352  4.20141  3.43284  3.72855  3.60034  2.54814  2.59527  4.03506  2.98728  2.83783  2.87986  3.01949  2.70541  2.45019  3.26389  5.45985  4.10966     23 d x - -
          2.68618  4.42225  2.77519  2.73123  3.46354  2.40513  3.72494  3.29354  2.67741  2.69355  4.24690  2.90347  2.73739  3.18146  2.89801  2.37887  2.77519  2.98518  4.58477  3.61503
          0.02070  4.28386  5.00621  0.61958  0.77255  0.48576  0.95510
     22   1.69660  4.33119  3.82127  3.32059  3.74015  3.51877  4.20835  2.17457  3.25186  2.69408  3.67221  3.59374  4.06366  3.55585  3.55871  2.87356  1.80050  2.45935  5.25141  4.03358     24 a x - -
          2.68618  4.42225  2.77519  2.73123  3.46354  2.40513  3.72494  3.29354  2.67741  2.69355  4.24690  2.90347  2.73739  3.18146  2.89801  2.37887  2.77519  2.98518  4.58477  3.61503
          0.02070  4.28386  5.00621  0.61958  0.77255  0.48576  0.95510
     23   3.67770  5.13572  4.17642  3.84756  2.22293  4.32259  2.12393  3.78655  3.65580  3.13287  4.31864  3.93838  4.69240  3.92283  3.84708  3.70853  3.90575  3.63463  3.88080  0.85762     25 y x - -
          2.68618  4.42225  2.77519  2.73123  3.46354  2.40513  3.72494  3.29354  2.67741  2.69355  4.24690  2.90347  2.73739  3.18146  2.89801  2.37887  2.77519  2.98518  4.58477  3.61503
          0.02070  4.28386  5.00621  0.61958  0.77255  0.48576  0.95510
     24   3.39409  5.06044  4.04786  3.95949  4.88780  3.72580  4.98432  4.56391  4.05703  4.13446  5.21439  4.21614  0.32689  4.43154  4.23767  3.57858  3.87058  4.15727  5.93826  5.01996     26 P x - -
          2.68618  4.42225  2.77519  2.73123  3.46354  2.40513  3.72494  3.29354  2.67741  2.69355  4.24690  2.90347  2.73739  3.18146  2.89801  2.37887  2.77519  2.98518  4.58477  3.61503
          0.02070  4.28386  5.00621  0.61958  0.77255  0.48576  0.95510
     25   3.20220  5.85020  0.95610  1.66878  5.12924  3.36534  3.97394  4.68461  3.07058  4.16047  5.04216  2.82175  4.02569  3.15113  3.71816  3.05349  3.50626  4.23491  6.29818  4.74867     27 d x - -
          2.68618  4.42225  2.77519  2.73123  3.46354  2.40513  3.72494  3.29354  2.67741  2.69355  4.24690  2.90347  2.73739  3.18146  2.89801  2.37887  2.77519  2.98518  4.58477  3.61503
          0.02070  4.28386  5.00621  0.61958  0.77255  0.48576  0.95510
     26   3.38309  5.51707  2.75238  0.55593  4.92702  3.59641  4.24687  4.46997  3.18696  4.02768  5.00602  3.25881  4.22709  3.46795  3.62374  3.33490  3.69762  4.11862  6.01694  4.76892     28 E x - -
          2.68618  4.42225  2.77519  2.73123  3.46354  2.40513  3.72494  3.29354  2.67741  2.69355  4.24690  2.90347  2.73739  3.18146  2.89801  2.37887  2.77519  2.98518  4.58477  3.61503
          0.02070  4.28386  5.00621  0.61958  0.77255  0.48576  0.95510
     27   3.40932  5.34234  3.60991  3.17829  4.82640  3.82898  4.06620  4.28853  0.58566  3.77196  4.72987  3.57667  4.31543  3.24758  2.60810  3.43549  3.64049  3.98005  5.72327  4.60716     29 K x - -
          2.68618  4.42225  2.77519  2.73123  3.46354  2.40513  3.72494  3.29354  2.67741  2.69355  4.24690  2.90347  2.73739  3.18146  2.89801  2.37887  2.77519  2.98518  4.58477  3.61503
          0.02070  4.28386  5.00621  0.61958  0.77255  0.48576  0.95510
     28   1.81427  5.02735  3.01215  2.54333  4.38660  3.49843  3.72534  3.79835  2.03018  3.35050  4.16812  3.04692  3.93420  1.97179  2.73662  2.79290  3.02434  3.44335  5.52968  4.21205     30 a x - -
          2.68618  4.42225  2.77519  2.73123  3.46354  2.40513  3.72494  3.29354  2.67741  2.69355  4.24690  2.90347  2.73739  3.18146  2.89801  2.37887  2.77519  2.98518  4.58477  3.61503
          0.02070  4.28386  5.00621  0.61958  0.77255  0.48576  0.95510
     29   0.55326  4.45465  3.93796  3.77285  4.51924  3.26408  4.73740  3.71145  3.80154  3.57180  4.57257  3.80000  4.04379  4.10618  4.00786  2.80905  3.11605  3.28979  5.90158  4.75745     31 A x - -
          2.68618  4.42225  2.77519  2.73123  3.46354  2.40513  3.72494  3.29354  2.67741  2.69355  4.24690  2.90347  2.73739  3.18146  2.89801  2.37887  2.77519  2.98518  4.58477  3.61503
          0.02070  4.28386  5.00621  0.61958  0.77255  0.48576  0.95510
     30   3.60238  4.88847  5.14610  4.64485  2.03311  4.77333  4.73577  2.45540  4.49216  0.74904  3.02395  4.78207  4.94262  4.50354  4.53811  4.15846  3.82149  2.64701  4.89212  3.50684     32 l x - -
          2.68618  4.42225  2.77519  2.73123  3.46354  2.40513  3.72494  3.29354  2.67741  2.69355  4.24690  2.90347  2.73739  3.18146  2.89801  2.37887  2.77519  2.98518  4.58477  3.61503
          0.02070  4.28386  5.00621  0.61958  0.77255  0.48576  0.95510
     31   2.78919  4.83637  3.13539  2.66064  4.03848  3.56033  3.77113  3.43054  2.09065  1.91505  3.93964  2.09213  3.97963  2.95917  2.81649  2.85594  3.02172  3.15317  5.32749  4.03006     33 l x - -
          2.68618  4.42225  2.77519  2.73123  3.46354  2.40513  3.72494  3.29354  2.67741  2.69355  4.24690  2.90347  2.73739  3.18146  2.89801  2.37887  2.77519  2.98518  4.58477  3.61503
          0.02070  4.28386  5.00621  0.61958  0.77255  0.48576  0.95510
     32   2.64084  3.14254  2.63355  2.91346  2.60994  3.60244  3.84208  2.89206  2.87589  2.59774  3.49206  3.32564  2.98587  3.17969  3.23833  2.84918  2.87492  2.66418  4.90752  2.78337     34 l x - -
          2.68618  4.42225  2.77519  2.73123  3.46354  2.40513  3.72494  3.29354  2.67741  2.69355  4.24690  2.90347  2.73739  3.18146  2.89801  2.37887  2.77519  2.98518  4.58477  3.61503
          0.02070  4.28386  5.00621  0.61958  0.77255  0.48576  0.95510
     33   2.43702  4.41034  3.46824  3.07759  4.32807  3.18451  4.17918  3.73207  3.09361  3.40206  4.22950  3.35426  2.32656  3.41189  3.45692  1.97197  1.40270  3.26175  5.65656  4.41166     35 t x - -
          2.68623  4.42230  2.77525  2.73129  3.46359  2.40518  3.72500  3.29359  2.67746  2.69360  4.24695  2.90352  2.73745  3.18152  2.89806  2.37862  2.77481  2.98524  4.58482  3.61508
          0.16999  1.89956  5.00621  0.66717  0.71982  0.48576  0.95510
     34   2.46255  4.43979  3.42404  3.16542  4.52498  3.15374  4.32239  4.00132  3.26027  3.65443  4.48289  3.40643  2.22558  3.57043  3.59904  0.98646  2.93785  3.44391  5.83616  4.58774     38 s x - -
          2.68618  4.42225  2.77519  2.73123  3.46354  2.40513  3.72494  3.29354  2.67741  2.69355  4.24690  2.90347  2.73739  3.18146  2.89801  2.37887  2.77519  2.98518  4.58477  3.61503
          0.02070  4.28386  5.00621  0.61958  0.77255  0.48576  0.95510
     35   3.11506  5.67038  1.24356  2.25738  4.98947  3.36001  3.95452  4.56913  3.00977  4.06007  4.92237  1.53580  4.00542  3.12958  3.62246  2.99860  3.42306  4.11755  6.18031  4.65567     39 d x - -
          2.68618  4.42225  2.77519  2.73123  3.46354  2.40513  3.72494  3.29354  2.67741  2.69355  4.24690  2.90347  2.73739  3.18146  2.89801  2.37887  2.77519  2.98518  4.58477  3.61503
          0.02070  4.28386  5.00621  0.61958  0.77255  0.48576  0.95510
     36   1.90689  4.32425  3.72525  3.18405  3.54635  3.60804  4.05257  2.69013  3.11679  2.04116  3.49783  3.51936  2.67502  3.41543  3.43257  2.91043  2.92129  2.06418  5.04903  3.82942     40 a x - -
          2.68618  4.42225  2.77519  2.73123  3.46354  2.40513  3.72494  3.29354  2.67741  2.69355  4.24690  2.90347  2.73739  3.18146  2.89801  2.37887  2.77519  2.98518  4.58477  3.61503
          0.02070  4.28386  5.00621  0.61958  0.77255  0.48576  0.95510
     37   2.94553  4.97750  3.41373  2.82029  3.57919  3.70897  2.68099  3.63847  2.35191  3.17995  4.07120  3.25833  4.08248  2.97018  1.52447  2.98817  3.15163  3.35741  4.97799  2.43289     41 r x - -
          2.68618  4.42225  2.77519  2.73123  3.46354  2.40513  3.72494  3.29354  2.67741  2.69355  4.24690  2.90347  2.73739  3.18146  2.89801  2.37887  2.77519  2.98518  4.58477  3.61503
          0.02070  4.28386  5.00621  0.61958  0.77255  0.48576  0.95510
     38   2.69278  4.84729  3.11532  2.56388  4.12571  3.49846  3.70650  3.52849  2.42435  3.13119  3.95769  3.06185  3.90273  2.07578  2.37861  2.23432  2.92835  2.47945  5.36536  4.05527     42 q x - -
          2.68618  4.42225  2.77519  2.73123  3.46354  2.40513  3.72494  3.29354  2.67741  2.69355  4.24690  2.90347  2.73739  3.18146  2.89801  2.37887  2.77519  2.98518  4.58477  3.61503
          0.02070  4.28386  5.00621  0.61958  0.77255  0.48576  0.95510
     39   2.05379  4.33437  3.89212  3.39123  3.58389  3.61165  4.21315  2.64772  3.29153  1.48541  3.51877  3.65985  4.11790  3.59794  3.56674  2.96100  2.19714  2.46213  5.14864  3.94481     43 l x - -
          2.68618  4.42225  2.77519  2.73123  3.46354  2.40513  3.72494  3.29354  2.67741  2.69355  4.24690  2.90347  2.73739  3.18146  2.89801  2.37887  2.77519  2.98518  4.58477  3.61503
          0.02070  4.28386  5.00621  0.61958  0.77255  0.48576  0.95510
     40   1.56880  5.07273  1.37806  2.46995  4.66546  3.33114  3.98970  4.06411  2.96193  3.70586  4.56038  2.99680  3.95782  3.16959  3.48229  2.84356  3.18401  3.64509  5.91569  4.51772     44 d x - -
          2.68618  4.42225  2.77519  2.73123  3.46354  2.40513  3.72494  3.29354  2.67741  2.69355  4.24690  2.90347  2.73739  3.18146  2.89801  2.37887  2.77519  2.98518  4.58477  3.61503
          0.02070  4.28386  5.00621  0.61958  0.77255  0.48576  0.95510
     41   3.38309  5.51707  2.75238  0.55593  4.92702  3.59641  4.24687  4.46997  3.18696  4.02768  5.00602  3.25881  4.22709  3.46795  3.62374  3.33490  3.69762  4.11862  6.01694  4.76892     45 E x - -
          2.68618  4.42225  2.77519  2.73123  3.46354  2.40513  3.72494  3.29354  2.67741  2.69355  4.24690  2.90347  2.73739  3.18146  2.89801  2.37887  2.77519  2.98518  4.58477  3.61503
          0.02070  4.28386  5.00621  0.61958  0.77255  0.48576  0.95510
     42   2.18367  4.41226  4.72879  4.21283  3.70288  4.30186  4.88317  1.20142  4.11344  2.36226  3.54553  4.40282  4.67536  4.36801  4.31217  3.66665  3.31447  1.43382  5.50033  4.29678     46 i x - -
          2.68618  4.42225  2.77519  2.73123  3.46354  2.40513  3.72494  3.29354  2.67741  2.69355  4.24690  2.90347  2.73739  3.18146  2.89801  2.37887  2.77519  2.98518  4.58477  3.61503
          0.02070  4.28386  5.00621  0.61958  0.77255  0.48576  0.95510
     43   0.55326  4.45465  3.93796  3.77285  4.51924  3.26408  4.73740  3.71145  3.80154  3.57180  4.57257  3.80000  4.04379  4.10618  4.00786  2.80905  3.11605  3.28979  5.90158  4.75745     47 A x - -
          2.68618  4.42225  2.77519  2.73123  3.46354  2.40513  3.72494  3.29354  2.67741  2.69355  4.24690  2.90347  2.73739  3.18146  2.89801  2.37887  2.77519  2.98518  4.58477  3.61503
          0.02070  4.28386  5.00621  0.61958  0.77255  0.48576  0.95510
     44   2.92874  5.51622  1.90752  1.62356  4.82247  3.37798  3.79083  4.33631  2.68833  3.80491  4.59624  2.11744  3.92296  2.25250  3.24195  2.83587  3.18980  3.89165  5.94496  4.46732     48 e x - -
          2.68618  4.42225  2.77519  2.73123  3.46354  2.40513  3.72494  3.29354  2.67741  2.69355  4.24690  2.90347  2.73739  3.18146  2.89801  2.37887  2.77519  2.98518  4.58477  3.61503
          0.02070  4.28386  5.00621  0.61958  0.77255  0.48576  0.95510
     45   3.10348  5.64559  1.40850  2.26390  4.96850  3.36148  3.95079  4.54624  2.99678  4.04043  4.90019  1.36413  4.00313  3.12516  3.60230  2.99162  3.41072  4.09682  6.15996  4.64177     49 n x - -
          2.68618  4.42225  2.77519  2.73123  3.46354  2.40513  3.72494  3.29354  2.67741  2.69355  4.24690  2.90347  2.73739  3.18146  2.89801  2.37887  2.77519  2.98518  4.58477  3.61503
          0.02070  4.28386  5.00621  0.61958  0.77255  0.48576  0.95510
     46   3.15109  4.60287  4.68290  4.37742  3.89147  4.13701  5.12175  2.12619  4.25350  2.51734  3.81034  4.49732  4.68843  4.59206  4.42463  3.68177  3.51103  0.62596  5.73897  4.48935     50 V x - -
          2.68618  4.42225  2.77519  2.73123  3.46354  2.40513  3.72494  3.29354  2.67741  2.69355  4.24690  2.90347  2.73739  3.18146  2.89801  2.37887  2.77519  2.98518  4.58477  3.61503
          0.02070  4.28386  5.00621  0.61958  0.77255  0.48576  0.95510
     47   3.15109  4.60287  4.68290  4.37742  3.89147  4.13701  5.12175  2.12619  4.25350  2.51734  3.81034  4.49732  4.68843  4.59206  4.42463  3.68177  3.51103  0.62596  5.73897  4.48935     51 V x - -
          2.68618  4.42225  2.77519  2.73123  3.46354  2.40513  3.72494  3.29354  2.67741  2.69355  4.24690  2.90347  2.73739  3.18146  2.89801  2.37887  2.77519  2.98518  4.58477  3.61503
          0.02070  4.28386  5.00621  0.61958  0.77255  0.48576  0.95510
     48   1.73648  4.31370  3.69126  3.31170  4.41271  3.11527  4.34288  3.79272  3.31264  3.49731  4.31991  3.46579  3.84656  3.60360  3.63947  1.28615  1.94590  3.26998  5.75671  4.54611     52 s x - -
          2.68618  4.42225  2.77519  2.73123  3.46354  2.40513  3.72494  3.29354  2.67741  2.69355  4.24690  2.90347  2.73739  3.18146  2.89801  2.37887  2.77519  2.98518  4.58477  3.61503
          0.02070  4.28386  5.00621  0.61958  0.77255  0.48576  0.95510
     49   2.69701  4.53632  3.86437  3.66162  4.40340  3.35584  4.63827  3.58585  3.61339  3.43341  4.47178  3.78417  4.09885  3.99031  3.83716  2.90481  0.62811  3.23153  5.80023  4.62603     53 T x - -
          2.68618  4.42225  2.77519  2.73123  3.46354  2.40513  3.72494  3.29354  2.67741  2.69355  4.24690  2.90347  2.73739  3.18146  2.89801  2.37887  2.77519  2.98518  4.58477  3.61503
          0.02070  4.28386  5.00621  0.61958  0.77255  0.48576  0.95510
     50   3.41338  4.68220  5.16471  4.65610  3.44047  4.78740  5.22701  0.97109  4.49621  1.46037  3.24446  4.86947  4.99892  4.67548  4.62039  4.18663  3.65775  1.93271  5.52597  4.37726     54 i x - -
          2.68618  4.42225  2.77519  2.73123  3.46354  2.40513  3.72494  3.29354  2.67741  2.69355  4.24690  2.90347  2.73739  3.18146  2.89801  2.37887  2.77519  2.98518  4.58477  3.61503
          0.02070  4.28386  5.00621  0.61958  0.77255  0.48576  0.95510
     51   3.65386  5.00512  4.85075  4.51164  3.34928  4.50120  5.04198  2.59252  4.27754  0.49505  3.27684  4.74913  4.87779  4.54329  4.37821  4.15179  3.93564  2.73303  5.35646  4.16857     55 L x - -
          2.68618  4.42225  2.77519  2.73123  3.46354  2.40513  3.72494  3.29354  2.67741  2.69355  4.24690  2.90347  2.73739  3.18146  2.89801  2.37887  2.77519  2.98518  4.58477  3.61503
          0.02070  4.28386  5.00621  0.61958  0.77255  0.48576  0.95510
     52   2.89248  4.90706  3.53357  2.96723  4.44040  3.58679  3.87663  3.78620  2.31172  3.36977  4.25982  3.34633  4.07269  3.04524  1.16028  2.97203  2.18111  3.45404  5.54421  4.33097     56 r x - -
          2.68618  4.42225  2.77519  2.73123  3.46354  2.40513  3.72494  3.29354  2.67741  2.69355  4.24690  2.90347  2.73739  3.18146  2.89801  2.37887  2.77519  2.98518  4.58477  3.61503
          0.02070  4.28386  5.00621  0.61958  0.77255  0.48576  0.95510
     53   1.20986  4.29353  3.81938  3.48956  4.34359  3.14782  4.45748  3.52864  3.46485  3.38000  4.27260  3.57272  3.89451  3.76137  3.74128  2.60029  1.46598  3.09411  5.74953  4.55698     57 a x - -
          2.68618  4.42225  2.77519  2.73123  3.46354  2.40513  3.72494  3.29354  2.67741  2.69355  4.24690  2.90347  2.73739  3.18146  2.89801  2.37887  2.77519  2.98518  4.58477  3.61503
          0.02070  4.28386  5.00621  0.61958  0.77255  0.48576  0.95510
     54   2.92433  5.44378  1.95902  1.62170  4.77144  3.37368  3.81580  4.27151  2.73159  3.76911  4.57359  2.84662  3.93032  2.95922  3.28444  1.70058  3.19497  3.84182  5.92737  4.46263     58 e x - -
          2.68618  4.42225  2.77519  2.73123  3.46354  2.40513  3.72494  3.29354  2.67741  2.69355  4.24690  2.90347  2.73739  3.18146  2.89801  2.37887  2.77519  2.98518  4.58477  3.61503
          0.02070  4.28386  5.00621  0.61958  0.77255  0.48576  0.95510
     55   2.85258  4.60600  3.63922  3.05381  3.67411  3.78634  3.97535  2.16532  1.67168  2.00593  3.57361  3.46924  4.15257  3.23453  3.03031  3.06112  3.07752  2.59767  5.18146  3.94838     59 k x - -
          2.68618  4.42225  2.77519  2.73123  3.46354  2.40513  3.72494  3.29354  2.67741  2.69355  4.24690  2.90347  2.73739  3.18146  2.89801  2.37887  2.77519  2.98518  4.58477  3.61503
          0.02070  4.28386  5.00621  0.61958  0.77255  0.48576  0.95510
     56   1.56739  4.57719  3.24743  2.78836  4.02359  3.38098  2.56106  3.42539  2.75843  3.09241  3.94656  3.20858  3.90881  3.12330  3.14763  2.71022  2.20683  3.09314  5.36623  4.07935     60 a x - -
          2.68618  4.42225  2.77519  2.73123  3.46354  2.40513  3.72494  3.29354  2.67741  2.69355  4.24690  2.90347  2.73739  3.18146  2.89801  2.37887  2.77519  2.98518  4.58477  3.61503
          0.02070  4.28386  5.00621  0.61958  0.77255  0.48576  0.95510
     57   3.25901  4.97306  4.01491  3.97528  5.07118  0.30618  5.04955  4.79145  4.21115  4.38492  5.37806  4.18139  4.37486  4.50348  4.38268  3.44566  3.77136  4.23975  6.03715  5.19379     61 G x - -
          2.68618  4.42225  2.77519  2.73123  3.46354  2.40513  3.72494  3.29354  2.67741  2.69355  4.24690  2.90347  2.73739  3.18146  2.89801  2.37887  2.77519  2.98518  4.58477  3.61503
          0.02070  4.28386  5.00621  0.61958  0.77255  0.48576  0.95510
     58   1.29492  4.35312  3.60218  3.19913  4.28823  3.17279  4.24645  3.63675  3.19530  3.35401  4.19731  3.42151  2.30477  3.50158  3.53825  2.58698  2.00943  3.18432  5.64484  4.41986     62 a x - -
          2.68618  4.42225  2.77519  2.73123  3.46354  2.40513  3.72494  3.29354  2.67741  2.69355  4.24690  2.90347  2.73739  3.18146  2.89801  2.37887  2.77519  2.98518  4.58477  3.61503
          0.02070  4.28386  5.00621  0.61958  0.77255  0.48576  0.95510
     59   1.82103  5.05298  2.78309  2.06041  4.39566  2.67529  3.72956  3.83973  2.52643  3.39446  4.19288  2.94438  3.88116  2.32248  2.99849  2.72326  2.98620  3.46140  5.58930  4.21591     63 a x - -
          2.68618  4.42225  2.77519  2.73123  3.46354  2.40513  3.72494  3.29354  2.67741  2.69355  4.24690  2.90347  2.73739  3.18146  2.89801  2.37887  2.77519  2.98518  4.58477  3.61503
          0.02070  4.28386  5.00621  0.61958  0.77255  0.48576  0.95510
     60   3.65386  5.00512  4.85075  4.51164  3.34928  4.50120  5.04198  2.59252  4.27754  0.49505  3.27684  4.74913  4.87779  4.54329  4.37821  4.15179  3.93564  2.73303  5.35646  4.16857     64 L x - -
          2.68618  4.42225  2.77519  2.73123  3.46354  2.40513  3.72494  3.29354  2.67741  2.69355  4.24690  2.90347  2.73739  3.18146  2.89801  2.37887  2.77519  2.98518  4.58477  3.61503
          0.02070  4.28386  5.00621  0.61958  0.77255  0.48576  0.95510
     61   3.19600  5.38334  3.61857  2.89747  4.88317  3.81621  3.70627  4.21128  1.57559  3.60127  4.45216  3.30564  4.15987  2.09247  1.31469  3.16786  3.34544  3.87342  5.61133  4.44974     65 r x - -
          2.68618  4.42225  2.77519  2.73123  3.46354  2.40513  3.72494  3.29354  2.67741  2.69355  4.24690  2.90347  2.73739  3.18146  2.89801  2.37887  2.77519  2.98518  4.58477  3.61503
          0.02070  4.28386  5.00621  0.61958  0.77255  0.48576  0.95510
     62   1.78796  4.31279  3.79947  3.28778  3.62502  3.52205  4.13925  2.78353  3.20028  2.58377  1.93102  3.56611  4.04322  3.50612  3.49398  2.86599  2.31417  2.56583  5.13659  3.92739     66 a x - -
          2.68618  4.42225  2.77519  2.73123  3.46354  2.40513  3.72494  3.29354  2.67741  2.69355  4.24690  2.90347  2.73739  3.18146  2.89801  2.37887  2.77519  2.98518  4.58477  3.61503
          0.02070  4.28386  5.00621  0.61958  0.77255  0.48576  0.95510
     63   2.86444  5.28083  2.79333  1.54367  4.60712  3.48563  2.55230  4.07145  1.92669  3.55466  4.34982  2.95955  3.93584  2.83468  2.76435  2.81875  3.09323  3.67656  5.67325  4.30681     67 e x - -
          2.68618  4.42225  2.77519  2.73123  3.46354  2.40513  3.72494  3.29354  2.67741  2.69355  4.24690  2.90347  2.73739  3.18146  2.89801  2.37887  2.77519  2.98518  4.58477  3.61503
          0.02070  4.28386  5.00621  0.61958  0.77255  0.48576  0.95510
     64   3.65386  5.00512  4.85075  4.51164  3.34928  4.50120  5.04198  2.59252  4.27754  0.49505  3.27684  4.74913  4.87779  4.54329  4.37821  4.15179  3.93564  2.73303  5.35646  4.16857     68 L x - -
          2.68618  4.42225  2.77519  2.73123  3.46354  2.40513  3.72494  3.29354  2.67741  2.69355  4.24690  2.90347  2.73739  3.18146  2.89801  2.37887  2.77519  2.98518  4.58477  3.61503
          0.02070  4.28386  5.00621  0.61958  0.77255  0.48576  0.95510
     65   3.49424  5.62372  0.47155  2.69304  5.07066  3.57990  4.37240  4.76619  3.54533  4.30572  5.31215  3.26337  4.26219  3.62521  4.10324  3.42273  3.84765  4.36683  6.15034  4.90023     69 D x - -
          2.68618  4.42225  2.77519  2.73123  3.46354  2.40513  3.72494  3.29354  2.67741  2.69355  4.24690  2.90347  2.73739  3.18146  2.89801  2.37887  2.77519  2.98518  4.58477  3.61503
          0.02070  4.28386  5.00621  0.61958  0.77255  0.48576  0.95510
     66   1.74916  4.28458  3.81810  3.28269  3.58082  3.57825  4.11667  2.19493  3.21603  2.59175  3.53785  3.57546  4.06305  3.50146  3.51575  2.22292  2.91541  2.03603  5.08059  3.86469     70 a x - -
          2.68618  4.42225  2.77519  2.73123  3.46354  2.40513  3.72494  3.29354  2.67741  2.69355  4.24690  2.90347  2.73739  3.18146  2.89801  2.37887  2.77519  2.98518  4.58477  3.61503
          0.02070  4.28386  5.00621  0.61958  0.77255  0.48576  0.95510
     67   3.01323  4.37465  4.66856  4.11181  3.49876  4.27552  4.68704  1.45932  3.99587  1.75265  3.36894  4.31046  4.59548  4.21538  4.16654  3.60502  2.32766  1.60929  5.25933  4.08063     71 i x - -
          2.68618  4.42225  2.77519  2.73123  3.46354  2.40513  3.72494  3.29354  2.67741  2.69355  4.24690  2.90347  2.73739  3.18146  2.89801  2.37887  2.77519  2.98518  4.58477  3.61503
          0.02070  4.28386  5.00621  0.61958  0.77255  0.48576  0.95510
     68   3.27552  4.54426  5.13813  4.66181  3.79952  4.71267  5.37672  1.43344  4.56183  2.27740  3.58051  4.84572  5.00759  4.82562  4.74428  4.12502  3.54473  0.84017  5.81998  4.60393     72 v x - -
          2.68618  4.42225  2.77519  2.73123  3.46354  2.40513  3.72494  3.29354  2.67741  2.69355  4.24690  2.90347  2.73739  3.18146  2.89801  2.37887  2.77519  2.98518  4.58477  3.61503
          0.02070  4.28386  5.00621  0.61958  0.77255  0.48576  0.95510
     69   3.25901  4.97306  4.01491  3.97528  5.07118  0.30618  5.04955  4.79145  4.21115  4.38492  5.37806  4.18139  4.37486  4.50348  4.38268  3.44566  3.77136  4.23975  6.03715  5.19379     73 G x - -
          2.68618  4.42225  2.77519  2.73123  3.46354  2.40513  3.72494  3.29354  2.67741  2.69355  4.24690  2.90347  2.73739  3.18146  2.89801  2.37887  2.77519  2.98518  4.58477  3.61503
          0.02070  4.28386  5.00621  0.61958  0.77255  0.48576  0.95510
     70   2.62272  4.47370  3.53059  3.02557  3.83607  3.47982  4.02932  3.12456  2.95759  2.83694  2.85692  3.39318  1.91637  3.30286  3.31209  2.80549  1.82330  2.86269  5.26931  4.02556     74 t x - -
          2.68618  4.42225  2.77519  2.73123  3.46354  2.40513  3.72494  3.29354  2.67741  2.69355  4.24690  2.90347  2.73739  3.18146  2.89801  2.37887  2.77519  2.98518  4.58477  3.61503
          0.01907  4.36521  5.08756  0.61958  0.77255  0.48576  0.95510
     71   2.85190  4.39744  3.99318  3.43288  2.38332  3.86678  3.91316  2.84074  3.30099  2.48235  2.74713  3.69673  4.22939  3.57245  2.50453  3.14473  3.08121  2.66221  4.51237  1.69134     75 y x - -
          2.68618  4.42225  2.77519  2.73123  3.46354  2.40513  3.72494  3.29354  2.67741  2.69355  4.24690  2.90347  2.73739  3.18146  2.89801  2.37887  2.77519  2.98518  4.58477  3.61503
          0.01907  4.36521  5.08756  0.61958  0.77255  0.48576  0.95510
     72   2.67621  4.78518  2.99474  2.73227  4.54312  1.33729  4.04110  4.00432  2.88585  3.59685  4.41594  3.17423  3.94667  2.49566  3.29911  2.02380  3.05261  3.54167  5.78843  4.46771     76 g x - -
          2.68618  4.42225  2.77519  2.73123  3.46354  2.40513  3.72494  3.29354  2.67741  2.69355  4.24690  2.90347  2.73739  3.18146  2.89801  2.37887  2.77519  2.98518  4.58477  3.61503
          0.01907  4.36521  5.08756  0.61958  0.77255  0.48576  0.95510
     73   3.31824  4.97374  3.90987  3.49608  3.02610  3.99696  3.97081  3.57094  3.05883  3.03232  4.12471  3.78811  4.44242  2.51259  3.27274  3.45812  3.56956  3.39832  0.95290  3.01074     77 w x - -
          2.68618  4.42225  2.77519  2.73123  3.46354  2.40513  3.72494  3.29354  2.67741  2.69355  4.24690  2.90347  2.73739  3.18146  2.89801  2.37887  2.77519  2.98518  4.58477  3.61503
          0.01907  4.36521  5.08756  0.61958  0.77255  0.48576  0.95510
     74   2.80634  5.04763  3.19285  2.60583  4.38139  3.57364  3.70928  3.78601  1.57337  3.32970  4.14076  3.10007  3.96336  2.84155  2.14796  2.26147  3.02704  2.80433  5.49746  4.19648     78 k x - -
          2.68618  4.42225  2.77519  2.73123  3.46354  2.40513  3.72494  3.29354  2.67741  2.69355  4.24690  2.90347  2.73739  3.18146  2.89801  2.37887  2.77519  2.98518  4.58477  3.61503
          0.01907  4.36521  5.08756  0.61958  0.77255  0.48576  0.95510
     75   2.76048  5.17108  2.29986  1.60008  4.45774  3.44346  3.71613  3.92334  2.52042  3.45604  4.23914  2.92566  3.89104  2.84237  3.01916  2.73041  2.36727  3.53469  5.63162  3.17011     79 e x - -
          2.68618  4.42225  2.77519  2.73123  3.46354  2.40513  3.72494  3.29354  2.67741  2.69355  4.24690  2.90347  2.73739  3.18146  2.89801  2.37887  2.77519  2.98518  4.58477  3.61503
          0.01907  4.36521  5.08756  0.61958  0.77255  0.48576  0.95510
     76   2.32011  4.58874  3.26454  2.77550  3.78545  3.51752  3.85742  3.22378  2.76969  2.90435  3.77386  2.46910  3.96481  3.10633  3.16980  2.79853  2.30839  2.94978  5.17985  2.05103     80 y x - -
          2.68618  4.42225  2.77519  2.73123  3.46354  2.40513  3.72494  3.29354  2.67741  2.69355  4.24690  2.90347  2.73739  3.18146  2.89801  2.37887  2.77519  2.98518  4.58477  3.61503
          0.01907  4.36521  5.08756  0.61958  0.77255  0.48576  0.95510
     77   3.33910  4.65090  5.12554  4.53767  2.49516  4.59323  4.88820  2.35487  4.39156  1.03746  2.16003  4.69004  4.79572  4.42618  4.42922  3.93099  3.55680  1.90102  5.16977  4.09563     81 l x - -
          2.68618  4.42225  2.77519  2.73123  3.46354  2.40513  3.72494  3.29354  2.67741  2.69355  4.24690  2.90347  2.73739  3.18146  2.89801  2.37887  2.77519  2.98518  4.58477  3.61503
          0.01907  4.36521  5.08756  0.61958  0.77255  0.48576  0.95510
     78   0.69088  4.36868  3.84772  3.65285  4.68478  2.27441  4.67656  4.06320  3.74640  3.80619  4.64316  3.67167  3.94678  3.99599  3.99539  2.64568  2.97695  3.46251  6.02423  4.86946     82 A x - -
          2.68618  4.42225  2.77519  2.73123  3.46354  2.40513  3.72494  3.29354  2.67741  2.69355  4.24690  2.90347  2.73739  3.18146  2.89801  2.37887  2.77519  2.98518  4.58477  3.61503
          0.01907  4.36521  5.08756  0.61958  0.77255  0.48576  0.95510
     79   2.24031  4.99057  3.02402  1.72875  4.27386  3.50209  3.70193  3.68592  2.42516  2.75169  4.06896  3.02037  3.90582  2.83779  2.32871  2.73467  2.95525  3.34243  5.47230  4.13191     83 e x - -
          2.68618  4.42225  2.77519  2.73123  3.46354  2.40513  3.72494  3.29354  2.67741  2.69355  4.24690  2.90347  2.73739  3.18146  2.89801  2.37887  2.77519  2.98518  4.58477  3.61503
          0.01907  4.36521  5.08756  0.61958  0.77255  0.48576  0.95510
     80   2.74812  4.61874  3.42738  2.83814  3.65854  3.64295  3.79811  3.16803  1.94956  2.45082  3.71159  3.27810  4.01824  3.06221  2.45431  2.88673  2.97080  2.92058  3.01871  2.69621     84 k x - -
          2.68618  4.42225  2.77519  2.73123  3.46354  2.40513  3.72494  3.29354  2.67741  2.69355  4.24690  2.90347  2.73739  3.18146  2.89801  2.37887  2.77519  2.98518  4.58477  3.61503
          0.01907  4.36521  5.08756  0.61958  0.77255  0.48576  0.95510
     81   2.88340  4.50405  3.86527  3.44171  3.44640  3.79327  2.89077  2.71381  3.25492  2.64418  3.68630  3.73463  4.26837  3.65560  3.50047  3.17409  3.17136  1.02563  5.01520  3.64154     85 v x - -
          2.68618  4.42225  2.77519  2.73123  3.46354  2.40513  3.72494  3.29354  2.67741  2.69355  4.24690  2.90347  2.73739  3.18146  2.89801  2.37887  2.77519  2.98518  4.58477  3.61503
          0.01907  4.36521  5.08756  0.61958  0.77255  0.48576  0.95510
     82   3.14404  4.71835  4.00912  3.56527  3.13335  4.02841  2.81805  2.92241  3.26570  0.90558  3.52666  3.86419  4.42476  3.70582  3.48323  3.41123  3.38930  2.87551  4.80324  3.34752     86 l x - -
          2.68618  4.42225  2.77519  2.73123  3.46354  2.40513  3.72494  3.29354  2.67741  2.69355  4.24690  2.90347  2.73739  3.18146  2.89801  2.37887  2.77519  2.98518  4.58477  3.61503
          0.01907  4.36521  5.08756  0.61958  0.77255  0.48576  0.95510
     83   3.08369  5.54115  2.53758  0.99900  4.84703  3.48093  3.89825  4.34738  2.70662  3.83279  4.68016  2.96095  4.04278  2.26176  3.15636  3.00135  3.34717  3.94846  5.96451  4.54473     87 e x - -
          2.68618  4.42225  2.77519  2.73123  3.46354  2.40513  3.72494  3.29354  2.67741  2.69355  4.24690  2.90347  2.73739  3.18146  2.89801  2.37887  2.77519  2.98518  4.58477  3.61503
          0.01907  4.36521  5.08756  0.61958  0.77255  0.48576  0.95510
     84   2.43879  5.16206  3.16271  2.64449  4.50748  3.60787  2.57271  3.94254  1.28216  3.45311  4.27418  3.13235  4.01878  2.87816  2.58724  2.90733  3.13024  3.58764  5.57118  4.27395     88 k x - -
          2.68618  4.42225  2.77519  2.73123  3.46354  2.40513  3.72494  3.29354  2.67741  2.69355  4.24690  2.90347  2.73739  3.18146  2.89801  2.37887  2.77519  2.98518  4.58477  3.61503
          0.01907  4.36521  5.08756  0.61958  0.77255  0.48576  0.95510
     85   3.07725  4.80744  2.54092  3.15266  3.66297  3.83158  4.27183  2.93115  3.31953  0.91377  3.67893  3.59958  4.31417  3.60456  3.66982  3.28164  3.35166  2.84122  5.31470  4.02292     89 l x - -
          2.68618  4.42225  2.77519  2.73123  3.46354  2.40513  3.72494  3.29354  2.67741  2.69355  4.24690  2.90347  2.73739  3.18146  2.89801  2.37887  2.77519  2.98518  4.58477  3.61503
          0.01907  4.36521  5.08756  0.61958  0.77255  0.48576  0.95510
     86   2.55103  4.44129  3.50701  3.00768  3.93213  2.12976  4.03574  2.46085  2.98471  2.99612  3.86233  3.35968  3.94258  3.30011  3.35798  1.85531  2.18857  2.96289  5.32527  4.07914     90 s x - -
          2.68618  4.42225  2.77519  2.73123  3.46354  2.40513  3.72494  3.29354  2.67741  2.69355  4.24690  2.90347  2.73739  3.18146  2.89801  2.37887  2.77519  2.98518  4.58477  3.61503
          0.01907  4.36521  5.08756  0.61958  0.77255  0.48576  0.95510
     87   1.79292  4.88383  3.08711  2.56203  4.18648  3.49616  2.98850  3.59906  2.07860  3.19588  4.01406  3.06569  3.91491  2.89032  2.89766  2.74152  2.35356  3.26651  5.42393  4.10267     91 a x - -
          2.68618  4.42225  2.77519  2.73123  3.46354  2.40513  3.72494  3.29354  2.67741  2.69355  4.24690  2.90347  2.73739  3.18146  2.89801  2.37887  2.77519  2.98518  4.58477  3.61503
          0.01907  4.36521  5.08756  0.61958  0.77255  0.48576  0.95510
     88   1.09226  4.35589  3.80906  3.37588  4.07291  3.31500  4.32096  3.23658  3.33498  3.09352  4.00889  3.57064  2.75865  3.63283  3.64415  2.72038  2.92839  2.21385  5.51465  4.30094     92 a x - -
          2.68618  4.42225  2.77519  2.73123  3.46354  2.40513  3.72494  3.29354  2.67741  2.69355  4.24690  2.90347  2.73739  3.18146  2.89801  2.37887  2.77519  2.98518  4.58477  3.61503
          0.01907  4.36521  5.08756  0.61958  0.77255  0.48576  0.95510
     89   3.07725  4.80744  2.54092  3.15266  3.66297  3.83158  4.27183  2.93115  3.31953  0.91377  3.67893  3.59958  4.31417  3.60456  3.66982  3.28164  3.35166  2.84122  5.31470  4.02292     93 l x - -
          2.68618  4.42225  2.77519  2.73123  3.46354  2.40513  3.72494  3.29354  2.67741  2.69355  4.24690  2.90347  2.73739  3.18146  2.89801  2.37887  2.77519  2.98518  4.58477  3.61503
          0.01907  4.36521  5.08756  0.61958  0.77255  0.48576  0.95510
     90   2.97344  5.11040  2.97623  2.74791  4.65447  2.52731  4.04685  4.18619  2.76625  3.72469  4.58989  3.22978  4.09026  0.95592  3.11775  3.00250  3.29876  3.77653  5.81097  4.50587     94 q x - -
          2.68618  4.42225  2.77519  2.73123  3.46354  2.40513  3.72494  3.29354  2.67741  2.69355  4.24690  2.90347  2.73739  3.18146  2.89801  2.37887  2.77519  2.98518  4.58477  3.61503
          0.01907  4.36521  5.08756  0.61958  0.77255  0.48576  0.95510
     91   1.45724  4.54536  3.26854  3.01067  4.57978  1.50752  4.25306  4.02035  3.19178  3.66098  4.47248  2.47713  3.91680  3.47133  3.58459  2.66123  2.97572  3.48414  5.87392  4.60498     95 a x - -
          2.68618  4.42225  2.77519  2.73123  3.46354  2.40513  3.72494  3.29354  2.67741  2.69355  4.24690  2.90347  2.73739  3.18146  2.89801  2.37887  2.77519  2.98518  4.58477  3.61503
          0.10205  4.36521  2.47334  0.61958  0.77255  0.48576  0.95510
     92   1.22628  4.29522  3.73795  3.35885  4.38009  3.11473  4.36449  3.75042  3.35273  3.46641  4.29506  3.48983  3.84955  3.63844  3.66813  1.81168  1.95709  3.23964  5.73684  4.53336     96 a x - -
          2.68618  4.42225  2.77519  2.73123  3.46354  2.40513  3.72494  3.29354  2.67741  2.69355  4.24690  2.90347  2.73739  3.18146  2.89801  2.37887  2.77519  2.98518  4.58477  3.61503
          0.02070  4.28386  5.00621  0.61958  0.77255  0.59621  0.80050
     93   2.94751  4.96764  3.12619  2.83575  3.98996  3.54219  1.15723  3.89552  2.78401  3.45292  4.35830  3.29034  2.42668  3.24587  3.12054  3.00719  3.25528  3.55579  5.35140  3.92765     97 h x - -
          2.68618  4.42225  2.77519  2.73123  3.46354  2.40513  3.72494  3.29354  2.67741  2.69355  4.24690  2.90347  2.73739  3.18146  2.89801  2.37887  2.77519  2.98518  4.58477  3.61503
          0.02070  4.28386  5.00621  0.61958  0.77255  0.42242  1.06554
     94   3.16656  5.84492  1.30907  1.39749  5.12270  3.40149  3.95573  4.67404  2.99930  4.12900  4.97310  2.27345  4.03361  3.11751  3.62967  3.02649  3.45626  4.21276  6.27411  4.72373     98 d x - -
          2.68618  4.42225  2.77519  2.73123  3.46354  2.40513  3.72494  3.29354  2.67741  2.69355  4.24690  2.90347  2.73739  3.18146  2.89801  2.37887  2.77519  2.98518  4.58477  3.61503
          0.01907  4.36521  5.08756  0.61958  0.77255  0.48576  0.95510
     95   2.85498  5.00551  3.20141  2.66976  4.29148  3.60560  3.76155  2.68939  1.31812  3.26191  4.11046  2.60736  4.01011  2.91442  2.68293  2.88663  3.07821  3.33697  5.46819  4.17585     99 k x - -
          2.68618  4.42225  2.77519  2.73123  3.46354  2.40513  3.72494  3.29354  2.67741  2.69355  4.24690  2.90347  2.73739  3.18146  2.89801  2.37887  2.77519  2.98518  4.58477  3.61503
          0.01907  4.36521  5.08756  0.61958  0.77255  0.48576  0.95510
     96   3.04499  4.51851  4.34998  3.78039  2.36258  4.11701  4.28154  2.61484  3.55889  1.05963  3.20977  4.02790  4.43920  3.84375  2.80634  3.42398  3.27279  2.60507  4.84735  3.53353    100 l x - -
          2.68618  4.42225  2.77519  2.73123  3.46354  2.40513  3.72494  3.29354  2.67741  2.69355  4.24690  2.90347  2.73739  3.18146  2.89801  2.37887  2.77519  2.98518  4.58477  3.61503
          0.01907  4.36521  5.08756  0.61958  0.77255  0.48576  0.95510
     97   2.49811  4.44832  3.55871  3.44941  4.79898  0.77047  4.63083  4.31633  3.68720  3.98354  4.80000  3.57898  3.95634  3.92953  3.97037  2.04191  3.02763  3.63359  6.10638  4.90832    101 g x - -
          2.68618  4.42225  2.77519  2.73123  3.46354  2.40513  3.72494  3.29354  2.67741  2.69355  4.24690  2.90347  2.73739  3.18146  2.89801  2.37887  2.77519  2.98518  4.58477  3.61503
          0.01907  4.36521  5.08756  0.61958  0.77255  0.48576  0.95510
     98   2.56234  4.51400  3.49533  3.32375  4.62248  3.22356  4.48727  4.12606  3.45153  3.79353  4.64768  3.53201  0.87102  3.76832  3.75135  2.09371  3.05808  3.55769  5.94447  4.70507    102 p x - -
          2.68618  4.42225  2.77519  2.73123  3.46354  2.40513  3.72494  3.29354  2.67741  2.69355  4.24690  2.90347  2.73739  3.18146  2.89801  2.37887  2.77519  2.98518  4.58477  3.61503
          0.10205  4.36521  2.47334  0.61958  0.77255  0.48576  0.95510
     99   0.93641  4.28655  3.84548  3.53721  4.37870  3.13606  4.49849  3.55131  3.51543  3.41323  4.30963  3.59271  3.89448  3.80843  3.78026  2.59597  1.92046  3.10720  5.78726  4.60054    103 a x - -
          2.68618  4.42225  2.77519  2.73123  3.46354  2.40513  3.72494  3.29354  2.67741  2.69355  4.24690  2.90347  2.73739  3.18146  2.89801  2.37887  2.77519  2.98518  4.58477  3.61503
          0.02070  4.28386  5.00621  0.61958  0.77255  0.59621  0.80050
    100   3.21432  4.50007  5.05147  4.50997  3.52675  4.59090  5.05065  1.36895  4.39333  2.03066  2.28038  4.68049  4.84824  4.56773  4.51944  3.95167  3.45732  1.27860  5.46345  4.31708    104 v x - -
          2.68618  4.42225  2.77519  2.73123  3.46354  2.40513  3.72494  3.29354  2.67741  2.69355  4.24690  2.90347  2.73739  3.18146  2.89801  2.37887  2.77519  2.98518  4.58477  3.61503
          0.02070  4.28386  5.00621  0.61958  0.77255  0.59621  0.80050
    101   2.80835  3.04678  3.40444  2.79947  4.01423  3.60988  2.58657  3.47352  2.36088  3.08435  3.94925  3.23662  4.01065  2.95988  1.56140  2.89250  3.03781  3.18773  5.27256  3.99024    105 r x - -
          2.68618  4.42225  2.77519  2.73123  3.46354  2.40513  3.72494  3.29354  2.67741  2.69355  4.24690  2.90347  2.73739  3.18146  2.89801  2.37887  2.77519  2.98518  4.58477  3.61503
          0.02070  4.28386  5.00621  0.61958  0.77255  0.59621  0.80050
    102   2.03431  5.08805  1.43070  2.41999  4.69250  2.26090  3.92548  4.15860  2.86891  3.72096  4.53671  2.95212  3.92183  3.08924  3.39629  2.79185  3.13200  3.70296  5.90587  4.49611    106 d x - -
          2.68618  4.42225  2.77519  2.73123  3.46354  2.40513  3.72494  3.29354  2.67741  2.69355  4.24690  2.90347  2.73739  3.18146  2.89801  2.37887  2.77519  2.98518  4.58477  3.61503
          0.02070  4.28386  5.00621  0.61958  0.77255  0.59621  0.80050
    103   0.55326  4.45465  3.93796  3.77285  4.51924  3.26408  4.73740  3.71145  3.80154  3.57180  4.57257  3.80000  4.04379  4.10618  4.00786  2.80905  3.11605  3.28979  5.90158  4.75745    107 A x - -
          2.68618  4.42225  2.77519  2.73123  3.46354  2.40513  3.72494  3.29354  2.67741  2.69355  4.24690  2.90347  2.73739  3.18146  2.89801  2.37887  2.77519  2.98518  4.58477  3.61503
          0.02070  4.28386  5.00621  0.61958  0.77255  0.59621  0.80050
    104   3.89572  5.21515  4.47393  4.29716  2.43609  4.33157  3.89274  3.85605  4.14559  3.19848  4.48948  4.26819  4.80322  4.34657  4.23621  3.98315  4.18853  3.74794  4.08950  0.48545    108 Y x - -
          2.68618  4.42225  2.77519  2.73123  3.46354  2.40513  3.72494  3.29354  2.67741  2.69355  4.24690  2.90347  2.73739  3.18146  2.89801  2.37887  2.77519  2.98518  4.58477  3.61503
          0.02070  4.28386  5.00621  0.61958  0.77255  0.59621  0.80050
    105   2.99486  5.16114  2.82899  2.61097  3.95639  3.51961  1.31491  4.02149  2.66937  3.54389  4.43606  2.14890  4.05946  3.11255  3.03347  2.99089  3.27485  3.67100  5.33829  3.83261    109 h x - -
          2.68618  4.42225  2.77519  2.73123  3.46354  2.40513  3.72494  3.29354  2.67741  2.69355  4.24690  2.90347  2.73739  3.18146  2.89801  2.37887  2.77519  2.98518  4.58477  3.61503
          0.02070  4.28386  5.00621  0.61958  0.77255  0.59621  0.80050
    106   2.96308  5.10769  3.13583  2.76140  4.67552  2.24155  3.89418  4.10488  1.06346  3.62367  4.47103  3.22158  4.06056  3.04996  2.71316  2.98477  3.24097  3.71548  5.70152  4.45685    110 k x - -
          2.68618  4.42225  2.77519  2.73123  3.46354  2.40513  3.72494  3.29354  2.67741  2.69355  4.24690  2.90347  2.73739  3.18146  2.89801  2.37887  2.77519  2.98518  4.58477  3.61503
          0.02070  4.28386  5.00621  0.61958  0.77255  0.59621  0.80050
    107   0.55326  4.45465  3.93796  3.77285  4.51924  3.26408  4.73740  3.71145  3.80154  3.57180  4.57257  3.80000  4.04379  4.10618  4.00786  2.80905  3.11605  3.28979  5.90158  4.75745    111 A x - -
          2.68618  4.42225  2.77519  2.73123  3.46354  2.40513  3.72494  3.29354  2.67741  2.69355  4.24690  2.90347  2.73739  3.18146  2.89801  2.37887  2.77519  2.98518  4.58477  3.61503
          0.02070  4.28386  5.00621  0.61958  0.77255  0.59621  0.80050
    108   3.40715  4.80284  4.59426  4.13410  2.64405  4.29521  4.05596  2.93674  3.81416  1.65412  3.55547  4.20971  4.64914  4.09427  3.94235  3.71254  3.64909  2.93748  1.18049  2.74059    112 w x - -
          2.68618  4.42225  2.77519  2.73123  3.46354  2.40513  3.72494  3.29354  2.67741  2.69355  4.24690  2.90347  2.73739  3.18146  2.89801  2.37887  2.77519  2.98518  4.58477  3.61503
          0.02070  4.28386  5.00621  0.61958  0.77255  0.59621  0.80050
    109   2.94107  5.53353  1.69681  1.79381  4.83792  3.37656  3.79853  4.35360  2.70426  3.82149  4.61563  2.19384  3.92738  2.15960  3.26166  2.84539  3.20367  3.90825  5.96194  4.48044    113 d x - -
          2.68618  4.42225  2.77519  2.73123  3.46354  2.40513  3.72494  3.29354  2.67741  2.69355  4.24690  2.90347  2.73739  3.18146  2.89801  2.37887  2.77519  2.98518  4.58477  3.61503
          0.02070  4.28386  5.00621  0.61958  0.77255  0.59621  0.80050
    110   2.17461  4.40612  4.67568  4.16144  3.71751  4.25603  4.85127  1.63659  4.06450  2.39478  3.56470  4.35714  4.64461  4.32601  4.27337  3.62077  3.29580  1.07746  5.49830  4.29025    114 v x - -
          2.68618  4.42225  2.77519  2.73123  3.46354  2.40513  3.72494  3.29354  2.67741  2.69355  4.24690  2.90347  2.73739  3.18146  2.89801  2.37887  2.77519  2.98518  4.58477  3.61503
          0.02070  4.28386  5.00621  0.61958  0.77255  0.59621  0.80050
    111   0.55326  4.45465  3.93796  3.77285  4.51924  3.26408  4.73740  3.71145  3.80154  3.57180  4.57257  3.80000  4.04379  4.10618  4.00786  2.80905  3.11605  3.28979  5.90158  4.75745    115 A x - -
          2.68618  4.42225  2.77519  2.73123  3.46354  2.40513  3.72494  3.29354  2.67741  2.69355  4.24690  2.90347  2.73739  3.18146  2.89801  2.37887  2.77519  2.98518  4.58477  3.61503
          0.02070  4.28386  5.00621  0.61958  0.77255  0.59621  0.80050
    112   2.95203  5.49121  1.94814  2.27036  4.79410  3.38287  3.81625  4.30955  2.71786  3.79524  4.60282  1.53163  3.94039  2.15589  3.25785  2.86461  3.21884  3.87945  5.93926  4.47086    116 n x - -
          2.68618  4.42225  2.77519  2.73123  3.46354  2.40513  3.72494  3.29354  2.67741  2.69355  4.24690  2.90347  2.73739  3.18146  2.89801  2.37887  2.77519  2.98518  4.58477  3.61503
          0.02070  4.28386  5.00621  0.61958  0.77255  0.59621  0.80050
    113   2.75580  5.15002  1.89809  2.35694  4.54886  3.37528  3.75726  4.02057  2.59740  3.54746  4.33324  2.30672  3.87894  2.89055  3.10718  2.13136  2.29844  3.60182  5.71943  4.31012    117 d x - -
          2.68618  4.42225  2.77519  2.73123  3.46354  2.40513  3.72494  3.29354  2.67741  2.69355  4.24690  2.90347  2.73739  3.18146  2.89801  2.37887  2.77519  2.98518  4.58477  3.61503
          0.02070  4.28386  5.00621  0.61958  0.77255  0.59621  0.80050
    114   2.89270  4.41691  4.29566  3.82322  3.66666  3.94362  4.58981  1.31324  3.69418  2.39203  3.55796  4.04826  4.41902  4.00872  3.92878  3.32381  1.75473  2.02671  5.38007  4.16700    118 i x - -
          2.68618  4.42225  2.77519  2.73123  3.46354  2.40513  3.72494  3.29354  2.67741  2.69355  4.24690  2.90347  2.73739  3.18146  2.89801  2.37887  2.77519  2.98518  4.58477  3.61503
          0.02070  4.28386  5.00621  0.61958  0.77255  0.59621  0.80050
    115   3.05252  5.53856  2.39232  1.06549  4.86183  3.39364  3.89825  4.38480  2.81995  3.89013  4.73678  2.03975  3.99437  3.06169  3.33803  2.96099  3.33816  3.96426  6.02042  4.55702    119 e x - -
          2.68618  4.42225  2.77519  2.73123  3.46354  2.40513  3.72494  3.29354  2.67741  2.69355  4.24690  2.90347  2.73739  3.18146  2.89801  2.37887  2.77519  2.98518  4.58477  3.61503
          0.02070  4.28386  5.00621  0.61958  0.77255  0.59621  0.80050
    116   3.25901  4.97306  4.01491  3.97528  5.07118  0.30618  5.04955  4.79145  4.21115  4.38492  5.37806  4.18139  4.37486  4.50348  4.38268  3.44566  3.77136  4.23975  6.03715  5.19379    120 G x - -
          2.68618  4.42225  2.77519  2.73123  3.46354  2.40513  3.72494  3.29354  2.67741  2.69355  4.24690  2.90347  2.73739  3.18146  2.89801  2.37887  2.77519  2.98518  4.58477  3.61503
          0.02070  4.28386  5.00621  0.61958  0.77255  0.59621  0.80050
    117   3.83556  5.12064  4.81097  4.62049  0.52135  4.39062  4.13297  3.33105  4.52317  2.61235  4.00886  4.51193  4.85245  4.58056  4.53979  4.07104  4.14320  3.34915  4.29210  2.62082    121 F x - -
          2.68618  4.42225  2.77519  2.73123  3.46354  2.40513  3.72494  3.29354  2.67741  2.69355  4.24690  2.90347  2.73739  3.18146  2.89801  2.37887  2.77519  2.98518  4.58477  3.61503
          0.02070  4.28386  5.00621  0.61958  0.77255  0.59621  0.80050
    118   1.98004  4.37502  4.36886  3.97790  3.89606  3.73655  4.76390  2.23291  3.88981  2.63395  3.77466  4.07362  4.34475  4.17954  4.10627  3.17054  3.16092  0.96583  5.60413  4.39163    122 v x - -
          2.68618  4.42225  2.77519  2.73123  3.46354  2.40513  3.72494  3.29354  2.67741  2.69355  4.24690  2.90347  2.73739  3.18146  2.89801  2.37887  2.77519  2.98518  4.58477  3.61503
          0.02070  4.28386  5.00621  0.61958  0.77255  0.59621  0.80050
    119   2.75851  4.37008  4.04781  3.62898  3.64968  3.70634  4.41224  1.15602  3.52205  2.54572  3.63190  3.84310  4.24586  3.84333  3.76006  2.17645  3.09502  2.24652  5.26652  4.01709    123 i x - -
          2.68618  4.42225  2.77519  2.73123  3.46354  2.40513  3.72494  3.29354  2.67741  2.69355  4.24690  2.90347  2.73739  3.18146  2.89801  2.37887  2.77519  2.98518  4.58477  3.61503
          0.02070  4.28386  5.00621  0.61958  0.77255  0.59621  0.80050
    120   2.98353  5.41183  2.58784  1.50546  4.72544  3.45549  3.81212  4.20838  2.56400  3.69753  4.53071  2.93817  3.98286  1.58138  2.98924  2.91704  3.23560  3.81605  5.83014  4.43401    124 e x - -
          2.68618  4.42225  2.77519  2.73123  3.46354  2.40513  3.72494  3.29354  2.67741  2.69355  4.24690  2.90347  2.73739  3.18146  2.89801  2.37887  2.77519  2.98518  4.58477  3.61503
          0.02070  4.28386  5.00621  0.61958  0.77255  0.59621  0.80050
    121   3.56109  5.26728  3.63869  3.45853  3.66714  3.87375  0.51099  4.33186  3.29518  3.76283  4.85396  3.84324  4.45740  3.83589  3.52576  3.63422  3.88678  4.05928  5.11998  3.61039    125 H x - -
          2.68618  4.42225  2.77519  2.73123  3.46354  2.40513  3.72494  3.29354  2.67741  2.69355  4.24690  2.90347  2.73739  3.18146  2.89801  2.37887  2.77519  2.98518  4.58477  3.61503
          0.02070  4.28386  5.00621  0.61958  0.77255  0.59621  0.80050
    122   3.39409  5.06044  4.04786  3.95949  4.88780  3.72580  4.98432  4.56391  4.05703  4.13446  5.21439  4.21614  0.32689  4.43154  4.23767  3.57858  3.87058  4.15727  5.93826  5.01996    126 P x - -
          2.68618  4.42225  2.77519  2.73123  3.46354  2.40513  3.72494  3.29354  2.67741  2.69355  4.24690  2.90347  2.73739  3.18146  2.89801  2.37887  2.77519  2.98518  4.58477  3.61503
          0.02070  4.28386  5.00621  0.61958  0.77255  0.42242  1.06554
    123   2.70298  4.37962  4.18318  3.83447  3.91579  3.58375  4.62340  2.55962  3.74737  2.82238  3.88613  3.92765  4.23153  4.05214  3.96146  2.35436  3.11026  0.87419  5.52223  4.28285    127 v x - -
          2.68618  4.42225  2.77519  2.73123  3.46354  2.40513  3.72494  3.29354  2.67741  2.69355  4.24690  2.90347  2.73739  3.18146  2.89801  2.37887  2.77519  2.98518  4.58477  3.61503
          0.01907  4.36521  5.08756  0.61958  0.77255  0.48576  0.95510
    124   2.82312  4.33009  4.20542  3.65524  3.37367  3.89529  4.28970  1.98402  3.51462  2.21534  1.53833  3.89346  4.29082  3.78124  3.72424  2.60845  3.07991  2.32569  5.00372  3.80903    128 m x - -
          2.68618  4.42225  2.77519  2.73123  3.46354  2.40513  3.72494  3.29354  2.67741  2.69355  4.24690  2.90347  2.73739  3.18146  2.89801  2.37887  2.77519  2.98518  4.58477  3.61503
          0.01907  4.36521  5.08756  0.61958  0.77255  0.48576  0.95510
    125   3.28428  0.32462  4.86515  4.73514  4.65735  3.77722  5.27986  3.92133  4.58188  3.79494  4.94050  4.60236  4.51628  4.90702  4.60790  3.55308  3.79279  3.62237  5.92773  4.93283    129 C x - -
          2.68618  4.42225  2.77519  2.73123  3.46354  2.40513  3.72494  3.29354  2.67741  2.69355  4.24690  2.90347  2.73739  3.18146  2.89801  2.37887  2.77519  2.98518  4.58477  3.61503
          0.01907  4.36521  5.08756  0.61958  0.77255  0.48576  0.95510
    126   2.45719  4.37751  3.74848  3.48505  4.48831  3.17911  4.50662  3.83434  3.48863  3.59316  4.45399  3.58902  3.93962  3.80451  3.76183  2.07976  0.85226  3.32577  5.86072  4.64972    130 t x - -
          2.68618  4.42225  2.77519  2.73123  3.46354  2.40513  3.72494  3.29354  2.67741  2.69355  4.24690  2.90347  2.73739  3.18146  2.89801  2.37887  2.77519  2.98518  4.58477  3.61503
          0.01907  4.36521  5.08756  0.61958  0.77255  0.48576  0.95510
    127   2.95306  4.36812  4.57900  4.05410  3.63506  4.13956  4.67138  1.53005  3.93773  2.43330  3.53830  4.23369  4.53938  4.19110  4.12675  2.69760  3.22564  1.14480  5.32380  4.11489    131 v x - -
          2.68618  4.42225  2.77519  2.73123  3.46354  2.40513  3.72494  3.29354  2.67741  2.69355  4.24690  2.90347  2.73739  3.18146  2.89801  2.37887  2.77519  2.98518  4.58477  3.61503
          0.01907  4.36521  5.08756  0.61958  0.77255  0.48576  0.95510
    128   3.11717  2.92295  4.97561  4.48932  3.71194  4.33323  5.03947  0.84301  4.33412  2.34662  3.58093  4.57838  4.75154  4.57925  4.47208  3.74615  3.41364  1.84096  5.55262  4.33979    132 i x - -
          2.68618  4.42225  2.77519  2.73123  3.46354  2.40513  3.72494  3.29354  2.67741  2.69355  4.24690  2.90347  2.73739  3.18146  2.89801  2.37887  2.77519  2.98518  4.58477  3.61503
          0.01907  4.36521  5.08756  0.61958  0.77255  0.48576  0.95510
    129   0.72338  4.32547  3.87761  3.65216  4.60944  3.12349  4.64051  3.97174  3.69614  3.72992  4.56967  3.64995  3.91866  3.95869  3.94272  2.03148  2.93001  3.38891  5.97995  4.79827    133 a x - -
          2.68618  4.42225  2.77519  2.73123  3.46354  2.40513  3.72494  3.29354  2.67741  2.69355  4.24690  2.90347  2.73739  3.18146  2.89801  2.37887  2.77519  2.98518  4.58477  3.61503
          0.01907  4.36521  5.08756  0.61958  0.77255  0.48576  0.95510
    130   2.88316  4.52501  4.04066  3.65015  3.49992  3.76688  4.39689  2.77711  3.48755  0.91214  3.53836  3.87762  4.30001  3.84062  3.70627  2.45933  3.21882  2.67326  5.18625  3.90974    134 l x - -
          2.68618  4.42225  2.77519  2.73123  3.46354  2.40513  3.72494  3.29354  2.67741  2.69355  4.24690  2.90347  2.73739  3.18146  2.89801  2.37887  2.77519  2.98518  4.58477  3.61503
          0.01907  4.36521  5.08756  0.61958  0.77255  0.48576  0.95510
    131   2.76635  4.78464  3.06014  2.98216  4.78991  0.80744  4.38154  4.36636  3.36880  3.97975  4.83072  2.36680  4.04788  3.62990  3.75100  2.87577  3.23015  3.79656  6.04130  4.75987    135 g x - -
          2.68618  4.42225  2.77519  2.73123  3.46354  2.40513  3.72494  3.29354  2.67741  2.69355  4.24690  2.90347  2.73739  3.18146  2.89801  2.37887  2.77519  2.98518  4.58477  3.61503
          0.01907  4.36521  5.08756  0.61958  0.77255  0.48576  0.95510
    132   2.83026  4.42749  2.92142  3.32599  3.58217  3.86107  4.21589  2.42180  3.29509  2.46411  2.61658  3.69188  4.25609  3.58641  3.61168  3.16008  3.08066  1.25812  5.16097  3.93231    136 v x - -
          2.68618  4.42225  2.77519  2.73123  3.46354  2.40513  3.72494  3.29354  2.67741  2.69355  4.24690  2.90347  2.73739  3.18146  2.89801  2.37887  2.77519  2.98518  4.58477  3.61503
          0.10205  4.36521  2.47334  0.61958  0.77255  0.48576  0.95510
    133   3.65386  5.00512  4.85075  4.51164  3.34928  4.50120  5.04198  2.59252  4.27754  0.49505  3.27684  4.74913  4.87779  4.54329  4.37821  4.15179  3.93564  2.73303  5.35646  4.16857    137 L x - -
          2.68618  4.42225  2.77519  2.73123  3.46354  2.40513  3.72494  3.29354  2.67741  2.69355  4.24690  2.90347  2.73739  3.18146  2.89801  2.37887  2.77519  2.98518  4.58477  3.61503
          0.02070  4.28386  5.00621  0.61958  0.77255  0.59621  0.80050
    134   1.52083  4.34330  4.23117  3.82832  3.90108  3.59468  4.63444  2.40247  3.74771  2.70305  3.80032  3.93195  4.22575  4.03381  3.98023  3.02258  3.08089  1.24073  5.54501  4.33662    138 v x - -
          2.68618  4.42225  2.77519  2.73123  3.46354  2.40513  3.72494  3.29354  2.67741  2.69355  4.24690  2.90347  2.73739  3.18146  2.89801  2.37887  2.77519  2.98518  4.58477  3.61503
          0.02070  4.28386  5.00621  0.61958  0.77255  0.59621  0.80050
    135   3.29701  4.55085  5.19510  4.71671  3.79428  4.76519  5.42349  1.04084  4.62201  2.25473  3.56625  4.89806  5.03996  4.87388  4.79626  4.17865  3.56225  1.13900  5.83432  4.62776    139 i x - -
          2.68618  4.42225  2.77519  2.73123  3.46354  2.40513  3.72494  3.29354  2.67741  2.69355  4.24690  2.90347  2.73739  3.18146  2.89801  2.37887  2.77519  2.98518  4.58477  3.61503
          0.02070  4.28386  5.00621  0.61958  0.77255  0.59621  0.80050
    136   3.36954  4.69976  4.88564  4.53292  3.68895  4.48702  5.20463  0.67647  4.37089  2.21005  3.58025  4.72492  4.89653  4.68866  4.52383  4.04031  3.66829  1.94694  5.65128  4.41373    140 I x - -
          2.68618  4.42225  2.77519  2.73123  3.46354  2.40513  3.72494  3.29354  2.67741  2.69355  4.24690  2.90347  2.73739  3.18146  2.89801  2.37887  2.77519  2.98518  4.58477  3.61503
          0.02070  4.28386  5.00621  0.61958  0.77255  0.59621  0.80050
    137   0.94741  4.41889  3.90903  3.48574  3.88987  3.46473  4.38149  2.94658  3.38065  2.75300  2.91466  3.68853  4.09491  3.71744  3.65741  2.87704  3.03444  2.72167  5.45215  4.22920    141 a x - -
          2.68618  4.42225  2.77519  2.73123  3.46354  2.40513  3.72494  3.29354  2.67741  2.69355  4.24690  2.90347  2.73739  3.18146  2.89801  2.37887  2.77519  2.98518  4.58477  3.61503
          0.01951  4.34254  5.06488  0.61958  0.77255  0.59621  0.80050
    138   3.49963  5.14955  4.15975  4.08300  4.99774  3.81197  5.09693  4.69707  4.18715  4.25700  5.34285  4.33165  0.28637  4.55898  4.35556  3.68705  3.98100  4.28196  6.02478  5.13226    142 P x - -
          2.68618  4.42225  2.77519  2.73123  3.46354  2.40513  3.72494  3.29354  2.67741  2.69355  4.24690  2.90347  2.73739  3.18146  2.89801  2.37887  2.77519  2.98518  4.58477  3.61503
          0.01951  4.34254  5.06488  0.61958  0.77255  0.59621  0.80050
    139   3.70641  4.97845  4.80668  4.42918  2.18822  4.52292  3.69541  3.45916  4.20011  2.33322  4.04819  4.23379  4.83146  4.25279  4.25357  3.87197  3.92394  3.35769  1.17399  1.58808    143 w x - -
          2.68618  4.42225  2.77519  2.73123  3.46354  2.40513  3.72494  3.29354  2.67741  2.69355  4.24690  2.90347  2.73739  3.18146  2.89801  2.37887  2.77519  2.98518  4.58477  3.61503
          0.01951  4.34254  5.06488  0.61958  0.77255  0.59621  0.80050
    140   2.90179  4.32356  4.44688  3.87657  3.24123  4.05015  4.35066  2.34818  3.72675  2.08925  1.96617  4.06228  4.39173  3.93986  3.88153  3.36095  3.13836  1.41802  4.91802  3.00894    144 v x - -
          2.68618  4.42225  2.77519  2.73123  3.46354  2.40513  3.72494  3.29354  2.67741  2.69355  4.24690  2.90347  2.73739  3.18146  2.89801  2.37887  2.77519  2.98518  4.58477  3.61503
          0.01951  4.34254  5.06488  0.61958  0.77255  0.59621  0.80050
    141   3.52453  4.78182  5.30177  4.77412  3.35954  4.89432  5.28468  1.24248  4.61749  1.03528  3.14276  4.98768  5.05562  4.71652  4.69980  4.28914  3.75735  2.12041  5.49445  4.40722    145 l x - -
          2.68618  4.42225  2.77519  2.73123  3.46354  2.40513  3.72494  3.29354  2.67741  2.69355  4.24690  2.90347  2.73739  3.18146  2.89801  2.37887  2.77519  2.98518  4.58477  3.61503
          0.01951  4.34254  5.06488  0.61958  0.77255  0.59621  0.80050
    142   3.10782  5.52042  2.57730  0.92697  4.86192  3.49848  3.90456  4.32472  2.28859  3.82793  4.68240  2.99000  4.05826  3.06054  3.07776  3.03101  3.36874  3.93612  5.94805  4.56083    146 e x - -
          2.68618  4.42225  2.77519  2.73123  3.46354  2.40513  3.72494  3.29354  2.67741  2.69355  4.24690  2.90347  2.73739  3.18146  2.89801  2.37887  2.77519  2.98518  4.58477  3.61503
          0.01951  4.34254  5.06488  0.61958  0.77255  0.59621  0.80050
    143   1.18601  4.35899  3.85441  3.38201  3.89359  3.44786  4.29047  2.44620  3.31401  2.84921  3.82128  3.61567  4.05067  3.62165  3.61830  2.82938  2.23126  2.60795  5.39094  4.17487    147 a x - -
          2.68618  4.42225  2.77519  2.73123  3.46354  2.40513  3.72494  3.29354  2.67741  2.69355  4.24690  2.90347  2.73739  3.18146  2.89801  2.37887  2.77519  2.98518  4.58477  3.61503
          0.01951  4.34254  5.06488  0.61958  0.77255  0.59621  0.80050
    144   3.73200  5.06889  4.94586  4.61232  3.38996  4.57609  5.12607  2.64025  4.37902  0.45634  3.30809  4.84540  4.94594  4.62886  4.46783  4.24317  4.01268  2.79489  5.41195  4.23602    148 L x - -
          2.68618  4.42225  2.77519  2.73123  3.46354  2.40513  3.72494  3.29354  2.67741  2.69355  4.24690  2.90347  2.73739  3.18146  2.89801  2.37887  2.77519  2.98518  4.58477  3.61503
          0.01951  4.34254  5.06488  0.61958  0.77255  0.59621  0.80050
    145   2.92967  4.93203  3.14910  2.97958  4.73134  0.80180  4.25390  4.21499  2.38772  3.81646  4.69491  3.39599  4.11825  3.47689  3.33486  3.01892  3.32561  3.76574  5.89117  4.67310    149 g x - -
          2.68618  4.42225  2.77519  2.73123  3.46354  2.40513  3.72494  3.29354  2.67741  2.69355  4.24690  2.90347  2.73739  3.18146  2.89801  2.37887  2.77519  2.98518  4.58477  3.61503
          0.01951  4.34254  5.06488  0.61958  0.77255  0.59621  0.80050
    146   3.92712  5.19558  4.89478  4.71984  0.47387  4.45706  4.18155  3.42276  4.62315  2.69188  4.09369  4.58755  4.92091  4.66509  4.62489  4.15557  4.23644  3.44432  4.33228  2.65744    150 F x - -
          2.68618  4.42225  2.77519  2.73123  3.46354  2.40513  3.72494  3.29354  2.67741  2.69355  4.24690  2.90347  2.73739  3.18146  2.89801  2.37887  2.77519  2.98518  4.58477  3.61503
          0.01951  4.34254  5.06488  0.61958  0.77255  0.59621  0.80050
    147   0.89390  4.35384  3.78738  3.57768  4.66568  1.71471  4.62198  4.05797  3.67864  3.78457  4.61345  3.62354  3.91966  3.92830  3.94485  2.61776  2.94899  3.45110  6.00055  4.83638    151 a x - -
          2.68618  4.42225  2.77519  2.73123  3.46354  2.40513  3.72494  3.29354  2.67741  2.69355  4.24690  2.90347  2.73739  3.18146  2.89801  2.37887  2.77519  2.98518  4.58477  3.61503
          0.01951  4.34254  5.06488  0.61958  0.77255  0.59621  0.80050
    148   3.46020  5.58786  2.80666  0.50491  5.00956  3.65441  4.31823  4.56754  3.26877  4.11702  5.09947  3.32216  4.28965  3.54223  3.70761  3.40903  3.77726  4.21198  6.08604  4.84776    152 E x - -
          2.68618  4.42225  2.77519  2.73123  3.46354  2.40513  3.72494  3.29354  2.67741  2.69355  4.24690  2.90347  2.73739  3.18146  2.89801  2.37887  2.77519  2.98518  4.58477  3.61503
          0.01951  4.34254  5.06488  0.61958  0.77255  0.59621  0.80050
    149   2.99141  4.63932  3.77968  3.43268  3.46403  3.83170  4.26213  2.84469  3.27750  0.91113  3.60044  2.89247  4.31881  3.68852  3.52181  3.25567  3.28622  2.74175  5.11375  3.77521    153 l x - -
          2.68618  4.42225  2.77519  2.73123  3.46354  2.40513  3.72494  3.29354  2.67741  2.69355  4.24690  2.90347  2.73739  3.18146  2.89801  2.37887  2.77519  2.98518  4.58477  3.61503
          0.01951  4.34254  5.06488  0.61958  0.77255  0.42242  1.06554
    150   2.77995  4.88122  3.13123  2.67634  4.19246  1.50345  3.85919  3.59664  2.39129  3.21994  2.94506  2.65725  4.00147  3.03571  3.04323  2.84063  3.03889  3.27876  5.47159  4.16396    154 g x - -
          2.68618  4.42225  2.77519  2.73123  3.46354  2.40513  3.72494  3.29354  2.67741  2.69355  4.24690  2.90347  2.73739  3.18146  2.89801  2.37887  2.77519  2.98518  4.58477  3.61503
          0.01650  4.50863  5.23097  0.61958  0.77255  0.48576  0.95510
    151   2.95443  5.35526  2.43421  2.44232  4.73927  2.74199  3.92127  4.21705  2.80843  3.74548  4.55205  2.47834  1.35111  2.85060  3.32954  2.91186  3.23332  3.80329  5.92373  4.50075    155 p x - -
          2.68618  4.42225  2.77519  2.73123  3.46354  2.40513  3.72494  3.29354  2.67741  2.69355  4.24690  2.90347  2.73739  3.18146  2.89801  2.37887  2.77519  2.98518  4.58477  3.61503
          0.04715  4.50863  3.35117  0.61958  0.77255  0.48576  0.95510
    152   2.70758  4.30584  3.83558  3.27228  3.44592  3.42236  4.03849  2.73782  2.79842  2.51024  2.30845  3.59496  3.54115  3.46348  3.43851  3.00975  2.94822  1.51959  4.92965  3.71961    156 v x - -
          2.68618  4.42225  2.77519  2.73123  3.46354  2.40513  3.72494  3.29354  2.67741  2.69355  4.24690  2.90347  2.73739  3.18146  2.89801  2.37887  2.77519  2.98518  4.58477  3.61503
          0.01701  4.47848  5.20083  0.61958  0.77255  0.50492  0.92521
    153   2.30567  4.69533  2.96886  1.94175  4.52173  3.48732  3.67054  3.99415  2.07994  3.48328  4.23204  2.61317  3.88146  2.23013  2.62711  2.68464  2.94596  3.57230  5.62108  4.22567    157 e x - -
          2.68618  4.42225  2.77519  2.73123  3.46354  2.40513  3.72494  3.29354  2.67741  2.69355  4.24690  2.90347  2.73739  3.18146  2.89801  2.37887  2.77519  2.98518  4.58477  3.61503
          0.05176  4.48991  3.23858  0.61958  0.77255  0.51725  0.90673
    154   2.73573  4.84248  2.68626  2.62491  4.16426  1.47799  3.85629  3.38617  2.57045  3.19571  4.03633  3.12396  3.96639  3.03554  3.15001  2.79783  3.00443  2.67910  5.46892  4.14860    158 g x - -
          2.68618  4.42225  2.77519  2.73123  3.46354  2.40513  3.72494  3.29354  2.67741  2.69355  4.24690  2.90347  2.73739  3.18146  2.89801  2.37887  2.77519  2.98518  4.58477  3.61503
          0.33517  4.45556  1.29766  0.61958  0.77255  0.57117  0.83209
    155   2.48948  4.64149  3.08499  2.57412  3.88912  2.56386  3.71700  2.50138  2.32296  2.92664  3.77449  2.59050  3.86413  2.91162  2.97288  2.69612  2.77832  2.97836  5.21753  3.92302    159 k x - -
          2.68618  4.42225  2.77519  2.73123  3.46354  2.40513  3.72494  3.29354  2.67741  2.69355  4.24690  2.90347  2.73739  3.18146  2.89801  2.37887  2.77519  2.98518  4.58477  3.61503
          0.02384  4.14422  4.86657  0.61958  0.77255  0.85827  0.55146
    156   2.34649  4.30199  3.53484  2.98026  3.48168  3.55741  3.88522  2.77173  2.91466  2.07115  3.44413  3.36084  3.96874  3.00836  3.25133  2.70141  2.22086  2.23220  4.93907  3.71023    160 l . - -
          2.68622  4.42229  2.77524  2.73110  3.46358  2.40505  3.72475  3.29358  2.67745  2.69351  4.24694  2.90340  2.73744  3.18151  2.89805  2.37891  2.77516  2.98523  4.58481  3.61507
          0.08392  2.61739  4.89291  1.02717  0.44320  0.88778  0.53029
    157   2.61327  4.40785  3.39037  2.82768  3.56682  3.55634  3.81032  2.92271  2.76872  2.01979  3.14860  2.73927  3.94490  3.09939  2.98710  2.66617  2.31564  2.62562  4.98872  3.74177    167 l x - -
          2.68618  4.42225  2.77519  2.73123  3.46354  2.40513  3.72494  3.29354  2.67741  2.69355  4.24690  2.90347  2.73739  3.18146  2.89801  2.37887  2.77519  2.98518  4.58477  3.61503
          0.02214  4.21733  4.93968  0.61958  0.77255  0.88778  0.53029
    158   2.86340  4.32779  4.28708  3.74325  3.53672  4.00158  4.44136  1.90183  3.58264  2.33846  3.44187  3.99441  4.38976  3.89576  3.44632  3.33127  2.91272  1.10740  5.19565  3.98948    168 v x - -
          2.68618  4.42225  2.77519  2.73123  3.46354  2.40513  3.72494  3.29354  2.67741  2.69355  4.24690  2.90347  2.73739  3.18146  2.89801  2.37887  2.77519  2.98518  4.58477  3.61503
          0.02214  4.21733  4.93968  0.61958  0.77255  0.88778  0.53029
    159   2.14386  4.21267  3.74933  3.17876  2.54070  3.65843  3.94951  2.49418  3.10544  2.27759  3.32406  2.85335  4.03815  3.37874  3.39233  2.92682  2.73228  2.15017  4.82827  3.61328    169 a x - -
          2.68618  4.42225  2.77519  2.73123  3.46354  2.40513  3.72494  3.29354  2.67741  2.69355  4.24690  2.90347  2.73739  3.18146  2.89801  2.37887  2.77519  2.98518  4.58477  3.61503
          0.31298  4.21733  1.37044  0.61958  0.77255  0.29760  1.35712
    160   2.31793  5.09166  2.83482  1.87633  4.40833  3.19551  3.45801  3.86121  2.40056  3.40022  4.18363  2.94349  3.87788  2.82920  2.96603  1.87474  2.96509  3.47614  5.58308  4.20093    170 s . - -
          2.68618  4.42225  2.77519  2.73123  3.46354  2.40513  3.72494  3.29354  2.67741  2.69355  4.24690  2.90347  2.73739  3.18146  2.89801  2.37887  2.77519  2.98518  4.58477  3.61503
          0.01944  4.34574  5.06808  0.61958  0.77255  0.76204  0.62870
    161   2.64872  4.40241  3.47047  2.52983  2.39090  3.61139  3.86281  2.46232  2.86318  2.61342  3.50449  3.32779  3.15877  3.17566  3.03840  2.85509  2.34497  2.67452  4.98097  3.73979    171 t . - -
          2.68618  4.42225  2.77519  2.73123  3.46354  2.40513  3.72494  3.29354  2.67741  2.69355  4.24690  2.90347  2.73739  3.18146  2.89801  2.37887  2.77519  2.98518  4.58477  3.61503
          0.01944  4.34574  5.06808  0.61958  0.77255  0.76204  0.62870
    162   1.89788  4.86900  2.25906  2.51705  4.28258  3.21561  3.76158  3.71305  2.56951  3.12071  4.09669  3.02416  3.87170  2.90546  3.03982  2.27534  2.42451  3.33559  5.51597  4.16791    172 a . - -
          2.68618  4.42225  2.77519  2.73123  3.46354  2.40513  3.72494  3.29354  2.67741  2.69355  4.24690  2.90347  2.73739  3.18146  2.89801  2.37887  2.77519  2.98518  4.58477  3.61503
          0.01944  4.34574  5.06808  0.61958  0.77255  0.76204  0.62870
    163   2.12939  4.32827  3.59910  3.03399  3.46888  3.63186  3.91458  2.62196  2.97759  2.24912  3.44600  3.41510  4.02109  3.27453  3.31148  2.11421  2.66322  2.59299  4.92817  2.87656    173 s . - -
          2.68618  4.42225  2.77519  2.73123  3.46354  2.40513  3.72494  3.29354  2.67741  2.69355  4.24690  2.90347  2.73739  3.18146  2.89801  2.37887  2.77519  2.98518  4.58477  3.61503
          0.14684  4.34574  2.09068  0.61958  0.77255  0.76204  0.62870
    164   2.55471  4.45146  3.33606  2.83949  3.77381  2.53036  3.88258  3.20680  2.81084  2.88514  3.75220  3.24090  3.10956  3.14542  3.19116  2.10883  2.85946  2.91155  2.38603  3.88939    174 s . - -
          2.68618  4.42225  2.77519  2.73123  3.46354  2.40513  3.72494  3.29354  2.67741  2.69355  4.24690  2.90347  2.73739  3.18146  2.89801  2.37887  2.77519  2.98518  4.58477  3.61503
          0.02206  4.22096  4.94330  0.61958  0.77255  0.88465  0.53249
    165   3.15598  4.51232  4.56013  4.07851  2.07817  4.15473  3.74552  2.73835  3.92474  2.51209  3.58972  4.02654  4.48776  4.00352  4.00298  3.47251  3.38137  2.47609  1.96589  1.57649    175 y . - -
          2.68547  4.42275  2.77570  2.73173  3.46316  2.40532  3.72544  3.29404  2.67791  2.69405  4.24740  2.90397  2.73790  3.18027  2.89851  2.37831  2.77412  2.98568  4.58259  3.61291
          0.50134  0.94893  4.94330  1.81820  0.17712  0.88465  0.53249
    166   2.01763  4.29444  3.58531  3.02406  2.97217  2.31798  3.90664  2.67183  2.97020  2.53360  3.23509  3.39495  3.98645  3.26463  3.30370  2.73265  2.85063  2.45139  4.92555  3.69766    188 a x - -
          2.68618  4.42225  2.77519  2.73123  3.46354  2.40513  3.72494  3.29354  2.67741  2.69355  4.24690  2.90347  2.73739  3.18146  2.89801  2.37887  2.77519  2.98518  4.58477  3.61503
          0.02155  4.24405  4.96640  0.61958  0.77255  0.88465  0.53249
    167   2.88415  5.14403  2.23746  2.41197  4.66059  1.16774  3.95409  4.15938  2.91762  3.72542  4.57629  2.95034  3.95460  2.81976  3.42329  2.87125  3.21928  3.73534  5.89661  4.49402    189 g x - -
          2.68618  4.42225  2.77519  2.73123  3.46354  2.40513  3.72494  3.29354  2.67741  2.69355  4.24690  2.90347  2.73739  3.18146  2.89801  2.37887  2.77519  2.98518  4.58477  3.61503
          0.05196  4.24405  3.31638  0.61958  0.77255  0.88465  0.53249
    168   2.69844  4.27691  3.90055  3.34529  3.35097  3.42925  4.08659  2.56794  3.23009  1.33853  3.14770  3.64473  3.39711  3.51910  3.48989  3.02371  2.95146  2.24917  4.92047  3.71964    190 l x - -
          2.68618  4.42225  2.77519  2.73123  3.46354  2.40513  3.72494  3.29354  2.67741  2.69355  4.24690  2.90347  2.73739  3.18146  2.89801  2.37887  2.77519  2.98518  4.58477  3.61503
          0.02182  4.23176  4.95411  0.61958  0.77255  0.84918  0.55821
    169   2.64431  4.29571  3.77339  3.24955  3.52862  3.60499  4.05820  2.68115  3.09716  2.45184  3.50434  3.55225  3.63275  3.44786  3.14246  2.73693  2.92602  1.30047  5.01876  3.79923    191 v x - -
          2.68618  4.42225  2.77519  2.73123  3.46354  2.40513  3.72494  3.29354  2.67741  2.69355  4.24690  2.90347  2.73739  3.18146  2.89801  2.37887  2.77519  2.98518  4.58477  3.61503
          0.07638  4.26101  2.82305  0.61958  0.77255  0.88465  0.53249
    170   2.59728  4.64784  2.95628  2.58541  4.37583  3.24640  4.01027  3.80773  2.88110  3.44400  4.28857  3.14196  1.39927  3.21775  3.27496  2.06996  2.98328  3.37781  5.66339  4.36116    192 p x - -
          2.68648  4.42255  2.77549  2.73153  3.46384  2.40495  3.72524  3.29384  2.67668  2.69274  4.24719  2.90376  2.73762  3.18176  2.89781  2.37840  2.77536  2.98548  4.58507  3.61533
          0.85508  0.72460  2.40535  1.15660  0.37768  0.82214  0.57891
    171   2.58691  4.22280  3.83579  3.27275  1.76749  3.69862  3.93512  2.67309  3.17771  2.37703  2.94559  3.56833  4.07570  3.22011  3.43591  2.61736  2.89519  2.47906  4.69865  3.19705    197 f x - -
          2.68618  4.42225  2.77519  2.73123  3.46354  2.40513  3.72494  3.29354  2.67741  2.69355  4.24690  2.90347  2.73739  3.18146  2.89801  2.37887  2.77519  2.98518  4.58477  3.61503
          0.07070  4.24078  2.92128  0.61958  0.77255  0.90720  0.51693
    172   2.14877  4.88716  2.80802  2.45897  4.23255  3.40740  3.69012  3.66073  2.35477  3.23827  4.04124  2.97424  3.84632  2.83218  2.57853  1.83281  2.89784  3.30069  5.45062  4.10663    198 s x - -
          2.68636  4.42243  2.77538  2.73142  3.45992  2.40531  3.72513  3.29372  2.67727  2.69333  4.24708  2.90365  2.73758  3.18165  2.89789  2.37905  2.77538  2.98537  4.58495  3.61521
          0.72371  0.67750  4.93793  0.68294  0.70346  0.97367  0.47433
    173   2.62729  4.98633  3.05080  2.53518  4.35965  3.47959  3.68663  3.77544  2.30856  3.31883  4.12950  3.03262  3.90381  1.65621  2.29970  2.52575  2.82670  3.41530  5.48877  4.17723    201 q x - -
          2.68618  4.42225  2.77519  2.73123  3.46354  2.40513  3.72494  3.29354  2.67741  2.69355  4.24690  2.90347  2.73739  3.18146  2.89801  2.37887  2.77519  2.98518  4.58477  3.61503
          0.02218  4.21558  4.93793  0.61958  0.77255  0.97367  0.47433
    174   3.20812  5.24601  3.61307  2.98940  4.65142  3.78047  3.76547  4.07789  2.02486  3.50762  4.41717  3.36650  4.17806  2.57121  0.93932  3.21915  3.38766  3.77510  5.53944  4.36710    202 r x - -
          2.68618  4.42225  2.77519  2.73123  3.46354  2.40513  3.72494  3.29354  2.67741  2.69355  4.24690  2.90347  2.73739  3.18146  2.89801  2.37887  2.77519  2.98518  4.58477  3.61503
          0.06476  4.21558  3.03769  0.61958  0.77255  0.92625  0.50424
    175   2.67602  3.80012  3.89242  3.07351  3.33717  3.72030  4.05235  2.41805  3.20147  1.37343  3.31136  3.62768  4.11086  3.50004  3.45360  2.85864  2.92167  2.33869  4.87940  3.67111    203 l x - -
          2.68618  4.42225  2.77519  2.73123  3.46354  2.40513  3.72494  3.29354  2.67741  2.69355  4.24690  2.90347  2.73739  3.18146  2.89801  2.37887  2.77519  2.98518  4.58477  3.61503
          0.02258  4.19787  4.92021  0.61958  0.77255  0.98745  0.46605
    176   2.37311  4.33646  3.39075  3.21722  4.59000  1.16171  4.39623  4.07934  3.40601  3.74136  4.55697  3.39792  3.82089  3.66896  3.72223  1.63308  2.88095  3.44877  5.90064  4.68032    204 g x - -
          2.68618  4.42225  2.77519  2.73123  3.46354  2.40513  3.72494  3.29354  2.67741  2.69355  4.24690  2.90347  2.73739  3.18146  2.89801  2.37887  2.77519  2.98518  4.58477  3.61503
          0.07243  4.19787  2.90336  0.61958  0.77255  0.85881  0.55107
    177   2.61363  4.35245  3.25036  2.90104  3.07811  3.57506  3.84036  2.85501  2.85232  2.56194  1.95569  3.31073  3.31068  3.16503  3.04140  2.72449  2.84979  2.62922  4.93297  3.69048    205 m x - -
          2.68618  4.42225  2.77519  2.73123  3.46354  2.40513  3.72494  3.29354  2.67741  2.69355  4.24690  2.90347  2.73739  3.18146  2.89801  2.37887  2.77519  2.98518  4.58477  3.61503
          0.02215  4.21695  4.93929  0.61958  0.77255  0.87938  0.53622
    178   2.45599  4.34567  3.50155  2.93691  2.79539  3.60088  3.86013  2.82761  2.88538  2.37577  3.45033  3.15924  3.98344  2.43646  3.23703  2.84890  2.57861  2.16012  4.93201  3.69621    206 v x - -
          2.68625  4.42060  2.77495  2.73134  3.46372  2.40531  3.72513  3.29372  2.67719  2.69358  4.24708  2.90365  2.73758  3.18116  2.89782  2.37895  2.77538  2.98522  4.58227  3.61521
          0.91061  0.74602  2.09174  0.68275  0.70366  0.77612  0.61653
    179   2.66617  5.10926  2.31956  2.35429  4.43163  3.04694  2.72059  3.89765  2.16648  3.40175  4.16168  2.89771  3.82539  2.73057  2.44720  2.63763  2.63164  3.48901  5.55276  4.16135    209 k x - -
          2.68618  4.42225  2.77519  2.73123  3.46354  2.40513  3.72494  3.29354  2.67741  2.69355  4.24690  2.90347  2.73739  3.18146  2.89801  2.37887  2.77519  2.98518  4.58477  3.61503
          0.02136  4.25280  4.97514  0.61958  0.77255  0.96723  0.47825
    180   2.61251  3.09710  3.00504  3.08981  3.36403  3.40369  3.90424  2.71952  3.02461  2.14006  3.35144  3.44406  4.00987  3.18435  3.33144  2.78016  2.84553  2.30094  2.86710  3.61645    210 l x - -
          2.68618  4.42225  2.77519  2.73123  3.46354  2.40513  3.72494  3.29354  2.67741  2.69355  4.24690  2.90347  2.73739  3.18146  2.89801  2.37887  2.77519  2.98518  4.58477  3.61503
          0.02136  4.25280  4.97514  0.61958  0.77255  0.96723  0.47825
    181   2.62814  4.76635  2.94391  2.43314  3.07567  3.47090  3.41325  3.39504  2.35889  3.01702  3.84255  2.72415  3.86091  2.84478  2.70990  2.36163  2.85949  2.48698  5.28030  3.95978    211 k x - -
          2.68618  4.42225  2.77519  2.73123  3.46354  2.40513  3.72494  3.29354  2.67741  2.69355  4.24690  2.90347  2.73739  3.18146  2.89801  2.37887  2.77519  2.98518  4.58477  3.61503
          0.02136  4.25280  4.97514  0.61958  0.77255  0.96723  0.47825
    182   2.61436  3.41147  3.27710  2.91265  2.63768  3.23816  3.84531  2.84899  2.86937  2.16915  3.45183  2.71594  3.97004  3.04371  3.22650  2.72777  2.71118  2.62220  4.92893  3.69244    212 l x - -
          2.68618  4.42225  2.77519  2.73123  3.46354  2.40513  3.72494  3.29354  2.67741  2.69355  4.24690  2.90347  2.73739  3.18146  2.89801  2.37887  2.77519  2.98518  4.58477  3.61503
          0.02136  4.25280  4.97514  0.61958  0.77255  0.96723  0.47825
    183   2.56086  5.00361  2.82449  2.22988  4.29623  3.43099  3.62463  3.74309  2.11859  3.01850  4.06117  2.92459  2.59220  2.74351  2.59703  2.53084  2.87145  3.16727  5.46849  4.09689    213 k x - -
          2.68584  4.42002  2.77584  2.73231  3.46246  2.40613  3.72396  3.29315  2.67765  2.69360  4.24794  2.90341  2.73525  3.18194  2.89822  2.37857  2.77447  2.98606  4.58558  3.61560
          0.90088  0.72570  2.20909  2.48746  0.08678  0.96723  0.47825
    184   2.49823  4.31934  2.90870  2.21003  3.73552  2.50733  3.67504  3.52586  2.47064  3.07584  3.25322  2.89213  3.86220  2.69527  2.77987  2.59054  2.71376  3.19760  5.36226  4.02305    246 e . - -
          2.68522  4.42192  2.77572  2.73198  3.46374  2.40570  3.72232  3.29416  2.67892  2.69358  4.24753  2.90426  2.73595  3.18284  2.89752  2.37887  2.77371  2.98549  4.58374  3.61359
          0.97210  0.48568  5.04637  2.75403  0.06579  1.04873  0.43137
    185   2.17337  4.58346  3.17748  2.58913  3.13765  3.06449  3.90304  2.46425  2.84629  2.53831  3.31387  3.15308  4.04989  3.16730  3.17760  2.50028  2.57648  2.77861  5.14749  3.88872    285 a x - -
          2.68618  4.42225  2.77519  2.73123  3.46354  2.40513  3.72494  3.29354  2.67741  2.69355  4.24690  2.90347  2.73739  3.18146  2.89801  2.37887  2.77519  2.98518  4.58477  3.61503
          0.11413  4.62185  2.32251  0.61958  0.77255  1.04873  0.43137
    186   2.22245  3.65242  2.36703  2.49582  4.22288  3.18892  3.62925  3.55077  2.51992  3.13764  3.44830  2.85554  3.00701  2.87209  2.99018  2.46988  2.69998  3.30941  5.46059  4.11262    286 a x - -
          2.68618  4.42225  2.77519  2.73123  3.46354  2.40513  3.72494  3.29354  2.67741  2.69355  4.24690  2.90347  2.73739  3.18146  2.89801  2.37887  2.77519  2.98518  4.58477  3.61503
          0.01579  4.55198  5.27433  0.61958  0.77255  0.88957  0.52904
    187   2.05016  4.61887  3.30432  2.81498  2.92482  3.35933  3.53210  2.41552  2.84313  2.71901  3.45118  3.29263  3.77574  2.88344  2.74514  2.62692  2.80069  2.76371  5.18000  3.91747    287 a x - -
          2.68618  4.42225  2.77519  2.73123  3.46354  2.40513  3.72494  3.29354  2.67741  2.69355  4.24690  2.90347  2.73739  3.18146  2.89801  2.37887  2.77519  2.98518  4.58477  3.61503
          0.01406  4.66724  5.38959  0.61958  0.77255  1.04873  0.43137
    188   2.13990  4.87130  2.76795  2.49299  4.36517  3.17121  3.47361  3.54083  2.47141  2.93812  3.72552  2.82524  3.76806  2.78411  2.71666  2.23402  2.74697  2.94343  5.56400  4.19836    288 a x - -
          2.68618  4.42225  2.77519  2.73123  3.46354  2.40513  3.72494  3.29354  2.67741  2.69355  4.24690  2.90347  2.73739  3.18146  2.89801  2.37887  2.77519  2.98518  4.58477  3.61503
          0.04086  4.69125  3.47818  0.61958  0.77255  1.04873  0.43137
    189   2.45588  4.68727  3.04769  2.41019  3.97333  3.13892  3.79177  2.69290  2.45513  3.23960  3.56494  2.93056  3.56478  2.76578  2.35177  2.45956  2.82110  3.21234  4.99650  3.50029    289 r x - -
          2.68618  4.42225  2.77519  2.73123  3.46354  2.40513  3.72494  3.29354  2.67741  2.69355  4.24690  2.90347  2.73739  3.18146  2.89801  2.37887  2.77519  2.98518  4.58477  3.61503
          0.02033  4.69544  4.51101  0.61958  0.77255  0.86718  0.54496
    190   2.17450  5.26998  2.68377  2.02511  4.29315  2.95845  3.62423  3.85418  2.43866  3.22396  4.16601  2.75393  3.45285  2.45990  2.84086  2.49469  2.92122  3.42568  5.70885  4.30416    290 e x - -
          2.68618  4.42225  2.77519  2.73123  3.46354  2.40513  3.72494  3.29354  2.67741  2.69355  4.24690  2.90347  2.73739  3.18146  2.89801  2.37887  2.77519  2.98518  4.58477  3.61503
          0.05887  4.76284  3.02345  0.61958  0.77255  1.00380  0.45647
    191   2.65519  5.06728  2.60780  2.51669  4.01126  3.09173  3.64417  2.76288  2.33995  3.16041  3.37930  2.95889  3.27730  2.80364  3.00744  2.17597  2.79461  2.99119  5.55242  4.19718    291 s x - -
          2.68618  4.42225  2.77519  2.73123  3.46354  2.40513  3.72494  3.29354  2.67741  2.69355  4.24690  2.90347  2.73739  3.18146  2.89801  2.37887  2.77519  2.98518  4.58477  3.61503
          0.01290  4.75262  5.47497  0.61958  0.77255  0.91193  0.51374
    192   1.88025  4.15377  2.89480  2.57771  4.14317  3.34681  3.64748  3.73876  2.38339  2.83894  3.50373  3.06270  3.76759  2.63885  3.03222  2.43632  2.50982  3.17933  5.54948  4.20123    292 a x - -
          2.68618  4.42225  2.77519  2.73123  3.46354  2.40513  3.72494  3.29354  2.67741  2.69355  4.24690  2.90347  2.73739  3.18146  2.89801  2.37887  2.77519  2.98518  4.58477  3.61503
          0.01223  4.80612  5.52847  0.61958  0.77255  0.53813  0.87668
    193   2.57975  4.56690  3.34530  2.88515  3.35099  2.24206  3.73876  2.67841  2.91771  2.81841  3.48620  2.92567  3.52936  3.14373  3.29471  2.58239  2.64591  2.27657  4.48765  3.86169    293 g x - -
          2.68618  4.42225  2.77519  2.73123  3.46354  2.40513  3.72494  3.29354  2.67741  2.69355  4.24690  2.90347  2.73739  3.18146  2.89801  2.37887  2.77519  2.98518  4.58477  3.61503
          0.01422  4.97204  4.93444  0.61958  0.77255  0.73683  0.65129
    194   2.09852  4.84827  2.89121  2.60572  4.53732  3.14054  3.54070  3.25958  2.66019  3.27636  2.63893  2.65627  3.67388  2.95465  2.33130  2.45718  2.86729  3.44671  4.86492  4.36470    294 a x - -
          2.68618  4.42225  2.77519  2.73123  3.46354  2.40513  3.72494  3.29354  2.67741  2.69355  4.24690  2.90347  2.73739  3.18146  2.89801  2.37887  2.77519  2.98518  4.58477  3.61503
          0.02298  5.10008  4.09696  0.61958  0.77255  0.73942  0.64892
    195   2.78785  5.28688  3.00504  2.40195  4.16399  2.41684  3.94826  3.77745  2.55957  3.30308  2.29138  3.12445  3.11439  2.85063  3.06078  2.36824  2.43643  3.47968  4.71168  4.06233    295 m x - -
          2.68618  4.42225  2.77519  2.73123  3.46354  2.40513  3.72494  3.29354  2.67741  2.69355  4.24690  2.90347  2.73739  3.18146  2.89801  2.37887  2.77519  2.98518  4.58477  3.61503
          0.00856  5.16077  5.88312  0.61958  0.77255  0.71361  0.67310
    196   2.67209  4.94384  3.01471  2.54997  4.71925  3.28080  3.51711  3.40074  2.57591  3.43989  2.92564  3.01835  2.83904  2.86364  1.89902  2.54288  2.53436  3.35513  4.97206  4.47767    296 r x - -
          2.68618  4.42225  2.77519  2.73123  3.46354  2.40513  3.72494  3.29354  2.67741  2.69355  4.24690  2.90347  2.73739  3.18146  2.89801  2.37887  2.77519  2.98518  4.58477  3.61503
          0.00779  5.25418  5.97652  0.61958  0.77255  0.74831  0.64087
    197   2.97601  5.01598  3.77022  3.30735  3.57963  3.67492  3.89926  3.32789  3.20017  2.90305  1.31439  3.52284  3.78133  2.38108  3.28677  3.06351  2.57777  2.56840  5.58337  3.73452    297 m x - -
          2.68618  4.42225  2.77519  2.73123  3.46354  2.40513  3.72494  3.29354  2.67741  2.69355  4.24690  2.90347  2.73739  3.18146  2.89801  2.37887  2.77519  2.98518  4.58477  3.61503
          0.02941  5.57344  3.68157  0.61958  0.77255  0.74831  0.64087
    198   2.53619  5.28129  2.91822  1.80674  4.41739  3.91625  3.41500  4.29387  2.29177  3.78901  4.45139  3.04306  3.98850  2.37019  2.19734  2.89771  2.43599  3.62349  3.88807  3.77054    298 e x - -
          2.68618  4.42225  2.77519  2.73123  3.46354  2.40513  3.72494  3.29354  2.67741  2.69355  4.24690  2.90347  2.73739  3.18146  2.89801  2.37887  2.77519  2.98518  4.58477  3.61503
          0.01027  5.55215  5.06071  0.61958  0.77255  0.83431  0.56947
    199   3.17805  4.37556  5.21672  4.60192  3.60521  4.42127  4.75594  2.02765  4.38692  0.84325  3.18356  4.32693  4.65673  4.51560  4.39352  3.73355  3.30151  2.03281  4.72603  3.90717    299 l x - -
          2.68618  4.42225  2.77519  2.73123  3.46354  2.40513  3.72494  3.29354  2.67741  2.69355  4.24690  2.90347  2.73739  3.18146  2.89801  2.37887  2.77519  2.98518  4.58477  3.61503
          0.00579  5.55112  6.27347  0.61958  0.77255  0.67581  0.71079
    200   3.16292  3.88999  5.17848  4.06301  2.14582  4.01073  3.20965  2.45005  4.35394  2.04808  3.58424  4.55772  4.76594  4.48880  4.11771  3.71252  3.46724  2.77072  2.73554  1.37255    300 y x - -
          2.68618  4.42225  2.77519  2.73123  3.46354  2.40513  3.72494  3.29354  2.67741  2.69355  4.24690  2.90347  2.73739  3.18146  2.89801  2.37887  2.77519  2.98518  4.58477  3.61503
          0.00565  5.57471  6.29705  0.61958  0.77255  0.76496  0.62615
    201   0.90186  3.97958  4.18170  3.61605  3.88294  2.78884  4.49888  3.39120  3.56348  3.03548  4.03771  3.99256  4.59192  3.78386  3.24543  2.62814  2.83993  2.60596  5.51879  4.29237    301 a x - -
          2.68612  4.42225  2.77520  2.73123  3.46354  2.40513  3.72495  3.29354  2.67741  2.69355  4.24690  2.90347  2.73740  3.18147  2.89801  2.37887  2.77520  2.98519  4.58477  3.61503
          0.01122  4.67591  6.29705  0.51908  0.90403  0.76496  0.62615
    202   1.72138  2.76186  4.55814  4.24543  1.66734  4.17634  4.47393  3.04868  3.99239  2.66306  3.68869  4.39233  3.74765  4.29639  3.72026  2.60345  2.22578  2.83156  4.06159  3.68330    303 f x - -
          2.68618  4.42225  2.77519  2.73123  3.46354  2.40513  3.72494  3.29354  2.67741  2.69355  4.24690  2.90347  2.73739  3.18146  2.89801  2.37887  2.77519  2.98518  4.58477  3.61503
          0.01324  5.57838  4.66989  0.61958  0.77255  0.76496  0.62615
    203   3.51953  5.45602  4.71299  4.71459  5.68142  0.19211  4.91415  5.56290  4.89039  4.71338  6.02959  4.70873  5.01190  5.18405  5.07372  3.56579  4.08371  4.35785  7.09246  5.75230    304 G x - -
          2.68618  4.42225  2.77519  2.73123  3.46354  2.40513  3.72494  3.29354  2.67741  2.69355  4.24690  2.90347  2.73739  3.18146  2.89801  2.37887  2.77519  2.98518  4.58477  3.61503
          0.00970  5.57081  5.14219  0.61958  0.77255  0.77941  0.61374
    204   3.08455  2.84404  4.41168  4.26186  1.37488  4.10375  3.55162  3.06541  4.11333  1.71176  3.77528  3.79223  4.21646  4.10981  3.97065  2.41925  3.39702  2.59036  5.27436  3.50120    305 f x - -
          2.68610  4.42255  2.77470  2.73121  3.46384  2.40539  3.72403  3.29384  2.67723  2.69376  4.24719  2.90363  2.73686  3.18176  2.89827  2.37880  2.77499  2.98544  4.58507  3.61524
          0.17733  1.82855  6.29088  0.92612  0.50433  0.76966  0.62207
    205   3.56081  6.10530  2.49638  2.99563  4.87139  3.02828  3.32850  4.92828  3.31527  4.40686  5.18227  0.64569  3.49799  3.37567  3.85025  3.41667  3.81427  4.48980  6.54834  5.09534    312 N x - -
          2.68618  4.42225  2.77519  2.73123  3.46354  2.40513  3.72494  3.29354  2.67741  2.69355  4.24690  2.90347  2.73739  3.18146  2.89801  2.37887  2.77519  2.98518  4.58477  3.61503
          0.17434  5.57253  1.85667  0.61958  0.77255  0.78691  0.60743
    206   0.94581  4.46064  4.44538  3.86451  3.74804  3.08495  4.33967  2.78040  3.76528  2.29782  3.46996  4.02030  4.41941  3.84972  3.98976  2.82300  3.28063  2.54175  5.24632  4.04781    313 a x - -
          2.68618  4.42225  2.77519  2.73123  3.46354  2.40513  3.72494  3.29354  2.67741  2.69355  4.24690  2.90347  2.73739  3.18146  2.89801  2.37887  2.77519  2.98518  4.58477  3.61503
          0.00670  5.40488  6.12723  0.61958  0.77255  1.23857  0.34221
    207   3.35755  4.24149  4.92950  4.36117  1.63348  4.45460  2.01276  3.23173  4.20818  2.95175  3.72833  4.02202  4.81525  4.13198  4.08249  3.60169  3.58822  2.98380  1.38111  3.12580    314 w x - -
          2.68618  4.42225  2.77519  2.73123  3.46354  2.40513  3.72494  3.29354  2.67741  2.69355  4.24690  2.90347  2.73739  3.18146  2.89801  2.37887  2.77519  2.98518  4.58477  3.61503
          0.00666  5.41057  6.13291  0.61958  0.77255  1.23857  0.34221
    208   2.88087  4.40797  3.17502  2.66130  4.59288  1.78544  3.13039  4.38719  2.51576  3.73319  4.43985  2.12859  4.23788  2.65952  2.51959  2.23090  3.29982  3.84311  5.59471  4.12266    315 g x - -
          2.68618  4.42225  2.77519  2.73123  3.46354  2.40513  3.72494  3.29354  2.67741  2.69355  4.24690  2.90347  2.73739  3.18146  2.89801  2.37887  2.77519  2.98518  4.58477  3.61503
          0.01757  5.41410  4.34582  0.61958  0.77255  1.23857  0.34221
    209   3.16512  5.45126  3.59543  3.06083  4.74185  4.02364  4.11813  4.04525  2.89834  3.56505  4.55273  3.39121  4.19196  0.65860  3.21811  3.14560  3.37590  3.62528  5.93967  4.42517    316 Q x - -
          2.68618  4.42225  2.77519  2.73123  3.46354  2.40513  3.72494  3.29354  2.67741  2.69355  4.24690  2.90347  2.73739  3.18146  2.89801  2.37887  2.77519  2.98518  4.58477  3.61503
          0.03038  5.40324  3.67230  0.61958  0.77255  1.26003  0.33358
    210   3.04805  4.54654  5.01414  4.40835  3.54520  4.32088  4.65340  2.55598  4.21820  0.76287  3.58717  4.30026  4.68285  4.36979  4.26623  3.31841  2.49421  2.41360  5.17623  3.83122    317 l x - -
          2.68618  4.42225  2.77519  2.73123  3.46354  2.40513  3.72494  3.29354  2.67741  2.69355  4.24690  2.90347  2.73739  3.18146  2.89801  2.37887  2.77519  2.98518  4.58477  3.61503
          0.00685  5.38240  6.10475  0.61958  0.77255  1.27998  0.32579
    211   2.70495  4.01497  2.46462  2.34012  4.69779  3.20678  3.42158  3.77151  2.62193  2.67449  3.86396  2.54628  3.65516  2.34393  2.68029  2.32018  2.89255  3.74263  5.43333  4.17451    318 s x - -
          2.68618  4.42225  2.77519  2.73123  3.46354  2.40513  3.72494  3.29354  2.67741  2.69355  4.24690  2.90347  2.73739  3.18146  2.89801  2.37887  2.77519  2.98518  4.58477  3.61503
          0.01109  5.38605  5.04365  0.61958  0.77255  1.27162  0.32903
    212   2.88237  5.39964  2.53545  2.64157  1.69595  3.34143  3.62421  3.75722  2.69974  3.23815  4.22440  3.03772  2.24430  2.99866  3.19138  2.76404  3.03282  3.62408  5.25558  4.50452    319 f x - -
          2.68618  4.42225  2.77519  2.73123  3.46354  2.40513  3.72494  3.29354  2.67741  2.69355  4.24690  2.90347  2.73739  3.18146  2.89801  2.37887  2.77519  2.98518  4.58477  3.61503
          0.02022  5.38572  4.17138  0.61958  0.77255  1.17024  0.37149
    213   2.63674  5.13522  2.09266  2.15542  4.35084  2.18964  3.58054  4.18391  2.68351  3.43838  4.60319  2.62570  3.62339  2.84055  2.97847  2.30481  3.02535  3.62077  5.15204  4.15516    320 d x - -
          2.68618  4.42225  2.77519  2.73123  3.46354  2.40513  3.72494  3.29354  2.67741  2.69355  4.24690  2.90347  2.73739  3.18146  2.89801  2.37887  2.77519  2.98518  4.58477  3.61503
          0.01077  5.39274  5.08852  0.61958  0.77255  1.20099  0.35796
    214   2.74440  4.44358  2.29294  2.30984  4.91670  3.40749  3.60539  4.02342  2.59031  3.47714  4.49100  2.79247  2.72169  2.46030  2.76736  2.31721  2.28749  3.40562  6.00532  4.59475    321 t x - -
          2.68618  4.42225  2.77519  2.73123  3.46354  2.40513  3.72494  3.29354  2.67741  2.69355  4.24690  2.90347  2.73739  3.18146  2.89801  2.37887  2.77519  2.98518  4.58477  3.61503
          0.14575  5.40418  2.03159  0.61958  0.77255  1.20769  0.35509
    215   2.47826  4.97038  2.46218  2.33578  4.61826  3.16987  3.85338  3.84822  2.25689  3.04783  4.54738  2.56126  2.97749  2.42537  2.96196  2.26564  2.90297  3.76556  5.45012  4.15505    322 k x - -
          2.68618  4.42225  2.77519  2.73123  3.46354  2.40513  3.72494  3.29354  2.67741  2.69355  4.24690  2.90347  2.73739  3.18146  2.89801  2.37887  2.77519  2.98518  4.58477  3.61503
          0.05764  5.27649  2.97784  0.61958  0.77255  1.35822  0.29722
    216   2.42064  5.47195  2.59944  2.26389  4.09429  3.51907  3.55701  3.67600  2.39455  3.38166  4.34596  2.89499  2.70605  2.73670  2.65180  2.30135  2.95965  2.91552  4.58018  4.10032    323 e x - -
          2.68618  4.42225  2.77519  2.73123  3.46354  2.40513  3.72494  3.29354  2.67741  2.69355  4.24690  2.90347  2.73739  3.18146  2.89801  2.37887  2.77519  2.98518  4.58477  3.61503
          0.09113  5.24844  2.50297  0.61958  0.77255  1.03414  0.43933
    217   2.62611  5.50073  2.56960  2.28966  4.43754  3.11292  3.59798  3.63973  2.41991  2.90266  4.35824  2.76947  3.04454  2.89149  2.59238  2.36191  2.35035  3.47436  5.93602  4.18002    324 e x - -
          2.68601  4.42250  2.77535  2.73084  3.46363  2.40530  3.72433  3.29274  2.67748  2.69362  4.24712  2.90355  2.73773  3.18139  2.89817  2.37893  2.77501  2.98511  4.58522  3.61529
          1.24398  0.77864  1.37542  0.60948  0.78445  0.42513  1.06041
    218   2.65700  5.01809  2.68565  2.51028  4.63967  3.32609  3.71633  3.69253  2.58377  3.28396  4.54977  2.97313  2.29668  2.84019  2.61652  2.34941  2.12591  3.25870  5.13106  4.33267    327 t x - -
          2.68629  4.42285  2.77359  2.73016  3.46389  2.40558  3.72535  3.29384  2.67764  2.69357  4.24749  2.90384  2.73732  3.18154  2.89811  2.37918  2.77473  2.98551  4.58455  3.61563
          0.91742  0.51398  6.05789  0.56132  0.84503  0.35628  1.20490
    219   2.59306  5.40192  2.65306  2.28581  4.04050  3.35945  3.01162  3.69011  2.46453  2.54424  4.02586  3.09117  3.49019  2.70652  2.55356  2.37700  2.64232  3.23150  6.10065  4.24472    330 e . - -
          2.68618  4.42225  2.77519  2.73123  3.46354  2.40513  3.72494  3.29354  2.67741  2.69355  4.24690  2.90347  2.73739  3.18146  2.89801  2.37887  2.77519  2.98518  4.58477  3.61503
          0.02197  5.59838  4.01568  0.61958  0.77255  0.79293  0.60242
    220   2.53982  4.57748  2.75820  2.40555  4.34552  3.36800  3.74242  3.70228  2.27765  2.98150  4.11880  3.32277  2.45272  2.60282  2.78305  2.23883  2.57835  3.43073  4.77283  4.54722    331 s . - -
          2.68618  4.42225  2.77519  2.73123  3.46354  2.40513  3.72494  3.29354  2.67741  2.69355  4.24690  2.90347  2.73739  3.18146  2.89801  2.37887  2.77519  2.98518  4.58477  3.61503
          0.01087  5.58201  4.95525  0.61958  0.77255  0.85237  0.55583
    221   2.54156  4.65107  2.97930  2.14004  3.63872  3.46235  3.78208  3.16412  2.51196  3.28225  4.66736  2.90379  2.50921  2.85034  3.01549  2.13809  2.61064  3.28452  5.16356  4.20193    332 s . - -
          2.68618  4.42225  2.77519  2.73123  3.46354  2.40513  3.72494  3.29354  2.67741  2.69355  4.24690  2.90347  2.73739  3.18146  2.89801  2.37887  2.77519  2.98518  4.58477  3.61503
          0.06888  5.57678  2.76819  0.61958  0.77255  0.87046  0.54259
    222   2.84479  4.38202  2.48569  2.09892  2.70269  3.68347  3.78641  3.51829  2.61203  3.39041  4.63862  3.16426  2.39885  3.03533  2.80667  2.27965  2.51988  3.65571  6.03622  4.63531    333 e . - -
          2.68618  4.42225  2.77519  2.73123  3.46354  2.40513  3.72494  3.29354  2.67741  2.69355  4.24690  2.90347  2.73739  3.18146  2.89801  2.37887  2.77519  2.98518  4.58477  3.61503
          0.02376  5.51391  3.93992  0.61958  0.77255  1.05961  0.42555
    223   2.60326  4.30037  2.33753  2.61227  3.34648  3.53201  3.55173  3.27201  2.64208  2.76393  4.42813  2.69486  2.40388  2.54273  3.07348  2.79743  2.82604  3.05344  5.74061  4.44252    334 d . - -
          2.68618  4.42225  2.77519  2.73123  3.46354  2.40513  3.72494  3.29354  2.67741  2.69355  4.24690  2.90347  2.73739  3.18146  2.89801  2.37887  2.77519  2.98518  4.58477  3.61503
          0.18034  5.49626  1.82689  0.61958  0.77255  1.10502  0.40228
    224   2.83833  5.43413  1.89917  2.49998  3.88034  3.30744  3.30842  2.98604  2.60789  2.98026  4.48559  3.24982  2.80727  2.95731  2.96953  2.78879  2.36903  3.42617  5.89168  3.42650    335 d . - -
          2.68618  4.42225  2.77519  2.73123  3.46354  2.40513  3.72494  3.29354  2.67741  2.69355  4.24690  2.90347  2.73739  3.18146  2.89801  2.37887  2.77519  2.98518  4.58477  3.61503
          0.21905  5.32319  1.65109  0.61958  0.77255  1.43881  0.27077
    225   2.62793  3.22514  2.35630  2.67887  3.64125  3.62002  3.77650  2.85567  2.66653  2.34783  3.96721  3.11900  3.19286  3.06464  2.99932  2.71246  2.58061  2.81217  4.95281  4.12234    336 l . - -
          2.68618  4.42225  2.77519  2.73123  3.46354  2.40513  3.72494  3.29354  2.67741  2.69355  4.24690  2.90347  2.73739  3.18146  2.89801  2.37887  2.77519  2.98518  4.58477  3.61503
          0.02333  5.11312  4.07212  0.61958  0.77255  1.68925  0.20415
    226   2.81748  5.22048  2.82081  2.36389  2.26687  3.41466  3.49615  3.12533  2.55440  2.80082  4.28259  2.92028  3.41237  2.82635  2.61135  2.77870  2.71468  3.26508  5.08201  3.65472    337 f . - -
          2.68637  4.42350  2.77475  2.73006  3.45853  2.40598  3.72488  3.29322  2.67826  2.69347  4.24863  2.90390  2.73804  3.18171  2.89787  2.37885  2.77470  2.98513  4.58607  3.61668
          1.19104  0.37797  4.52432  1.88980  0.16382  0.27100  1.43807
    227   2.52131  5.22243  3.24582  2.67085  4.95438  3.78054  3.94292  2.91917  2.21954  3.50277  4.67276  3.22636  1.90635  2.93663  2.79086  2.44373  2.10361  3.78084  6.07095  4.01351    386 p x - -
          2.68625  4.42164  2.77511  2.73138  3.46355  2.40524  3.72486  3.29360  2.67758  2.69364  4.24707  2.90342  2.73757  3.18128  2.89736  2.37902  2.77486  2.98526  4.58495  3.61506
          0.50596  1.40692  1.88270  0.06648  2.74384  0.85126  0.55665
    228   2.80888  2.69773  3.12786  2.89931  2.89748  3.83820  3.93185  2.27285  1.94897  3.15682  4.26368  3.28683  3.86640  2.70121  3.10512  2.69969  2.89158  2.71042  5.70727  4.39572    388 k x - -
          2.68618  4.42225  2.77519  2.73123  3.46354  2.40513  3.72494  3.29354  2.67741  2.69355  4.24690  2.90347  2.73739  3.18146  2.89801  2.37887  2.77519  2.98518  4.58477  3.61503
          0.46115  5.41940  1.00782  0.61958  0.77255  0.49290  0.94380
    229   2.73146  4.30267  4.04768  3.67405  3.25193  3.76373  4.44823  1.73182  3.75102  2.06270  3.56659  3.97532  4.24469  3.88388  3.61808  3.04618  3.02206  1.42452  5.06536  3.67307    389 v . - -
          2.68609  4.42233  2.77526  2.73078  3.46356  2.40525  3.72349  3.29342  2.67763  2.69369  4.24625  2.90367  2.73755  3.18147  2.89822  2.37882  2.77523  2.98521  4.58501  3.61528
          0.35412  1.23011  5.12377  0.53736  0.87777  0.76219  0.62857
    230   2.35338  5.36059  3.04338  2.67490  4.15353  2.72330  3.15090  3.76111  2.53989  1.48839  4.42378  3.39750  3.56888  2.91689  3.33819  2.87217  2.78182  3.44509  5.84557  4.19403    393 l x - -
          2.68618  4.42225  2.77519  2.73123  3.46354  2.40513  3.72494  3.29354  2.67741  2.69355  4.24690  2.90347  2.73739  3.18146  2.89801  2.37887  2.77519  2.98518  4.58477  3.61503
          0.02871  5.40973  3.73678  0.61958  0.77255  0.98655  0.46659
    231   2.21033  3.40034  2.44556  2.10498  4.91860  2.64029  3.63706  3.81672  2.61764  3.23234  4.62128  3.17024  3.90919  2.87714  2.88542  2.22401  2.59021  3.52628  6.01521  4.60767    394 e x - -
          2.68618  4.42225  2.77519  2.73123  3.46354  2.40513  3.72494  3.29354  2.67741  2.69355  4.24690  2.90347  2.73739  3.18146  2.89801  2.37887  2.77519  2.98518  4.58477  3.61503
          0.00647  5.43954  6.16188  0.61958  0.77255  1.21552  0.35177
    232   1.90252  5.38628  2.02563  2.39156  4.93333  2.22174  3.89042  4.33310  2.67966  3.63323  4.39625  3.08334  3.91827  2.89479  2.74756  2.60094  2.76248  3.50102  6.02418  4.48274    395 a x - -
          2.68622  4.42229  2.77521  2.73127  3.46317  2.40514  3.72498  3.29358  2.67745  2.69333  4.24694  2.90351  2.73744  3.18150  2.89805  2.37891  2.77516  2.98518  4.58481  3.61507
          0.05243  3.23799  4.43665  0.61311  0.78015  1.22845  0.34637
    233   2.53098  5.59074  2.33463  2.25741  4.61074  3.01905  2.94005  4.18933  2.32747  2.99766  4.63129  2.77618  3.71051  2.66469  2.95580  2.34812  2.45243  3.54619  6.02317  4.61196    398 e x - -
          2.68618  4.42225  2.77519  2.73123  3.46354  2.40513  3.72494  3.29354  2.67741  2.69355  4.24690  2.90347  2.73739  3.18146  2.89801  2.37887  2.77519  2.98518  4.58477  3.61503
          0.00650  5.43512  6.15747  0.61958  0.77255  1.12495  0.39255
    234   2.36359  4.53726  2.19050  2.58121  4.37141  3.35504  3.52693  4.18484  2.34058  3.56837  4.53608  3.09210  4.16162  2.73211  2.91953  1.74625  2.68183  3.19599  6.02489  4.26276    399 s x - -
          2.68618  4.42225  2.77519  2.73123  3.46354  2.40513  3.72494  3.29354  2.67741  2.69355  4.24690  2.90347  2.73739  3.18146  2.89801  2.37887  2.77519  2.98518  4.58477  3.61503
          0.00885  5.45538  5.39446  0.61958  0.77255  0.58770  0.81104
    235   2.54554  4.40614  3.83575  4.27650  3.41128  3.98230  4.34125  1.24784  3.31211  2.31116  3.11954  4.16639  4.38230  3.81298  3.93586  3.14490  3.22385  1.85505  5.27444  3.56541    400 i x - -
          2.68618  4.42225  2.77519  2.73123  3.46354  2.40513  3.72494  3.29354  2.67741  2.69355  4.24690  2.90347  2.73739  3.18146  2.89801  2.37887  2.77519  2.98518  4.58477  3.61503
          0.01572  5.57215  4.43994  0.61958  0.77255  0.82752  0.57471
    236   3.02652  5.23781  2.67743  1.99257  5.01220  2.52628  3.98548  3.83711  1.98705  3.85249  4.61414  3.22603  3.80779  2.95530  1.92920  2.42285  3.01592  3.27617  6.09909  4.68787    401 r x - -
          2.68618  4.42225  2.77519  2.73123  3.46354  2.40513  3.72494  3.29354  2.67741  2.69355  4.24690  2.90347  2.73739  3.18146  2.89801  2.37887  2.77519  2.98518  4.58477  3.61503
          0.00564  5.57565  6.29800  0.61958  0.77255  0.78652  0.60775
    237   3.07816  5.00426  3.37752  3.26160  3.84089  3.66683  4.14937  1.85859  2.48710  2.57341  3.96915  3.74454  3.67952  3.58971  2.60631  3.14032  3.30534  1.47712  5.57525  4.17077    402 v x - -
          2.68618  4.42225  2.77519  2.73123  3.46354  2.40513  3.72494  3.29354  2.67741  2.69355  4.24690  2.90347  2.73739  3.18146  2.89801  2.37887  2.77519  2.98518  4.58477  3.61503
          0.00555  5.59211  6.31446  0.61958  0.77255  0.69845  0.68788
    238   3.00310  4.66029  4.49395  4.07096  2.99079  4.40569  3.78119  2.36115  3.76890  1.20758  3.66575  4.35273  2.31651  4.19118  4.02087  3.48875  3.48869  2.07132  3.32510  4.02303    403 l x - -
          2.68618  4.42225  2.77519  2.73123  3.46354  2.40513  3.72494  3.29354  2.67741  2.69355  4.24690  2.90347  2.73739  3.18146  2.89801  2.37887  2.77519  2.98518  4.58477  3.61503
          0.01365  5.61460  4.61410  0.61958  0.77255  0.76122  0.62941
    239   2.39546  4.15601  4.31674  3.39105  2.04998  3.73420  3.56029  3.03009  3.73535  2.72725  3.66572  4.27324  4.69959  3.43310  2.85085  3.33789  3.39995  2.07328  1.99789  2.83764    404 w x - -
          2.68618  4.42225  2.77519  2.73123  3.46354  2.40513  3.72494  3.29354  2.67741  2.69355  4.24690  2.90347  2.73739  3.18146  2.89801  2.37887  2.77519  2.98518  4.58477  3.61503
          0.00962  5.60887  5.13195  0.61958  0.77255  0.73679  0.65133
    240   1.32452  4.18381  4.38577  3.44582  3.86338  3.95831  4.55825  2.96402  3.69456  2.54976  3.87078  4.00685  3.44908  4.00184  3.57237  1.99531  2.42917  2.26987  5.07623  3.98865    405 a x - -
          2.68618  4.42225  2.77519  2.73123  3.46354  2.40513  3.72494  3.29354  2.67741  2.69355  4.24690  2.90347  2.73739  3.18146  2.89801  2.37887  2.77519  2.98518  4.58477  3.61503
          0.00843  5.61293  5.35157  0.61958  0.77255  0.78806  0.60647
    241   2.50441  3.42552  3.34228  2.87669  3.36664  2.19762  3.88395  4.30867  2.84033  3.61941  4.61571  3.02541  4.36728  2.98944  2.42107  1.55321  2.76308  3.87160  6.02541  3.85841    406 s x - -
          2.68618  4.42225  2.77519  2.73123  3.46354  2.40513  3.72494  3.29354  2.67741  2.69355  4.24690  2.90347  2.73739  3.18146  2.89801  2.37887  2.77519  2.98518  4.58477  3.61503
          0.03401  5.60995  3.51414  0.61958  0.77255  0.79941  0.59710
    242   2.95806  4.68367  3.70207  3.97875  3.42093  4.34651  4.42012  2.62541  3.85291  1.70122  3.51780  3.96454  3.86974  3.99858  4.11700  3.52387  2.90564  2.61988  1.25834  4.10918    407 w x - -
          2.68618  4.42225  2.77519  2.73123  3.46354  2.40513  3.72494  3.29354  2.67741  2.69355  4.24690  2.90347  2.73739  3.18146  2.89801  2.37887  2.77519  2.98518  4.58477  3.61503
          0.09807  5.58156  2.41185  0.61958  0.77255  0.77663  0.61610
    243   2.63037  2.18558  3.24989  2.35609  4.59717  3.58699  3.38464  3.80629  2.89562  3.50389  4.41277  3.04628  4.32156  3.14812  3.30444  1.45310  2.83992  3.68916  5.92807  3.49927    408 s x - -
          2.68618  4.42225  2.77519  2.73123  3.46354  2.40513  3.72494  3.29354  2.67741  2.69355  4.24690  2.90347  2.73739  3.18146  2.89801  2.37887  2.77519  2.98518  4.58477  3.61503
          0.01135  5.50709  4.92930  0.61958  0.77255  0.98779  0.46585
    244   2.92733  4.15844  1.95292  2.57898  4.20450  3.53268  3.80406  4.38049  2.84086  3.33519  4.63140  2.64302  4.30102  2.25519  3.19601  2.48433  2.46345  3.62569  5.67737  2.28884    409 d x - -
          2.68618  4.42225  2.77519  2.73123  3.46354  2.40513  3.72494  3.29354  2.67741  2.69355  4.24690  2.90347  2.73739  3.18146  2.89801  2.37887  2.77519  2.98518  4.58477  3.61503
          0.00725  5.51954  5.73947  0.61958  0.77255  1.08297  0.41338
    245   2.17701  4.10418  4.56253  4.26874  3.52805  4.24988  4.64599  2.51332  4.11346  2.36899  3.65893  3.80630  4.69528  4.22477  4.22416  3.36783  1.03045  2.29085  5.23896  4.05498    410 t x - -
          2.68618  4.42225  2.77519  2.73123  3.46354  2.40513  3.72494  3.29354  2.67741  2.69355  4.24690  2.90347  2.73739  3.18146  2.89801  2.37887  2.77519  2.98518  4.58477  3.61503
          0.03818  5.51827  3.39788  0.61958  0.77255  1.08628  0.41169
    246   2.79580  3.65901  5.11290  3.81718  3.11071  4.34602  4.48065  1.65752  4.21408  1.65601  3.60940  3.75023  4.31876  4.01322  4.23417  3.54936  3.06132  1.51860  4.73991  3.90061    411 v x - -
          2.68618  4.42225  2.77519  2.73123  3.46354  2.40513  3.72494  3.29354  2.67741  2.69355  4.24690  2.90347  2.73739  3.18146  2.89801  2.37887  2.77519  2.98518  4.58477  3.61503
          0.18006  5.48919  1.82852  0.61958  0.77255  1.15229  0.37967
    247   2.72009  3.78569  4.54206  4.41625  2.37844  3.09976  3.85796  1.79791  4.01490  1.96340  3.46560  4.40520  4.42718  4.33690  4.21570  3.44100  3.31053  1.75381  4.00119  2.77133    412 v x - -
          2.68618  4.42225  2.77519  2.73123  3.46354  2.40513  3.72494  3.29354  2.67741  2.69355  4.24690  2.90347  2.73739  3.18146  2.89801  2.37887  2.77519  2.98518  4.58477  3.61503
          0.02510  5.31846  3.91772  0.61958  0.77255  1.14892  0.38123
    248   1.80244  5.31709  3.36276  2.39776  4.57451  3.40387  3.74723  3.30797  2.69056  2.61757  4.18458  3.28584  4.25769  2.74324  2.57408  2.44580  2.94703  2.55183  5.80613  3.42328    413 a x - -
          2.68618  4.42225  2.77519  2.73123  3.46354  2.40513  3.72494  3.29354  2.67741  2.69355  4.24690  2.90347  2.73739  3.18146  2.89801  2.37887  2.77519  2.98518  4.58477  3.61503
          0.21828  5.36158  1.65335  0.61958  0.77255  1.41127  0.27949
    249   2.68059  3.41671  3.16783  2.43222  4.28974  3.68124  2.62891  3.57740  2.63215  3.38751  4.31925  2.85622  4.14540  2.70844  2.77258  2.49190  2.08835  3.22670  5.01465  2.89584    414 t x - -
          2.68618  4.42225  2.77519  2.73123  3.46354  2.40513  3.72494  3.29354  2.67741  2.69355  4.24690  2.90347  2.73739  3.18146  2.89801  2.37887  2.77519  2.98518  4.58477  3.61503
          0.06572  5.15193  2.85051  0.61958  0.77255  1.44901  0.26762
    250   2.62521  5.10173  2.43951  2.52719  4.18895  3.32567  3.43337  3.35373  2.53521  3.14352  4.45312  2.94951  3.86168  2.67520  2.34136  2.23270  2.25873  3.42838  5.85099  4.10343    415 s x - -
          2.68618  4.42225  2.77519  2.73123  3.46354  2.40513  3.72494  3.29354  2.67741  2.69355  4.24690  2.90347  2.73739  3.18146  2.89801  2.37887  2.77519  2.98518  4.58477  3.61503
          0.15085  5.14473  2.00844  0.61958  0.77255  1.08380  0.41295
    251   2.79803  5.17422  1.91067  2.59742  4.78123  2.49042  3.72256  3.46815  2.33633  3.59670  4.48554  2.73474  3.81996  2.90910  2.70942  2.21938  2.71851  3.49482  5.37441  4.47316    416 d . - -
          2.68709  4.42271  2.77362  2.73045  3.46454  2.40266  3.72459  3.29447  2.67800  2.69438  4.24803  2.90335  2.73795  3.18231  2.89828  2.37888  2.77536  2.98533  4.58590  3.61588
          0.79643  0.64942  3.62239  1.46704  0.26215  1.09863  0.40546
    252   2.20730  5.49005  2.60977  2.41353  4.59063  2.04745  3.48182  4.18903  2.64817  2.93769  4.53300  2.90868  2.96018  2.91396  3.07210  2.64336  2.47362  3.70013  5.92796  4.30816    433 g x - -
          2.68618  4.42225  2.77519  2.73123  3.46354  2.40513  3.72494  3.29354  2.67741  2.69355  4.24690  2.90347  2.73739  3.18146  2.89801  2.37887  2.77519  2.98518  4.58477  3.61503
          0.09400  5.27689  2.46969  0.61958  0.77255  1.53374  0.24300
    253   2.80385  4.16433  3.19569  2.23758  3.89295  2.61440  3.74509  4.01446  2.42835  3.38054  3.25788  2.95783  3.87177  2.55078  2.11434  2.44755  2.88103  3.34065  4.86163  3.77037    434 r x - -
          2.68618  4.42225  2.77519  2.73123  3.46354  2.40513  3.72494  3.29354  2.67741  2.69355  4.24690  2.90347  2.73739  3.18146  2.89801  2.37887  2.77519  2.98518  4.58477  3.61503
          0.07328  5.19119  2.73185  0.61958  0.77255  1.37374  0.29190
    254   2.52420  4.44454  4.57856  3.86485  3.39073  3.21438  4.42945  2.11796  3.73486  1.36374  3.33880  4.14521  2.99178  3.78855  3.66864  2.80577  3.13371  2.31451  5.05897  3.42903    435 l x - -
          2.68618  4.42225  2.77519  2.73123  3.46354  2.40513  3.72494  3.29354  2.67741  2.69355  4.24690  2.90347  2.73739  3.18146  2.89801  2.37887  2.77519  2.98518  4.58477  3.61503
          0.01146  5.18267  5.15328  0.61958  0.77255  1.09192  0.40883
    255   2.85342  4.00306  3.48967  2.41261  3.46861  3.94363  3.35386  3.09442  2.71409  2.46466  3.63175  3.57096  4.01084  2.92975  2.02893  2.93079  3.19548  2.67181  2.67418  3.44470    436 r x - -
          2.68630  4.42284  2.77523  2.73115  3.46402  2.40565  3.72459  3.29249  2.67776  2.69309  4.24749  2.90345  2.73788  3.18133  2.89800  2.37940  2.77522  2.98508  4.58536  3.61105
          0.38658  1.34376  2.81735  1.36068  0.29637  1.49467  0.25402
    256   2.75942  3.91689  3.98077  3.58581  3.23961  1.60605  3.90064  2.34932  3.63331  2.09429  3.67226  3.60149  4.46859  3.72538  3.38203  2.66825  3.09282  2.37814  4.82607  3.59207    445 g x - -
          2.68618  4.42225  2.77519  2.73123  3.46354  2.40513  3.72494  3.29354  2.67741  2.69355  4.24690  2.90347  2.73739  3.18146  2.89801  2.37887  2.77519  2.98518  4.58477  3.61503
          0.05327  5.24677  3.06582  0.61958  0.77255  1.57170  0.23281
    257   2.89158  4.18959  4.58684  3.99426  3.18596  3.93835  4.12087  2.23747  3.69129  2.16057  3.35853  3.94186  4.30288  3.34340  3.02306  3.24846  1.69362  2.47304  2.40701  3.57622    446 t x - -
          2.68618  4.42225  2.77519  2.73123  3.46354  2.40513  3.72494  3.29354  2.67741  2.69355  4.24690  2.90347  2.73739  3.18146  2.89801  2.37887  2.77519  2.98518  4.58477  3.61503
          0.00822  5.20171  5.92406  0.61958  0.77255  1.48929  0.25558
    258   2.86601  4.40331  3.23807  2.85207  4.42725  1.05227  4.06247  3.84054  2.68512  3.34888  4.26993  3.38702  4.08726  3.21995  3.26970  2.35517  3.19636  3.47287  5.70343  4.01440    447 g x - -
          2.68618  4.42225  2.77519  2.73123  3.46354  2.40513  3.72494  3.29354  2.67741  2.69355  4.24690  2.90347  2.73739  3.18146  2.89801  2.37887  2.77519  2.98518  4.58477  3.61503
          0.02122  5.22710  4.15883  0.61958  0.77255  1.43672  0.27142
    259   2.84237  4.64223  3.85170  3.14464  2.12103  3.83633  2.57102  3.11862  3.44067  1.43596  3.75042  3.52529  4.28881  3.32912  3.74522  3.10337  3.05069  2.88195  4.73826  2.94630    448 l x - -
          2.68618  4.42225  2.77519  2.73123  3.46354  2.40513  3.72494  3.29354  2.67741  2.69355  4.24690  2.90347  2.73739  3.18146  2.89801  2.37887  2.77519  2.98518  4.58477  3.61503
          0.02552  5.24379  3.91618  0.61958  0.77255  1.57532  0.23186
    260   2.37181  4.62404  2.62929  2.67737  4.65443  3.17328  3.94114  4.17203  2.50692  3.20756  4.50815  2.34392  4.01873  2.02149  2.73021  2.30521  2.48022  3.69534  5.15867  4.49775    449 q x - -
          2.68618  4.42225  2.77519  2.73123  3.46354  2.40513  3.72494  3.29354  2.67741  2.69355  4.24690  2.90347  2.73739  3.18146  2.89801  2.37887  2.77519  2.98518  4.58477  3.61503
          0.00801  5.22628  5.94863  0.61958  0.77255  1.54590  0.23968
    261   1.94505  4.80591  2.90717  2.48551  4.81628  3.37062  3.44712  4.20779  2.53865  3.53618  4.51914  3.02115  2.25163  2.87466  2.44756  2.52960  2.42786  3.86451  5.91311  4.25148    450 a x - -
          2.68618  4.42225  2.77519  2.73123  3.46354  2.40513  3.72494  3.29354  2.67741  2.69355  4.24690  2.90347  2.73739  3.18146  2.89801  2.37887  2.77519  2.98518  4.58477  3.61503
          0.06181  5.23520  2.90741  0.61958  0.77255  1.58561  0.22919
    262   2.11524  4.87782  2.87614  2.45374  4.26717  2.79542  3.51081  3.39846  2.66956  3.24930  3.94617  3.09602  3.64252  3.00458  2.65886  2.22989  2.66750  2.79570  4.62286  3.69798    451 a x - -
          2.68618  4.42225  2.77519  2.73123  3.46354  2.40513  3.72494  3.29354  2.67741  2.69355  4.24690  2.90347  2.73739  3.18146  2.89801  2.37887  2.77519  2.98518  4.58477  3.61503
          0.01618  5.18177  4.56263  0.61958  0.77255  1.53201  0.24348
    263   2.90234  4.79166  3.09481  2.69858  4.09356  3.66751  4.01495  3.33131  2.71694  1.99016  4.21484  2.89356  3.56137  1.65141  3.23486  2.54784  3.14725  3.27299  4.42910  3.69989    452 q x - -
          2.68618  4.42225  2.77519  2.73123  3.46354  2.40513  3.72494  3.29354  2.67741  2.69355  4.24690  2.90347  2.73739  3.18146  2.89801  2.37887  2.77519  2.98518  4.58477  3.61503
          0.00826  5.19584  5.91819  0.61958  0.77255  1.19694  0.35970
    264   2.60320  4.66507  2.52663  2.71576  4.28533  3.35067  3.77251  3.27973  2.18948  3.15763  4.34600  2.97960  3.56296  2.16319  2.92386  2.08019  2.65491  3.71738  5.91878  3.75114    453 s x - -
          2.68618  4.42225  2.77519  2.73123  3.46354  2.40513  3.72494  3.29354  2.67741  2.69355  4.24690  2.90347  2.73739  3.18146  2.89801  2.37887  2.77519  2.98518  4.58477  3.61503
          0.04043  5.28873  3.36451  0.61958  0.77255  1.23247  0.34471
    265   2.14253  5.51967  2.78291  1.89339  4.40186  3.54432  3.49119  3.91421  2.31295  3.46040  4.40525  2.48020  3.23294  2.92667  3.03276  2.48531  2.86498  3.16382  5.95414  3.81738    454 e x - -
          2.68618  4.42225  2.77519  2.73123  3.46354  2.40513  3.72494  3.29354  2.67741  2.69355  4.24690  2.90347  2.73739  3.18146  2.89801  2.37887  2.77519  2.98518  4.58477  3.61503
          0.04158  5.31040  3.33023  0.61958  0.77255  1.45495  0.26581
    266   2.76157  4.20479  3.09886  2.69434  4.16485  3.20620  2.39930  3.09114  2.64321  3.01339  4.41505  3.15536  3.64876  2.29883  3.07736  2.05874  2.35965  3.50441  5.46706  4.33430    455 s x - -
          2.68618  4.42225  2.77519  2.73123  3.46354  2.40513  3.72494  3.29354  2.67741  2.69355  4.24690  2.90347  2.73739  3.18146  2.89801  2.37887  2.77519  2.98518  4.58477  3.61503
          0.16991  5.28204  1.88931  0.61958  0.77255  1.17992  0.36716
    267   2.21038  4.66068  3.62751  3.05566  3.37196  3.57572  3.98941  2.63912  3.33736  1.36285  3.65535  3.32281  4.16267  3.38719  3.35914  3.03710  2.85378  2.42205  5.24948  4.02488    456 l x - -
          2.68618  4.42225  2.77519  2.73123  3.46354  2.40513  3.72494  3.29354  2.67741  2.69355  4.24690  2.90347  2.73739  3.18146  2.89801  2.37887  2.77519  2.98518  4.58477  3.61503
          0.21921  5.19819  1.65382  0.61958  0.77255  0.97074  0.47611
    268   2.29336  3.36173  4.41850  3.83288  3.09503  3.60851  4.09878  2.30487  3.11297  2.40802  3.53854  3.80129  4.28449  3.17314  3.84903  2.48466  3.04980  1.50545  5.08830  3.89478    457 v x - -
          2.68618  4.42225  2.77519  2.73123  3.46354  2.40513  3.72494  3.29354  2.67741  2.69355  4.24690  2.90347  2.73739  3.18146  2.89801  2.37887  2.77519  2.98518  4.58477  3.61503
          0.52322  5.17560  0.91196  0.61958  0.77255  0.62768  0.76321
    269   2.74803  4.86225  2.75506  2.41535  4.56113  2.91913  3.66692  3.98796  2.41083  2.86611  4.30062  2.50419  4.08910  2.55299  2.44464  2.47303  2.23119  3.48734  5.84625  4.00509    458 t . - -
          2.68482  4.41994  2.77436  2.73236  3.46420  2.40603  3.72422  3.29256  2.67788  2.69202  4.24909  2.90282  2.73751  3.18174  2.89727  2.37933  2.77507  2.98603  4.58602  3.61713
          1.49251  0.25847  5.82303  1.80503  0.17969  0.43311  1.04551
    270   2.97096  4.53398  3.09123  2.55664  2.90425  3.08505  3.26576  3.86192  2.53077  2.66182  4.63256  2.63455  2.45616  2.80970  2.43416  2.40773  2.88634  3.61805  5.36202  4.31239    471 s x - -
          2.68618  4.42225  2.77519  2.73123  3.46354  2.40513  3.72494  3.29354  2.67741  2.69355  4.24690  2.90347  2.73739  3.18146  2.89801  2.37887  2.77519  2.98518  4.58477  3.61503
          0.26970  5.51986  1.45935  0.61958  0.77255  0.80703  0.59092
    271   2.82988  5.05008  2.94562  2.25148  4.48892  3.23194  3.51279  2.97550  2.47598  2.73685  4.53278  2.91184  3.58304  2.68640  2.56599  2.48411  2.15960  3.11876  5.93052  4.35618    472 t x - -
          2.68618  4.42225  2.77519  2.73123  3.46354  2.40513  3.72494  3.29354  2.67741  2.69355  4.24690  2.90347  2.73739  3.18146  2.89801  2.37887  2.77519  2.98518  4.58477  3.61503
          0.00736  5.31149  6.03383  0.61958  0.77255  1.19183  0.36192
    272   2.28375  4.36578  2.07272  2.38403  4.34914  2.96419  3.71687  4.37221  2.57132  3.37365  4.58796  2.79871  3.39018  2.91822  2.85756  2.11230  2.66385  3.33782  5.98104  4.57197    473 d x - -
          2.68622  4.42248  2.77543  2.73131  3.46324  2.40515  3.72436  3.29357  2.67750  2.69357  4.24690  2.90360  2.73711  3.18142  2.89812  2.37888  2.77525  2.98511  4.58327  3.61526
          1.29574  0.91275  1.12428  0.05162  2.98964  0.90602  0.51773
    273   2.54189  5.43130  2.19257  2.36585  4.59842  2.65792  3.54588  3.85996  2.46994  3.61874  4.32001  2.86750  2.67311  2.48667  2.86059  2.30268  2.99073  3.71909  5.86454  4.34339    475 d x - -
          2.68618  4.42225  2.77519  2.73123  3.46354  2.40513  3.72494  3.29354  2.67741  2.69355  4.24690  2.90347  2.73739  3.18146  2.89801  2.37887  2.77519  2.98518  4.58477  3.61503
          0.09441  5.11080  2.47618  0.61958  0.77255  1.07194  0.41907
    274   2.28298  5.01163  2.53556  2.52632  4.78469  2.95794  3.37847  3.99601  2.14756  2.49831  4.49353  3.07978  2.69962  2.67086  3.05803  2.79658  2.61865  3.53179  5.88912  4.27363    476 k x - -
          2.68618  4.42225  2.77519  2.73123  3.46354  2.40513  3.72494  3.29354  2.67741  2.69355  4.24690  2.90347  2.73739  3.18146  2.89801  2.37887  2.77519  2.98518  4.58477  3.61503
          0.01984  5.20187  4.25878  0.61958  0.77255  1.30157  0.31760
    275   2.66551  4.58791  2.83826  2.53782  4.68259  2.44013  3.36419  3.87078  2.22759  3.19352  4.32757  3.17162  3.35171  2.43310  2.46463  2.52470  2.69780  2.84715  5.91998  4.51452    477 k x - -
          2.68618  4.42225  2.77519  2.73123  3.46354  2.40513  3.72494  3.29354  2.67741  2.69355  4.24690  2.90347  2.73739  3.18146  2.89801  2.37887  2.77519  2.98518  4.58477  3.61503
          0.08907  5.26160  2.52534  0.61958  0.77255  1.48552  0.25668
    276   2.71111  3.44086  2.62281  2.24092  4.78514  3.44572  3.70587  4.02005  2.43621  2.51693  3.97703  2.70548  3.45487  2.56534  2.57399  2.44166  2.98655  3.68687  5.89044  3.32456    478 e x - -
          2.68618  4.42225  2.77519  2.73123  3.46354  2.40513  3.72494  3.29354  2.67741  2.69355  4.24690  2.90347  2.73739  3.18146  2.89801  2.37887  2.77519  2.98518  4.58477  3.61503
          0.00817  5.20675  5.92909  0.61958  0.77255  1.25655  0.33496
    277   2.56607  5.13759  2.93070  2.48224  4.01611  3.62526  2.66276  2.55361  2.84344  2.34657  4.11626  2.98611  2.82650  3.19679  3.21407  2.96208  2.88051  2.29292  5.65574  4.20957    479 v x - -
          2.68618  4.42225  2.77519  2.73123  3.46354  2.40513  3.72494  3.29354  2.67741  2.69355  4.24690  2.90347  2.73739  3.18146  2.89801  2.37887  2.77519  2.98518  4.58477  3.61503
          0.00755  5.28576  6.00810  0.61958  0.77255  1.48258  0.25754
    278   2.28947  4.75844  3.52019  2.90059  4.20864  3.78613  3.63091  3.13468  2.44696  2.01373  3.99024  3.50731  3.68567  3.10561  2.54769  2.95285  2.25963  2.24889  5.56220  4.17558    480 l x - -
          2.68618  4.42225  2.77519  2.73123  3.46354  2.40513  3.72494  3.29354  2.67741  2.69355  4.24690  2.90347  2.73739  3.18146  2.89801  2.37887  2.77519  2.98518  4.58477  3.61503
          0.00747  5.29589  6.01824  0.61958  0.77255  1.50505  0.25104
    279   2.76616  3.12657  3.34252  2.72585  4.46444  3.56727  3.83948  3.02902  2.40328  3.34632  3.80265  3.29671  3.97802  2.79957  2.79133  1.88581  2.19037  2.55482  5.72728  4.39119    481 s x - -
          2.68618  4.42225  2.77519  2.73123  3.46354  2.40513  3.72494  3.29354  2.67741  2.69355  4.24690  2.90347  2.73739  3.18146  2.89801  2.37887  2.77519  2.98518  4.58477  3.61503
          0.00744  5.29989  6.02224  0.61958  0.77255  1.52410  0.24567
    280   2.35417  4.05678  4.94916  4.33933  1.46123  3.32543  4.42637  2.42224  3.90205  2.41261  3.36002  4.21372  2.90304  4.28846  4.17887  3.34369  3.18704  2.33241  2.94411  3.52393    482 f x - -
          2.68618  4.42225  2.77519  2.73123  3.46354  2.40513  3.72494  3.29354  2.67741  2.69355  4.24690  2.90347  2.73739  3.18146  2.89801  2.37887  2.77519  2.98518  4.58477  3.61503
          0.02388  5.29989  3.98446  0.61958  0.77255  1.39042  0.28631
    281   2.95719  4.45429  4.99148  4.22540  1.11221  3.58888  4.29666  2.53609  4.17401  2.14174  3.57282  4.38451  4.60115  4.31357  4.19794  3.38221  3.25080  1.96647  4.57172  3.47712    483 f x - -
          2.68618  4.42225  2.77519  2.73123  3.46354  2.40513  3.72494  3.29354  2.67741  2.69355  4.24690  2.90347  2.73739  3.18146  2.89801  2.37887  2.77519  2.98518  4.58477  3.61503
          0.00739  5.30681  6.02916  0.61958  0.77255  1.18679  0.36413
    282   3.14102  5.38214  3.09305  3.00451  4.25864  0.69446  4.11374  3.92403  3.14555  3.73308  4.56143  3.38761  4.16668  3.48549  3.64233  3.23356  2.99692  3.78525  5.98696  4.65215    484 g x - -
          2.68618  4.42225  2.77519  2.73123  3.46354  2.40513  3.72494  3.29354  2.67741  2.69355  4.24690  2.90347  2.73739  3.18146  2.89801  2.37887  2.77519  2.98518  4.58477  3.61503
          0.03509  5.36725  3.51281  0.61958  0.77255  1.36475  0.29497
    283   2.94003  5.52024  1.78773  2.64230  4.60555  3.67659  3.72320  3.96762  2.65818  3.48102  4.32244  2.84203  4.06767  2.69962  2.88018  1.89053  2.17490  3.79165  4.71767  4.06238    485 d x - -
          2.68692  4.42391  2.77496  2.73283  3.46513  2.40294  3.71968  3.29448  2.67895  2.69320  4.23755  2.90513  2.73827  3.18203  2.89679  2.38017  2.77591  2.98435  4.58643  3.61081
          0.43722  1.14010  3.37018  2.13751  0.12550  1.33366  0.30586
    284   2.84409  5.22450  2.54702  2.72271  4.45795  3.62922  2.18511  2.67691  2.78337  2.37145  4.12305  3.12723  3.06079  3.05293  3.07766  2.95771  2.78832  2.56060  4.21992  4.39905    496 h x - -
          2.68618  4.42225  2.77519  2.73123  3.46354  2.40513  3.72494  3.29354  2.67741  2.69355  4.24690  2.90347  2.73739  3.18146  2.89801  2.37887  2.77519  2.98518  4.58477  3.61503
          0.34342  5.33651  1.25230  0.61958  0.77255  0.37642  1.15935
    285   2.72313  5.54055  2.66726  2.43437  4.88030  2.75927  3.74325  4.01589  2.53126  3.76304  4.58261  1.97067  4.21167  3.04213  2.72517  2.36351  2.17998  3.07920  4.09098  4.56871    497 n x - -
          2.68618  4.42225  2.77519  2.73123  3.46354  2.40513  3.72494  3.29354  2.67741  2.69355  4.24690  2.90347  2.73739  3.18146  2.89801  2.37887  2.77519  2.98518  4.58477  3.61503
          0.01389  5.36315  4.69902  0.61958  0.77255  0.70291  0.68348
    286   2.70302  4.46886  2.73528  2.20659  4.96601  1.83028  3.77961  3.91178  2.29930  3.36388  4.12903  2.89179  3.76771  2.95685  2.51645  2.54387  3.07015  3.38202  6.05734  4.36013    498 g x - -
          2.68618  4.42225  2.77520  2.73123  3.46354  2.40513  3.72482  3.29354  2.67741  2.69355  4.24690  2.90347  2.73740  3.18146  2.89801  2.37887  2.77520  2.98518  4.58477  3.61503
          0.02641  4.77750  4.03734  0.54196  0.87134  0.93946  0.49568
    287   2.90094  4.04968  5.04764  3.18923  2.25211  3.46390  4.45679  1.86734  3.33071  1.84041  3.31683  4.28982  3.69668  4.24536  3.93168  3.51102  2.67233  2.11466  3.78776  3.44724    500 l x - -
          2.68618  4.42225  2.77520  2.73123  3.46354  2.40513  3.72495  3.29354  2.67735  2.69355  4.24690  2.90347  2.73740  3.18147  2.89801  2.37887  2.77520  2.98519  4.58477  3.61503
          0.02389  4.66744  4.25408  0.52512  0.89523  1.07629  0.41681
    288   2.68107  4.07829  3.61112  2.71783  4.11098  3.09387  2.99703  2.87997  2.54868  1.75952  3.40011  3.38416  3.63562  3.10524  2.95827  2.78804  2.66486  2.80042  5.41607  4.09319    502 l x - -
          2.68618  4.42225  2.77519  2.73123  3.46354  2.40513  3.72494  3.29354  2.67741  2.69355  4.24690  2.90347  2.73739  3.18146  2.89801  2.37887  2.77519  2.98518  4.58477  3.61503
          0.04668  5.51569  3.17996  0.61958  0.77255  0.98255  0.46898
    289   2.25994  4.30148  3.34740  2.93239  3.39845  1.70276  4.46813  2.53273  3.37017  2.23976  3.28948  3.96125  3.83158  3.72679  3.79829  3.22080  2.98470  2.27911  4.88634  3.84446    503 g x - -
          2.68618  4.42225  2.77519  2.73123  3.46354  2.40513  3.72494  3.29354  2.67741  2.69355  4.24690  2.90347  2.73739  3.18146  2.89801  2.37887  2.77519  2.98518  4.58477  3.61503
          0.37777  5.49684  1.16953  0.61958  0.77255  1.17693  0.36849
    290   2.04203  3.46199  3.21715  3.81517  3.11946  3.54321  4.40326  2.36336  3.82728  1.91047  3.28647  4.12282  4.45930  3.00734  3.96440  3.21831  3.03191  2.14270  4.73623  2.53036    504 l x - -
          2.68618  4.42225  2.77519  2.73123  3.46354  2.40513  3.72494  3.29354  2.67741  2.69355  4.24690  2.90347  2.73739  3.18146  2.89801  2.37887  2.77519  2.98518  4.58477  3.61503
          0.01324  5.12792  4.93004  0.61958  0.77255  1.71711  0.19794
    291   2.80226  4.38013  4.71990  3.80557  3.23845  2.88528  4.43566  2.02643  3.94773  1.35051  3.41704  4.06569  4.47968  4.11855  3.82932  2.75573  3.14417  1.95002  4.99870  3.74882    505 l x - -
          2.68618  4.42225  2.77519  2.73123  3.46354  2.40513  3.72494  3.29354  2.67741  2.69355  4.24690  2.90347  2.73739  3.18146  2.89801  2.37887  2.77519  2.98518  4.58477  3.61503
          0.10210  5.12356  2.39575  0.61958  0.77255  1.43872  0.27080
    292   2.61158  5.36284  1.45429  2.47153  4.67882  3.37658  3.89871  4.04838  2.64730  2.72174  4.20745  2.45813  4.10027  3.00562  3.09143  2.61837  2.81089  3.73785  5.81357  4.25178    506 d . - -
          2.68526  4.42254  2.77530  2.72982  3.46383  2.40532  3.72516  3.29383  2.67766  2.69380  4.24719  2.90376  2.73768  3.18061  2.89820  2.37909  2.77530  2.98547  4.58506  3.61532
          0.14932  2.10934  4.05202  1.54780  0.23917  0.95492  0.48588
    293   2.44935  4.46465  2.73572  2.05402  4.05192  3.43317  3.43053  3.81988  2.49832  2.73389  3.36720  2.76160  3.90245  2.67557  2.85804  2.28580  2.91125  3.31710  5.31464  4.10329    522 e x - -
          2.68618  4.42225  2.77519  2.73123  3.46354  2.40513  3.72494  3.29354  2.67741  2.69355  4.24690  2.90347  2.73739  3.18146  2.89801  2.37887  2.77519  2.98518  4.58477  3.61503
          0.00745  5.29958  6.02193  0.61958  0.77255  1.47849  0.25875
    294   2.74534  5.52536  1.68916  2.04759  4.53255  2.68865  3.14238  4.22324  2.39026  3.60718  4.56599  2.63740  4.07226  2.82495  3.07941  2.69564  3.09770  3.73749  5.95797  3.94025    523 d x - -
          2.68618  4.42225  2.77519  2.73123  3.46354  2.40513  3.72494  3.29354  2.67741  2.69355  4.24690  2.90347  2.73739  3.18146  2.89801  2.37887  2.77519  2.98518  4.58477  3.61503
          0.00739  5.30717  6.02952  0.61958  0.77255  1.45921  0.26451
    295   3.02245  5.51180  3.17786  2.62846  4.39794  1.46673  2.78038  4.32772  2.57412  3.67422  4.55493  2.70382  4.19202  2.09281  3.11653  2.79305  2.87034  3.89771  5.94958  4.37477    524 g x - -
          2.68618  4.42225  2.77519  2.73123  3.46354  2.40513  3.72494  3.29354  2.67741  2.69355  4.24690  2.90347  2.73739  3.18146  2.89801  2.37887  2.77519  2.98518  4.58477  3.61503
          0.01245  5.31620  4.89773  0.61958  0.77255  1.50169  0.25200
    296   2.98222  5.10417  2.90464  2.39430  4.87707  2.95647  3.83620  4.36341  2.04539  3.66845  4.57197  2.56341  4.06574  2.28663  2.35093  2.58603  2.02222  3.77288  5.96380  4.28217    525 t x - -
          2.68618  4.42225  2.77519  2.73123  3.46354  2.40513  3.72494  3.29354  2.67741  2.69355  4.24690  2.90347  2.73739  3.18146  2.89801  2.37887  2.77519  2.98518  4.58477  3.61503
          0.00731  5.31773  6.04008  0.61958  0.77255  1.50878  0.24997
    297   2.63956  4.24087  4.93841  4.19761  3.49326  4.23665  4.56485  1.56397  3.67753  1.56100  3.37173  4.36423  4.60128  4.06513  3.52469  3.07899  3.31075  1.71553  5.09059  3.91211    526 l x - -
          2.68618  4.42225  2.77519  2.73123  3.46354  2.40513  3.72494  3.29354  2.67741  2.69355  4.24690  2.90347  2.73739  3.18146  2.89801  2.37887  2.77519  2.98518  4.58477  3.61503
          0.00731  5.31773  6.04008  0.61958  0.77255  1.44834  0.26783
    298   2.85351  2.18407  4.85939  4.00370  3.49345  3.48533  3.84011  2.64922  3.79778  2.29267  3.35049  3.67511  4.59461  4.24581  3.55761  3.09983  3.15301  1.77681  2.89294  2.28873    527 v x - -
          2.68618  4.42225  2.77519  2.73123  3.46354  2.40513  3.72494  3.29354  2.67741  2.69355  4.24690  2.90347  2.73739  3.18146  2.89801  2.37887  2.77519  2.98518  4.58477  3.61503
          0.01672  5.32758  4.44573  0.61958  0.77255  1.49490  0.25395
    299   2.88455  3.49863  3.99424  3.50875  3.01009  3.53668  3.92486  2.07250  3.86195  1.75665  3.54498  4.17874  3.53449  3.70472  2.41249  3.12097  2.75658  2.47609  3.60445  3.18430    528 l x - -
          2.68618  4.42225  2.77519  2.73123  3.46354  2.40513  3.72494  3.29354  2.67741  2.69355  4.24690  2.90347  2.73739  3.18146  2.89801  2.37887  2.77519  2.98518  4.58477  3.61503
          0.01266  5.31817  4.86998  0.61958  0.77255  1.37671  0.29090
    300   2.28753  3.58452  4.71521  3.94307  1.40301  4.00801  3.71838  2.51427  4.12569  2.13050  3.60029  4.35931  4.31349  3.98311  3.56142  3.26005  3.05530  2.25053  4.06660  3.51505    529 f x - -
          2.68618  4.42225  2.77519  2.73123  3.46354  2.40513  3.72494  3.29354  2.67741  2.69355  4.24690  2.90347  2.73739  3.18146  2.89801  2.37887  2.77519  2.98518  4.58477  3.61503
          0.02237  5.33503  4.05714  0.61958  0.77255  1.45410  0.26606
    301   2.26658  5.51390  2.93238  2.13903  4.69197  2.16642  3.75730  3.60483  2.52715  3.23044  4.55679  2.78011  3.95872  2.93664  2.92227  2.37091  2.57647  3.44119  5.95170  3.68855    530 e x - -
          2.68618  4.42225  2.77519  2.73123  3.46354  2.40513  3.72494  3.29354  2.67741  2.69355  4.24690  2.90347  2.73739  3.18146  2.89801  2.37887  2.77519  2.98518  4.58477  3.61503
          0.01457  5.32479  4.64613  0.61958  0.77255  0.29544  1.36338
    302   1.71016  5.68444  2.77540  2.22843  4.69101  3.17197  3.96053  4.33343  2.78152  3.04439  4.08976  3.03948  3.07624  2.84900  3.22273  2.91483  1.84934  3.83102  6.12064  4.71323    531 a x - -
          2.68618  4.42225  2.77519  2.73123  3.46354  2.40513  3.72494  3.29354  2.67741  2.69355  4.24690  2.90347  2.73739  3.18146  2.89801  2.37887  2.77519  2.98518  4.58477  3.61503
          0.00883  5.63256  5.25706  0.61958  0.77255  0.72111  0.66595
    303   2.75467  5.40444  2.19543  2.67629  4.17114  1.60958  3.79126  4.33734  2.75945  3.99921  4.60117  2.91540  2.80845  2.67881  2.88988  2.80207  2.84919  4.08431  5.52487  3.47711    532 g x - -
          2.68618  4.42225  2.77519  2.73123  3.46354  2.40513  3.72494  3.29354  2.67741  2.69355  4.24690  2.90347  2.73739  3.18146  2.89801  2.37887  2.77519  2.98518  4.58477  3.61503
          0.01903  5.63665  4.18111  0.61958  0.77255  0.71606  0.67075
    304   2.14952  4.31173  3.09103  2.65783  3.69563  3.28109  3.50493  3.52608  2.86008  2.68199  4.46920  3.22791  3.20020  2.85829  3.03605  2.13722  2.39879  2.82466  5.98239  3.24387    533 s x - -
          2.68622  4.42213  2.77538  2.73142  3.46368  2.40480  3.72510  3.29327  2.67761  2.69359  4.24645  2.90367  2.73698  3.18163  2.89819  2.37892  2.77534  2.98469  4.58497  3.61509
          0.48188  1.30456  2.19745  0.05804  2.87550  0.72216  0.66495
    305   2.92917  5.06092  2.31695  1.60306  3.23494  3.26530  3.80706  4.16007  2.56792  3.13498  4.31414  3.18894  2.61833  3.06510  2.87053  2.67151  3.03155  3.39831  4.40724  4.51348    535 e x - -
          2.68618  4.42225  2.77519  2.73123  3.46354  2.40513  3.72494  3.29354  2.67741  2.69355  4.24690  2.90347  2.73739  3.18146  2.89801  2.37887  2.77519  2.98518  4.58477  3.61503
          0.05347  5.52358  3.03508  0.61958  0.77255  1.12551  0.39228
    306   2.57930  4.66905  2.94169  2.23848  4.39386  2.89692  3.63754  3.15050  2.26162  3.18207  4.02200  3.18236  2.88258  2.57838  2.66329  2.43892  2.70645  3.08456  6.02843  4.62311    536 e x - -
          2.68618  4.42225  2.77519  2.73123  3.46354  2.40513  3.72494  3.29354  2.67741  2.69355  4.24690  2.90347  2.73739  3.18146  2.89801  2.37887  2.77519  2.98518  4.58477  3.61503
          0.02447  5.47635  3.91249  0.61958  0.77255  0.99290  0.46283
    307   2.11997  5.22977  2.91484  1.81985  3.35825  3.72736  3.19997  3.95061  2.45166  2.91297  4.43056  2.77508  3.90039  2.96608  2.97603  2.58216  2.66941  3.26261  5.61589  4.18602    537 e x - -
          2.68618  4.42225  2.77519  2.73123  3.46354  2.40513  3.72494  3.29354  2.67741  2.69355  4.24690  2.90347  2.73739  3.18146  2.89801  2.37887  2.77519  2.98518  4.58477  3.61503
          0.13253  5.49535  2.12009  0.61958  0.77255  0.78167  0.61183
    308   2.56158  5.28921  2.59644  1.97850  4.19340  3.40487  3.50493  3.70552  2.44134  2.62188  3.74156  2.44760  3.97942  2.98924  2.75076  2.51519  2.59271  3.54920  6.01581  4.39555    538 e x - -
          2.68618  4.42225  2.77519  2.73123  3.46354  2.40513  3.72494  3.29354  2.67741  2.69355  4.24690  2.90347  2.73739  3.18146  2.89801  2.37887  2.77519  2.98518  4.58477  3.61503
          0.07635  5.44367  2.67103  0.61958  0.77255  1.25825  0.33429
    309   2.79449  4.38731  3.04398  2.55236  4.49216  2.14880  3.96367  3.45144  2.62071  2.11508  3.88326  3.26261  3.59613  2.28730  2.55877  2.74752  2.94844  3.57610  4.80139  4.50656    539 l x - -
          2.68618  4.42225  2.77519  2.73123  3.46354  2.40513  3.72494  3.29354  2.67741  2.69355  4.24690  2.90347  2.73739  3.18146  2.89801  2.37887  2.77519  2.98518  4.58477  3.61503
          0.00686  5.38090  6.10324  0.61958  0.77255  0.37005  1.17345
    310   2.48271  5.39142  3.12104  2.49709  3.76087  2.19039  3.57565  2.78155  2.77131  2.70736  4.10373  3.16912  3.05812  3.08231  3.43512  2.74468  2.71751  2.53944  4.83625  3.49443    540 g . - -
          2.68618  4.42225  2.77519  2.73123  3.46354  2.40513  3.72494  3.29354  2.67741  2.69355  4.24690  2.90347  2.73739  3.18146  2.89801  2.37887  2.77519  2.98518  4.58477  3.61503
          0.08648  5.62320  2.53540  0.61958  0.77255  0.82040  0.58028
    311   2.51817  3.86518  2.97048  2.58809  3.94969  3.29894  3.41457  2.99614  2.79625  2.72247  4.38422  2.88046  2.30042  2.73545  2.81868  2.32892  2.91822  3.35899  4.81455  3.98844    541 p . - -
          2.68618  4.42225  2.77519  2.73123  3.46354  2.40513  3.72494  3.29354  2.67741  2.69355  4.24690  2.90347  2.73739  3.18146  2.89801  2.37887  2.77519  2.98518  4.58477  3.61503
          0.01680  5.54256  4.36247  0.61958  0.77255  1.07623  0.41684
    312   2.81290  4.80967  2.45515  2.09016  4.10357  3.65339  3.28504  3.63341  2.73105  2.74221  4.09245  3.08719  3.89399  2.10296  2.88642  2.75384  2.68507  2.63317  6.03570  3.92526    542 e . - -
          2.68618  4.42225  2.77519  2.73123  3.46354  2.40513  3.72494  3.29354  2.67741  2.69355  4.24690  2.90347  2.73739  3.18146  2.89801  2.37887  2.77519  2.98518  4.58477  3.61503
          0.06954  5.53165  2.76118  0.61958  0.77255  1.10497  0.40230
    313   2.21015  4.19502  2.93370  2.56766  4.26980  3.06027  3.86922  2.71159  2.74172  2.90320  4.11954  3.35512  3.67946  2.80781  2.86092  2.56985  3.00605  2.48489  5.37316  2.66065    543 a . - -
          2.68618  4.42225  2.77519  2.73123  3.46354  2.40513  3.72494  3.29354  2.67741  2.69355  4.24690  2.90347  2.73739  3.18146  2.89801  2.37887  2.77519  2.98518  4.58477  3.61503
          0.03237  5.46840  3.58869  0.61958  0.77255  1.25196  0.33679
    314   2.55116  3.68983  2.87765  2.54998  4.11994  3.35706  3.77507  4.20916  2.53252  2.77483  3.21557  2.76312  3.27079  2.01369  2.89287  2.28580  3.15508  3.26682  5.98906  4.07988    544 q . - -
          2.68618  4.42225  2.77519  2.73123  3.46354  2.40513  3.72494  3.29354  2.67741  2.69355  4.24690  2.90347  2.73739  3.18146  2.89801  2.37887  2.77519  2.98518  4.58477  3.61503
          0.12351  5.44248  2.19049  0.61958  0.77255  1.30414  0.31664
    315   2.75451  4.26830  2.38658  2.41281  3.98997  3.45917  3.39715  3.29849  2.73795  3.08221  3.48948  3.29715  3.61768  2.83732  2.99151  2.74692  2.33278  2.15552  4.82440  3.82801    545 v . - -
          2.68618  4.42225  2.77519  2.73123  3.46354  2.40513  3.72494  3.29354  2.67741  2.69355  4.24690  2.90347  2.73739  3.18146  2.89801  2.37887  2.77519  2.98518  4.58477  3.61503
          0.06282  5.32622  2.88192  0.61958  0.77255  1.49685  0.25339
    316   2.67018  2.33739  3.02697  2.90919  3.59202  3.23842  3.96480  2.77185  2.91870  2.60061  3.96665  2.69029  3.39757  3.34139  3.42855  2.89880  2.98253  2.55951  4.97635  2.56902    546 c . - -
          2.68618  4.42225  2.77519  2.73123  3.46354  2.40513  3.72494  3.29354  2.67741  2.69355  4.24690  2.90347  2.73739  3.18146  2.89801  2.37887  2.77519  2.98518  4.58477  3.61503
          0.08519  5.27106  2.57016  0.61958  0.77255  1.57037  0.23315
    317   2.36216  4.90647  3.02051  2.51066  4.27143  3.16811  3.85491  3.82664  2.51519  3.07895  4.13745  3.09348  3.64678  2.43474  2.55293  2.04432  2.49500  2.79822  5.84332  4.27608    547 s . - -
          2.68618  4.42225  2.77519  2.73123  3.46354  2.40513  3.72494  3.29354  2.67741  2.69355  4.24690  2.90347  2.73739  3.18146  2.89801  2.37887  2.77519  2.98518  4.58477  3.61503
          0.05373  5.19415  3.06259  0.61958  0.77255  1.65886  0.21116
    318   2.58591  4.92741  3.32584  2.95159  3.87254  3.48623  3.73667  3.20271  2.59008  2.28348  3.79774  3.22347  3.90712  3.08802  2.68893  2.11959  2.39559  2.36324  4.76682  3.62401    548 s . - -
          2.68568  4.42291  2.77418  2.73177  3.46427  2.40574  3.72523  3.29364  2.67789  2.69295  4.24774  2.90309  2.73803  3.18136  2.89732  2.37909  2.77459  2.98534  4.58301  3.61535
          1.36312  0.34186  3.39058  1.42329  0.27565  0.53420  0.88223
    319   2.29571  5.37581  2.26780  2.29253  4.71797  3.63066  3.89365  2.78154  2.57188  3.39737  4.61804  3.20260  3.21919  2.64636  3.02191  2.26503  2.58161  3.08690  4.12351  4.50155    591 s x - -
          2.68618  4.42225  2.77519  2.73123  3.46354  2.40513  3.72494  3.29354  2.67741  2.69355  4.24690  2.90347  2.73739  3.18146  2.89801  2.37887  2.77519  2.98518  4.58477  3.61503
          0.25419  5.47620  1.51291  0.61958  0.77255  1.07150  0.41930
    320   2.39622  4.43146  2.41900  2.57581  4.11582  3.45696  3.67096  3.16162  2.59872  2.35415  3.88042  3.21260  2.74321  3.11005  3.19339  2.44265  2.89309  2.89421  4.45663  3.62004    592 l x - -
          2.68618  4.42225  2.77519  2.73123  3.46354  2.40513  3.72494  3.29354  2.67741  2.69355  4.24690  2.90347  2.73739  3.18146  2.89801  2.37887  2.77519  2.98518  4.58477  3.61503
          0.01126  5.26041  5.11553  0.61958  0.77255  1.09837  0.40559
    321   2.34325  4.53984  2.69844  2.41113  4.40583  3.54664  3.60196  3.89874  2.60657  3.28247  4.57056  2.90878  3.47387  2.37154  3.05152  1.60438  2.96568  3.86639  4.86616  3.97882    593 s x - -
          2.68618  4.42225  2.77519  2.73123  3.46354  2.40513  3.72494  3.29354  2.67741  2.69355  4.24690  2.90347  2.73739  3.18146  2.89801  2.37887  2.77519  2.98518  4.58477  3.61503
          0.00876  5.35710  5.52052  0.61958  0.77255  0.67375  0.71293
    322   2.51950  5.62904  2.71104  2.27010  4.97131  2.65386  3.66717  4.15009  2.79557  3.24200  4.41454  2.77280  1.76545  2.57538  3.09832  2.52495  3.25189  3.82314  5.30308  4.21293    594 p x - -
          2.68618  4.42225  2.77519  2.73123  3.46354  2.40513  3.72494  3.29354  2.67741  2.69355  4.24690  2.90347  2.73739  3.18146  2.89801  2.37887  2.77519  2.98518  4.58477  3.61503
          0.00596  5.52076  6.24311  0.61958  0.77255  0.88913  0.52935
    323   2.67351  5.54662  3.24612  2.85077  3.05293  3.43916  3.49733  3.83439  2.57476  2.52386  3.86681  2.79151  3.40383  2.61727  2.09464  2.27031  2.71369  3.04607  6.00671  4.45312    595 r x - -
          2.68618  4.42225  2.77519  2.73123  3.46354  2.40513  3.72494  3.29354  2.67741  2.69355  4.24690  2.90347  2.73739  3.18146  2.89801  2.37887  2.77519  2.98518  4.58477  3.61503
          0.01345  5.55586  4.65672  0.61958  0.77255  1.03957  0.43635
    324   2.30862  4.15578  3.57890  3.60702  3.18412  2.51614  2.82090  1.63186  3.48723  2.29473  3.83203  3.77398  4.22159  3.73050  3.43783  3.15539  3.14975  2.67859  4.70670  3.15554    596 i x - -
          2.68618  4.42225  2.77519  2.73123  3.46354  2.40513  3.72494  3.29354  2.67741  2.69355  4.24690  2.90347  2.73739  3.18146  2.89801  2.37887  2.77519  2.98518  4.58477  3.61503
          0.00580  5.54821  6.27056  0.61958  0.77255  1.06087  0.42488
    325   2.31354  4.91960  3.16779  2.27791  4.41610  2.46901  2.57778  4.33707  2.61226  3.80438  4.67715  3.09546  3.92511  3.00908  2.55746  2.39036  2.26301  3.45806  5.20832  3.37993    597 t x - -
          2.68618  4.42225  2.77519  2.73123  3.46354  2.40513  3.72494  3.29354  2.67741  2.69355  4.24690  2.90347  2.73739  3.18146  2.89801  2.37887  2.77519  2.98518  4.58477  3.61503
          0.00580  5.54821  6.27056  0.61958  0.77255  1.01911  0.44772
    326   2.93733  3.49766  2.72597  2.11672  4.47722  3.12018  2.58188  3.70002  2.67700  2.69971  4.09594  2.96514  3.45154  3.06360  2.67946  2.51064  2.59440  3.05101  5.33910  4.15255    598 e x - -
          2.68618  4.42225  2.77519  2.73123  3.46354  2.40513  3.72494  3.29354  2.67741  2.69355  4.24690  2.90347  2.73739  3.18146  2.89801  2.37887  2.77519  2.98518  4.58477  3.61503
          0.00577  5.55358  6.27592  0.61958  0.77255  0.94439  0.49252
    327   2.38239  4.46141  5.19129  4.57604  2.90486  4.33093  3.98470  1.75428  4.36123  1.68812  2.96243  4.03528  4.76209  4.49274  4.24252  2.86266  3.02882  1.74022  4.15139  3.77674    599 l x - -
          2.68618  4.42225  2.77519  2.73123  3.46354  2.40513  3.72494  3.29354  2.67741  2.69355  4.24690  2.90347  2.73739  3.18146  2.89801  2.37887  2.77519  2.98518  4.58477  3.61503
          0.01023  5.56690  5.05816  0.61958  0.77255  0.89446  0.52565
    328   1.30190  4.10960  3.42030  2.57449  3.79674  3.46416  4.16943  3.83894  2.36901  3.53722  4.53838  3.26803  4.01966  3.21198  2.41259  2.86549  2.76682  2.86264  5.95686  4.32941    600 a x - -
          2.68618  4.42225  2.77519  2.73123  3.46354  2.40513  3.72494  3.29354  2.67741  2.69355  4.24690  2.90347  2.73739  3.18146  2.89801  2.37887  2.77519  2.98518  4.58477  3.61503
          0.35546  5.57719  1.21953  0.61958  0.77255  0.94101  0.49468
    329   2.56695  4.25100  4.99306  4.37836  2.94520  4.20525  4.53867  1.49007  4.16493  1.91709  2.41415  4.36544  4.56859  3.83760  4.17554  3.32596  3.26818  2.03265  5.03384  2.77133    601 i x - -
          2.68618  4.42225  2.77519  2.73123  3.46354  2.40513  3.72494  3.29354  2.67741  2.69355  4.24690  2.90347  2.73739  3.18146  2.89801  2.37887  2.77519  2.98518  4.58477  3.61503
          0.35350  5.23600  1.22946  0.61958  0.77255  0.24237  1.53602
    330   2.41595  2.70036  2.41860  2.39260  4.07651  3.65686  4.02879  2.77460  3.14145  1.90053  3.85841  3.57273  3.41843  3.16887  3.40756  3.01601  3.10644  2.53497  5.57735  4.30365    602 l . - -
          2.68613  4.41736  2.77505  2.73161  3.46398  2.40580  3.72502  3.29349  2.67823  2.69313  4.24680  2.90362  2.73810  3.18183  2.89846  2.37779  2.77570  2.98458  4.58355  3.61358
          0.75144  0.64209  6.15395  1.25632  0.33505  0.33534  1.25561
    331   1.40062  5.15594  1.98432  2.40445  4.75101  3.68194  4.08837  4.43172  2.89297  3.75260  4.74131  3.29825  3.82751  2.72008  2.72542  2.39486  2.86549  3.88018  6.13418  4.72474    625 a x - -
          2.68618  4.42225  2.77519  2.73123  3.46354  2.40513  3.72494  3.29354  2.67741  2.69355  4.24690  2.90347  2.73739  3.18146  2.89801  2.37887  2.77519  2.98518  4.58477  3.61503
          0.33991  5.64629  1.25655  0.61958  0.77255  0.72837  0.65912
    332   2.28197  5.23338  3.07926  2.22810  4.82786  1.38972  3.98654  4.30426  2.70055  3.47475  4.39793  2.78943  3.90507  2.88238  3.10340  2.58805  3.07135  3.87978  5.57513  4.53503    626 g x - -
          2.68618  4.42225  2.77519  2.73123  3.46354  2.40513  3.72494  3.29354  2.67741  2.69355  4.24690  2.90347  2.73739  3.18146  2.89801  2.37887  2.77519  2.98518  4.58477  3.61503
          0.02295  5.31373  4.03033  0.61958  0.77255  1.46073  0.26405
    333   2.84253  4.96942  2.84548  2.65937  4.76175  3.62828  3.95178  3.97022  2.68744  3.10634  4.00318  1.27782  3.98634  2.91261  2.96381  2.45252  2.70368  3.48493  5.90048  4.35839    627 n x - -
          2.68618  4.42225  2.77519  2.73123  3.46354  2.40513  3.72494  3.29354  2.67741  2.69355  4.24690  2.90347  2.73739  3.18146  2.89801  2.37887  2.77519  2.98518  4.58477  3.61503
          0.00976  5.30711  5.34839  0.61958  0.77255  0.49932  0.93379
    334   2.00533  5.64774  2.22681  2.47819  4.61585  1.42514  3.86989  4.12037  2.74891  3.86711  4.68941  2.96383  4.04065  2.99801  3.12210  2.85219  3.37703  3.87860  6.08265  4.55344    628 g x - -
          2.68619  4.42226  2.77521  2.73124  3.46355  2.40514  3.72496  3.29355  2.67742  2.69350  4.24691  2.90348  2.73734  3.18147  2.89802  2.37883  2.77521  2.98519  4.58478  3.61504
          0.01291  4.66785  5.67248  0.73790  0.65031  0.94392  0.49282
    335   2.67534  3.32423  2.74382  2.47282  4.06881  3.51744  3.45483  3.77139  2.09191  3.39568  3.95799  3.18793  4.32323  2.94791  2.09678  1.85524  3.19184  3.62180  5.42069  4.55603    632 s x - -
          2.68618  4.42225  2.77519  2.73123  3.46354  2.40513  3.72494  3.29354  2.67741  2.69355  4.24690  2.90347  2.73739  3.18146  2.89801  2.37887  2.77519  2.98518  4.58477  3.61503
          0.00766  5.56756  5.57092  0.61958  0.77255  0.90325  0.51962
    336   3.13171  4.62008  5.13998  4.52873  3.61998  3.88619  4.62727  1.81271  4.22153  1.58836  3.44980  4.43373  4.06051  4.36231  4.20084  2.78265  2.82442  1.36033  5.24100  3.96672    633 v x - -
          2.68618  4.42225  2.77519  2.73123  3.46354  2.40513  3.72494  3.29354  2.67741  2.69355  4.24690  2.90347  2.73739  3.18146  2.89801  2.37887  2.77519  2.98518  4.58477  3.61503
          0.01503  5.57890  4.49684  0.61958  0.77255  0.97146  0.47566
    337   1.58851  4.01416  4.94003  4.54576  3.01522  4.17300  4.72752  2.72453  4.26398  1.41433  3.63192  4.14837  4.42744  4.18638  4.25085  3.17322  2.98883  2.05975  3.53216  3.46324    634 l x - -
          2.68618  4.42225  2.77519  2.73123  3.46354  2.40513  3.72494  3.29354  2.67741  2.69355  4.24690  2.90347  2.73739  3.18146  2.89801  2.37887  2.77519  2.98518  4.58477  3.61503
          0.02615  5.56954  3.81686  0.61958  0.77255  0.84875  0.55853
    338   2.29683  4.72279  3.32442  3.19899  3.88100  3.59519  4.33429  2.55140  3.40699  1.65405  3.48347  3.67563  4.31240  3.78816  3.60537  3.04656  2.43205  1.75208  5.43288  4.03193    635 l x - -
          2.68618  4.42225  2.77519  2.73123  3.46354  2.40513  3.72494  3.29354  2.67741  2.69355  4.24690  2.90347  2.73739  3.18146  2.89801  2.37887  2.77519  2.98518  4.58477  3.61503
          0.07412  5.56954  2.69378  0.61958  0.77255  0.94314  0.49332
    339   2.11893  3.76196  4.87225  4.27424  2.99190  3.72451  4.37472  2.47180  3.46857  1.93757  3.72893  4.38881  3.95827  3.84426  3.98659  2.54967  1.97151  2.26061  5.22870  2.71855    636 l x - -
          2.68618  4.42225  2.77519  2.73123  3.46354  2.40513  3.72494  3.29354  2.67741  2.69355  4.24690  2.90347  2.73739  3.18146  2.89801  2.37887  2.77519  2.98518  4.58477  3.61503
          0.02743  5.50919  3.77176  0.61958  0.77255  1.14023  0.38529
    340   2.54685  4.19527  3.42047  3.14292  2.87544  3.33730  3.84037  2.49240  3.13130  2.46556  3.48852  3.40399  4.26370  2.90458  3.40674  2.50590  1.98183  2.43679  5.13958  3.59320    637 t x - -
          2.68618  4.42225  2.77519  2.73123  3.46354  2.40513  3.72494  3.29354  2.67741  2.69355  4.24690  2.90347  2.73739  3.18146  2.89801  2.37887  2.77519  2.98518  4.58477  3.61503
          0.02663  5.49069  3.80971  0.61958  0.77255  0.91479  0.51183
    341   2.81192  4.50097  2.32832  2.37199  4.75190  3.07516  3.21407  3.85070  1.97638  3.36869  4.43137  3.14269  3.41573  2.55925  2.23587  2.48125  2.99947  3.49474  6.06530  4.55939    638 k x - -
          2.68618  4.42225  2.77519  2.73123  3.46354  2.40513  3.72494  3.29354  2.67741  2.69355  4.24690  2.90347  2.73739  3.18146  2.89801  2.37887  2.77519  2.98518  4.58477  3.61503
          0.09061  5.51497  2.49377  0.61958  0.77255  0.95246  0.48742
    342   2.65154  4.94600  2.64355  2.14124  4.29122  3.51471  2.94455  4.07305  2.57797  3.70302  4.46248  2.68254  2.33991  2.18471  3.13305  2.35036  2.89763  3.80432  6.03583  4.37838    639 e x - -
          2.68618  4.42225  2.77519  2.73123  3.46354  2.40513  3.72494  3.29354  2.67741  2.69355  4.24690  2.90347  2.73739  3.18146  2.89801  2.37887  2.77519  2.98518  4.58477  3.61503
          0.05986  5.46086  2.92146  0.61958  0.77255  1.25072  0.33729
    343   2.06145  4.62376  2.77852  2.57919  4.32774  2.56677  3.97014  2.65080  2.31410  3.63836  4.57114  2.99097  3.80580  2.96572  2.33583  2.65679  2.87868  3.56278  5.97074  3.44269    640 a x - -
          2.68618  4.42225  2.77519  2.73123  3.46354  2.40513  3.72494  3.29354  2.67741  2.69355  4.24690  2.90347  2.73739  3.18146  2.89801  2.37887  2.77519  2.98518  4.58477  3.61503
          0.14027  5.41014  2.06829  0.61958  0.77255  1.31594  0.31228
    344   2.37818  4.88281  3.07989  2.67998  4.07540  3.39814  3.58020  3.86267  2.46977  3.37598  4.31657  3.03226  1.97112  2.93158  3.10990  1.97837  2.48672  3.63835  5.87575  4.03224    641 p x - -
          2.68618  4.42225  2.77519  2.73123  3.46354  2.40513  3.72494  3.29354  2.67741  2.69355  4.24690  2.90347  2.73739  3.18146  2.89801  2.37887  2.77519  2.98518  4.58477  3.61503
          0.12025  5.28558  2.22346  0.61958  0.77255  1.39469  0.28490
    345   2.68085  5.09547  2.91739  2.30594  4.42648  2.68291  3.88475  3.75728  2.65045  2.82882  4.48245  2.22108  2.95133  2.92550  2.90448  2.25326  2.40634  3.69558  5.88003  4.24072    642 n x - -
          2.68618  4.42225  2.77519  2.73123  3.46354  2.40513  3.72494  3.29354  2.67741  2.69355  4.24690  2.90347  2.73739  3.18146  2.89801  2.37887  2.77519  2.98518  4.58477  3.61503
          0.15807  5.20453  1.96102  0.61958  0.77255  0.63665  0.75302
    346   2.22205  4.58419  2.96752  2.38276  4.29463  2.33646  3.16978  3.66867  2.56621  3.42894  4.56063  2.50446  2.93295  3.06353  3.02676  2.53068  2.62014  3.23347  5.95811  4.16167    643 a . - -
          2.68620  4.42359  2.77341  2.73051  3.46524  2.40569  3.72137  3.29410  2.67775  2.69451  4.24662  2.90431  2.73498  3.18127  2.89846  2.37949  2.77439  2.98627  4.58614  3.61630
          0.84135  0.61101  3.64706  1.98337  0.14804  1.12597  0.39206
    347   2.64147  5.31762  2.86348  2.29866  4.73678  2.94184  3.78594  3.46508  2.65239  3.33369  4.32659  2.39684  3.10997  2.64607  2.53519  2.38475  2.42697  2.99891  5.24495  4.58431    678 e x - -
          2.68618  4.42225  2.77519  2.73123  3.46354  2.40513  3.72494  3.29354  2.67741  2.69355  4.24690  2.90347  2.73739  3.18146  2.89801  2.37887  2.77519  2.98518  4.58477  3.61503
          0.22561  5.39575  1.62235  0.61958  0.77255  1.13787  0.38640
    348   2.75004  5.40823  2.93116  2.47699  4.29986  2.57446  3.23960  4.01707  2.62527  2.37068  3.92264  2.94784  3.84177  2.74339  2.79429  2.44998  2.06267  3.56255  5.06410  4.25633    679 t x - -
          2.68618  4.42225  2.77519  2.73123  3.46354  2.40513  3.72494  3.29354  2.67741  2.69355  4.24690  2.90347  2.73739  3.18146  2.89801  2.37887  2.77519  2.98518  4.58477  3.61503
          0.00799  5.22930  5.95165  0.61958  0.77255  0.95853  0.48362
    349   2.11413  2.70756  2.99335  2.10891  4.60874  2.50496  3.03634  3.56197  2.53803  3.77236  3.64090  2.86314  3.83542  2.92211  3.06341  2.63421  2.87214  3.71893  5.96905  4.56695    680 e x - -
          2.68618  4.42225  2.77519  2.73123  3.46354  2.40513  3.72494  3.29354  2.67741  2.69355  4.24690  2.90347  2.73739  3.18146  2.89801  2.37887  2.77519  2.98518  4.58477  3.61503
          0.01868  5.38007  4.27626  0.61958  0.77255  1.04292  0.43452
    350   2.50198  3.67745  3.49674  2.85990  3.83680  3.71261  2.25700  2.72254  2.79553  2.78742  4.24569  3.06565  4.04567  3.26792  2.42095  2.37530  2.52200  2.66563  5.69243  4.22481    681 h x - -
          2.68618  4.42225  2.77519  2.73123  3.46354  2.40513  3.72494  3.29354  2.67741  2.69355  4.24690  2.90347  2.73739  3.18146  2.89801  2.37887  2.77519  2.98518  4.58477  3.61503
          0.00875  5.43416  5.43740  0.61958  0.77255  1.16945  0.37184
    351   3.04021  4.55709  4.97171  4.28351  3.47963  4.31036  4.63593  1.53415  3.91704  1.71233  3.67520  3.13066  3.79539  4.16542  4.24432  3.32817  3.04726  1.51166  5.17690  3.90615    682 v x - -
          2.68618  4.42225  2.77519  2.73123  3.46354  2.40513  3.72494  3.29354  2.67741  2.69355  4.24690  2.90347  2.73739  3.18146  2.89801  2.37887  2.77519  2.98518  4.58477  3.61503
          0.01629  5.45469  4.43274  0.61958  0.77255  0.81721  0.58279
    352   2.28444  3.67566  3.62907  2.36586  4.19536  3.21526  3.47778  3.03225  2.82716  2.47211  3.22211  3.51983  4.30185  3.41493  2.83554  2.60459  2.72653  2.22973  5.07338  3.06262    683 v x - -
          2.68618  4.42225  2.77519  2.73123  3.46354  2.40513  3.72494  3.29354  2.67741  2.69355  4.24690  2.90347  2.73739  3.18146  2.89801  2.37887  2.77519  2.98518  4.58477  3.61503
          0.01385  5.52394  4.62889  0.61958  0.77255  0.89690  0.52396
    353   2.83665  4.87731  3.37851  1.80324  4.54117  3.92873  3.42653  3.88846  2.40158  2.62513  3.76093  3.28768  4.15042  2.38253  2.69309  2.21466  2.42513  3.38309  5.23134  4.18036    684 e x - -
          2.68618  4.42225  2.77519  2.73123  3.46354  2.40513  3.72494  3.29354  2.67741  2.69355  4.24690  2.90347  2.73739  3.18146  2.89801  2.37887  2.77519  2.98518  4.58477  3.61503
          0.00580  5.54884  6.27119  0.61958  0.77255  0.74382  0.64492
    354   3.10186  4.51370  4.60505  4.39353  1.51879  4.41255  3.82104  2.15361  4.35882  2.26067  2.95902  4.13642  4.49463  4.15129  4.08235  3.50878  3.35195  2.46069  3.93123  1.87081    685 f x - -
          2.68618  4.42225  2.77519  2.73123  3.46354  2.40513  3.72494  3.29354  2.67741  2.69355  4.24690  2.90347  2.73739  3.18146  2.89801  2.37887  2.77519  2.98518  4.58477  3.61503
          0.01016  5.59450  5.05374  0.61958  0.77255  0.92156  0.50733
    355   2.22881  5.67571  2.57248  1.85413  4.59034  3.56085  3.79900  4.50833  2.32069  3.70921  4.54627  3.02723  2.50892  2.70049  2.98804  2.26316  2.81117  3.83832  6.10784  4.17200    686 e x - -
          2.68618  4.42225  2.77519  2.73123  3.46354  2.40513  3.72494  3.29354  2.67741  2.69355  4.24690  2.90347  2.73739  3.18146  2.89801  2.37887  2.77519  2.98518  4.58477  3.61503
          0.04744  5.58991  3.15587  0.61958  0.77255  0.52665  0.89302
    356   2.89689  4.52874  1.74130  2.74160  4.78856  3.27846  3.84125  4.35028  2.74271  3.30540  4.71391  2.83503  3.67157  3.07097  3.27966  1.46504  2.59227  4.05918  6.10792  4.58105    687 s x - -
          2.68618  4.42225  2.77519  2.73123  3.46354  2.40513  3.72494  3.29354  2.67741  2.69355  4.24690  2.90347  2.73739  3.18146  2.89801  2.37887  2.77519  2.98518  4.58477  3.61503
          0.01461  5.61021  4.52453  0.61958  0.77255  0.84526  0.56115
    357   2.73805  4.41892  4.28003  4.12357  2.28837  4.14563  4.40975  2.38527  3.99775  1.37826  3.02739  4.54043  4.14770  4.02329  3.84656  3.18172  3.02917  1.93260  5.26134  3.04957    688 l x - -
          2.68618  4.42225  2.77519  2.73123  3.46354  2.40513  3.72494  3.29354  2.67741  2.69355  4.24690  2.90347  2.73739  3.18146  2.89801  2.37887  2.77519  2.98518  4.58477  3.61503
          0.01352  5.60383  4.63083  0.61958  0.77255  0.60723  0.78714
    358   2.45755  5.69897  2.76835  2.06785  4.84105  3.32015  3.87470  4.19578  2.60189  3.67401  4.73961  3.31941  2.71601  2.13978  2.48739  1.98695  3.24831  3.66096  4.83679  3.86540    689 s x - -
          2.68618  4.42225  2.77519  2.73123  3.46354  2.40513  3.72494  3.29354  2.67741  2.69355  4.24690  2.90347  2.73739  3.18146  2.89801  2.37887  2.77519  2.98518  4.58477  3.61503
          0.01066  5.63440  4.95769  0.61958  0.77255  0.69778  0.68853
    359   2.20025  5.42244  2.44466  2.41401  4.55980  3.62455  3.35268  3.41621  2.43126  3.36234  4.42239  3.12107  3.23637  2.32391  2.24038  2.37209  2.94137  3.79858  6.13389  4.53902    690 a x - -
          2.68618  4.42225  2.77519  2.73123  3.46354  2.40513  3.72494  3.29354  2.67741  2.69355  4.24690  2.90347  2.73739  3.18146  2.89801  2.37887  2.77519  2.98518  4.58477  3.61503
          0.01341  5.63864  4.62952  0.61958  0.77255  0.73976  0.64861
    360   2.65841  3.91883  4.06257  4.48614  1.63570  4.43878  4.57098  2.42632  4.24699  1.46629  3.16321  4.59511  4.52133  4.01332  3.93026  3.62894  3.13213  2.63833  3.30182  2.96151    691 l x - -
          2.68618  4.42225  2.77519  2.73123  3.46354  2.40513  3.72494  3.29354  2.67741  2.69355  4.24690  2.90347  2.73739  3.18146  2.89801  2.37887  2.77519  2.98518  4.58477  3.61503
          0.12159  5.63296  2.19905  0.61958  0.77255  0.74571  0.64321
    361   3.02218  4.83213  3.24468  2.67606  4.20294  3.56466  3.99074  3.78640  2.01533  1.96280  3.91812  3.19568  3.79684  3.05367  1.82881  2.85923  3.04256  3.17238  5.37182  3.35998    692 r x - -
          2.68618  4.42225  2.77519  2.73123  3.46354  2.40513  3.72494  3.29354  2.67741  2.69355  4.24690  2.90347  2.73739  3.18146  2.89801  2.37887  2.77519  2.98518  4.58477  3.61503
          0.02588  5.52225  3.83724  0.61958  0.77255  1.06426  0.42309
    362   2.14757  5.61505  2.07289  2.50612  3.99995  3.19345  3.68853  3.45726  2.65384  3.20128  4.37987  3.19642  4.28974  2.51149  2.42998  2.44043  2.49315  3.74839  6.05171  4.32680    693 d x - -
          2.68618  4.42225  2.77519  2.73123  3.46354  2.40513  3.72494  3.29354  2.67741  2.69355  4.24690  2.90347  2.73739  3.18146  2.89801  2.37887  2.77519  2.98518  4.58477  3.61503
          0.07499  5.51122  2.68527  0.61958  0.77255  1.01720  0.44880
    363   2.57372  5.30968  2.89071  2.88756  2.75296  3.14564  2.75062  3.72228  2.76218  3.06844  4.28716  2.82922  4.12139  3.06811  3.05321  2.85653  3.14828  3.39020  2.32062  2.43026    694 w x - -
          2.68618  4.42225  2.77519  2.73123  3.46354  2.40513  3.72494  3.29354  2.67741  2.69355  4.24690  2.90347  2.73739  3.18146  2.89801  2.37887  2.77519  2.98518  4.58477  3.61503
          0.05092  5.46332  3.09220  0.61958  0.77255  0.88943  0.52914
    364   2.65861  2.58647  3.18857  2.98265  2.86357  3.76474  3.74152  3.32673  2.60365  2.09241  4.17017  2.84686  4.14286  2.69632  3.15576  2.96923  2.53368  3.22755  5.69601  2.94915    695 l x - -
          2.68618  4.42225  2.77519  2.73123  3.46354  2.40513  3.72494  3.29354  2.67741  2.69355  4.24690  2.90347  2.73739  3.18146  2.89801  2.37887  2.77519  2.98518  4.58477  3.61503
          0.04675  5.48188  3.18168  0.61958  0.77255  1.19442  0.36080
    365   2.46247  4.43888  2.88631  2.20989  4.60672  2.84428  3.60423  4.19769  2.60113  2.69969  4.08538  2.31875  3.48869  2.54205  3.00033  2.47542  2.62242  3.59783  6.01820  3.69464    696 e x - -
          2.68618  4.42225  2.77519  2.73123  3.46354  2.40513  3.72494  3.29354  2.67741  2.69355  4.24690  2.90347  2.73739  3.18146  2.89801  2.37887  2.77519  2.98518  4.58477  3.61503
          0.19136  5.44566  1.77282  0.61958  0.77255  0.61036  0.78341
    366   2.37103  5.57745  1.92745  2.65360  4.09329  3.55810  3.55222  4.24343  2.24805  3.56298  4.49854  2.93353  3.26336  2.93946  2.59267  2.00084  2.80557  3.77179  6.01071  4.32022    697 d x - -
          2.68618  4.42225  2.77519  2.73123  3.46354  2.40513  3.72494  3.29354  2.67741  2.69355  4.24690  2.90347  2.73739  3.18146  2.89801  2.37887  2.77519  2.98518  4.58477  3.61503
          0.10863  5.41564  2.31776  0.61958  0.77255  1.30941  0.31468
    367   2.55921  5.10550  3.05409  2.50633  4.54299  2.16839  3.69435  3.30624  2.55230  3.72922  4.53967  3.17982  2.33425  2.78590  3.03610  2.14292  2.48031  3.72818  5.93711  4.35440    698 s x - -
          2.68618  4.42225  2.77519  2.73123  3.46354  2.40513  3.72494  3.29354  2.67741  2.69355  4.24690  2.90347  2.73739  3.18146  2.89801  2.37887  2.77519  2.98518  4.58477  3.61503
          0.01061  5.32160  5.17198  0.61958  0.77255  0.56160  0.84466
    368   2.45889  4.34182  2.94389  2.56252  4.97718  2.69964  3.45988  4.17393  2.63729  3.42061  4.59135  2.95851  3.01164  2.83821  2.60959  1.73236  2.72614  3.24762  6.07155  3.93031    699 s . - -
          2.68618  4.42225  2.77519  2.73123  3.46354  2.40513  3.72494  3.29354  2.67741  2.69355  4.24690  2.90347  2.73739  3.18146  2.89801  2.37887  2.77519  2.98518  4.58477  3.61503
          0.30936  5.54008  1.33880  0.61958  0.77255  1.08287  0.41343
    369   2.56306  5.44809  2.63948  2.33395  4.11270  2.48092  3.84775  3.24036  2.44624  3.19129  4.03680  2.85150  3.00689  2.90316  2.80826  2.16322  2.92370  3.63183  4.75273  4.00243    700 s . - -
          2.68618  4.42225  2.77519  2.73123  3.46354  2.40513  3.72494  3.29354  2.67741  2.69355  4.24690  2.90347  2.73739  3.18146  2.89801  2.37887  2.77519  2.98518  4.58477  3.61503
          0.02450  5.23863  3.96887  0.61958  0.77255  1.60948  0.22313
    370   2.24904  5.47175  2.18524  2.23777  4.55875  3.52570  3.93721  3.74425  2.36912  3.39620  4.28088  3.16346  2.64426  2.77011  2.79742  2.51013  2.49450  3.59416  5.90764  4.12058    701 d . - -
          2.68618  4.42225  2.77519  2.73123  3.46354  2.40513  3.72494  3.29354  2.67741  2.69355  4.24690  2.90347  2.73739  3.18146  2.89801  2.37887  2.77519  2.98518  4.58477  3.61503
          0.09163  5.22218  2.49904  0.61958  0.77255  1.62829  0.21849
    371   2.23368  5.06543  3.11222  2.59583  3.00159  2.55444  3.77298  3.27288  2.57355  2.58232  4.02330  3.04102  3.43701  2.97949  3.18895  2.59531  2.73931  2.68720  4.46752  3.98336    702 a . - -
          2.68544  4.42073  2.77565  2.73244  3.46265  2.40655  3.72077  3.29372  2.67839  2.69272  4.24426  2.90297  2.73686  3.18180  2.89803  2.37911  2.77471  2.98612  4.58375  3.61496
          1.66319  0.26641  3.11586  2.04074  0.13918  0.67375  0.71293
    372   2.68940  4.84276  3.13348  2.46574  4.18585  3.34057  2.79604  3.01311  2.60690  2.81968  4.53013  3.09140  2.83410  2.44222  3.04523  2.50932  2.37449  3.39679  5.93587  3.18382    748 t x - -
          2.68618  4.42225  2.77519  2.73123  3.46354  2.40513  3.72494  3.29354  2.67741  2.69355  4.24690  2.90347  2.73739  3.18146  2.89801  2.37887  2.77519  2.98518  4.58477  3.61503
          0.22868  5.40609  1.60980  0.61958  0.77255  1.09059  0.40950
    373   2.54356  5.40372  3.10216  2.26401  4.26845  3.43423  3.82517  3.99603  2.64294  3.01206  4.45424  2.84061  1.97175  2.97826  2.97111  2.38298  2.57300  2.72558  5.85911  4.34832    749 p x - -
          2.68618  4.42225  2.77519  2.73123  3.46354  2.40513  3.72494  3.29354  2.67741  2.69355  4.24690  2.90347  2.73739  3.18146  2.89801  2.37887  2.77519  2.98518  4.58477  3.61503
          0.02029  5.24277  4.21322  0.61958  0.77255  0.75617  0.63386
    374   2.68653  3.95661  2.47693  2.16229  4.75026  3.47653  3.53865  3.87005  2.29403  3.50581  4.11295  3.25602  2.63984  2.62021  2.97863  2.52599  2.13126  3.47073  6.01808  4.49021    750 t x - -
          2.68618  4.42225  2.77519  2.73123  3.46354  2.40513  3.72494  3.29354  2.67741  2.69355  4.24690  2.90347  2.73739  3.18146  2.89801  2.37887  2.77519  2.98518  4.58477  3.61503
          0.01453  5.43870  4.59766  0.61958  0.77255  1.04235  0.43483
    375   2.58027  5.60158  2.50580  2.45573  4.66711  3.52128  3.65475  4.15880  2.40755  2.87869  4.29417  3.27780  2.63904  2.73282  2.39442  2.31892  2.41682  3.08064  6.03648  4.46635    751 s x - -
          2.68618  4.42225  2.77519  2.73123  3.46354  2.40513  3.72494  3.29354  2.67741  2.69355  4.24690  2.90347  2.73739  3.18146  2.89801  2.37887  2.77519  2.98518  4.58477  3.61503
          0.00625  5.47356  6.19591  0.61958  0.77255  1.05560  0.42769
    376   2.70642  4.76034  2.90630  2.72731  3.77454  3.67963  2.36042  2.66325  2.29735  2.75923  4.47123  3.19064  3.65088  2.60240  3.16643  2.22548  2.49360  3.49271  5.98219  4.59762    752 s x - -
          2.68618  4.42225  2.77519  2.73123  3.46354  2.40513  3.72494  3.29354  2.67741  2.69355  4.24690  2.90347  2.73739  3.18146  2.89801  2.37887  2.77519  2.98518  4.58477  3.61503
          0.00956  5.50087  5.21548  0.61958  0.77255  0.41752  1.07493
    377   2.85003  3.63232  4.04729  3.63541  2.39084  3.82874  2.82990  2.81547  3.78270  2.20406  3.37527  4.23744  2.02720  3.79528  3.48523  3.02135  3.05293  2.74013  2.68955  3.10888    753 p x - -
          2.68618  4.42225  2.77519  2.73123  3.46354  2.40513  3.72494  3.29354  2.67741  2.69355  4.24690  2.90347  2.73739  3.18146  2.89801  2.37887  2.77519  2.98518  4.58477  3.61503
          0.00530  5.63877  6.36112  0.61958  0.77255  0.52673  0.89290
    378   2.79755  5.07846  2.71315  2.96216  3.56155  3.65120  3.58577  3.61098  3.02676  2.14842  2.56451  3.34459  2.40453  3.40601  3.18402  2.37389  2.72618  3.20478  5.83234  2.79160    754 l x - -
          2.68618  4.42225  2.77519  2.73123  3.46354  2.40513  3.72494  3.29354  2.67741  2.69355  4.24690  2.90347  2.73739  3.18146  2.89801  2.37887  2.77519  2.98518  4.58477  3.61503
          0.01068  5.66852  4.93783  0.61958  0.77255  0.51919  0.90388
    379   2.06413  3.07498  3.32126  2.87724  3.25199  2.60243  4.16972  3.12424  3.10910  2.08927  4.18161  3.32676  3.17438  3.13182  3.27590  2.29352  3.05697  3.01257  4.51604  4.47546    755 a x - -
          2.68618  4.42225  2.77519  2.73123  3.46354  2.40513  3.72494  3.29354  2.67741  2.69355  4.24690  2.90347  2.73739  3.18146  2.89801  2.37887  2.77519  2.98518  4.58477  3.61503
          0.01887  5.67593  4.18190  0.61958  0.77255  0.54546  0.86649
    380   3.04421  3.93329  2.98298  2.60996  3.90230  3.24196  3.32073  4.01921  2.64732  2.60662  4.04102  3.05611  1.89199  2.93400  2.93105  2.05771  3.02072  3.36284  6.09928  4.18203    756 p x - -
          2.68618  4.42225  2.77519  2.73123  3.46354  2.40513  3.72494  3.29354  2.67741  2.69355  4.24690  2.90347  2.73739  3.18146  2.89801  2.37887  2.77519  2.98518  4.58477  3.61503
          0.01098  5.66764  4.89717  0.61958  0.77255  0.50273  0.92856
    381   2.93212  4.66082  3.11342  2.23703  2.82400  2.20223  3.08032  4.19684  2.52577  3.37792  4.47949  3.21345  2.31832  2.88618  2.57635  2.46232  3.24696  3.90068  6.14784  4.36814    757 g x - -
          2.68618  4.42225  2.77520  2.73123  3.46354  2.40513  3.72495  3.29354  2.67739  2.69355  4.24690  2.90347  2.73740  3.18147  2.89801  2.37887  2.77518  2.98519  4.58477  3.61498
          0.00999  4.79439  6.39970  0.52132  0.90076  0.50376  0.92699
    382   2.95053  5.31164  2.28697  2.69012  4.43996  3.31401  3.34660  3.94171  2.50872  3.70768  3.87854  2.91691  2.48617  2.83021  1.99546  2.24357  2.80423  3.69115  6.16039  4.01914    759 r x - -
          2.68618  4.42225  2.77519  2.73123  3.46354  2.40513  3.72494  3.29354  2.67741  2.69355  4.24690  2.90347  2.73739  3.18146  2.89801  2.37887  2.77519  2.98518  4.58477  3.61503
          0.00505  5.68674  6.40909  0.61958  0.77255  0.46574  0.98797
    383   2.78124  4.34369  5.15439  3.46719  2.42430  4.36396  4.79318  1.86640  4.35767  2.52872  3.75077  4.58834  1.82605  4.51127  3.29163  3.13691  3.18876  1.74424  4.33411  4.14511    760 v x - -
          2.68618  4.42225  2.77519  2.73123  3.46354  2.40513  3.72494  3.29354  2.67741  2.69355  4.24690  2.90347  2.73739  3.18146  2.89801  2.37887  2.77519  2.98518  4.58477  3.61503
          0.00501  5.69480  6.41715  0.61958  0.77255  0.49282  0.94392
    384   3.06486  4.90372  2.98706  2.77535  4.32115  3.92441  3.61604  2.85134  1.93765  3.20413  4.61730  3.08013  2.86523  2.96853  2.24114  3.00206  1.95316  2.90013  6.12340  4.45752    761 k x - -
          2.68618  4.42225  2.77519  2.73123  3.46354  2.40513  3.72494  3.29354  2.67741  2.69355  4.24690  2.90347  2.73739  3.18146  2.89801  2.37887  2.77519  2.98518  4.58477  3.61503
          0.00851  5.69480  5.27633  0.61958  0.77255  0.49282  0.94392
    385   2.71492  5.17658  3.02616  2.66661  5.07330  3.84374  3.22508  4.55847  2.56573  3.83393  4.07439  3.28641  4.22088  0.99774  3.04377  2.68679  2.95400  4.05420  6.16267  4.75241    762 q x - -
          2.68618  4.42225  2.77519  2.73123  3.46354  2.40513  3.72494  3.29354  2.67741  2.69355  4.24690  2.90347  2.73739  3.18146  2.89801  2.37887  2.77519  2.98518  4.58477  3.61503
          0.00503  5.69132  6.41367  0.61958  0.77255  0.51214  0.91432
    386   2.79733  2.85127  5.28631  4.67018  3.62693  4.48187  4.51125  1.80685  4.23385  1.21827  2.98313  4.64801  4.84541  4.58153  4.45663  3.58394  3.36879  1.82039  4.31455  4.13078    763 l x - -
          2.68618  4.42225  2.77519  2.73123  3.46354  2.40513  3.72494  3.29354  2.67741  2.69355  4.24690  2.90347  2.73739  3.18146  2.89801  2.37887  2.77519  2.98518  4.58477  3.61503
          0.00503  5.69132  6.41367  0.61958  0.77255  0.51214  0.91432
    387   1.82495  3.87147  4.40362  2.95033  3.74848  4.37966  4.36783  2.72762  3.85634  2.57862  3.91438  4.32028  4.75065  4.05519  3.76847  2.50131  2.80270  1.23568  5.40884  3.80866    764 v x - -
          2.68618  4.42225  2.77519  2.73123  3.46354  2.40513  3.72494  3.29354  2.67741  2.69355  4.24690  2.90347  2.73739  3.18146  2.89801  2.37887  2.77519  2.98518  4.58477  3.61503
          0.00503  5.69132  6.41367  0.61958  0.77255  0.51214  0.91432
    388   0.86897  4.06712  4.81090  4.24312  4.03170  3.31094  4.81099  2.79840  4.13101  3.12320  3.93826  4.42712  4.07387  4.35528  4.32322  2.31150  2.81820  2.23204  5.53368  4.34228    765 a x - -
          2.68618  4.42225  2.77519  2.73123  3.46354  2.40513  3.72494  3.29354  2.67741  2.69355  4.24690  2.90347  2.73739  3.18146  2.89801  2.37887  2.77519  2.98518  4.58477  3.61503
          0.00503  5.69132  6.41367  0.61958  0.77255  0.51214  0.91432
    389   2.96566  4.98022  3.90121  3.34164  2.67803  1.89033  4.10484  3.73136  3.31890  3.35803  4.27441  1.48488  4.55893  3.64667  3.73231  2.57169  3.04045  3.47384  5.73118  2.34928    766 n x - -
          2.68618  4.42225  2.77519  2.73123  3.46354  2.40513  3.72494  3.29354  2.67741  2.69355  4.24690  2.90347  2.73739  3.18146  2.89801  2.37887  2.77519  2.98518  4.58477  3.61503
          0.00503  5.69132  6.41367  0.61958  0.77255  0.48071  0.96324
    390   1.51807  5.71956  2.19484  2.20898  4.19898  3.52325  3.69959  4.25718  2.89405  4.02217  4.17212  2.97840  4.24325  2.86887  3.23600  2.46655  2.37246  3.71518  4.66605  4.50146    767 a x - -
          2.68618  4.42225  2.77519  2.73123  3.46354  2.40513  3.72494  3.29354  2.67741  2.69355  4.24690  2.90347  2.73739  3.18146  2.89801  2.37887  2.77519  2.98518  4.58477  3.61503
          0.00501  5.69480  6.41715  0.61958  0.77255  0.49282  0.94392
    391   2.03995  4.96772  3.83036  3.22714  4.49312  2.77222  4.20151  3.84387  3.25656  3.48255  4.38789  3.51162  4.53749  3.36361  3.68938  2.34288  1.07973  2.80514  5.84003  4.54936    768 t x - -
          2.68618  4.42225  2.77519  2.73123  3.46354  2.40513  3.72494  3.29354  2.67741  2.69355  4.24690  2.90347  2.73739  3.18146  2.89801  2.37887  2.77519  2.98518  4.58477  3.61503
          0.00501  5.69480  6.41715  0.61958  0.77255  0.49282  0.94392
    392   3.05293  4.84238  4.09561  3.54217  4.38492  1.64560  1.82232  2.80046  3.50909  3.36533  4.32449  3.84536  4.63488  3.82720  3.89626  2.75765  1.54571  3.49740  5.79154  4.53916    769 t x - -
          2.68618  4.42225  2.77519  2.73123  3.46354  2.40513  3.72494  3.29354  2.67741  2.69355  4.24690  2.90347  2.73739  3.18146  2.89801  2.37887  2.77519  2.98518  4.58477  3.61503
          0.00501  5.69480  6.41715  0.61958  0.77255  0.49282  0.94392
    393   2.27457  4.30017  5.21260  4.60194  0.86730  4.47497  4.80617  2.92725  4.40100  2.62416  3.81674  4.61667  4.58324  4.54438  4.43203  3.42938  2.36815  2.59189  5.11247  3.98650    770 f x - -
          2.68618  4.42225  2.77519  2.73123  3.46354  2.40513  3.72494  3.29354  2.67741  2.69355  4.24690  2.90347  2.73739  3.18146  2.89801  2.37887  2.77519  2.98518  4.58477  3.61503
          0.00501  5.69480  6.41715  0.61958  0.77255  0.49282  0.94392
    394   2.00960  4.70218  5.21997  4.60948  3.79683  4.31401  4.62177  2.51010  4.40845  1.69213  3.68230  4.62389  4.84612  4.55189  4.43920  3.60224  1.57142  1.63440  5.32615  4.00830    771 t x - -
          2.68618  4.42225  2.77519  2.73123  3.46354  2.40513  3.72494  3.29354  2.67741  2.69355  4.24690  2.90347  2.73739  3.18146  2.89801  2.37887  2.77519  2.98518  4.58477  3.61503
          0.00501  5.69480  6.41715  0.61958  0.77255  0.49282  0.94392
    395   1.32082  3.59573  5.29058  4.67547  2.89766  4.49379  4.49022  1.92495  4.45994  1.59116  3.61800  4.65755  4.59543  4.59037  4.46698  3.76999  3.55467  2.18784  5.32017  4.14447    772 a x - -
          2.68619  4.42226  2.77520  2.73121  3.46355  2.40514  3.72495  3.29355  2.67739  2.69350  4.24677  2.90348  2.73741  3.18147  2.89802  2.37888  2.77518  2.98519  4.58478  3.61504
          0.00959  4.83911  6.41715  0.73286  0.65495  0.49282  0.94392
    396   3.20781  4.70096  5.27660  4.66233  3.43301  4.27638  4.82694  2.70491  4.45004  0.64890  3.65278  4.65252  4.59520  4.40489  4.30032  3.68966  3.55722  2.12603  5.32212  3.45731    776 L x - -
          2.68638  4.42235  2.77472  2.73148  3.46329  2.40537  3.72404  3.29379  2.67765  2.69350  4.24714  2.90371  2.73759  3.18171  2.89825  2.37862  2.77456  2.98543  4.58502  3.61415
          0.35790  1.20657  6.41715  0.06145  2.82006  0.49282  0.94392
    397   2.54169  5.72127  1.84218  2.60833  4.55864  3.94532  3.93305  4.29898  2.75993  3.76761  2.67839  2.93125  4.30572  2.67889  3.03159  2.19655  2.01856  3.60268  6.15727  4.53784    780 d x - -
          2.68618  4.42225  2.77519  2.73123  3.46354  2.40513  3.72494  3.29354  2.67741  2.69355  4.24690  2.90347  2.73739  3.18146  2.89801  2.37887  2.77519  2.98518  4.58477  3.61503
          0.00501  5.69480  6.41715  0.61958  0.77255  0.49282  0.94392
    398   2.30605  5.18749  2.00320  1.85007  5.07908  3.89137  3.30382  3.43622  2.69376  3.14653  4.77459  2.82665  3.39887  2.79728  3.03158  2.37812  2.85734  4.12462  6.16659  4.03193    781 e x - -
          2.68618  4.42225  2.77519  2.73123  3.46354  2.40513  3.72494  3.29354  2.67741  2.69355  4.24690  2.90347  2.73739  3.18146  2.89801  2.37887  2.77519  2.98518  4.58477  3.61503
          0.36793  5.69480  1.18919  0.61958  0.77255  0.49282  0.94392
    399   2.79309  5.15761  2.21533  2.57327  4.56313  2.29070  3.24717  4.36428  2.70031  3.84021  4.57652  2.30830  4.02216  2.75173  3.05400  2.07157  2.34964  3.92542  5.96897  4.31255    782 s x - -
          2.68612  4.42230  2.77467  2.73095  3.46416  2.40533  3.72434  3.29373  2.67762  2.69377  4.24725  2.90363  2.73702  3.18189  2.89828  2.37861  2.77530  2.98526  4.58539  3.61420
          0.24469  1.53849  6.05642  1.55948  0.23603  0.15570  1.93668
    400   2.94261  4.46635  3.27735  2.90388  4.66412  0.97405  3.65365  4.07907  3.08260  3.56631  2.69018  3.40523  4.13636  3.38183  3.47646  2.56870  3.24552  3.63611  5.21695  4.60183    799 g x - -
          2.68618  4.42225  2.77519  2.73123  3.46354  2.40513  3.72494  3.29354  2.67741  2.69355  4.24690  2.90347  2.73739  3.18146  2.89801  2.37887  2.77519  2.98518  4.58477  3.61503
          0.00501  5.69480  6.41715  0.61958  0.77255  0.49282  0.94392
    401   3.02820  5.28912  2.95310  2.16913  5.08270  3.60931  3.03781  4.24236  2.47342  4.04224  4.25315  2.72796  2.79970  2.23749  2.10402  2.66506  2.16509  3.98767  6.16843  4.75677    800 r x - -
          2.68618  4.42225  2.77519  2.73123  3.46354  2.40513  3.72494  3.29354  2.67741  2.69355  4.24690  2.90347  2.73739  3.18146  2.89801  2.37887  2.77519  2.98518  4.58477  3.61503
          0.00501  5.69480  6.41715  0.61958  0.77255  0.49282  0.94392
    402   4.34347  5.51966  6.50751  6.06242  4.97129  5.34484  6.86692  1.98998  6.02871  2.26268  4.67998  6.21169  6.23388  6.29932  6.20007  5.48714  4.32483  0.37799  7.13657  5.90201    801 V x - -
          2.68618  4.42225  2.77519  2.73123  3.46354  2.40513  3.72494  3.29354  2.67741  2.69355  4.24690  2.90347  2.73739  3.18146  2.89801  2.37887  2.77519  2.98518  4.58477  3.61503
          0.00501  5.69480  6.41715  0.61958  0.77255  0.49282  0.94392
    403   2.62644  4.73579  4.61725  4.31649  2.64188  4.44538  2.46688  3.09752  4.23523  2.43614  3.57288  4.50818  4.81201  4.41813  4.06442  2.73105  3.54309  2.95292  1.92654  1.54951    802 y x - -
          2.68618  4.42225  2.77519  2.73123  3.46354  2.40513  3.72494  3.29354  2.67741  2.69355  4.24690  2.90347  2.73739  3.18146  2.89801  2.37887  2.77519  2.98518  4.58477  3.61503
          0.00501  5.69480  6.41715  0.61958  0.77255  0.49282  0.94392
    404   2.71743  5.13582  4.59201  4.06929  4.58610  3.05543  4.95096  3.33835  3.89863  3.55984  4.55007  4.33143  4.79782  4.29858  4.33214  2.10637  0.65428  3.18139  6.02579  4.81086    803 T x - -
          2.68618  4.42225  2.77519  2.73123  3.46354  2.40513  3.72494  3.29354  2.67741  2.69355  4.24690  2.90347  2.73739  3.18146  2.89801  2.37887  2.77519  2.98518  4.58477  3.61503
          0.00501  5.69480  6.41715  0.61958  0.77255  0.49282  0.94392
    405   2.64105  3.62382  5.23246  4.62007  2.75783  4.47637  4.80766  2.93337  4.23601  2.08831  2.77925  4.62461  4.84049  4.55374  2.69318  2.95894  3.38604  2.88707  1.34787  2.93646    804 w x - -
          2.68618  4.42225  2.77519  2.73123  3.46354  2.40513  3.72494  3.29354  2.67741  2.69355  4.24690  2.90347  2.73739  3.18146  2.89801  2.37887  2.77519  2.98518  4.58477  3.61503
          0.00501  5.69480  6.41715  0.61958  0.77255  0.49282  0.94392
    406   3.36519  5.40622  5.52328  5.46185  6.24728  0.41632  6.24735  5.75876  5.52529  5.43700  6.17178  5.01176  4.70050  5.63842  5.12833  2.49422  1.84515  4.82391  7.57507  6.53664    805 G x - -
          2.68618  4.42225  2.77519  2.73123  3.46354  2.40513  3.72494  3.29354  2.67741  2.69355  4.24690  2.90347  2.73739  3.18146  2.89801  2.37887  2.77519  2.98518  4.58477  3.61503
          0.00501  5.69480  6.41715  0.61958  0.77255  0.49282  0.94392
    407   2.40508  5.30405  0.96362  2.93590  5.07207  3.91628  4.20606  4.55277  2.89931  3.91039  4.77929  3.09988  3.97851  3.24138  2.55371  2.39117  3.32323  4.12088  6.17305  4.76641    806 d x - -
          2.68618  4.42225  2.77519  2.73123  3.46354  2.40513  3.72494  3.29354  2.67741  2.69355  4.24690  2.90347  2.73739  3.18146  2.89801  2.37887  2.77519  2.98518  4.58477  3.61503
          0.00501  5.69480  6.41715  0.61958  0.77255  0.49282  0.94392
    408   1.97903  5.41476  1.81984  2.24210  4.95386  2.94949  4.14515  4.56306  2.86956  3.80589  4.77514  2.15054  2.42175  3.28386  3.41553  2.60410  3.30594  3.95741  6.16744  4.75699    807 d x - -
          2.68610  4.42243  2.77537  2.73135  3.46371  2.40530  3.72512  3.29371  2.67758  2.69369  4.24707  2.90364  2.73528  3.18164  2.89812  2.37904  2.77534  2.98536  4.58494  3.61521
          0.24662  1.52820  6.41715  0.06702  2.73615  0.49282  0.94392
    409   4.36526  6.44063  5.63828  4.48043  5.99246  5.10299  4.83466  4.45214  2.84395  4.13237  5.06506  4.69179  5.42324  3.97602  0.22666  4.48579  4.68332  4.96031  6.64006  5.59827    809 R x - -
          2.68618  4.42225  2.77519  2.73123  3.46354  2.40513  3.72494  3.29354  2.67741  2.69355  4.24690  2.90347  2.73739  3.18146  2.89801  2.37887  2.77519  2.98518  4.58477  3.61503
          0.00655  5.69480  5.75699  0.61958  0.77255  0.49282  0.94392
    410   4.99233  6.13879  6.22484  5.96372  1.00955  5.77224  2.65790  4.52557  5.74760  3.23370  4.45820  5.47364  5.30664  4.73090  5.64585  5.13746  5.20344  4.58843  4.86420  0.83671    810 y x - -
          2.68618  4.42225  2.77519  2.73123  3.46354  2.40513  3.72494  3.29354  2.67741  2.69355  4.24690  2.90347  2.73739  3.18146  2.89801  2.37887  2.77519  2.98518  4.58477  3.61503
          0.00502  5.69328  6.41562  0.61958  0.77255  0.50135  0.93067
    411   2.97032  4.64816  3.43875  2.40325  4.59776  2.19888  3.84206  4.54016  2.89174  3.77511  4.76154  3.11567  1.63270  2.39554  2.51474  2.36770  3.35234  3.83057  6.15559  4.40301    811 p x - -
          2.68618  4.42225  2.77519  2.73123  3.46354  2.40513  3.72494  3.29354  2.67741  2.69355  4.24690  2.90347  2.73739  3.18146  2.89801  2.37887  2.77519  2.98518  4.58477  3.61503
          0.01007  5.69328  5.01343  0.61958  0.77255  0.50135  0.93067
    412   1.83941  5.73221  2.67633  2.56918  5.07828  3.39700  3.86898  4.56495  2.24611  3.83154  4.44979  3.18822  4.03395  2.00118  2.79851  1.87822  3.17656  3.96829  6.16430  4.45265    812 a x - -
          2.68618  4.42225  2.77519  2.73123  3.46354  2.40513  3.72494  3.29354  2.67741  2.69355  4.24690  2.90347  2.73739  3.18146  2.89801  2.37887  2.77519  2.98518  4.58477  3.61503
          0.00862  5.68825  5.25963  0.61958  0.77255  0.50800  0.92054
    413   2.63746  1.21590  5.09170  4.48787  3.65421  4.20920  4.42889  3.05009  4.30990  1.42726  3.76543  4.55556  3.95186  4.22237  3.90664  3.31788  3.24957  2.55298  5.32718  4.14678    813 c x - -
          2.68618  4.42225  2.77519  2.73123  3.46354  2.40513  3.72494  3.29354  2.67741  2.69355  4.24690  2.90347  2.73739  3.18146  2.89801  2.37887  2.77519  2.98518  4.58477  3.61503
          0.45400  5.68700  1.01741  0.61958  0.77255  0.47973  0.96482
    414   3.42591  4.99170  5.51085  4.93158  3.65839  4.87424  5.25495  2.17425  4.75931  0.52775  3.62428  5.02096  4.72386  4.85471  4.80077  4.21483  2.97922  2.80584  5.63385  4.52830    814 L x - -
          2.68618  4.42225  2.77519  2.73123  3.46354  2.40513  3.72494  3.29354  2.67741  2.69355  4.24690  2.90347  2.73739  3.18146  2.89801  2.37887  2.77519  2.98518  4.58477  3.61503
          0.00782  5.25068  5.97303  0.61958  0.77255  0.15694  1.92932
    415   2.63017  5.02091  5.03052  4.73514  5.73326  0.30917  5.68318  5.17765  4.67126  4.34884  5.64762  4.72244  3.23404  4.29554  4.44723  3.59598  3.98800  4.53867  7.06344  5.90524    815 G x - -
          2.68620  4.42227  2.77522  2.73125  3.46356  2.40512  3.72496  3.29356  2.67743  2.69350  4.24692  2.90349  2.73738  3.18148  2.89798  2.37889  2.77514  2.98516  4.58479  3.61496
          0.00800  5.06433  6.40850  1.03469  0.43903  0.54000  0.87406
    416   3.09624  5.11435  3.79479  3.29556  3.98258  4.01366  3.56147  3.07543  3.35926  2.83242  3.82058  3.84507  3.82240  3.68334  0.78114  3.41747  3.11544  3.13525  5.67699  4.41703    825 r x - -
          2.68618  4.42225  2.77519  2.73123  3.46354  2.40513  3.72494  3.29354  2.67741  2.69355  4.24690  2.90347  2.73739  3.18146  2.89801  2.37887  2.77519  2.98518  4.58477  3.61503
          0.06994  5.68615  2.74642  0.61958  0.77255  0.51303  0.91300
    417   2.87443  5.69285  2.32687  1.93668  4.18446  2.94429  3.53430  4.26221  2.84688  3.69943  4.44463  2.88366  1.92295  2.93279  3.03676  2.18730  3.11068  3.84082  6.12567  4.71485    826 p x - -
          2.68618  4.42225  2.77519  2.73123  3.46354  2.40513  3.72494  3.29354  2.67741  2.69355  4.24690  2.90347  2.73739  3.18146  2.89801  2.37887  2.77519  2.98518  4.58477  3.61503
          0.12567  5.62480  2.16727  0.61958  0.77255  0.81434  0.58507
    418   2.98849  3.86224  3.61506  3.23040  3.99133  3.95021  2.92833  2.58948  3.45974  2.96883  3.75573  3.77566  2.57771  3.14136  3.71954  2.69328  2.81624  1.72252  5.11337  2.19603    827 v x - -
          2.68618  4.42225  2.77519  2.73123  3.46354  2.40513  3.72494  3.29354  2.67741  2.69355  4.24690  2.90347  2.73739  3.18146  2.89801  2.37887  2.77519  2.98518  4.58477  3.61503
          0.01538  5.50519  4.49254  0.61958  0.77255  1.17026  0.37148
    419   2.92861  5.37833  2.34824  2.41195  3.83409  3.74708  3.83865  4.42513  2.81356  3.43202  4.64846  3.04644  4.02854  2.49611  2.84392  1.98173  1.67360  3.58603  6.04285  4.21795    828 t x - -
          2.68618  4.42225  2.77519  2.73123  3.46354  2.40513  3.72494  3.29354  2.67741  2.69355  4.24690  2.90347  2.73739  3.18146  2.89801  2.37887  2.77519  2.98518  4.58477  3.61503
          0.34782  5.49593  1.23902  0.61958  0.77255  1.14876  0.38130
    420   2.30298  4.98516  2.39863  2.07846  4.08202  3.56136  3.69279  3.81253  2.60851  2.83171  4.46217  3.20269  3.22706  2.46484  3.14876  2.04591  2.73215  3.79836  5.86007  4.34141    829 s x - -
          2.68618  4.42225  2.77519  2.73123  3.46354  2.40513  3.72494  3.29354  2.67741  2.69355  4.24690  2.90347  2.73739  3.18146  2.89801  2.37887  2.77519  2.98518  4.58477  3.61503
          0.00852  5.16487  5.88721  0.61958  0.77255  0.60167  0.79384
    421   2.79905  5.59580  2.53442  1.89565  4.66090  3.35890  3.55103  3.36348  2.63110  3.41839  4.36418  3.05822  3.09753  2.86839  3.11264  2.04692  2.70878  2.53194  6.03243  4.62546    830 e . - -
          2.68618  4.42225  2.77519  2.73123  3.46354  2.40513  3.72494  3.29354  2.67741  2.69355  4.24690  2.90347  2.73739  3.18146  2.89801  2.37887  2.77519  2.98518  4.58477  3.61503
          0.03558  5.47514  3.48144  0.61958  0.77255  1.23769  0.34256
    422   2.94355  3.92816  3.13614  2.61414  4.21762  3.64657  3.76160  3.46209  2.57360  3.58380  4.55714  2.83154  3.30810  2.71190  2.69265  1.74366  2.05053  3.15848  4.76907  4.08220    831 s . - -
          2.68618  4.42225  2.77519  2.73123  3.46354  2.40513  3.72494  3.29354  2.67741  2.69355  4.24690  2.90347  2.73739  3.18146  2.89801  2.37887  2.77519  2.98518  4.58477  3.61503
          0.08104  5.44599  2.61011  0.61958  0.77255  1.29730  0.31920
    423   2.53774  3.64242  2.83250  2.60143  4.61918  2.43720  3.52703  3.99805  2.74685  3.51747  4.54623  3.03475  1.79850  2.95852  3.05575  2.44064  2.64065  3.57183  5.94667  4.55094    832 p . - -
          2.68618  4.42225  2.77519  2.73123  3.46354  2.40513  3.72494  3.29354  2.67741  2.69355  4.24690  2.90347  2.73739  3.18146  2.89801  2.37887  2.77519  2.98518  4.58477  3.61503
          0.08764  5.37188  2.53503  0.61958  0.77255  1.42811  0.27412
    424   1.48732  4.91266  2.38039  2.51115  4.24637  3.58945  3.86469  3.35890  2.83195  2.94121  4.31918  3.24585  3.15654  3.18328  3.24903  2.56004  2.94228  2.81350  5.74707  4.18032    833 a . - -
          2.68552  4.42333  2.77485  2.73173  3.46423  2.40500  3.72574  3.29424  2.67757  2.69388  4.24662  2.90357  2.73698  3.18198  2.89845  2.37828  2.77415  2.98515  4.58585  3.61580
          1.68291  0.98708  0.81757  1.62200  0.22003  0.38457  1.14176
    425   2.65260  4.94195  2.66044  2.56837  4.79116  1.74437  3.94845  4.26805  2.69236  3.68440  4.50594  2.79005  2.42054  3.02002  3.09578  2.00924  3.17332  3.84240  5.90196  4.49870    855 g x - -
          2.68618  4.42225  2.77519  2.73123  3.46354  2.40513  3.72494  3.29354  2.67741  2.69355  4.24690  2.90347  2.73739  3.18146  2.89801  2.37887  2.77519  2.98518  4.58477  3.61503
          0.05290  5.20563  3.07818  0.61958  0.77255  1.26116  0.33313
    426   1.69996  5.22801  3.37237  2.45822  4.47633  2.66895  4.01829  3.44436  2.76562  3.22083  4.29610  3.10220  3.55654  3.10111  3.19406  2.46641  2.12214  2.73304  5.72403  4.38072    856 a x - -
          2.68618  4.42225  2.77519  2.73123  3.46354  2.40513  3.72494  3.29354  2.67741  2.69355  4.24690  2.90347  2.73739  3.18146  2.89801  2.37887  2.77519  2.98518  4.58477  3.61503
          0.00787  5.24499  5.96733  0.61958  0.77255  0.16279  1.89560
    427   2.79979  5.11067  1.89231  2.13740  3.60463  3.29305  2.87677  4.23007  2.75940  3.13637  4.76547  2.83981  2.88758  2.90751  3.06163  2.13651  3.14177  3.80698  6.15783  4.35904    857 d x - -
          2.68618  4.42225  2.77519  2.73123  3.46354  2.40513  3.72494  3.29354  2.67741  2.69355  4.24690  2.90347  2.73739  3.18146  2.89801  2.37887  2.77519  2.98518  4.58477  3.61503
          0.00507  5.68290  6.40524  0.61958  0.77255  0.44361  1.02643
    428   2.73704  5.70052  2.47773  1.95754  3.66159  3.36326  3.62301  3.54361  2.36463  3.34724  3.93807  3.34633  4.16427  2.68622  2.94033  2.76843  2.57689  2.47342  6.14213  3.09617    858 e x - -
          2.68618  4.42225  2.77519  2.73123  3.46354  2.40513  3.72494  3.29354  2.67741  2.69355  4.24690  2.90347  2.73739  3.18146  2.89801  2.37887  2.77519  2.98518  4.58477  3.61503
          0.00500  5.69606  6.41840  0.61958  0.77255  0.48576  0.95510
    429   3.18114  4.73321  5.25971  4.64899  2.17093  4.36947  4.84480  2.72405  4.44639  1.97020  3.64614  4.66090  0.95935  4.58446  4.47317  3.82681  3.47170  2.91557  3.87612  4.16834    859 p x - -
          2.68618  4.42225  2.77519  2.73123  3.46354  2.40513  3.72494  3.29354  2.67741  2.69355  4.24690  2.90347  2.73739  3.18146  2.89801  2.37887  2.77519  2.98518  4.58477  3.61503
          0.00500  5.69606  6.41840  0.61958  0.77255  0.48576  0.95510
    430   2.09552  3.48964  3.50836  2.13793  3.77212  1.78265  3.25841  3.37134  2.96440  3.69694  3.75599  3.06059  4.42576  2.66421  3.27342  2.77663  2.66199  3.72868  6.04834  4.59699    860 g x - -
          2.68618  4.42225  2.77519  2.73123  3.46354  2.40513  3.72494  3.29354  2.67741  2.69355  4.24690  2.90347  2.73739  3.18146  2.89801  2.37887  2.77519  2.98518  4.58477  3.61503
          0.00500  5.69606  6.41840  0.61958  0.77255  0.48576  0.95510
    431   2.57211  4.91750  3.84977  2.83726  4.14177  4.10444  3.79128  2.56481  2.93914  2.20186  3.53722  3.66533  1.63047  2.98392  3.19050  3.19230  3.26631  2.26127  5.68029  4.43049    861 p x - -
          2.68618  4.42225  2.77519  2.73123  3.46354  2.40513  3.72494  3.29354  2.67741  2.69355  4.24690  2.90347  2.73739  3.18146  2.89801  2.37887  2.77519  2.98518  4.58477  3.61503
          0.00500  5.69606  6.41840  0.61958  0.77255  0.48576  0.95510
    432   4.11955  5.53456  6.49706  6.02698  4.80697  5.99890  6.71440  1.58469  5.97370  1.63670  4.21635  6.17059  5.57773  6.17207  6.10005  5.43564  4.60651  0.65689  6.94870  5.77200    862 V x - -
          2.68618  4.42225  2.77519  2.73123  3.46354  2.40513  3.72494  3.29354  2.67741  2.69355  4.24690  2.90347  2.73739  3.18146  2.89801  2.37887  2.77519  2.98518  4.58477  3.61503
          0.01013  5.69606  5.00302  0.61958  0.77255  0.48576  0.95510
    433   2.51596  5.72347  2.62366  1.65830  4.68877  3.70846  4.09809  4.38833  2.86554  3.20797  4.76513  3.31671  1.75342  3.16689  3.16435  2.67708  2.35853  4.11210  6.15840  4.74968    863 e x - -
          2.68618  4.42225  2.77519  2.73123  3.46354  2.40513  3.72494  3.29354  2.67741  2.69355  4.24690  2.90347  2.73739  3.18146  2.89801  2.37887  2.77519  2.98518  4.58477  3.61503
          0.01429  5.69096  4.52698  0.61958  0.77255  0.46843  0.98346
    434   1.87853  5.22998  2.00157  2.83762  2.50088  4.00369  3.41273  4.22155  3.01635  3.62488  4.58519  3.04362  3.35901  3.33976  3.49070  2.71150  3.23800  3.86973  5.38294  2.00302    864 a x - -
          2.68618  4.42225  2.77519  2.73123  3.46354  2.40513  3.72494  3.29354  2.67741  2.69355  4.24690  2.90347  2.73739  3.18146  2.89801  2.37887  2.77519  2.98518  4.58477  3.61503
          0.01173  5.68689  4.79529  0.61958  0.77255  0.53610  0.87954
    435   3.80540  5.21903  4.95256  5.14184  2.04852  5.05348  5.35547  3.22800  4.96042  0.49580  3.86222  5.19452  3.44770  5.03420  4.97663  4.38280  4.09685  3.01498  5.72664  4.56177    865 L x - -
          2.68599  4.42066  2.77577  2.73140  3.46328  2.40512  3.72444  3.29411  2.67684  2.69335  4.24747  2.90356  2.73676  3.18141  2.89858  2.37916  2.77493  2.98524  4.58534  3.61560
          0.03764  3.34422  6.40259  2.67193  0.07162  0.49172  0.94565
    436   2.77807  3.94398  2.31627  2.20901  5.04389  2.66764  3.85843  4.03780  2.92496  3.13525  4.24717  3.11863  3.79632  2.79701  3.29216  1.40466  3.26957  3.75598  5.64124  4.74191    888 s x - -
          2.68618  4.42225  2.77519  2.73123  3.46354  2.40513  3.72494  3.29354  2.67741  2.69355  4.24690  2.90347  2.73739  3.18146  2.89801  2.37887  2.77519  2.98518  4.58477  3.61503
          0.02389  5.68929  3.90105  0.61958  0.77255  0.46306  0.99252
    437   2.95377  5.72706  2.28691  1.61806  5.07235  1.62649  3.77862  4.31367  2.89651  4.03244  4.76774  3.10379  3.00939  3.05865  3.18730  2.61688  3.30233  3.94828  6.15953  4.55624    889 e x - -
          2.68618  4.42225  2.77519  2.73123  3.46354  2.40513  3.72494  3.29354  2.67741  2.69355  4.24690  2.90347  2.73739  3.18146  2.89801  2.37887  2.77519  2.98518  4.58477  3.61503
          0.31453  5.67743  1.32259  0.61958  0.77255  0.42834  1.05438
    438   2.96809  4.71402  3.87045  3.61563  3.68215  4.02465  3.82716  2.18456  3.41306  1.53691  3.46048  3.84635  3.91815  3.04894  3.66982  2.75035  1.75616  2.76752  5.30998  4.09561    890 l x - -
          2.68618  4.42225  2.77519  2.73123  3.46354  2.40513  3.72494  3.29354  2.67741  2.69355  4.24690  2.90347  2.73739  3.18146  2.89801  2.37887  2.77519  2.98518  4.58477  3.61503
          0.01293  5.39509  4.79081  0.61958  0.77255  1.38997  0.28646
    439   2.64052  3.34259  3.03839  2.54105  4.21170  3.16082  2.76133  4.15897  2.21574  3.22396  4.32271  3.32686  3.16667  2.87880  2.11257  2.82493  2.72141  3.21614  5.22081  3.15424    891 r x - -
          2.68618  4.42225  2.77519  2.73123  3.46354  2.40513  3.72494  3.29354  2.67741  2.69355  4.24690  2.90347  2.73739  3.18146  2.89801  2.37887  2.77519  2.98518  4.58477  3.61503
          0.77853  5.38897  0.62296  0.61958  0.77255  0.22310  1.60963
    440   2.72324  4.92712  3.26532  2.74429  3.79194  2.53656  4.07811  3.26616  2.87893  1.45220  3.49411  3.08055  3.45842  2.99732  3.38744  2.78834  3.06514  2.83777  5.47268  4.18981    892 l . - -
          2.68686  4.42282  2.77486  2.73159  3.46359  2.40373  3.72561  3.29475  2.67815  2.69479  4.24556  2.90457  2.73356  3.18236  2.89739  2.37914  2.77445  2.98648  4.58606  3.61575
          1.62849  0.34663  2.33602  1.31283  0.31342  0.12253  2.16002
    441   3.05454  4.68370  4.13194  4.53739  3.64907  4.06982  4.78393  0.93957  4.34803  2.63818  3.45328  4.57776  4.81772  4.00287  4.03904  3.76099  3.36654  1.48912  5.31263  4.13348    900 i x - -
          2.68618  4.42225  2.77519  2.73123  3.46354  2.40513  3.72494  3.29354  2.67741  2.69355  4.24690  2.90347  2.73739  3.18146  2.89801  2.37887  2.77519  2.98518  4.58477  3.61503
          0.00915  5.63935  5.19324  0.61958  0.77255  0.34717  1.22651
    442   2.58438  5.67821  3.24468  2.67627  5.00012  3.01014  3.71914  3.37618  1.73909  3.08931  4.37682  3.40879  4.40011  2.96159  2.86457  2.63478  1.98884  2.39265  6.12500  4.72845    901 k x - -
          2.68618  4.42225  2.77519  2.73123  3.46354  2.40513  3.72494  3.29354  2.67741  2.69355  4.24690  2.90347  2.73739  3.18146  2.89801  2.37887  2.77519  2.98518  4.58477  3.61503
          0.00502  5.69243  6.41478  0.61958  0.77255  0.50601  0.92355
    443   2.92397  4.80590  3.02852  2.82682  5.07261  3.89130  2.83983  4.46681  1.00884  3.69081  4.40074  3.36792  4.39018  2.87246  2.73610  2.35555  3.21289  4.11891  6.16265  4.57048    902 k x - -
          2.68618  4.42225  2.77519  2.73123  3.46354  2.40513  3.72494  3.29354  2.67741  2.69355  4.24690  2.90347  2.73739  3.18146  2.89801  2.37887  2.77519  2.98518  4.58477  3.61503
          0.00502  5.69243  6.41478  0.61958  0.77255  0.50601  0.92355
    444   3.50843  5.50724  6.47797  6.01449  4.53344  5.98627  6.73198  0.66990  5.96781  2.41102  3.99946  6.15592  6.18123  6.19866  6.11140  5.42494  4.58249  1.21011  6.99910  5.79318    903 I x - -
          2.68618  4.42225  2.77519  2.73123  3.46354  2.40513  3.72494  3.29354  2.67741  2.69355  4.24690  2.90347  2.73739  3.18146  2.89801  2.37887  2.77519  2.98518  4.58477  3.61503
          0.00502  5.69243  6.41478  0.61958  0.77255  0.50601  0.92355
    445   0.94862  4.41094  3.19687  3.43338  4.48646  3.79983  4.52710  3.78187  3.43949  3.54558  4.40587  3.80610  4.60941  3.71257  3.84854  1.90277  3.05166  2.30470  5.86590  4.59805    904 a x - -
          2.68618  4.42225  2.77519  2.73123  3.46354  2.40513  3.72494  3.29354  2.67741  2.69355  4.24690  2.90347  2.73739  3.18146  2.89801  2.37887  2.77519  2.98518  4.58477  3.61503
          0.00502  5.69243  6.41478  0.61958  0.77255  0.50601  0.92355
    446   1.09112  1.69240  5.13768  4.67569  4.86127  3.31236  5.37471  3.73109  4.58544  3.96267  4.84238  4.67416  4.91789  4.81169  4.79894  1.41556  3.12867  3.63558  6.31871  4.92473    905 a x - -
          2.68616  4.42230  2.77524  2.73128  3.46359  2.40514  3.72491  3.29359  2.67746  2.69360  4.24695  2.90329  2.73724  3.18151  2.89798  2.37881  2.77524  2.98523  4.58482  3.61502
          0.03657  3.37332  6.41478  0.66595  0.72111  0.50601  0.92355
    447   2.87660  2.65170  3.69408  3.54262  5.22730  0.59259  4.88293  4.65935  3.76142  4.27832  5.08721  3.21696  4.75617  4.06804  3.98571  2.70905  3.57214  4.21574  6.51250  5.21597    908 G x - -
          2.68616  4.42225  2.77520  2.73124  3.46354  2.40511  3.72495  3.29354  2.67741  2.69355  4.24690  2.90347  2.73738  3.18147  2.89801  2.37887  2.77520  2.98519  4.58477  3.61503
          0.00687  5.25791  6.41478  0.67276  0.71396  0.50601  0.92355
    448   2.68348  5.35061  3.66595  3.51221  4.79534  0.68473  4.65013  4.19678  3.53272  3.00385  4.68735  3.94900  3.27171  3.85507  3.95851  2.46284  3.65066  3.73646  6.13224  4.44532    912 G x - -
          2.68618  4.42225  2.77519  2.73123  3.46354  2.40513  3.72494  3.29354  2.67741  2.69355  4.24690  2.90347  2.73739  3.18146  2.89801  2.37887  2.77519  2.98518  4.58477  3.61503
          0.00502  5.69243  6.41478  0.61958  0.77255  0.50601  0.92355
    449   3.32725  4.85364  4.84499  4.26371  2.15489  4.47969  3.13148  3.30552  4.13402  2.81743  3.97008  4.45221  3.89110  4.22629  3.03248  3.47299  3.33273  3.11238  2.16623  1.16657    913 y x - -
          2.68618  4.42225  2.77519  2.73123  3.46354  2.40513  3.72494  3.29354  2.67741  2.69355  4.24690  2.90347  2.73739  3.18146  2.89801  2.37887  2.77519  2.98518  4.58477  3.61503
          0.00502  5.69243  6.41478  0.61958  0.77255  0.50601  0.92355
    450   2.49858  4.08176  5.19312  4.46420  3.73439  4.46999  1.99544  2.77442  4.38556  2.20262  1.51619  4.60575  4.83448  4.18058  4.42206  3.62189  2.56100  2.01658  5.31741  3.89009    914 m x - -
          2.68618  4.42225  2.77519  2.73123  3.46354  2.40513  3.72494  3.29354  2.67741  2.69355  4.24690  2.90347  2.73739  3.18146  2.89801  2.37887  2.77519  2.98518  4.58477  3.61503
          0.00502  5.69243  6.41478  0.61958  0.77255  0.50601  0.92355
    451   2.86488  4.26229  4.53492  3.95660  3.53598  3.52175  4.64069  3.04691  3.86896  2.02845  3.94997  3.47190  4.72695  3.53015  4.11901  1.43135  1.64210  2.59343  5.44172  4.23841    915 s x - -
          2.68618  4.42225  2.77519  2.73123  3.46354  2.40513  3.72494  3.29354  2.67741  2.69355  4.24690  2.90347  2.73739  3.18146  2.89801  2.37887  2.77519  2.98518  4.58477  3.61503
          0.00502  5.69243  6.41478  0.61958  0.77255  0.50601  0.92355
    452   0.69659  4.24584  5.08512  4.49568  3.83685  2.91371  4.84545  2.95102  4.33301  2.32940  3.85282  4.57867  4.85374  4.50986  4.42791  3.66348  3.39989  2.48188  5.42599  4.24400    916 a x - -
          2.68618  4.42225  2.77519  2.73123  3.46354  2.40513  3.72494  3.29354  2.67741  2.69355  4.24690  2.90347  2.73739  3.18146  2.89801  2.37887  2.77519  2.98518  4.58477  3.61503
          0.00502  5.69243  6.41478  0.61958  0.77255  0.50601  0.92355
    453   0.55938  4.37261  5.24970  4.70548  3.69464  3.91916  5.07175  3.32110  4.54464  3.12693  4.16532  4.70140  4.92066  4.71695  4.63435  3.57857  3.54740  1.97893  5.68269  4.50485    917 A x - -
          2.68643  4.42250  2.77545  2.73148  3.46379  2.40538  3.72520  3.29356  2.67766  2.69091  4.24715  2.90372  2.73765  3.18172  2.89826  2.37912  2.77545  2.98446  4.58502  3.61528
          0.37490  1.16794  6.41478  0.04826  3.05514  0.50601  0.92355
    454   3.11928  4.71566  5.19924  4.59125  3.81221  4.48932  4.82109  1.86423  4.39475  1.44431  3.83356  4.62112  4.85356  4.21755  3.63129  3.57370  1.48400  2.03284  5.34327  4.16506    919 l x - -
          2.68618  4.42225  2.77519  2.73123  3.46354  2.40513  3.72494  3.29354  2.67741  2.69355  4.24690  2.90347  2.73739  3.18146  2.89801  2.37887  2.77519  2.98518  4.58477  3.61503
          0.34906  5.69243  1.23347  0.61958  0.77255  0.50601  0.92355
    455   2.61359  4.24760  3.56100  3.29874  4.10396  3.08530  4.30439  3.16949  3.26615  2.59062  4.04728  3.72638  4.40835  3.58188  3.65265  1.12811  2.08781  3.14486  5.51709  4.26574    920 s x - -
          2.68618  4.42209  2.77508  2.73123  3.46347  2.40514  3.72488  3.29353  2.67742  2.69358  4.24693  2.90350  2.73743  3.18150  2.89804  2.37883  2.77523  2.98517  4.58480  3.61507
          0.12705  4.45923  2.22806  1.22106  0.34944  0.16577  1.87890
    456   2.51288  5.25756  2.51443  1.41461  4.73187  3.33471  4.02430  4.06170  2.55120  3.00856  4.61227  3.17892  4.34455  2.85600  2.85963  2.19006  2.86378  3.75345  6.11865  4.70826    932 e x - -
          2.68618  4.42225  2.77519  2.73123  3.46354  2.40513  3.72494  3.29354  2.67741  2.69355  4.24690  2.90347  2.73739  3.18146  2.89801  2.37887  2.77519  2.98518  4.58477  3.61503
          0.00543  5.61459  6.33693  0.61958  0.77255  0.32978  1.26970
    457   3.24093  5.77615  1.35666  2.09788  4.75897  2.16059  3.71127  4.60525  2.96360  4.08032  4.41928  3.23149  4.23291  3.15053  3.45968  1.88655  3.41094  4.16554  6.20933  4.79522    933 d x - -
          2.68618  4.42225  2.77520  2.73123  3.46354  2.40513  3.72495  3.29354  2.67741  2.69355  4.24690  2.90347  2.73740  3.18147  2.89801  2.37887  2.77514  2.98519  4.58477  3.61503
          0.00914  4.89821  6.41478  0.53352  0.88318  0.50601  0.92355
    458   3.23803  5.41024  3.30783  2.96412  4.93120  0.87521  3.18240  4.54699  2.67157  3.92268  4.78510  2.42145  4.43118  3.13607  2.92889  3.23526  3.49765  4.12480  6.17420  4.68242    935 g x - -
          2.68618  4.42225  2.77519  2.73123  3.46354  2.40513  3.72494  3.29354  2.67741  2.69355  4.24690  2.90347  2.73739  3.18146  2.89801  2.37887  2.77519  2.98518  4.58477  3.61503
          0.00502  5.69243  6.41478  0.61958  0.77255  0.50601  0.92355
    459   1.95246  4.50433  1.61048  1.56294  5.06711  2.93941  4.20193  4.54800  2.94234  3.90671  4.77394  3.47995  4.40352  3.30157  3.35979  2.54586  2.98875  4.03741  6.16818  4.76164    936 e x - -
          2.68618  4.42225  2.77519  2.73123  3.46354  2.40513  3.72494  3.29354  2.67741  2.69355  4.24690  2.90347  2.73739  3.18146  2.89801  2.37887  2.77519  2.98518  4.58477  3.61503
          0.00502  5.69243  6.41478  0.61958  0.77255  0.50601  0.92355
    460   3.15701  3.68885  5.54590  4.94643  4.00001  4.44250  5.14286  2.60131  4.74655  0.72273  3.34732  4.94512  5.12291  4.87849  4.76224  4.10227  3.72084  1.62657  5.61067  4.43901    937 l x - -
          2.68618  4.42225  2.77519  2.73123  3.46354  2.40513  3.72494  3.29354  2.67741  2.69355  4.24690  2.90347  2.73739  3.18146  2.89801  2.37887  2.77519  2.98518  4.58477  3.61503
          0.00502  5.69243  6.41478  0.61958  0.77255  0.50601  0.92355
    461   5.97742  6.73130  6.59724  6.66289  1.40233  6.26316  4.31894  5.48926  6.41764  4.52533  5.96500  5.71850  6.49427  5.93263  6.12408  5.68991  6.14898  5.46588  4.80694  0.37736    938 Y x - -
          2.68618  4.42225  2.77519  2.73123  3.46354  2.40513  3.72494  3.29354  2.67741  2.69355  4.24690  2.90347  2.73739  3.18146  2.89801  2.37887  2.77519  2.98518  4.58477  3.61503
          0.00503  5.69014  6.41249  0.61958  0.77255  0.50601  0.92355
    462   2.80816  3.23835  5.28355  4.66847  3.51829  3.41748  4.82189  1.88612  4.45305  1.26827  3.46174  4.65073  4.85054  4.58395  4.46044  3.58209  2.28523  1.89768  5.31447  4.13847    939 l x - -
          2.68618  4.42225  2.77519  2.73123  3.46354  2.40513  3.72494  3.29354  2.67741  2.69355  4.24690  2.90347  2.73739  3.18146  2.89801  2.37887  2.77519  2.98518  4.58477  3.61503
          0.00503  5.69014  6.41249  0.61958  0.77255  0.50601  0.92355
    463   3.98968  4.38451  5.96394  5.51913  1.90880  5.25622  4.93278  3.89271  5.29036  3.34314  3.87846  5.28159  5.61614  5.28959  5.25324  4.61455  4.31061  3.81171  0.46891  3.49973    940 W x - -
          2.68618  4.42225  2.77519  2.73123  3.46354  2.40513  3.72494  3.29354  2.67741  2.69355  4.24690  2.90347  2.73739  3.18146  2.89801  2.37887  2.77519  2.98518  4.58477  3.61503
          0.00503  5.69014  6.41249  0.61958  0.77255  0.47331  0.97535
    464   3.63083  5.77042  4.03978  4.05494  6.40501  0.16999  5.83045  5.94573  5.06707  5.57554  6.38727  4.56237  5.14671  5.11786  5.44279  3.90575  4.02473  5.08995  7.67853  6.43462    941 G x - -
          2.68618  4.42225  2.77519  2.73123  3.46354  2.40513  3.72494  3.29354  2.67741  2.69355  4.24690  2.90347  2.73739  3.18146  2.89801  2.37887  2.77519  2.98518  4.58477  3.61503
          0.00866  5.69377  5.24766  0.61958  0.77255  0.48576  0.95510
    465   2.70771  4.53958  3.32847  3.10962  4.62120  2.19942  3.35158  3.08345  3.06912  3.10640  3.37659  3.53174  4.46984  1.67921  2.83160  2.59753  3.12447  3.60640  2.63701  4.42652    942 q x - -
          2.68618  4.42225  2.77519  2.73123  3.46354  2.40513  3.72494  3.29354  2.67741  2.69355  4.24690  2.90347  2.73739  3.18146  2.89801  2.37887  2.77519  2.98518  4.58477  3.61503
          0.00503  5.69014  6.41249  0.61958  0.77255  0.50601  0.92355
    466   1.98571  5.00195  2.75973  2.88139  5.07249  3.23560  2.57296  4.55768  2.68661  3.72168  4.48119  2.26570  3.48320  3.10510  2.59570  2.07735  2.47017  3.86272  6.16190  4.28522    943 a x - -
          2.68618  4.42225  2.77519  2.73123  3.46354  2.40513  3.72494  3.29354  2.67741  2.69355  4.24690  2.90347  2.73739  3.18146  2.89801  2.37887  2.77519  2.98518  4.58477  3.61503
          0.00503  5.69014  6.41249  0.61958  0.77255  0.50601  0.92355
    467   2.67308  2.64838  3.07648  2.63408  4.95425  3.31493  3.87440  4.40227  2.35757  3.70624  4.09354  2.59022  2.08974  3.07424  2.85467  2.22215  2.44864  3.82118  6.15873  4.74960    944 p x - -
          2.68620  4.42227  2.77521  2.73121  3.46356  2.40509  3.72496  3.29356  2.67739  2.69353  4.24691  2.90348  2.73736  3.18148  2.89800  2.37887  2.77521  2.98520  4.58479  3.61505
          0.02749  3.66997  6.41249  0.33294  1.26164  0.50601  0.92355
    468   2.93443  5.72372  2.61884  2.67385  4.31227  2.34604  3.58729  4.22810  2.56330  3.56843  4.76523  3.29717  1.37594  3.02276  2.95188  2.87902  2.85409  3.92711  6.15835  4.56500    946 p x - -
          2.68618  4.42225  2.77519  2.73123  3.46354  2.40513  3.72494  3.29354  2.67741  2.69355  4.24690  2.90347  2.73739  3.18146  2.89801  2.37887  2.77519  2.98518  4.58477  3.61503
          0.14540  5.69014  2.02540  0.61958  0.77255  0.50601  0.92355
    469   2.88029  5.64497  3.31354  2.48116  4.97921  1.11372  3.93668  4.45627  2.87475  3.94714  4.69346  3.37115  3.96844  3.03898  2.79834  1.99127  3.25268  3.89517  6.08824  4.68456    947 g x - -
          2.68618  4.42225  2.77519  2.73123  3.46354  2.40513  3.72494  3.29354  2.67741  2.69355  4.24690  2.90347  2.73739  3.18146  2.89801  2.37887  2.77519  2.98518  4.58477  3.61503
          0.21609  5.55053  1.65835  0.61958  0.77255  0.93805  0.49658
    470   2.45488  4.72417  2.97922  2.57266  4.88364  2.82152  3.83093  3.33252  2.59059  3.78647  4.33650  2.74207  3.71070  2.17519  2.37873  1.99242  2.60754  3.75698  5.97721  4.44379    948 s x - -
          2.68618  4.42225  2.77519  2.73123  3.46354  2.40513  3.72494  3.29354  2.67741  2.69355  4.24690  2.90347  2.73739  3.18146  2.89801  2.37887  2.77519  2.98518  4.58477  3.61503
          0.00701  5.35930  6.08164  0.61958  0.77255  1.44291  0.26950
    471   2.80905  3.30698  2.10685  2.09519  4.78875  3.44139  3.24356  3.13126  2.25891  2.18596  4.52367  3.19924  3.77502  2.96756  3.12931  2.88231  3.12047  3.34417  5.92646  4.53505    949 e x - -
          2.68618  4.42225  2.77519  2.73123  3.46354  2.40513  3.72494  3.29354  2.67741  2.69355  4.24690  2.90347  2.73739  3.18146  2.89801  2.37887  2.77519  2.98518  4.58477  3.61503
          0.01064  5.35669  5.13883  0.61958  0.77255  1.44291  0.26950
    472   2.81161  4.85937  3.07297  2.56579  4.49009  1.34069  3.45437  3.81982  2.64040  3.25192  4.32698  2.81751  4.17614  3.10325  3.02728  2.86267  2.76388  2.86752  5.87972  4.50353    950 g x - -
          2.68618  4.42225  2.77519  2.73123  3.46354  2.40513  3.72494  3.29354  2.67741  2.69355  4.24690  2.90347  2.73739  3.18146  2.89801  2.37887  2.77519  2.98518  4.58477  3.61503
          0.01583  5.35311  4.51199  0.61958  0.77255  1.44842  0.26780
    473   2.92268  3.99273  3.48767  1.52034  3.98837  3.10254  4.15705  2.49607  2.81125  2.97816  4.02532  3.47298  3.40144  3.26316  3.13849  2.71692  3.00892  2.56574  3.31562  4.29847    951 e x - -
          2.68618  4.42225  2.77519  2.73123  3.46354  2.40513  3.72494  3.29354  2.67741  2.69355  4.24690  2.90347  2.73739  3.18146  2.89801  2.37887  2.77519  2.98518  4.58477  3.61503
          0.00875  5.34440  5.53795  0.61958  0.77255  1.46164  0.26378
    474   2.97690  4.61852  4.01275  3.47142  3.21665  2.42493  4.22584  1.84771  3.55748  1.44174  3.73064  3.80459  3.68235  3.82676  3.69017  2.81768  3.05135  2.58116  5.22286  4.02068    952 l x - -
          2.68618  4.42225  2.77519  2.73123  3.46354  2.40513  3.72494  3.29354  2.67741  2.69355  4.24690  2.90347  2.73739  3.18146  2.89801  2.37887  2.77519  2.98518  4.58477  3.61503
          0.06980  5.34278  2.77032  0.61958  0.77255  1.46406  0.26305
    475   2.53346  4.78764  2.33379  2.33997  4.85312  2.23607  3.69087  4.16339  2.44040  3.28596  4.37774  2.53445  3.94379  2.98999  2.57017  2.14239  3.05932  3.89924  5.94265  4.26245    953 s x - -
          2.68615  4.42225  2.77520  2.73123  3.46354  2.40513  3.72495  3.29354  2.67741  2.69352  4.24690  2.90347  2.73740  3.18147  2.89801  2.37887  2.77520  2.98519  4.58477  3.61503
          0.05824  4.76428  3.03553  0.62780  0.76307  1.38050  0.28962
    476   2.18219  3.47578  3.51439  2.81901  3.62930  3.46581  4.20338  3.30281  3.11459  2.68084  3.80179  3.40670  3.49643  3.19132  3.45647  2.40629  3.00410  1.50019  5.40306  3.98142    956 v x - -
          2.68618  4.42225  2.77519  2.73123  3.46354  2.40513  3.72494  3.29354  2.67741  2.69355  4.24690  2.90347  2.73739  3.18146  2.89801  2.37887  2.77519  2.98518  4.58477  3.61503
          0.06887  5.26537  2.79059  0.61958  0.77255  1.56954  0.23337
    477   2.84741  4.70633  3.00843  2.35712  4.40565  3.65337  3.40241  3.99892  2.59164  1.29052  4.20367  3.13576  3.72580  2.90827  3.08317  2.62664  2.95140  3.63870  5.76532  4.40235    957 l x - -
          2.68618  4.42225  2.77519  2.73123  3.46354  2.40513  3.72494  3.29354  2.67741  2.69355  4.24690  2.90347  2.73739  3.18146  2.89801  2.37887  2.77519  2.98518  4.58477  3.61503
          0.07588  5.20152  2.69466  0.61958  0.77255  1.40076  0.28291
    478   2.52613  5.46753  2.76559  2.27157  4.81289  2.85538  2.45133  4.29906  2.25322  3.55974  4.50812  2.92180  3.33218  2.67402  2.92446  2.29445  2.43640  3.74171  5.90003  4.35734    958 k x - -
          2.68618  4.42225  2.77519  2.73123  3.46354  2.40513  3.72494  3.29354  2.67741  2.69355  4.24690  2.90347  2.73739  3.18146  2.89801  2.37887  2.77519  2.98518  4.58477  3.61503
          0.09735  5.18475  2.43997  0.61958  0.77255  1.44915  0.26758
    479   2.02197  5.41517  2.64254  2.22594  4.74657  2.32708  3.90498  3.57365  2.57132  3.48870  4.45948  3.01761  4.10958  2.94342  2.21021  2.51769  3.11249  3.13086  5.85613  4.45357    959 a x - -
          2.68618  4.42225  2.77519  2.73123  3.46354  2.40513  3.72494  3.29354  2.67741  2.69355  4.24690  2.90347  2.73739  3.18146  2.89801  2.37887  2.77519  2.98518  4.58477  3.61503
          0.10579  5.14154  2.35879  0.61958  0.77255  0.18863  1.76082
    480   2.56914  5.37993  2.48947  2.49271  4.78503  2.72550  4.07487  4.41797  2.50656  2.96516  4.60805  2.72368  3.17667  2.12990  2.34819  2.41719  2.94038  3.52805  5.31105  4.70014    960 q . - -
          2.68618  4.42225  2.77519  2.73123  3.46354  2.40513  3.72494  3.29354  2.67741  2.69355  4.24690  2.90347  2.73739  3.18146  2.89801  2.37887  2.77519  2.98518  4.58477  3.61503
          0.02880  5.59819  3.70153  0.61958  0.77255  0.88652  0.53118
    481   2.49080  4.36481  2.36387  1.98756  4.61995  2.33024  3.46685  4.29534  2.52491  3.85596  4.53666  3.06027  2.95815  2.52159  2.99290  2.32849  3.10601  3.63001  6.09904  4.68770    961 e . - -
          2.68618  4.42225  2.77519  2.73123  3.46354  2.40513  3.72494  3.29354  2.67741  2.69355  4.24690  2.90347  2.73739  3.18146  2.89801  2.37887  2.77519  2.98518  4.58477  3.61503
          0.02627  5.57503  3.81050  0.61958  0.77255  0.96220  0.48135
    482   2.33026  4.88647  2.46279  2.39856  4.97405  3.04329  3.71755  3.22875  2.40563  3.33684  4.47398  3.08998  2.66207  3.00775  2.90684  2.37017  2.91442  3.41976  6.07379  2.79031    962 a . - -
          2.68618  4.42225  2.77519  2.73123  3.46354  2.40513  3.72494  3.29354  2.67741  2.69355  4.24690  2.90347  2.73739  3.18146  2.89801  2.37887  2.77519  2.98518  4.58477  3.61503
          0.15781  5.55453  1.95113  0.61958  0.77255  1.02345  0.44528
    483   2.91099  5.54068  2.23370  2.05998  4.63375  2.49492  3.12028  2.94226  2.70974  2.92346  4.24105  3.14232  3.47543  2.74689  2.55465  2.70055  3.27371  3.27813  5.21579  3.95704    963 e . - -
          2.68618  4.42225  2.77519  2.73123  3.46354  2.40513  3.72494  3.29354  2.67741  2.69355  4.24690  2.90347  2.73739  3.18146  2.89801  2.37887  2.77519  2.98518  4.58477  3.61503
          0.07776  5.40343  2.65480  0.61958  0.77255  1.36145  0.29610
    484   2.30767  5.50180  2.65303  2.26740  4.57166  2.45172  3.37739  3.62699  2.71961  2.67375  4.10707  3.09425  3.33251  2.70907  2.55185  2.35946  3.09615  3.77589  4.53343  4.20383    964 e . - -
          2.68618  4.42225  2.77519  2.73123  3.46354  2.40513  3.72494  3.29354  2.67741  2.69355  4.24690  2.90347  2.73739  3.18146  2.89801  2.37887  2.77519  2.98518  4.58477  3.61503
          0.03540  5.32897  3.50875  0.61958  0.77255  1.47460  0.25990
    485   2.54587  5.51355  2.38784  1.97358  4.85498  2.83074  3.61073  4.16951  2.71018  3.37648  4.17889  2.68070  2.87965  2.64960  2.68070  2.73162  2.85480  2.92817  4.66230  4.42017    965 e . - -
          2.68618  4.42225  2.77519  2.73123  3.46354  2.40513  3.72494  3.29354  2.67741  2.69355  4.24690  2.90347  2.73739  3.18146  2.89801  2.37887  2.77519  2.98518  4.58477  3.61503
          0.02323  5.30100  4.01900  0.61958  0.77255  1.51401  0.24849
    486   2.13681  4.64861  3.06627  2.69991  2.60323  2.85845  3.00758  3.18351  2.65695  2.58203  4.28198  3.03052  3.29528  2.99284  3.00627  2.64228  2.88773  3.06142  5.19751  4.37999    966 a . - -
          2.68618  4.42225  2.77519  2.73123  3.46354  2.40513  3.72494  3.29354  2.67741  2.69355  4.24690  2.90347  2.73739  3.18146  2.89801  2.37887  2.77519  2.98518  4.58477  3.61503
          0.03860  5.28533  3.41749  0.61958  0.77255  1.53498  0.24266
    487   2.12342  5.05993  3.50484  2.47841  2.92332  3.40149  3.70452  2.75922  2.61267  2.26651  3.80388  3.12178  3.02592  3.15875  2.94880  2.41797  3.06021  3.13972  5.24251  4.28733    967 a . - -
          2.68618  4.42225  2.77519  2.73123  3.46354  2.40513  3.72494  3.29354  2.67741  2.69355  4.24690  2.90347  2.73739  3.18146  2.89801  2.37887  2.77519  2.98518  4.58477  3.61503
          0.06364  5.25452  2.87477  0.61958  0.77255  0.82608  0.57583
    488   2.88642  5.50285  2.53871  2.54343  3.38626  2.53884  3.82448  3.50826  2.73295  2.52730  4.55007  2.47662  2.87722  2.92611  2.83815  2.42949  2.48146  3.75144  5.42882  4.55504    968 s . - -
          2.68639  4.41928  2.77424  2.72803  3.46531  2.40443  3.72629  3.29379  2.67942  2.69425  4.24844  2.90509  2.73841  3.17982  2.89884  2.37996  2.77424  2.98261  4.57968  3.61709
          1.14792  0.55679  2.21040  2.13874  0.12534  1.01086  0.45241
    489   2.89375  4.05909  1.45923  2.76563  4.54731  2.95115  4.03246  3.94518  2.79662  3.10992  4.44595  3.02928  3.68219  3.06835  3.27665  2.04105  2.60417  3.29401  5.85952  4.33275   1051 d x - -
          2.68618  4.42225  2.77519  2.73123  3.46354  2.40513  3.72494  3.29354  2.67741  2.69355  4.24690  2.90347  2.73739  3.18146  2.89801  2.37887  2.77519  2.98518  4.58477  3.61503
          0.03995  5.34210  3.37048  0.61958  0.77255  0.35713  1.20291
    490   2.38363  5.65932  2.23624  1.57642  4.44891  2.17632  4.00214  4.27265  2.86227  3.69242  4.57973  3.05864  3.72704  3.19708  3.06845  2.57232  2.86590  3.75568  5.34974  3.85213   1052 e x - -
          2.68618  4.42225  2.77519  2.73123  3.46354  2.40513  3.72494  3.29354  2.67741  2.69355  4.24690  2.90347  2.73739  3.18146  2.89801  2.37887  2.77519  2.98518  4.58477  3.61503
          0.00558  5.58709  6.30944  0.61958  0.77255  0.53465  0.88158
    491   2.80868  5.02864  2.75188  1.91398  2.97498  3.31560  3.59654  2.65157  3.11226  2.61570  3.80823  3.40378  4.47870  3.15482  3.51945  2.80442  2.59041  2.59462  5.78263  2.70905   1053 e x - -
          2.68618  4.42225  2.77519  2.73123  3.46354  2.40513  3.72494  3.29354  2.67741  2.69355  4.24690  2.90347  2.73739  3.18146  2.89801  2.37887  2.77519  2.98518  4.58477  3.61503
          0.00528  5.64150  6.36385  0.61958  0.77255  0.63278  0.75739
    492   3.07520  4.71802  4.45410  4.20180  3.81785  4.22672  4.71656  2.38955  4.02092  2.67352  3.69294  4.20634  1.27070  4.34511  4.14321  3.59370  3.51020  1.33334  5.33415  3.95981   1054 p x - -
          2.68618  4.42225  2.77519  2.73123  3.46354  2.40513  3.72494  3.29354  2.67741  2.69355  4.24690  2.90347  2.73739  3.18146  2.89801  2.37887  2.77519  2.98518  4.58477  3.61503
          0.00729  5.65060  5.58781  0.61958  0.77255  0.61088  0.78280
    493   2.32001  4.79648  3.17666  2.51189  5.03978  3.27211  3.47281  3.22275  1.84913  3.78505  4.23219  2.05819  4.36971  2.78733  3.21553  2.45025  2.66132  2.98874  6.13530  4.60046   1055 k x - -
          2.68618  4.42225  2.77519  2.73123  3.46354  2.40513  3.72494  3.29354  2.67741  2.69355  4.24690  2.90347  2.73739  3.18146  2.89801  2.37887  2.77519  2.98518  4.58477  3.61503
          0.01059  5.65542  4.95696  0.61958  0.77255  0.64747  0.74101
    494   3.22352  1.96307  4.11895  2.88755  3.88189  4.35250  4.52009  3.16186  3.94028  1.50677  3.16852  4.29213  2.30117  4.17654  3.49873  3.46432  3.40935  2.77528  5.38281  2.43907   1056 l x - -
          2.68618  4.42225  2.77519  2.73123  3.46354  2.40513  3.72494  3.29354  2.67741  2.69355  4.24690  2.90347  2.73739  3.18146  2.89801  2.37887  2.77519  2.98518  4.58477  3.61503
          0.01574  5.65007  4.41478  0.61958  0.77255  0.63494  0.75495
    495   2.31096  4.29318  4.85988  4.62091  3.37263  3.82371  4.78093  2.37715  4.40733  1.49216  3.55815  4.60784  4.81148  3.84475  4.41800  3.75871  3.09725  1.21787  4.36272  4.01651   1057 v x - -
          2.68618  4.42225  2.77519  2.73123  3.46354  2.40513  3.72494  3.29354  2.67741  2.69355  4.24690  2.90347  2.73739  3.18146  2.89801  2.37887  2.77519  2.98518  4.58477  3.61503
          0.23903  5.64394  1.56509  0.61958  0.77255  0.60520  0.78958
    496   3.07223  5.59758  1.62395  1.74938  4.93737  3.66421  4.05490  4.26861  2.79648  3.90074  4.64057  2.35694  3.81625  3.00318  3.25486  2.60875  2.99876  2.48532  6.03297  4.62264   1058 d x - -
          2.68618  4.42225  2.77519  2.73123  3.46354  2.40513  3.72494  3.29354  2.67741  2.69355  4.24690  2.90347  2.73739  3.18146  2.89801  2.37887  2.77519  2.98518  4.58477  3.61503
          0.01359  5.42566  4.69963  0.61958  0.77255  1.31445  0.31282
    497   2.95896  4.28682  5.12311  4.35483  2.42675  4.14172  4.65969  1.55602  4.29228  1.65640  3.49560  4.48901  4.68692  4.42241  4.29850  3.46868  3.38365  1.53031  4.63510  3.97455   1059 v x - -
          2.68618  4.42225  2.77519  2.73123  3.46354  2.40513  3.72494  3.29354  2.67741  2.69355  4.24690  2.90347  2.73739  3.18146  2.89801  2.37887  2.77519  2.98518  4.58477  3.61503
          0.18943  5.41868  1.78298  0.61958  0.77255  0.89306  0.52662
    498   2.77009  4.87192  3.18382  2.58523  4.32725  2.60310  3.90225  3.47538  2.81686  2.89784  3.65306  3.22313  2.35149  3.14024  2.47262  2.60743  2.44091  3.10656  3.55545  3.30180   1060 p x - -
          2.68618  4.42225  2.77519  2.73123  3.46354  2.40513  3.72494  3.29354  2.67741  2.69355  4.24690  2.90347  2.73739  3.18146  2.89801  2.37887  2.77519  2.98518  4.58477  3.61503
          0.37796  5.32669  1.17156  0.61958  0.77255  0.60809  0.78612
    499   2.73773  5.47823  2.23962  2.02642  4.41732  2.34480  3.60394  3.94881  2.36699  2.92175  4.37509  2.85511  3.68874  2.87301  3.01516  2.53531  3.05971  2.99215  5.91379  4.50573   1061 e . - -
          2.68621  4.42280  2.77421  2.73044  3.46401  2.40484  3.72524  3.29417  2.67787  2.69400  4.24733  2.90240  2.73759  3.18108  2.89859  2.37921  2.77506  2.98510  4.58547  3.61573
          0.68683  0.74232  3.87158  1.02507  0.44437  0.49578  0.93929
    500   2.87586  5.33596  2.58770  2.44812  4.34442  2.26952  3.74330  1.58103  2.97399  3.40806  4.21527  3.26397  3.62646  3.22928  3.17358  3.14558  3.13378  2.45852  5.83902  4.50426   1097 i x - -
          2.68618  4.42225  2.77519  2.73123  3.46354  2.40513  3.72494  3.29354  2.67741  2.69355  4.24690  2.90347  2.73739  3.18146  2.89801  2.37887  2.77519  2.98518  4.58477  3.61503
          0.06928  5.51840  2.76584  0.61958  0.77255  0.80350  0.59377
    501   2.71880  5.61746  1.65719  2.17087  4.71284  1.98088  3.97717  3.78232  2.70112  3.42715  4.65905  2.70511  4.28356  2.76764  3.15206  2.97430  3.05709  3.44752  6.05225  4.64341   1098 d x - -
          2.68618  4.42225  2.77519  2.73123  3.46354  2.40513  3.72494  3.29354  2.67741  2.69355  4.24690  2.90347  2.73739  3.18146  2.89801  2.37887  2.77519  2.98518  4.58477  3.61503
          0.01504  5.50196  4.52359  0.61958  0.77255  0.28484  1.39486
    502   3.02676  5.71451  2.02374  2.05127  4.84192  1.42084  3.67225  4.16301  2.83787  4.01977  4.75520  3.15592  3.73762  2.93936  3.09317  2.57288  3.28373  3.83548  6.14720  4.62528   1099 g x - -
          2.68618  4.42225  2.77519  2.73123  3.46354  2.40513  3.72494  3.29354  2.67741  2.69355  4.24690  2.90347  2.73739  3.18146  2.89801  2.37887  2.77519  2.98518  4.58477  3.61503
          0.36060  5.66054  1.20643  0.61958  0.77255  0.58976  0.80847
    503   2.82665  3.80143  2.61341  1.64818  4.84427  3.50896  3.53030  3.47995  2.41280  3.38406  4.23178  2.78122  4.18706  2.19662  2.99754  2.86683  3.17953  2.70552  5.94526  4.53940   1100 e x - -
          2.68618  4.42225  2.77519  2.73123  3.46354  2.40513  3.72494  3.29354  2.67741  2.69355  4.24690  2.90347  2.73739  3.18146  2.89801  2.37887  2.77519  2.98518  4.58477  3.61503
          0.00736  5.31123  6.03358  0.61958  0.77255  0.15556  1.93747
    504   2.85286  5.69332  1.93435  1.62108  3.42990  2.17734  4.18625  3.58381  2.92694  3.69739  4.73788  3.33741  2.61062  3.03340  3.36270  2.95366  3.23414  3.66735  6.13492  4.61787   1101 e x - -
          2.68618  4.42225  2.77519  2.73123  3.46354  2.40513  3.72494  3.29354  2.67741  2.69355  4.24690  2.90347  2.73739  3.18146  2.89801  2.37887  2.77519  2.98518  4.58477  3.61503
          0.00507  5.68333  6.40568  0.61958  0.77255  0.49654  0.93810
    505   1.56333  5.55392  3.19912  2.57915  3.88340  3.97087  3.52306  2.91756  2.22256  2.39360  4.61310  3.22905  3.52439  3.07765  3.17265  2.95912  3.23022  2.56122  6.02947  4.66358   1102 a x - -
          2.68618  4.42225  2.77519  2.73123  3.46354  2.40513  3.72494  3.29354  2.67741  2.69355  4.24690  2.90347  2.73739  3.18146  2.89801  2.37887  2.77519  2.98518  4.58477  3.61503
          0.00508  5.68150  6.40384  0.61958  0.77255  0.47908  0.96588
    506   3.04088  4.81328  1.29142  2.34109  4.86592  3.54263  3.94810  4.55917  2.40757  3.93201  4.62508  2.55702  4.38370  3.18563  2.66913  2.69440  2.50001  3.64890  6.16028  4.74918   1103 d x - -
          2.68618  4.42225  2.77519  2.73123  3.46354  2.40513  3.72494  3.29354  2.67741  2.69355  4.24690  2.90347  2.73739  3.18146  2.89801  2.37887  2.77519  2.98518  4.58477  3.61503
          0.00798  5.68344  5.39348  0.61958  0.77255  0.48576  0.95510
    507   2.09747  4.93063  5.58682  4.99774  2.80264  4.84490  5.22809  1.68064  4.80822  2.75700  4.06488  5.00659  5.18795  4.95742  4.54895  4.00656  3.83373  0.85175  5.70601  4.52251   1104 v x - -
          2.68618  4.42225  2.77520  2.73124  3.46354  2.40513  3.72495  3.29354  2.67741  2.69355  4.24690  2.90347  2.73740  3.18147  2.89791  2.37887  2.77520  2.98519  4.58477  3.61503
          0.01202  4.57599  6.40289  0.48871  0.95040  0.50180  0.92999
    508   2.79672  4.86217  3.35440  3.15428  3.11296  4.32284  4.52312  2.53213  3.46413  2.09019  3.79171  4.17529  4.69722  2.55162  3.49805  3.25308  2.76815  1.78323  5.13935  2.12053   1106 v x - -
          2.68618  4.42225  2.77519  2.73123  3.46354  2.40513  3.72494  3.29354  2.67741  2.69355  4.24690  2.90347  2.73739  3.18146  2.89801  2.37887  2.77519  2.98518  4.58477  3.61503
          0.00508  5.68054  6.40289  0.61958  0.77255  0.50180  0.92999
    509   3.14799  5.82050  0.81027  2.89995  5.16179  3.48622  3.61835  4.65040  2.39175  4.12375  4.86520  3.21018  4.44753  2.77771  3.40726  2.82007  3.45145  4.03475  6.25218  4.83453   1107 d x - -
          2.68618  4.42225  2.77519  2.73123  3.46354  2.40513  3.72494  3.29354  2.67741  2.69355  4.24690  2.90347  2.73739  3.18146  2.89801  2.37887  2.77519  2.98518  4.58477  3.61503
          0.00508  5.68054  6.40289  0.61958  0.77255  0.50180  0.92999
    510   2.64879  3.93345  5.28689  4.67284  2.38575  4.14994  4.83023  2.41331  4.45869  2.78231  3.12223  4.65685  4.85675  4.59060  4.31806  3.43578  3.55313  0.79809  5.32306  4.14675   1108 v x - -
          2.68618  4.42225  2.77519  2.73123  3.46354  2.40513  3.72494  3.29354  2.67741  2.69355  4.24690  2.90347  2.73739  3.18146  2.89801  2.37887  2.77519  2.98518  4.58477  3.61503
          0.00508  5.68054  6.40289  0.61958  0.77255  0.50180  0.92999
    511   0.81697  4.31507  3.43231  3.18134  4.32701  2.82484  4.32634  3.91998  3.16855  3.56143  4.39942  3.50240  4.17605  3.43996  3.21269  2.70102  3.38065  3.05736  5.84585  4.28082   1109 a x - -
          2.68618  4.42225  2.77519  2.73123  3.46354  2.40513  3.72494  3.29354  2.67741  2.69355  4.24690  2.90347  2.73739  3.18146  2.89801  2.37887  2.77519  2.98518  4.58477  3.61503
          0.00508  5.68054  6.40289  0.61958  0.77255  0.50180  0.92999
    512   2.96149  2.09300  5.40908  4.80336  3.82670  4.17592  4.97983  1.65937  4.59613  1.78358  3.79050  4.79190  4.98309  4.73296  4.60949  3.80907  3.42163  1.30720  5.46627  4.28752   1110 v x - -
          2.68618  4.42225  2.77519  2.73123  3.46354  2.40513  3.72494  3.29354  2.67741  2.69355  4.24690  2.90347  2.73739  3.18146  2.89801  2.37887  2.77519  2.98518  4.58477  3.61503
          0.00508  5.68054  6.40289  0.61958  0.77255  0.50180  0.92999
    513   3.01075  5.37071  4.63951  4.69600  5.48701  0.27288  5.63868  4.94899  4.72065  4.63957  5.47522  4.70713  4.98663  4.98615  4.61798  3.13313  3.98384  4.11454  4.26270  5.68654   1111 G x - -
          2.68618  4.42225  2.77519  2.73123  3.46354  2.40513  3.72494  3.29354  2.67741  2.69355  4.24690  2.90347  2.73739  3.18146  2.89801  2.37887  2.77519  2.98518  4.58477  3.61503
          0.00508  5.68054  6.40289  0.61958  0.77255  0.47586  0.97114
    514   2.74389  5.65811  2.31519  1.75788  3.00628  3.58205  3.04826  4.10335  2.94273  3.90754  3.84065  2.78513  4.39796  3.27167  3.28350  1.99727  3.01872  3.05352  5.54662  3.20978   1112 e x - -
          2.68618  4.42225  2.77519  2.73123  3.46354  2.40513  3.72494  3.29354  2.67741  2.69355  4.24690  2.90347  2.73739  3.18146  2.89801  2.37887  2.77519  2.98518  4.58477  3.61503
          0.00507  5.68344  6.40578  0.61958  0.77255  0.48576  0.95510
    515   2.15105  4.39934  2.73514  2.17007  4.82193  1.65799  3.85194  4.55143  2.87128  3.98385  4.67428  2.69407  4.38475  3.12358  3.22959  2.06323  2.82136  4.11310  6.15717  4.74727   1113 g x - -
          2.68618  4.42225  2.77519  2.73123  3.46354  2.40513  3.72494  3.29354  2.67741  2.69355  4.24690  2.90347  2.73739  3.18146  2.89801  2.37887  2.77519  2.98518  4.58477  3.61503
          0.00507  5.68344  6.40578  0.61958  0.77255  0.48576  0.95510
    516   3.24808  5.50008  3.57040  3.13053  4.46552  3.68282  0.63865  4.14833  3.14558  3.75798  4.58424  3.49768  4.39426  3.52461  3.07555  3.32538  3.57493  3.68806  5.99943  3.99124   1114 H x - -
          2.68618  4.42225  2.77519  2.73123  3.46354  2.40513  3.72494  3.29354  2.67741  2.69355  4.24690  2.90347  2.73739  3.18146  2.89801  2.37887  2.77519  2.98518  4.58477  3.61503
          0.00507  5.68344  6.40578  0.61958  0.77255  0.48576  0.95510
    517   1.99775  4.68886  5.21546  4.60401  3.78227  4.24990  4.80069  1.51428  4.40092  2.50807  2.79504  4.23649  4.83375  4.54249  4.42841  2.99757  1.99036  1.80133  4.95754  4.13346   1115 i x - -
          2.68618  4.42225  2.77519  2.73123  3.46354  2.40513  3.72494  3.29354  2.67741  2.69355  4.24690  2.90347  2.73739  3.18146  2.89801  2.37887  2.77519  2.98518  4.58477  3.61503
          0.00507  5.68344  6.40578  0.61958  0.77255  0.48576  0.95510
    518   2.23863  4.70508  5.29005  4.47237  3.32413  3.94213  4.84408  1.58511  4.46599  1.30378  3.82416  4.66682  4.86913  4.60001  4.32080  3.68820  3.56502  1.71074  5.33891  4.16241   1116 l x - -
          2.68618  4.42225  2.77519  2.73123  3.46354  2.40513  3.72494  3.29354  2.67741  2.69355  4.24690  2.90347  2.73739  3.18146  2.89801  2.37887  2.77519  2.98518  4.58477  3.61503
          0.00508  5.68142  6.40377  0.61958  0.77255  0.48576  0.95510
    519   1.58607  4.70005  5.23930  4.62857  3.51842  3.87177  4.82223  2.38796  4.42474  2.27688  3.68566  4.63546  4.63925  4.56558  4.30460  3.56731  3.43458  1.03063  5.32933  4.15197   1117 v x - -
          2.68618  4.42225  2.77519  2.73123  3.46354  2.40513  3.72494  3.29354  2.67741  2.69355  4.24690  2.90347  2.73739  3.18146  2.89801  2.37887  2.77519  2.98518  4.58477  3.61503
          0.00508  5.68142  6.40377  0.61958  0.77255  0.48576  0.95510
    520   1.67341  4.69433  4.58022  4.37600  3.78799  4.28541  4.79030  2.49727  4.12016  0.95696  3.68286  4.59061  4.82659  4.51492  4.16616  3.76890  3.53588  2.23696  4.78499  4.13669   1118 l x - -
          2.68618  4.42225  2.77519  2.73123  3.46354  2.40513  3.72494  3.29354  2.67741  2.69355  4.24690  2.90347  2.73739  3.18146  2.89801  2.37887  2.77519  2.98518  4.58477  3.61503
          0.01560  5.68142  4.41719  0.61958  0.77255  0.48576  0.95510
    521   1.62006  5.08843  2.59711  2.78922  4.77942  2.99753  4.12321  4.05166  2.92730  3.35491  4.16016  3.50769  4.42293  3.36103  3.48146  2.85497  1.36230  3.47909  5.99728  4.64015   1119 t x - -
          2.68618  4.42225  2.77519  2.73123  3.46354  2.40513  3.72494  3.29354  2.67741  2.69355  4.24690  2.90347  2.73739  3.18146  2.89801  2.37887  2.77519  2.98518  4.58477  3.61503
          0.01040  5.67096  4.97650  0.61958  0.77255  0.47633  0.97037
    522   2.60910  5.35936  2.49563  1.61861  5.06399  3.43094  4.03317  4.43671  2.03189  3.78498  3.82640  3.40261  4.37653  2.98604  3.14307  2.52925  1.93883  3.75829  6.15204  4.74125   1120 e x - -
          2.68621  4.42228  2.77513  2.73126  3.46357  2.40515  3.72497  3.29357  2.67743  2.69358  4.24692  2.90349  2.73734  3.18135  2.89803  2.37883  2.77513  2.98521  4.58480  3.61506
          0.13430  4.56625  2.16041  0.99053  0.46423  0.48398  0.95795
    523   2.68046  5.65331  1.70132  2.16221  4.99848  2.93497  3.70780  4.48453  2.54805  3.00101  4.69394  2.97545  4.30959  2.70398  2.82589  2.21655  3.23261  3.12726  6.08592  4.38806   1126 d x - -
          2.68618  4.42225  2.77519  2.73123  3.46354  2.40513  3.72494  3.29354  2.67741  2.69355  4.24690  2.90347  2.73739  3.18146  2.89801  2.37887  2.77519  2.98518  4.58477  3.61503
          0.01989  5.55280  4.14670  0.61958  0.77255  0.26688  1.45143
    524   2.55316  3.47375  2.95726  2.90412  4.73985  1.09666  3.37951  4.28331  2.80056  3.82590  4.49846  2.46443  4.38727  3.19743  3.07070  3.09811  3.38684  3.88236  6.08720  4.30146   1127 g x - -
          2.68660  4.42285  2.77582  2.73082  3.46455  2.40323  3.72323  3.29453  2.67649  2.69433  4.24777  2.90332  2.73831  3.18208  2.89641  2.37958  2.77515  2.98526  4.58534  3.61619
          0.36160  1.33788  3.19316  1.73472  0.19413  0.44656  1.02116
    525   2.72271  3.90928  2.93802  2.18764  4.67625  3.22481  3.59374  4.39077  2.24554  3.04504  4.42346  3.30022  4.35864  2.80222  2.03648  2.57347  2.72733  2.31140  6.11725  4.52334   1137 r x - -
          2.68618  4.42225  2.77519  2.73123  3.46354  2.40513  3.72494  3.29354  2.67741  2.69355  4.24690  2.90347  2.73739  3.18146  2.89801  2.37887  2.77519  2.98518  4.58477  3.61503
          0.00533  5.63359  6.35593  0.61958  0.77255  0.38085  1.14973
    526   3.11480  4.68679  4.75079  4.65133  3.71124  4.48269  4.81708  2.24230  4.20815  1.51740  3.80477  4.64131  4.54234  4.57330  4.45223  3.70413  3.54416  0.92926  4.32005  4.02856   1138 v x - -
          2.68618  4.42225  2.77520  2.73123  3.46354  2.40513  3.72495  3.29354  2.67741  2.69355  4.24690  2.90347  2.73740  3.18146  2.89801  2.37887  2.77520  2.98514  4.58477  3.61503
          0.00789  5.08451  6.39557  0.55981  0.84704  0.48576  0.95510
    527   3.08698  4.09372  5.27253  4.46516  1.55609  4.49254  4.39008  3.13562  4.45001  2.28798  3.37139  4.56762  4.85546  4.57929  4.46073  3.70062  3.56014  2.84688  1.93449  1.61002   1140 f x - -
          2.68618  4.42225  2.77519  2.73123  3.46354  2.40513  3.72494  3.29354  2.67741  2.69355  4.24690  2.90347  2.73739  3.18146  2.89801  2.37887  2.77519  2.98518  4.58477  3.61503
          0.00514  5.66816  6.39051  0.61958  0.77255  0.48576  0.95510
    528   1.87523  4.51271  4.43842  4.33037  3.70458  2.80445  4.73331  2.72301  4.18141  2.68499  3.78487  4.46581  4.78525  4.21865  4.30392  2.84861  2.84644  1.02530  5.34000  4.05374   1141 v x - -
          2.68618  4.42225  2.77519  2.73123  3.46354  2.40513  3.72494  3.29354  2.67741  2.69355  4.24690  2.90347  2.73739  3.18146  2.89801  2.37887  2.77519  2.98518  4.58477  3.61503
          0.00514  5.66816  6.39051  0.61958  0.77255  0.48576  0.95510
    529   1.43305  2.93520  5.12588  4.51961  3.78595  4.44881  4.77645  1.78621  4.33311  2.72744  3.49847  4.30784  4.81422  4.48933  3.53206  3.04834  2.24641  1.99459  5.31173  4.13247   1142 a x - -
          2.68618  4.42225  2.77519  2.73123  3.46354  2.40513  3.72494  3.29354  2.67741  2.69355  4.24690  2.90347  2.73739  3.18146  2.89801  2.37887  2.77519  2.98518  4.58477  3.61503
          0.00514  5.66816  6.39051  0.61958  0.77255  0.48576  0.95510
    530   4.08360  6.31658  3.44330  3.45855  6.30071  0.23430  5.27829  5.83388  3.99886  5.34695  6.23913  3.74953  5.12787  4.49156  4.53755  3.94727  4.51616  4.91367  7.48122  6.04541   1143 G x - -
          2.68618  4.42225  2.77519  2.73123  3.46354  2.40513  3.72494  3.29354  2.67741  2.69355  4.24690  2.90347  2.73739  3.18146  2.89801  2.37887  2.77519  2.98518  4.58477  3.61503
          0.00514  5.66816  6.39051  0.61958  0.77255  0.48576  0.95510
    531   2.70405  2.71514  1.61557  2.29732  4.70120  3.11731  4.10623  4.35981  2.81827  3.89885  4.42124  2.68793  4.37851  3.10129  2.87940  2.14875  3.15491  3.83781  3.92761  4.53458   1144 d x - -
          2.68618  4.42225  2.77519  2.73123  3.46354  2.40513  3.72494  3.29354  2.67741  2.69355  4.24690  2.90347  2.73739  3.18146  2.89801  2.37887  2.77519  2.98518  4.58477  3.61503
          0.01226  5.66816  4.74049  0.61958  0.77255  0.48576  0.95510
    532   3.10255  5.22650  3.15995  2.76401  5.08759  1.99804  4.23756  4.56586  2.86787  4.05870  4.80916  0.94425  4.42815  3.34331  3.38157  2.78630  3.34310  4.02462  6.20214  4.79532   1145 n x - -
          2.68618  4.42225  2.77519  2.73123  3.46354  2.40513  3.72494  3.29354  2.67741  2.69355  4.24690  2.90347  2.73739  3.18146  2.89801  2.37887  2.77519  2.98518  4.58477  3.61503
          0.00528  5.64170  6.36405  0.61958  0.77255  0.46266  0.99318
    533   2.62451  5.70753  2.61494  2.15534  5.05343  2.70953  3.44004  4.40448  2.37823  3.92700  4.74797  2.96392  4.36188  3.14535  2.60915  1.59509  2.55200  3.91960  5.06506  4.72825   1146 s x - -
          2.68608  4.42226  2.77520  2.73124  3.46355  2.40514  3.72495  3.29355  2.67742  2.69356  4.24691  2.90348  2.73741  3.18147  2.89802  2.37884  2.77520  2.98519  4.58478  3.61504
          0.01945  4.04275  6.36861  0.40637  1.09681  0.48576  0.95510
    534   3.04703  3.24046  3.00879  2.16636  3.83421  3.80363  3.27630  4.28171  2.80563  3.28496  3.84290  1.58234  4.37320  3.03380  2.37286  2.78993  3.12397  3.76920  5.28731  3.17995   1149 n x - -
          2.68618  4.42225  2.77519  2.73123  3.46354  2.40513  3.72494  3.29354  2.67741  2.69355  4.24690  2.90347  2.73739  3.18146  2.89801  2.37887  2.77519  2.98518  4.58477  3.61503
          0.00717  5.64343  5.62551  0.61958  0.77255  0.48576  0.95510
    535   3.13696  5.60376  3.41676  2.76724  4.90155  0.83794  3.70507  4.19366  2.93870  3.79621  4.35726  2.47620  4.39856  3.26793  3.27120  3.03419  3.37148  3.87530  6.06561  4.47454   1150 g x - -
          2.68618  4.42225  2.77519  2.73123  3.46354  2.40513  3.72494  3.29354  2.67741  2.69355  4.24690  2.90347  2.73739  3.18146  2.89801  2.37887  2.77519  2.98518  4.58477  3.61503
          0.00718  5.64154  5.62531  0.61958  0.77255  0.49583  0.93921
    536   3.01956  4.02884  3.40994  2.85288  4.77506  3.85788  4.21585  4.05867  2.92131  3.77784  4.56956  3.44446  4.41070  0.70853  3.30542  3.13498  3.27059  3.77530  5.00409  4.63160   1151 q x - -
          2.68618  4.42225  2.77519  2.73123  3.46354  2.40513  3.72494  3.29354  2.67741  2.69355  4.24690  2.90347  2.73739  3.18146  2.89801  2.37887  2.77519  2.98518  4.58477  3.61503
          0.00732  5.63575  5.59274  0.61958  0.77255  0.50576  0.92393
    537   3.05724  4.10084  5.11197  4.14630  3.57460  4.26737  4.44290  2.79281  4.31528  0.59561  3.59126  4.54688  4.51146  4.17729  4.11265  3.73115  3.04896  2.84213  5.28368  3.94596   1152 L x - -
          2.68618  4.42225  2.77519  2.73123  3.46354  2.40513  3.72494  3.29354  2.67741  2.69355  4.24690  2.90347  2.73739  3.18146  2.89801  2.37887  2.77519  2.98518  4.58477  3.61503
          0.00771  5.63242  5.49570  0.61958  0.77255  0.49901  0.93428
    538   2.93312  4.99440  4.10818  3.50069  3.81405  0.65585  4.48406  3.37147  3.34539  3.12723  4.11209  3.80687  4.32403  3.80452  3.68691  3.28710  3.48861  3.18906  5.04733  4.34975   1153 G x - -
          2.68618  4.42225  2.77519  2.73123  3.46354  2.40513  3.72494  3.29354  2.67741  2.69355  4.24690  2.90347  2.73739  3.18146  2.89801  2.37887  2.77519  2.98518  4.58477  3.61503
          0.01196  5.63205  4.79094  0.61958  0.77255  0.49779  0.93617
    539   3.03316  4.51323  4.70958  4.08886  3.13924  3.87110  4.17222  2.23263  4.25402  0.90950  3.05701  4.04499  4.57590  3.87709  3.27754  3.46526  3.18789  2.49097  5.28811  4.03491   1154 l x - -
          2.68618  4.42225  2.77519  2.73123  3.46354  2.40513  3.72494  3.29354  2.67741  2.69355  4.24690  2.90347  2.73739  3.18146  2.89801  2.37887  2.77519  2.98518  4.58477  3.61503
          0.03551  5.62396  3.46501  0.61958  0.77255  0.53934  0.87499
    540   2.70285  5.64939  2.84095  2.53227  4.98401  1.18223  3.99627  4.14972  2.65009  3.68077  4.69281  3.24312  2.75080  3.13633  3.12221  2.84304  2.97139  3.77951  5.09254  4.59157   1155 g x - -
          2.68618  4.42225  2.77519  2.73123  3.46354  2.40513  3.72494  3.29354  2.67741  2.69355  4.24690  2.90347  2.73739  3.18146  2.89801  2.37887  2.77519  2.98518  4.58477  3.61503
          0.03056  5.58944  3.63602  0.61958  0.77255  0.66044  0.72696
    541   2.43931  5.65401  2.23294  2.38634  4.67937  3.06878  3.77560  3.78271  2.14546  3.35774  4.23320  3.22469  3.44329  2.80730  2.40124  2.22549  2.90718  3.15893  5.26016  4.67724   1156 k x - -
          2.68618  4.42225  2.77519  2.73123  3.46354  2.40513  3.72494  3.29354  2.67741  2.69355  4.24690  2.90347  2.73739  3.18146  2.89801  2.37887  2.77519  2.98518  4.58477  3.61503
          0.04550  5.55982  3.20319  0.61958  0.77255  0.38077  1.14990
    542   2.33490  5.43353  2.22166  1.92500  3.51118  2.76451  3.96971  4.02758  2.11394  3.44792  4.38524  3.09036  3.44958  3.01863  3.07052  2.58761  2.70357  3.74280  6.09009  4.67981   1157 e x - -
          2.68590  4.42109  2.77545  2.73018  3.46293  2.40533  3.72516  3.29392  2.67731  2.69360  4.24847  2.90515  2.73712  3.18095  2.89684  2.37885  2.77520  2.98562  4.58525  3.61627
          0.69029  0.88501  2.45503  1.93615  0.15579  0.41888  1.07232
    543   2.41177  4.99914  2.95092  2.23965  4.31081  3.32902  3.90737  3.30058  2.11063  3.27387  4.46692  3.22900  3.88020  2.18097  2.72753  2.67606  2.83619  2.59306  5.22295  3.82211   1201 k x - -
          2.68618  4.42225  2.77519  2.73123  3.46354  2.40513  3.72494  3.29354  2.67741  2.69355  4.24690  2.90347  2.73739  3.18146  2.89801  2.37887  2.77519  2.98518  4.58477  3.61503
          0.30663  5.51775  1.34683  0.61958  0.77255  0.75951  0.63092
    544   2.28230  5.07643  2.36118  2.00289  3.94002  2.86711  3.87877  3.90811  2.53003  3.78850  4.36375  2.59973  3.86695  2.81390  2.42763  2.51520  2.90590  3.60596  5.62550  3.88105   1202 e x - -
          2.68618  4.42225  2.77519  2.73123  3.46354  2.40513  3.72494  3.29354  2.67741  2.69355  4.24690  2.90347  2.73739  3.18146  2.89801  2.37887  2.77519  2.98518  4.58477  3.61503
          0.03461  5.23721  3.55062  0.61958  0.77255  0.48399  0.95794
    545   3.02386  3.48649  3.19878  2.74986  1.57643  3.70994  3.70490  3.42823  2.73024  3.24244  4.21043  3.35927  3.96751  3.09686  2.62476  2.60110  3.28907  2.56381  3.98641  3.49681   1203 f x - -
          2.68618  4.42225  2.77519  2.73123  3.46354  2.40513  3.72494  3.29354  2.67741  2.69355  4.24690  2.90347  2.73739  3.18146  2.89801  2.37887  2.77519  2.98518  4.58477  3.61503
          0.01763  5.46161  4.32567  0.61958  0.77255  0.86849  0.54401
    546   2.10093  3.75546  3.47100  3.09432  3.77016  3.95001  4.11165  2.91656  2.58269  1.70660  3.65953  3.25495  4.25814  3.03479  3.35816  2.89315  2.81829  2.30372  4.88290  3.72601   1204 l x - -
          2.68618  4.42225  2.77520  2.73123  3.46354  2.40511  3.72494  3.29354  2.67741  2.69355  4.24690  2.90347  2.73740  3.18146  2.89801  2.37887  2.77520  2.98518  4.58477  3.61503
          0.01235  5.03259  5.15758  0.57700  0.82458  0.57486  0.82732
    547   2.78875  5.06510  2.31166  1.62527  4.99103  2.57594  3.96519  4.20610  2.38898  3.66445  4.53306  2.78654  3.56288  2.93086  2.83592  2.42684  2.88771  3.79358  4.69679  4.28824   1206 e x - -
          2.68618  4.42225  2.77519  2.73123  3.46354  2.40513  3.72494  3.29354  2.67741  2.69355  4.24690  2.90347  2.73739  3.18146  2.89801  2.37887  2.77519  2.98518  4.58477  3.61503
          0.00586  5.53753  6.25988  0.61958  0.77255  0.72865  0.65886
    548   2.88877  4.76798  2.21792  1.70690  4.98923  2.86341  3.91675  3.78608  2.70033  3.65364  4.68670  3.04530  4.15261  2.96333  2.71057  2.34777  2.10059  3.97980  5.10911  4.36813   1207 e x - -
          2.68618  4.42225  2.77519  2.73123  3.46354  2.40513  3.72494  3.29354  2.67741  2.69355  4.24690  2.90347  2.73739  3.18146  2.89801  2.37887  2.77519  2.98518  4.58477  3.61503
          0.00582  5.54568  6.26802  0.61958  0.77255  0.57004  0.83357
    549   3.50542  4.96138  5.36337  4.79691  1.33103  4.70943  4.75498  3.35547  4.26674  2.75042  3.83747  4.77322  4.59021  4.70826  4.48167  4.02612  3.82221  3.03453  0.96330  3.67145   1208 w x - -
          2.68618  4.42225  2.77519  2.73123  3.46354  2.40513  3.72494  3.29354  2.67741  2.69355  4.24690  2.90347  2.73739  3.18146  2.89801  2.37887  2.77519  2.98518  4.58477  3.61503
          0.00567  5.57198  6.29432  0.61958  0.77255  0.63107  0.75934
    550   3.02413  5.18736  3.42014  1.71498  4.95511  3.89563  3.74060  3.12163  2.56639  3.65311  4.46366  3.28392  4.32861  2.17622  2.30838  2.73254  1.97083  3.12278  6.06896  4.66815   1209 e x - -
          2.68618  4.42225  2.77519  2.73123  3.46354  2.40513  3.72494  3.29354  2.67741  2.69355  4.24690  2.90347  2.73739  3.18146  2.89801  2.37887  2.77519  2.98518  4.58477  3.61503
          0.00566  5.57336  6.29571  0.61958  0.77255  0.59960  0.79635
    551   2.41997  5.41923  3.33566  1.47910  4.99337  3.77926  3.83364  4.47561  2.02431  2.89827  4.12717  3.30601  3.64447  2.80399  2.09026  3.02145  3.30852  3.59330  4.80958  4.68168   1210 e x - -
          2.68618  4.42225  2.77519  2.73123  3.46354  2.40513  3.72494  3.29354  2.67741  2.69355  4.24690  2.90347  2.73739  3.18146  2.89801  2.37887  2.77519  2.98518  4.58477  3.61503
          0.01591  5.57551  4.42311  0.61958  0.77255  0.58280  0.81720
    552   2.85606  3.81403  5.14944  4.53720  3.70531  4.39527  3.18351  2.06031  4.12998  2.15534  3.63242  3.67999  4.75940  4.47175  4.23704  3.61476  3.37503  0.94399  4.37653  4.05674   1211 v x - -
          2.68618  4.42225  2.77519  2.73123  3.46354  2.40513  3.72494  3.29354  2.67741  2.69355  4.24690  2.90347  2.73739  3.18146  2.89801  2.37887  2.77519  2.98518  4.58477  3.61503
          0.00568  5.56994  6.29229  0.61958  0.77255  0.64372  0.74515
    553   2.64074  5.13291  2.29090  2.05887  4.96723  3.72425  3.98634  4.03129  2.62857  3.62441  4.40260  3.30239  2.38666  3.04134  3.07298  2.71956  2.31341  2.15212  6.07437  4.67087   1212 e x - -
          2.68618  4.42225  2.77519  2.73123  3.46354  2.40513  3.72494  3.29354  2.67741  2.69355  4.24690  2.90347  2.73739  3.18146  2.89801  2.37887  2.77519  2.98518  4.58477  3.61503
          0.02029  5.56994  4.11784  0.61958  0.77255  0.53771  0.87727
    554   1.91678  4.83056  3.79862  3.42200  2.56507  3.15206  3.82241  2.60446  3.54778  1.54936  3.71729  3.52949  3.81901  3.63849  3.64253  2.43511  3.43749  2.78639  4.71954  4.20777   1213 l x - -
          2.68618  4.42225  2.77519  2.73123  3.46354  2.40513  3.72494  3.29354  2.67741  2.69355  4.24690  2.90347  2.73739  3.18146  2.89801  2.37887  2.77519  2.98518  4.58477  3.61503
          0.19665  5.56931  1.74464  0.61958  0.77255  0.64640  0.74219
    555   2.94535  3.44767  3.06791  2.61248  3.03405  3.10066  3.83604  2.56624  2.95909  1.87009  3.84312  3.28601  2.85738  3.30845  3.35881  2.75528  2.73092  3.03064  4.02621  4.15195   1214 l x - -
          2.68614  4.42261  2.77543  2.73140  3.46307  2.40518  3.72530  3.29320  2.67766  2.69221  4.24671  2.90383  2.73711  3.18179  2.89837  2.37915  2.77516  2.98503  4.58485  3.61539
          0.74799  0.64543  6.09685  0.17428  1.83297  0.40789  1.09379
    556   2.74234  4.36276  2.98699  2.54016  4.38809  2.59391  3.37962  3.64883  2.39423  2.69061  4.05448  3.35968  2.13677  3.13388  1.97304  2.90721  3.22004  3.71595  5.14328  4.62859   1217 r . - -
          2.68624  4.42219  2.77521  2.73091  3.46355  2.40505  3.72461  3.29364  2.67755  2.69381  4.24704  2.90359  2.73749  3.18150  2.89738  2.37880  2.77529  2.98531  4.58503  3.61529
          0.28020  1.47309  4.18945  0.51750  0.90637  0.48590  0.95488
    557   2.82748  4.95372  2.65339  2.14001  5.00469  1.68062  3.80909  4.28630  2.55332  3.41885  4.50489  2.82754  3.61479  2.58123  3.09349  2.23504  3.12683  3.78077  6.09216  4.40766   1223 g x - -
          2.68632  4.42201  2.77518  2.73135  3.46395  2.40370  3.72466  3.29389  2.67756  2.69391  4.24704  2.90330  2.73776  3.18172  2.89825  2.37884  2.77524  2.98533  4.58518  3.61530
          0.43793  1.07970  4.20445  0.52183  0.90000  0.44058  1.03188
    558   2.92264  4.98503  3.26905  2.27557  4.63669  3.15358  3.02707  4.17484  1.49355  3.76273  4.07137  3.37278  3.98519  2.57374  2.65636  2.38014  3.12234  2.93913  4.36187  4.14004   1230 k x - -
          2.68618  4.42225  2.77519  2.73123  3.46354  2.40513  3.72494  3.29354  2.67741  2.69355  4.24690  2.90347  2.73739  3.18146  2.89801  2.37887  2.77519  2.98518  4.58477  3.61503
          0.04844  5.58002  3.13461  0.61958  0.77255  0.51068  0.91651
    559   2.71703  4.44259  3.05982  2.13660  4.98892  3.55017  3.38849  4.24697  2.11306  3.25921  4.29803  3.01353  3.54034  2.35273  1.97028  2.81357  2.83124  3.00339  5.33545  4.21892   1231 r x - -
          2.68618  4.42225  2.77519  2.73123  3.46354  2.40513  3.72494  3.29354  2.67741  2.69355  4.24690  2.90347  2.73739  3.18146  2.89801  2.37887  2.77519  2.98518  4.58477  3.61503
          0.00581  5.54669  6.26903  0.61958  0.77255  0.39646  1.11687
    560   2.37799  3.39372  5.18239  4.21202  3.44796  3.92044  4.75279  1.39514  4.36302  2.77015  3.47534  4.57097  4.17182  4.10549  4.38393  3.73003  3.40696  1.18794  5.25670  4.07978   1232 v x - -
          2.68618  4.42225  2.77519  2.73123  3.46354  2.40513  3.72494  3.29354  2.67741  2.69355  4.24690  2.90347  2.73739  3.18146  2.89801  2.37887  2.77519  2.98518  4.58477  3.61503
          0.01059  5.59395  4.98862  0.61958  0.77255  0.51463  0.91062
    561   2.12143  4.56542  4.10034  2.70203  3.84975  4.21769  4.27455  2.86708  2.88457  2.74191  3.49868  3.99551  4.59520  3.45194  3.06686  3.13111  2.63352  1.29007  4.08085  4.24434   1233 v x - -
          2.68618  4.42225  2.77519  2.73123  3.46354  2.40513  3.72494  3.29354  2.67741  2.69355  4.24690  2.90347  2.73739  3.18146  2.89801  2.37887  2.77519  2.98518  4.58477  3.61503
          0.00557  5.58893  6.31128  0.61958  0.77255  0.50747  0.92134
    562   2.18359  4.28288  2.71535  2.77461  4.63927  2.02116  2.99692  4.10191  2.59062  3.97276  4.46178  3.23786  4.33314  1.84264  2.70223  2.51097  3.25137  3.82155  6.10312  4.69391   1234 q x - -
          2.68618  4.42225  2.77519  2.73123  3.46354  2.40513  3.72494  3.29354  2.67741  2.69355  4.24690  2.90347  2.73739  3.18146  2.89801  2.37887  2.77519  2.98518  4.58477  3.61503
          0.00555  5.59282  6.31517  0.61958  0.77255  0.52021  0.90238
    563   3.01244  3.46501  5.30541  4.69691  3.80602  4.52191  4.54347  2.06369  4.48775  1.56408  3.55215  4.68537  4.87999  4.62294  4.50025  3.70702  3.36902  0.99748  5.35723  4.17971   1235 v x - -
          2.68618  4.42225  2.77519  2.73123  3.46354  2.40513  3.72494  3.29354  2.67741  2.69355  4.24690  2.90347  2.73739  3.18146  2.89801  2.37887  2.77519  2.98518  4.58477  3.61503
          0.00559  5.58528  6.30763  0.61958  0.77255  0.50494  0.92519
    564   1.78200  4.83436  3.42884  2.09380  2.78009  3.50661  2.98037  3.60079  2.62442  3.28479  4.30587  3.42528  4.39382  2.88303  2.99984  2.74753  3.26074  2.52153  4.56752  3.48162   1236 a x - -
          2.68618  4.42225  2.77519  2.73123  3.46354  2.40513  3.72494  3.29354  2.67741  2.69355  4.24690  2.90347  2.73739  3.18146  2.89801  2.37887  2.77519  2.98518  4.58477  3.61503
          0.00558  5.58715  6.30949  0.61958  0.77255  0.51102  0.91600
    565   0.60755  1.68677  5.08844  4.35949  4.85199  3.44418  4.77018  4.22777  4.56635  3.95629  4.83257  4.62134  4.39184  4.79164  4.76778  3.56521  3.07636  3.51316  6.30594  5.13547   1237 A x - -
          2.68618  4.42225  2.77519  2.73123  3.46354  2.40513  3.72494  3.29354  2.67741  2.69355  4.24690  2.90347  2.73739  3.18146  2.89801  2.37887  2.77519  2.98518  4.58477  3.61503
          0.00558  5.58715  6.30949  0.61958  0.77255  0.51102  0.91600
    566   1.46725  5.51979  3.67254  3.56567  5.51155  0.71276  5.06275  4.96859  3.82184  4.57689  5.37967  4.12458  4.79785  4.26138  4.45378  3.07109  2.92547  4.43066  6.78519  5.48458   1238 g x - -
          2.68618  4.42225  2.77519  2.73123  3.46354  2.40513  3.72494  3.29354  2.67741  2.69355  4.24690  2.90347  2.73739  3.18146  2.89801  2.37887  2.77519  2.98518  4.58477  3.61503
          0.00558  5.58715  6.30949  0.61958  0.77255  0.47029  0.98036
    567   2.82976  5.36842  3.51956  2.92153  3.69909  1.76469  3.93192  4.01804  2.98812  3.43181  4.17738  3.54752  1.57524  3.09915  2.78649  2.78356  3.33471  3.51194  5.39614  3.05923   1239 p x - -
          2.68618  4.42225  2.77519  2.73123  3.46354  2.40513  3.72494  3.29354  2.67741  2.69355  4.24690  2.90347  2.73739  3.18146  2.89801  2.37887  2.77519  2.98518  4.58477  3.61503
          0.00555  5.59218  6.31453  0.61958  0.77255  0.48576  0.95510
    568   3.01464  5.58964  3.46496  2.82514  4.59060  3.37417  3.98657  4.35747  2.05822  3.22048  4.41069  3.23164  4.35612  2.62955  1.89888  3.01357  3.21068  3.96057  1.57336  4.50235   1240 w x - -
          2.68618  4.42225  2.77519  2.73123  3.46354  2.40513  3.72494  3.29354  2.67741  2.69355  4.24690  2.90347  2.73739  3.18146  2.89801  2.37887  2.77519  2.98518  4.58477  3.61503
          0.00555  5.59218  6.31453  0.61958  0.77255  0.48576  0.95510
    569   2.33829  3.15861  3.65696  3.04282  4.50879  3.91110  3.87194  3.80282  3.08754  3.48884  4.37473  2.22662  4.43087  3.43146  3.53783  1.30903  2.09786  3.54372  5.81742  3.97825   1241 s x - -
          2.68618  4.42225  2.77519  2.73123  3.46354  2.40513  3.72494  3.29354  2.67741  2.69355  4.24690  2.90347  2.73739  3.18146  2.89801  2.37887  2.77519  2.98518  4.58477  3.61503
          0.00555  5.59218  6.31453  0.61958  0.77255  0.48576  0.95510
    570   3.37329  5.28831  5.29113  5.04811  5.77716  3.88278  5.85886  4.64141  4.98126  4.43308  5.72233  4.80419  4.93197  5.21258  5.15484  0.57078  1.25526  4.50452  7.13848  6.01390   1242 S x - -
          2.68618  4.42225  2.77519  2.73123  3.46354  2.40513  3.72494  3.29354  2.67741  2.69355  4.24690  2.90347  2.73739  3.18146  2.89801  2.37887  2.77519  2.98518  4.58477  3.61503
          0.00555  5.59218  6.31453  0.61958  0.77255  0.48576  0.95510
    571   4.87671  6.01189  6.23654  5.97993  0.46147  5.71211  4.72790  3.92647  5.75706  2.27957  4.95663  5.45321  5.98056  5.53907  5.61012  5.08313  5.08615  3.61689  3.86638  1.99428   1243 F x - -
          2.68618  4.42225  2.77519  2.73123  3.46354  2.40513  3.72494  3.29354  2.67741  2.69355  4.24690  2.90347  2.73739  3.18146  2.89801  2.37887  2.77519  2.98518  4.58477  3.61503
          0.00558  5.58774  6.31009  0.61958  0.77255  0.48576  0.95510
    572   2.29127  4.76494  5.38894  4.78357  3.15098  4.61465  4.96509  1.48040  4.57850  2.09820  3.47472  4.77790  4.96375  4.38677  4.59136  3.93311  3.64380  1.13266  5.44083  4.13374   1244 v x - -
          2.68618  4.42225  2.77519  2.73123  3.46354  2.40513  3.72494  3.29354  2.67741  2.69355  4.24690  2.90347  2.73739  3.18146  2.89801  2.37887  2.77519  2.98518  4.58477  3.61503
          0.00559  5.58587  6.30822  0.61958  0.77255  0.48576  0.95510
    573   3.11414  4.63209  4.66294  3.88446  3.47339  4.39613  4.72365  2.01944  3.84564  1.63795  3.64937  4.11279  4.76095  4.00644  3.86812  3.59107  2.70980  1.26244  3.47288  4.07341   1245 v x - -
          2.68618  4.42225  2.77519  2.73123  3.46354  2.40513  3.72494  3.29354  2.67741  2.69355  4.24690  2.90347  2.73739  3.18146  2.89801  2.37887  2.77519  2.98518  4.58477  3.61503
          0.00559  5.58587  6.30822  0.61958  0.77255  0.48576  0.95510
    574   2.94282  3.79045  4.98392  3.81084  3.73054  3.98536  4.69302  2.76425  4.20973  2.42626  3.52343  4.46297  4.73654  4.37901  4.07571  2.51086  1.54725  1.27388  4.87661  4.07196   1246 v x - -
          2.68618  4.42225  2.77519  2.73123  3.46354  2.40513  3.72494  3.29354  2.67741  2.69355  4.24690  2.90347  2.73739  3.18146  2.89801  2.37887  2.77519  2.98518  4.58477  3.61503
          0.00570  5.56619  6.28854  0.61958  0.77255  0.48576  0.95510
    575   2.26386  5.63534  2.86922  1.77352  4.97983  3.31933  3.74942  4.20510  2.16639  2.45571  4.67615  2.82629  3.19971  2.90996  2.84424  2.68801  3.19089  3.38482  6.06837  4.08749   1247 e x - -
          2.68618  4.42225  2.77519  2.73123  3.46354  2.40513  3.72494  3.29354  2.67741  2.69355  4.24690  2.90347  2.73739  3.18146  2.89801  2.37887  2.77519  2.98518  4.58477  3.61503
          0.00595  5.52302  6.24536  0.61958  0.77255  0.48576  0.95510
    576   2.72889  5.38028  2.17726  1.80260  4.94972  3.44285  3.53879  3.94338  2.07253  3.50989  4.46530  2.83765  3.86024  2.92561  2.73061  2.44207  2.94921  3.07769  6.03655  4.52209   1248 e x - -
          2.68618  4.42225  2.77519  2.73123  3.46354  2.40513  3.72494  3.29354  2.67741  2.69355  4.24690  2.90347  2.73739  3.18146  2.89801  2.37887  2.77519  2.98518  4.58477  3.61503
          0.00634  5.46039  6.18273  0.61958  0.77255  0.48576  0.95510
    577   2.73883  5.02428  2.84305  2.39571  4.49780  2.20174  3.90421  3.59621  2.33425  3.20294  3.61513  2.93859  3.68530  2.89055  2.77681  2.01060  2.80360  3.28152  5.91092  4.19564   1249 s x - -
          2.68618  4.42225  2.77519  2.73123  3.46354  2.40513  3.72494  3.29354  2.67741  2.69355  4.24690  2.90347  2.73739  3.18146  2.89801  2.37887  2.77519  2.98518  4.58477  3.61503
          0.05983  5.27402  2.93829  0.61958  0.77255  0.48576  0.95510
    578   2.48084  5.38254  2.22665  2.23983  4.41412  3.30190  3.54822  3.69117  2.45856  2.74478  4.13087  3.09116  3.44583  2.31535  2.90538  2.51398  2.89854  3.36031  4.64571  4.03562   1250 d x - -
          2.68618  4.42225  2.77519  2.73123  3.46354  2.40513  3.72494  3.29354  2.67741  2.69355  4.24690  2.90347  2.73739  3.18146  2.89801  2.37887  2.77519  2.98518  4.58477  3.61503
          0.00921  5.08805  5.81039  0.61958  0.77255  0.65734  0.73029
    579   2.60073  5.28463  2.90255  2.26447  4.59701  3.25257  3.43334  2.91205  2.50640  3.38125  4.10424  2.89953  2.94055  2.41612  2.96490  2.18258  2.80478  3.36169  3.69430  4.34705   1251 s x - -
          2.68618  4.42225  2.77519  2.73123  3.46354  2.40513  3.72494  3.29354  2.67741  2.69355  4.24690  2.90347  2.73739  3.18146  2.89801  2.37887  2.77519  2.98518  4.58477  3.61503
          0.01059  4.94873  5.67108  0.61958  0.77255  0.65734  0.73029
    580   2.64840  4.84130  2.39676  2.31660  4.46899  2.72194  3.57123  3.78586  2.35198  3.39440  4.21090  3.01356  3.72091  2.80105  2.67284  2.36800  2.41459  2.97555  5.07020  4.09687   1252 e x - -
          2.68618  4.42225  2.77519  2.73123  3.46354  2.40513  3.72494  3.29354  2.67741  2.69355  4.24690  2.90347  2.73739  3.18146  2.89801  2.37887  2.77519  2.98518  4.58477  3.61503
          0.01445  4.64012  5.36246  0.61958  0.77255  0.65734  0.73029
    581   2.57446  4.57478  2.55298  2.21140  4.23638  3.24497  3.62013  3.69280  1.99624  3.31405  4.19890  2.94733  2.83631  2.67143  2.85449  2.56890  2.87970  3.45144  4.74166  3.78502   1253 k x - -
          2.68618  4.42225  2.77519  2.73123  3.46354  2.40513  3.72494  3.29354  2.67741  2.69355  4.24690  2.90347  2.73739  3.18146  2.89801  2.37887  2.77519  2.98518  4.58477  3.61503
          0.01559  4.56490  5.28724  0.61958  0.77255  0.65734  0.73029
    582   2.60084  4.89625  2.63023  2.25759  4.11920  3.36264  3.68734  3.58978  1.99021  2.73212  3.82467  2.73249  3.68455  2.77783  2.71767  2.49674  2.84373  3.31109  5.56365  4.18035   1254 k x - -
          2.68618  4.42225  2.77519  2.73123  3.46354  2.40513  3.72494  3.29354  2.67741  2.69355  4.24690  2.90347  2.73739  3.18146  2.89801  2.37887  2.77519  2.98518  4.58477  3.61503
          0.01629  4.52097  5.24331  0.61958  0.77255  0.65734  0.73029
    583   2.18741  4.50722  2.63743  2.28144  4.35675  3.31599  3.38691  3.68628  2.41332  2.85222  4.11844  2.97482  2.94153  2.72659  2.66700  2.51474  2.81793  3.42605  5.52877  4.15162   1255 a x - -
          2.68618  4.42225  2.77519  2.73123  3.46354  2.40513  3.72494  3.29354  2.67741  2.69355  4.24690  2.90347  2.73739  3.18146  2.89801  2.37887  2.77519  2.98518  4.58477  3.61503
          0.01718  4.46823  5.19058  0.61958  0.77255  0.65734  0.73029
    584   2.62915  5.01281  2.60400  2.28789  4.29620  3.34870  3.48965  3.56745  2.37645  3.10460  3.78057  2.90108  3.77077  2.74834  2.26016  2.48947  2.80356  2.69822  5.48416  4.11422   1256 r x - -
          2.68618  4.42225  2.77519  2.73123  3.46354  2.40513  3.72494  3.29354  2.67741  2.69355  4.24690  2.90347  2.73739  3.18146  2.89801  2.37887  2.77519  2.98518  4.58477  3.61503
          0.01857  4.39120  5.11355  0.61958  0.77255  0.65734  0.73029
    585   2.41679  4.52153  2.92299  2.10771  4.30952  3.32763  3.65928  3.75613  2.42183  3.21631  4.07953  2.73146  3.85668  2.20679  2.78318  2.48155  2.85500  3.11445  5.49213  3.42455   1257 e x - -
          2.68618  4.42225  2.77519  2.73123  3.46354  2.40513  3.72494  3.29354  2.67741  2.69355  4.24690  2.90347  2.73739  3.18146  2.89801  2.37887  2.77519  2.98518  4.58477  3.61503
          0.01857  4.39120  5.11355  0.61958  0.77255  0.65734  0.73029
    586   2.52437  4.99919  2.78767  2.37961  4.27996  3.26931  2.65498  3.72254  2.37132  3.22385  4.05827  2.96067  3.61686  2.72862  2.78617  2.41343  2.39241  2.90063  5.47301  4.10509   1258 k x - -
          2.68618  4.42225  2.77519  2.73123  3.46354  2.40513  3.72494  3.29354  2.67741  2.69355  4.24690  2.90347  2.73739  3.18146  2.89801  2.37887  2.77519  2.98518  4.58477  3.61503
          0.03556  4.36911  3.80457  0.61958  0.77255  0.65734  0.73029
    587   2.63831  2.88100  2.85285  2.53474  3.76864  3.50126  3.59375  3.25299  2.44505  2.85687  3.78904  2.90832  2.88777  2.85903  2.94762  2.62671  2.65342  2.78796  5.23543  3.93012   1259 k x - -
          2.68618  4.42225  2.77519  2.73123  3.46354  2.40513  3.72494  3.29354  2.67741  2.69355  4.24690  2.90347  2.73739  3.18146  2.89801  2.37887  2.77519  2.98518  4.58477  3.61503
          0.02018  4.30887  5.03122  0.61958  0.77255  0.67751  0.70904
    588   2.59557  4.41153  2.67607  2.34074  4.22740  3.13580  2.80088  3.36767  2.40270  3.22729  3.76688  2.31474  3.82740  2.71105  2.83310  2.59634  2.86159  3.15797  5.42965  4.06570   1260 n x - -
          2.68618  4.42225  2.77519  2.73123  3.46354  2.40513  3.72494  3.29354  2.67741  2.69355  4.24690  2.90347  2.73739  3.18146  2.89801  2.37887  2.77519  2.98518  4.58477  3.61503
          0.02117  4.26150  4.98385  0.61958  0.77255  0.67751  0.70904
    589   2.41940  4.89509  2.66880  2.22383  4.14837  3.44840  3.65985  3.46213  2.44917  2.33429  3.96418  2.96628  3.84718  2.33377  2.91715  2.58923  2.87682  3.17725  5.38830  4.04068   1261 e x - -
          2.68618  4.42225  2.77519  2.73123  3.46354  2.40513  3.72494  3.29354  2.67741  2.69355  4.24690  2.90347  2.73739  3.18146  2.89801  2.37887  2.77519  2.98518  4.58477  3.61503
          0.02117  4.26150  4.98385  0.61958  0.77255  0.67751  0.70904
    590   2.51870  5.11324  2.68860  2.05736  4.42364  3.31314  3.65755  3.88700  2.37720  3.40936  4.18237  2.78643  2.61737  2.70191  2.93494  2.08626  2.93244  3.48905  5.57945  4.18286   1262 e x - -
          2.68618  4.42225  2.77519  2.73123  3.46354  2.40513  3.72494  3.29354  2.67741  2.69355  4.24690  2.90347  2.73739  3.18146  2.89801  2.37887  2.77519  2.98518  4.58477  3.61503
          0.25833  4.25169  1.54449  0.61958  0.77255  0.67751  0.70904
    591   2.40090  4.77688  2.56081  2.36381  4.10789  3.17410  3.65118  3.52698  2.47011  3.12851  3.80322  2.91798  2.42093  2.80478  2.93637  2.50461  2.83239  3.08493  5.36453  4.02292   1263 e . - -
          2.68618  4.42225  2.77519  2.73123  3.46354  2.40513  3.72494  3.29354  2.67741  2.69355  4.24690  2.90347  2.73739  3.18146  2.89801  2.37887  2.77519  2.98518  4.58477  3.61503
          0.02730  4.01024  4.73259  0.61958  0.77255  0.62901  0.76168
    592   2.61178  4.76297  3.02567  2.22093  3.98460  3.46253  3.67731  3.39163  2.42386  3.01331  3.84760  3.01582  2.49963  2.66648  2.88969  2.70061  2.82335  3.09065  3.08429  3.95953   1264 e x - -
          2.68618  4.42225  2.77519  2.73123  3.46354  2.40513  3.72494  3.29354  2.67741  2.69355  4.24690  2.90347  2.73739  3.18146  2.89801  2.37887  2.77519  2.98518  4.58477  3.61503
          0.02330  4.16667  4.88902  0.61958  0.77255  0.57410  0.82830
    593   2.10995  4.64557  3.09775  2.34284  3.47545  3.31298  3.51611  3.23123  2.49355  2.88403  2.70705  3.08109  3.88377  2.91174  2.91109  2.63541  2.80022  2.95263  5.18134  3.88631   1265 a x - -
          2.68618  4.42225  2.77519  2.73123  3.46354  2.40513  3.72494  3.29354  2.67741  2.69355  4.24690  2.90347  2.73739  3.18146  2.89801  2.37887  2.77519  2.98518  4.58477  3.61503
          0.22321  4.24514  1.68352  0.61958  0.77255  0.65734  0.73029
    594   2.58672  4.83961  2.78677  2.32786  4.10639  3.03584  3.60754  3.41962  2.29073  3.04313  3.92075  2.85437  2.78411  2.74838  2.86432  2.35692  2.82256  3.06061  5.34294  3.99458   1266 k x - -
          2.68617  4.42207  2.77482  2.73103  3.46372  2.40527  3.72513  3.29361  2.67752  2.69373  4.24708  2.90361  2.73751  3.18160  2.89811  2.37898  2.77531  2.98464  4.58495  3.61396
          0.48380  0.98081  4.76127  1.08855  0.41054  0.51352  0.91227
    595   2.36817  4.06572  3.31887  2.70493  3.62258  3.54087  3.78133  2.99126  2.66773  2.23994  3.46058  3.08764  2.57268  2.85599  3.11179  2.77380  2.84563  2.57668  5.02752  3.76961   1278 l x - -
          2.68618  4.42225  2.77519  2.73123  3.46354  2.40513  3.72494  3.29354  2.67741  2.69355  4.24690  2.90347  2.73739  3.18146  2.89801  2.37887  2.77519  2.98518  4.58477  3.61503
          0.04072  4.22694  3.67678  0.61958  0.77255  0.65734  0.73029
    596   2.60677  4.55604  3.23299  2.72338  3.62216  3.52017  3.51229  3.13921  2.65262  2.80567  3.68307  3.17679  2.37670  3.02666  2.95207  2.78612  2.76798  2.88069  5.03126  2.27565   1279 y x - -
          2.68618  4.42225  2.77519  2.73123  3.46354  2.40513  3.72494  3.29354  2.67741  2.69355  4.24690  2.90347  2.73739  3.18146  2.89801  2.37887  2.77519  2.98518  4.58477  3.61503
          0.10468  4.18795  2.47443  0.61958  0.77255  0.67711  0.70944
    597   2.55922  4.26118  3.66957  3.15885  2.91369  3.48865  3.99874  2.67374  3.09864  2.50591  3.48884  3.46450  3.98193  3.39305  3.40782  1.83497  2.86435  1.93161  4.94659  3.65540   1280 s x - -
          2.68618  4.42225  2.77519  2.73123  3.46354  2.40513  3.72494  3.29354  2.67741  2.69355  4.24690  2.90347  2.73739  3.18146  2.89801  2.37887  2.77519  2.98518  4.58477  3.61503
          0.02575  4.06812  4.79046  0.61958  0.77255  0.75355  0.63618
    598   2.58461  4.40096  3.58195  3.03729  2.73952  3.68101  3.91028  2.70247  2.93836  1.73499  3.32252  3.43037  4.05492  2.41228  3.26207  2.95022  2.94592  2.57256  4.87153  3.58563   1281 l x - -
          2.68618  4.42225  2.77519  2.73123  3.46354  2.40513  3.72494  3.29354  2.67741  2.69355  4.24690  2.90347  2.73739  3.18146  2.89801  2.37887  2.77519  2.98518  4.58477  3.61503
          0.02575  4.06812  4.79046  0.61958  0.77255  0.75355  0.63618
    599   3.01380  4.48303  4.39721  3.88884  3.29970  4.11241  4.59297  2.16185  3.71646  1.06187  3.14708  4.14705  4.48455  3.99810  3.92221  3.47632  2.99660  1.92372  5.20560  4.04300   1282 l x - -
          2.68618  4.42225  2.77519  2.73123  3.46354  2.40513  3.72494  3.29354  2.67741  2.69355  4.24690  2.90347  2.73739  3.18146  2.89801  2.37887  2.77519  2.98518  4.58477  3.61503
          0.02575  4.06812  4.79046  0.61958  0.77255  0.75355  0.63618
    600   2.34110  4.34450  3.19210  2.89146  4.35184  2.53861  4.08045  3.79801  3.00156  3.43822  4.25258  3.19440  1.96353  3.30327  3.37834  1.61202  2.78766  3.27431  5.65190  4.39289   1283 s x - -
          2.68618  4.42225  2.77519  2.73123  3.46354  2.40513  3.72494  3.29354  2.67741  2.69355  4.24690  2.90347  2.73739  3.18146  2.89801  2.37887  2.77519  2.98518  4.58477  3.61503
          0.02575  4.06812  4.79046  0.61958  0.77255  0.75355  0.63618
    601   2.84299  5.08667  3.10281  2.55659  4.40667  3.53837  2.19402  3.83486  2.02598  3.33395  4.15935  3.03907  3.92814  2.11893  2.19673  2.83435  3.04478  3.49184  5.44240  4.16096   1284 k x - -
          2.68618  4.42225  2.77519  2.73123  3.46354  2.40513  3.72494  3.29354  2.67741  2.69355  4.24690  2.90347  2.73739  3.18146  2.89801  2.37887  2.77519  2.98518  4.58477  3.61503
          0.02575  4.06812  4.79046  0.61958  0.77255  0.75355  0.63618
    602   2.89709  5.12608  3.23019  2.62576  4.52087  3.58419  3.61259  3.89937  1.87255  3.37409  4.20394  3.08763  3.96023  1.93975  1.76618  2.88661  2.88904  3.55564  5.46884  4.22800   1285 r x - -
          2.68618  4.42225  2.77519  2.73123  3.46354  2.40513  3.72494  3.29354  2.67741  2.69355  4.24690  2.90347  2.73739  3.18146  2.89801  2.37887  2.77519  2.98518  4.58477  3.61503
          0.02575  4.06812  4.79046  0.61958  0.77255  0.75355  0.63618
    603   2.55921  4.62432  3.10367  2.60893  4.03670  3.34301  3.74302  3.44816  2.51007  2.89354  3.91380  3.06401  2.36343  2.92546  2.59262  2.00429  2.84981  3.10999  5.32092  4.02381   1286 s x - -
          2.68632  4.42239  2.77527  2.73030  3.46368  2.40517  3.72509  3.29368  2.67755  2.69369  4.24704  2.90361  2.73754  3.18161  2.89798  2.37873  2.77534  2.98481  4.58491  3.61517
          0.31602  1.33693  4.79046  1.14708  0.38208  0.75355  0.63618
    604   1.91589  5.01232  1.98053  2.20177  4.40387  3.28938  3.72423  3.84800  2.60465  3.41876  4.23157  2.84388  3.81929  2.87708  3.11197  2.30267  2.97970  3.45868  5.62488  4.23171   1291 a x - -
          2.68618  4.42225  2.77519  2.73123  3.46354  2.40513  3.72494  3.29354  2.67741  2.69355  4.24690  2.90347  2.73739  3.18146  2.89801  2.37887  2.77519  2.98518  4.58477  3.61503
          0.02575  4.06812  4.79046  0.61958  0.77255  0.60828  0.78588
    605   2.60086  4.56194  3.18918  2.63479  3.74744  3.48262  2.55776  3.01392  2.59112  2.80641  3.23825  3.10889  2.64578  2.94216  3.00367  2.51695  2.83862  2.78105  5.11360  3.82676   1292 s x - -
          2.68618  4.42225  2.77519  2.73123  3.46354  2.40513  3.72494  3.29354  2.67741  2.69355  4.24690  2.90347  2.73739  3.18146  2.89801  2.37887  2.77519  2.98518  4.58477  3.61503
          0.02367  4.15119  4.87354  0.61958  0.77255  0.67711  0.70944
    606   2.67971  4.93501  3.01879  2.34459  4.22307  3.46249  3.63020  3.64080  2.30741  3.20249  3.73480  2.71666  3.85518  2.67251  1.98588  2.69126  2.33582  3.29770  5.39751  4.07156   1293 r x - -
          2.68618  4.42225  2.77519  2.73123  3.46354  2.40513  3.72494  3.29354  2.67741  2.69355  4.24690  2.90347  2.73739  3.18146  2.89801  2.37887  2.77519  2.98518  4.58477  3.61503
          0.02367  4.15119  4.87354  0.61958  0.77255  0.67711  0.70944
    607   2.82798  5.22688  1.50095  2.26048  4.62286  3.29271  3.79038  4.10901  2.57597  3.64709  4.46949  2.82062  3.86956  2.94799  3.24677  1.88142  3.12051  3.69116  5.82082  4.38262   1294 d x - -
          2.68618  4.42225  2.77519  2.73123  3.46354  2.40513  3.72494  3.29354  2.67741  2.69355  4.24690  2.90347  2.73739  3.18146  2.89801  2.37887  2.77519  2.98518  4.58477  3.61503
          0.02416  4.13094  4.85329  0.61958  0.77255  0.67711  0.70944
    608   2.64522  4.87494  1.73554  2.38916  4.33795  3.27161  3.77270  3.75651  2.65457  3.37803  4.20505  2.90737  3.82101  2.93630  3.14272  1.94801  2.95266  2.98316  5.59390  4.21486   1295 d x - -
          2.68618  4.42225  2.77519  2.73123  3.46354  2.40513  3.72494  3.29354  2.67741  2.69355  4.24690  2.90347  2.73739  3.18146  2.89801  2.37887  2.77519  2.98518  4.58477  3.61503
          0.08576  4.08166  2.72867  0.61958  0.77255  0.67711  0.70944
    609   2.67213  4.95900  2.09046  2.37953  4.23634  3.38316  3.63255  3.37831  2.36651  3.23985  4.06176  2.90553  3.82215  2.77338  2.05261  2.67123  2.91303  3.31749  5.43594  4.07617   1296 r x - -
          2.68618  4.42225  2.77519  2.73123  3.46354  2.40513  3.72494  3.29354  2.67741  2.69355  4.24690  2.90347  2.73739  3.18146  2.89801  2.37887  2.77519  2.98518  4.58477  3.61503
          0.02696  4.02286  4.74520  0.61958  0.77255  0.72884  0.65869
    610   2.44354  2.46496  2.85638  2.82561  3.85603  3.23390  3.90761  3.20616  2.84859  2.92867  3.80406  3.19497  2.13236  3.16646  3.22482  2.60286  2.79483  2.88305  5.23741  3.98183   1297 p x - -
          2.68618  4.42225  2.77519  2.73123  3.46354  2.40513  3.72494  3.29354  2.67741  2.69355  4.24690  2.90347  2.73739  3.18146  2.89801  2.37887  2.77519  2.98518  4.58477  3.61503
          0.02775  3.99414  4.71649  0.61958  0.77255  0.72884  0.65869
    611   2.82869  5.24213  1.72079  2.24104  4.56339  3.30321  3.69986  4.03875  1.72851  3.56296  4.39160  2.79908  3.84126  2.84962  2.97493  2.76855  3.09058  3.64559  5.70288  4.29744   1298 d x - -
          2.68618  4.42225  2.77519  2.73123  3.46354  2.40513  3.72494  3.29354  2.67741  2.69355  4.24690  2.90347  2.73739  3.18146  2.89801  2.37887  2.77519  2.98518  4.58477  3.61503
          0.02775  3.99414  4.71649  0.61958  0.77255  0.72884  0.65869
    612   2.94855  5.50869  1.60831  1.36128  4.79592  3.22674  3.76825  4.31131  2.78044  3.81714  4.67183  2.69260  3.84655  2.93493  3.37108  2.83333  3.23657  3.88780  5.96786  4.46969   1299 e x - -
          2.68618  4.42225  2.77519  2.73123  3.46354  2.40513  3.72494  3.29354  2.67741  2.69355  4.24690  2.90347  2.73739  3.18146  2.89801  2.37887  2.77519  2.98518  4.58477  3.61503
          0.02775  3.99414  4.71649  0.61958  0.77255  0.72884  0.65869
    613   2.28315  4.24144  3.23575  3.03608  4.34828  2.52383  4.19966  3.82905  3.17192  3.50733  4.34401  3.25264  3.71059  3.47133  3.48941  1.07639  2.77241  3.26552  5.67129  4.42983   1300 s x - -
          2.68618  4.42225  2.77519  2.73123  3.46354  2.40513  3.72494  3.29354  2.67741  2.69355  4.24690  2.90347  2.73739  3.18146  2.89801  2.37887  2.77519  2.98518  4.58477  3.61503
          0.02775  3.99414  4.71649  0.61958  0.77255  0.72884  0.65869
    614   2.99651  5.50282  1.08763  1.93685  4.79990  3.22186  3.81755  4.31609  2.87489  3.85174  4.73970  2.70880  3.86702  2.99987  3.47388  2.88172  3.29985  3.90556  5.99321  4.50424   1301 d x - -
          2.68618  4.42225  2.77519  2.73123  3.46354  2.40513  3.72494  3.29354  2.67741  2.69355  4.24690  2.90347  2.73739  3.18146  2.89801  2.37887  2.77519  2.98518  4.58477  3.61503
          0.02775  3.99414  4.71649  0.61958  0.77255  0.72884  0.65869
    615   2.85105  5.29475  1.64578  2.19102  4.57121  3.26864  3.72514  4.09608  2.62553  3.61181  4.45450  2.75954  3.83785  1.85322  3.13761  2.77842  3.12535  3.69818  5.75795  4.31328   1302 d x - -
          2.68618  4.42225  2.77519  2.73123  3.46354  2.40513  3.72494  3.29354  2.67741  2.69355  4.24690  2.90347  2.73739  3.18146  2.89801  2.37887  2.77519  2.98518  4.58477  3.61503
          0.02775  3.99414  4.71649  0.61958  0.77255  0.62946  0.76117
    616   2.58535  4.45378  3.20885  2.85837  3.79067  3.36390  3.95814  2.90189  2.86317  2.84383  3.81464  1.98416  3.92037  3.23142  3.21364  2.75711  2.92005  1.78723  5.24986  3.93332   1303 v x - -
          2.68618  4.42225  2.77519  2.73123  3.46354  2.40513  3.72494  3.29354  2.67741  2.69355  4.24690  2.90347  2.73739  3.18146  2.89801  2.37887  2.77519  2.98518  4.58477  3.61503
          0.02726  4.01165  4.73399  0.61958  0.77255  0.67711  0.70944
    617   1.57307  4.79387  1.86246  2.41531  4.36796  3.20248  3.85574  3.72014  2.80085  3.40933  4.27407  2.91887  3.81474  3.04409  3.28600  2.67752  2.98494  3.33413  5.65325  4.29040   1304 a x - -
          2.68618  4.42225  2.77519  2.73123  3.46354  2.40513  3.72494  3.29354  2.67741  2.69355  4.24690  2.90347  2.73739  3.18146  2.89801  2.37887  2.77519  2.98518  4.58477  3.61503
          0.02726  4.01165  4.73399  0.61958  0.77255  0.67711  0.70944
    618   2.55592  4.44872  3.14342  2.44848  3.78297  3.37133  3.83990  3.00637  2.74262  2.81348  3.71481  3.15863  3.87172  3.08979  3.12091  2.07726  2.85183  1.94625  5.18474  3.91472   1305 v x - -
          2.68618  4.42225  2.77519  2.73123  3.46354  2.40513  3.72494  3.29354  2.67741  2.69355  4.24690  2.90347  2.73739  3.18146  2.89801  2.37887  2.77519  2.98518  4.58477  3.61503
          0.09227  4.01165  2.65866  0.61958  0.77255  0.67711  0.70944
    619   2.82250  5.24405  1.75074  2.18642  4.51821  3.25553  3.70379  4.03911  2.59279  3.56146  4.40604  2.75179  3.81945  1.83821  3.09494  2.75638  3.09573  3.64787  5.71042  4.27418   1306 d x - -
          2.68618  4.42225  2.77519  2.73123  3.46354  2.40513  3.72494  3.29354  2.67741  2.69355  4.24690  2.90347  2.73739  3.18146  2.89801  2.37887  2.77519  2.98518  4.58477  3.61503
          0.02907  3.94844  4.67079  0.61958  0.77255  0.72884  0.65869
    620   2.81655  5.15814  1.78036  2.23953  4.19815  3.28202  2.04802  3.94298  2.61692  3.47696  4.33279  2.79581  3.83422  2.89059  3.10988  2.76770  3.08778  3.57251  5.49437  4.02326   1307 d x - -
          2.68618  4.42225  2.77519  2.73123  3.46354  2.40513  3.72494  3.29354  2.67741  2.69355  4.24690  2.90347  2.73739  3.18146  2.89801  2.37887  2.77519  2.98518  4.58477  3.61503
          0.02907  3.94844  4.67079  0.61958  0.77255  0.72884  0.65869
    621   2.56007  4.40668  3.22578  2.87181  3.73587  3.34901  3.95005  2.82629  2.86311  2.78440  3.76356  2.17622  3.90551  3.23385  3.20465  2.74338  2.89561  1.73939  5.20682  3.89398   1308 v x - -
          2.68591  4.42249  2.77544  2.73147  3.46267  2.40537  3.72519  3.29285  2.67765  2.69328  4.24714  2.90371  2.73764  3.18087  2.89762  2.37873  2.77544  2.98542  4.58501  3.61527
          0.31355  1.34788  4.67079  1.68838  0.20434  0.72884  0.65869
    622   2.75756  5.05184  1.94039  2.34545  4.37563  3.33443  3.67187  3.85459  2.40693  3.39537  4.22950  2.87696  3.83236  2.82400  1.85500  2.73661  3.01360  3.48519  5.52873  4.17405   1316 r x - -
          2.68618  4.42225  2.77519  2.73123  3.46354  2.40513  3.72494  3.29354  2.67741  2.69355  4.24690  2.90347  2.73739  3.18146  2.89801  2.37887  2.77519  2.98518  4.58477  3.61503
          0.02907  3.94844  4.67079  0.61958  0.77255  0.72884  0.65869
    623   2.35319  4.27448  3.27327  3.09275  4.15230  3.00299  4.20042  3.68527  3.17164  3.39972  4.31961  3.30525  3.74810  3.51506  3.45520  0.98205  2.83904  3.20374  5.51876  4.23627   1317 s x - -
          2.68618  4.42225  2.77519  2.73123  3.46354  2.40513  3.72494  3.29354  2.67741  2.69355  4.24690  2.90347  2.73739  3.18146  2.89801  2.37887  2.77519  2.98518  4.58477  3.61503
          0.02907  3.94844  4.67079  0.61958  0.77255  0.72884  0.65869
    624   2.80432  5.19685  1.83057  2.23909  4.51804  3.29244  3.67953  3.98709  1.70539  3.51802  4.34873  2.79348  3.82504  2.82996  2.92988  2.75007  3.06487  3.60019  5.66021  4.26381   1318 k x - -
          2.68618  4.42225  2.77519  2.73123  3.46354  2.40513  3.72494  3.29354  2.67741  2.69355  4.24690  2.90347  2.73739  3.18146  2.89801  2.37887  2.77519  2.98518  4.58477  3.61503
          0.02907  3.94844  4.67079  0.61958  0.77255  0.72884  0.65869
    625   2.63734  4.81187  1.86611  2.36704  4.29570  3.21220  3.78944  3.64544  2.70751  3.33071  4.19806  2.88106  3.79719  2.97245  3.18697  2.66812  1.86281  3.28193  5.57988  4.21347   1319 t x - -
          2.68618  4.42225  2.77519  2.73123  3.46354  2.40513  3.72494  3.29354  2.67741  2.69355  4.24690  2.90347  2.73739  3.18146  2.89801  2.37887  2.77519  2.98518  4.58477  3.61503
          0.02907  3.94844  4.67079  0.61958  0.77255  0.72884  0.65869
    626   2.57795  4.66681  2.73588  2.52250  4.25258  3.17385  3.84927  3.76316  2.70744  3.37898  4.23745  1.96005  1.94488  3.05425  3.10879  2.64518  2.94112  3.34844  5.52469  4.18846   1320 p x - -
          2.68618  4.42225  2.77519  2.73123  3.46354  2.40513  3.72494  3.29354  2.67741  2.69355  4.24690  2.90347  2.73739  3.18146  2.89801  2.37887  2.77519  2.98518  4.58477  3.61503
          0.02907  3.94844  4.67079  0.61958  0.77255  0.72884  0.65869
    627   2.67492  4.88447  2.53761  1.76099  4.34288  3.22860  3.75262  3.78115  2.60762  3.38625  4.23527  2.86095  3.80336  2.92935  3.05286  1.77683  2.98675  3.39897  5.58446  4.21615   1321 e x - -
          2.68618  4.42225  2.77519  2.73123  3.46354  2.40513  3.72494  3.29354  2.67741  2.69355  4.24690  2.90347  2.73739  3.18146  2.89801  2.37887  2.77519  2.98518  4.58477  3.61503
          0.02907  3.94844  4.67079  0.61958  0.77255  0.72884  0.65869
    628   2.66059  4.33817  3.65766  3.21432  3.50718  3.56392  4.11976  1.67758  3.11366  2.34737  3.46886  3.53903  2.37332  3.46885  3.40504  2.94146  2.96972  2.29509  5.11044  3.86327   1322 i x - -
          2.68618  4.42225  2.77519  2.73123  3.46354  2.40513  3.72494  3.29354  2.67741  2.69355  4.24690  2.90347  2.73739  3.18146  2.89801  2.37887  2.77519  2.98518  4.58477  3.61503
          0.02907  3.94844  4.67079  0.61958  0.77255  0.72884  0.65869
    629   1.70017  4.78553  1.82504  2.37447  4.34104  3.17915  3.82261  3.68963  2.76893  3.38148  4.24959  2.88249  3.78973  3.01075  3.25631  2.65814  2.96643  3.30862  5.62715  4.26028   1323 a x - -
          2.68618  4.42225  2.77519  2.73123  3.46354  2.40513  3.72494  3.29354  2.67741  2.69355  4.24690  2.90347  2.73739  3.18146  2.89801  2.37887  2.77519  2.98518  4.58477  3.61503
          0.02907  3.94844  4.67079  0.61958  0.77255  0.72884  0.65869
    630   2.67436  0.79858  4.21090  3.96799  3.94208  3.28111  4.59838  3.09872  3.79538  3.01072  4.13456  3.93472  3.99405  4.13838  3.90624  2.94613  3.14752  2.83814  5.34202  4.22919   1324 c x - -
          2.68618  4.42225  2.77519  2.73123  3.46354  2.40513  3.72494  3.29354  2.67741  2.69355  4.24690  2.90347  2.73739  3.18146  2.89801  2.37887  2.77519  2.98518  4.58477  3.61503
          0.02907  3.94844  4.67079  0.61958  0.77255  0.72884  0.65869
    631   2.75674  5.00341  1.70963  2.30015  4.45929  3.21791  3.80290  3.94768  2.75384  3.53004  4.39002  2.84081  1.92010  2.98580  3.26046  2.74433  3.07518  3.54890  5.67755  4.30379   1325 d x - -
          2.68618  4.42225  2.77519  2.73123  3.46354  2.40513  3.72494  3.29354  2.67741  2.69355  4.24690  2.90347  2.73739  3.18146  2.89801  2.37887  2.77519  2.98518  4.58477  3.61503
          0.02907  3.94844  4.67079  0.61958  0.77255  0.72884  0.65869
    632   2.85919  5.30542  1.63049  2.13630  4.62757  3.19978  3.75555  4.17858  2.75184  3.71127  4.56443  1.71102  3.81760  2.92970  3.31475  2.77883  3.16121  3.75782  5.84211  4.36430   1326 d x - -
          2.68618  4.42225  2.77519  2.73123  3.46354  2.40513  3.72494  3.29354  2.67741  2.69355  4.24690  2.90347  2.73739  3.18146  2.89801  2.37887  2.77519  2.98518  4.58477  3.61503
          0.02907  3.94844  4.67079  0.61958  0.77255  0.72884  0.65869
    633   2.32230  4.29874  3.13573  2.86855  4.21104  3.01313  4.03849  3.66400  2.95128  3.33058  4.18171  3.16550  1.85937  3.28354  3.29798  1.69845  2.76877  3.18128  5.53742  4.26973   1327 s x - -
          2.68618  4.42225  2.77519  2.73123  3.46354  2.40513  3.72494  3.29354  2.67741  2.69355  4.24690  2.90347  2.73739  3.18146  2.89801  2.37887  2.77519  2.98518  4.58477  3.61503
          0.02907  3.94844  4.67079  0.61958  0.77255  0.72884  0.65869
    634   2.47440  4.54842  2.77678  2.56531  4.25835  3.10102  3.88247  3.77544  2.76536  3.40121  4.24206  1.98809  3.75074  3.09205  3.16729  1.64480  2.86919  3.31821  5.55435  4.20903   1328 s x - -
          2.68618  4.42225  2.77519  2.73123  3.46354  2.40513  3.72494  3.29354  2.67741  2.69355  4.24690  2.90347  2.73739  3.18146  2.89801  2.37887  2.77519  2.98518  4.58477  3.61503
          0.02907  3.94844  4.67079  0.61958  0.77255  0.72884  0.65869
    635   2.76881  5.00982  1.62960  2.28779  4.57387  1.72295  3.85179  4.08428  2.85849  3.65802  4.51716  2.82825  3.81519  3.04374  3.38675  2.75465  3.11401  3.64717  5.77651  4.40157   1329 d x - -
          2.68618  4.42225  2.77519  2.73123  3.46354  2.40513  3.72494  3.29354  2.67741  2.69355  4.24690  2.90347  2.73739  3.18146  2.89801  2.37887  2.77519  2.98518  4.58477  3.61503
          0.02907  3.94844  4.67079  0.61958  0.77255  0.72884  0.65869
    636   2.38591  1.97556  3.44396  3.06748  3.80804  3.14965  4.03692  3.17442  2.99523  2.96350  3.87221  2.04605  3.79571  3.35718  3.29385  2.57939  2.79237  2.83774  5.22755  3.95521   1330 c x - -
          2.68618  4.42225  2.77519  2.73123  3.46354  2.40513  3.72494  3.29354  2.67741  2.69355  4.24690  2.90347  2.73739  3.18146  2.89801  2.37887  2.77519  2.98518  4.58477  3.61503
          0.02907  3.94844  4.67079  0.61958  0.77255  0.62946  0.76117
    637   2.69225  4.75154  2.17099  2.48292  2.30187  3.42247  3.69055  3.33040  2.63273  2.93767  3.84273  2.99088  3.87713  2.61809  3.08009  2.74841  2.93950  3.06133  5.06818  3.63319   1331 d x - -
          2.68618  4.42225  2.77519  2.73123  3.46354  2.40513  3.72494  3.29354  2.67741  2.69355  4.24690  2.90347  2.73739  3.18146  2.89801  2.37887  2.77519  2.98518  4.58477  3.61503
          0.02726  4.01165  4.73399  0.61958  0.77255  0.67711  0.70944
    638   2.61771  4.80741  2.28301  2.39830  4.40745  1.93777  3.81824  3.86785  2.73460  3.45486  4.27962  2.90380  2.30499  2.99436  3.21931  2.64933  2.95761  3.43973  5.64603  4.29039   1332 g x - -
          2.68618  4.42225  2.77519  2.73123  3.46354  2.40513  3.72494  3.29354  2.67741  2.69355  4.24690  2.90347  2.73739  3.18146  2.89801  2.37887  2.77519  2.98518  4.58477  3.61503
          0.02726  4.01165  4.73399  0.61958  0.77255  0.67711  0.70944
    639   1.76184  4.80255  1.90498  2.37938  4.40045  2.69317  3.80879  3.82704  2.73319  3.43810  4.26409  2.88690  3.78814  2.98281  3.22727  2.63514  2.94394  3.40549  5.65322  4.28492   1333 a x - -
          2.68618  4.42225  2.77519  2.73123  3.46354  2.40513  3.72494  3.29354  2.67741  2.69355  4.24690  2.90347  2.73739  3.18146  2.89801  2.37887  2.77519  2.98518  4.58477  3.61503
          0.02726  4.01165  4.73399  0.61958  0.77255  0.67711  0.70944
    640   2.84796  4.37801  3.98031  3.49862  2.83401  3.82992  3.94140  2.50366  3.35859  2.30223  3.42403  3.73134  4.23614  3.64655  3.58846  3.16810  3.10928  1.65506  4.47914  1.89586   1334 v x - -
          2.68618  4.42225  2.77519  2.73123  3.46354  2.40513  3.72494  3.29354  2.67741  2.69355  4.24690  2.90347  2.73739  3.18146  2.89801  2.37887  2.77519  2.98518  4.58477  3.61503
          0.02726  4.01165  4.73399  0.61958  0.77255  0.67711  0.70944
    641   2.63907  4.54487  3.06562  2.09052  3.75936  3.46084  3.78834  2.09394  2.66676  2.76673  3.68492  3.12106  3.90651  3.02493  3.05615  2.50481  2.89365  2.71112  5.16386  3.88121   1335 e x - -
          2.68618  4.42225  2.77519  2.73123  3.46354  2.40513  3.72494  3.29354  2.67741  2.69355  4.24690  2.90347  2.73739  3.18146  2.89801  2.37887  2.77519  2.98518  4.58477  3.61503
          0.09227  4.01165  2.65866  0.61958  0.77255  0.67711  0.70944
    642   2.80432  5.19685  1.83057  2.23909  4.51804  3.29244  3.67953  3.98709  1.70539  3.51802  4.34873  2.79348  3.82504  2.82996  2.92988  2.75007  3.06487  3.60019  5.66021  4.26381   1336 k x - -
          2.68618  4.42225  2.77519  2.73123  3.46354  2.40513  3.72494  3.29354  2.67741  2.69355  4.24690  2.90347  2.73739  3.18146  2.89801  2.37887  2.77519  2.98518  4.58477  3.61503
          0.02907  3.94844  4.67079  0.61958  0.77255  0.72884  0.65869
    643   2.85403  4.59856  3.46945  3.31958  4.30793  3.28178  4.39066  3.87302  3.38340  3.49158  4.54480  3.61854  0.69777  3.76988  3.62019  3.02394  3.30162  3.50971  5.47352  4.42970   1337 p x - -
          2.68581  4.42239  2.77533  2.73137  3.46257  2.40526  3.72508  3.29368  2.67704  2.69317  4.24703  2.90360  2.73753  3.18160  2.89814  2.37900  2.77533  2.98532  4.58491  3.61517
          0.31355  1.34788  4.67079  1.20537  0.35608  0.72884  0.65869
    644   2.66479  4.91237  1.77073  2.28784  4.43716  3.16844  3.78849  3.92514  2.74246  3.51826  4.35991  2.81614  3.78303  2.96865  3.25243  1.72290  3.00250  3.49993  5.69142  4.28323   1342 s x - -
          2.68618  4.42225  2.77519  2.73123  3.46354  2.40513  3.72494  3.29354  2.67741  2.69355  4.24690  2.90347  2.73739  3.18146  2.89801  2.37887  2.77519  2.98518  4.58477  3.61503
          0.02907  3.94844  4.67079  0.61958  0.77255  0.72884  0.65869
    645   2.67021  4.79064  2.93848  2.55601  4.27892  3.32825  3.70758  3.69625  1.63640  3.28113  4.13099  3.01391  3.84318  2.87451  2.63459  1.97928  2.96065  3.33104  5.44298  4.15130   1343 k x - -
          2.68618  4.42225  2.77519  2.73123  3.46354  2.40513  3.72494  3.29354  2.67741  2.69355  4.24690  2.90347  2.73739  3.18146  2.89801  2.37887  2.77519  2.98518  4.58477  3.61503
          0.02907  3.94844  4.67079  0.61958  0.77255  0.72884  0.65869
    646   2.80432  5.19685  1.83057  2.23909  4.51804  3.29244  3.67953  3.98709  1.70539  3.51802  4.34873  2.79348  3.82504  2.82996  2.92988  2.75007  3.06487  3.60019  5.66021  4.26381   1344 k x - -
          2.68618  4.42225  2.77519  2.73123  3.46354  2.40513  3.72494  3.29354  2.67741  2.69355  4.24690  2.90347  2.73739  3.18146  2.89801  2.37887  2.77519  2.98518  4.58477  3.61503
          0.02907  3.94844  4.67079  0.61958  0.77255  0.59516  0.80179
    647   2.79661  4.73127  2.07397  2.65384  3.73401  3.49681  3.89415  3.02233  2.84189  1.60388  3.76033  3.14883  3.98813  3.14466  3.25977  2.90388  3.06582  2.84234  5.24292  3.90002   1345 l x - -
          2.68618  4.42225  2.77519  2.73123  3.46354  2.40513  3.72494  3.29354  2.67741  2.69355  4.24690  2.90347  2.73739  3.18146  2.89801  2.37887  2.77519  2.98518  4.58477  3.61503
          0.02665  4.03399  4.75634  0.61958  0.77255  0.65734  0.73029
    648   2.59166  4.78771  2.18962  2.40056  4.45361  1.95287  3.83671  3.91995  2.76535  3.50269  4.32007  2.90002  3.78768  3.01146  3.25772  1.91602  2.94667  3.46599  5.69842  4.32730   1346 s x - -
          2.68618  4.42225  2.77519  2.73123  3.46354  2.40513  3.72494  3.29354  2.67741  2.69355  4.24690  2.90347  2.73739  3.18146  2.89801  2.37887  2.77519  2.98518  4.58477  3.61503
          0.02665  4.03399  4.75634  0.61958  0.77255  0.65734  0.73029
    649   2.60032  4.70491  2.92840  2.02189  4.00607  3.37423  3.69837  2.94257  2.51950  3.02656  3.87389  2.98613  3.82778  2.87519  2.95314  1.99810  2.75189  3.04816  5.30786  3.99062   1347 s x - -
          2.68618  4.42225  2.77519  2.73123  3.46354  2.40513  3.72494  3.29354  2.67741  2.69355  4.24690  2.90347  2.73739  3.18146  2.89801  2.37887  2.77519  2.98518  4.58477  3.61503
          0.02665  4.03399  4.75634  0.61958  0.77255  0.65734  0.73029
    650   2.67436  0.79858  4.21090  3.96799  3.94208  3.28111  4.59838  3.09872  3.79538  3.01072  4.13456  3.93472  3.99405  4.13838  3.90624  2.94613  3.14752  2.83814  5.34202  4.22919   1348 c x - -
          2.68618  4.42225  2.77519  2.73123  3.46354  2.40513  3.72494  3.29354  2.67741  2.69355  4.24690  2.90347  2.73739  3.18146  2.89801  2.37887  2.77519  2.98518  4.58477  3.61503
          0.02907  3.94844  4.67079  0.61958  0.77255  0.65734  0.73029
    651   2.76881  5.00982  1.62960  2.28779  4.57387  1.72295  3.85179  4.08428  2.85849  3.65802  4.51716  2.82825  3.81519  3.04374  3.38675  2.75465  3.11401  3.64717  5.77651  4.40157   1349 d x - -
          2.68618  4.42225  2.77519  2.73123  3.46354  2.40513  3.72494  3.29354  2.67741  2.69355  4.24690  2.90347  2.73739  3.18146  2.89801  2.37887  2.77519  2.98518  4.58477  3.61503
          0.02907  3.94844  4.67079  0.61958  0.77255  0.65734  0.73029
    652   2.72168  4.52197  3.37021  2.87387  3.26881  3.56970  2.21527  2.97189  2.65687  2.53522  2.38083  3.27852  3.98549  3.10893  2.96416  2.88233  2.96692  2.78804  4.79092  3.37433   1350 h x - -
          2.68618  4.42225  2.77519  2.73123  3.46354  2.40513  3.72494  3.29354  2.67741  2.69355  4.24690  2.90347  2.73739  3.18146  2.89801  2.37887  2.77519  2.98518  4.58477  3.61503
          0.02907  3.94844  4.67079  0.61958  0.77255  0.65734  0.73029
    653   2.87405  4.71307  3.35289  2.89622  4.03648  3.37967  3.74894  3.57340  2.20849  3.11218  4.12012  3.26315  3.89231  2.97938  1.18477  2.96676  3.15112  3.30381  5.17215  3.99494   1351 r x - -
          2.68618  4.42225  2.77519  2.73123  3.46354  2.40513  3.72494  3.29354  2.67741  2.69355  4.24690  2.90347  2.73739  3.18146  2.89801  2.37887  2.77519  2.98518  4.58477  3.61503
          0.03557  3.74984  4.47219  0.61958  0.77255  0.65734  0.73029
    654   2.71183  4.29316  3.95078  3.61487  3.46510  3.59126  4.43915  2.07359  3.48044  2.17738  3.45416  3.82290  4.16196  3.85127  3.70376  3.09083  3.07857  1.19673  5.22700  3.94873   1352 v x - -
          2.68618  4.42225  2.77519  2.73123  3.46354  2.40513  3.72494  3.29354  2.67741  2.69355  4.24690  2.90347  2.73739  3.18146  2.89801  2.37887  2.77519  2.98518  4.58477  3.61503
          0.03557  3.74984  4.47219  0.61958  0.77255  0.65734  0.73029
    655   2.52533  4.30756  3.17329  3.05984  4.19430  0.94652  4.18342  3.76779  3.22368  3.43675  4.41521  3.33880  3.69476  3.55851  3.46910  2.69458  2.99725  3.32045  5.31776  4.29360   1353 g x - -
          2.68618  4.42225  2.77519  2.73123  3.46354  2.40513  3.72494  3.29354  2.67741  2.69355  4.24690  2.90347  2.73739  3.18146  2.89801  2.37887  2.77519  2.98518  4.58477  3.61503
          0.03557  3.74984  4.47219  0.61958  0.77255  0.65734  0.73029
    656   2.87405  4.71307  3.35289  2.89622  4.03648  3.37967  3.74894  3.57340  2.20849  3.11218  4.12012  3.26315  3.89231  2.97938  1.18477  2.96676  3.15112  3.30381  5.17215  3.99494   1354 r x - -
          2.68618  4.42225  2.77519  2.73123  3.46354  2.40513  3.72494  3.29354  2.67741  2.69355  4.24690  2.90347  2.73739  3.18146  2.89801  2.37887  2.77519  2.98518  4.58477  3.61503
          0.03557  3.74984  4.47219  0.61958  0.77255  0.65734  0.73029
    657   2.87809  4.44842  3.91901  3.50712  3.16354  3.74175  4.27093  2.32734  3.28029  1.78090  1.63612  3.79856  4.20529  3.67265  3.49925  3.21253  3.18290  2.31805  4.98554  3.73397   1355 m x - -
          2.68618  4.42225  2.77519  2.73123  3.46354  2.40513  3.72494  3.29354  2.67741  2.69355  4.24690  2.90347  2.73739  3.18146  2.89801  2.37887  2.77519  2.98518  4.58477  3.61503
          0.03557  3.74984  4.47219  0.61958  0.77255  0.65734  0.73029
    658   2.52533  4.30756  3.17329  3.05984  4.19430  0.94652  4.18342  3.76779  3.22368  3.43675  4.41521  3.33880  3.69476  3.55851  3.46910  2.69458  2.99725  3.32045  5.31776  4.29360   1356 g x - -
          2.68618  4.42225  2.77519  2.73123  3.46354  2.40513  3.72494  3.29354  2.67741  2.69355  4.24690  2.90347  2.73739  3.18146  2.89801  2.37887  2.77519  2.98518  4.58477  3.61503
          0.03557  3.74984  4.47219  0.61958  0.77255  0.65734  0.73029
    659   2.87809  4.44842  3.91901  3.50712  3.16354  3.74175  4.27093  2.32734  3.28029  1.78090  1.63612  3.79856  4.20529  3.67265  3.49925  3.21253  3.18290  2.31805  4.98554  3.73397   1357 m x - -
          2.68618  4.42225  2.77519  2.73123  3.46354  2.40513  3.72494  3.29354  2.67741  2.69355  4.24690  2.90347  2.73739  3.18146  2.89801  2.37887  2.77519  2.98518  4.58477  3.61503
          0.03557  3.74984  4.47219  0.61958  0.77255  0.65734  0.73029
    660   2.87405  4.71307  3.35289  2.89622  4.03648  3.37967  3.74894  3.57340  2.20849  3.11218  4.12012  3.26315  3.89231  2.97938  1.18477  2.96676  3.15112  3.30381  5.17215  3.99494   1358 r x - -
          2.68618  4.42225  2.77519  2.73123  3.46354  2.40513  3.72494  3.29354  2.67741  2.69355  4.24690  2.90347  2.73739  3.18146  2.89801  2.37887  2.77519  2.98518  4.58477  3.61503
          0.03557  3.74984  4.47219  0.61958  0.77255  0.65734  0.73029
    661   3.02109  4.52240  3.98934  3.63359  3.09658  3.82097  4.32788  2.30026  3.40232  1.04335  3.16690  3.92023  4.28086  3.80040  3.59653  3.38439  3.32293  2.30473  4.92646  3.62001   1359 l x - -
          2.68618  4.42225  2.77519  2.73123  3.46354  2.40513  3.72494  3.29354  2.67741  2.69355  4.24690  2.90347  2.73739  3.18146  2.89801  2.37887  2.77519  2.98518  4.58477  3.61503
          0.03557  3.74984  4.47219  0.61958  0.77255  0.65734  0.73029
    662   2.62836  4.61318  2.65468  2.53007  3.95794  3.10659  3.83434  3.64609  2.73013  3.30865  4.26824  1.39617  3.75464  3.11079  3.07718  2.70279  3.00856  3.28088  5.27889  3.91806   1360 n x - -
          2.68618  4.42225  2.77519  2.73123  3.46354  2.40513  3.72494  3.29354  2.67741  2.69355  4.24690  2.90347  2.73739  3.18146  2.89801  2.37887  2.77519  2.98518  4.58477  3.61503
          0.03557  3.74984  4.47219  0.61958  0.77255  0.65734  0.73029
    663   2.87405  4.71307  3.35289  2.89622  4.03648  3.37967  3.74894  3.57340  2.20849  3.11218  4.12012  3.26315  3.89231  2.97938  1.18477  2.96676  3.15112  3.30381  5.17215  3.99494   1361 r x - -
          2.68618  4.42225  2.77519  2.73123  3.46354  2.40513  3.72494  3.29354  2.67741  2.69355  4.24690  2.90347  2.73739  3.18146  2.89801  2.37887  2.77519  2.98518  4.58477  3.61503
          0.03557  3.74984  4.47219  0.61958  0.77255  0.65734  0.73029
    664   2.86536  4.81494  3.03290  2.68354  4.17306  3.36323  3.70274  3.59566  1.22105  3.19020  4.16282  3.11181  3.87607  2.90466  2.42544  2.91812  3.13031  3.31193  5.28208  4.07865   1362 k x - -
          2.68618  4.42225  2.77519  2.73123  3.46354  2.40513  3.72494  3.29354  2.67741  2.69355  4.24690  2.90347  2.73739  3.18146  2.89801  2.37887  2.77519  2.98518  4.58477  3.61503
          0.03557  3.74984  4.47219  0.61958  0.77255  0.65734  0.73029
    665   2.85450  4.92737  2.45070  1.21473  4.25958  3.20026  3.78277  3.68908  2.64824  3.32845  4.31291  2.87722  3.80051  3.00433  3.04036  2.85281  3.15954  3.38757  5.45499  4.18254   1363 e x - -
          2.68618  4.42225  2.77519  2.73123  3.46354  2.40513  3.72494  3.29354  2.67741  2.69355  4.24690  2.90347  2.73739  3.18146  2.89801  2.37887  2.77519  2.98518  4.58477  3.61503
          0.03557  3.74984  4.47219  0.61958  0.77255  0.65734  0.73029
    666   3.02109  4.52240  3.98934  3.63359  3.09658  3.82097  4.32788  2.30026  3.40232  1.04335  3.16690  3.92023  4.28086  3.80040  3.59653  3.38439  3.32293  2.30473  4.92646  3.62001   1364 l x - -
          2.68618  4.42225  2.77519  2.73123  3.46354  2.40513  3.72494  3.29354  2.67741  2.69355  4.24690  2.90347  2.73739  3.18146  2.89801  2.37887  2.77519  2.98518  4.58477  3.61503
          0.03557  3.74984  4.47219  0.61958  0.77255  0.65734  0.73029
    667   2.52533  4.30756  3.17329  3.05984  4.19430  0.94652  4.18342  3.76779  3.22368  3.43675  4.41521  3.33880  3.69476  3.55851  3.46910  2.69458  2.99725  3.32045  5.31776  4.29360   1365 g x - -
          2.68618  4.42225  2.77519  2.73123  3.46354  2.40513  3.72494  3.29354  2.67741  2.69355  4.24690  2.90347  2.73739  3.18146  2.89801  2.37887  2.77519  2.98518  4.58477  3.61503
          0.03557  3.74984  4.47219  0.61958  0.77255  0.65734  0.73029
    668   2.35482  4.19796  3.32635  3.07822  3.86716  3.03980  4.10393  2.97974  3.01867  2.84724  3.90984  3.30440  3.73558  3.42101  3.28052  2.55523  1.39908  2.68808  5.31630  4.08517   1366 t x - -
          2.68618  4.42225  2.77519  2.73123  3.46354  2.40513  3.72494  3.29354  2.67741  2.69355  4.24690  2.90347  2.73739  3.18146  2.89801  2.37887  2.77519  2.98518  4.58477  3.61503
          0.02408  3.73836        *  0.61958  0.77255  0.00000        *
//
