# Supplementary material for: Remote homology clustering identifies lowly conserved families of effector proteins in plant-pathogenic fungi
Source: Microb Genom. 2021 Sep 1;7(9):000637. doi: 10.1099/mgen.0.000637 (PMC8715435; doi:10.1099/mgen.0.000637)
Supplement: Supplementary material 16 [file mgen-7-0637-s0016.zip › hmms/markov-PC_03DUMB.hmm]

HMMER3/f [3.3 | Nov 2019]
NAME  markov-PC_03DUMB
LENG  289
ALPH  amino
RF    yes
MM    no
CONS  yes
CS    no
MAP   yes
DATE  Thu Jul 23 08:16:35 2020
NSEQ  15
EFFN  1.754150
CKSUM 1615224715
STATS LOCAL MSV      -10.7815  0.70159
STATS LOCAL VITERBI  -11.7961  0.70159
STATS LOCAL FORWARD   -5.2491  0.70159
HMM          A        C        D        E        F        G        H        I        K        L        M        N        P        Q        R        S        T        V        W        Y   
            m->m     m->i     m->d     i->m     i->i     d->m     d->d
  COMPO   2.40412  4.27144  2.94836  2.68767  3.33603  3.11761  3.78409  2.88977  2.65710  2.38036  3.78277  3.16592  3.31454  2.93628  2.88798  2.61527  2.75605  2.62655  4.88266  3.58386
          2.68618  4.42225  2.77519  2.73123  3.46354  2.40513  3.72494  3.29354  2.67741  2.69355  4.24690  2.90347  2.73739  3.18146  2.89801  2.37887  2.77519  2.98518  4.58477  3.61503
          0.08565  4.53413  2.64012  0.61958  0.77255  0.00000        *
      1   3.57051  5.04196  4.77073  4.45169  3.64062  4.33452  5.04985  2.88657  4.18284  2.17608  0.57083  4.64382  4.83098  4.53968  4.30921  3.96182  3.90534  2.95627  5.53206  4.33562      1 M x - -
          2.68618  4.42225  2.77519  2.73123  3.46354  2.40513  3.72494  3.29354  2.67741  2.69355  4.24690  2.90347  2.73739  3.18146  2.89801  2.37887  2.77519  2.98518  4.58477  3.61503
          0.01723  4.46570  5.18804  0.61958  0.77255  0.59645  0.80021
      2   3.46807  5.54276  3.95312  3.18423  5.10360  4.01395  3.86123  4.40923  0.74847  3.77384  4.66044  3.53914  4.36047  2.99043  1.82895  3.44630  3.59865  4.09305  5.74236  4.63938      2 k x - -
          2.68618  4.42225  2.77519  2.73123  3.46354  2.40513  3.72494  3.29354  2.67741  2.69355  4.24690  2.90347  2.73739  3.18146  2.89801  2.37887  2.77519  2.98518  4.58477  3.61503
          0.01723  4.46570  5.18804  0.61958  0.77255  0.59645  0.80021
      3   2.85318  4.23853  4.61242  4.02215  2.76567  4.03754  4.37589  1.81366  3.86314  1.60493  3.25916  4.12470  4.38219  4.03077  3.95398  2.68060  3.08715  1.75775  4.90894  3.73127      3 l x - -
          2.68618  4.42225  2.77519  2.73123  3.46354  2.40513  3.72494  3.29354  2.67741  2.69355  4.24690  2.90347  2.73739  3.18146  2.89801  2.37887  2.77519  2.98518  4.58477  3.61503
          0.06117  4.46570  3.03998  0.61958  0.77255  0.59645  0.80021
      4   2.39549  4.18279  4.03951  3.45906  2.70234  3.76003  4.05478  2.62291  3.35285  1.66068  3.28763  3.70371  3.43129  3.58901  3.56472  3.04182  2.45998  2.43018  4.78018  2.82269      4 l x - -
          2.68618  4.42225  2.77519  2.73123  3.46354  2.40513  3.72494  3.29354  2.67741  2.69355  4.24690  2.90347  2.73739  3.18146  2.89801  2.37887  2.77519  2.98518  4.58477  3.61503
          0.01799  4.42253  5.14487  0.61958  0.77255  0.65708  0.73056
      5   2.72537  4.81439  3.11266  2.62604  4.06207  3.52678  3.79598  3.47585  2.60008  2.17215  3.94650  2.70229  3.95439  2.51639  3.01978  1.76569  2.97235  3.17253  5.36539  4.05255      5 s x - -
          2.68618  4.42225  2.77519  2.73123  3.46354  2.40513  3.72494  3.29354  2.67741  2.69355  4.24690  2.90347  2.73739  3.18146  2.89801  2.37887  2.77519  2.98518  4.58477  3.61503
          0.16161  4.42253  1.98612  0.61958  0.77255  0.54958  0.86084
      6   2.67958  3.40680  4.15743  3.57515  2.86160  3.78380  4.10529  2.24106  3.45415  1.76539  3.24183  3.77878  4.15703  3.67355  3.63392  2.02901  2.91691  2.32505  4.77552  3.57737      6 l x - -
          2.68618  4.42225  2.77519  2.73123  3.46354  2.40513  3.72494  3.29354  2.67741  2.69355  4.24690  2.90347  2.73739  3.18146  2.89801  2.37887  2.77519  2.98518  4.58477  3.61503
          0.01973  4.33120  5.05355  0.61958  0.77255  0.76719  0.62421
      7   3.40696  4.73402  5.06139  4.55012  3.35356  4.65704  5.10233  2.17100  4.38224  0.85234  3.16285  4.76056  4.91125  4.54250  4.50061  4.04980  3.65871  1.62662  5.42459  4.30650      7 l x - -
          2.68618  4.42225  2.77519  2.73123  3.46354  2.40513  3.72494  3.29354  2.67741  2.69355  4.24690  2.90347  2.73739  3.18146  2.89801  2.37887  2.77519  2.98518  4.58477  3.61503
          0.01973  4.33120  5.05355  0.61958  0.77255  0.76719  0.62421
      8   2.63876  4.47832  3.37912  2.82513  3.66332  3.55757  3.16043  3.02763  2.77995  2.36097  3.60871  3.26213  3.96324  3.11070  3.16488  1.96632  2.35840  2.42543  5.07335  3.81538      8 s x - -
          2.68618  4.42225  2.77519  2.73123  3.46354  2.40513  3.72494  3.29354  2.67741  2.69355  4.24690  2.90347  2.73739  3.18146  2.89801  2.37887  2.77519  2.98518  4.58477  3.61503
          0.01973  4.33120  5.05355  0.61958  0.77255  0.66388  0.72330
      9   1.97874  4.26268  4.12049  3.55696  3.44433  3.84031  4.22715  2.20743  3.46037  2.16527  3.40855  3.81166  4.23619  3.71480  3.69486  2.69144  3.00407  1.54544  4.99473  3.79216      9 v x - -
          2.68618  4.42225  2.77519  2.73123  3.46354  2.40513  3.72494  3.29354  2.67741  2.69355  4.24690  2.90347  2.73739  3.18146  2.89801  2.37887  2.77519  2.98518  4.58477  3.61503
          0.01885  4.37651  5.09885  0.61958  0.77255  0.71533  0.67144
     10   2.42979  4.35654  4.53518  3.96815  1.59924  4.08926  4.40197  2.37231  3.83472  1.76484  3.23471  4.13144  4.43386  4.01544  3.97422  3.40640  3.18211  1.95649  4.92812  3.69021     10 f x - -
          2.68618  4.42225  2.77519  2.73123  3.46354  2.40513  3.72494  3.29354  2.67741  2.69355  4.24690  2.90347  2.73739  3.18146  2.89801  2.37887  2.77519  2.98518  4.58477  3.61503
          0.01885  4.37651  5.09885  0.61958  0.77255  0.71533  0.67144
     11   2.07392  4.36650  4.36922  3.93716  3.90812  3.71014  4.69369  2.34579  3.84675  2.72430  3.79834  4.03319  4.31359  4.12086  4.06651  3.12559  2.68396  0.97514  5.54878  4.34912     11 v x - -
          2.68618  4.42225  2.77519  2.73123  3.46354  2.40513  3.72494  3.29354  2.67741  2.69355  4.24690  2.90347  2.73739  3.18146  2.89801  2.37887  2.77519  2.98518  4.58477  3.61503
          0.01885  4.37651  5.09885  0.61958  0.77255  0.71533  0.67144
     12   2.68473  4.24003  3.94711  3.38110  3.30901  3.72313  4.04283  2.68488  3.25285  1.40965  3.34512  3.65236  4.11910  3.53269  3.49061  2.46190  2.55231  2.49454  3.71476  3.59614     12 l x - -
          2.68618  4.42225  2.77519  2.73123  3.46354  2.40513  3.72494  3.29354  2.67741  2.69355  4.24690  2.90347  2.73739  3.18146  2.89801  2.37887  2.77519  2.98518  4.58477  3.61503
          0.01885  4.37651  5.09885  0.61958  0.77255  0.50896  0.91909
     13   1.47003  4.42153  4.50408  3.94868  3.57208  4.17086  4.59237  1.95997  3.84564  1.93999  3.46874  4.18015  4.53297  4.08673  4.05518  3.49165  3.24472  1.68660  5.26273  4.07277     13 a x - -
          2.68618  4.42225  2.77519  2.73123  3.46354  2.40513  3.72494  3.29354  2.67741  2.69355  4.24690  2.90347  2.73739  3.18146  2.89801  2.37887  2.77519  2.98518  4.58477  3.61503
          0.09306  4.46570  2.55919  0.61958  0.77255  0.59645  0.80021
     14   1.95331  4.45240  3.46804  2.92218  3.73131  2.93131  3.92486  3.09429  2.88935  2.30218  3.67344  3.32530  2.93563  3.20377  3.26919  2.32111  2.89347  2.39985  5.14287  3.89506     14 a x - -
          2.68618  4.42225  2.77519  2.73123  3.46354  2.40513  3.72494  3.29354  2.67741  2.69355  4.24690  2.90347  2.73739  3.18146  2.89801  2.37887  2.77519  2.98518  4.58477  3.61503
          0.01857  4.39121  5.11355  0.61958  0.77255  0.69738  0.68893
     15   2.85764  4.29785  4.38392  3.81470  3.39293  4.00460  4.37255  2.29635  3.68307  1.81936  2.88715  4.01891  4.36824  3.91543  3.86288  2.74842  3.10184  1.28180  5.02079  3.83211     15 v x - -
          2.68618  4.42225  2.77519  2.73123  3.46354  2.40513  3.72494  3.29354  2.67741  2.69355  4.24690  2.90347  2.73739  3.18146  2.89801  2.37887  2.77519  2.98518  4.58477  3.61503
          0.01857  4.39121  5.11355  0.61958  0.77255  0.69738  0.68893
     16   1.50664  4.34602  3.77945  3.25266  3.67298  3.54606  4.12465  2.85693  3.18818  2.21115  3.63280  3.55242  4.05578  3.48376  3.50126  2.27011  2.93715  2.20557  5.15067  3.93038     16 a x - -
          2.68618  4.42225  2.77519  2.73123  3.46354  2.40513  3.72494  3.29354  2.67741  2.69355  4.24690  2.90347  2.73739  3.18146  2.89801  2.37887  2.77519  2.98518  4.58477  3.61503
          0.01857  4.39121  5.11355  0.61958  0.77255  0.69738  0.68893
     17   2.46610  4.23163  3.93510  3.36401  3.36255  3.73445  4.06147  2.41992  3.27385  1.63853  3.34947  3.64980  3.06574  3.53297  3.52592  2.62583  2.92137  2.08916  4.87033  3.66749     17 l x - -
          2.68618  4.42225  2.77519  2.73123  3.46354  2.40513  3.72494  3.29354  2.67741  2.69355  4.24690  2.90347  2.73739  3.18146  2.89801  2.37887  2.77519  2.98518  4.58477  3.61503
          0.24775  4.39121  1.57474  0.61958  0.77255  0.52106  0.90114
     18   2.64095  4.22141  3.78639  3.21094  2.93292  3.68229  2.91721  2.29124  3.11111  2.39040  3.31980  3.53178  4.05530  3.39501  2.88379  2.95044  2.87285  1.80952  4.79762  3.56798     18 v x - -
          2.68618  4.42225  2.77519  2.73123  3.46354  2.40513  3.72494  3.29354  2.67741  2.69355  4.24690  2.90347  2.73739  3.18146  2.89801  2.37887  2.77519  2.98518  4.58477  3.61503
          0.09531  4.25915  2.56691  0.61958  0.77255  0.84025  0.56494
     19   2.19736  4.58931  3.15573  2.63329  3.85429  3.01276  2.83482  3.25146  2.61434  2.44984  3.75951  3.10345  3.87240  2.96095  3.03350  2.18085  2.85056  2.96070  5.20125  3.91116     19 s x - -
          2.68618  4.42225  2.77519  2.73123  3.46354  2.40513  3.72494  3.29354  2.67741  2.69355  4.24690  2.90347  2.73739  3.18146  2.89801  2.37887  2.77519  2.98518  4.58477  3.61503
          0.02284  4.18668  4.90902  0.61958  0.77255  0.75289  0.63678
     20   1.44001  4.32367  3.64970  3.45694  4.62015  1.12384  4.54171  4.01248  3.58585  3.73792  4.57124  3.54207  3.87045  3.84048  3.86327  2.57709  2.90988  3.41097  5.94860  4.77579     20 g x - -
          2.68434  4.42292  2.77535  2.73143  3.46387  2.40549  3.72561  3.29374  2.67793  2.69342  4.24757  2.90316  2.73699  3.18120  2.89868  2.37890  2.77542  2.98448  4.58544  3.61570
          0.74220  0.65951  4.98628  1.80712  0.17928  0.60335  0.79182
     21   2.28102  4.43097  3.45846  2.90190  3.61563  2.92072  3.88043  2.24711  2.86509  2.42004  3.56763  2.95983  3.98751  3.17743  3.23898  2.42135  2.47373  2.73312  5.04156  3.79702     38 i x - -
          2.68618  4.42225  2.77519  2.73123  3.46354  2.40513  3.72494  3.29354  2.67741  2.69355  4.24690  2.90347  2.73739  3.18146  2.89801  2.37887  2.77519  2.98518  4.58477  3.61503
          0.21931  4.37651  1.69090  0.61958  0.77255  0.71533  0.67144
     22   2.47965  5.08120  2.31052  2.20753  4.39826  2.99086  3.63423  3.86172  2.24210  3.38418  4.15569  2.86992  3.81387  2.75278  2.91100  2.20251  2.56794  3.46199  5.55389  4.15781     39 s x - -
          2.68618  4.42225  2.77519  2.73123  3.46354  2.40513  3.72494  3.29354  2.67741  2.69355  4.24690  2.90347  2.73739  3.18146  2.89801  2.37887  2.77519  2.98518  4.58477  3.61503
          0.02299  4.18019  4.90253  0.61958  0.77255  0.39827  1.11315
     23   1.83599  4.85434  3.17237  2.60644  4.08707  3.55971  3.75020  3.48658  2.35325  2.61605  3.93335  3.10969  3.94738  2.32840  2.56200  2.77661  2.95291  2.90252  5.35970  4.05014     40 a x - -
          2.68618  4.42225  2.77519  2.73123  3.46354  2.40513  3.72494  3.29354  2.67741  2.69355  4.24690  2.90347  2.73739  3.18146  2.89801  2.37887  2.77519  2.98518  4.58477  3.61503
          0.01723  4.46570  5.18804  0.61958  0.77255  0.59645  0.80021
     24   1.94258  4.36434  3.63043  3.06378  3.51089  3.19263  3.94735  2.86901  3.01078  2.34090  3.48466  3.44568  2.94169  3.30537  3.34679  2.67812  2.68311  2.34500  3.37081  3.73889     41 a x - -
          2.68618  4.42225  2.77519  2.73123  3.46354  2.40513  3.72494  3.29354  2.67741  2.69355  4.24690  2.90347  2.73739  3.18146  2.89801  2.37887  2.77519  2.98518  4.58477  3.61503
          0.01723  4.46570  5.18804  0.61958  0.77255  0.59645  0.80021
     25   2.03934  3.89312  2.83671  2.16087  4.14573  3.50729  3.73307  3.56276  2.53449  3.16581  3.97696  3.05321  3.25374  2.88284  2.99843  2.27142  2.92094  2.70153  5.40799  4.07230     42 a x - -
          2.68618  4.42225  2.77519  2.73123  3.46354  2.40513  3.72494  3.29354  2.67741  2.69355  4.24690  2.90347  2.73739  3.18146  2.89801  2.37887  2.77519  2.98518  4.58477  3.61503
          0.01723  4.46570  5.18804  0.61958  0.77255  0.59645  0.80021
     26   2.19237  4.93049  2.25063  2.53433  4.31373  3.45933  3.76474  3.74778  2.55526  3.32359  4.11497  3.04741  3.21215  2.90073  3.02695  2.32951  2.11741  3.06267  5.53388  4.18122     43 t x - -
          2.68618  4.42225  2.77519  2.73123  3.46354  2.40513  3.72494  3.29354  2.67741  2.69355  4.24690  2.90347  2.73739  3.18146  2.89801  2.37887  2.77519  2.98518  4.58477  3.61503
          0.01723  4.46570  5.18804  0.61958  0.77255  0.59645  0.80021
     27   1.99928  4.81335  2.71380  2.71218  4.49788  3.37139  3.99391  3.93936  2.85217  3.53337  4.33356  3.17173  1.72732  3.15764  3.31191  1.91795  3.01383  3.49479  5.74446  4.41187     44 p x - -
          2.68618  4.42225  2.77519  2.73123  3.46354  2.40513  3.72494  3.29354  2.67741  2.69355  4.24690  2.90347  2.73739  3.18146  2.89801  2.37887  2.77519  2.98518  4.58477  3.61503
          0.01723  4.46570  5.18804  0.61958  0.77255  0.59645  0.80021
     28   2.38519  5.16369  2.77834  2.14517  4.49270  3.11965  3.66102  3.96732  2.30980  3.46266  4.21049  2.79072  3.15802  2.76367  2.61012  2.20332  2.53530  3.54608  5.60744  4.20610     45 e x - -
          2.68618  4.42225  2.77519  2.73123  3.46354  2.40513  3.72494  3.29354  2.67741  2.69355  4.24690  2.90347  2.73739  3.18146  2.89801  2.37887  2.77519  2.98518  4.58477  3.61503
          0.01723  4.46570  5.18804  0.61958  0.77255  0.59645  0.80021
     29   2.23845  4.50798  2.94363  2.86765  3.66793  3.63378  3.87745  2.32716  2.55480  2.52105  3.60896  3.31103  4.01706  3.15373  3.22393  2.86856  2.26367  2.38679  5.08692  3.83321     46 a x - -
          2.68618  4.42225  2.77519  2.73123  3.46354  2.40513  3.72494  3.29354  2.67741  2.69355  4.24690  2.90347  2.73739  3.18146  2.89801  2.37887  2.77519  2.98518  4.58477  3.61503
          0.01723  4.46570  5.18804  0.61958  0.77255  0.59645  0.80021
     30   2.37433  5.19730  2.34461  2.13064  4.53019  3.46489  3.66885  4.01006  2.28409  3.49762  4.24323  2.78073  3.25713  2.57697  2.91101  2.43157  2.41040  3.58179  5.63670  4.22882     47 e x - -
          2.68618  4.42225  2.77519  2.73123  3.46354  2.40513  3.72494  3.29354  2.67741  2.69355  4.24690  2.90347  2.73739  3.18146  2.89801  2.37887  2.77519  2.98518  4.58477  3.61503
          0.01723  4.46570  5.18804  0.61958  0.77255  0.59645  0.80021
     31   0.99343  4.48139  3.83065  3.57359  4.65004  3.26424  4.62127  4.01005  3.62351  3.73755  4.59846  3.68396  1.54130  3.91268  3.90862  2.74216  3.05647  3.47676  5.99683  4.81125     48 a x - -
          2.68618  4.42225  2.77519  2.73123  3.46354  2.40513  3.72494  3.29354  2.67741  2.69355  4.24690  2.90347  2.73739  3.18146  2.89801  2.37887  2.77519  2.98518  4.58477  3.61503
          0.01723  4.46570  5.18804  0.61958  0.77255  0.59645  0.80021
     32   2.68735  4.81188  2.87646  2.57722  4.03114  2.67804  3.74624  2.90696  2.56954  2.59269  3.89051  2.73901  2.64436  2.68744  3.02300  2.74396  2.91934  2.79091  5.33082  4.01300     49 k x - -
          2.68618  4.42225  2.77519  2.73123  3.46354  2.40513  3.72494  3.29354  2.67741  2.69355  4.24690  2.90347  2.73739  3.18146  2.89801  2.37887  2.77519  2.98518  4.58477  3.61503
          0.01723  4.46570  5.18804  0.61958  0.77255  0.59645  0.80021
     33   2.52293  5.54226  1.44562  1.64436  4.86250  3.46068  3.87750  4.36591  2.77823  3.85070  4.64393  2.92340  2.86397  3.01393  3.33189  2.90947  3.25630  3.92876  6.00126  4.53305     50 d x - -
          2.68618  4.42225  2.77519  2.73123  3.46354  2.40513  3.72494  3.29354  2.67741  2.69355  4.24690  2.90347  2.73739  3.18146  2.89801  2.37887  2.77519  2.98518  4.58477  3.61503
          0.01723  4.46570  5.18804  0.61958  0.77255  0.59645  0.80021
     34   2.80436  5.20302  2.59867  2.47484  4.54777  3.51540  3.73612  4.00394  2.43671  3.51026  4.28795  3.00942  3.94190  2.61774  1.67190  1.96589  3.03969  3.60486  5.65721  4.28547     51 r x - -
          2.68618  4.42225  2.77519  2.73123  3.46354  2.40513  3.72494  3.29354  2.67741  2.69355  4.24690  2.90347  2.73739  3.18146  2.89801  2.37887  2.77519  2.98518  4.58477  3.61503
          0.01723  4.46570  5.18804  0.61958  0.77255  0.42229  1.06579
     35   3.85564  5.09154  5.59831  5.07017  3.33708  5.19428  5.51289  2.00935  4.88508  0.53299  3.10684  5.30992  5.27001  4.88781  4.91066  4.61556  4.07525  2.55147  5.56742  4.53793     52 L x - -
          2.68618  4.42225  2.77519  2.73123  3.46354  2.40513  3.72494  3.29354  2.67741  2.69355  4.24690  2.90347  2.73739  3.18146  2.89801  2.37887  2.77519  2.98518  4.58477  3.61503
          0.01608  4.53413  5.25647  0.61958  0.77255  0.48576  0.95510
     36   2.07356  4.91073  1.61759  2.62207  4.25702  3.52187  3.86487  2.97017  2.69769  3.26211  4.09836  3.12962  3.98073  3.02547  3.16234  2.80051  2.45802  3.23953  5.54288  4.20765     53 d x - -
          2.68618  4.42225  2.77519  2.73123  3.46354  2.40513  3.72494  3.29354  2.67741  2.69355  4.24690  2.90347  2.73739  3.18146  2.89801  2.37887  2.77519  2.98518  4.58477  3.61503
          0.01608  4.53413  5.25647  0.61958  0.77255  0.48576  0.95510
     37   2.27756  4.99980  3.05670  2.00978  3.34252  3.52060  3.71853  3.69789  2.35709  3.27019  4.06285  3.02973  3.91183  2.54013  2.66657  2.54142  2.66319  2.80746  5.48346  4.12738     54 e x - -
          2.68618  4.42225  2.77519  2.73123  3.46354  2.40513  3.72494  3.29354  2.67741  2.69355  4.24690  2.90347  2.73739  3.18146  2.89801  2.37887  2.77519  2.98518  4.58477  3.61503
          0.01608  4.53413  5.25647  0.61958  0.77255  0.48576  0.95510
     38   2.47473  4.35379  4.46197  3.88740  3.30034  4.04698  4.36122  2.50895  3.74365  1.12079  3.28669  4.06805  4.39904  3.94871  3.89479  3.35386  3.15414  2.06033  4.94669  2.91474     55 l x - -
          2.68618  4.42225  2.77519  2.73123  3.46354  2.40513  3.72494  3.29354  2.67741  2.69355  4.24690  2.90347  2.73739  3.18146  2.89801  2.37887  2.77519  2.98518  4.58477  3.61503
          0.01608  4.53413  5.25647  0.61958  0.77255  0.48576  0.95510
     39   3.93633  5.62766  4.50668  3.93324  5.16590  4.22756  4.54407  4.80391  2.81487  4.19647  5.21656  4.22226  4.73269  3.76591  0.31952  4.01443  4.17913  4.50630  5.99683  4.99736     56 R x - -
          2.68618  4.42225  2.77519  2.73123  3.46354  2.40513  3.72494  3.29354  2.67741  2.69355  4.24690  2.90347  2.73739  3.18146  2.89801  2.37887  2.77519  2.98518  4.58477  3.61503
          0.01608  4.53413  5.25647  0.61958  0.77255  0.48576  0.95510
     40   1.91264  4.93527  2.25681  2.54460  4.18974  3.14440  3.75505  3.60445  2.55600  2.68021  4.01795  3.06615  3.93386  2.56001  3.02229  2.74909  2.95525  2.81408  5.44729  4.10720     57 a x - -
          2.68618  4.42225  2.77519  2.73123  3.46354  2.40513  3.72494  3.29354  2.67741  2.69355  4.24690  2.90347  2.73739  3.18146  2.89801  2.37887  2.77519  2.98518  4.58477  3.61503
          0.01608  4.53413  5.25647  0.61958  0.77255  0.48576  0.95510
     41   2.85196  5.22161  3.06125  2.23526  4.55119  3.58431  3.74923  3.98539  1.94447  3.49552  4.28219  3.07079  3.98703  1.56723  2.79028  2.83089  3.07485  2.84494  5.64238  4.29525     58 q x - -
          2.68618  4.42225  2.77519  2.73123  3.46354  2.40513  3.72494  3.29354  2.67741  2.69355  4.24690  2.90347  2.73739  3.18146  2.89801  2.37887  2.77519  2.98518  4.58477  3.61503
          0.01608  4.53413  5.25647  0.61958  0.77255  0.48576  0.95510
     42   3.61938  4.86290  5.49916  4.95323  3.47494  5.02635  5.43696  1.88855  4.82807  0.78153  3.23551  5.14532  5.17105  4.87123  4.88303  4.41148  3.84871  1.70409  5.61704  4.57160     59 l x - -
          2.68618  4.42225  2.77519  2.73123  3.46354  2.40513  3.72494  3.29354  2.67741  2.69355  4.24690  2.90347  2.73739  3.18146  2.89801  2.37887  2.77519  2.98518  4.58477  3.61503
          0.01608  4.53413  5.25647  0.61958  0.77255  0.48576  0.95510
     43   1.87257  5.21322  2.55707  2.52067  4.61020  3.50501  3.89353  4.06259  2.70889  3.61392  4.42062  3.05748  4.01371  1.37306  3.18286  2.87108  3.15841  3.66655  5.79811  4.41178     60 q x - -
          2.68618  4.42225  2.77519  2.73123  3.46354  2.40513  3.72494  3.29354  2.67741  2.69355  4.24690  2.90347  2.73739  3.18146  2.89801  2.37887  2.77519  2.98518  4.58477  3.61503
          0.01608  4.53413  5.25647  0.61958  0.77255  0.48576  0.95510
     44   2.89215  5.09890  3.29781  2.69667  4.39207  3.66793  3.11358  3.79889  2.34710  2.73483  4.16941  3.18609  4.04478  2.51199  1.46070  2.90887  2.56279  3.46982  5.52335  4.23208     61 r x - -
          2.68618  4.42225  2.77519  2.73123  3.46354  2.40513  3.72494  3.29354  2.67741  2.69355  4.24690  2.90347  2.73739  3.18146  2.89801  2.37887  2.77519  2.98518  4.58477  3.61503
          0.01608  4.53413  5.25647  0.61958  0.77255  0.48576  0.95510
     45   3.18482  4.54828  4.77875  4.24322  2.29188  4.28200  4.17306  2.31411  4.08101  2.25093  2.57279  4.26203  4.60142  4.18015  4.15029  3.59896  3.41114  2.69820  4.48204  1.19265     62 y x - -
          2.68618  4.42225  2.77519  2.73123  3.46354  2.40513  3.72494  3.29354  2.67741  2.69355  4.24690  2.90347  2.73739  3.18146  2.89801  2.37887  2.77519  2.98518  4.58477  3.61503
          0.01608  4.53413  5.25647  0.61958  0.77255  0.48576  0.95510
     46   3.23533  5.71664  2.58989  0.80316  5.02480  3.57690  4.03091  4.54206  2.86667  4.01641  4.87458  3.05552  4.16106  2.41026  3.32625  3.13993  3.50622  4.13464  6.13740  4.70405     63 e x - -
          2.68618  4.42225  2.77519  2.73123  3.46354  2.40513  3.72494  3.29354  2.67741  2.69355  4.24690  2.90347  2.73739  3.18146  2.89801  2.37887  2.77519  2.98518  4.58477  3.61503
          0.01608  4.53413  5.25647  0.61958  0.77255  0.48576  0.95510
     47   2.74112  5.03878  2.59746  2.53504  4.42011  3.49377  3.79197  3.86339  2.56742  3.42065  4.20810  3.05680  3.93972  2.92332  2.54296  1.97990  1.71877  3.47729  5.61387  4.25123     64 t x - -
          2.68618  4.42225  2.77519  2.73123  3.46354  2.40513  3.72494  3.29354  2.67741  2.69355  4.24690  2.90347  2.73739  3.18146  2.89801  2.37887  2.77519  2.98518  4.58477  3.61503
          0.01608  4.53413  5.25647  0.61958  0.77255  0.48576  0.95510
     48   2.57299  4.55988  3.61808  3.37172  4.82084  2.35013  4.54573  4.29145  3.51917  3.92838  4.72286  3.57840  1.13981  3.78716  3.86740  1.64667  3.06693  3.65790  6.11449  4.88815     65 p x - -
          2.68618  4.42225  2.77519  2.73123  3.46354  2.40513  3.72494  3.29354  2.67741  2.69355  4.24690  2.90347  2.73739  3.18146  2.89801  2.37887  2.77519  2.98518  4.58477  3.61503
          0.01608  4.53413  5.25647  0.61958  0.77255  0.48576  0.95510
     49   3.57600  4.80202  5.51356  4.99904  3.65712  5.06032  5.57100  0.84828  4.88607  1.50789  3.41635  5.18567  5.23239  5.00735  4.98262  4.46491  3.81862  1.85177  5.79296  4.68806     66 i x - -
          2.68618  4.42225  2.77519  2.73123  3.46354  2.40513  3.72494  3.29354  2.67741  2.69355  4.24690  2.90347  2.73739  3.18146  2.89801  2.37887  2.77519  2.98518  4.58477  3.61503
          0.01608  4.53413  5.25647  0.61958  0.77255  0.48576  0.95510
     50   3.49337  4.70726  5.50866  5.01406  3.87514  5.04647  5.66083  0.95476  4.93232  1.91406  3.62813  5.18079  5.25343  5.12588  5.06655  4.45799  3.74492  1.25919  5.96221  4.79479     67 i x - -
          2.68618  4.42225  2.77519  2.73123  3.46354  2.40513  3.72494  3.29354  2.67741  2.69355  4.24690  2.90347  2.73739  3.18146  2.89801  2.37887  2.77519  2.98518  4.58477  3.61503
          0.01608  4.53413  5.25647  0.61958  0.77255  0.48576  0.95510
     51   3.03447  5.14715  3.29628  2.81699  3.50243  3.76459  1.61767  3.83000  2.62922  3.34451  4.24184  3.29042  4.16802  1.85001  2.98433  3.04854  3.25729  3.53319  4.97661  2.63731     68 h x - -
          2.68618  4.42225  2.77519  2.73123  3.46354  2.40513  3.72494  3.29354  2.67741  2.69355  4.24690  2.90347  2.73739  3.18146  2.89801  2.37887  2.77519  2.98518  4.58477  3.61503
          0.01608  4.53413  5.25647  0.61958  0.77255  0.48576  0.95510
     52   1.42153  4.45776  3.90727  3.50890  4.59721  2.48026  4.52425  4.02121  3.50870  3.69225  4.50095  3.63994  3.99747  3.78563  3.83699  2.09955  1.36858  3.46712  5.93557  4.73099     69 t x - -
          2.68618  4.42225  2.77519  2.73123  3.46354  2.40513  3.72494  3.29354  2.67741  2.69355  4.24690  2.90347  2.73739  3.18146  2.89801  2.37887  2.77519  2.98518  4.58477  3.61503
          0.01608  4.53413  5.25647  0.61958  0.77255  0.48576  0.95510
     53   2.83275  4.25456  4.44348  3.86450  2.17742  3.95446  4.16386  2.39703  3.71578  2.34179  3.33135  3.98200  4.31405  3.89380  3.83513  3.25566  2.51130  2.15357  4.67934  1.71546     70 y x - -
          2.68618  4.42225  2.77519  2.73123  3.46354  2.40513  3.72494  3.29354  2.67741  2.69355  4.24690  2.90347  2.73739  3.18146  2.89801  2.37887  2.77519  2.98518  4.58477  3.61503
          0.01608  4.53413  5.25647  0.61958  0.77255  0.48576  0.95510
     54   3.99725  5.28884  5.25566  4.94287  3.53923  4.82171  5.40652  2.81278  4.71576  0.34927  3.43089  5.16476  5.17203  4.91120  4.76486  4.55013  4.27476  3.01224  5.60401  4.46668     71 L x - -
          2.68618  4.42225  2.77519  2.73123  3.46354  2.40513  3.72494  3.29354  2.67741  2.69355  4.24690  2.90347  2.73739  3.18146  2.89801  2.37887  2.77519  2.98518  4.58477  3.61503
          0.01608  4.53413  5.25647  0.61958  0.77255  0.48576  0.95510
     55   0.75515  4.43223  4.07110  3.83687  4.80647  3.22444  4.80601  4.20937  3.87675  3.93652  4.75266  3.79140  4.02965  4.12228  4.11838  1.59977  3.03879  3.56965  6.16216  4.99597     72 a x - -
          2.68618  4.42225  2.77519  2.73123  3.46354  2.40513  3.72494  3.29354  2.67741  2.69355  4.24690  2.90347  2.73739  3.18146  2.89801  2.37887  2.77519  2.98518  4.58477  3.61503
          0.01608  4.53413  5.25647  0.61958  0.77255  0.48576  0.95510
     56   3.93633  5.62766  4.50668  3.93324  5.16590  4.22756  4.54407  4.80391  2.81487  4.19647  5.21656  4.22226  4.73269  3.76591  0.31952  4.01443  4.17913  4.50630  5.99683  4.99736     73 R x - -
          2.68618  4.42225  2.77519  2.73123  3.46354  2.40513  3.72494  3.29354  2.67741  2.69355  4.24690  2.90347  2.73739  3.18146  2.89801  2.37887  2.77519  2.98518  4.58477  3.61503
          0.01608  4.53413  5.25647  0.61958  0.77255  0.48576  0.95510
     57   1.66123  4.33093  3.76567  3.19405  3.44883  3.72967  3.10170  2.52804  3.12631  2.37529  3.44026  3.54525  4.10693  3.40782  3.43019  2.73943  2.94026  2.31145  4.92271  3.02377     74 a x - -
          2.68618  4.42225  2.77519  2.73123  3.46354  2.40513  3.72494  3.29354  2.67741  2.69355  4.24690  2.90347  2.73739  3.18146  2.89801  2.37887  2.77519  2.98518  4.58477  3.61503
          0.01608  4.53413  5.25647  0.61958  0.77255  0.48576  0.95510
     58   0.77035  4.43265  4.06883  3.83263  4.80616  3.22448  4.80302  4.20992  3.87226  3.93594  4.75159  3.78951  4.02915  4.11820  4.11529  1.56741  3.03828  3.57002  6.16119  4.99452     75 a x - -
          2.68618  4.42225  2.77519  2.73123  3.46354  2.40513  3.72494  3.29354  2.67741  2.69355  4.24690  2.90347  2.73739  3.18146  2.89801  2.37887  2.77519  2.98518  4.58477  3.61503
          0.01608  4.53413  5.25647  0.61958  0.77255  0.48576  0.95510
     59   3.92789  5.16434  5.55598  5.05979  2.54483  5.15263  5.17190  2.57874  4.90285  0.49325  3.10632  5.22063  5.24264  4.83311  4.89632  4.57707  4.14030  2.83877  5.22577  3.93510     76 L x - -
          2.68618  4.42225  2.77519  2.73123  3.46354  2.40513  3.72494  3.29354  2.67741  2.69355  4.24690  2.90347  2.73739  3.18146  2.89801  2.37887  2.77519  2.98518  4.58477  3.61503
          0.01608  4.53413  5.25647  0.61958  0.77255  0.48576  0.95510
     60   2.83461  5.10469  2.56856  2.58183  4.71602  1.29547  4.00062  4.18766  2.88705  3.73733  4.53436  2.76220  2.80995  3.15366  3.38933  2.33400  3.16219  3.73134  5.92109  4.53377     77 g x - -
          2.68618  4.42225  2.77519  2.73123  3.46354  2.40513  3.72494  3.29354  2.67741  2.69355  4.24690  2.90347  2.73739  3.18146  2.89801  2.37887  2.77519  2.98518  4.58477  3.61503
          0.01608  4.53413  5.25647  0.61958  0.77255  0.48576  0.95510
     61   1.92318  4.49511  3.70351  3.22737  4.22388  1.60284  4.25557  3.61112  3.21361  3.29892  4.14293  3.50726  2.80845  3.51387  3.57874  2.33568  2.97445  2.15478  5.59557  4.35991     78 g x - -
          2.68618  4.42225  2.77519  2.73123  3.46354  2.40513  3.72494  3.29354  2.67741  2.69355  4.24690  2.90347  2.73739  3.18146  2.89801  2.37887  2.77519  2.98518  4.58477  3.61503
          0.01608  4.53413  5.25647  0.61958  0.77255  0.48576  0.95510
     62   2.50694  4.93569  2.64081  2.56018  4.26161  3.50594  3.77421  3.68550  2.56646  3.27540  4.07664  3.07478  3.92879  2.91625  2.77897  1.61974  2.52386  2.82990  5.50063  4.15645     79 s x - -
          2.68618  4.42225  2.77519  2.73123  3.46354  2.40513  3.72494  3.29354  2.67741  2.69355  4.24690  2.90347  2.73739  3.18146  2.89801  2.37887  2.77519  2.98518  4.58477  3.61503
          0.01608  4.53413  5.25647  0.61958  0.77255  0.48576  0.95510
     63   2.21273  4.23069  4.55312  3.96513  2.71486  4.01163  4.35635  1.88235  3.81477  2.12887  3.33546  4.08389  4.36699  4.00045  3.92499  3.31937  2.32480  1.67075  4.92816  3.74386     80 v x - -
          2.68618  4.42225  2.77519  2.73123  3.46354  2.40513  3.72494  3.29354  2.67741  2.69355  4.24690  2.90347  2.73739  3.18146  2.89801  2.37887  2.77519  2.98518  4.58477  3.61503
          0.01608  4.53413  5.25647  0.61958  0.77255  0.48576  0.95510
     64   2.71347  4.96762  2.13364  2.39438  3.25539  3.20562  3.73527  3.65154  2.52529  3.23762  4.03912  3.04548  2.75889  2.87480  2.99641  2.55795  2.60335  2.78213  5.46421  4.11565     81 d x - -
          2.68618  4.42225  2.77519  2.73123  3.46354  2.40513  3.72494  3.29354  2.67741  2.69355  4.24690  2.90347  2.73739  3.18146  2.89801  2.37887  2.77519  2.98518  4.58477  3.61503
          0.01608  4.53413  5.25647  0.61958  0.77255  0.48576  0.95510
     65   2.24809  4.91002  3.11564  2.55665  4.14942  2.74499  3.19766  3.56522  2.27361  2.75650  3.08294  3.07489  3.93271  2.89510  2.53213  2.40823  2.94359  3.24280  5.41176  4.07884     82 a x - -
          2.68618  4.42225  2.77519  2.73123  3.46354  2.40513  3.72494  3.29354  2.67741  2.69355  4.24690  2.90347  2.73739  3.18146  2.89801  2.37887  2.77519  2.98518  4.58477  3.61503
          0.01608  4.53413  5.25647  0.61958  0.77255  0.48576  0.95510
     66   2.93760  5.46366  2.30988  1.20545  4.78851  2.75360  3.83850  4.28207  2.66397  3.76302  4.53876  2.96505  3.99759  2.96237  2.55177  2.87103  3.18752  3.84951  5.90368  4.46418     83 e x - -
          2.68618  4.42225  2.77519  2.73123  3.46354  2.40513  3.72494  3.29354  2.67741  2.69355  4.24690  2.90347  2.73739  3.18146  2.89801  2.37887  2.77519  2.98518  4.58477  3.61503
          0.01608  4.53413  5.25647  0.61958  0.77255  0.48576  0.95510
     67   2.43363  4.97717  3.06748  2.07188  3.42593  3.52414  3.72364  3.66425  2.50584  3.03186  4.04199  2.81213  3.91502  2.66133  2.69090  2.39714  2.39745  3.32027  5.46562  3.38883     84 e x - -
          2.68620  4.42227  2.77521  2.73125  3.46356  2.40514  3.72496  3.29356  2.67715  2.69357  4.24691  2.90348  2.73741  3.18148  2.89802  2.37889  2.77521  2.98520  4.58479  3.61505
          0.09386  2.47250  5.25647  0.32565  1.28034  0.48576  0.95510
     68   2.80711  5.31251  2.24981  1.84312  4.64279  2.44274  3.74866  4.12896  2.53177  3.61426  4.36942  2.95626  3.93058  2.49730  3.03868  2.36094  2.54628  3.69766  5.75485  4.33289     86 e x - -
          2.68618  4.42225  2.77519  2.73123  3.46354  2.40513  3.72494  3.29354  2.67741  2.69355  4.24690  2.90347  2.73739  3.18146  2.89801  2.37887  2.77519  2.98518  4.58477  3.61503
          0.01608  4.53413  5.25647  0.61958  0.77255  0.48576  0.95510
     69   2.78406  5.14515  3.10281  2.10812  4.46054  3.56296  3.71588  3.90018  1.92550  2.56359  4.20011  3.05277  3.94856  2.28405  2.28126  2.77163  3.00691  3.52152  4.07391  4.22796     87 k x - -
          2.68618  4.42225  2.77519  2.73123  3.46354  2.40513  3.72494  3.29354  2.67741  2.69355  4.24690  2.90347  2.73739  3.18146  2.89801  2.37887  2.77519  2.98518  4.58477  3.61503
          0.01608  4.53413  5.25647  0.61958  0.77255  0.48576  0.95510
     70   1.88051  4.39189  4.14596  3.60768  3.67927  3.82133  4.37089  1.95488  3.52629  2.62130  3.61963  3.86161  4.29024  3.79809  3.79266  3.15213  1.61465  2.14278  5.23411  4.02714     88 t x - -
          2.68618  4.42225  2.77519  2.73123  3.46354  2.40513  3.72494  3.29354  2.67741  2.69355  4.24690  2.90347  2.73739  3.18146  2.89801  2.37887  2.77519  2.98518  4.58477  3.61503
          0.01608  4.53413  5.25647  0.61958  0.77255  0.48576  0.95510
     71   2.17828  5.00375  2.68593  2.50025  4.27002  3.17913  2.90895  2.98162  2.49246  2.90465  4.06670  3.02987  3.91274  2.70143  2.25269  2.72069  2.94213  3.35143  5.48642  4.13016     89 a x - -
          2.68618  4.42225  2.77519  2.73123  3.46354  2.40513  3.72494  3.29354  2.67741  2.69355  4.24690  2.90347  2.73739  3.18146  2.89801  2.37887  2.77519  2.98518  4.58477  3.61503
          0.01608  4.53413  5.25647  0.61958  0.77255  0.48576  0.95510
     72   2.25411  4.92029  2.85788  2.30055  2.79886  3.53623  3.74129  3.57984  2.27678  3.18012  3.99066  3.06448  3.92747  2.88943  3.00487  2.22574  2.73137  3.25380  5.42111  3.26594     90 s x - -
          2.68618  4.42225  2.77519  2.73123  3.46354  2.40513  3.72494  3.29354  2.67741  2.69355  4.24690  2.90347  2.73739  3.18146  2.89801  2.37887  2.77519  2.98518  4.58477  3.61503
          0.10052  4.53413  2.46629  0.61958  0.77255  0.48576  0.95510
     73   2.01006  4.14905  4.45809  3.86293  2.69022  3.89524  4.21602  2.06919  3.70349  2.04890  3.23254  3.96955  4.25390  3.87956  3.80195  3.19826  2.97389  1.80928  4.77905  2.89615     91 v x - -
          2.68618  4.42225  2.77519  2.73123  3.46354  2.40513  3.72494  3.29354  2.67741  2.69355  4.24690  2.90347  2.73739  3.18146  2.89801  2.37887  2.77519  2.98518  4.58477  3.61503
          0.01748  4.45109  5.17343  0.61958  0.77255  0.61768  0.77477
     74   3.56490  4.85377  5.27297  4.72720  1.51293  4.79371  4.87407  2.47110  4.57830  0.98728  3.09069  4.84863  4.97062  4.57740  4.60576  4.15138  3.78328  2.32644  5.05844  3.75637     92 l x - -
          2.68618  4.42225  2.77519  2.73123  3.46354  2.40513  3.72494  3.29354  2.67741  2.69355  4.24690  2.90347  2.73739  3.18146  2.89801  2.37887  2.77519  2.98518  4.58477  3.61503
          0.01748  4.45109  5.17343  0.61958  0.77255  0.61768  0.77477
     75   2.40916  5.05822  2.37386  2.33153  3.68022  2.94989  3.67684  3.22749  1.93693  3.34077  4.11467  2.97169  3.87396  2.79460  2.92035  2.50659  2.91876  3.41994  5.52516  4.14879     93 k x - -
          2.68618  4.42225  2.77519  2.73123  3.46354  2.40513  3.72494  3.29354  2.67741  2.69355  4.24690  2.90347  2.73739  3.18146  2.89801  2.37887  2.77519  2.98518  4.58477  3.61503
          0.01748  4.45109  5.17343  0.61958  0.77255  0.61768  0.77477
     76   2.68818  5.08487  2.61593  2.23382  3.69400  3.47527  3.67157  3.84131  2.42777  3.37132  4.13883  2.51052  3.87041  2.78524  2.39538  2.09698  2.91986  2.93410  5.54562  4.16298     94 s x - -
          2.68618  4.42225  2.77519  2.73123  3.46354  2.40513  3.72494  3.29354  2.67741  2.69355  4.24690  2.90347  2.73739  3.18146  2.89801  2.37887  2.77519  2.98518  4.58477  3.61503
          0.01748  4.45109  5.17343  0.61958  0.77255  0.61768  0.77477
     77   2.15944  4.26872  3.94623  3.37975  3.40644  3.76678  4.09300  2.09339  3.28877  1.70488  3.39000  3.18187  4.15461  3.55540  3.54592  3.05009  2.45977  2.41964  4.91511  3.71018     95 l x - -
          2.68618  4.42225  2.77519  2.73123  3.46354  2.40513  3.72494  3.29354  2.67741  2.69355  4.24690  2.90347  2.73739  3.18146  2.89801  2.37887  2.77519  2.98518  4.58477  3.61503
          0.01748  4.45109  5.17343  0.61958  0.77255  0.61768  0.77477
     78   2.14931  4.54683  3.36029  2.79997  3.04017  3.59482  3.00007  3.09389  2.77191  2.57197  3.65183  3.25543  3.28354  3.09645  3.17430  2.48840  2.20324  2.84341  5.11635  3.85275     96 a x - -
          2.68618  4.42225  2.77519  2.73123  3.46354  2.40513  3.72494  3.29354  2.67741  2.69355  4.24690  2.90347  2.73739  3.18146  2.89801  2.37887  2.77519  2.98518  4.58477  3.61503
          0.01748  4.45109  5.17343  0.61958  0.77255  0.61768  0.77477
     79   2.45165  4.99717  2.65414  2.46127  3.22208  3.14889  3.25800  3.70734  2.23223  3.27090  4.05788  2.99344  3.88114  2.81367  2.63753  2.38637  2.57755  3.34820  5.47595  3.39449     97 k x - -
          2.68618  4.42225  2.77519  2.73123  3.46354  2.40513  3.72494  3.29354  2.67741  2.69355  4.24690  2.90347  2.73739  3.18146  2.89801  2.37887  2.77519  2.98518  4.58477  3.61503
          0.10683  4.45109  2.41181  0.61958  0.77255  0.61768  0.77477
     80   2.10578  4.47900  3.38303  2.81910  2.97386  3.59126  3.82782  3.00331  2.78054  2.36085  3.57595  3.26365  3.26466  2.60875  2.86174  2.82454  2.88545  2.76287  5.04087  3.05932     98 a x - -
          2.68618  4.42225  2.77519  2.73123  3.46354  2.40513  3.72494  3.29354  2.67741  2.69355  4.24690  2.90347  2.73739  3.18146  2.89801  2.37887  2.77519  2.98518  4.58477  3.61503
          0.18544  4.36336  1.85454  0.61958  0.77255  0.73090  0.65676
     81   2.43329  5.01875  2.51998  2.37095  4.37724  2.73811  3.68895  3.82818  2.17153  3.37505  4.16414  2.90758  2.25433  2.82133  2.96976  2.66931  2.93491  3.43850  5.56316  4.18350     99 k x - -
          2.68625  4.42232  2.77526  2.73130  3.46361  2.40520  3.72501  3.29361  2.67645  2.69362  4.24697  2.90354  2.73746  3.18153  2.89808  2.37894  2.77526  2.98525  4.58484  3.61510
          0.51825  0.92342  4.92279  0.14329  2.01366  0.89262  0.52692
     82   2.09213  4.99207  2.46061  2.20724  4.26882  3.40782  3.64589  3.71433  2.43602  3.27241  4.06284  2.26998  3.82829  2.77654  2.91876  2.65157  2.89446  3.34924  4.18003  4.09841    101 a x - -
          2.68622  4.42229  2.77523  2.73127  3.46334  2.40497  3.72498  3.29358  2.67744  2.69359  4.24693  2.90350  2.73743  3.18150  2.89804  2.37890  2.77523  2.98522  4.58481  3.61453
          0.33544  1.49459  2.80290  0.21909  1.62581  0.89262  0.52692
     83   2.62491  4.72666  2.99222  2.15176  2.76502  2.83293  3.68348  3.34981  2.51668  2.98199  3.81965  3.00546  3.85191  2.52356  2.96148  2.68508  2.60434  3.05195  5.25321  3.93674    103 e x - -
          2.68618  4.42225  2.77519  2.73123  3.46354  2.40513  3.72494  3.29354  2.67741  2.69355  4.24690  2.90347  2.73739  3.18146  2.89801  2.37887  2.77519  2.98518  4.58477  3.61503
          0.02380  4.14561  4.86796  0.61958  0.77255  0.83236  0.57096
     84   2.48520  4.34859  4.31452  3.80845  1.49019  3.90119  4.28880  2.38446  3.69770  2.14477  3.32484  3.97692  4.33005  3.91318  3.88254  3.25172  3.13589  1.92656  4.84083  3.48197    104 f x - -
          2.68623  4.42230  2.77525  2.73128  3.46359  2.40518  3.72499  3.29359  2.67746  2.69360  4.24695  2.90320  2.73745  3.18110  2.89806  2.37892  2.77525  2.98523  4.58482  3.61444
          0.12172  2.23188  4.92279  0.89908  0.52247  0.78931  0.60543
     85   2.24202  4.95430  2.96990  2.42896  4.25663  2.86767  3.64810  3.69258  2.29101  3.25050  4.03974  2.95524  2.72859  2.55931  2.53785  2.65344  2.70660  3.32863  5.44753  4.09216    108 a x - -
          2.68618  4.42225  2.77519  2.73123  3.46354  2.40513  3.72494  3.29354  2.67741  2.69355  4.24690  2.90347  2.73739  3.18146  2.89801  2.37887  2.77519  2.98518  4.58477  3.61503
          0.02138  4.25192  4.97426  0.61958  0.77255  0.73951  0.64884
     86   2.67488  4.76497  3.10542  2.39169  3.98452  3.50811  3.72571  3.36576  2.52495  2.59276  3.85159  3.07373  3.90634  1.90321  2.94941  2.52450  2.90779  2.56710  5.28898  3.98191    109 q x - -
          2.68618  4.42225  2.77519  2.73123  3.46354  2.40513  3.72494  3.29354  2.67741  2.69355  4.24690  2.90347  2.73739  3.18146  2.89801  2.37887  2.77519  2.98518  4.58477  3.61503
          0.02030  4.30292  5.02526  0.61958  0.77255  0.65499  0.73281
     87   2.40701  4.97676  2.61523  2.51525  4.38150  3.43739  3.79454  3.81459  2.57926  3.38859  4.19537  3.03015  1.65704  2.94084  2.53307  2.74855  3.00256  3.43747  5.59279  4.24183    110 p x - -
          2.68618  4.42225  2.77519  2.73123  3.46354  2.40513  3.72494  3.29354  2.67741  2.69355  4.24690  2.90347  2.73739  3.18146  2.89801  2.37887  2.77519  2.98518  4.58477  3.61503
          0.01902  4.36769  5.09004  0.61958  0.77255  0.72583  0.66150
     88   2.54154  5.30688  1.53431  2.34983  4.69003  3.40736  3.80632  4.17789  2.66943  3.68285  4.46777  2.16686  3.05763  2.93921  3.19777  2.51044  3.11738  3.74517  5.84219  4.40778    111 d x - -
          2.68618  4.42225  2.77519  2.73123  3.46354  2.40513  3.72494  3.29354  2.67741  2.69355  4.24690  2.90347  2.73739  3.18146  2.89801  2.37887  2.77519  2.98518  4.58477  3.61503
          0.01902  4.36769  5.09004  0.61958  0.77255  0.72583  0.66150
     89   2.28746  4.95758  3.00193  2.13023  3.29610  3.47115  3.67143  3.65977  2.29414  3.23029  4.02286  2.98068  2.86501  2.80271  2.62753  2.38900  2.89619  3.30738  5.44154  4.08534    112 e x - -
          2.68618  4.42225  2.77519  2.73123  3.46354  2.40513  3.72494  3.29354  2.67741  2.69355  4.24690  2.90347  2.73739  3.18146  2.89801  2.37887  2.77519  2.98518  4.58477  3.61503
          0.01902  4.36769  5.09004  0.61958  0.77255  0.72583  0.66150
     90   2.67474  5.12487  2.59970  1.97760  4.44348  3.44171  3.64399  3.91267  2.39631  3.06901  4.17445  2.49543  3.33887  2.56600  2.88642  2.28533  2.90730  3.13379  5.57351  4.17610    113 e x - -
          2.68618  4.42225  2.77519  2.73123  3.46354  2.40513  3.72494  3.29354  2.67741  2.69355  4.24690  2.90347  2.73739  3.18146  2.89801  2.37887  2.77519  2.98518  4.58477  3.61503
          0.01902  4.36769  5.09004  0.61958  0.77255  0.72583  0.66150
     91   2.48125  4.26127  3.92882  3.35986  3.41493  3.77932  4.09516  1.92679  3.27759  2.27209  3.38899  2.91756  4.15802  3.54579  3.54557  3.05800  2.32273  1.88718  4.93053  3.72155    114 v x - -
          2.68618  4.42225  2.77519  2.73123  3.46354  2.40513  3.72494  3.29354  2.67741  2.69355  4.24690  2.90347  2.73739  3.18146  2.89801  2.37887  2.77519  2.98518  4.58477  3.61503
          0.01902  4.36769  5.09004  0.61958  0.77255  0.72583  0.66150
     92   2.21369  4.99958  2.73685  2.04950  4.28217  3.46112  3.66281  3.13937  2.43087  3.27926  4.06203  2.96200  3.85682  2.78674  2.56535  2.48842  2.48280  3.35645  5.47651  4.10902    115 e x - -
          2.68618  4.42225  2.77519  2.73123  3.46354  2.40513  3.72494  3.29354  2.67741  2.69355  4.24690  2.90347  2.73739  3.18146  2.89801  2.37887  2.77519  2.98518  4.58477  3.61503
          0.01902  4.36769  5.09004  0.61958  0.77255  0.72583  0.66150
     93   2.30345  5.04491  2.36917  2.18856  4.34083  3.45482  3.29829  3.34735  2.40320  3.32851  4.09913  2.94456  3.84764  2.62137  2.41782  2.65041  2.89316  3.40902  4.04934  4.12903    116 e x - -
          2.68618  4.42225  2.77519  2.73123  3.46354  2.40513  3.72494  3.29354  2.67741  2.69355  4.24690  2.90347  2.73739  3.18146  2.89801  2.37887  2.77519  2.98518  4.58477  3.61503
          0.01902  4.36769  5.09004  0.61958  0.77255  0.72583  0.66150
     94   3.82513  5.02564  5.00233  4.68086  1.80981  4.63160  3.69255  3.52150  4.49537  2.41363  4.10260  4.33624  4.92376  4.40284  4.46727  3.98564  4.03825  3.42789  1.13808  1.72945    117 w x - -
          2.68618  4.42225  2.77519  2.73123  3.46354  2.40513  3.72494  3.29354  2.67741  2.69355  4.24690  2.90347  2.73739  3.18146  2.89801  2.37887  2.77519  2.98518  4.58477  3.61503
          0.01902  4.36769  5.09004  0.61958  0.77255  0.72583  0.66150
     95   3.04790  4.65551  4.12782  3.78657  3.63473  2.91542  4.54711  2.89957  3.64613  0.72248  3.65891  4.02256  4.40118  3.99973  3.84883  3.35154  3.38591  2.81207  5.30909  4.07885    118 l x - -
          2.68618  4.42225  2.77519  2.73123  3.46354  2.40513  3.72494  3.29354  2.67741  2.69355  4.24690  2.90347  2.73739  3.18146  2.89801  2.37887  2.77519  2.98518  4.58477  3.61503
          0.01902  4.36769  5.09004  0.61958  0.77255  0.72583  0.66150
     96   2.55612  5.15710  2.91639  1.91177  4.49221  3.44716  3.21642  3.96679  2.11154  3.45468  4.20246  2.61380  3.84408  2.54936  2.64039  2.42074  2.74453  3.54282  5.59208  4.19333    119 e x - -
          2.68618  4.42225  2.77519  2.73123  3.46354  2.40513  3.72494  3.29354  2.67741  2.69355  4.24690  2.90347  2.73739  3.18146  2.89801  2.37887  2.77519  2.98518  4.58477  3.61503
          0.01902  4.36769  5.09004  0.61958  0.77255  0.72583  0.66150
     97   2.72467  5.10571  2.91699  2.01685  4.42005  3.06677  3.68223  3.87001  2.41428  3.39673  4.17485  2.96198  3.88323  2.31229  2.64262  2.70707  1.97029  3.48383  5.56572  4.19274    120 t x - -
          2.68618  4.42225  2.77519  2.73123  3.46354  2.40513  3.72494  3.29354  2.67741  2.69355  4.24690  2.90347  2.73739  3.18146  2.89801  2.37887  2.77519  2.98518  4.58477  3.61503
          0.10198  4.36769  2.47368  0.61958  0.77255  0.72583  0.66150
     98   2.70623  5.18633  2.46749  2.18313  4.51098  2.51281  3.17120  3.98830  1.91458  3.48165  4.23956  2.88433  3.15925  2.76087  2.90731  2.66582  2.94247  3.56745  5.62676  4.21761    121 k x - -
          2.68618  4.42225  2.77519  2.73123  3.46354  2.40513  3.72494  3.29354  2.67741  2.69355  4.24690  2.90347  2.73739  3.18146  2.89801  2.37887  2.77519  2.98518  4.58477  3.61503
          0.19394  4.28635  1.81686  0.61958  0.77255  0.32454  1.28323
     99   2.64235  4.74210  2.61998  2.65009  4.14808  2.68577  3.84507  3.54782  2.69212  3.18432  4.01027  3.12789  3.91566  3.02069  3.14123  1.82577  2.65722  2.22632  5.44665  4.13368    122 s x - -
          2.68618  4.42225  2.77519  2.73123  3.46354  2.40513  3.72494  3.29354  2.67741  2.69355  4.24690  2.90347  2.73739  3.18146  2.89801  2.37887  2.77519  2.98518  4.58477  3.61503
          0.01833  4.40441  5.12676  0.61958  0.77255  0.38069  1.15008
    100   2.92891  5.35483  2.29357  2.45548  4.73043  1.39277  3.87916  4.20984  2.70594  3.72080  4.51227  2.51523  4.01393  3.01396  2.54270  2.88568  3.19394  3.79077  5.87935  4.46437    123 g x - -
          2.68618  4.42225  2.77519  2.73123  3.46354  2.40513  3.72494  3.29354  2.67741  2.69355  4.24690  2.90347  2.73739  3.18146  2.89801  2.37887  2.77519  2.98518  4.58477  3.61503
          0.01608  4.53413  5.25647  0.61958  0.77255  0.48576  0.95510
    101   2.39461  5.20416  2.97424  2.17568  4.53937  3.49970  3.06388  4.01279  1.96211  3.50154  4.25002  2.62394  3.89556  2.78831  2.61879  2.09147  2.96166  3.59006  5.63935  4.24232    124 k x - -
          2.68618  4.42225  2.77519  2.73123  3.46354  2.40513  3.72494  3.29354  2.67741  2.69355  4.24690  2.90347  2.73739  3.18146  2.89801  2.37887  2.77519  2.98518  4.58477  3.61503
          0.01608  4.53413  5.25647  0.61958  0.77255  0.48576  0.95510
    102   2.03374  4.76327  3.21003  2.65009  3.96504  3.57428  3.78871  3.02913  2.34178  2.64048  3.84581  3.14844  3.49765  2.66357  2.82609  2.53006  2.72766  2.62941  5.29326  3.99130    125 a x - -
          2.68618  4.42225  2.77519  2.73123  3.46354  2.40513  3.72494  3.29354  2.67741  2.69355  4.24690  2.90347  2.73739  3.18146  2.89801  2.37887  2.77519  2.98518  4.58477  3.61503
          0.01608  4.53413  5.25647  0.61958  0.77255  0.48576  0.95510
    103   3.48032  4.90760  4.48533  4.04054  0.84213  4.36067  3.86550  3.39582  2.74364  2.90669  4.00823  4.10654  4.70741  4.05735  4.00556  3.68805  3.70626  3.24576  4.14689  2.02177    126 f x - -
          2.68618  4.42225  2.77519  2.73123  3.46354  2.40513  3.72494  3.29354  2.67741  2.69355  4.24690  2.90347  2.73739  3.18146  2.89801  2.37887  2.77519  2.98518  4.58477  3.61503
          0.01608  4.53413  5.25647  0.61958  0.77255  0.48576  0.95510
    104   2.44663  5.25652  2.28929  2.15856  4.59383  3.02542  3.70131  4.07932  2.45484  3.55867  4.30240  2.23895  3.89838  2.43660  2.72573  2.41491  2.98322  3.64361  5.69187  4.27704    127 e x - -
          2.68618  4.42225  2.77519  2.73123  3.46354  2.40513  3.72494  3.29354  2.67741  2.69355  4.24690  2.90347  2.73739  3.18146  2.89801  2.37887  2.77519  2.98518  4.58477  3.61503
          0.15872  4.53413  1.99489  0.61958  0.77255  0.48576  0.95510
    105   2.29924  4.44299  3.46420  2.89956  2.95283  3.61343  3.87125  2.95506  2.84973  2.30590  3.55059  3.32459  4.00152  3.16969  2.42275  2.14442  2.89856  2.56900  5.02444  3.77798    128 s x - -
          2.68618  4.42225  2.77519  2.73123  3.46354  2.40513  3.72494  3.29354  2.67741  2.69355  4.24690  2.90347  2.73739  3.18146  2.89801  2.37887  2.77519  2.98518  4.58477  3.61503
          0.01852  4.39393  5.11627  0.61958  0.77255  0.37461  1.16333
    106   2.40339  4.90835  2.77787  2.44580  4.14763  3.53829  3.74678  3.56394  2.54928  3.16844  3.98171  3.07098  3.93074  2.74547  3.01304  1.97729  2.44191  2.61543  5.41365  3.34286    129 s x - -
          2.68618  4.42225  2.77519  2.73123  3.46354  2.40513  3.72494  3.29354  2.67741  2.69355  4.24690  2.90347  2.73739  3.18146  2.89801  2.37887  2.77519  2.98518  4.58477  3.61503
          0.01608  4.53413  5.25647  0.61958  0.77255  0.48576  0.95510
    107   1.89302  5.07495  3.03215  2.48797  4.40746  2.86684  3.72386  3.85686  2.33097  3.39512  4.16940  2.63953  3.91075  2.84258  2.32459  2.42520  2.72634  3.46955  5.57442  4.20358    130 a x - -
          2.68618  4.42225  2.77519  2.73123  3.46354  2.40513  3.72494  3.29354  2.67741  2.69355  4.24690  2.90347  2.73739  3.18146  2.89801  2.37887  2.77519  2.98518  4.58477  3.61503
          0.01608  4.53413  5.25647  0.61958  0.77255  0.48576  0.95510
    108   2.73326  5.05111  2.61368  2.49408  4.36090  3.50432  3.75007  3.80280  2.53395  2.77261  4.15019  2.60033  2.16713  2.87930  3.01360  2.14661  2.74315  3.43242  5.56339  4.19602    131 s x - -
          2.68618  4.42225  2.77519  2.73123  3.46354  2.40513  3.72494  3.29354  2.67741  2.69355  4.24690  2.90347  2.73739  3.18146  2.89801  2.37887  2.77519  2.98518  4.58477  3.61503
          0.01608  4.53413  5.25647  0.61958  0.77255  0.48576  0.95510
    109   2.72892  4.50048  2.84170  2.54506  2.05520  3.68214  3.90266  3.01361  2.92041  2.51803  3.60148  3.38068  4.06291  3.22904  3.29349  2.55584  2.96050  2.78177  3.89262  2.76817    132 f x - -
          2.68618  4.42225  2.77519  2.73123  3.46354  2.40513  3.72494  3.29354  2.67741  2.69355  4.24690  2.90347  2.73739  3.18146  2.89801  2.37887  2.77519  2.98518  4.58477  3.61503
          0.01608  4.53413  5.25647  0.61958  0.77255  0.48576  0.95510
    110   2.35581  4.95945  2.50537  2.59560  4.23259  3.52397  3.86693  3.68288  2.72299  3.29802  4.12888  3.11103  1.55476  3.03962  3.18945  2.83072  3.05577  3.35120  5.52804  3.14192    133 p x - -
          2.68618  4.42225  2.77519  2.73123  3.46354  2.40513  3.72494  3.29354  2.67741  2.69355  4.24690  2.90347  2.73739  3.18146  2.89801  2.37887  2.77519  2.98518  4.58477  3.61503
          0.01608  4.53413  5.25647  0.61958  0.77255  0.48576  0.95510
    111   2.53259  4.98045  2.98927  2.24351  4.35580  3.50790  3.88288  3.76639  2.70678  3.37572  4.19676  2.79624  1.46673  3.04335  3.16262  2.82473  3.06459  3.00712  5.61166  4.27129    134 p x - -
          2.68618  4.42225  2.77519  2.73123  3.46354  2.40513  3.72494  3.29354  2.67741  2.69355  4.24690  2.90347  2.73739  3.18146  2.89801  2.37887  2.77519  2.98518  4.58477  3.61503
          0.01608  4.53413  5.25647  0.61958  0.77255  0.48576  0.95510
    112   0.99276  4.48307  4.02071  3.84825  4.91552  1.22088  4.86950  4.33397  3.96616  4.05145  4.86592  3.82087  4.06585  4.19140  4.20379  2.75266  3.09716  3.66271  6.24084  5.10263    135 a x - -
          2.68618  4.42225  2.77519  2.73123  3.46354  2.40513  3.72494  3.29354  2.67741  2.69355  4.24690  2.90347  2.73739  3.18146  2.89801  2.37887  2.77519  2.98518  4.58477  3.61503
          0.01608  4.53413  5.25647  0.61958  0.77255  0.48576  0.95510
    113   2.70413  4.34997  3.84670  3.29418  3.55653  3.69118  4.10310  2.80823  3.22155  2.29645  3.53344  3.61039  3.01211  3.50555  3.51733  2.69976  1.95396  1.66880  5.03746  3.82334    136 v x - -
          2.68618  4.42225  2.77519  2.73123  3.46354  2.40513  3.72494  3.29354  2.67741  2.69355  4.24690  2.90347  2.73739  3.18146  2.89801  2.37887  2.77519  2.98518  4.58477  3.61503
          0.01608  4.53413  5.25647  0.61958  0.77255  0.48576  0.95510
    114   2.70990  4.65626  3.30456  2.55601  2.38022  2.90556  3.82991  3.21642  2.71692  2.88646  3.74615  2.77231  3.99202  2.66645  2.79102  2.82852  2.94121  2.73488  3.06494  3.92157    137 f x - -
          2.68618  4.42225  2.77519  2.73123  3.46354  2.40513  3.72494  3.29354  2.67741  2.69355  4.24690  2.90347  2.73739  3.18146  2.89801  2.37887  2.77519  2.98518  4.58477  3.61503
          0.01608  4.53413  5.25647  0.61958  0.77255  0.48576  0.95510
    115   2.96243  4.40008  4.42817  3.88094  2.39165  4.03626  4.09209  2.74721  3.74560  2.46535  3.48113  4.00322  4.40095  3.92679  3.89184  3.34180  2.69291  2.04809  4.53908  1.34409    138 y x - -
          2.68618  4.42225  2.77519  2.73123  3.46354  2.40513  3.72494  3.29354  2.67741  2.69355  4.24690  2.90347  2.73739  3.18146  2.89801  2.37887  2.77519  2.98518  4.58477  3.61503
          0.01608  4.53413  5.25647  0.61958  0.77255  0.48576  0.95510
    116   2.71370  4.83220  3.15979  2.60627  4.05088  2.53790  3.42298  3.10968  2.43639  3.08199  3.91140  2.77299  3.95041  2.59508  3.03900  2.50991  2.94535  2.10424  5.35078  4.03521    139 v x - -
          2.68618  4.42225  2.77519  2.73123  3.46354  2.40513  3.72494  3.29354  2.67741  2.69355  4.24690  2.90347  2.73739  3.18146  2.89801  2.37887  2.77519  2.98518  4.58477  3.61503
          0.01608  4.53413  5.25647  0.61958  0.77255  0.48576  0.95510
    117   2.64476  4.46667  3.66387  3.16762  3.88192  2.71758  4.13277  3.23334  3.12721  1.92850  3.83546  3.49680  4.04908  3.43913  3.47128  2.33160  1.54095  2.94460  5.30484  4.07236    140 t x - -
          2.68618  4.42225  2.77519  2.73123  3.46354  2.40513  3.72494  3.29354  2.67741  2.69355  4.24690  2.90347  2.73739  3.18146  2.89801  2.37887  2.77519  2.98518  4.58477  3.61503
          0.01608  4.53413  5.25647  0.61958  0.77255  0.48576  0.95510
    118   3.19367  5.18803  3.38557  3.15072  4.83797  3.71393  4.32606  4.31231  2.25998  3.88397  4.79084  3.57436  0.71370  3.53562  3.23089  3.26728  3.54322  3.92268  5.95786  4.75216    141 p x - -
          2.68618  4.42225  2.77519  2.73123  3.46354  2.40513  3.72494  3.29354  2.67741  2.69355  4.24690  2.90347  2.73739  3.18146  2.89801  2.37887  2.77519  2.98518  4.58477  3.61503
          0.01608  4.53413  5.25647  0.61958  0.77255  0.48576  0.95510
    119   1.91790  4.48889  4.79064  4.24804  3.71443  4.37422  4.85584  1.97126  4.13855  2.07191  3.58604  4.43870  4.72459  4.37567  4.32193  3.71652  3.37582  1.07222  5.45971  4.26369    142 v x - -
          2.68618  4.42225  2.77519  2.73123  3.46354  2.40513  3.72494  3.29354  2.67741  2.69355  4.24690  2.90347  2.73739  3.18146  2.89801  2.37887  2.77519  2.98518  4.58477  3.61503
          0.01608  4.53413  5.25647  0.61958  0.77255  0.48576  0.95510
    120   2.74279  4.44055  3.65774  3.08355  3.57910  3.71895  3.96209  2.92031  2.51853  2.64916  3.54901  3.47122  4.09906  3.30158  2.93755  2.97745  2.57943  1.49619  5.02154  2.95101    143 v x - -
          2.68618  4.42225  2.77519  2.73123  3.46354  2.40513  3.72494  3.29354  2.67741  2.69355  4.24690  2.90347  2.73739  3.18146  2.89801  2.37887  2.77519  2.98518  4.58477  3.61503
          0.16104  4.53413  1.98049  0.61958  0.77255  0.48576  0.95510
    121   3.14911  4.54413  4.66459  4.10892  3.10331  4.29162  4.46945  2.46595  3.94372  0.95368  3.18497  4.28546  4.58999  4.12064  4.07642  3.61408  3.37945  2.09045  4.89753  2.65409    144 l x - -
          2.68618  4.42225  2.77519  2.73123  3.46354  2.40513  3.72494  3.29354  2.67741  2.69355  4.24690  2.90347  2.73739  3.18146  2.89801  2.37887  2.77519  2.98518  4.58477  3.61503
          0.01856  4.39165  5.11400  0.61958  0.77255  0.49045  0.94765
    122   2.22352  4.74199  2.85219  2.68847  4.07476  3.49765  3.85760  2.79303  2.71321  3.11434  3.95258  3.16759  1.86662  3.04486  3.15459  2.36050  2.95369  3.14562  5.39631  4.09291    145 p x - -
          2.68618  4.42225  2.77519  2.73123  3.46354  2.40513  3.72494  3.29354  2.67741  2.69355  4.24690  2.90347  2.73739  3.18146  2.89801  2.37887  2.77519  2.98518  4.58477  3.61503
          0.01699  4.47956  5.20191  0.61958  0.77255  0.57558  0.82640
    123   2.70483  5.13146  2.80533  2.32744  2.78887  3.48519  3.67462  3.90786  2.08481  3.42138  4.18151  2.75046  3.87948  2.48533  2.27619  2.44426  2.93539  3.50579  5.58054  4.19323    146 k x - -
          2.68618  4.42225  2.77519  2.73123  3.46354  2.40513  3.72494  3.29354  2.67741  2.69355  4.24690  2.90347  2.73739  3.18146  2.89801  2.37887  2.77519  2.98518  4.58477  3.61503
          0.09939  4.47956  2.48563  0.61958  0.77255  0.57558  0.82640
    124   2.89237  5.23811  1.34307  2.40951  4.50612  3.45890  3.84942  2.79659  2.73567  3.53777  4.37007  2.24832  3.97656  3.00469  3.24866  2.86321  3.15557  3.56722  5.74730  4.33396    147 d x - -
          2.68618  4.42225  2.77519  2.73123  3.46354  2.40513  3.72494  3.29354  2.67741  2.69355  4.24690  2.90347  2.73739  3.18146  2.89801  2.37887  2.77519  2.98518  4.58477  3.61503
          0.01843  4.39860  5.12095  0.61958  0.77255  0.54598  0.86578
    125   0.93697  4.42045  3.80529  3.41590  4.51813  3.22218  4.44543  3.92935  3.41994  3.60793  4.42361  3.57126  2.86385  3.70520  3.75108  2.06079  2.51883  3.39649  5.85885  4.64899    148 a x - -
          2.68618  4.42225  2.77519  2.73123  3.46354  2.40513  3.72494  3.29354  2.67741  2.69355  4.24690  2.90347  2.73739  3.18146  2.89801  2.37887  2.77519  2.98518  4.58477  3.61503
          0.01737  4.45764  5.17998  0.61958  0.77255  0.60826  0.78592
    126   2.38485  4.37107  3.67268  2.81119  3.51349  3.71090  3.23947  2.55997  3.05307  2.57102  3.48664  3.49839  4.09693  3.36099  3.37261  2.97716  2.94955  1.44664  4.98390  3.75828    149 v x - -
          2.68618  4.42225  2.77519  2.73123  3.46354  2.40513  3.72494  3.29354  2.67741  2.69355  4.24690  2.90347  2.73739  3.18146  2.89801  2.37887  2.77519  2.98518  4.58477  3.61503
          0.01737  4.45764  5.17998  0.61958  0.77255  0.60826  0.78592
    127   2.31004  4.58082  2.83825  3.07785  3.71995  3.69043  4.13218  2.91131  3.15574  1.17389  3.66877  3.49067  4.16310  3.44799  3.51123  3.04200  3.10513  2.72954  5.25229  4.00451    150 l x - -
          2.68618  4.42225  2.77519  2.73123  3.46354  2.40513  3.72494  3.29354  2.67741  2.69355  4.24690  2.90347  2.73739  3.18146  2.89801  2.37887  2.77519  2.98518  4.58477  3.61503
          0.10896  4.45764  2.38980  0.61958  0.77255  0.60826  0.78592
    128   2.40329  5.17430  1.03015  2.45808  4.76045  3.36705  4.00083  4.15063  2.97024  3.77945  4.62354  2.99550  3.99009  3.17231  3.50391  2.87865  2.70751  3.72407  5.99725  4.57696    151 d x - -
          2.68618  4.42225  2.77519  2.73123  3.46354  2.40513  3.72494  3.29354  2.67741  2.69355  4.24690  2.90347  2.73739  3.18146  2.89801  2.37887  2.77519  2.98518  4.58477  3.61503
          0.01902  4.36769  5.09004  0.61958  0.77255  0.51946  0.90348
    129   3.08431  5.39158  3.43865  2.78191  4.83584  3.76539  2.58058  4.21909  1.38592  3.63454  4.44725  3.24425  4.12446  1.98999  2.02528  3.05167  3.26443  3.84639  5.67732  4.43845    152 k x - -
          2.68618  4.42225  2.77519  2.73123  3.46354  2.40513  3.72494  3.29354  2.67741  2.69355  4.24690  2.90347  2.73739  3.18146  2.89801  2.37887  2.77519  2.98518  4.58477  3.61503
          0.01737  4.45764  5.17998  0.61958  0.77255  0.41614  1.07760
    130   2.68894  4.64589  3.36519  2.88895  4.01817  2.71656  3.99265  3.43362  2.89062  3.10160  3.95801  3.31432  1.63053  3.22416  3.29237  2.81891  2.20429  3.12130  5.38555  2.99560    153 p x - -
          2.68618  4.42225  2.77519  2.73123  3.46354  2.40513  3.72494  3.29354  2.67741  2.69355  4.24690  2.90347  2.73739  3.18146  2.89801  2.37887  2.77519  2.98518  4.58477  3.61503
          0.01608  4.53413  5.25647  0.61958  0.77255  0.48576  0.95510
    131   2.41868  4.74000  3.22872  2.51203  3.95537  3.58012  3.82464  3.33322  2.67826  2.99639  3.84580  3.18189  3.06613  2.37393  3.10852  2.81248  2.71229  1.82416  5.29613  4.00251    154 v x - -
          2.68618  4.42225  2.77519  2.73123  3.46354  2.40513  3.72494  3.29354  2.67741  2.69355  4.24690  2.90347  2.73739  3.18146  2.89801  2.37887  2.77519  2.98518  4.58477  3.61503
          0.01608  4.53413  5.25647  0.61958  0.77255  0.48576  0.95510
    132   2.36358  4.57021  3.41038  2.84638  3.73860  3.63698  3.87584  2.82158  2.52594  2.79703  3.67182  3.29835  2.82292  3.13406  2.70630  2.87007  2.70909  1.88924  5.13874  3.87945    155 v x - -
          2.68618  4.42225  2.77519  2.73123  3.46354  2.40513  3.72494  3.29354  2.67741  2.69355  4.24690  2.90347  2.73739  3.18146  2.89801  2.37887  2.77519  2.98518  4.58477  3.61503
          0.01608  4.53413  5.25647  0.61958  0.77255  0.48576  0.95510
    133   2.80002  4.84800  2.42697  2.81369  4.40780  1.21355  4.13336  3.72378  3.07668  3.45713  4.32117  3.27404  4.06560  3.34274  3.52590  2.89184  3.15104  2.21231  5.74340  4.42728    156 g x - -
          2.68618  4.42225  2.77519  2.73123  3.46354  2.40513  3.72494  3.29354  2.67741  2.69355  4.24690  2.90347  2.73739  3.18146  2.89801  2.37887  2.77519  2.98518  4.58477  3.61503
          0.01608  4.53413  5.25647  0.61958  0.77255  0.48576  0.95510
    134   2.40429  5.26193  2.59636  2.44063  4.60026  3.09861  3.73564  4.07179  1.46223  3.56285  4.32319  2.98703  3.93493  2.33899  2.94108  2.76028  3.03254  3.65284  5.70295  4.30529    157 k x - -
          2.68618  4.42225  2.77519  2.73123  3.46354  2.40513  3.72494  3.29354  2.67741  2.69355  4.24690  2.90347  2.73739  3.18146  2.89801  2.37887  2.77519  2.98518  4.58477  3.61503
          0.01608  4.53413  5.25647  0.61958  0.77255  0.48576  0.95510
    135   3.08016  5.54513  2.03777  2.43760  4.92845  1.28596  3.99591  4.43664  2.92230  3.94020  4.75873  3.00646  4.08420  2.07843  3.46269  3.00937  3.36755  4.00232  6.09375  4.63867    158 g x - -
          2.68618  4.42225  2.77519  2.73123  3.46354  2.40513  3.72494  3.29354  2.67741  2.69355  4.24690  2.90347  2.73739  3.18146  2.89801  2.37887  2.77519  2.98518  4.58477  3.61503
          0.01608  4.53413  5.25647  0.61958  0.77255  0.48576  0.95510
    136   2.54834  4.60113  3.06933  2.94751  3.79155  3.69147  3.96326  1.48590  2.85247  2.81403  3.72296  3.38423  4.09713  3.23084  2.28814  2.96218  3.02614  2.78220  5.20900  3.95703    159 i x - -
          2.68618  4.42225  2.77519  2.73123  3.46354  2.40513  3.72494  3.29354  2.67741  2.69355  4.24690  2.90347  2.73739  3.18146  2.89801  2.37887  2.77519  2.98518  4.58477  3.61503
          0.01608  4.53413  5.25647  0.61958  0.77255  0.48576  0.95510
    137   4.33685  5.40176  5.34770  5.17453  0.61211  4.95595  3.82706  3.88379  4.95034  3.08006  4.42600  4.61816  5.24041  4.73772  4.82674  4.38283  4.54994  3.86302  2.07164  2.17665    160 F x - -
          2.68618  4.42225  2.77519  2.73123  3.46354  2.40513  3.72494  3.29354  2.67741  2.69355  4.24690  2.90347  2.73739  3.18146  2.89801  2.37887  2.77519  2.98518  4.58477  3.61503
          0.01608  4.53413  5.25647  0.61958  0.77255  0.48576  0.95510
    138   2.58729  4.56436  3.60660  3.41391  4.86344  1.88506  4.60584  4.34022  3.60574  3.98339  4.78297  3.60492  1.00221  3.86200  3.93847  2.27072  3.09251  3.69045  6.16248  4.94509    161 p x - -
          2.68618  4.42225  2.77519  2.73123  3.46354  2.40513  3.72494  3.29354  2.67741  2.69355  4.24690  2.90347  2.73739  3.18146  2.89801  2.37887  2.77519  2.98518  4.58477  3.61503
          0.01608  4.53413  5.25647  0.61958  0.77255  0.48576  0.95510
    139   2.81108  4.53024  2.42624  3.10955  3.73838  3.79123  4.09774  1.95561  3.08913  2.70504  3.66138  3.52904  4.18570  3.39813  3.46045  3.05552  1.98592  1.99692  5.22728  3.98087    162 i x - -
          2.68618  4.42225  2.77519  2.73123  3.46354  2.40513  3.72494  3.29354  2.67741  2.69355  4.24690  2.90347  2.73739  3.18146  2.89801  2.37887  2.77519  2.98518  4.58477  3.61503
          0.01608  4.53413  5.25647  0.61958  0.77255  0.48576  0.95510
    140   2.69947  4.74416  3.18952  3.05525  4.89253  0.90685  4.42504  4.39187  3.40578  3.99990  4.80729  2.41982  4.05477  3.64606  3.81276  2.19515  3.16874  3.78068  6.16567  4.86999    163 g x - -
          2.68618  4.42225  2.77519  2.73123  3.46354  2.40513  3.72494  3.29354  2.67741  2.69355  4.24690  2.90347  2.73739  3.18146  2.89801  2.37887  2.77519  2.98518  4.58477  3.61503
          0.01608  4.53413  5.25647  0.61958  0.77255  0.48576  0.95510
    141   3.12792  5.14390  3.76406  3.21701  4.80296  3.75519  4.05778  4.24947  2.39957  3.74713  4.62424  3.55803  4.27084  3.22281  0.77134  2.42797  3.42311  3.86055  5.78590  4.59283    164 r x - -
          2.68618  4.42225  2.77519  2.73123  3.46354  2.40513  3.72494  3.29354  2.67741  2.69355  4.24690  2.90347  2.73739  3.18146  2.89801  2.37887  2.77519  2.98518  4.58477  3.61503
          0.01608  4.53413  5.25647  0.61958  0.77255  0.48576  0.95510
    142   2.92362  5.20599  3.24452  2.68685  4.60826  2.79846  3.79387  4.02249  2.33713  3.52468  4.32844  3.17808  4.05422  2.16143  1.40040  2.91954  2.71578  3.64903  5.65290  4.35498    165 r x - -
          2.68618  4.42225  2.77519  2.73123  3.46354  2.40513  3.72494  3.29354  2.67741  2.69355  4.24690  2.90347  2.73739  3.18146  2.89801  2.37887  2.77519  2.98518  4.58477  3.61503
          0.01608  4.53413  5.25647  0.61958  0.77255  0.48576  0.95510
    143   2.78915  4.95153  3.08413  2.72955  4.54556  3.47157  3.99129  3.99276  2.76463  3.56924  4.38161  2.50428  1.29816  3.15346  2.86794  2.33990  3.11301  3.57508  5.75922  4.43219    166 p x - -
          2.68618  4.42225  2.77519  2.73123  3.46354  2.40513  3.72494  3.29354  2.67741  2.69355  4.24690  2.90347  2.73739  3.18146  2.89801  2.37887  2.77519  2.98518  4.58477  3.61503
          0.01608  4.53413  5.25647  0.61958  0.77255  0.48576  0.95510
    144   2.50779  5.15768  2.99839  2.52158  4.52214  3.52967  3.77146  3.97182  2.48525  3.49513  4.27647  2.61541  3.96079  1.46792  2.73140  2.38013  3.04393  3.57748  5.65666  4.29216    167 q x - -
          2.68618  4.42225  2.77519  2.73123  3.46354  2.40513  3.72494  3.29354  2.67741  2.69355  4.24690  2.90347  2.73739  3.18146  2.89801  2.37887  2.77519  2.98518  4.58477  3.61503
          0.01608  4.53413  5.25647  0.61958  0.77255  0.48576  0.95510
    145   3.10364  5.41426  0.88176  2.55789  4.96748  3.49696  4.16417  4.40175  3.18136  4.01456  4.88453  3.10767  4.14368  3.34673  3.73501  3.07326  2.02771  3.97185  6.20050  4.76361    168 d x - -
          2.68618  4.42225  2.77519  2.73123  3.46354  2.40513  3.72494  3.29354  2.67741  2.69355  4.24690  2.90347  2.73739  3.18146  2.89801  2.37887  2.77519  2.98518  4.58477  3.61503
          0.01608  4.53413  5.25647  0.61958  0.77255  0.48576  0.95510
    146   2.49625  5.17151  2.86185  2.19810  4.53189  2.35707  3.82536  3.98512  2.62694  3.52828  4.31941  3.03016  1.80624  2.58037  3.10837  2.81119  3.08228  3.59351  5.71409  4.33159    169 p x - -
          2.68618  4.42225  2.77519  2.73123  3.46354  2.40513  3.72494  3.29354  2.67741  2.69355  4.24690  2.90347  2.73739  3.18146  2.89801  2.37887  2.77519  2.98518  4.58477  3.61503
          0.01608  4.53413  5.25647  0.61958  0.77255  0.48576  0.95510
    147   2.32292  4.94912  2.67893  2.32098  4.21621  3.52416  3.74837  3.63866  2.54375  3.23106  4.03586  3.05726  3.43281  2.89149  3.01291  2.23115  2.48753  2.27028  5.46256  4.11787    170 s x - -
          2.68618  4.42225  2.77519  2.73123  3.46354  2.40513  3.72494  3.29354  2.67741  2.69355  4.24690  2.90347  2.73739  3.18146  2.89801  2.37887  2.77519  2.98518  4.58477  3.61503
          0.01608  4.53413  5.25647  0.61958  0.77255  0.48576  0.95510
    148   2.72546  4.93657  3.08871  2.56405  4.21902  3.52885  3.77189  2.95394  2.56298  3.23550  4.04597  1.86646  3.94178  2.56262  3.02035  2.20712  2.47026  3.30113  5.47010  4.13226    171 n x - -
          2.68618  4.42225  2.77519  2.73123  3.46354  2.40513  3.72494  3.29354  2.67741  2.69355  4.24690  2.90347  2.73739  3.18146  2.89801  2.37887  2.77519  2.98518  4.58477  3.61503
          0.01608  4.53413  5.25647  0.61958  0.77255  0.48576  0.95510
    149   3.41384  4.69880  5.33908  4.75350  2.56247  4.71619  5.05612  1.56010  4.59747  1.13168  2.72591  4.85896  4.92090  4.62002  4.60332  4.06441  3.63571  1.92180  5.31736  4.25134    172 l x - -
          2.68618  4.42225  2.77519  2.73123  3.46354  2.40513  3.72494  3.29354  2.67741  2.69355  4.24690  2.90347  2.73739  3.18146  2.89801  2.37887  2.77519  2.98518  4.58477  3.61503
          0.01608  4.53413  5.25647  0.61958  0.77255  0.48576  0.95510
    150   2.36221  4.42141  2.44269  3.03996  3.55962  3.69720  3.95517  2.53508  2.99422  2.15994  3.52614  3.44149  4.07690  3.29421  3.34424  2.63758  2.94507  2.06227  5.01130  3.40501    173 v x - -
          2.68618  4.42225  2.77519  2.73123  3.46354  2.40513  3.72494  3.29354  2.67741  2.69355  4.24690  2.90347  2.73739  3.18146  2.89801  2.37887  2.77519  2.98518  4.58477  3.61503
          0.01608  4.53413  5.25647  0.61958  0.77255  0.48576  0.95510
    151   2.43051  5.18545  2.31627  2.09850  4.51107  2.64112  3.68614  3.98452  2.43261  3.48244  4.23229  2.96395  3.88783  2.53277  2.72149  2.68879  2.55676  3.56580  5.62957  3.46001    174 e x - -
          2.68618  4.42225  2.77519  2.73123  3.46354  2.40513  3.72494  3.29354  2.67741  2.69355  4.24690  2.90347  2.73739  3.18146  2.89801  2.37887  2.77519  2.98518  4.58477  3.61503
          0.01608  4.53413  5.25647  0.61958  0.77255  0.48576  0.95510
    152   2.43983  4.53310  4.60485  4.08324  1.22526  4.18823  4.04079  2.89416  3.93505  2.08514  3.55832  4.12758  4.53411  4.06772  4.04273  3.50096  3.36701  2.76008  4.37305  2.12835    175 f x - -
          2.68618  4.42225  2.77519  2.73123  3.46354  2.40513  3.72494  3.29354  2.67741  2.69355  4.24690  2.90347  2.73739  3.18146  2.89801  2.37887  2.77519  2.98518  4.58477  3.61503
          0.01608  4.53413  5.25647  0.61958  0.77255  0.48576  0.95510
    153   3.01417  4.37763  4.80849  4.22546  1.97470  4.17798  4.36035  2.37026  4.04752  1.46094  3.23528  4.26497  4.49982  4.15568  4.09016  3.49398  3.24211  2.05828  4.75527  2.27236    176 l x - -
          2.68618  4.42225  2.77519  2.73123  3.46354  2.40513  3.72494  3.29354  2.67741  2.69355  4.24690  2.90347  2.73739  3.18146  2.89801  2.37887  2.77519  2.98518  4.58477  3.61503
          0.01608  4.53413  5.25647  0.61958  0.77255  0.48576  0.95510
    154   2.40736  4.99262  2.82276  2.50204  3.20015  3.52086  3.71935  3.68745  2.26816  2.89783  4.05595  2.67040  3.91185  2.66316  2.67028  2.38766  2.73259  3.33836  5.47776  3.18296    177 k x - -
          2.68618  4.42225  2.77519  2.73123  3.46354  2.40513  3.72494  3.29354  2.67741  2.69355  4.24690  2.90347  2.73739  3.18146  2.89801  2.37887  2.77519  2.98518  4.58477  3.61503
          0.01608  4.53413  5.25647  0.61958  0.77255  0.48576  0.95510
    155   2.34699  5.21027  2.40447  2.22553  4.54392  2.94235  3.37024  4.02344  2.29944  3.51077  4.25521  2.95702  3.88643  2.49147  2.92184  2.22110  2.55643  3.59501  5.64933  4.24260    178 s x - -
          2.68618  4.42225  2.77519  2.73123  3.46354  2.40513  3.72494  3.29354  2.67741  2.69355  4.24690  2.90347  2.73739  3.18146  2.89801  2.37887  2.77519  2.98518  4.58477  3.61503
          0.01608  4.53413  5.25647  0.61958  0.77255  0.48576  0.95510
    156   2.72925  5.18017  2.98015  2.17800  4.50554  3.50140  3.69014  3.97335  1.89689  2.85830  4.22833  2.55204  3.89733  2.40204  2.89816  2.26741  2.74828  3.56065  5.62191  4.22949    179 k x - -
          2.68618  4.42225  2.77519  2.73123  3.46354  2.40513  3.72494  3.29354  2.67741  2.69355  4.24690  2.90347  2.73739  3.18146  2.89801  2.37887  2.77519  2.98518  4.58477  3.61503
          0.01608  4.53413  5.25647  0.61958  0.77255  0.48576  0.95510
    157   2.77932  4.17253  4.58417  3.98161  2.39786  3.93588  4.24683  2.16758  3.80128  1.62518  3.20855  4.04290  3.12875  3.95149  3.86170  3.24246  3.01042  2.12646  2.85526  3.57256    180 l x - -
          2.68618  4.42225  2.77519  2.73123  3.46354  2.40513  3.72494  3.29354  2.67741  2.69355  4.24690  2.90347  2.73739  3.18146  2.89801  2.37887  2.77519  2.98518  4.58477  3.61503
          0.01608  4.53413  5.25647  0.61958  0.77255  0.48576  0.95510
    158   2.41315  4.88668  3.12251  2.56968  4.12452  3.06076  2.73433  3.53746  2.55937  2.26651  3.96558  3.08517  3.41883  2.35396  3.01717  2.57334  2.73270  3.21997  5.39891  4.07007    181 l x - -
          2.68618  4.42225  2.77519  2.73123  3.46354  2.40513  3.72494  3.29354  2.67741  2.69355  4.24690  2.90347  2.73739  3.18146  2.89801  2.37887  2.77519  2.98518  4.58477  3.61503
          0.01608  4.53413  5.25647  0.61958  0.77255  0.48576  0.95510
    159   2.70795  5.11928  2.78501  2.31304  4.42507  3.49762  3.27318  3.51918  2.30627  3.40761  3.42594  2.37274  3.89022  2.47978  2.92649  2.29480  2.66689  2.96725  5.57616  4.19029    182 s x - -
          2.68618  4.42225  2.77519  2.73123  3.46354  2.40513  3.72494  3.29354  2.67741  2.69355  4.24690  2.90347  2.73739  3.18146  2.89801  2.37887  2.77519  2.98518  4.58477  3.61503
          0.01608  4.53413  5.25647  0.61958  0.77255  0.48576  0.95510
    160   2.14841  4.60328  3.06718  2.79684  3.77026  3.25652  3.47020  3.14908  2.77807  1.76949  3.69990  3.26136  3.13471  3.10403  3.18674  2.85221  2.94441  2.89631  5.16174  3.39472    183 l x - -
          2.68618  4.42225  2.77519  2.73123  3.46354  2.40513  3.72494  3.29354  2.67741  2.69355  4.24690  2.90347  2.73739  3.18146  2.89801  2.37887  2.77519  2.98518  4.58477  3.61503
          0.43664  4.53413  1.06985  0.61958  0.77255  0.48576  0.95510
    161   2.24080  4.72287  3.01153  2.50721  4.01693  3.40399  3.22201  3.42548  2.49210  3.04544  3.87391  3.00522  3.10706  2.63474  2.92622  2.65778  2.11005  3.10573  5.30147  3.98620    184 t x - -
          2.68618  4.42225  2.77519  2.73123  3.46354  2.40513  3.72494  3.29354  2.67741  2.69355  4.24690  2.90347  2.73739  3.18146  2.89801  2.37887  2.77519  2.98518  4.58477  3.61503
          0.02438  4.12187  4.84421  0.61958  0.77255  0.27550  1.42377
    162   2.38926  5.07149  3.02524  2.47218  4.36459  3.51002  3.70647  3.81098  1.98208  2.88179  4.13270  2.77984  2.70679  2.62448  2.93778  2.42999  2.57624  3.43520  5.54271  4.17158    185 k x - -
          2.68618  4.42225  2.77519  2.73123  3.46354  2.40513  3.72494  3.29354  2.67741  2.69355  4.24690  2.90347  2.73739  3.18146  2.89801  2.37887  2.77519  2.98518  4.58477  3.61503
          0.01608  4.53413  5.25647  0.61958  0.77255  0.48576  0.95510
    163   2.71817  5.19802  2.97524  2.08687  4.53378  3.49304  3.36938  3.50547  2.15135  3.49709  4.24209  2.80753  2.84711  2.30011  2.51752  2.41625  2.94851  3.58386  5.63415  4.23378    186 e x - -
          2.68618  4.42225  2.77519  2.73123  3.46354  2.40513  3.72494  3.29354  2.67741  2.69355  4.24690  2.90347  2.73739  3.18146  2.89801  2.37887  2.77519  2.98518  4.58477  3.61503
          0.01608  4.53413  5.25647  0.61958  0.77255  0.48576  0.95510
    164   2.86930  5.35635  1.59716  2.10995  4.67454  3.49405  3.80246  4.15644  2.62204  3.65687  4.42910  2.41130  3.96647  2.92382  3.13848  2.21014  3.11597  2.96481  5.81187  4.38583    187 d x - -
          2.68597  4.42234  2.77501  2.73132  3.46363  2.40522  3.72504  3.29363  2.67750  2.69364  4.24699  2.90356  2.73685  3.18155  2.89810  2.37896  2.77507  2.98527  4.58486  3.61512
          0.24191  1.56225  5.25647  0.59573  0.80109  0.48576  0.95510
    165   2.71448  4.88202  3.13192  2.57720  4.11657  3.54854  2.85475  3.17186  2.55873  2.91718  3.96044  3.09119  2.19467  2.54530  3.01220  2.35292  2.65946  3.21356  5.39298  4.06638    191 p x - -
          2.68618  4.42225  2.77519  2.73123  3.46354  2.40513  3.72494  3.29354  2.67741  2.69355  4.24690  2.90347  2.73739  3.18146  2.89801  2.37887  2.77519  2.98518  4.58477  3.61503
          0.01608  4.53413  5.25647  0.61958  0.77255  0.48576  0.95510
    166   2.30310  4.46959  3.51754  2.95213  2.90546  3.66663  3.91489  2.97830  2.91195  2.29411  2.96633  2.86032  4.04802  2.72504  3.28226  2.74875  2.16941  2.74713  5.04633  3.80381    192 t x - -
          2.68620  4.42227  2.77521  2.73125  3.46356  2.40515  3.72496  3.29356  2.67743  2.69357  4.24692  2.90349  2.73741  3.18148  2.89803  2.37889  2.77488  2.98520  4.58479  3.61505
          0.10052  2.40327  5.25647  0.31354  1.31252  0.48576  0.95510
    167   2.74843  4.49467  3.59424  3.02998  3.64808  3.69830  3.95713  2.98221  2.89647  1.46030  3.60260  2.77068  4.08970  3.26704  2.69286  2.95850  2.64815  2.54576  5.08341  3.84896    194 l x - -
          2.68618  4.42225  2.77519  2.73123  3.46354  2.40513  3.72494  3.29354  2.67741  2.69355  4.24690  2.90347  2.73739  3.18146  2.89801  2.37887  2.77519  2.98518  4.58477  3.61503
          0.01608  4.53413  5.25647  0.61958  0.77255  0.48576  0.95510
    168   2.87894  5.13953  1.17090  2.54163  4.47610  3.50720  3.92265  3.90556  2.79579  3.50737  3.03296  3.07599  4.02370  3.08328  3.28779  2.36410  3.15752  3.54728  5.73759  4.35367    195 d x - -
          2.68618  4.42225  2.77519  2.73123  3.46354  2.40513  3.72494  3.29354  2.67741  2.69355  4.24690  2.90347  2.73739  3.18146  2.89801  2.37887  2.77519  2.98518  4.58477  3.61503
          0.01608  4.53413  5.25647  0.61958  0.77255  0.48576  0.95510
    169   2.19265  4.72008  3.24382  2.68465  3.91627  3.58279  3.80614  2.91171  2.66776  2.73503  3.80956  2.75144  2.63888  2.63348  3.10283  2.52903  2.77080  2.61792  5.26166  3.96850    196 a x - -
          2.68618  4.42225  2.77519  2.73123  3.46354  2.40513  3.72494  3.29354  2.67741  2.69355  4.24690  2.90347  2.73739  3.18146  2.89801  2.37887  2.77519  2.98518  4.58477  3.61503
          0.01608  4.53413  5.25647  0.61958  0.77255  0.48576  0.95510
    170   1.98134  4.96452  3.06873  2.01913  4.25791  3.15644  3.75121  3.68647  2.53957  3.26916  3.23162  3.05439  2.84242  2.88982  3.00935  2.34313  2.95214  3.33662  5.49102  4.14192    197 a x - -
          2.68618  4.42225  2.77519  2.73123  3.46354  2.40513  3.72494  3.29354  2.67741  2.69355  4.24690  2.90347  2.73739  3.18146  2.89801  2.37887  2.77519  2.98518  4.58477  3.61503
          0.01608  4.53413  5.25647  0.61958  0.77255  0.48576  0.95510
    171   1.70603  4.49457  3.57603  3.03530  3.81331  3.55457  4.02579  3.15325  2.99797  2.40077  3.75625  3.41846  3.00972  3.31095  3.36963  1.94543  2.95748  2.47308  5.23053  3.98693    198 a x - -
          2.68618  4.42225  2.77519  2.73123  3.46354  2.40513  3.72494  3.29354  2.67741  2.69355  4.24690  2.90347  2.73739  3.18146  2.89801  2.37887  2.77519  2.98518  4.58477  3.61503
          0.01608  4.53413  5.25647  0.61958  0.77255  0.48576  0.95510
    172   1.90901  4.37225  3.82694  3.27465  3.60034  3.68066  4.11208  2.81712  3.21017  2.37317  3.56910  3.59912  3.21697  3.49614  3.51870  2.97737  2.03143  1.88080  5.07963  3.86256    199 v x - -
          2.68618  4.42225  2.77519  2.73123  3.46354  2.40513  3.72494  3.29354  2.67741  2.69355  4.24690  2.90347  2.73739  3.18146  2.89801  2.37887  2.77519  2.98518  4.58477  3.61503
          0.01608  4.53413  5.25647  0.61958  0.77255  0.48576  0.95510
    173   1.60031  4.30872  3.97039  3.40356  3.47553  3.77751  4.13635  2.32859  3.32240  2.28634  3.45642  3.69763  4.18029  3.58703  3.58926  2.61325  2.61290  2.08561  4.97927  3.77209    200 a x - -
          2.68618  4.42225  2.77519  2.73123  3.46354  2.40513  3.72494  3.29354  2.67741  2.69355  4.24690  2.90347  2.73739  3.18146  2.89801  2.37887  2.77519  2.98518  4.58477  3.61503
          0.01608  4.53413  5.25647  0.61958  0.77255  0.48576  0.95510
    174   2.70903  4.44898  3.55219  2.98901  3.58232  3.23040  3.04068  2.95323  2.94341  1.77263  3.55275  2.95574  4.05937  3.25166  3.30311  2.49680  2.94133  2.39134  5.02310  3.07579    201 l x - -
          2.68618  4.42225  2.77519  2.73123  3.46354  2.40513  3.72494  3.29354  2.67741  2.69355  4.24690  2.90347  2.73739  3.18146  2.89801  2.37887  2.77519  2.98518  4.58477  3.61503
          0.01608  4.53413  5.25647  0.61958  0.77255  0.48576  0.95510
    175   2.41814  4.48934  4.37090  3.83952  3.24229  4.07531  4.34454  2.65192  3.68320  0.96545  3.34403  4.05518  4.44475  3.93015  3.86468  3.39737  3.25653  2.57531  4.92604  2.81862    202 l x - -
          2.68618  4.42225  2.77519  2.73123  3.46354  2.40513  3.72494  3.29354  2.67741  2.69355  4.24690  2.90347  2.73739  3.18146  2.89801  2.37887  2.77519  2.98518  4.58477  3.61503
          0.01608  4.53413  5.25647  0.61958  0.77255  0.48576  0.95510
    176   3.07063  5.65589  1.15386  2.22000  4.96185  3.49920  3.92917  4.47566  2.44045  3.94734  4.74482  2.44186  4.05431  3.06768  3.40067  2.37603  3.33508  4.03263  6.09136  4.61007    203 d x - -
          2.68618  4.42225  2.77519  2.73123  3.46354  2.40513  3.72494  3.29354  2.67741  2.69355  4.24690  2.90347  2.73739  3.18146  2.89801  2.37887  2.77519  2.98518  4.58477  3.61503
          0.01608  4.53413  5.25647  0.61958  0.77255  0.48576  0.95510
    177   0.90480  4.41891  4.01282  3.59896  4.39717  2.45081  4.53265  3.71680  3.56518  3.47700  4.32743  3.69749  4.02436  3.83863  3.86204  2.72709  2.26733  2.74038  5.79013  4.59603    204 a x - -
          2.68618  4.42225  2.77519  2.73123  3.46354  2.40513  3.72494  3.29354  2.67741  2.69355  4.24690  2.90347  2.73739  3.18146  2.89801  2.37887  2.77519  2.98518  4.58477  3.61503
          0.01608  4.53413  5.25647  0.61958  0.77255  0.48576  0.95510
    178   1.87530  4.76703  3.25597  2.74886  4.14456  3.51210  3.90081  3.54171  2.72508  2.75387  4.02003  3.21519  3.98364  2.53872  3.14698  1.59798  2.98767  3.21469  5.45358  4.15284    205 s x - -
          2.68618  4.42225  2.77519  2.73123  3.46354  2.40513  3.72494  3.29354  2.67741  2.69355  4.24690  2.90347  2.73739  3.18146  2.89801  2.37887  2.77519  2.98518  4.58477  3.61503
          0.01608  4.53413  5.25647  0.61958  0.77255  0.48576  0.95510
    179   3.99725  5.28884  5.25566  4.94287  3.53923  4.82171  5.40652  2.81278  4.71576  0.34927  3.43089  5.16476  5.17203  4.91120  4.76486  4.55013  4.27476  3.01224  5.60401  4.46668    206 L x - -
          2.68618  4.42225  2.77519  2.73123  3.46354  2.40513  3.72494  3.29354  2.67741  2.69355  4.24690  2.90347  2.73739  3.18146  2.89801  2.37887  2.77519  2.98518  4.58477  3.61503
          0.01608  4.53413  5.25647  0.61958  0.77255  0.48576  0.95510
    180   3.03349  4.55383  4.12619  3.64300  3.03178  4.02065  4.08996  2.90021  3.47596  0.99098  3.55697  3.17326  4.40116  3.77799  3.68836  3.34215  3.27215  2.76333  4.65019  2.49522    207 l x - -
          2.68618  4.42225  2.77519  2.73123  3.46354  2.40513  3.72494  3.29354  2.67741  2.69355  4.24690  2.90347  2.73739  3.18146  2.89801  2.37887  2.77519  2.98518  4.58477  3.61503
          0.01608  4.53413  5.25647  0.61958  0.77255  0.48576  0.95510
    181   2.75413  5.20798  3.01825  2.45930  4.54740  3.52246  2.88667  4.01258  2.17084  3.50048  4.25493  2.40893  3.91387  2.52621  2.10754  2.40624  2.56010  3.59667  5.63466  4.25150    208 r x - -
          2.68618  4.42225  2.77519  2.73123  3.46354  2.40513  3.72494  3.29354  2.67741  2.69355  4.24690  2.90347  2.73739  3.18146  2.89801  2.37887  2.77519  2.98518  4.58477  3.61503
          0.01608  4.53413  5.25647  0.61958  0.77255  0.48576  0.95510
    182   3.99725  5.28884  5.25566  4.94287  3.53923  4.82171  5.40652  2.81278  4.71576  0.34927  3.43089  5.16476  5.17203  4.91120  4.76486  4.55013  4.27476  3.01224  5.60401  4.46668    209 L x - -
          2.68618  4.42225  2.77519  2.73123  3.46354  2.40513  3.72494  3.29354  2.67741  2.69355  4.24690  2.90347  2.73739  3.18146  2.89801  2.37887  2.77519  2.98518  4.58477  3.61503
          0.01608  4.53413  5.25647  0.61958  0.77255  0.48576  0.95510
    183   2.55179  3.03713  4.48603  3.89774  3.32636  3.92796  4.28541  1.87246  3.74506  2.22997  3.32527  4.01044  4.29973  3.93272  3.85601  2.70982  2.64598  1.56250  4.87141  3.68555    210 v x - -
          2.68618  4.42225  2.77519  2.73123  3.46354  2.40513  3.72494  3.29354  2.67741  2.69355  4.24690  2.90347  2.73739  3.18146  2.89801  2.37887  2.77519  2.98518  4.58477  3.61503
          0.01608  4.53413  5.25647  0.61958  0.77255  0.48576  0.95510
    184   1.94948  4.46150  3.98045  3.78393  4.86452  3.22985  4.80605  4.28659  3.85984  4.00700  4.82325  3.77297  4.03832  4.11356  4.10822  0.62978  3.06108  3.62298  6.20965  5.03111    211 S x - -
          2.68618  4.42225  2.77519  2.73123  3.46354  2.40513  3.72494  3.29354  2.67741  2.69355  4.24690  2.90347  2.73739  3.18146  2.89801  2.37887  2.77519  2.98518  4.58477  3.61503
          0.01608  4.53413  5.25647  0.61958  0.77255  0.48576  0.95510
    185   1.10307  4.53238  3.61536  3.16653  4.22413  3.39178  4.22687  3.58353  3.16814  3.29296  4.14295  2.68670  4.01455  3.47784  3.53881  2.26026  2.99375  2.46015  5.59368  4.34831    212 a x - -
          2.68618  4.42225  2.77519  2.73123  3.46354  2.40513  3.72494  3.29354  2.67741  2.69355  4.24690  2.90347  2.73739  3.18146  2.89801  2.37887  2.77519  2.98518  4.58477  3.61503
          0.01608  4.53413  5.25647  0.61958  0.77255  0.48576  0.95510
    186   3.93633  5.62766  4.50668  3.93324  5.16590  4.22756  4.54407  4.80391  2.81487  4.19647  5.21656  4.22226  4.73269  3.76591  0.31952  4.01443  4.17913  4.50630  5.99683  4.99736    213 R x - -
          2.68618  4.42225  2.77519  2.73123  3.46354  2.40513  3.72494  3.29354  2.67741  2.69355  4.24690  2.90347  2.73739  3.18146  2.89801  2.37887  2.77519  2.98518  4.58477  3.61503
          0.01608  4.53413  5.25647  0.61958  0.77255  0.48576  0.95510
    187   3.42121  4.65994  5.39967  4.88417  3.79970  4.90494  5.45565  1.03691  4.78419  2.26541  2.64394  5.03400  5.13798  4.96554  4.90324  4.29436  3.66965  1.21937  5.80560  4.64540    214 i x - -
          2.68618  4.42225  2.77519  2.73123  3.46354  2.40513  3.72494  3.29354  2.67741  2.69355  4.24690  2.90347  2.73739  3.18146  2.89801  2.37887  2.77519  2.98518  4.58477  3.61503
          0.01608  4.53413  5.25647  0.61958  0.77255  0.48576  0.95510
    188   2.70846  4.31974  4.00563  3.48100  3.53554  2.83910  4.20098  2.79980  3.38765  1.28595  3.52470  3.72565  4.16321  3.65822  3.63452  2.46391  2.99853  2.17823  5.04359  3.83870    215 l x - -
          2.68618  4.42225  2.77519  2.73123  3.46354  2.40513  3.72494  3.29354  2.67741  2.69355  4.24690  2.90347  2.73739  3.18146  2.89801  2.37887  2.77519  2.98518  4.58477  3.61503
          0.01608  4.53413  5.25647  0.61958  0.77255  0.48576  0.95510
    189   2.80366  4.24342  4.36608  3.77677  2.92966  3.92826  4.21318  1.85514  2.82282  1.46620  3.26584  3.94350  4.28348  3.83111  3.77110  3.22377  3.03446  2.42885  4.81117  2.90662    216 l x - -
          2.68618  4.42225  2.77519  2.73123  3.46354  2.40513  3.72494  3.29354  2.67741  2.69355  4.24690  2.90347  2.73739  3.18146  2.89801  2.37887  2.77519  2.98518  4.58477  3.61503
          0.01608  4.53413  5.25647  0.61958  0.77255  0.48576  0.95510
    190   3.68205  5.34242  4.48206  4.48091  5.51892  0.18237  5.50610  5.33065  4.74564  4.87406  5.88879  4.64972  4.74513  5.01858  4.86166  3.87929  4.20956  4.73168  6.39067  5.65904    217 G x - -
          2.68618  4.42225  2.77519  2.73123  3.46354  2.40513  3.72494  3.29354  2.67741  2.69355  4.24690  2.90347  2.73739  3.18146  2.89801  2.37887  2.77519  2.98518  4.58477  3.61503
          0.01608  4.53413  5.25647  0.61958  0.77255  0.48576  0.95510
    191   2.75216  4.90358  3.17494  2.61435  4.10384  3.58043  2.49681  3.54531  2.25249  3.15319  3.97889  2.63566  3.96826  2.92828  2.75519  2.79659  2.97988  2.77688  5.37931  2.25079    218 y x - -
          2.68618  4.42225  2.77519  2.73123  3.46354  2.40513  3.72494  3.29354  2.67741  2.69355  4.24690  2.90347  2.73739  3.18146  2.89801  2.37887  2.77519  2.98518  4.58477  3.61503
          0.01608  4.53413  5.25647  0.61958  0.77255  0.48576  0.95510
    192   3.05973  5.64969  1.83704  1.20984  4.95633  3.49765  3.92078  4.47170  2.82862  3.94081  4.73457  2.94959  2.72459  2.70773  3.38801  2.96504  3.32289  4.02620  6.08228  4.60084    219 e x - -
          2.68618  4.42225  2.77519  2.73123  3.46354  2.40513  3.72494  3.29354  2.67741  2.69355  4.24690  2.90347  2.73739  3.18146  2.89801  2.37887  2.77519  2.98518  4.58477  3.61503
          0.01608  4.53413  5.25647  0.61958  0.77255  0.48576  0.95510
    193   3.48863  4.70029  5.51202  5.02174  3.90991  5.05261  5.68518  1.01126  4.94383  1.99890  3.66095  5.18801  5.26306  5.14985  5.08513  4.46684  3.74166  1.14163  5.99556  4.81745    220 i x - -
          2.68618  4.42225  2.77519  2.73123  3.46354  2.40513  3.72494  3.29354  2.67741  2.69355  4.24690  2.90347  2.73739  3.18146  2.89801  2.37887  2.77519  2.98518  4.58477  3.61503
          0.01608  4.53413  5.25647  0.61958  0.77255  0.48576  0.95510
    194   0.89290  4.48085  4.02710  3.85084  4.90851  1.36507  4.86752  4.32540  3.96380  4.04369  4.85857  3.82153  4.06502  4.18978  4.20115  2.75146  3.09510  3.65720  6.23523  5.09676    221 a x - -
          2.68618  4.42225  2.77519  2.73123  3.46354  2.40513  3.72494  3.29354  2.67741  2.69355  4.24690  2.90347  2.73739  3.18146  2.89801  2.37887  2.77519  2.98518  4.58477  3.61503
          0.01608  4.53413  5.25647  0.61958  0.77255  0.48576  0.95510
    195   3.11518  4.94182  3.85456  3.17452  4.11134  3.91593  3.94308  3.44736  2.07457  1.22672  3.98084  3.54718  4.27394  3.15370  1.96191  3.24654  3.30738  3.24176  5.37895  4.18721    222 l x - -
          2.68618  4.42225  2.77519  2.73123  3.46354  2.40513  3.72494  3.29354  2.67741  2.69355  4.24690  2.90347  2.73739  3.18146  2.89801  2.37887  2.77519  2.98518  4.58477  3.61503
          0.01608  4.53413  5.25647  0.61958  0.77255  0.48576  0.95510
    196   1.02437  4.44108  3.90008  3.45297  4.10629  3.42237  4.38177  2.58199  3.40741  3.15256  4.05596  3.65636  4.07161  3.70354  3.71585  1.97530  3.01466  2.99227  5.54650  4.32898    223 a x - -
          2.68618  4.42225  2.77519  2.73123  3.46354  2.40513  3.72494  3.29354  2.67741  2.69355  4.24690  2.90347  2.73739  3.18146  2.89801  2.37887  2.77519  2.98518  4.58477  3.61503
          0.01608  4.53413  5.25647  0.61958  0.77255  0.48576  0.95510
    197   3.75482  5.62628  3.97020  3.52170  5.17734  4.10683  4.34037  4.66994  0.39521  4.10625  5.07552  3.89713  4.59552  3.52515  2.81682  3.78000  3.97764  4.35648  5.98223  4.92398    224 K x - -
          2.68618  4.42225  2.77519  2.73123  3.46354  2.40513  3.72494  3.29354  2.67741  2.69355  4.24690  2.90347  2.73739  3.18146  2.89801  2.37887  2.77519  2.98518  4.58477  3.61503
          0.01608  4.53413  5.25647  0.61958  0.77255  0.48576  0.95510
    198   2.49239  4.63549  4.68867  4.18870  1.05845  4.26250  4.40675  2.67004  4.04786  1.81783  3.41249  4.30038  4.63373  4.20914  4.17790  3.61196  3.46406  2.62951  4.78854  3.33295    225 f x - -
          2.68618  4.42225  2.77519  2.73123  3.46354  2.40513  3.72494  3.29354  2.67741  2.69355  4.24690  2.90347  2.73739  3.18146  2.89801  2.37887  2.77519  2.98518  4.58477  3.61503
          0.01608  4.53413  5.25647  0.61958  0.77255  0.48576  0.95510
    199   2.15595  5.18871  2.22222  1.94658  4.50441  3.49450  3.70909  3.97204  2.46921  2.93900  4.24133  2.97221  3.90418  2.44933  2.96078  2.71409  2.67706  3.56372  5.63966  4.24148    226 e x - -
          2.68618  4.42225  2.77519  2.73123  3.46354  2.40513  3.72494  3.29354  2.67741  2.69355  4.24690  2.90347  2.73739  3.18146  2.89801  2.37887  2.77519  2.98518  4.58477  3.61503
          0.01608  4.53413  5.25647  0.61958  0.77255  0.48576  0.95510
    200   2.36236  4.57480  2.87163  2.82875  3.73671  3.62837  3.86905  3.11365  2.80105  2.59440  3.10215  3.28485  4.01579  3.12546  3.20277  1.87676  2.94140  2.86533  2.81308  3.87279    227 s x - -
          2.68618  4.42225  2.77519  2.73123  3.46354  2.40513  3.72494  3.29354  2.67741  2.69355  4.24690  2.90347  2.73739  3.18146  2.89801  2.37887  2.77519  2.98518  4.58477  3.61503
          0.01608  4.53413  5.25647  0.61958  0.77255  0.48576  0.95510
    201   2.39597  5.19681  2.55978  2.42271  4.52075  3.49356  3.70001  3.99252  2.31350  3.13673  4.24733  2.53826  3.89906  1.81668  2.93858  2.47302  2.96972  3.57692  5.64280  4.24294    228 q x - -
          2.68618  4.42225  2.77519  2.73123  3.46354  2.40513  3.72494  3.29354  2.67741  2.69355  4.24690  2.90347  2.73739  3.18146  2.89801  2.37887  2.77519  2.98518  4.58477  3.61503
          0.01608  4.53413  5.25647  0.61958  0.77255  0.48576  0.95510
    202   2.77698  5.21933  3.03386  2.47936  4.56256  3.53758  2.96821  4.02313  1.75793  3.50999  4.26923  2.56884  2.57440  2.80819  2.45966  2.49532  3.00259  3.61112  5.64146  4.26631    229 k x - -
          2.68618  4.42225  2.77519  2.73123  3.46354  2.40513  3.72494  3.29354  2.67741  2.69355  4.24690  2.90347  2.73739  3.18146  2.89801  2.37887  2.77519  2.98518  4.58477  3.61503
          0.01608  4.53413  5.25647  0.61958  0.77255  0.48576  0.95510
    203   2.75589  5.26052  2.68967  1.68038  4.60153  3.49364  3.70097  4.08476  2.31871  3.56110  4.30568  2.64442  3.90381  2.19348  2.51732  2.71452  2.78169  3.64967  5.69054  4.28070    230 e x - -
          2.68618  4.42225  2.77519  2.73123  3.46354  2.40513  3.72494  3.29354  2.67741  2.69355  4.24690  2.90347  2.73739  3.18146  2.89801  2.37887  2.77519  2.98518  4.58477  3.61503
          0.01608  4.53413  5.25647  0.61958  0.77255  0.48576  0.95510
    204   2.38113  5.21746  2.57406  2.04402  4.54628  3.48906  3.70208  4.02302  2.20479  3.51716  4.26784  2.73557  3.89872  2.80727  2.95062  2.33242  2.12952  3.60043  5.66195  4.25603    231 e x - -
          2.68618  4.42225  2.77519  2.73123  3.46354  2.40513  3.72494  3.29354  2.67741  2.69355  4.24690  2.90347  2.73739  3.18146  2.89801  2.37887  2.77519  2.98518  4.58477  3.61503
          0.01608  4.53413  5.25647  0.61958  0.77255  0.48576  0.95510
    205   4.50577  5.49700  5.37207  5.26002  0.96648  5.04117  3.76124  4.08208  5.05297  3.26388  4.62181  4.61175  5.30756  4.76602  4.89669  4.44933  4.70776  4.03885  3.84285  0.90906    232 y x - -
          2.68618  4.42225  2.77519  2.73123  3.46354  2.40513  3.72494  3.29354  2.67741  2.69355  4.24690  2.90347  2.73739  3.18146  2.89801  2.37887  2.77519  2.98518  4.58477  3.61503
          0.01608  4.53413  5.25647  0.61958  0.77255  0.48576  0.95510
    206   3.57601  0.22579  5.14651  5.06273  4.98854  4.01421  5.57892  4.31702  4.92805  4.16305  5.31841  4.90340  4.75875  5.24435  4.91708  3.84298  4.09671  3.99704  6.18793  5.25613    233 C x - -
          2.68618  4.42225  2.77519  2.73123  3.46354  2.40513  3.72494  3.29354  2.67741  2.69355  4.24690  2.90347  2.73739  3.18146  2.89801  2.37887  2.77519  2.98518  4.58477  3.61503
          0.01608  4.53413  5.25647  0.61958  0.77255  0.48576  0.95510
    207   2.34421  5.17046  2.98023  2.42624  4.49571  3.49353  3.28230  3.96592  2.28735  3.46642  4.21766  2.57365  3.09029  2.26899  2.63948  2.45781  2.47144  3.55069  5.61490  4.21903    234 q x - -
          2.68618  4.42225  2.77519  2.73123  3.46354  2.40513  3.72494  3.29354  2.67741  2.69355  4.24690  2.90347  2.73739  3.18146  2.89801  2.37887  2.77519  2.98518  4.58477  3.61503
          0.01608  4.53413  5.25647  0.61958  0.77255  0.48576  0.95510
    208   2.40319  4.19868  4.23104  3.64349  2.98215  3.84678  4.14884  1.58916  2.84309  1.97289  3.29555  3.83914  4.21266  3.73131  3.68225  3.13615  2.96704  2.40529  4.80953  3.01889    235 i x - -
          2.68618  4.42225  2.77519  2.73123  3.46354  2.40513  3.72494  3.29354  2.67741  2.69355  4.24690  2.90347  2.73739  3.18146  2.89801  2.37887  2.77519  2.98518  4.58477  3.61503
          0.01608  4.53413  5.25647  0.61958  0.77255  0.48576  0.95510
    209   2.97912  4.43752  4.37782  2.87773  2.51974  4.09653  4.37961  2.55411  3.69638  1.10673  3.25819  4.05271  4.42976  3.90823  3.88499  3.39358  3.20926  2.16894  4.99766  3.80473    236 l x - -
          2.68618  4.42225  2.77519  2.73123  3.46354  2.40513  3.72494  3.29354  2.67741  2.69355  4.24690  2.90347  2.73739  3.18146  2.89801  2.37887  2.77519  2.98518  4.58477  3.61503
          0.01608  4.53413  5.25647  0.61958  0.77255  0.48576  0.95510
    210   2.00730  4.70318  3.34830  2.80658  4.03050  3.55706  3.90877  3.34708  2.07954  3.05913  3.91685  3.26225  4.00621  3.11149  3.14486  2.82205  1.81131  2.53523  5.37127  4.08994    237 t x - -
          2.68618  4.42225  2.77519  2.73123  3.46354  2.40513  3.72494  3.29354  2.67741  2.69355  4.24690  2.90347  2.73739  3.18146  2.89801  2.37887  2.77519  2.98518  4.58477  3.61503
          0.01608  4.53413  5.25647  0.61958  0.77255  0.48576  0.95510
    211   2.74379  5.16298  3.01106  2.46290  4.48693  3.51674  3.32360  3.94570  2.14658  3.45523  4.21832  2.26307  3.91238  2.81095  2.54867  2.02418  2.35977  3.54430  5.60890  4.22895    238 s x - -
          2.68618  4.42225  2.77519  2.73123  3.46354  2.40513  3.72494  3.29354  2.67741  2.69355  4.24690  2.90347  2.73739  3.18146  2.89801  2.37887  2.77519  2.98518  4.58477  3.61503
          0.01608  4.53413  5.25647  0.61958  0.77255  0.48576  0.95510
    212   2.71835  5.18921  2.97262  2.32710  4.52023  3.49304  3.32548  3.99407  2.23290  3.48686  4.23464  2.47232  3.08721  2.46197  2.70318  2.39388  2.18986  3.57250  5.62879  4.22975    239 t x - -
          2.68618  4.42225  2.77519  2.73123  3.46354  2.40513  3.72494  3.29354  2.67741  2.69355  4.24690  2.90347  2.73739  3.18146  2.89801  2.37887  2.77519  2.98518  4.58477  3.61503
          0.01608  4.53413  5.25647  0.61958  0.77255  0.48576  0.95510
    213   2.22485  4.99955  2.65466  2.52089  4.34897  3.49189  3.75568  3.78996  2.53519  3.35242  4.13748  2.79930  2.38263  2.88473  3.01093  2.20426  2.52640  3.04978  5.55337  4.19214    240 s x - -
          2.68618  4.42225  2.77519  2.73123  3.46354  2.40513  3.72494  3.29354  2.67741  2.69355  4.24690  2.90347  2.73739  3.18146  2.89801  2.37887  2.77519  2.98518  4.58477  3.61503
          0.01608  4.53413  5.25647  0.61958  0.77255  0.48576  0.95510
    214   2.70644  4.68120  2.74233  2.72249  3.87491  3.17967  3.82733  2.78980  2.70682  2.70108  3.77930  3.20424  2.83821  3.04051  3.13468  2.10201  2.94161  2.28708  5.23615  3.95122    241 s x - -
          2.68618  4.42225  2.77519  2.73123  3.46354  2.40513  3.72494  3.29354  2.67741  2.69355  4.24690  2.90347  2.73739  3.18146  2.89801  2.37887  2.77519  2.98518  4.58477  3.61503
          0.21513  4.53413  1.69921  0.61958  0.77255  0.48576  0.95510
    215   2.70808  5.16252  2.59429  2.36203  4.48653  3.43277  3.66439  3.95753  2.20708  3.46119  4.22239  2.46764  3.85552  2.43251  2.91447  1.89305  2.68271  3.54465  5.61402  4.21273    242 s x - -
          2.68594  4.42252  2.77530  2.73128  3.46337  2.40540  3.72522  3.29326  2.67672  2.69367  4.24717  2.90374  2.73729  3.18123  2.89828  2.37888  2.77508  2.98525  4.58504  3.61530
          0.42595  1.07730  5.06093  1.27426  0.32800  0.65577  0.73198
    216   2.34781  5.06286  2.97224  1.93525  4.36573  3.46752  3.65782  3.81604  2.05937  3.02428  4.11991  2.95804  3.86184  2.77339  2.66161  2.43735  2.60807  3.43138  5.52224  4.14791    250 e x - -
          2.68618  4.42225  2.77519  2.73123  3.46354  2.40513  3.72494  3.29354  2.67741  2.69355  4.24690  2.90347  2.73739  3.18146  2.89801  2.37887  2.77519  2.98518  4.58477  3.61503
          0.01872  4.38356  5.10591  0.61958  0.77255  0.36885  1.17613
    217   2.35159  5.21566  2.60069  2.31485  4.55051  3.48777  3.68677  4.03007  1.83008  3.51632  4.26105  2.76650  3.88912  2.44369  2.92074  2.39157  2.55731  3.60121  5.65385  4.24732    251 k x - -
          2.68618  4.42225  2.77519  2.73123  3.46354  2.40513  3.72494  3.29354  2.67741  2.69355  4.24690  2.90347  2.73739  3.18146  2.89801  2.37887  2.77519  2.98518  4.58477  3.61503
          0.01608  4.53413  5.25647  0.61958  0.77255  0.48576  0.95510
    218   2.39498  5.19871  2.61979  2.15570  3.45744  3.48810  3.67873  4.01030  1.86575  3.49854  4.24291  2.74552  3.88366  2.38901  2.70951  2.68248  2.94687  3.58343  5.63722  4.23355    252 k x - -
          2.68618  4.42225  2.77519  2.73123  3.46354  2.40513  3.72494  3.29354  2.67741  2.69355  4.24690  2.90347  2.73739  3.18146  2.89801  2.37887  2.77519  2.98518  4.58477  3.61503
          0.01608  4.53413  5.25647  0.61958  0.77255  0.48576  0.95510
    219   3.48987  4.70375  5.50788  5.01307  3.87806  5.04328  5.65779  1.00060  4.93169  1.90241  3.63152  5.17813  5.25123  5.12576  5.06552  4.45432  3.74139  1.20667  5.96141  4.79293    253 i x - -
          2.68618  4.42225  2.77519  2.73123  3.46354  2.40513  3.72494  3.29354  2.67741  2.69355  4.24690  2.90347  2.73739  3.18146  2.89801  2.37887  2.77519  2.98518  4.58477  3.61503
          0.01608  4.53413  5.25647  0.61958  0.77255  0.48576  0.95510
    220   2.71351  4.63815  3.33261  2.50078  3.81411  3.61650  3.84183  2.90320  2.73130  2.37860  3.73037  3.24097  4.00155  3.07196  2.13729  2.57095  2.36984  2.49938  5.19106  3.91767    254 r x - -
          2.68618  4.42225  2.77519  2.73123  3.46354  2.40513  3.72494  3.29354  2.67741  2.69355  4.24690  2.90347  2.73739  3.18146  2.89801  2.37887  2.77519  2.98518  4.58477  3.61503
          0.01608  4.53413  5.25647  0.61958  0.77255  0.48576  0.95510
    221   2.49059  5.18115  2.57343  1.99291  4.50752  3.49071  3.68306  3.23110  2.31068  3.47791  4.22745  2.96542  3.88658  2.05664  2.76300  2.68650  2.65431  3.56180  5.62442  4.22508    255 e x - -
          2.68618  4.42225  2.77519  2.73123  3.46354  2.40513  3.72494  3.29354  2.67741  2.69355  4.24690  2.90347  2.73739  3.18146  2.89801  2.37887  2.77519  2.98518  4.58477  3.61503
          0.01608  4.53413  5.25647  0.61958  0.77255  0.48576  0.95510
    222   2.00771  4.99774  2.72250  2.39781  3.68519  3.52129  3.72457  3.69196  2.50608  2.46679  4.06224  2.63229  3.91548  2.43011  2.97982  2.57529  2.94540  3.34336  5.48370  4.12829    256 a x - -
          2.68618  4.42225  2.77519  2.73123  3.46354  2.40513  3.72494  3.29354  2.67741  2.69355  4.24690  2.90347  2.73739  3.18146  2.89801  2.37887  2.77519  2.98518  4.58477  3.61503
          0.01608  4.53413  5.25647  0.61958  0.77255  0.48576  0.95510
    223   3.78560  5.01332  5.60897  5.07426  3.38762  5.17241  5.52614  1.55712  4.91483  0.69572  3.14948  5.29518  5.25874  4.91639  4.94132  4.58338  4.00744  2.40203  5.60143  4.57449    257 l x - -
          2.68618  4.42225  2.77519  2.73123  3.46354  2.40513  3.72494  3.29354  2.67741  2.69355  4.24690  2.90347  2.73739  3.18146  2.89801  2.37887  2.77519  2.98518  4.58477  3.61503
          0.01608  4.53413  5.25647  0.61958  0.77255  0.48576  0.95510
    224   2.76886  4.63820  3.56729  3.07001  4.02269  3.60687  4.08362  3.19304  2.43678  3.01969  3.93516  3.45718  4.10849  3.33063  3.22618  2.93779  1.18323  2.39082  5.41423  4.16738    258 t x - -
          2.68618  4.42225  2.77519  2.73123  3.46354  2.40513  3.72494  3.29354  2.67741  2.69355  4.24690  2.90347  2.73739  3.18146  2.89801  2.37887  2.77519  2.98518  4.58477  3.61503
          0.01608  4.53413  5.25647  0.61958  0.77255  0.48576  0.95510
    225   3.06159  5.40626  0.92244  2.48864  4.75988  3.50667  4.04070  4.17369  3.01058  3.81380  4.67125  2.71315  4.10069  3.21382  3.55338  3.02216  3.36317  2.68675  6.01829  4.57387    259 d x - -
          2.68618  4.42225  2.77519  2.73123  3.46354  2.40513  3.72494  3.29354  2.67741  2.69355  4.24690  2.90347  2.73739  3.18146  2.89801  2.37887  2.77519  2.98518  4.58477  3.61503
          0.01608  4.53413  5.25647  0.61958  0.77255  0.48576  0.95510
    226   2.84218  5.30388  2.83893  2.11646  4.62290  3.51666  1.80397  4.09641  2.52144  3.59330  4.36353  2.49324  2.98496  2.46472  2.99633  2.80000  3.07898  3.68486  5.73894  4.33679    260 h x - -
          2.68618  4.42225  2.77519  2.73123  3.46354  2.40513  3.72494  3.29354  2.67741  2.69355  4.24690  2.90347  2.73739  3.18146  2.89801  2.37887  2.77519  2.98518  4.58477  3.61503
          0.01608  4.53413  5.25647  0.61958  0.77255  0.48576  0.95510
    227   2.12017  5.26413  3.26844  2.76286  4.69690  3.69512  3.84630  4.09020  1.08429  3.58985  4.41574  3.23994  4.12054  2.66514  2.63285  3.02005  3.24848  3.72671  5.70765  4.43476    261 k x - -
          2.68618  4.42225  2.77519  2.73123  3.46354  2.40513  3.72494  3.29354  2.67741  2.69355  4.24690  2.90347  2.73739  3.18146  2.89801  2.37887  2.77519  2.98518  4.58477  3.61503
          0.01608  4.53413  5.25647  0.61958  0.77255  0.48576  0.95510
    228   3.04870  5.06193  3.38343  3.02249  4.26557  3.70755  4.11791  3.68406  2.76084  3.25421  4.29839  3.45511  4.23477  0.86268  3.05589  3.13054  3.35216  2.86159  5.63365  4.29894    262 q x - -
          2.68618  4.42225  2.77519  2.73123  3.46354  2.40513  3.72494  3.29354  2.67741  2.69355  4.24690  2.90347  2.73739  3.18146  2.89801  2.37887  2.77519  2.98518  4.58477  3.61503
          0.01608  4.53413  5.25647  0.61958  0.77255  0.48576  0.95510
    229   2.85420  5.16796  2.92347  1.45775  4.45097  3.55174  3.81098  3.84954  2.57081  3.43103  4.25083  3.05729  3.99491  2.11682  3.01883  2.84555  3.09380  2.43140  5.64855  4.28364    263 e x - -
          2.68618  4.42225  2.77519  2.73123  3.46354  2.40513  3.72494  3.29354  2.67741  2.69355  4.24690  2.90347  2.73739  3.18146  2.89801  2.37887  2.77519  2.98518  4.58477  3.61503
          0.01608  4.53413  5.25647  0.61958  0.77255  0.48576  0.95510
    230   2.36675  4.84567  2.58723  2.33025  4.09147  3.55718  3.85874  3.45031  2.72976  3.12554  3.97253  3.14492  3.99633  3.04689  3.18400  2.53454  3.01787  1.60790  5.41848  4.10498    264 v x - -
          2.68618  4.42225  2.77519  2.73123  3.46354  2.40513  3.72494  3.29354  2.67741  2.69355  4.24690  2.90347  2.73739  3.18146  2.89801  2.37887  2.77519  2.98518  4.58477  3.61503
          0.01608  4.53413  5.25647  0.61958  0.77255  0.48576  0.95510
    231   2.15830  5.07279  3.05570  2.50107  4.36181  3.53179  3.07323  3.21930  2.13958  3.34927  4.13370  1.97589  3.92408  2.84027  2.69454  2.73717  2.96870  3.43423  5.53700  4.17765    265 n x - -
          2.68618  4.42225  2.77519  2.73123  3.46354  2.40513  3.72494  3.29354  2.67741  2.69355  4.24690  2.90347  2.73739  3.18146  2.89801  2.37887  2.77519  2.98518  4.58477  3.61503
          0.01608  4.53413  5.25647  0.61958  0.77255  0.48576  0.95510
    232   3.47013  4.69807  5.43413  4.94617  3.92302  4.99903  5.63471  1.65432  4.85616  2.13611  3.68551  5.12456  5.23394  5.09060  5.01770  4.41172  3.72770  0.68325  5.99147  4.79287    266 V x - -
          2.68618  4.42225  2.77519  2.73123  3.46354  2.40513  3.72494  3.29354  2.67741  2.69355  4.24690  2.90347  2.73739  3.18146  2.89801  2.37887  2.77519  2.98518  4.58477  3.61503
          0.01608  4.53413  5.25647  0.61958  0.77255  0.48576  0.95510
    233   3.14366  4.63889  4.35556  3.80207  2.83952  4.20007  4.40302  2.68169  2.70810  0.86542  3.30565  4.08555  4.52610  3.88802  3.75841  3.51395  3.37195  2.67459  5.04477  3.78209    267 l x - -
          2.68618  4.42225  2.77519  2.73123  3.46354  2.40513  3.72494  3.29354  2.67741  2.69355  4.24690  2.90347  2.73739  3.18146  2.89801  2.37887  2.77519  2.98518  4.58477  3.61503
          0.01608  4.53413  5.25647  0.61958  0.77255  0.48576  0.95510
    234   2.39162  5.08751  3.02399  2.47259  4.38490  2.52379  3.70672  3.83275  2.20997  3.37221  4.14761  3.00774  3.90740  2.51709  2.70266  1.97878  2.95357  3.45371  5.55388  3.58929    268 s x - -
          2.68618  4.42225  2.77519  2.73123  3.46354  2.40513  3.72494  3.29354  2.67741  2.69355  4.24690  2.90347  2.73739  3.18146  2.89801  2.37887  2.77519  2.98518  4.58477  3.61503
          0.01608  4.53413  5.25647  0.61958  0.77255  0.48576  0.95510
    235   3.02508  5.07294  3.64737  3.12199  4.73838  3.68286  4.04353  4.18305  2.45739  3.70054  4.55842  3.48801  4.20710  3.20669  0.94163  1.97018  3.33217  3.78102  5.77273  4.55419    269 r x - -
          2.68618  4.42225  2.77519  2.73123  3.46354  2.40513  3.72494  3.29354  2.67741  2.69355  4.24690  2.90347  2.73739  3.18146  2.89801  2.37887  2.77519  2.98518  4.58477  3.61503
          0.01608  4.53413  5.25647  0.61958  0.77255  0.48576  0.95510
    236   3.44059  4.70019  5.36872  4.92157  4.00002  4.89221  5.65840  1.69862  4.82066  2.45804  3.77255  5.07963  5.20334  5.09934  4.99855  4.33091  3.72039  0.60556  6.06586  4.83169    270 V x - -
          2.68618  4.42225  2.77519  2.73123  3.46354  2.40513  3.72494  3.29354  2.67741  2.69355  4.24690  2.90347  2.73739  3.18146  2.89801  2.37887  2.77519  2.98518  4.58477  3.61503
          0.01608  4.53413  5.25647  0.61958  0.77255  0.48576  0.95510
    237   2.73890  5.14231  3.01476  2.32303  4.45394  2.88460  3.13862  3.90895  2.42671  2.91510  4.19528  3.00216  3.91138  1.81004  2.55523  2.48526  2.96812  3.51576  5.59042  4.21323    271 q x - -
          2.68618  4.42225  2.77519  2.73123  3.46354  2.40513  3.72494  3.29354  2.67741  2.69355  4.24690  2.90347  2.73739  3.18146  2.89801  2.37887  2.77519  2.98518  4.58477  3.61503
          0.01608  4.53413  5.25647  0.61958  0.77255  0.48576  0.95510
    238   2.40046  5.27310  2.49292  2.09001  4.60674  3.48731  3.25821  4.09194  2.47648  3.57346  4.32092  2.58732  3.90848  1.90390  2.97612  2.41873  3.00244  3.65841  5.70911  4.29275    272 q x - -
          2.68618  4.42225  2.77519  2.73123  3.46354  2.40513  3.72494  3.29354  2.67741  2.69355  4.24690  2.90347  2.73739  3.18146  2.89801  2.37887  2.77519  2.98518  4.58477  3.61503
          0.01608  4.53413  5.25647  0.61958  0.77255  0.48576  0.95510
    239   3.40263  5.56549  3.57969  3.03280  5.05484  3.93568  3.90534  4.41965  0.75113  3.80767  4.68446  3.45017  4.33052  2.34710  2.37742  3.36981  3.56718  4.08527  5.80726  4.63829    273 k x - -
          2.68618  4.42225  2.77519  2.73123  3.46354  2.40513  3.72494  3.29354  2.67741  2.69355  4.24690  2.90347  2.73739  3.18146  2.89801  2.37887  2.77519  2.98518  4.58477  3.61503
          0.01608  4.53413  5.25647  0.61958  0.77255  0.48576  0.95510
    240   1.44238  4.33838  3.88523  3.33990  2.81408  3.62855  4.13889  2.89392  3.27258  2.66838  3.57912  3.62466  4.10776  3.54593  3.56302  2.65795  2.25625  2.31112  5.07301  3.86036    274 a x - -
          2.68618  4.42225  2.77519  2.73123  3.46354  2.40513  3.72494  3.29354  2.67741  2.69355  4.24690  2.90347  2.73739  3.18146  2.89801  2.37887  2.77519  2.98518  4.58477  3.61503
          0.01608  4.53413  5.25647  0.61958  0.77255  0.48576  0.95510
    241   2.40076  5.26501  2.31676  2.20828  4.59730  3.49194  3.71998  4.07831  1.64978  3.56477  4.31608  2.71286  3.91371  2.82626  2.97272  2.73088  2.58508  3.65008  5.70385  4.29210    275 k x - -
          2.68618  4.42225  2.77519  2.73123  3.46354  2.40513  3.72494  3.29354  2.67741  2.69355  4.24690  2.90347  2.73739  3.18146  2.89801  2.37887  2.77519  2.98518  4.58477  3.61503
          0.01608  4.53413  5.25647  0.61958  0.77255  0.48576  0.95510
    242   1.75831  4.92576  2.60077  2.55594  4.18486  3.53367  3.76261  3.59917  2.28210  2.45635  4.01625  3.07488  3.93834  2.91297  3.02557  2.56334  2.75736  3.27101  5.44532  4.10857    276 a x - -
          2.68618  4.42225  2.77519  2.73123  3.46354  2.40513  3.72494  3.29354  2.67741  2.69355  4.24690  2.90347  2.73739  3.18146  2.89801  2.37887  2.77519  2.98518  4.58477  3.61503
          0.01608  4.53413  5.25647  0.61958  0.77255  0.48576  0.95510
    243   2.89217  4.28073  4.59643  4.02762  2.10385  4.00733  4.08481  2.71303  3.85287  2.06934  2.61730  4.05140  4.36306  3.98770  3.91803  2.96374  3.12255  2.53965  2.03383  2.46473    277 w x - -
          2.68618  4.42225  2.77519  2.73123  3.46354  2.40513  3.72494  3.29354  2.67741  2.69355  4.24690  2.90347  2.73739  3.18146  2.89801  2.37887  2.77519  2.98518  4.58477  3.61503
          0.01608  4.53413  5.25647  0.61958  0.77255  0.48576  0.95510
    244   2.53928  4.48179  3.90059  3.61856  4.72371  3.25987  4.65040  4.12779  3.63904  3.83842  4.66335  3.70166  4.03208  3.93126  3.92598  0.90503  1.57402  3.54099  6.06642  4.86494    278 s x - -
          2.68618  4.42225  2.77519  2.73123  3.46354  2.40513  3.72494  3.29354  2.67741  2.69355  4.24690  2.90347  2.73739  3.18146  2.89801  2.37887  2.77519  2.98518  4.58477  3.61503
          0.01608  4.53413  5.25647  0.61958  0.77255  0.48576  0.95510
    245   2.42447  5.16746  3.02444  2.47565  4.49463  3.52568  3.27196  3.95048  1.64020  3.45937  4.22496  3.01078  3.92133  2.28540  2.86166  2.38651  2.68010  3.55112  5.61137  4.23649    279 k x - -
          2.68618  4.42225  2.77519  2.73123  3.46354  2.40513  3.72494  3.29354  2.67741  2.69355  4.24690  2.90347  2.73739  3.18146  2.89801  2.37887  2.77519  2.98518  4.58477  3.61503
          0.01608  4.53413  5.25647  0.61958  0.77255  0.48576  0.95510
    246   2.33546  4.28393  3.97579  3.40467  3.42594  3.77469  4.10994  2.47921  3.31828  1.72326  3.41406  3.69201  4.16743  3.57728  3.57439  2.33748  2.26852  2.24089  4.92804  3.72397    280 l x - -
          2.68618  4.42225  2.77519  2.73123  3.46354  2.40513  3.72494  3.29354  2.67741  2.69355  4.24690  2.90347  2.73739  3.18146  2.89801  2.37887  2.77519  2.98518  4.58477  3.61503
          0.01608  4.53413  5.25647  0.61958  0.77255  0.48576  0.95510
    247   2.35250  4.34968  3.82023  3.26067  1.71855  3.76070  4.00899  2.82399  3.18458  2.54248  3.46101  3.59252  4.14243  2.86745  3.47376  3.03020  2.53444  2.61698  4.85667  2.80634    281 f x - -
          2.68618  4.42225  2.77519  2.73123  3.46354  2.40513  3.72494  3.29354  2.67741  2.69355  4.24690  2.90347  2.73739  3.18146  2.89801  2.37887  2.77519  2.98518  4.58477  3.61503
          0.01608  4.53413  5.25647  0.61958  0.77255  0.48576  0.95510
    248   2.33986  5.07582  2.81943  2.46099  3.66232  3.50523  3.69922  3.81518  2.45972  3.04715  4.13144  2.59200  3.13759  2.51916  2.39173  2.34496  2.93907  3.43673  5.54275  3.65688    282 a x - -
          2.68618  4.42225  2.77519  2.73123  3.46354  2.40513  3.72494  3.29354  2.67741  2.69355  4.24690  2.90347  2.73739  3.18146  2.89801  2.37887  2.77519  2.98518  4.58477  3.61503
          0.01608  4.53413  5.25647  0.61958  0.77255  0.48576  0.95510
    249   2.72521  5.18063  2.60986  2.42318  4.50260  2.50878  3.69304  3.97317  2.30980  3.47632  3.21281  2.40293  3.89315  2.24258  2.93155  2.39499  2.95767  3.55935  5.62790  4.22962    283 q x - -
          2.68618  4.42225  2.77519  2.73123  3.46354  2.40513  3.72494  3.29354  2.67741  2.69355  4.24690  2.90347  2.73739  3.18146  2.89801  2.37887  2.77519  2.98518  4.58477  3.61503
          0.01608  4.53413  5.25647  0.61958  0.77255  0.48576  0.95510
    250   2.90782  5.24206  1.15254  2.52251  4.82454  2.69003  4.00718  4.30798  2.92004  3.84071  4.63976  3.05924  4.03278  3.15874  3.44687  2.31501  2.52971  3.84291  6.01295  4.59501    284 d x - -
          2.68618  4.42225  2.77519  2.73123  3.46354  2.40513  3.72494  3.29354  2.67741  2.69355  4.24690  2.90347  2.73739  3.18146  2.89801  2.37887  2.77519  2.98518  4.58477  3.61503
          0.01608  4.53413  5.25647  0.61958  0.77255  0.48576  0.95510
    251   2.06854  5.02817  2.63246  2.35129  4.30056  3.51617  3.71859  3.30993  2.49302  2.84592  4.09066  3.02058  2.51401  2.46524  2.96918  2.71959  2.94730  3.37870  5.50842  4.14617    285 a x - -
          2.68625  4.42232  2.77527  2.73104  3.46361  2.40520  3.72502  3.29361  2.67748  2.69332  4.24697  2.90354  2.73715  3.18154  2.89808  2.37894  2.77499  2.98526  4.58484  3.61510
          0.26959  1.84859  2.54019  0.67237  0.71436  0.48576  0.95510
    252   2.15389  5.09271  2.31772  2.42991  4.39963  3.12964  3.68915  3.85395  2.05060  2.87269  4.15766  2.96967  2.95657  2.80550  2.93411  2.68931  2.93847  3.46512  5.56334  4.18118    288 k x - -
          2.68618  4.42225  2.77519  2.73123  3.46354  2.40513  3.72494  3.29354  2.67741  2.69355  4.24690  2.90347  2.73739  3.18146  2.89801  2.37887  2.77519  2.98518  4.58477  3.61503
          0.01737  4.45764  5.17998  0.61958  0.77255  0.60826  0.78592
    253   2.28591  4.77987  4.00831  3.69620  2.89485  3.88605  4.05221  3.40198  3.61219  3.02362  4.10464  3.87760  4.43046  3.91240  3.83782  3.31739  3.46253  3.19202  4.52289  0.83329    289 y x - -
          2.68618  4.42225  2.77519  2.73123  3.46354  2.40513  3.72494  3.29354  2.67741  2.69355  4.24690  2.90347  2.73739  3.18146  2.89801  2.37887  2.77519  2.98518  4.58477  3.61503
          0.01737  4.45764  5.17998  0.61958  0.77255  0.60826  0.78592
    254   3.05137  5.06245  3.19404  3.01319  4.62292  3.58156  4.27310  4.18947  3.03293  3.73985  4.67167  3.44821  0.78370  2.62060  3.34944  3.12876  3.42214  3.80188  5.86177  4.58248    290 p x - -
          2.68618  4.42225  2.77519  2.73123  3.46354  2.40513  3.72494  3.29354  2.67741  2.69355  4.24690  2.90347  2.73739  3.18146  2.89801  2.37887  2.77519  2.98518  4.58477  3.61503
          0.01737  4.45764  5.17998  0.61958  0.77255  0.60826  0.78592
    255   2.42197  5.20377  2.23442  2.11913  4.54117  3.46224  3.66314  4.02345  2.29233  3.50538  4.24811  2.93114  3.38032  2.37333  2.62197  2.34555  2.93813  3.59061  5.63962  4.23020    291 e x - -
          2.68574  4.42241  2.77536  2.73140  3.46370  2.40529  3.72511  3.29370  2.67757  2.69371  4.24706  2.90325  2.73724  3.18163  2.89817  2.37859  2.77503  2.98494  4.58493  3.61519
          0.10896  2.32678  5.17998  1.67978  0.20630  0.60826  0.78592
    256   2.69090  4.77595  3.15884  2.61682  4.00452  2.38179  2.47466  3.40641  2.60162  2.78076  3.87929  2.56800  3.93751  2.95172  3.04266  2.76053  2.68690  2.61865  5.31796  4.00833    300 g x - -
          2.68618  4.42225  2.77519  2.73123  3.46354  2.40513  3.72494  3.29354  2.67741  2.69355  4.24690  2.90347  2.73739  3.18146  2.89801  2.37887  2.77519  2.98518  4.58477  3.61503
          0.01737  4.45764  5.17998  0.61958  0.77255  0.60826  0.78592
    257   1.91670  4.37522  4.06758  3.60805  3.98712  3.48228  4.45639  2.89051  3.53809  2.95212  3.91754  3.76252  4.11957  3.82102  3.81276  2.88282  1.32160  1.86734  5.49453  4.29244    301 t x - -
          2.68618  4.42225  2.77519  2.73123  3.46354  2.40513  3.72494  3.29354  2.67741  2.69355  4.24690  2.90347  2.73739  3.18146  2.89801  2.37887  2.77519  2.98518  4.58477  3.61503
          0.01737  4.45764  5.17998  0.61958  0.77255  0.41614  1.07760
    258   2.48358  5.16759  2.99001  1.89276  4.49171  3.50778  3.69950  3.95411  2.42858  3.46212  4.22227  2.98977  3.07111  2.61290  2.15069  2.71316  2.39728  3.54864  5.61567  4.22956    302 e x - -
          2.68618  4.42225  2.77519  2.73123  3.46354  2.40513  3.72494  3.29354  2.67741  2.69355  4.24690  2.90347  2.73739  3.18146  2.89801  2.37887  2.77519  2.98518  4.58477  3.61503
          0.01608  4.53413  5.25647  0.61958  0.77255  0.48576  0.95510
    259   2.59588  5.27688  1.67028  1.95518  4.59223  3.49488  3.75968  4.06623  2.55099  3.57232  4.33880  2.96862  3.93850  2.63401  3.05503  2.49049  3.05141  2.91859  5.72955  4.31760    303 d x - -
          2.68618  4.42225  2.77519  2.73123  3.46354  2.40513  3.72494  3.29354  2.67741  2.69355  4.24690  2.90347  2.73739  3.18146  2.89801  2.37887  2.77519  2.98518  4.58477  3.61503
          0.01608  4.53413  5.25647  0.61958  0.77255  0.48576  0.95510
    260   2.72128  5.20421  2.29777  2.28645  4.53679  3.13704  3.68364  3.24195  2.42572  3.50374  4.24923  2.61511  3.88679  2.19106  2.38553  2.52321  2.95312  3.58834  5.64345  4.23889    304 q x - -
          2.68618  4.42225  2.77519  2.73123  3.46354  2.40513  3.72494  3.29354  2.67741  2.69355  4.24690  2.90347  2.73739  3.18146  2.89801  2.37887  2.77519  2.98518  4.58477  3.61503
          0.01608  4.53413  5.25647  0.61958  0.77255  0.48576  0.95510
    261   2.51020  4.31651  4.36056  3.78204  3.45383  4.01896  4.35315  2.05640  3.64390  2.05245  3.41271  4.00091  4.37674  3.89234  2.92674  3.31789  3.10827  1.27928  5.03425  3.84133    305 v x - -
          2.68618  4.42225  2.77519  2.73123  3.46354  2.40513  3.72494  3.29354  2.67741  2.69355  4.24690  2.90347  2.73739  3.18146  2.89801  2.37887  2.77519  2.98518  4.58477  3.61503
          0.01608  4.53413  5.25647  0.61958  0.77255  0.48576  0.95510
    262   3.30143  4.74309  4.58394  4.04431  2.49474  4.39000  4.53352  2.67945  3.87502  0.81500  3.21544  4.30111  4.67491  2.80560  4.05243  3.70822  3.52504  2.76451  5.00870  3.70750    306 l x - -
          2.68618  4.42225  2.77519  2.73123  3.46354  2.40513  3.72494  3.29354  2.67741  2.69355  4.24690  2.90347  2.73739  3.18146  2.89801  2.37887  2.77519  2.98518  4.58477  3.61503
          0.01608  4.53413  5.25647  0.61958  0.77255  0.48576  0.95510
    263   2.93745  5.18365  3.32779  2.71304  4.52218  3.69135  3.77162  3.91898  2.04898  3.43900  4.25325  3.19878  4.06531  2.42382  1.41034  2.93958  2.72593  2.82970  5.58354  4.30143    307 r x - -
          2.68618  4.42225  2.77519  2.73123  3.46354  2.40513  3.72494  3.29354  2.67741  2.69355  4.24690  2.90347  2.73739  3.18146  2.89801  2.37887  2.77519  2.98518  4.58477  3.61503
          0.01608  4.53413  5.25647  0.61958  0.77255  0.48576  0.95510
    264   3.01075  4.63700  4.23687  3.86422  3.58071  3.89336  4.56954  2.86949  3.69414  0.75472  3.60674  4.05729  4.43639  4.03445  3.89067  2.50244  3.35577  2.78921  5.30263  4.03562    308 l x - -
          2.68618  4.42225  2.77519  2.73123  3.46354  2.40513  3.72494  3.29354  2.67741  2.69355  4.24690  2.90347  2.73739  3.18146  2.89801  2.37887  2.77519  2.98518  4.58477  3.61503
          0.01608  4.53413  5.25647  0.61958  0.77255  0.48576  0.95510
    265   4.23749  5.45111  5.17016  5.04616  0.34636  4.67823  4.35796  3.74179  4.95392  2.97162  4.39001  4.84139  5.15007  4.94712  4.90796  4.44049  4.55275  3.77349  4.48659  2.80258    309 F x - -
          2.68618  4.42225  2.77519  2.73123  3.46354  2.40513  3.72494  3.29354  2.67741  2.69355  4.24690  2.90347  2.73739  3.18146  2.89801  2.37887  2.77519  2.98518  4.58477  3.61503
          0.01608  4.53413  5.25647  0.61958  0.77255  0.48576  0.95510
    266   2.80212  4.87048  3.21917  2.74552  2.96744  3.58867  3.87356  3.56588  2.71311  3.16985  4.04284  3.22414  4.03772  1.39322  3.12262  2.17331  3.06460  3.26499  5.30754  3.90877    310 q x - -
          2.68618  4.42225  2.77519  2.73123  3.46354  2.40513  3.72494  3.29354  2.67741  2.69355  4.24690  2.90347  2.73739  3.18146  2.89801  2.37887  2.77519  2.98518  4.58477  3.61503
          0.01608  4.53413  5.25647  0.61958  0.77255  0.48576  0.95510
    267   1.25608  5.33488  2.22160  2.09960  4.71556  2.83515  3.91966  4.18442  2.80763  3.72131  4.52482  3.00991  4.02419  3.06506  3.33375  2.90284  3.21756  3.77458  5.90583  4.48614    311 a x - -
          2.68618  4.42225  2.77519  2.73123  3.46354  2.40513  3.72494  3.29354  2.67741  2.69355  4.24690  2.90347  2.73739  3.18146  2.89801  2.37887  2.77519  2.98518  4.58477  3.61503
          0.01608  4.53413  5.25647  0.61958  0.77255  0.48576  0.95510
    268   3.37380  5.10782  3.93637  3.41902  2.82414  4.12719  2.65541  3.73088  2.97467  3.22031  4.24198  3.72705  4.49592  3.51955  2.46862  3.44904  3.58564  3.51693  4.42259  0.96341    312 y x - -
          2.68618  4.42225  2.77519  2.73123  3.46354  2.40513  3.72494  3.29354  2.67741  2.69355  4.24690  2.90347  2.73739  3.18146  2.89801  2.37887  2.77519  2.98518  4.58477  3.61503
          0.01608  4.53413  5.25647  0.61958  0.77255  0.48576  0.95510
    269   3.63687  4.86605  5.55420  5.01681  3.51203  5.07912  5.51276  1.24176  4.89550  0.98673  3.26726  5.20683  5.21424  4.93970  4.94900  4.47383  3.86804  1.98505  5.67187  4.62287    313 l x - -
          2.68618  4.42225  2.77519  2.73123  3.46354  2.40513  3.72494  3.29354  2.67741  2.69355  4.24690  2.90347  2.73739  3.18146  2.89801  2.37887  2.77519  2.98518  4.58477  3.61503
          0.01608  4.53413  5.25647  0.61958  0.77255  0.48576  0.95510
    270   3.52468  4.74413  5.49958  5.00252  3.81221  5.05485  5.64562  0.77190  4.90855  1.90091  3.56723  5.18320  5.25425  5.08949  5.03967  4.46725  3.77545  1.59539  5.92522  4.77330    314 i x - -
          2.68618  4.42225  2.77519  2.73123  3.46354  2.40513  3.72494  3.29354  2.67741  2.69355  4.24690  2.90347  2.73739  3.18146  2.89801  2.37887  2.77519  2.98518  4.58477  3.61503
          0.01608  4.53413  5.25647  0.61958  0.77255  0.48576  0.95510
    271   2.24847  5.03166  2.28597  2.70645  4.74760  3.43274  4.15676  4.18375  3.10609  3.79598  4.62863  3.19675  1.08755  3.34117  3.59297  2.91151  3.23766  3.73014  6.00389  4.64270    315 p x - -
          2.68618  4.42225  2.77519  2.73123  3.46354  2.40513  3.72494  3.29354  2.67741  2.69355  4.24690  2.90347  2.73739  3.18146  2.89801  2.37887  2.77519  2.98518  4.58477  3.61503
          0.01608  4.53413  5.25647  0.61958  0.77255  0.48576  0.95510
    272   3.49321  4.70751  5.50785  5.01236  3.86947  5.04432  5.65531  0.96161  4.93002  1.89399  3.62295  5.17863  5.25091  5.12135  5.06275  4.45518  3.74445  1.26222  5.95566  4.78994    316 i x - -
          2.68618  4.42225  2.77519  2.73123  3.46354  2.40513  3.72494  3.29354  2.67741  2.69355  4.24690  2.90347  2.73739  3.18146  2.89801  2.37887  2.77519  2.98518  4.58477  3.61503
          0.01608  4.53413  5.25647  0.61958  0.77255  0.48576  0.95510
    273   2.94238  4.77344  4.21178  4.05705  4.75213  3.57680  4.99718  3.98118  4.01686  3.81430  4.85231  4.10588  4.34548  4.38099  4.20484  3.15483  0.41476  3.58659  6.11076  4.98153    317 T x - -
          2.68618  4.42225  2.77519  2.73123  3.46354  2.40513  3.72494  3.29354  2.67741  2.69355  4.24690  2.90347  2.73739  3.18146  2.89801  2.37887  2.77519  2.98518  4.58477  3.61503
          0.01608  4.53413  5.25647  0.61958  0.77255  0.48576  0.95510
    274   2.83907  4.71288  3.52916  3.02482  3.99191  3.66993  4.02452  3.24182  2.41454  2.49662  3.91338  3.43388  4.13230  3.26409  3.08591  2.99225  1.17519  2.99621  5.37367  4.12178    318 t x - -
          2.68618  4.42225  2.77519  2.73123  3.46354  2.40513  3.72494  3.29354  2.67741  2.69355  4.24690  2.90347  2.73739  3.18146  2.89801  2.37887  2.77519  2.98518  4.58477  3.61503
          0.01608  4.53413  5.25647  0.61958  0.77255  0.48576  0.95510
    275   1.97957  5.27824  2.19563  2.16947  4.61115  3.48836  3.14707  4.09622  2.36938  3.57786  4.32625  2.63439  3.91137  2.33724  2.98008  2.72831  3.00777  3.66314  5.71373  4.29719    319 a x - -
          2.68618  4.42225  2.77519  2.73123  3.46354  2.40513  3.72494  3.29354  2.67741  2.69355  4.24690  2.90347  2.73739  3.18146  2.89801  2.37887  2.77519  2.98518  4.58477  3.61503
          0.01608  4.53413  5.25647  0.61958  0.77255  0.48576  0.95510
    276   3.10105  4.43325  4.93372  4.36342  3.45961  4.36922  4.72798  1.20067  4.21042  1.95573  3.39627  4.46662  4.67969  4.37555  4.29894  3.70032  3.33808  1.56839  5.19365  2.84106    320 i x - -
          2.68618  4.42225  2.77519  2.73123  3.46354  2.40513  3.72494  3.29354  2.67741  2.69355  4.24690  2.90347  2.73739  3.18146  2.89801  2.37887  2.77519  2.98518  4.58477  3.61503
          0.01608  4.53413  5.25647  0.61958  0.77255  0.48576  0.95510
    277   3.73915  5.83159  3.01237  0.36293  5.29718  3.86552  4.57838  4.91018  3.56709  4.43117  5.43201  3.55736  4.51592  3.81496  4.01038  3.67984  4.06574  4.54130  6.32471  5.12830    321 E x - -
          2.68618  4.42225  2.77519  2.73123  3.46354  2.40513  3.72494  3.29354  2.67741  2.69355  4.24690  2.90347  2.73739  3.18146  2.89801  2.37887  2.77519  2.98518  4.58477  3.61503
          0.01608  4.53413  5.25647  0.61958  0.77255  0.48576  0.95510
    278   2.42376  4.37949  4.60211  4.03952  3.59174  4.19173  4.59913  1.95810  3.92504  2.14050  3.51607  4.22812  4.54796  4.15323  4.10137  3.51128  2.27760  1.21242  5.23166  4.03479    322 v x - -
          2.68618  4.42225  2.77519  2.73123  3.46354  2.40513  3.72494  3.29354  2.67741  2.69355  4.24690  2.90347  2.73739  3.18146  2.89801  2.37887  2.77519  2.98518  4.58477  3.61503
          0.01608  4.53413  5.25647  0.61958  0.77255  0.48576  0.95510
    279   2.28942  4.87132  3.13174  2.22635  4.09256  3.55740  3.77006  3.50206  2.57924  3.12298  3.94974  3.10376  3.95214  2.02120  3.02875  2.77477  2.95815  2.67089  5.38139  2.67513    323 q x - -
          2.68618  4.42225  2.77519  2.73123  3.46354  2.40513  3.72494  3.29354  2.67741  2.69355  4.24690  2.90347  2.73739  3.18146  2.89801  2.37887  2.77519  2.98518  4.58477  3.61503
          0.01608  4.53413  5.25647  0.61958  0.77255  0.48576  0.95510
    280   1.86986  4.42739  3.95784  3.51465  4.29003  3.33514  4.45261  3.59176  3.47099  3.36200  4.22314  3.66346  4.03025  3.75634  3.77996  2.24186  1.08316  2.70133  5.69167  4.48748    324 t x - -
          2.68618  4.42225  2.77519  2.73123  3.46354  2.40513  3.72494  3.29354  2.67741  2.69355  4.24690  2.90347  2.73739  3.18146  2.89801  2.37887  2.77519  2.98518  4.58477  3.61503
          0.01608  4.53413  5.25647  0.61958  0.77255  0.48576  0.95510
    281   3.50008  4.72654  5.48874  4.97106  3.71762  4.99568  5.52480  1.22161  4.87141  1.39411  3.48125  5.12991  5.19096  5.00582  4.96748  4.39153  3.74373  1.34705  5.79448  4.67189    325 i x - -
          2.68618  4.42225  2.77519  2.73123  3.46354  2.40513  3.72494  3.29354  2.67741  2.69355  4.24690  2.90347  2.73739  3.18146  2.89801  2.37887  2.77519  2.98518  4.58477  3.61503
          0.01608  4.53413  5.25647  0.61958  0.77255  0.48576  0.95510
    282   2.71889  4.26130  3.96405  3.03824  2.82781  3.78246  4.06707  2.05945  2.73568  1.61839  3.36506  3.67543  4.15434  3.54853  3.53227  2.77877  2.95071  2.50096  4.86540  3.66196    326 l x - -
          2.68618  4.42225  2.77519  2.73123  3.46354  2.40513  3.72494  3.29354  2.67741  2.69355  4.24690  2.90347  2.73739  3.18146  2.89801  2.37887  2.77519  2.98518  4.58477  3.61503
          0.01608  4.53413  5.25647  0.61958  0.77255  0.48576  0.95510
    283   1.83385  5.30179  2.03071  2.09576  4.65805  2.93686  3.81202  4.13732  2.63106  3.64390  4.41657  2.98008  3.96339  2.93479  3.14380  2.12571  3.10275  3.71445  5.80250  4.38395    327 a x - -
          2.68618  4.42225  2.77519  2.73123  3.46354  2.40513  3.72494  3.29354  2.67741  2.69355  4.24690  2.90347  2.73739  3.18146  2.89801  2.37887  2.77519  2.98518  4.58477  3.61503
          0.01608  4.53413  5.25647  0.61958  0.77255  0.48576  0.95510
    284   2.75690  4.81116  3.22915  2.68274  3.11388  3.60654  3.30963  3.41128  2.63752  2.35249  3.89251  2.68893  3.99643  1.71631  3.06188  2.83038  2.98723  3.12802  5.23280  3.87198    328 q x - -
          2.68618  4.42225  2.77519  2.73123  3.46354  2.40513  3.72494  3.29354  2.67741  2.69355  4.24690  2.90347  2.73739  3.18146  2.89801  2.37887  2.77519  2.98518  4.58477  3.61503
          0.01608  4.53413  5.25647  0.61958  0.77255  0.48576  0.95510
    285   1.78682  5.21116  2.51661  2.19570  4.53741  3.12350  3.70507  4.01177  2.45997  3.50971  4.26294  2.96592  3.90139  2.46760  2.65902  2.45878  2.97738  3.59291  5.65756  4.25408    329 a x - -
          2.68568  4.42235  2.77497  2.73133  3.46364  2.40523  3.72505  3.29364  2.67751  2.69335  4.24700  2.90357  2.73750  3.18156  2.89811  2.37897  2.77497  2.98529  4.58487  3.61513
          0.10052  2.40327  5.25647  1.29521  0.31999  0.48576  0.95510
    286   2.23207  5.20914  2.55068  2.41073  4.54335  3.48721  3.26193  4.02240  1.99394  3.50971  4.25432  2.74123  2.91725  2.59570  2.91795  2.33268  2.95447  3.59428  5.64804  4.24218    335 k x - -
          2.68618  4.42225  2.77519  2.73123  3.46354  2.40513  3.72494  3.29354  2.67741  2.69355  4.24690  2.90347  2.73739  3.18146  2.89801  2.37887  2.77519  2.98518  4.58477  3.61503
          0.01608  4.53413  5.25647  0.61958  0.77255  0.48576  0.95510
    287   2.39218  5.12903  2.99525  2.44051  4.43819  2.93134  2.65019  3.89871  2.30499  3.41838  4.17982  2.56421  3.89125  2.54267  2.72185  2.47231  2.72248  3.50034  5.58345  3.33053    336 k x - -
          2.68618  4.42225  2.77519  2.73123  3.46354  2.40513  3.72494  3.29354  2.67741  2.69355  4.24690  2.90347  2.73739  3.18146  2.89801  2.37887  2.77519  2.98518  4.58477  3.61503
          0.01608  4.53413  5.25647  0.61958  0.77255  0.48576  0.95510
    288   3.57601  0.22579  5.14651  5.06273  4.98854  4.01421  5.57892  4.31702  4.92805  4.16305  5.31841  4.90340  4.75875  5.24435  4.91708  3.84298  4.09671  3.99704  6.18793  5.25613    337 C x - -
          2.68618  4.42225  2.77519  2.73123  3.46354  2.40513  3.72494  3.29354  2.67741  2.69355  4.24690  2.90347  2.73739  3.18146  2.89801  2.37887  2.77519  2.98518  4.58477  3.61503
          0.21513  4.53413  1.69921  0.61958  0.77255  0.48576  0.95510
    289   2.32484  5.05899  2.91535  2.25721  4.37799  2.93567  3.67158  3.82818  1.89797  3.36307  4.14011  2.73109  3.86174  2.79175  2.89207  2.67716  2.29653  3.44221  5.54010  4.16519    338 k x - -
          2.68603  4.42277  2.77572  2.73136  3.46359  2.40525  3.72486  3.29367  2.67650  2.69355  4.24598  2.90363  2.73650  3.18149  2.89853  2.37923  2.77548  2.98520  4.58529  3.61440
          0.52588  0.89412        *  1.71613  0.19816  0.00000        *
//
