# Supplementary material for: Remote homology clustering identifies lowly conserved families of effector proteins in plant-pathogenic fungi
Source: Microb Genom. 2021 Sep 1;7(9):000637. doi: 10.1099/mgen.0.000637 (PMC8715435; doi:10.1099/mgen.0.000637)
Supplement: Supplementary material 16 [file mgen-7-0637-s0016.zip › hmms/markov-PC_03BSKP.hmm]

HMMER3/f [3.3 | Nov 2019]
NAME  markov-PC_03BSKP
LENG  177
ALPH  amino
RF    yes
MM    no
CONS  yes
CS    no
MAP   yes
DATE  Thu Jul 23 07:34:23 2020
NSEQ  81
EFFN  0.875061
CKSUM 1878349873
STATS LOCAL MSV      -10.5459  0.70694
STATS LOCAL VITERBI  -11.2055  0.70694
STATS LOCAL FORWARD   -4.6888  0.70694
HMM          A        C        D        E        F        G        H        I        K        L        M        N        P        Q        R        S        T        V        W        Y   
            m->m     m->i     m->d     i->m     i->i     d->m     d->d
  COMPO   2.38766  4.10668  2.95517  2.67865  3.39415  2.84359  3.48230  2.92710  2.73793  2.58210  3.54972  2.98114  3.41199  3.11236  2.94071  2.66589  2.78979  2.72901  4.26567  3.36651
          2.68631  4.42127  2.77555  2.73166  3.46263  2.40536  3.72468  3.29324  2.67800  2.69388  4.24510  2.90343  2.73709  3.18069  2.89798  2.37878  2.77526  2.98529  4.58552  3.61448
          0.21953  1.76054  3.68283  2.93399  0.05465  0.00000        *
      1   2.99955  4.48034  4.27627  3.72084  2.98357  4.08623  4.19566  2.32108  3.56136  1.73193  1.42614  4.00431  4.40438  3.81613  3.77399  3.39929  3.23640  2.36691  4.92148  3.67540     59 m x - -
          2.68618  4.42225  2.77519  2.73123  3.46354  2.40513  3.72494  3.29354  2.67741  2.69355  4.24690  2.90347  2.73739  3.18146  2.89801  2.37887  2.77519  2.98518  4.58477  3.61503
          0.02487  4.10242  4.82476  0.61958  0.77255  0.49787  0.93605
      2   2.70140  5.06335  3.03425  2.35868  4.40194  3.47453  3.32754  3.82906  1.78505  3.09520  4.05159  2.91088  3.82785  2.37515  2.24169  2.62866  2.93296  3.45376  5.46733  4.14195     60 k x - -
          2.68618  4.42225  2.77519  2.73123  3.46354  2.40513  3.72494  3.29354  2.67741  2.69355  4.24690  2.90347  2.73739  3.18146  2.89801  2.37887  2.77519  2.98518  4.58477  3.61503
          0.02477  4.10636  4.82871  0.61958  0.77255  0.49126  0.94638
      3   2.58234  4.11929  4.12010  3.53786  2.20717  3.76623  4.06894  2.21050  3.41490  1.79569  3.11331  3.74880  3.99627  3.63352  3.55106  2.89395  2.88725  2.17975  4.72406  3.52312     61 l x - -
          2.68621  4.42228  2.77522  2.73126  3.46350  2.40515  3.72494  3.29357  2.67743  2.69354  4.24692  2.90349  2.73734  3.18149  2.89803  2.37882  2.77514  2.98514  4.58479  3.61500
          0.22641  1.72173  3.73595  0.26934  1.44343  0.49495  0.94058
      4   2.55153  4.42077  3.28711  2.72735  3.36520  3.50255  3.60896  2.89926  2.69063  2.36542  3.52562  3.17507  3.53008  2.97945  3.06919  2.09071  2.55108  2.69686  4.99071  3.68608     63 s x - -
          2.68618  4.42225  2.77519  2.73123  3.46354  2.40513  3.72494  3.29354  2.67741  2.69355  4.24690  2.90347  2.73739  3.18146  2.89801  2.37887  2.77519  2.98518  4.58477  3.61503
          0.06096  4.09541  3.15850  0.61958  0.77255  0.49816  0.93560
      5   2.61152  4.15153  3.89473  3.31823  3.23067  3.69958  3.94217  2.03059  3.06606  1.72550  3.14928  3.57678  4.06857  3.47138  3.43513  2.85276  2.83104  2.20299  4.78112  3.57866     64 l x - -
          2.68618  4.42225  2.77519  2.73123  3.46354  2.40513  3.72494  3.29354  2.67741  2.69355  4.24690  2.90347  2.73739  3.18146  2.89801  2.37887  2.77519  2.98518  4.58477  3.61503
          0.11639  4.06875  2.37758  0.61958  0.77255  0.48577  0.95509
      6   2.46076  4.14619  4.01693  3.43990  3.06224  3.76449  4.06759  1.91595  3.33297  1.80185  3.16413  3.69940  4.12139  3.57412  3.46365  3.05082  2.79234  2.11570  4.78412  3.39048     65 l x - -
          2.68618  4.42225  2.77519  2.73123  3.46354  2.40513  3.72494  3.29354  2.67741  2.69355  4.24690  2.90347  2.73739  3.18146  2.89801  2.37887  2.77519  2.98518  4.58477  3.61503
          0.02718  4.01478  4.73713  0.61958  0.77255  0.42275  1.06491
      7   2.26163  4.23151  3.78436  3.22210  3.36355  3.67085  4.02268  2.33648  3.14666  1.97704  3.35576  3.54993  4.06916  3.42962  3.44006  2.88241  2.22002  2.11148  4.92335  3.71000     66 l x - -
          2.68618  4.42225  2.77519  2.73123  3.46354  2.40513  3.72494  3.29354  2.67741  2.69355  4.24690  2.90347  2.73739  3.18146  2.89801  2.37887  2.77519  2.98518  4.58477  3.61503
          0.10770  4.11937  2.45517  0.61958  0.77255  0.48576  0.95510
      8   2.31605  3.72965  3.83029  3.25555  3.18300  3.51933  3.93882  2.20462  3.16513  2.00609  3.23030  3.50925  3.76662  3.41996  3.41265  2.83348  2.61178  2.19728  4.73771  3.53463     67 l x - -
          2.68620  4.42228  2.77522  2.73126  3.46356  2.40515  3.72433  3.29353  2.67743  2.69347  4.24692  2.90349  2.73737  3.18149  2.89803  2.37889  2.77522  2.98521  4.58479  3.61506
          0.10412  2.40435  4.76055  0.72686  0.66054  0.43485  1.04230
      9   2.15889  4.14140  3.79748  3.22206  3.15159  3.45951  3.93305  2.46442  3.13642  1.94263  3.25338  3.52288  4.01540  3.39778  3.39715  2.81473  2.65898  2.13568  4.60277  3.52436     74 l x - -
          2.68618  4.42225  2.77519  2.73123  3.46354  2.40513  3.72494  3.29354  2.67741  2.69355  4.24690  2.90347  2.73739  3.18146  2.89801  2.37887  2.77519  2.98518  4.58477  3.61503
          0.02929  4.11937  4.37312  0.61958  0.77255  0.48576  0.95510
     10   1.85021  4.16986  3.80742  3.23264  3.15803  3.59820  3.95386  2.49341  3.14604  1.99985  3.16250  3.54025  4.03735  3.41033  3.41086  2.93667  2.79433  2.25931  4.28487  3.56825     75 a x - -
          2.68618  4.42225  2.77519  2.73123  3.46354  2.40513  3.72494  3.29354  2.67741  2.69355  4.24690  2.90347  2.73739  3.18146  2.89801  2.37887  2.77519  2.98518  4.58477  3.61503
          0.02456  4.11464  4.83698  0.61958  0.77255  0.48234  0.96060
     11   1.77883  4.23759  3.49639  2.93683  3.21292  3.49654  3.67566  2.77765  2.88270  2.42721  3.43486  3.32212  3.93671  3.18759  3.22815  2.70819  2.58027  2.43725  4.91583  3.68114     76 a x - -
          2.68618  4.42225  2.77519  2.73123  3.46354  2.40513  3.72494  3.29354  2.67741  2.69355  4.24690  2.90347  2.73739  3.18146  2.89801  2.37887  2.77519  2.98518  4.58477  3.61503
          0.02444  4.11937  4.84171  0.61958  0.77255  0.48576  0.95510
     12   2.46316  3.37098  3.55978  3.13192  3.18767  3.61493  3.53776  2.63826  3.05632  2.26146  3.27821  3.45926  3.99007  3.32705  3.33944  2.75652  2.70634  2.41508  4.37757  2.33120     77 l x - -
          2.68618  4.42225  2.77519  2.73123  3.46354  2.40513  3.72494  3.29354  2.67741  2.69355  4.24690  2.90347  2.73739  3.18146  2.89801  2.37887  2.77519  2.98518  4.58477  3.61503
          0.02444  4.11937  4.84171  0.61958  0.77255  0.48576  0.95510
     13   1.71651  4.01892  3.49404  2.93875  3.54270  3.38174  3.87165  2.81192  2.87581  2.42791  3.49912  3.31450  3.91830  3.19101  3.02219  2.67715  2.69553  2.43435  4.98224  3.74889     78 a x - -
          2.68618  4.42225  2.77519  2.73123  3.46354  2.40513  3.72494  3.29354  2.67741  2.69355  4.24690  2.90347  2.73739  3.18146  2.89801  2.37887  2.77519  2.98518  4.58477  3.61503
          0.02444  4.11937  4.84171  0.61958  0.77255  0.48576  0.95510
     14   2.48611  3.29196  3.36898  2.81102  3.44458  3.49493  3.79659  2.92040  2.77033  2.57027  3.50415  3.21282  3.58982  2.98226  3.14648  1.95266  2.68929  2.67637  4.97427  3.50381     79 s x - -
          2.68616  4.42227  2.77518  2.73123  3.46356  2.40514  3.72496  3.29354  2.67739  2.69356  4.24692  2.90347  2.73740  3.18144  2.89801  2.37887  2.77516  2.98520  4.58471  3.61505
          0.03359  3.68345  4.84171  1.07482  0.41758  0.48576  0.95510
     15   2.45426  3.99150  3.53791  2.96956  3.09017  3.06840  3.63586  2.63721  2.91511  2.37950  3.36184  3.29264  3.88913  3.20740  3.24690  2.43053  2.56637  2.23163  4.84425  3.61872    105 v x - -
          2.68618  4.42225  2.77519  2.73123  3.46354  2.40513  3.72494  3.29354  2.67741  2.69355  4.24690  2.90347  2.73739  3.18146  2.89801  2.37887  2.77519  2.98518  4.58477  3.61503
          0.02444  4.11937  4.84171  0.61958  0.77255  0.48576  0.95510
     16   1.78764  4.30025  3.51271  2.97243  3.59763  3.44334  3.91257  2.73121  2.90741  2.64643  3.54768  3.33339  3.91888  3.22705  3.06916  2.53444  2.65993  2.12303  5.03930  3.80668    106 a x - -
          2.68618  4.42225  2.77519  2.73123  3.46354  2.40513  3.72494  3.29354  2.67741  2.69355  4.24690  2.90347  2.73739  3.18146  2.89801  2.37887  2.77519  2.98518  4.58477  3.61503
          0.02444  4.11937  4.84171  0.61958  0.77255  0.48576  0.95510
     17   2.48897  4.44044  3.14058  2.63353  3.68869  3.41342  3.74232  3.20699  2.60615  2.82607  3.73113  3.07844  3.85081  2.69271  3.02462  1.75554  2.75349  2.73452  5.18038  3.89441    107 s x - -
          2.68618  4.42225  2.77519  2.73123  3.46354  2.40513  3.72494  3.29354  2.67741  2.69355  4.24690  2.90347  2.73739  3.18146  2.89801  2.37887  2.77519  2.98518  4.58477  3.61503
          0.02444  4.11937  4.84171  0.61958  0.77255  0.48576  0.95510
     18   1.31816  3.75068  3.56253  3.10258  4.08324  2.31565  4.10659  3.47540  3.05723  3.16321  4.00293  3.33166  3.77765  3.37089  3.14445  2.31386  2.75401  3.04738  5.44831  4.22425    108 a x - -
          2.68618  4.42225  2.77519  2.73123  3.46354  2.40513  3.72494  3.29354  2.67741  2.69355  4.24690  2.90347  2.73739  3.18146  2.89801  2.37887  2.77519  2.98518  4.58477  3.61503
          0.02444  4.11937  4.84171  0.61958  0.77255  0.48576  0.95510
     19   1.81267  4.65700  3.14234  2.57064  3.90843  3.45862  3.69382  3.29720  2.42898  2.93703  3.78224  3.06820  3.86557  2.82704  2.47870  2.64352  2.64790  2.96808  4.99860  3.92544    109 a x - -
          2.68618  4.42225  2.77519  2.73123  3.46354  2.40513  3.72494  3.29354  2.67741  2.69355  4.24690  2.90347  2.73739  3.18146  2.89801  2.37887  2.77519  2.98518  4.58477  3.61503
          0.02444  4.11937  4.84171  0.61958  0.77255  0.48576  0.95510
     20   2.80271  4.31788  4.52941  3.94906  3.18117  4.12289  4.44336  1.49593  3.81115  1.49746  2.91338  4.14406  4.42418  3.98872  3.95130  3.43550  3.15918  2.05079  4.47744  3.81392    110 i x - -
          2.68618  4.42225  2.77519  2.73123  3.46354  2.40513  3.72494  3.29354  2.67741  2.69355  4.24690  2.90347  2.73739  3.18146  2.89801  2.37887  2.77519  2.98518  4.58477  3.61503
          0.02444  4.11937  4.84171  0.61958  0.77255  0.48576  0.95510
     21   2.54010  4.74923  2.91707  2.49841  4.17861  3.33182  3.73838  3.59916  2.50700  3.20280  4.02145  2.41070  3.82489  2.79412  2.98630  2.07607  2.07811  3.23629  5.43529  4.10884    111 s x - -
          2.68618  4.42225  2.77519  2.73123  3.46354  2.40513  3.72494  3.29354  2.67741  2.69355  4.24690  2.90347  2.73739  3.18146  2.89801  2.37887  2.77519  2.98518  4.58477  3.61503
          0.02444  4.11937  4.84171  0.61958  0.77255  0.48576  0.95510
     22   3.52058  4.80908  4.63135  4.24044  1.83350  4.36182  3.57047  3.24946  4.06411  2.47788  3.83632  4.07943  4.66830  4.09404  4.12962  3.70156  3.73892  3.16084  1.28240  1.90643    112 w x - -
          2.68618  4.42225  2.77519  2.73123  3.46354  2.40513  3.72494  3.29354  2.67741  2.69355  4.24690  2.90347  2.73739  3.18146  2.89801  2.37887  2.77519  2.98518  4.58477  3.61503
          0.02444  4.11937  4.84171  0.61958  0.77255  0.48576  0.95510
     23   2.62198  4.77319  2.97719  2.42034  4.06270  3.41132  3.67677  3.47124  2.37355  3.08184  3.90678  2.94458  3.83886  2.73380  2.85865  1.92148  2.30976  3.03235  5.32787  4.00873    113 s x - -
          2.68618  4.42225  2.77519  2.73123  3.46354  2.40513  3.72494  3.29354  2.67741  2.69355  4.24690  2.90347  2.73739  3.18146  2.89801  2.37887  2.77519  2.98518  4.58477  3.61503
          0.02444  4.11937  4.84171  0.61958  0.77255  0.48576  0.95510
     24   3.02435  4.61692  4.66637  4.13036  3.21528  4.39843  4.77204  2.06148  3.94432  0.87789  2.99815  4.40113  4.67233  4.17413  4.11838  3.75499  3.46718  2.17770  5.23267  4.10732    114 l x - -
          2.68618  4.42225  2.77519  2.73123  3.46354  2.40513  3.72494  3.29354  2.67741  2.69355  4.24690  2.90347  2.73739  3.18146  2.89801  2.37887  2.77519  2.98518  4.58477  3.61503
          0.02444  4.11937  4.84171  0.61958  0.77255  0.48576  0.95510
     25   2.28848  4.96663  2.68855  2.12211  4.25382  3.39038  3.60381  3.48673  2.37424  3.24835  4.03004  2.84701  3.61209  2.22756  2.85373  2.58507  2.83766  3.15626  5.44029  4.06737    115 e x - -
          2.68618  4.42225  2.77517  2.73123  3.46354  2.40513  3.72495  3.29354  2.67741  2.69355  4.24690  2.90344  2.73740  3.18146  2.89801  2.37887  2.77520  2.98518  4.58477  3.61503
          0.04068  3.44302  4.84171  0.54894  0.86171  0.48576  0.95510
     26   3.03800  5.16869  3.48849  2.80755  4.58137  3.69603  3.65232  3.93116  1.12381  3.39714  3.98846  3.22138  4.05872  2.78665  1.92432  3.03922  3.21112  3.61610  5.47460  4.28372    117 k x - -
          2.68618  4.42225  2.77519  2.73123  3.46354  2.40513  3.72494  3.29354  2.67741  2.69355  4.24690  2.90347  2.73739  3.18146  2.89801  2.37887  2.77519  2.98518  4.58477  3.61503
          0.02444  4.11937  4.84171  0.61958  0.77255  0.48576  0.95510
     27   1.81045  4.64927  2.96951  2.52178  3.95760  3.24074  3.72003  3.35491  2.40144  2.99553  3.83259  2.93957  3.83687  2.90504  2.99816  2.42818  2.82773  2.73209  5.27142  3.96714    118 a x - -
          2.68618  4.42225  2.77519  2.73123  3.46354  2.40513  3.72494  3.29354  2.67741  2.69355  4.24690  2.90347  2.73739  3.18146  2.89801  2.37887  2.77519  2.98518  4.58477  3.61503
          0.02444  4.11937  4.84171  0.61958  0.77255  0.48576  0.95510
     28   1.91519  4.52824  3.02619  2.66104  4.04269  3.22312  3.81639  3.25589  2.67886  3.08919  3.91888  3.09555  3.00526  3.00831  3.10683  1.90033  2.72729  3.08218  5.35772  4.06557    119 s x - -
          2.68618  4.42225  2.77519  2.73123  3.46354  2.40513  3.72494  3.29354  2.67741  2.69355  4.24690  2.90347  2.73739  3.18146  2.89801  2.37887  2.77519  2.98518  4.58477  3.61503
          0.02444  4.11937  4.84171  0.61958  0.77255  0.48576  0.95510
     29   2.81655  5.21519  2.39929  2.21656  4.50581  3.34201  3.45236  3.97724  2.57593  3.51219  4.32879  1.51116  3.86505  2.75339  3.06886  2.61328  3.00970  3.59467  5.69208  4.28107    120 n x - -
          2.68618  4.42225  2.77519  2.73123  3.46354  2.40513  3.72494  3.29354  2.67741  2.69355  4.24690  2.90347  2.73739  3.18146  2.89801  2.37887  2.77519  2.98518  4.58477  3.61503
          0.02444  4.11937  4.84171  0.61958  0.77255  0.48576  0.95510
     30   3.11363  4.82203  3.74861  3.62839  4.59076  3.49593  4.67941  4.20762  3.70843  3.80426  4.86926  3.90694  0.47444  4.08940  3.91979  3.29039  3.57587  3.82335  5.70201  4.71699    121 P x - -
          2.68618  4.42225  2.77519  2.73123  3.46354  2.40513  3.72494  3.29354  2.67741  2.69355  4.24690  2.90347  2.73739  3.18146  2.89801  2.37887  2.77519  2.98518  4.58477  3.61503
          0.02444  4.11937  4.84171  0.61958  0.77255  0.48576  0.95510
     31   2.55500  4.63268  2.76423  2.58890  4.21214  3.24794  3.86721  3.62507  2.74988  3.26502  4.09939  2.63664  3.82701  3.06090  3.18269  2.37794  1.50631  3.23772  5.51051  4.19675    122 t x - -
          2.68618  4.42225  2.77519  2.73123  3.46354  2.40513  3.72494  3.29354  2.67741  2.69355  4.24690  2.90347  2.73739  3.18146  2.89801  2.37887  2.77519  2.98518  4.58477  3.61503
          0.02444  4.11937  4.84171  0.61958  0.77255  0.48576  0.95510
     32   1.98585  4.84581  2.76051  2.35092  4.14117  3.36337  3.47705  3.56798  2.46170  3.15733  3.96446  2.82253  3.29695  2.80076  2.93224  2.44607  2.51681  3.22254  5.38651  4.03883    123 a x - -
          2.68618  4.42225  2.77519  2.73123  3.46354  2.40513  3.72494  3.29354  2.67741  2.69355  4.24690  2.90347  2.73739  3.18146  2.89801  2.37887  2.77519  2.98518  4.58477  3.61503
          0.02444  4.11937  4.84171  0.61958  0.77255  0.48576  0.95510
     33   2.85660  5.50272  1.03773  2.07796  4.86171  3.03991  3.85992  4.36087  2.90947  3.89097  4.75515  2.75584  3.90757  3.03553  3.51280  2.89256  3.30404  3.93185  6.06426  4.56029    124 d x - -
          2.68618  4.42225  2.77519  2.73123  3.46354  2.40513  3.72494  3.29354  2.67741  2.69355  4.24690  2.90347  2.73739  3.18146  2.89801  2.37887  2.77519  2.98518  4.58477  3.61503
          0.02444  4.11937  4.84171  0.61958  0.77255  0.48576  0.95510
     34   2.83916  5.22757  2.58586  1.80574  4.54911  3.38372  3.70813  4.00838  2.45056  3.51988  4.34025  2.87424  3.58225  1.66547  2.87581  2.79216  3.08725  3.62515  5.67420  4.29259    125 q x - -
          2.68618  4.42225  2.77519  2.73123  3.46354  2.40513  3.72494  3.29354  2.67741  2.69355  4.24690  2.90347  2.73739  3.18146  2.89801  2.37887  2.77519  2.98518  4.58477  3.61503
          0.02444  4.11937  4.84171  0.61958  0.77255  0.48576  0.95510
     35   2.00045  4.64435  3.09697  2.54367  3.86336  3.31340  3.57055  3.19240  2.47619  2.77309  3.74311  2.96047  3.84627  2.79286  2.80350  2.45896  2.60659  2.91599  5.18729  3.88797    126 a x - -
          2.68618  4.42225  2.77520  2.73124  3.46354  2.40510  3.72495  3.29354  2.67741  2.69355  4.24690  2.90347  2.73740  3.18147  2.89796  2.37887  2.77520  2.98519  4.58477  3.61504
          0.04321  3.36981  4.84171  0.63223  0.75802  0.48576  0.95510
     36   2.74785  5.26500  1.33882  2.04118  4.59156  3.30958  3.75941  4.02755  2.67802  3.59358  4.41895  2.80264  3.86598  2.91229  3.21592  2.75908  2.93150  3.38000  5.79093  4.35239    129 d x - -
          2.68618  4.42225  2.77519  2.73123  3.46354  2.40513  3.72494  3.29354  2.67741  2.69355  4.24690  2.90347  2.73739  3.18146  2.89801  2.37887  2.77519  2.98518  4.58477  3.61503
          0.02444  4.11937  4.84171  0.61958  0.77255  0.48576  0.95510
     37   0.95873  4.38799  3.33177  3.08731  4.16698  3.16950  4.19685  3.47640  3.10207  3.21376  4.16370  3.35412  3.86820  3.17178  3.40216  2.64336  2.91638  3.09907  5.56702  4.31150    130 a x - -
          2.68618  4.42225  2.77519  2.73123  3.46354  2.40513  3.72494  3.29354  2.67741  2.69355  4.24690  2.90347  2.73739  3.18146  2.89801  2.37887  2.77519  2.98518  4.58477  3.61503
          0.02444  4.11937  4.84171  0.61958  0.77255  0.48576  0.95510
     38   3.15748  4.77631  3.71401  3.38742  2.45789  3.87919  3.50106  3.40031  3.26506  2.89914  3.98191  3.62815  3.73664  3.60112  3.50636  3.28371  3.42518  3.20831  4.09011  0.98284    131 y x - -
          2.68618  4.42225  2.77519  2.73123  3.46354  2.40513  3.72494  3.29354  2.67741  2.69355  4.24690  2.90347  2.73739  3.18146  2.89801  2.37887  2.77519  2.98518  4.58477  3.61503
          0.02444  4.11937  4.84171  0.61958  0.77255  0.48576  0.95510
     39   2.09556  4.88221  2.81843  2.29876  4.14750  3.22289  3.61204  3.57863  2.36784  3.03864  3.95010  2.67897  3.80209  2.68175  2.78539  2.48166  2.68680  3.17439  5.24009  4.01640    132 a x - -
          2.68618  4.42225  2.77519  2.73123  3.46354  2.40513  3.72494  3.29354  2.67741  2.69355  4.24690  2.90347  2.73739  3.18146  2.89801  2.37887  2.77519  2.98518  4.58477  3.61503
          0.02444  4.11937  4.84171  0.61958  0.77255  0.48576  0.95510
     40   2.67504  5.03081  3.27255  2.65141  4.39312  3.36850  3.64105  3.76838  1.72757  3.01543  4.12521  3.11142  3.96038  2.77749  1.63198  2.86660  3.05552  3.43987  5.42761  4.17990    133 r x - -
          2.68618  4.42225  2.77519  2.73123  3.46354  2.40513  3.72494  3.29354  2.67741  2.69355  4.24690  2.90347  2.73739  3.18146  2.89801  2.37887  2.77519  2.98518  4.58477  3.61503
          0.02444  4.11937  4.84171  0.61958  0.77255  0.48576  0.95510
     41   2.94032  4.40766  3.75372  3.69821  3.49922  4.05798  4.49178  1.08797  3.60019  2.21536  3.27262  3.99992  4.44351  3.91416  3.85224  3.41295  3.20406  1.90747  5.24754  4.00054    134 i x - -
          2.68618  4.42225  2.77519  2.73123  3.46354  2.40513  3.72494  3.29354  2.67741  2.69355  4.24690  2.90347  2.73739  3.18146  2.89801  2.37887  2.77519  2.98518  4.58477  3.61503
          0.02444  4.11937  4.84171  0.61958  0.77255  0.48576  0.95510
     42   2.78245  5.16818  2.47583  1.40398  4.48412  3.16398  3.71337  3.93697  2.49878  3.48036  4.29143  2.83867  3.85458  2.81951  3.04603  2.74249  2.51111  3.55337  5.66765  4.26489    135 e x - -
          2.68618  4.42225  2.77519  2.73123  3.46354  2.40513  3.72494  3.29354  2.67741  2.69355  4.24690  2.90347  2.73739  3.18146  2.89801  2.37887  2.77519  2.98518  4.58477  3.61503
          0.02444  4.11937  4.84171  0.61958  0.77255  0.48576  0.95510
     43   1.96335  4.91885  2.65286  2.33393  4.20145  3.28215  3.63431  3.63594  2.29992  3.06895  4.00588  2.67017  3.81036  2.76072  2.90229  2.48458  2.77146  3.28099  5.42088  4.06026    136 a x - -
          2.68618  4.42225  2.77519  2.73123  3.46354  2.40513  3.72494  3.29354  2.67741  2.69355  4.24690  2.90347  2.73739  3.18146  2.89801  2.37887  2.77519  2.98518  4.58477  3.61503
          0.02444  4.11937  4.84171  0.61958  0.77255  0.48576  0.95510
     44   1.10378  4.06950  3.80138  3.35320  3.94230  3.20549  4.25530  2.78358  3.26227  2.92543  3.87544  3.50814  3.87630  3.57658  3.55094  2.55125  2.72994  2.58544  5.41424  4.20129    137 a x - -
          2.68618  4.42225  2.77519  2.73123  3.46354  2.40513  3.72494  3.29354  2.67741  2.69355  4.24690  2.90347  2.73739  3.18146  2.89801  2.37887  2.77519  2.98518  4.58477  3.61503
          0.02444  4.11937  4.84171  0.61958  0.77255  0.48576  0.95510
     45   2.87448  4.46407  4.02651  3.50164  3.32314  3.85070  4.24296  2.51241  3.21747  1.99206  1.40652  3.79659  4.26417  3.62470  3.22393  3.19930  3.14577  2.35041  5.05772  3.84586    138 m x - -
          2.68618  4.42225  2.77519  2.73123  3.46354  2.40513  3.72494  3.29354  2.67741  2.69355  4.24690  2.90347  2.73739  3.18146  2.89801  2.37887  2.77519  2.98518  4.58477  3.61503
          0.02444  4.11937  4.84171  0.61958  0.77255  0.48576  0.95510
     46   2.63661  5.02699  2.77946  2.24866  4.33620  3.40264  3.59292  3.78713  2.19810  3.31008  4.08320  2.67027  3.80248  2.61154  2.24017  2.57107  2.42683  3.31316  5.47564  4.10286    139 k x - -
          2.68618  4.42225  2.77519  2.73123  3.46354  2.40513  3.72494  3.29354  2.67741  2.69355  4.24690  2.90347  2.73739  3.18146  2.89801  2.37887  2.77519  2.98518  4.58477  3.61503
          0.02444  4.11937  4.84171  0.61958  0.77255  0.48576  0.95510
     47   2.19927  4.66759  2.90962  2.54246  3.88762  3.31030  3.68546  3.27758  2.25644  2.21833  3.76657  3.03718  3.85652  2.87325  2.81010  2.65146  2.84981  2.98976  5.20589  3.90753    140 a x - -
          2.68618  4.42225  2.77519  2.73123  3.46354  2.40513  3.72494  3.29354  2.67741  2.69355  4.24690  2.90347  2.73739  3.18146  2.89801  2.37887  2.77519  2.98518  4.58477  3.61503
          0.02444  4.11937  4.84171  0.61958  0.77255  0.48576  0.95510
     48   0.86155  4.26485  3.42804  3.27276  4.36964  2.73121  4.36186  3.68373  3.37727  3.46981  4.33878  3.42206  3.80424  3.66206  3.66475  2.53447  2.84264  3.18829  5.72583  4.52825    141 a x - -
          2.68618  4.42225  2.77519  2.73123  3.46354  2.40513  3.72494  3.29354  2.67741  2.69355  4.24690  2.90347  2.73739  3.18146  2.89801  2.37887  2.77519  2.98518  4.58477  3.61503
          0.02444  4.11937  4.84171  0.61958  0.77255  0.48576  0.95510
     49   2.50517  4.30417  4.26780  3.74441  3.60969  3.94381  4.50404  1.93658  3.64117  2.31182  3.49028  3.98987  4.37198  3.93211  3.89061  3.25838  2.83535  1.14126  5.29176  4.07965    142 v x - -
          2.68618  4.42225  2.77519  2.73123  3.46354  2.40513  3.72494  3.29354  2.67741  2.69355  4.24690  2.90347  2.73739  3.18146  2.89801  2.37887  2.77519  2.98518  4.58477  3.61503
          0.02444  4.11937  4.84171  0.61958  0.77255  0.48576  0.95510
     50   1.60032  4.67859  2.95646  2.54317  3.97781  3.34907  3.72951  3.37074  2.46250  2.89991  3.85550  2.95425  3.86037  2.89664  2.83794  2.66205  2.85424  3.06501  5.28346  3.98649    143 a x - -
          2.68618  4.42225  2.77519  2.73123  3.46354  2.40513  3.72494  3.29354  2.67741  2.69355  4.24690  2.90347  2.73739  3.18146  2.89801  2.37887  2.77519  2.98518  4.58477  3.61503
          0.02713  4.11937  4.55569  0.61958  0.77255  0.48576  0.95510
     51   3.00872  5.01731  3.48435  2.92831  4.49626  3.61686  3.78233  3.90891  2.10757  3.41391  4.31484  3.30975  3.61181  2.94694  1.01082  3.05726  3.24737  3.58585  5.48814  4.30451    144 r x - -
          2.68618  4.42225  2.77519  2.73123  3.46354  2.40513  3.72494  3.29354  2.67741  2.69355  4.24690  2.90347  2.73739  3.18146  2.89801  2.37887  2.77519  2.98518  4.58477  3.61503
          0.02451  4.11675  4.83909  0.61958  0.77255  0.48881  0.95024
     52   3.12655  4.69221  3.94465  3.44859  2.33155  3.98794  2.35891  3.25115  3.31402  2.78484  3.82617  3.66079  3.80496  3.57276  3.57352  3.27645  3.35098  3.06281  3.06831  1.35945    145 y x - -
          2.68618  4.42225  2.77519  2.73123  3.46354  2.40513  3.72494  3.29354  2.67741  2.69355  4.24690  2.90347  2.73739  3.18146  2.89801  2.37887  2.77519  2.98518  4.58477  3.61503
          0.02451  4.11675  4.83909  0.61958  0.77255  0.48881  0.95024
     53   2.18855  4.94019  2.83629  2.31509  4.22308  3.27852  2.99244  3.66124  2.39733  3.22328  4.01589  2.62700  3.80702  2.63680  2.81705  2.28000  2.81761  3.30080  5.42676  4.06355    146 a x - -
          2.68618  4.42225  2.77519  2.73123  3.46354  2.40513  3.72494  3.29354  2.67741  2.69355  4.24690  2.90347  2.73739  3.18146  2.89801  2.37887  2.77519  2.98518  4.58477  3.61503
          0.02451  4.11675  4.83909  0.61958  0.77255  0.48881  0.95024
     54   2.72048  5.06030  2.90129  2.44779  4.39644  3.46974  3.60237  3.72187  1.90781  3.33153  4.12190  2.96125  3.53425  2.52750  1.87491  2.67564  2.87659  3.45021  5.47313  4.14534    147 r x - -
          2.68618  4.42225  2.77519  2.73123  3.46354  2.40513  3.72494  3.29354  2.67741  2.69355  4.24690  2.90347  2.73739  3.18146  2.89801  2.37887  2.77519  2.98518  4.58477  3.61503
          0.02451  4.11675  4.83909  0.61958  0.77255  0.48881  0.95024
     55   2.63692  4.28392  3.61284  3.04960  2.64314  3.63155  3.15440  2.77248  2.98185  1.93595  3.39130  2.96481  3.74302  3.24209  3.29741  2.88872  2.86796  2.55986  4.51104  2.86884    148 l x - -
          2.68617  4.42225  2.77519  2.73123  3.46354  2.40513  3.72494  3.29354  2.67741  2.69355  4.24690  2.90347  2.73739  3.18146  2.89801  2.37887  2.77519  2.98518  4.58477  3.61503
          0.02968  3.84743  4.83909  0.59504  0.80193  0.48386  0.95815
     56   2.46884  4.41363  3.20223  2.64942  3.76413  2.57387  3.73899  3.14971  2.62530  2.81759  3.67297  3.11082  3.43551  2.86673  3.04339  2.19739  2.60369  2.67079  4.48125  3.85081    150 s x - -
          2.68618  4.42225  2.77519  2.73123  3.46354  2.40513  3.72494  3.29354  2.67741  2.69355  4.24690  2.90347  2.73739  3.18146  2.89801  2.37887  2.77519  2.98518  4.58477  3.61503
          0.07128  4.11937  2.94605  0.61958  0.77255  0.48576  0.95510
     57   2.59220  4.91091  2.68828  2.36127  4.18973  3.35264  3.59224  3.62818  2.30421  2.98392  3.86085  2.53562  3.53012  2.70910  2.66822  2.40653  2.46931  3.26666  5.39091  4.02815    151 k x - -
          2.68617  4.42225  2.77520  2.73123  3.46354  2.40513  3.72495  3.29354  2.67741  2.69351  4.24690  2.90347  2.73740  3.18146  2.89801  2.37887  2.77520  2.98518  4.58477  3.61503
          0.22579  3.32430  1.79504  0.53950  0.87477  0.45521  1.00598
     58   1.95054  4.65412  2.87175  2.43027  3.89237  3.39369  3.59372  3.28712  2.43394  2.79291  3.76563  2.91734  3.80908  2.82811  2.77790  2.62724  2.74923  2.93546  5.20073  3.89571    153 a x - -
          2.68618  4.42225  2.77519  2.73123  3.46354  2.40513  3.72494  3.29354  2.67741  2.69355  4.24690  2.90347  2.73739  3.18146  2.89801  2.37887  2.77519  2.98518  4.58477  3.61503
          0.39663  3.95589  1.17676  0.61958  0.77255  0.39618  1.11745
     59   1.69811  4.03550  3.70800  3.21962  3.63296  3.31144  4.11831  2.36095  3.12586  2.50805  3.54889  3.46063  3.81141  3.44732  3.42672  2.68887  2.78908  1.99992  5.18781  3.96366    154 a x - -
          2.68618  4.42225  2.77519  2.73123  3.46354  2.40513  3.72494  3.29354  2.67741  2.69355  4.24690  2.90347  2.73739  3.18146  2.89801  2.37887  2.77519  2.98518  4.58477  3.61503
          0.03290  3.82648  4.54883  0.61958  0.77255  0.35200  1.21497
     60   2.64427  5.04533  2.58384  2.21788  4.34684  3.36723  3.63761  3.80086  2.40425  3.34095  4.12662  2.28764  3.81070  2.68438  2.92466  2.17984  2.43032  3.39219  5.52664  4.13898    155 s x - -
          2.68618  4.42225  2.77519  2.73123  3.46354  2.40513  3.72494  3.29354  2.67741  2.69355  4.24690  2.90347  2.73739  3.18146  2.89801  2.37887  2.77519  2.98518  4.58477  3.61503
          0.02444  4.11937  4.84171  0.61958  0.77255  0.48576  0.95510
     61   2.85948  5.10382  2.86143  2.54588  4.49000  3.50758  3.67264  3.88531  1.24104  3.40172  4.23315  3.03532  3.94129  2.80984  2.41168  2.85091  2.91318  3.53264  5.52946  4.24492    156 k x - -
          2.68618  4.42225  2.77519  2.73123  3.46354  2.40513  3.72494  3.29354  2.67741  2.69355  4.24690  2.90347  2.73739  3.18146  2.89801  2.37887  2.77519  2.98518  4.58477  3.61503
          0.02444  4.11937  4.84171  0.61958  0.77255  0.48576  0.95510
     62   2.50065  4.76283  2.85671  2.46127  4.01157  3.39211  3.32637  3.42277  2.46172  3.03841  3.86245  2.89553  3.82925  2.76297  2.91484  2.45805  1.97491  3.03011  5.29378  3.90606    157 t x - -
          2.68618  4.42225  2.77519  2.73123  3.46354  2.40513  3.72494  3.29354  2.67741  2.69355  4.24690  2.90347  2.73739  3.18146  2.89801  2.37887  2.77519  2.98518  4.58477  3.61503
          0.02444  4.11937  4.84171  0.61958  0.77255  0.48576  0.95510
     63   2.81670  3.53373  4.46020  3.88899  3.31450  4.01749  4.39691  1.54681  3.75886  1.73374  3.23543  4.06268  3.93507  3.96713  3.91156  3.33482  3.05866  1.75602  4.98489  3.80408    158 i x - -
          2.68618  4.42225  2.77519  2.73123  3.46354  2.40513  3.72494  3.29354  2.67741  2.69355  4.24690  2.90347  2.73739  3.18146  2.89801  2.37887  2.77519  2.98518  4.58477  3.61503
          0.02444  4.11937  4.84171  0.61958  0.77255  0.48576  0.95510
     64   2.72110  4.91757  3.10510  2.53226  4.21157  3.32926  3.53931  3.61616  2.09389  3.17963  4.00041  3.00398  3.88541  2.77809  1.80815  2.68807  2.46481  3.28803  5.36953  3.83322    159 r x - -
          2.68618  4.42225  2.77519  2.73123  3.46354  2.40513  3.72494  3.29354  2.67741  2.69355  4.24690  2.90347  2.73739  3.18146  2.89801  2.37887  2.77519  2.98518  4.58477  3.61503
          0.02444  4.11937  4.84171  0.61958  0.77255  0.48576  0.95510
     65   2.88338  3.84798  4.60461  4.11051  3.64000  4.07202  4.79399  1.90787  3.96887  2.19802  3.50811  4.26403  4.52670  4.25555  4.17043  3.46513  3.22602  0.93648  5.44831  4.22131    160 v x - -
          2.68618  4.42225  2.77519  2.73123  3.46354  2.40513  3.72494  3.29354  2.67741  2.69355  4.24690  2.90347  2.73739  3.18146  2.89801  2.37887  2.77519  2.98518  4.58477  3.61503
          0.02444  4.11937  4.84171  0.61958  0.77255  0.48576  0.95510
     66   2.27113  4.61175  3.11813  2.51790  3.70743  3.46672  3.38099  3.19644  2.43979  2.84959  3.60702  3.05363  3.85481  2.72490  2.96577  2.46929  2.70715  2.91897  5.14582  2.77232    161 a x - -
          2.68618  4.42225  2.77519  2.73123  3.46354  2.40513  3.72494  3.29354  2.67741  2.69355  4.24690  2.90347  2.73739  3.18146  2.89801  2.37887  2.77519  2.98518  4.58477  3.61503
          0.02444  4.11937  4.84171  0.61958  0.77255  0.48576  0.95510
     67   3.14947  4.74354  3.85792  3.55293  2.50215  3.87463  3.75718  3.24474  3.40498  2.78410  3.94200  3.73681  4.36028  3.73575  3.61688  3.31307  3.14675  3.08352  4.14849  0.93916    162 y x - -
          2.68618  4.42225  2.77519  2.73123  3.46354  2.40513  3.72494  3.29354  2.67741  2.69355  4.24690  2.90347  2.73739  3.18146  2.89801  2.37887  2.77519  2.98518  4.58477  3.61503
          0.02444  4.11937  4.84171  0.61958  0.77255  0.48576  0.95510
     68   2.12523  4.40251  3.32634  2.72330  3.58258  3.50517  3.77668  2.93913  2.70432  2.64512  3.43389  3.17490  3.90374  3.05189  3.00210  2.61923  2.34123  2.28783  4.99455  3.62347    163 a x - -
          2.68618  4.42225  2.77519  2.73123  3.46354  2.40513  3.72494  3.29354  2.67741  2.69355  4.24690  2.90347  2.73739  3.18146  2.89801  2.37887  2.77519  2.98518  4.58477  3.61503
          0.02444  4.11937  4.84171  0.61958  0.77255  0.48576  0.95510
     69   2.73781  4.59358  3.46465  3.31326  4.38149  3.29604  4.42987  3.86055  3.37732  3.52080  4.53781  3.57934  0.73869  3.76081  3.63793  2.90528  3.10689  3.46227  5.66996  4.50230    164 p x - -
          2.68618  4.42225  2.77519  2.73123  3.46354  2.40513  3.72494  3.29354  2.67741  2.69355  4.24690  2.90347  2.73739  3.18146  2.89801  2.37887  2.77519  2.98518  4.58477  3.61503
          0.02444  4.11937  4.84171  0.61958  0.77255  0.48576  0.95510
     70   2.51696  4.55749  2.93751  2.69397  4.29563  1.38136  3.56079  3.76207  2.85842  3.38777  4.22325  2.98714  3.82329  3.18452  3.25295  2.31813  2.78822  3.31997  5.59662  4.29129    165 g x - -
          2.68618  4.42225  2.77519  2.73123  3.46354  2.40513  3.72494  3.29354  2.67741  2.69355  4.24690  2.90347  2.73739  3.18146  2.89801  2.37887  2.77519  2.98518  4.58477  3.61503
          0.02444  4.11937  4.84171  0.61958  0.77255  0.48576  0.95510
     71   3.00626  4.42685  4.58323  4.12220  3.66313  4.18331  4.87958  1.84401  3.96876  2.20641  3.51047  4.32334  4.61578  4.29578  4.18607  3.58680  3.17568  0.89710  5.54388  4.30608    166 v x - -
          2.68618  4.42225  2.77519  2.73123  3.46354  2.40513  3.72494  3.29354  2.67741  2.69355  4.24690  2.90347  2.73739  3.18146  2.89801  2.37887  2.77519  2.98518  4.58477  3.61503
          0.02444  4.11937  4.84171  0.61958  0.77255  0.48576  0.95510
     72   2.54433  4.85624  2.90498  2.44453  4.19652  3.30973  3.71407  3.60200  2.34919  3.19659  4.03152  3.00241  1.82747  2.82521  2.65917  2.74145  2.96043  3.27033  5.42016  4.11183    167 p x - -
          2.68618  4.42225  2.77519  2.73123  3.46354  2.40513  3.72494  3.29354  2.67741  2.69355  4.24690  2.90347  2.73739  3.18146  2.89801  2.37887  2.77519  2.98518  4.58477  3.61503
          0.02444  4.11937  4.84171  0.61958  0.77255  0.48576  0.95510
     73   2.56584  4.40895  3.66962  3.44238  4.20905  3.23780  4.43798  3.36742  3.39029  3.22190  4.26215  3.60536  3.96370  3.77411  3.63197  2.77062  0.81289  3.03473  5.62430  4.42795    168 t x - -
          2.68618  4.42225  2.77519  2.73123  3.46354  2.40513  3.72494  3.29354  2.67741  2.69355  4.24690  2.90347  2.73739  3.18146  2.89801  2.37887  2.77519  2.98518  4.58477  3.61503
          0.02444  4.11937  4.84171  0.61958  0.77255  0.48576  0.95510
     74   0.70911  4.33424  3.73139  3.54275  4.31597  3.15059  4.53300  3.47980  3.56588  3.34931  4.35967  3.62413  3.91390  3.88537  3.79411  2.68535  2.98026  3.09051  5.71784  4.54838    169 a x - -
          2.68618  4.42225  2.77519  2.73123  3.46354  2.40513  3.72494  3.29354  2.67741  2.69355  4.24690  2.90347  2.73739  3.18146  2.89801  2.37887  2.77519  2.98518  4.58477  3.61503
          0.02444  4.11937  4.84171  0.61958  0.77255  0.48576  0.95510
     75   2.94254  5.49891  1.79843  1.25740  4.79091  3.29945  3.78075  4.30132  2.73045  3.79380  4.62156  2.75966  3.88637  2.93448  3.12862  2.84050  3.21724  3.87519  5.94626  4.46309    170 e x - -
          2.68618  4.42225  2.77519  2.73123  3.46354  2.40513  3.72494  3.29354  2.67741  2.69355  4.24690  2.90347  2.73739  3.18146  2.89801  2.37887  2.77519  2.98518  4.58477  3.61503
          0.02444  4.11937  4.84171  0.61958  0.77255  0.48576  0.95510
     76   0.99118  4.20109  3.53654  3.29341  4.40264  2.26733  4.35767  3.78458  3.37896  3.51031  4.34066  3.40086  3.75311  3.64818  3.67000  2.35400  2.77135  3.22468  5.75603  4.55817    171 a x - -
          2.68618  4.42225  2.77519  2.73123  3.46354  2.40513  3.72494  3.29354  2.67741  2.69355  4.24690  2.90347  2.73739  3.18146  2.89801  2.37887  2.77519  2.98518  4.58477  3.61503
          0.02444  4.11937  4.84171  0.61958  0.77255  0.48576  0.95510
     77   2.46411  4.73594  2.77900  2.51998  4.39279  3.03988  3.76612  3.85494  2.72943  3.44508  4.26261  1.62181  3.82281  3.04055  3.17386  1.99630  2.93892  3.41557  5.64179  4.29840    172 n x - -
          2.68618  4.42225  2.77519  2.73123  3.46354  2.40513  3.72494  3.29354  2.67741  2.69355  4.24690  2.90347  2.73739  3.18146  2.89801  2.37887  2.77519  2.98518  4.58477  3.61503
          0.02444  4.11937  4.84171  0.61958  0.77255  0.48576  0.95510
     78   2.73727  4.34273  3.73692  3.18985  2.46708  3.72005  3.33057  2.77725  3.10636  2.50561  3.45238  3.50000  3.75199  3.28557  3.39533  2.98930  2.90889  2.56665  4.42587  1.74922    173 y x - -
          2.68619  4.42226  2.77510  2.73124  3.46354  2.40512  3.72495  3.29355  2.67741  2.69355  4.24690  2.90347  2.73740  3.18147  2.89801  2.37887  2.77520  2.98519  4.58477  3.61504
          0.07163  2.79317  4.84171  0.45341  1.00911  0.48576  0.95510
     79   2.56743  4.92425  2.53632  2.38609  4.35868  3.26408  3.76008  3.79824  2.61660  3.23367  4.20048  1.53830  3.65240  2.91959  3.09318  2.59748  2.90234  3.41214  5.59290  4.22377    175 n x - -
          2.68618  4.42225  2.77519  2.73123  3.46354  2.40513  3.72494  3.29354  2.67741  2.69355  4.24690  2.90347  2.73739  3.18146  2.89801  2.37887  2.77519  2.98518  4.58477  3.61503
          0.02444  4.11937  4.84171  0.61958  0.77255  0.48576  0.95510
     80   2.70815  4.61293  3.31454  3.13609  4.49869  0.79210  4.30103  4.04857  3.16782  3.67494  4.57496  3.45112  3.97067  3.58372  2.99631  2.85138  3.15588  3.57166  5.69684  4.53783    176 g x - -
          2.68618  4.42225  2.77519  2.73123  3.46354  2.40513  3.72494  3.29354  2.67741  2.69355  4.24690  2.90347  2.73739  3.18146  2.89801  2.37887  2.77519  2.98518  4.58477  3.61503
          0.02444  4.11937  4.84171  0.61958  0.77255  0.48576  0.95510
     81   2.74902  5.14860  1.60226  2.19982  4.46431  3.33344  3.70063  3.91968  2.56026  3.46624  4.26830  2.48059  3.83768  2.84151  3.07456  2.64687  2.79286  3.12545  5.65501  4.24365    177 d x - -
          2.68618  4.42225  2.77519  2.73123  3.46354  2.40513  3.72494  3.29354  2.67741  2.69355  4.24690  2.90347  2.73739  3.18146  2.89801  2.37887  2.77519  2.98518  4.58477  3.61503
          0.02444  4.11937  4.84171  0.61958  0.77255  0.48576  0.95510
     82   3.22206  4.51675  4.95753  4.40650  3.33448  4.57251  4.97656  1.55046  4.29196  1.27446  3.00515  4.62372  4.79355  4.43827  4.42409  3.92730  3.45696  1.56104  5.34862  4.24216    178 l x - -
          2.68618  4.42225  2.77519  2.73123  3.46354  2.40513  3.72494  3.29354  2.67741  2.69355  4.24690  2.90347  2.73739  3.18146  2.89801  2.37887  2.77519  2.98518  4.58477  3.61503
          0.02444  4.11937  4.84171  0.61958  0.77255  0.48576  0.95510
     83   3.05110  5.11780  3.40429  2.84950  4.51810  3.65294  3.70884  3.96267  2.02654  3.43642  4.32004  3.03485  4.07466  2.75060  1.08015  3.06964  3.25595  3.64050  5.47520  4.26426    179 r x - -
          2.68618  4.42225  2.77519  2.73123  3.46354  2.40513  3.72494  3.29354  2.67741  2.69355  4.24690  2.90347  2.73739  3.18146  2.89801  2.37887  2.77519  2.98518  4.58477  3.61503
          0.02444  4.11937  4.84171  0.61958  0.77255  0.48576  0.95510
     84   3.61765  4.90398  4.62344  4.31415  0.82050  4.39616  3.66631  3.16093  4.16441  2.46154  3.78666  4.16337  4.73105  4.19311  4.22195  3.80037  3.85874  3.14256  3.82287  1.99584    180 f x - -
          2.68618  4.42225  2.77519  2.73123  3.46354  2.40513  3.72494  3.29354  2.67741  2.69355  4.24690  2.90347  2.73739  3.18146  2.89801  2.37887  2.77519  2.98518  4.58477  3.61503
          0.02444  4.11937  4.84171  0.61958  0.77255  0.48576  0.95510
     85   3.00190  4.74550  3.72565  3.65993  4.78379  0.43285  4.75817  4.45034  3.87439  4.07098  5.05377  3.89092  4.14400  4.17945  4.07668  3.18200  3.50228  3.93087  5.80665  4.89645    181 G x - -
          2.68618  4.42225  2.77519  2.73123  3.46354  2.40513  3.72494  3.29354  2.67741  2.69355  4.24690  2.90347  2.73739  3.18146  2.89801  2.37887  2.77519  2.98518  4.58477  3.61503
          0.02444  4.11937  4.84171  0.61958  0.77255  0.48576  0.95510
     86   2.45749  4.53689  2.97288  2.67161  4.18068  3.10719  3.87538  3.59618  2.71247  3.22864  4.05205  3.09415  3.50842  3.06650  3.12688  1.52795  2.21994  3.19303  5.47677  4.18218    182 s x - -
          2.68618  4.42225  2.77519  2.73123  3.46354  2.40513  3.72494  3.29354  2.67741  2.69355  4.24690  2.90347  2.73739  3.18146  2.89801  2.37887  2.77519  2.98518  4.58477  3.61503
          0.02444  4.11937  4.84171  0.61958  0.77255  0.48576  0.95510
     87   2.85468  5.31996  1.94646  2.22134  4.61662  3.30834  3.41970  4.13127  2.66522  3.64666  4.46356  1.54561  3.86673  2.90436  3.20105  2.72536  3.02444  3.72062  5.80370  4.35000    183 n x - -
          2.68618  4.42225  2.77519  2.73123  3.46354  2.40513  3.72494  3.29354  2.67741  2.69355  4.24690  2.90347  2.73739  3.18146  2.89801  2.37887  2.77519  2.98518  4.58477  3.61503
          0.03579  4.11937  3.96823  0.61958  0.77255  0.48576  0.95510
     88   2.83743  5.01363  3.28330  2.72721  4.40035  3.58287  3.50177  3.80640  2.09510  3.32318  4.17852  3.16110  3.76679  2.76117  1.26235  2.82804  3.12183  3.48120  5.43547  4.20188    184 r x - -
          2.68618  4.42225  2.77519  2.73123  3.46354  2.40513  3.72494  3.29354  2.67741  2.69355  4.24690  2.90347  2.73739  3.18146  2.89801  2.37887  2.77519  2.98518  4.58477  3.61503
          0.02472  4.10829  4.83064  0.61958  0.77255  0.47785  0.96789
     89   1.74538  4.78041  2.83924  2.33734  4.10081  3.37432  3.70270  3.51468  2.52836  3.12675  3.95105  2.94750  3.68535  2.66728  2.98132  2.37867  2.88024  3.09637  5.37486  4.04501    185 a x - -
          2.68618  4.42225  2.77519  2.73123  3.46354  2.40513  3.72494  3.29354  2.67741  2.69355  4.24690  2.90347  2.73739  3.18146  2.89801  2.37887  2.77519  2.98518  4.58477  3.61503
          0.02444  4.11937  4.84171  0.61958  0.77255  0.48576  0.95510
     90   3.50410  4.88449  4.33105  3.98232  1.92444  4.25624  3.54186  3.41994  3.85444  2.84553  4.03301  3.63534  4.61396  3.97159  3.99592  3.61690  3.74299  3.28456  3.74552  0.85191    186 y x - -
          2.68618  4.42225  2.77519  2.73123  3.46354  2.40513  3.72494  3.29354  2.67741  2.69355  4.24690  2.90347  2.73739  3.18146  2.89801  2.37887  2.77519  2.98518  4.58477  3.61503
          0.02444  4.11937  4.84171  0.61958  0.77255  0.48576  0.95510
     91   2.88142  4.39924  4.09522  3.53546  3.01919  3.91014  4.07646  2.59068  3.29016  1.96953  1.47096  3.79907  4.26089  3.49009  3.49926  3.22012  3.11583  2.54277  3.74923  3.35593    187 m x - -
          2.68618  4.42225  2.77519  2.73123  3.46354  2.40513  3.72494  3.29354  2.67741  2.69355  4.24690  2.90347  2.73739  3.18146  2.89801  2.37887  2.77519  2.98518  4.58477  3.61503
          0.02444  4.11937  4.84171  0.61958  0.77255  0.48576  0.95510
     92   2.59786  4.73480  2.76080  2.51463  4.23618  3.28877  3.80411  3.64166  2.65186  3.27717  4.10649  1.82061  3.83231  2.97926  3.09521  2.61835  2.01445  3.16402  5.50970  4.17483    188 n x - -
          2.68618  4.42225  2.77519  2.73123  3.46354  2.40513  3.72494  3.29354  2.67741  2.69355  4.24690  2.90347  2.73739  3.18146  2.89801  2.37887  2.77519  2.98518  4.58477  3.61503
          0.02444  4.11937  4.84171  0.61958  0.77255  0.48576  0.95510
     93   2.85400  5.18246  2.50196  1.20836  4.53044  3.34486  3.77795  3.94918  2.60249  3.52021  4.37692  2.87275  3.89759  2.83421  3.05277  2.81840  2.73297  3.58302  5.72595  4.33308    189 e x - -
          2.68618  4.42225  2.77519  2.73123  3.46354  2.40513  3.72494  3.29354  2.67741  2.69355  4.24690  2.90347  2.73739  3.18146  2.89801  2.37887  2.77519  2.98518  4.58477  3.61503
          0.02444  4.11937  4.84171  0.61958  0.77255  0.48576  0.95510
     94   2.78785  4.78960  3.33948  2.79799  3.56659  3.18056  3.76763  3.53140  2.34819  3.12736  4.02316  3.21948  3.97607  2.96952  1.28592  2.86833  3.04617  3.23491  5.27093  3.96388    190 r x - -
          2.68618  4.42225  2.77519  2.73123  3.46354  2.40513  3.72494  3.29354  2.67741  2.69355  4.24690  2.90347  2.73739  3.18146  2.89801  2.37887  2.77519  2.98518  4.58477  3.61503
          0.02444  4.11937  4.84171  0.61958  0.77255  0.48576  0.95510
     95   2.60001  4.43874  3.37424  2.90220  3.66388  3.44768  3.90029  2.99646  2.79980  2.72011  3.67129  3.29024  3.94077  3.06441  3.13764  2.77745  1.48105  2.61098  5.11442  3.53457    191 t x - -
          2.68618  4.42225  2.77519  2.73123  3.46354  2.40513  3.72494  3.29354  2.67741  2.69355  4.24690  2.90347  2.73739  3.18146  2.89801  2.37887  2.77519  2.98518  4.58477  3.61503
          0.02444  4.11937  4.84171  0.61958  0.77255  0.48576  0.95510
     96   0.88573  4.20427  3.65949  3.41396  4.30012  3.03568  4.41350  3.43728  3.41676  3.32899  4.25044  3.48260  3.80272  3.72540  3.67242  2.47966  2.58964  3.00222  5.72110  4.51972    192 a x - -
          2.68618  4.42225  2.77519  2.73123  3.46354  2.40513  3.72494  3.29354  2.67741  2.69355  4.24690  2.90347  2.73739  3.18146  2.89801  2.37887  2.77519  2.98518  4.58477  3.61503
          0.02444  4.11937  4.84171  0.61958  0.77255  0.48576  0.95510
     97   3.37217  4.72579  4.84425  4.29378  3.09160  4.56629  4.85288  2.26657  4.09882  0.96140  1.81523  4.56716  4.76242  4.25816  4.22862  3.92642  3.59674  2.41739  5.17916  4.09357    193 l x - -
          2.68618  4.42225  2.77519  2.73123  3.46354  2.40513  3.72494  3.29354  2.67741  2.69355  4.24690  2.90347  2.73739  3.18146  2.89801  2.37887  2.77519  2.98518  4.58477  3.61503
          0.02444  4.11937  4.84171  0.61958  0.77255  0.48576  0.95510
     98   3.30408  5.06482  3.40361  3.19523  3.48758  3.68183  0.71347  4.04579  3.03293  3.50520  4.57311  3.59172  4.25131  3.56670  3.28017  3.37464  3.61880  3.77647  4.94752  3.43292    194 h x - -
          2.68618  4.42225  2.77519  2.73123  3.46354  2.40513  3.72494  3.29354  2.67741  2.69355  4.24690  2.90347  2.73739  3.18146  2.89801  2.37887  2.77519  2.98518  4.58477  3.61503
          0.02444  4.11937  4.84171  0.61958  0.77255  0.48576  0.95510
     99   3.18849  5.32849  2.62217  0.71889  4.70934  3.45064  4.06865  4.21396  2.98236  3.79435  4.76533  3.10358  4.06932  3.28410  3.41132  3.15007  3.49714  3.87510  5.83384  4.56588    195 e x - -
          2.68618  4.42225  2.77519  2.73123  3.46354  2.40513  3.72494  3.29354  2.67741  2.69355  4.24690  2.90347  2.73739  3.18146  2.89801  2.37887  2.77519  2.98518  4.58477  3.61503
          0.02444  4.11937  4.84171  0.61958  0.77255  0.48576  0.95510
    100   3.13495  4.50501  4.71594  4.28101  3.55602  4.35534  4.99700  0.91770  4.11386  2.06069  3.39953  4.48581  4.73766  4.42545  4.30252  3.77752  3.35226  1.73126  5.53128  4.30209    196 i x - -
          2.68618  4.42225  2.77519  2.73123  3.46354  2.40513  3.72494  3.29354  2.67741  2.69355  4.24690  2.90347  2.73739  3.18146  2.89801  2.37887  2.77519  2.98518  4.58477  3.61503
          0.02444  4.11937  4.84171  0.61958  0.77255  0.48576  0.95510
    101   1.68673  4.22516  3.52133  3.25468  4.38887  2.99981  4.32351  3.76359  3.31059  3.49581  4.33680  3.38687  3.76009  3.60167  3.61128  1.12053  2.78040  3.21920  5.74261  4.52517    197 s x - -
          2.68618  4.42225  2.77519  2.73123  3.46354  2.40513  3.72494  3.29354  2.67741  2.69355  4.24690  2.90347  2.73739  3.18146  2.89801  2.37887  2.77519  2.98518  4.58477  3.61503
          0.02444  4.11937  4.84171  0.61958  0.77255  0.48576  0.95510
    102   3.30408  5.06482  3.40361  3.19523  3.48758  3.68183  0.71347  4.04579  3.03293  3.50520  4.57311  3.59172  4.25131  3.56670  3.28017  3.37464  3.61880  3.77647  4.94752  3.43292    198 h x - -
          2.68618  4.42225  2.77519  2.73123  3.46354  2.40513  3.72494  3.29354  2.67741  2.69355  4.24690  2.90347  2.73739  3.18146  2.89801  2.37887  2.77519  2.98518  4.58477  3.61503
          0.02444  4.11937  4.84171  0.61958  0.77255  0.48576  0.95510
    103   2.59222  4.36304  3.61126  3.11866  3.72498  3.47760  4.07112  2.56542  2.91465  2.64765  3.65179  3.44961  4.00157  3.36869  3.31383  2.82560  1.44148  2.29637  5.22689  3.98747    199 t x - -
          2.68618  4.42225  2.77519  2.73123  3.46354  2.40513  3.72494  3.29354  2.67741  2.69355  4.24690  2.90347  2.73739  3.18146  2.89801  2.37887  2.77519  2.98518  4.58477  3.61503
          0.02444  4.11937  4.84171  0.61958  0.77255  0.48576  0.95510
    104   3.02183  4.58231  3.98608  3.54184  3.06665  3.94743  3.69152  2.63406  3.25992  0.98270  3.28487  3.83191  4.34471  3.67376  3.47218  3.32657  3.28006  2.59374  4.80405  3.40415    200 l x - -
          2.68618  4.42225  2.77519  2.73123  3.46354  2.40513  3.72494  3.29354  2.67741  2.69355  4.24690  2.90347  2.73739  3.18146  2.89801  2.37887  2.77519  2.98518  4.58477  3.61503
          0.02444  4.11937  4.84171  0.61958  0.77255  0.48576  0.95510
    105   3.00190  4.74550  3.72565  3.65993  4.78379  0.43285  4.75817  4.45034  3.87439  4.07098  5.05377  3.89092  4.14400  4.17945  4.07668  3.18200  3.50228  3.93087  5.80665  4.89645    201 G x - -
          2.68618  4.42225  2.77519  2.73123  3.46354  2.40513  3.72494  3.29354  2.67741  2.69355  4.24690  2.90347  2.73739  3.18146  2.89801  2.37887  2.77519  2.98518  4.58477  3.61503
          0.02444  4.11937  4.84171  0.61958  0.77255  0.48576  0.95510
    106   3.16109  4.44952  4.93352  4.41358  3.59064  4.56007  5.08462  1.36861  4.30794  2.08506  3.15590  4.62601  4.83249  4.54318  4.48894  3.93405  3.41450  1.08164  5.55746  4.37548    202 v x - -
          2.68618  4.42225  2.77519  2.73123  3.46354  2.40513  3.72494  3.29354  2.67741  2.69355  4.24690  2.90347  2.73739  3.18146  2.89801  2.37887  2.77519  2.98518  4.58477  3.61503
          0.02444  4.11937  4.84171  0.61958  0.77255  0.48576  0.95510
    107   3.00190  4.74550  3.72565  3.65993  4.78379  0.43285  4.75817  4.45034  3.87439  4.07098  5.05377  3.89092  4.14400  4.17945  4.07668  3.18200  3.50228  3.93087  5.80665  4.89645    203 G x - -
          2.68618  4.42225  2.77519  2.73123  3.46354  2.40513  3.72494  3.29354  2.67741  2.69355  4.24690  2.90347  2.73739  3.18146  2.89801  2.37887  2.77519  2.98518  4.58477  3.61503
          0.04410  4.11937  3.61602  0.61958  0.77255  0.48576  0.95510
    108   2.61944  4.61131  3.16344  2.60917  3.58791  3.32265  3.69339  3.18975  2.52480  2.70671  3.70206  3.08745  3.87703  1.85546  2.92550  2.71728  2.67186  2.92163  4.41903  3.78811    204 q x - -
          2.68618  4.42225  2.77520  2.73123  3.46354  2.40509  3.72495  3.29354  2.67741  2.69355  4.24690  2.90347  2.73740  3.18147  2.89801  2.37887  2.77520  2.98519  4.58477  3.61503
          0.04543  3.31420  4.82253  0.53463  0.88161  0.47227  0.97706
    109   2.64050  4.61780  3.12096  2.64047  3.81656  3.45585  3.43609  3.26266  2.54976  2.91488  3.77710  2.97537  3.89207  2.95930  2.84460  2.69678  1.65224  2.98065  5.16514  3.60608    206 t x - -
          2.68618  4.42225  2.77519  2.73123  3.46354  2.40513  3.72494  3.29354  2.67741  2.69355  4.24690  2.90347  2.73739  3.18146  2.89801  2.37887  2.77519  2.98518  4.58477  3.61503
          0.06160  4.11937  3.13530  0.61958  0.77255  0.48576  0.95510
    110   1.73571  4.72384  2.89473  2.43937  4.08094  3.27846  3.70851  3.49472  2.53396  3.10956  3.93475  2.73948  3.36930  2.81626  2.90902  2.56091  2.75195  3.15600  5.35974  4.03774    207 a x - -
          2.68618  4.42225  2.77519  2.73123  3.46354  2.40513  3.72494  3.29354  2.67741  2.69355  4.24690  2.90347  2.73739  3.18146  2.89801  2.37887  2.77519  2.98518  4.58477  3.61503
          0.02536  4.08312  4.80547  0.61958  0.77255  0.46109  0.99586
    111   1.49509  4.66562  2.99246  2.55870  4.12133  3.13481  3.79092  3.52661  2.58810  3.15325  3.99076  2.76539  3.84816  2.94258  2.73141  2.64882  2.89695  3.17789  5.40234  4.10530    208 a x - -
          2.68618  4.42225  2.77519  2.73123  3.46354  2.40513  3.72494  3.29354  2.67741  2.69355  4.24690  2.90347  2.73739  3.18146  2.89801  2.37887  2.77519  2.98518  4.58477  3.61503
          0.02444  4.11937  4.84171  0.61958  0.77255  0.48576  0.95510
    112   3.59028  4.92157  4.57888  4.34656  0.68024  4.20884  4.01193  3.09103  4.24924  2.40682  3.78833  4.30668  4.66659  4.35043  4.30753  3.84296  3.89393  3.09883  4.19954  2.54043    209 F x - -
          2.68618  4.42225  2.77519  2.73123  3.46354  2.40513  3.72494  3.29354  2.67741  2.69355  4.24690  2.90347  2.73739  3.18146  2.89801  2.37887  2.77519  2.98518  4.58477  3.61503
          0.02444  4.11937  4.84171  0.61958  0.77255  0.48576  0.95510
    113   2.66993  5.08607  2.17991  2.20445  4.07023  3.36774  3.62576  3.84245  2.40580  3.36960  4.14807  2.05514  3.80643  2.66683  2.88917  2.64033  2.85767  3.45105  5.54276  3.84300    210 n x - -
          2.68618  4.42225  2.77519  2.73123  3.46354  2.40513  3.72494  3.29354  2.67741  2.69355  4.24690  2.90347  2.73739  3.18146  2.89801  2.37887  2.77519  2.98518  4.58477  3.61503
          0.02444  4.11937  4.84171  0.61958  0.77255  0.48576  0.95510
    114   2.55703  5.03998  2.69863  2.22458  4.35027  3.38840  3.59377  3.80776  2.32500  3.32790  4.09672  2.72571  3.79465  2.47761  2.28829  2.42409  2.54411  3.41317  5.49290  4.10949    211 e x - -
          2.68618  4.42225  2.77519  2.73123  3.46354  2.40513  3.72494  3.29354  2.67741  2.69355  4.24690  2.90347  2.73739  3.18146  2.89801  2.37887  2.77519  2.98518  4.58477  3.61503
          0.02444  4.11937  4.84171  0.61958  0.77255  0.48576  0.95510
    115   2.71980  4.96697  3.09754  2.50607  4.26684  3.49681  3.55474  3.67813  1.74184  2.85926  3.63960  2.61657  3.87607  2.69213  2.23834  2.72845  2.93443  3.33734  5.39546  4.08976    212 k x - -
          2.68618  4.42225  2.77519  2.73123  3.46354  2.40513  3.72494  3.29354  2.67741  2.69355  4.24690  2.90347  2.73739  3.18146  2.89801  2.37887  2.77519  2.98518  4.58477  3.61503
          0.02444  4.11937  4.84171  0.61958  0.77255  0.48576  0.95510
    116   2.90090  0.55264  4.46666  4.26774  4.21125  3.46533  4.86141  3.40372  4.09907  3.30430  4.43605  4.19009  4.19075  4.43527  4.17702  3.17199  3.38892  3.12961  5.56637  4.49517    213 C x - -
          2.68618  4.42225  2.77519  2.73123  3.46354  2.40513  3.72494  3.29354  2.67741  2.69355  4.24690  2.90347  2.73739  3.18146  2.89801  2.37887  2.77519  2.98518  4.58477  3.61503
          0.02444  4.11937  4.84171  0.61958  0.77255  0.48576  0.95510
    117   1.77524  4.82334  2.94546  2.37124  4.11250  3.41903  3.67284  3.52291  2.31647  3.12270  3.94642  2.94111  3.84758  2.76735  2.71394  2.46337  2.83199  3.19629  5.35770  4.03688    214 a x - -
          2.68618  4.42225  2.77519  2.73123  3.46354  2.40513  3.72494  3.29354  2.67741  2.69355  4.24690  2.90347  2.73739  3.18146  2.89801  2.37887  2.77519  2.98518  4.58477  3.61503
          0.02444  4.11937  4.84171  0.61958  0.77255  0.48576  0.95510
    118   1.98631  4.93376  2.77626  2.31317  4.21921  3.39547  3.63495  3.65306  2.34602  3.22053  4.01949  2.75349  3.81725  2.71309  2.68685  2.24928  2.87895  3.29776  5.42852  4.07101    215 a x - -
          2.68617  4.42225  2.77520  2.73123  3.46354  2.40512  3.72495  3.29354  2.67741  2.69355  4.24690  2.90347  2.73740  3.18146  2.89801  2.37886  2.77520  2.98518  4.58477  3.61503
          0.02961  3.85005  4.84171  0.65133  0.73679  0.48576  0.95510
    119   2.71009  5.01250  2.68645  2.38185  4.36829  1.86579  3.57046  3.81069  2.30908  3.37016  4.18920  2.35131  3.86163  2.82400  2.91400  2.66867  3.00157  3.44250  5.56344  4.20531    219 g x - -
          2.68618  4.42225  2.77519  2.73123  3.46354  2.40513  3.72494  3.29354  2.67741  2.69355  4.24690  2.90347  2.73739  3.18146  2.89801  2.37887  2.77519  2.98518  4.58477  3.61503
          0.02444  4.11937  4.84171  0.61958  0.77255  0.48576  0.95510
    120   2.88161  5.40931  1.47999  2.04762  4.71892  3.24071  3.75615  4.21755  2.69219  3.71826  4.53143  2.15078  3.86652  2.90431  3.25336  2.77842  2.75635  3.79339  5.88281  4.41168    220 d x - -
          2.68618  4.42225  2.77519  2.73123  3.46354  2.40513  3.72494  3.29354  2.67741  2.69355  4.24690  2.90347  2.73739  3.18146  2.89801  2.37887  2.77519  2.98518  4.58477  3.61503
          0.02444  4.11937  4.84171  0.61958  0.77255  0.48576  0.95510
    121   3.77915  5.05967  4.48991  4.26211  2.96403  4.02503  4.23898  3.82145  3.98348  3.17044  4.44245  4.36345  4.56467  4.35799  4.06584  3.98025  4.09365  3.71828  0.50669  2.95439    221 W x - -
          2.68618  4.42225  2.77519  2.73123  3.46354  2.40513  3.72494  3.29354  2.67741  2.69355  4.24690  2.90347  2.73739  3.18146  2.89801  2.37887  2.77519  2.98518  4.58477  3.61503
          0.02444  4.11937  4.84171  0.61958  0.77255  0.48576  0.95510
    122   2.30998  4.79065  3.03195  2.47193  4.04878  3.44265  3.64913  3.45561  2.26488  3.06083  3.88383  2.99314  2.48293  2.80610  2.51540  2.67147  2.74510  3.13849  5.30177  3.69307    222 k x - -
          2.68618  4.42225  2.77519  2.73123  3.46354  2.40513  3.72494  3.29354  2.67741  2.69355  4.24690  2.90347  2.73739  3.18146  2.89801  2.37887  2.77519  2.98518  4.58477  3.61503
          0.02444  4.11937  4.84171  0.61958  0.77255  0.48576  0.95510
    123   2.59362  4.54871  3.19190  2.63292  3.75033  3.32161  3.71467  3.06063  2.50939  2.64358  3.54732  3.00042  3.87271  2.92035  2.82545  2.57977  1.94850  2.81490  5.10916  3.83234    223 t x - -
          2.68618  4.42225  2.77519  2.73123  3.46354  2.40513  3.72494  3.29354  2.67741  2.69355  4.24690  2.90347  2.73739  3.18146  2.89801  2.37887  2.77519  2.98518  4.58477  3.61503
          0.02444  4.11937  4.84171  0.61958  0.77255  0.48576  0.95510
    124   0.86902  4.19659  3.61069  3.38186  4.34686  2.95289  4.40173  3.59022  3.41275  3.42751  4.30580  3.45388  3.78016  3.71173  3.67208  2.39610  2.71239  3.10105  5.73847  4.53687    224 a x - -
          2.68618  4.42225  2.77519  2.73123  3.46354  2.40513  3.72494  3.29354  2.67741  2.69355  4.24690  2.90347  2.73739  3.18146  2.89801  2.37887  2.77519  2.98518  4.58477  3.61503
          0.02444  4.11937  4.84171  0.61958  0.77255  0.48576  0.95510
    125   2.58237  4.37096  3.21021  2.82391  3.53359  3.52216  3.67300  2.83265  2.77700  1.82667  3.49471  3.13557  3.92585  3.10562  3.14007  2.69868  2.36393  2.63755  4.96255  3.71442    225 l x - -
          2.68618  4.42225  2.77519  2.73123  3.46354  2.40513  3.72494  3.29354  2.67741  2.69355  4.24690  2.90347  2.73739  3.18146  2.89801  2.37887  2.77519  2.98518  4.58477  3.61503
          0.02444  4.11937  4.84171  0.61958  0.77255  0.48576  0.95510
    126   2.49017  4.65821  3.12811  2.58519  3.92367  3.44604  3.70037  3.31116  2.39861  2.90240  3.47689  3.06473  2.12335  2.88672  2.68903  2.55445  2.85820  3.01578  5.22791  3.93783    226 p x - -
          2.68618  4.42225  2.77519  2.73123  3.46354  2.40513  3.72494  3.29354  2.67741  2.69355  4.24690  2.90347  2.73739  3.18146  2.89801  2.37887  2.77519  2.98518  4.58477  3.61503
          0.02444  4.11937  4.84171  0.61958  0.77255  0.48576  0.95510
    127   2.95626  4.41840  4.28079  3.71705  3.10068  4.07510  4.34698  2.31233  3.41298  1.10430  3.05786  3.99664  4.38988  3.81840  3.77306  3.38135  3.18863  2.05596  4.96369  3.62958    227 l x - -
          2.68618  4.42225  2.77519  2.73123  3.46354  2.40513  3.72494  3.29354  2.67741  2.69355  4.24690  2.90347  2.73739  3.18146  2.89801  2.37887  2.77519  2.98518  4.58477  3.61503
          0.02444  4.11937  4.84171  0.61958  0.77255  0.48576  0.95510
    128   3.32042  4.64999  4.89124  4.33109  3.18380  4.58955  4.92306  2.04272  4.18957  0.88505  2.80565  4.59819  4.78478  4.32700  4.32919  3.93908  3.54794  1.94201  5.26436  4.19089    228 l x - -
          2.68618  4.42225  2.77519  2.73123  3.46354  2.40513  3.72494  3.29354  2.67741  2.69355  4.24690  2.90347  2.73739  3.18146  2.89801  2.37887  2.77519  2.98518  4.58477  3.61503
          0.02444  4.11937  4.84171  0.61958  0.77255  0.48576  0.95510
    129   2.83928  5.12878  3.18743  2.53092  4.51173  3.58708  3.64180  3.89209  2.01709  3.38048  4.21237  3.09408  3.97483  2.44748  1.43054  2.72137  3.10512  3.55198  5.48751  4.24100    229 r x - -
          2.68618  4.42225  2.77519  2.73123  3.46354  2.40513  3.72494  3.29354  2.67741  2.69355  4.24690  2.90347  2.73739  3.18146  2.89801  2.37887  2.77519  2.98518  4.58477  3.61503
          0.02444  4.11937  4.84171  0.61958  0.77255  0.48576  0.95510
    130   2.70534  4.86993  2.86719  2.48173  4.27268  3.38287  3.73947  3.68806  2.26457  3.27449  4.10804  2.99901  3.87639  2.68176  2.83820  1.50652  2.88718  3.33583  5.48251  4.16707    230 s x - -
          2.68618  4.42225  2.77519  2.73123  3.46354  2.40513  3.72494  3.29354  2.67741  2.69355  4.24690  2.90347  2.73739  3.18146  2.89801  2.37887  2.77519  2.98518  4.58477  3.61503
          0.02444  4.11937  4.84171  0.61958  0.77255  0.48576  0.95510
    131   3.24493  4.57970  4.56492  4.11144  1.66425  4.20225  3.65945  2.89619  3.95501  2.38172  3.60993  4.02457  4.52285  4.01100  4.02762  3.52623  3.46764  2.73665  1.72181  2.03024    231 f x - -
          2.68618  4.42225  2.77519  2.73123  3.46354  2.40513  3.72494  3.29354  2.67741  2.69355  4.24690  2.90347  2.73739  3.18146  2.89801  2.37887  2.77519  2.98518  4.58477  3.61503
          0.02444  4.11937  4.84171  0.61958  0.77255  0.48576  0.95510
    132   2.88854  5.36012  1.22872  2.12856  4.65581  3.24335  3.77455  4.15130  2.72632  3.67634  4.50406  2.72346  3.65775  2.93269  3.28257  2.64474  3.16496  3.74653  5.85326  4.07664    232 d x - -
          2.68618  4.42225  2.77519  2.73123  3.46354  2.40513  3.72494  3.29354  2.67741  2.69355  4.24690  2.90347  2.73739  3.18146  2.89801  2.37887  2.77519  2.98518  4.58477  3.61503
          0.02444  4.11937  4.84171  0.61958  0.77255  0.48576  0.95510
    133   2.74018  4.74091  2.98494  2.80026  4.48315  1.04441  4.06996  3.94914  2.39538  3.57245  4.45221  3.21904  3.94331  3.29490  3.18752  2.83310  3.12949  3.52245  5.68174  4.44641    233 g x - -
          2.68619  4.42226  2.77511  2.73122  3.46355  2.40514  3.72488  3.29355  2.67737  2.69356  4.24691  2.90348  2.73738  3.18148  2.89802  2.37888  2.77521  2.98520  4.58478  3.61504
          0.06160  2.95944  4.84171  0.72034  0.66667  0.48576  0.95510
    134   2.08157  4.96424  2.72554  2.21667  4.26091  3.38004  3.62699  3.70465  2.41353  3.26035  4.04919  2.81808  3.12902  2.46116  2.89413  2.42080  2.85908  3.27702  5.45855  4.08681    239 a x - -
          2.68618  4.42225  2.77519  2.73123  3.46354  2.40513  3.72494  3.29354  2.67741  2.69355  4.24690  2.90347  2.73739  3.18146  2.89801  2.37887  2.77519  2.98518  4.58477  3.61503
          0.02444  4.11937  4.84171  0.61958  0.77255  0.48576  0.95510
    135   2.53658  5.05706  2.23120  2.30724  4.40514  2.63674  3.62945  3.86803  2.47672  3.40122  4.18479  2.44571  3.81011  2.72019  2.97715  2.20186  2.92582  3.35510  5.58061  4.18353    240 s x - -
          2.68618  4.42225  2.77519  2.73123  3.46354  2.40513  3.72494  3.29354  2.67741  2.69355  4.24690  2.90347  2.73739  3.18146  2.89801  2.37887  2.77519  2.98518  4.58477  3.61503
          0.02444  4.11937  4.84171  0.61958  0.77255  0.48576  0.95510
    136   1.38692  4.61161  2.95440  2.63405  4.08255  3.31547  3.83700  3.46946  2.56736  3.12448  3.97451  2.98985  3.85558  2.89036  3.06424  2.62891  2.82515  3.10600  5.39379  4.10549    241 a x - -
          2.68618  4.42225  2.77519  2.73123  3.46354  2.40513  3.72494  3.29354  2.67741  2.69355  4.24690  2.90347  2.73739  3.18146  2.89801  2.37887  2.77519  2.98518  4.58477  3.61503
          0.02444  4.11937  4.84171  0.61958  0.77255  0.48576  0.95510
    137   2.69921  4.82824  3.12057  2.42630  4.08634  3.50035  3.65195  3.45190  1.85493  3.07514  3.90949  3.01543  3.88683  2.76533  2.44479  2.74314  2.84688  2.29990  5.30361  4.01381    242 k x - -
          2.68618  4.42225  2.77519  2.73123  3.46354  2.40513  3.72494  3.29354  2.67741  2.69355  4.24690  2.90347  2.73739  3.18146  2.89801  2.37887  2.77519  2.98518  4.58477  3.61503
          0.02444  4.11937  4.84171  0.61958  0.77255  0.48576  0.95510
    138   3.22101  4.51146  4.95368  4.44312  3.51771  4.60227  5.11289  1.00643  4.31434  1.85416  3.31658  4.66714  4.86406  4.54971  4.49005  3.98707  3.47564  1.57151  5.54145  4.36160    243 i x - -
          2.68618  4.42225  2.77519  2.73123  3.46354  2.40513  3.72494  3.29354  2.67741  2.69355  4.24690  2.90347  2.73739  3.18146  2.89801  2.37887  2.77519  2.98518  4.58477  3.61503
          0.02444  4.11937  4.84171  0.61958  0.77255  0.48576  0.95510
    139   2.65071  4.91555  2.86463  2.37515  4.21763  3.39595  3.24999  3.65263  2.41443  3.22356  4.02873  1.97726  3.82832  2.79344  2.76617  2.27684  2.75345  3.21475  5.42902  4.07925    244 n x - -
          2.68618  4.42225  2.77519  2.73123  3.46354  2.40513  3.72494  3.29354  2.67741  2.69355  4.24690  2.90347  2.73739  3.18146  2.89801  2.37887  2.77519  2.98518  4.58477  3.61503
          0.02444  4.11937  4.84171  0.61958  0.77255  0.48576  0.95510
    140   2.90090  0.55264  4.46666  4.26774  4.21125  3.46533  4.86141  3.40372  4.09907  3.30430  4.43605  4.19009  4.19075  4.43527  4.17702  3.17199  3.38892  3.12961  5.56637  4.49517    245 C x - -
          2.68618  4.42225  2.77519  2.73123  3.46354  2.40513  3.72494  3.29354  2.67741  2.69355  4.24690  2.90347  2.73739  3.18146  2.89801  2.37887  2.77519  2.98518  4.58477  3.61503
          0.02444  4.11937  4.84171  0.61958  0.77255  0.48576  0.95510
    141   2.45717  4.64891  2.62021  2.58250  4.29946  1.35952  3.93814  3.74078  2.87648  3.38313  4.22667  3.03685  3.83516  3.14661  3.31756  2.53323  2.94851  3.32604  5.61092  4.03476    246 g x - -
          2.68618  4.42225  2.77520  2.73123  3.46354  2.40511  3.72495  3.29354  2.67741  2.69355  4.24690  2.90347  2.73740  3.18146  2.89801  2.37887  2.77520  2.98518  4.58477  3.61503
          0.03656  3.57528  4.84171  0.56514  0.83997  0.48576  0.95510
    142   2.32679  4.34981  3.16756  3.03495  4.49404  1.01502  4.27629  3.92849  3.24894  3.62922  4.47372  3.10809  3.79369  3.54374  3.56884  2.53812  2.74647  3.36421  5.81966  4.56757    248 g x - -
          2.68618  4.42225  2.77519  2.73123  3.46354  2.40513  3.72494  3.29354  2.67741  2.69355  4.24690  2.90347  2.73739  3.18146  2.89801  2.37887  2.77519  2.98518  4.58477  3.61503
          0.02444  4.11937  4.84171  0.61958  0.77255  0.48576  0.95510
    143   2.61339  4.79219  2.88634  2.42003  4.08284  2.32554  3.67139  3.33391  2.45813  3.10430  3.85711  2.96581  3.82736  2.64679  2.90903  2.08307  2.84134  3.16801  5.34702  4.01622    249 s x - -
          2.68618  4.42225  2.77519  2.73123  3.46354  2.40513  3.72494  3.29354  2.67741  2.69355  4.24690  2.90347  2.73739  3.18146  2.89801  2.37887  2.77519  2.98518  4.58477  3.61503
          0.02444  4.11937  4.84171  0.61958  0.77255  0.48576  0.95510
    144   3.30408  5.06482  3.40361  3.19523  3.48758  3.68183  0.71347  4.04579  3.03293  3.50520  4.57311  3.59172  4.25131  3.56670  3.28017  3.37464  3.61880  3.77647  4.94752  3.43292    250 h x - -
          2.68618  4.42225  2.77519  2.73123  3.46354  2.40513  3.72494  3.29354  2.67741  2.69355  4.24690  2.90347  2.73739  3.18146  2.89801  2.37887  2.77519  2.98518  4.58477  3.61503
          0.02444  4.11937  4.84171  0.61958  0.77255  0.48576  0.95510
    145   3.15083  4.49696  4.75768  4.22464  1.63321  4.35305  4.52350  1.62531  4.09272  1.77336  3.11412  4.37557  4.63043  4.22343  4.20985  3.69726  3.38856  2.05543  4.86581  3.50790    251 i x - -
          2.68618  4.42225  2.77519  2.73123  3.46354  2.40513  3.72494  3.29354  2.67741  2.69355  4.24690  2.90347  2.73739  3.18146  2.89801  2.37887  2.77519  2.98518  4.58477  3.61503
          0.02444  4.11937  4.84171  0.61958  0.77255  0.48576  0.95510
    146   2.91586  4.50601  3.83802  3.35693  2.62013  3.65731  3.71164  3.04449  3.15122  2.66472  3.66105  3.41857  4.21102  3.49675  3.39048  3.13106  3.04899  2.84526  1.52042  2.40519    252 w x - -
          2.68618  4.42225  2.77519  2.73123  3.46354  2.40513  3.72494  3.29354  2.67741  2.69355  4.24690  2.90347  2.73739  3.18146  2.89801  2.37887  2.77519  2.98518  4.58477  3.61503
          0.02444  4.11937  4.84171  0.61958  0.77255  0.48576  0.95510
    147   3.11363  4.82203  3.74861  3.62839  4.59076  3.49593  4.67941  4.20762  3.70843  3.80426  4.86926  3.90694  0.47444  4.08940  3.91979  3.29039  3.57587  3.82335  5.70201  4.71699    253 P x - -
          2.68618  4.42225  2.77519  2.73123  3.46354  2.40513  3.72494  3.29354  2.67741  2.69355  4.24690  2.90347  2.73739  3.18146  2.89801  2.37887  2.77519  2.98518  4.58477  3.61503
          0.02444  4.11937  4.84171  0.61958  0.77255  0.48576  0.95510
    148   3.50822  4.92630  4.23959  3.93663  2.22071  4.18833  3.65310  3.35549  3.72296  2.61601  4.02192  3.96456  4.59658  3.96942  3.87011  3.63366  3.77175  3.25489  3.88853  0.79431    254 y x - -
          2.68618  4.42225  2.77519  2.73123  3.46354  2.40513  3.72494  3.29354  2.67741  2.69355  4.24690  2.90347  2.73739  3.18146  2.89801  2.37887  2.77519  2.98518  4.58477  3.61503
          0.02444  4.11937  4.84171  0.61958  0.77255  0.48576  0.95510
    149   2.49935  4.41942  3.33275  3.23895  4.53093  0.78233  4.43453  4.07734  3.46130  3.76828  4.65095  3.44865  3.87652  3.75332  3.73941  2.55297  3.00888  3.50165  5.81150  4.61427    255 g x - -
          2.68618  4.42225  2.77519  2.73123  3.46354  2.40513  3.72494  3.29354  2.67741  2.69355  4.24690  2.90347  2.73739  3.18146  2.89801  2.37887  2.77519  2.98518  4.58477  3.61503
          0.02444  4.11937  4.84171  0.61958  0.77255  0.48576  0.95510
    150   3.42266  4.75811  4.91720  4.36209  3.09915  4.64971  4.92714  2.17999  4.16679  0.76491  2.53422  4.64419  4.81961  4.31584  4.29487  4.01046  3.64507  2.37177  5.22007  4.13953    256 l x - -
          2.68618  4.42225  2.77519  2.73123  3.46354  2.40513  3.72494  3.29354  2.67741  2.69355  4.24690  2.90347  2.73739  3.18146  2.89801  2.37887  2.77519  2.98518  4.58477  3.61503
          0.02444  4.11937  4.84171  0.61958  0.77255  0.48576  0.95510
    151   2.94958  4.94167  2.87740  2.79162  4.34642  3.36707  4.15099  4.11825  3.08010  3.73858  4.69789  0.78523  4.03418  3.43022  3.43803  3.01109  3.34328  3.71483  5.62400  4.28172    257 n x - -
          2.68618  4.42225  2.77519  2.73123  3.46354  2.40513  3.72494  3.29354  2.67741  2.69355  4.24690  2.90347  2.73739  3.18146  2.89801  2.37887  2.77519  2.98518  4.58477  3.61503
          0.02444  4.11937  4.84171  0.61958  0.77255  0.48576  0.95510
    152   2.96860  4.60121  4.01506  3.57013  2.23969  3.96307  3.69633  3.03195  3.45671  2.57894  3.68342  3.74502  4.34945  3.60742  3.68048  3.28975  3.16902  2.88134  4.06654  1.13959    258 y x - -
          2.68618  4.42225  2.77519  2.73123  3.46354  2.40513  3.72494  3.29354  2.67741  2.69355  4.24690  2.90347  2.73739  3.18146  2.89801  2.37887  2.77519  2.98518  4.58477  3.61503
          0.02444  4.11937  4.84171  0.61958  0.77255  0.48576  0.95510
    153   2.65933  5.25684  1.73891  1.83538  4.56189  3.33515  3.67351  4.04551  2.51419  3.54669  4.08843  2.68994  3.67522  2.62157  3.03515  2.70207  3.01168  3.62963  5.70485  4.27160    259 d x - -
          2.68618  4.42225  2.77519  2.73123  3.46354  2.40513  3.72494  3.29354  2.67741  2.69355  4.24690  2.90347  2.73739  3.18146  2.89801  2.37887  2.77519  2.98518  4.58477  3.61503
          0.02444  4.11937  4.84171  0.61958  0.77255  0.48576  0.95510
    154   2.65911  5.00123  2.55161  2.28856  4.29630  3.37475  3.64147  3.62274  2.35945  3.29537  4.08800  2.15852  3.81427  2.77403  2.91953  2.53380  2.23748  3.37009  5.49233  4.11568    260 n x - -
          2.68618  4.42225  2.77519  2.73123  3.46354  2.40513  3.72494  3.29354  2.67741  2.69355  4.24690  2.90347  2.73739  3.18146  2.89801  2.37887  2.77519  2.98518  4.58477  3.61503
          0.02444  4.11937  4.84171  0.61958  0.77255  0.48576  0.95510
    155   2.87641  5.25597  2.47423  0.93828  4.62708  3.35662  3.91713  4.03032  2.80654  3.64982  4.58164  2.93796  3.96840  3.10517  3.25801  2.95224  3.29917  3.68204  5.83747  4.45810    261 e x - -
          2.68618  4.42225  2.77519  2.73123  3.46354  2.40513  3.72494  3.29354  2.67741  2.69355  4.24690  2.90347  2.73739  3.18146  2.89801  2.37887  2.77519  2.98518  4.58477  3.61503
          0.02444  4.11937  4.84171  0.61958  0.77255  0.48576  0.95510
    156   3.09043  4.53475  4.22733  3.73432  2.00629  4.03109  3.45619  3.02160  3.57301  2.58261  3.37551  3.61188  4.38007  3.76452  3.74686  3.33876  3.31886  2.85863  1.50851  2.31884    262 w x - -
          2.68618  4.42225  2.77519  2.73123  3.46354  2.40513  3.72494  3.29354  2.67741  2.69355  4.24690  2.90347  2.73739  3.18146  2.89801  2.37887  2.77519  2.98518  4.58477  3.61503
          0.02444  4.11937  4.84171  0.61958  0.77255  0.48576  0.95510
    157   2.51644  4.56244  2.67376  2.70856  4.41760  3.01244  4.05552  3.89297  3.01124  3.53812  4.37642  3.11227  3.82354  3.27688  3.42800  1.06339  2.94071  3.40557  5.71845  4.40271    263 s x - -
          2.68618  4.42225  2.77519  2.73123  3.46354  2.40513  3.72494  3.29354  2.67741  2.69355  4.24690  2.90347  2.73739  3.18146  2.89801  2.37887  2.77519  2.98518  4.58477  3.61503
          0.02444  4.11937  4.84171  0.61958  0.77255  0.48576  0.95510
    158   2.82625  5.26197  2.29331  1.32832  4.57168  3.32029  3.73199  4.03613  2.61305  3.57085  4.38696  2.78493  3.85922  2.81372  3.12944  2.76729  2.58064  3.64150  5.75184  4.32280    264 e x - -
          2.68618  4.42225  2.77519  2.73123  3.46354  2.40513  3.72494  3.29354  2.67741  2.69355  4.24690  2.90347  2.73739  3.18146  2.89801  2.37887  2.77519  2.98518  4.58477  3.61503
          0.02470  4.10910  4.83144  0.61958  0.77255  0.48576  0.95510
    159   2.62462  4.61513  3.07028  2.43606  3.93338  3.41163  3.78014  3.25898  2.55057  2.81885  3.83109  3.09959  3.88341  2.98880  2.97616  2.63259  1.63450  2.94055  5.26805  3.98497    265 t x - -
          2.68618  4.42225  2.77519  2.73123  3.46354  2.40513  3.72494  3.29354  2.67741  2.69355  4.24690  2.90347  2.73739  3.18146  2.89801  2.37887  2.77519  2.98518  4.58477  3.61503
          0.02470  4.10910  4.83144  0.61958  0.77255  0.48576  0.95510
    160   2.64949  4.97118  2.66934  2.41743  4.32225  3.34557  3.45169  3.81038  2.55352  3.38443  4.22413  1.45616  3.87798  2.84560  2.96922  2.76258  2.84886  3.44437  5.55608  4.18970    266 n x - -
          2.68618  4.42225  2.77519  2.73123  3.46354  2.40513  3.72494  3.29354  2.67741  2.69355  4.24690  2.90347  2.73739  3.18146  2.89801  2.37887  2.77519  2.98518  4.58477  3.61503
          0.02470  4.10910  4.83144  0.61958  0.77255  0.48576  0.95510
    161   1.43413  4.35502  3.36126  2.91418  3.52145  2.47349  3.95160  3.18200  2.91299  2.90588  3.79252  3.26333  3.85228  3.23009  3.27891  2.63861  2.81965  2.86958  5.21630  3.73734    267 a x - -
          2.68618  4.42225  2.77519  2.73123  3.46354  2.40513  3.72494  3.29354  2.67741  2.69355  4.24690  2.90347  2.73739  3.18146  2.89801  2.37887  2.77519  2.98518  4.58477  3.61503
          0.02470  4.10910  4.83144  0.61958  0.77255  0.48576  0.95510
    162   2.65205  5.36685  1.61667  1.99466  4.66354  3.22617  3.57432  4.09128  2.61365  3.65532  4.45405  2.18282  3.84808  2.80111  3.16045  2.75621  3.09655  3.73815  5.81410  4.35470    268 d x - -
          2.68618  4.42225  2.77519  2.73123  3.46354  2.40513  3.72494  3.29354  2.67741  2.69355  4.24690  2.90347  2.73739  3.18146  2.89801  2.37887  2.77519  2.98518  4.58477  3.61503
          0.02470  4.10910  4.83144  0.61958  0.77255  0.48576  0.95510
    163   2.94185  4.95099  3.49240  2.87741  4.21799  3.62738  3.62755  3.47335  2.09485  3.24177  4.14662  3.26493  4.04520  2.88943  1.15796  2.91580  3.16360  3.41038  5.34178  4.08351    269 r x - -
          2.68618  4.42225  2.77519  2.73123  3.46354  2.40513  3.72494  3.29354  2.67741  2.69355  4.24690  2.90347  2.73739  3.18146  2.89801  2.37887  2.77519  2.98518  4.58477  3.61503
          0.02470  4.10910  4.83144  0.61958  0.77255  0.48576  0.95510
    164   2.97447  4.97206  2.97726  2.75200  3.51541  3.50562  1.17203  3.85200  2.65670  3.37760  4.33124  2.95037  4.05530  3.17143  2.95671  3.01144  3.27157  3.53583  4.97971  3.43255    270 h x - -
          2.68618  4.42225  2.77519  2.73123  3.46354  2.40513  3.72494  3.29354  2.67741  2.69355  4.24690  2.90347  2.73739  3.18146  2.89801  2.37887  2.77519  2.98518  4.58477  3.61503
          0.02470  4.10910  4.83144  0.61958  0.77255  0.48576  0.95510
    165   2.66815  2.78630  4.41684  3.94614  3.63022  3.57738  4.56310  2.15296  3.80220  2.47228  3.56155  4.00224  4.23800  4.06467  3.97720  3.08477  3.02486  1.08937  5.28450  4.07399    271 v x - -
          2.68618  4.42225  2.77519  2.73123  3.46354  2.40513  3.72494  3.29354  2.67741  2.69355  4.24690  2.90347  2.73739  3.18146  2.89801  2.37887  2.77519  2.98518  4.58477  3.61503
          0.02470  4.10910  4.83144  0.61958  0.77255  0.48576  0.95510
    166   2.75064  5.05382  3.08046  2.28163  4.38914  3.50092  3.60384  3.80357  2.00173  2.92522  4.02424  2.99538  3.88096  2.11362  2.09404  2.74135  2.96135  3.44306  5.45254  4.14591    272 k x - -
          2.68618  4.42225  2.77519  2.73123  3.46354  2.40513  3.72494  3.29354  2.67741  2.69355  4.24690  2.90347  2.73739  3.18146  2.89801  2.37887  2.77519  2.98518  4.58477  3.61503
          0.02470  4.10910  4.83144  0.61958  0.77255  0.48576  0.95510
    167   3.20884  4.54919  4.82450  4.24734  3.12372  4.45272  4.75833  1.86197  4.11735  1.12399  2.11674  4.47653  4.66641  4.22580  4.23177  3.78314  3.42977  2.16668  5.12327  3.92033    273 l x - -
          2.68618  4.42225  2.77519  2.73123  3.46354  2.40513  3.72494  3.29354  2.67741  2.69355  4.24690  2.90347  2.73739  3.18146  2.89801  2.37887  2.77519  2.98518  4.58477  3.61503
          0.02470  4.10910  4.83144  0.61958  0.77255  0.48576  0.95510
    168   3.04105  4.37116  4.73765  4.20177  3.54289  4.19901  4.83807  1.33434  4.08734  2.14511  3.08685  4.41064  4.67167  4.33018  4.27211  3.71521  3.29270  1.23284  5.38999  4.19842    274 v x - -
          2.68618  4.42225  2.77519  2.73123  3.46354  2.40513  3.72494  3.29354  2.67741  2.69355  4.24690  2.90347  2.73739  3.18146  2.89801  2.37887  2.77519  2.98518  4.58477  3.61503
          0.02470  4.10910  4.83144  0.61958  0.77255  0.48576  0.95510
    169   2.69506  5.21497  2.09863  2.17810  4.52392  3.34250  3.65311  4.00290  2.42860  3.50490  4.28349  2.12148  3.81964  2.25758  2.97606  2.68074  2.95460  3.41512  5.66133  4.23870    275 d x - -
          2.68618  4.42225  2.77519  2.73123  3.46354  2.40513  3.72494  3.29354  2.67741  2.69355  4.24690  2.90347  2.73739  3.18146  2.89801  2.37887  2.77519  2.98518  4.58477  3.61503
          0.02470  4.10910  4.83144  0.61958  0.77255  0.48576  0.95510
    170   1.02298  4.40758  3.28840  2.87482  4.12589  3.21366  4.15810  3.28530  3.06379  3.07000  4.08986  3.33243  3.88628  3.42861  3.38070  2.67546  2.92458  2.95204  5.53481  4.28089    276 a x - -
          2.68618  4.42225  2.77519  2.73123  3.46354  2.40513  3.72494  3.29354  2.67741  2.69355  4.24690  2.90347  2.73739  3.18146  2.89801  2.37887  2.77519  2.98518  4.58477  3.61503
          0.02470  4.10910  4.83144  0.61958  0.77255  0.48576  0.95510
    171   3.16729  4.68271  4.30656  3.92370  3.33112  4.01168  4.60544  2.53087  3.67739  1.89605  0.99475  4.17074  4.47884  4.04697  3.85426  3.53771  3.47994  2.56268  5.19916  3.97860    277 m x - -
          2.68618  4.42225  2.77519  2.73123  3.46354  2.40513  3.72494  3.29354  2.67741  2.69355  4.24690  2.90347  2.73739  3.18146  2.89801  2.37887  2.77519  2.98518  4.58477  3.61503
          0.02483  4.10381  4.82615  0.61958  0.77255  0.48576  0.95510
    172   2.83754  4.28132  4.27378  3.70324  3.28798  3.98704  4.31847  1.60173  3.54468  1.58879  3.20133  3.94995  4.32670  3.81111  3.44656  3.21748  3.07546  1.94794  4.98176  3.79765    278 l x - -
          2.68618  4.42225  2.77519  2.73123  3.46354  2.40513  3.72494  3.29354  2.67741  2.69355  4.24690  2.90347  2.73739  3.18146  2.89801  2.37887  2.77519  2.98518  4.58477  3.61503
          0.02483  4.10381  4.82615  0.61958  0.77255  0.48576  0.95510
    173   2.34830  4.95722  2.80946  2.35063  4.24609  3.26797  3.59192  3.54805  2.27146  3.23536  4.01633  2.58619  3.79382  2.55004  2.30932  2.60427  2.77942  3.31794  5.42296  3.87576    279 k x - -
          2.68618  4.42225  2.77519  2.73123  3.46354  2.40513  3.72494  3.29354  2.67741  2.69355  4.24690  2.90347  2.73739  3.18146  2.89801  2.37887  2.77519  2.98518  4.58477  3.61503
          0.02483  4.10381  4.82615  0.61958  0.77255  0.48576  0.95510
    174   3.25559  5.39987  0.63554  2.51014  4.81206  3.40172  4.15811  4.45663  3.28952  4.02587  5.01512  3.07589  4.07132  3.40186  3.83260  3.19595  3.60116  4.07306  5.93372  4.65456    280 D x - -
          2.68618  4.42225  2.77519  2.73123  3.46354  2.40513  3.72494  3.29354  2.67741  2.69355  4.24690  2.90347  2.73739  3.18146  2.89801  2.37887  2.77519  2.98518  4.58477  3.61503
          0.02483  4.10381  4.82615  0.61958  0.77255  0.48576  0.95510
    175   2.49196  4.41533  3.22141  2.81153  4.08664  1.34070  4.07388  3.34396  2.99261  3.13919  4.04553  3.26746  3.86095  3.33441  3.33739  2.65209  2.89374  2.42867  5.47075  4.20917    281 g x - -
          2.68618  4.42225  2.77519  2.73123  3.46354  2.40513  3.72494  3.29354  2.67741  2.69355  4.24690  2.90347  2.73739  3.18146  2.89801  2.37887  2.77519  2.98518  4.58477  3.61503
          0.02483  4.10381  4.82615  0.61958  0.77255  0.48576  0.95510
    176   3.13837  4.53599  4.58004  4.00598  3.09074  4.31127  4.56838  2.16494  3.85605  1.31841  1.62987  4.27021  4.55868  4.03422  4.01858  3.62799  3.36036  2.35706  5.02772  3.64550    282 l x - -
          2.68618  4.42225  2.77519  2.73123  3.46354  2.40513  3.72494  3.29354  2.67741  2.69355  4.24690  2.90347  2.73739  3.18146  2.89801  2.37887  2.77519  2.98518  4.58477  3.61503
          0.31002  4.10115  1.38624  0.61958  0.77255  0.48576  0.95510
    177   2.43319  4.44117  3.14488  2.59187  3.57476  3.17014  3.55021  2.99622  2.49209  2.67302  3.37024  3.05841  3.66576  2.67113  2.94187  2.65830  2.76050  2.45631  4.99605  3.60080    283 a x - -
          2.68563  4.42288  2.77541  2.73170  3.46311  2.40533  3.72525  3.29357  2.67781  2.69324  4.24685  2.90387  2.73735  3.18150  2.89672  2.37871  2.77541  2.98514  4.58557  3.61538
          0.37928  1.15313        *  2.76740  0.06489  0.00000        *
//
