# Supplementary material for: Remote homology clustering identifies lowly conserved families of effector proteins in plant-pathogenic fungi
Source: Microb Genom. 2021 Sep 1;7(9):000637. doi: 10.1099/mgen.0.000637 (PMC8715435; doi:10.1099/mgen.0.000637)
Supplement: Supplementary material 16 [file mgen-7-0637-s0016.zip › hmms/markov-PC_05C7YR.hmm]

HMMER3/f [3.3 | Nov 2019]
NAME  markov-PC_05C7YR
LENG  144
ALPH  amino
RF    yes
MM    no
CONS  yes
CS    no
MAP   yes
DATE  Thu Jul 23 09:16:09 2020
NSEQ  11
EFFN  1.554932
CKSUM 2964666227
STATS LOCAL MSV      -10.4071  0.71012
STATS LOCAL VITERBI  -11.2879  0.71012
STATS LOCAL FORWARD   -4.7832  0.71012
HMM          A        C        D        E        F        G        H        I        K        L        M        N        P        Q        R        S        T        V        W        Y   
            m->m     m->i     m->d     i->m     i->i     d->m     d->d
  COMPO   2.42190  3.10240  2.82884  2.65780  3.55297  2.96534  3.70935  2.95427  2.58065  2.72266  3.78247  3.05251  3.22762  3.04927  3.02295  2.57271  2.79622  2.74463  5.13304  3.66293
          2.68616  4.42258  2.77552  2.73156  3.46312  2.40545  3.72430  3.29323  2.67739  2.69318  4.24558  2.90337  2.73736  3.18179  2.89833  2.37843  2.77552  2.98505  4.58510  3.61536
          0.12290  2.20725  5.17641  2.21637  0.11541  0.00000        *
      1   2.75619  4.48262  3.95666  3.55829  3.73456  3.59885  4.36928  3.03325  3.40658  2.67444  1.06478  3.76776  4.19181  3.76934  3.64645  2.23977  3.12605  2.83826  5.30850  4.05346     15 m x - -
          2.68618  4.42225  2.77519  2.73123  3.46354  2.40513  3.72494  3.29354  2.67741  2.69355  4.24690  2.90347  2.73739  3.18146  2.89801  2.37887  2.77519  2.98518  4.58477  3.61503
          0.01743  4.45407  5.17641  0.61958  0.77255  0.48576  0.95510
      2   2.95225  5.21525  3.33604  2.70671  4.57346  3.68907  3.73913  2.81329  1.55543  3.46184  4.27687  3.18656  4.05703  1.95317  2.08204  2.94504  3.15089  3.61763  5.58266  4.31115     16 k x - -
          2.68618  4.42225  2.77519  2.73123  3.46354  2.40513  3.72494  3.29354  2.67741  2.69355  4.24690  2.90347  2.73739  3.18146  2.89801  2.37887  2.77519  2.98518  4.58477  3.61503
          0.01743  4.45407  5.17641  0.61958  0.77255  0.48576  0.95510
      3   2.82939  4.36157  4.02430  3.46513  2.18143  3.86209  2.79921  2.83336  3.37346  2.30894  3.47636  3.00347  4.22894  3.61033  3.61506  3.13874  3.06005  2.17889  4.55145  2.04925     17 y x - -
          2.68618  4.42225  2.77519  2.73123  3.46354  2.40513  3.72494  3.29354  2.67741  2.69355  4.24690  2.90347  2.73739  3.18146  2.89801  2.37887  2.77519  2.98518  4.58477  3.61503
          0.01743  4.45407  5.17641  0.61958  0.77255  0.48576  0.95510
      4   2.13504  4.27592  3.85979  3.28820  3.39483  3.74152  2.93633  1.96018  3.19904  2.02846  3.38388  3.60551  4.12011  3.47523  3.47205  3.01315  2.50320  2.49028  4.88870  3.67884     18 i x - -
          2.68618  4.42225  2.77519  2.73123  3.46354  2.40513  3.72494  3.29354  2.67741  2.69355  4.24690  2.90347  2.73739  3.18146  2.89801  2.37887  2.77519  2.98518  4.58477  3.61503
          0.01743  4.45407  5.17641  0.61958  0.77255  0.48576  0.95510
      5   2.45767  5.06219  3.00619  2.45115  4.35908  3.49097  3.29473  3.80582  2.27614  3.34520  4.12120  2.98550  2.98193  2.64345  2.50869  2.46283  2.08241  3.42780  5.52650  4.15656     19 t x - -
          2.68618  4.42225  2.77519  2.73123  3.46354  2.40513  3.72494  3.29354  2.67741  2.69355  4.24690  2.90347  2.73739  3.18146  2.89801  2.37887  2.77519  2.98518  4.58477  3.61503
          0.01743  4.45407  5.17641  0.61958  0.77255  0.48576  0.95510
      6   3.08826  4.49553  4.63522  4.05340  3.27730  4.25334  4.56498  1.98553  3.91695  1.07542  2.63149  4.26415  2.84800  4.08756  4.06052  3.56284  3.31622  2.43582  5.08384  3.95888     20 l x - -
          2.68618  4.42225  2.77519  2.73123  3.46354  2.40513  3.72494  3.29354  2.67741  2.69355  4.24690  2.90347  2.73739  3.18146  2.89801  2.37887  2.77519  2.98518  4.58477  3.61503
          0.01743  4.45407  5.17641  0.61958  0.77255  0.48576  0.95510
      7   2.68340  4.17513  4.10613  3.52472  2.46152  2.68544  4.08878  1.94521  3.41145  2.08331  3.29226  3.74729  4.15092  3.63990  3.60668  2.68043  2.58335  2.40770  4.79374  3.59772     21 i x - -
          2.68618  4.42225  2.77519  2.73123  3.46354  2.40513  3.72494  3.29354  2.67741  2.69355  4.24690  2.90347  2.73739  3.18146  2.89801  2.37887  2.77519  2.98518  4.58477  3.61503
          0.01743  4.45407  5.17641  0.61958  0.77255  0.48576  0.95510
      8   2.72671  4.24195  4.09902  3.53160  3.39877  2.79961  4.16882  1.86645  3.42989  2.27648  3.38531  3.77666  4.19956  3.67701  3.65268  2.45160  2.97511  1.69679  4.92249  3.72237     22 v x - -
          2.68618  4.42225  2.77519  2.73123  3.46354  2.40513  3.72494  3.29354  2.67741  2.69355  4.24690  2.90347  2.73739  3.18146  2.89801  2.37887  2.77519  2.98518  4.58477  3.61503
          0.01743  4.45407  5.17641  0.61958  0.77255  0.48576  0.95510
      9   3.48531  4.77789  5.28780  4.70056  2.80876  4.76240  5.05691  2.39976  4.55751  0.91909  1.98687  4.86613  4.92910  4.55995  4.58064  4.10875  3.69957  1.98001  5.28181  4.23944     23 l x - -
          2.68618  4.42225  2.77519  2.73123  3.46354  2.40513  3.72494  3.29354  2.67741  2.69355  4.24690  2.90347  2.73739  3.18146  2.89801  2.37887  2.77519  2.98518  4.58477  3.61503
          0.01743  4.45407  5.17641  0.61958  0.77255  0.48576  0.95510
     10   1.40753  4.63681  3.35470  2.84137  4.05578  3.47723  3.94024  3.40606  2.26498  3.09619  3.94884  3.27009  3.97385  3.15052  3.17723  2.39311  2.95718  2.55459  5.39522  4.12080     24 a x - -
          2.68618  4.42225  2.77519  2.73123  3.46354  2.40513  3.72494  3.29354  2.67741  2.69355  4.24690  2.90347  2.73739  3.18146  2.89801  2.37887  2.77519  2.98518  4.58477  3.61503
          0.01743  4.45407  5.17641  0.61958  0.77255  0.48576  0.95510
     11   3.32988  4.62268  5.20313  4.63219  1.73743  4.62985  4.94657  1.47888  4.48529  1.52248  3.17567  4.74473  4.85827  4.55016  4.52499  3.97687  3.55709  1.96487  5.24696  4.09600     25 i x - -
          2.68618  4.42225  2.77519  2.73123  3.46354  2.40513  3.72494  3.29354  2.67741  2.69355  4.24690  2.90347  2.73739  3.18146  2.89801  2.37887  2.77519  2.98518  4.58477  3.61503
          0.01743  4.45407  5.17641  0.61958  0.77255  0.48576  0.95510
     12   1.23452  4.37306  4.23473  3.79956  3.99748  3.54312  4.59484  2.70670  3.72090  2.90586  3.91523  3.89268  4.19135  3.99176  3.96233  2.95923  2.66766  1.48883  5.55541  4.36035     26 a x - -
          2.68618  4.42225  2.77519  2.73123  3.46354  2.40513  3.72494  3.29354  2.67741  2.69355  4.24690  2.90347  2.73739  3.18146  2.89801  2.37887  2.77519  2.98518  4.58477  3.61503
          0.01743  4.45407  5.17641  0.61958  0.77255  0.48576  0.95510
     13   0.82785  4.38118  4.03808  3.74321  4.55007  3.22602  4.67582  3.75016  3.71857  3.59944  4.48293  3.74104  4.00154  3.99686  3.96579  2.69213  1.78872  3.27206  5.95345  4.78036     27 a x - -
          2.68618  4.42225  2.77519  2.73123  3.46354  2.40513  3.72494  3.29354  2.67741  2.69355  4.24690  2.90347  2.73739  3.18146  2.89801  2.37887  2.77519  2.98518  4.58477  3.61503
          0.01743  4.45407  5.17641  0.61958  0.77255  0.48576  0.95510
     14   2.71455  3.38712  4.48179  3.88547  2.23235  3.86853  4.21047  1.78464  3.71718  2.29322  3.24128  3.96796  4.23646  3.88940  3.80150  2.75870  2.59111  1.95032  4.76938  3.58634     28 i x - -
          2.68618  4.42225  2.77519  2.73123  3.46354  2.40513  3.72494  3.29354  2.67741  2.69355  4.24690  2.90347  2.73739  3.18146  2.89801  2.37887  2.77519  2.98518  4.58477  3.61503
          0.01743  4.45407  5.17641  0.61958  0.77255  0.48576  0.95510
     15   1.88279  4.41544  3.68527  3.16587  3.70408  3.60498  4.08474  2.88541  3.10072  2.73559  3.65585  3.51362  4.08141  2.86319  3.42943  2.91710  2.52027  1.54921  5.16537  3.93857     29 v x - -
          2.68618  4.42225  2.77519  2.73123  3.46354  2.40513  3.72494  3.29354  2.67741  2.69355  4.24690  2.90347  2.73739  3.18146  2.89801  2.37887  2.77519  2.98518  4.58477  3.61503
          0.01743  4.45407  5.17641  0.61958  0.77255  0.48576  0.95510
     16   1.97961  4.82039  3.14300  2.58920  4.08345  3.51759  3.75679  3.48929  2.56044  3.10956  3.93344  3.09293  3.92289  2.37573  2.63401  2.31255  2.67743  2.60393  5.36776  4.04968     30 a x - -
          2.68618  4.42225  2.77519  2.73123  3.46354  2.40513  3.72494  3.29354  2.67741  2.69355  4.24690  2.90347  2.73739  3.18146  2.89801  2.37887  2.77519  2.98518  4.58477  3.61503
          0.01743  4.45407  5.17641  0.61958  0.77255  0.48576  0.95510
     17   1.14056  4.39037  3.81256  3.32719  3.95631  3.41811  4.25088  2.63236  3.27483  3.00472  3.90196  3.57267  4.02591  3.57312  3.59434  2.50081  2.25798  2.87517  5.39540  4.17773     31 a x - -
          2.68618  4.42225  2.77519  2.73123  3.46354  2.40513  3.72494  3.29354  2.67741  2.69355  4.24690  2.90347  2.73739  3.18146  2.89801  2.37887  2.77519  2.98518  4.58477  3.61503
          0.01743  4.45407  5.17641  0.61958  0.77255  0.48576  0.95510
     18   2.66461  4.80740  3.13831  2.60600  4.14035  2.90579  3.79005  3.55415  2.60743  2.56924  3.98747  2.50279  3.22299  2.95231  3.06051  2.08383  2.22471  3.21910  5.42075  4.09890     32 s x - -
          2.68618  4.42225  2.77519  2.73123  3.46354  2.40513  3.72494  3.29354  2.67741  2.69355  4.24690  2.90347  2.73739  3.18146  2.89801  2.37887  2.77519  2.98518  4.58477  3.61503
          0.01743  4.45407  5.17641  0.61958  0.77255  0.48576  0.95510
     19   1.97978  4.66918  3.29629  2.81101  4.09423  3.46844  3.94057  3.45948  2.78675  3.12819  3.98401  3.24933  1.72498  2.62299  3.19128  2.77466  2.96813  2.68891  5.42965  4.14658     33 p x - -
          2.68618  4.42225  2.77519  2.73123  3.46354  2.40513  3.72494  3.29354  2.67741  2.69355  4.24690  2.90347  2.73739  3.18146  2.89801  2.37887  2.77519  2.98518  4.58477  3.61503
          0.01743  4.45407  5.17641  0.61958  0.77255  0.48576  0.95510
     20   2.41310  4.48387  3.45241  2.91525  3.68076  3.59407  3.91432  3.03946  2.88671  2.75321  3.63603  2.60972  4.01395  3.20317  3.26420  2.17504  2.92730  1.80353  5.10249  3.25586     34 v x - -
          2.68618  4.42225  2.77519  2.73123  3.46354  2.40513  3.72494  3.29354  2.67741  2.69355  4.24690  2.90347  2.73739  3.18146  2.89801  2.37887  2.77519  2.98518  4.58477  3.61503
          0.01743  4.45407  5.17641  0.61958  0.77255  0.48576  0.95510
     21   2.07602  4.36419  3.62984  3.06617  2.98791  2.51453  3.95451  2.52254  3.01527  2.60274  3.49890  3.44447  2.90859  3.30943  3.35257  2.63841  2.91162  2.40239  4.98078  3.75336     35 a x - -
          2.68618  4.42225  2.77519  2.73123  3.46354  2.40513  3.72494  3.29354  2.67741  2.69355  4.24690  2.90347  2.73739  3.18146  2.89801  2.37887  2.77519  2.98518  4.58477  3.61503
          0.01743  4.45407  5.17641  0.61958  0.77255  0.48576  0.95510
     22   2.29732  4.52652  2.93160  2.81898  2.82669  3.60975  3.84649  3.05677  2.51452  2.16782  3.62289  3.27092  3.99321  3.11112  3.18712  2.51953  2.66079  2.81227  5.09032  3.21612     36 l x - -
          2.68618  4.42225  2.77519  2.73123  3.46354  2.40513  3.72494  3.29354  2.67741  2.69355  4.24690  2.90347  2.73739  3.18146  2.89801  2.37887  2.77519  2.98518  4.58477  3.61503
          0.13044  4.45407  2.20127  0.61958  0.77255  0.48576  0.95510
     23   2.38853  4.93492  2.68054  2.44809  4.20009  3.46390  3.66724  3.63018  2.20496  2.89204  4.00205  2.57748  3.22004  2.80087  2.91965  2.66639  2.60877  2.68162  5.42382  4.06950     37 k x - -
          2.68618  4.42225  2.77519  2.73123  3.46354  2.40513  3.72494  3.29354  2.67741  2.69355  4.24690  2.90347  2.73739  3.18146  2.89801  2.37887  2.77519  2.98518  4.58477  3.61503
          0.01950  4.34312  5.06547  0.61958  0.77255  0.64408  0.74474
     24   2.64387  4.61735  3.19737  2.41664  2.54188  2.70713  3.80603  3.24728  2.69487  2.91344  3.76913  3.15788  3.92742  3.02362  3.11918  2.07464  2.52087  2.96685  5.21925  3.93357     38 s x - -
          2.68618  4.42225  2.77519  2.73123  3.46354  2.40513  3.72494  3.29354  2.67741  2.69355  4.24690  2.90347  2.73739  3.18146  2.89801  2.37887  2.77519  2.98518  4.58477  3.61503
          0.21406  4.34312  1.71646  0.61958  0.77255  0.64408  0.74474
     25   2.38803  5.18291  2.37240  2.06101  4.49931  3.36535  3.07758  3.97889  2.42222  3.47516  4.24026  2.44370  3.81394  2.25856  2.92466  2.65209  2.93823  3.56003  5.62487  4.20816     39 e x - -
          2.68618  4.42225  2.77519  2.73123  3.46354  2.40513  3.72494  3.29354  2.67741  2.69355  4.24690  2.90347  2.73739  3.18146  2.89801  2.37887  2.77519  2.98518  4.58477  3.61503
          0.02363  4.15270  4.87504  0.61958  0.77255  0.83996  0.56516
     26   2.00908  4.52705  3.23036  2.72540  4.08720  3.28734  3.84643  3.48377  2.66604  3.12783  3.95832  3.14001  3.82495  3.03835  2.55216  1.97056  2.15715  3.11427  5.38845  4.10751     40 s x - -
          2.68618  4.42225  2.77519  2.73123  3.46354  2.40513  3.72494  3.29354  2.67741  2.69355  4.24690  2.90347  2.73739  3.18146  2.89801  2.37887  2.77519  2.98518  4.58477  3.61503
          0.02363  4.15270  4.87504  0.61958  0.77255  0.83996  0.56516
     27   2.63326  4.95079  2.51841  2.19061  4.25482  2.87366  3.64381  3.69616  2.43979  3.25844  4.04970  2.90240  3.10437  2.77624  2.92317  2.21458  2.87701  2.78539  5.46216  4.09254     41 e x - -
          2.68618  4.42225  2.77519  2.73123  3.46354  2.40513  3.72494  3.29354  2.67741  2.69355  4.24690  2.90347  2.73739  3.18146  2.89801  2.37887  2.77519  2.98518  4.58477  3.61503
          0.02363  4.15270  4.87504  0.61958  0.77255  0.83996  0.56516
     28   2.54674  4.67534  3.06196  2.60154  4.24507  2.78584  3.79376  3.67338  2.57186  3.26936  4.07976  3.05758  2.22540  2.95661  2.50608  2.01606  2.86554  3.27400  5.48485  4.17381     42 s x - -
          2.68618  4.42225  2.77519  2.73123  3.46354  2.40513  3.72494  3.29354  2.67741  2.69355  4.24690  2.90347  2.73739  3.18146  2.89801  2.37887  2.77519  2.98518  4.58477  3.61503
          0.02363  4.15270  4.87504  0.61958  0.77255  0.83996  0.56516
     29   2.61239  4.83242  2.59596  2.43746  4.12018  2.97838  3.65710  3.53958  2.45155  3.13569  3.94507  2.95600  2.73141  2.80445  2.53081  2.64073  2.85621  2.56116  5.36813  4.02714     43 e x - -
          2.68618  4.42225  2.77519  2.73123  3.46354  2.40513  3.72494  3.29354  2.67741  2.69355  4.24690  2.90347  2.73739  3.18146  2.89801  2.37887  2.77519  2.98518  4.58477  3.61503
          0.02363  4.15270  4.87504  0.61958  0.77255  0.83996  0.56516
     30   2.60703  4.36528  3.42508  2.86668  3.51936  3.55949  3.81959  2.27191  2.52569  2.16998  3.47379  3.28262  3.08907  3.12582  3.14041  2.48858  2.84303  2.61924  4.95452  3.71440     44 l x - -
          2.68618  4.42225  2.77519  2.73123  3.46354  2.40513  3.72494  3.29354  2.67741  2.69355  4.24690  2.90347  2.73739  3.18146  2.89801  2.37887  2.77519  2.98518  4.58477  3.61503
          0.02363  4.15270  4.87504  0.61958  0.77255  0.83996  0.56516
     31   2.64161  4.98169  2.78724  2.12946  4.33823  2.91313  3.66080  3.78995  2.45584  3.33656  4.12160  2.34585  2.99443  2.79043  2.94033  2.35373  2.52710  3.39998  5.52509  4.14672     45 e x - -
          2.68637  4.42285  2.77504  2.73162  3.46414  2.40557  3.72554  3.29341  2.67780  2.69242  4.24749  2.90314  2.73755  3.18206  2.89784  2.37836  2.77438  2.98578  4.58537  3.61462
          0.61433  0.94967  2.62933  2.04461  0.13861  0.83996  0.56516
     32   2.16722  4.38698  3.32141  2.84055  3.82151  3.33593  3.90129  3.04251  2.82394  2.85512  3.74108  2.38289  3.86271  3.15365  3.20390  2.66310  2.34257  2.07351  5.22131  3.96516     64 v x - -
          2.68618  4.42225  2.77519  2.73123  3.46354  2.40513  3.72494  3.29354  2.67741  2.69355  4.24690  2.90347  2.73739  3.18146  2.89801  2.37887  2.77519  2.98518  4.58477  3.61503
          0.02528  4.08603  4.80838  0.61958  0.77255  0.77393  0.61840
     33   2.49885  2.74617  3.37273  2.85139  3.89283  2.79290  3.88871  3.27755  2.75527  2.95263  3.80979  3.23033  2.12713  3.12769  2.58093  2.64956  2.82663  2.95445  5.25154  3.99920     65 p x - -
          2.68618  4.42225  2.77519  2.73123  3.46354  2.40513  3.72494  3.29354  2.67741  2.69355  4.24690  2.90347  2.73739  3.18146  2.89801  2.37887  2.77519  2.98518  4.58477  3.61503
          0.09195  4.15270  2.62933  0.61958  0.77255  0.83996  0.56516
     34   2.66961  4.15973  4.03977  3.46529  2.63282  3.77167  4.07739  2.10693  3.36180  1.95161  3.19770  3.71658  4.13532  3.59826  3.57825  2.38500  2.90596  1.99288  4.78303  3.57018     66 l x - -
          2.68618  4.42225  2.77519  2.73123  3.46354  2.40513  3.72494  3.29354  2.67741  2.69355  4.24690  2.90347  2.73739  3.18146  2.89801  2.37887  2.77519  2.98518  4.58477  3.61503
          0.02528  4.08603  4.80838  0.61958  0.77255  0.89320  0.52652
     35   2.59621  4.29974  3.71432  3.27831  3.59924  3.49065  4.15851  1.64134  3.19298  2.55731  3.59436  3.55382  4.03732  3.52825  3.47796  1.85198  2.93480  2.36567  5.15354  3.89360     67 i x - -
          2.68618  4.42225  2.77519  2.73123  3.46354  2.40513  3.72494  3.29354  2.67741  2.69355  4.24690  2.90347  2.73739  3.18146  2.89801  2.37887  2.77519  2.98518  4.58477  3.61503
          0.02528  4.08603  4.80838  0.61958  0.77255  0.46226  0.99386
     36   2.65568  4.81443  3.07790  2.52204  3.17371  3.49325  3.69863  3.45316  2.33293  3.06808  3.88968  2.53092  2.83241  2.85891  2.65737  2.41988  2.88690  3.14147  5.32084  3.12469     68 k x - -
          2.68621  4.42228  2.77522  2.73126  3.46356  2.40503  3.72497  3.29357  2.67743  2.69357  4.24692  2.90349  2.73717  3.18149  2.89803  2.37889  2.77522  2.98521  4.58479  3.61506
          0.33147  1.94931  1.96781  0.26866  1.44564  0.39814  1.11342
     37   2.39453  4.70226  3.13944  2.65025  4.24194  2.87423  3.84718  3.66669  2.67512  3.27516  4.08297  2.38768  2.19710  3.01095  3.12238  2.16310  2.89123  2.83786  5.50907  4.19162     70 s x - -
          2.68618  4.42225  2.77519  2.73123  3.46354  2.40513  3.72494  3.29354  2.67741  2.69355  4.24690  2.90347  2.73739  3.18146  2.89801  2.37887  2.77519  2.98518  4.58477  3.61503
          0.01982  4.32687  5.04922  0.61958  0.77255  0.38855  1.13333
     38   2.75207  4.97185  3.14146  2.57499  4.25183  3.55321  3.73067  3.66615  2.25834  2.58938  4.05491  3.08367  2.82319  2.87238  2.02091  2.12506  2.97997  3.33211  5.45482  4.13330     71 r x - -
          2.68618  4.42225  2.77519  2.73123  3.46354  2.40513  3.72494  3.29354  2.67741  2.69355  4.24690  2.90347  2.73739  3.18146  2.89801  2.37887  2.77519  2.98518  4.58477  3.61503
          0.09741  4.45407  2.51099  0.61958  0.77255  0.48576  0.95510
     39   2.72536  5.03032  3.04063  2.50466  4.37308  3.03924  3.09194  3.81051  2.39561  3.35163  4.14184  3.02177  3.16805  2.82924  1.74803  2.28951  2.96326  3.43692  5.52644  4.18157     72 r x - -
          2.68618  4.42225  2.77519  2.73123  3.46354  2.40513  3.72494  3.29354  2.67741  2.69355  4.24690  2.90347  2.73739  3.18146  2.89801  2.37887  2.77519  2.98518  4.58477  3.61503
          0.01887  4.37552  5.09787  0.61958  0.77255  0.41932  1.07146
     40   2.67942  3.23597  2.54350  2.60439  3.98290  2.94156  3.75686  3.38207  2.59180  2.69379  3.85396  3.10660  3.92811  2.93523  2.51622  2.50380  2.53540  2.74498  5.29833  3.98937     73 s x - -
          2.68618  4.42225  2.77519  2.73123  3.46354  2.40513  3.72494  3.29354  2.67741  2.69355  4.24690  2.90347  2.73739  3.18146  2.89801  2.37887  2.77519  2.98518  4.58477  3.61503
          0.01743  4.45407  5.17641  0.61958  0.77255  0.48576  0.95510
     41   2.68749  4.81954  2.27062  2.56928  3.24421  2.71595  3.04943  3.44982  2.56993  3.07497  3.90226  3.07996  3.92158  2.91338  3.02527  2.74152  2.44286  2.60312  5.33904  4.01746     74 d x - -
          2.68618  4.42225  2.77519  2.73123  3.46354  2.40513  3.72494  3.29354  2.67741  2.69355  4.24690  2.90347  2.73739  3.18146  2.89801  2.37887  2.77519  2.98518  4.58477  3.61503
          0.12290  4.45407  2.26318  0.61958  0.77255  0.48576  0.95510
     42   2.77234  5.07766  1.63402  2.43132  4.46023  2.25441  3.81173  3.91235  2.66893  2.84217  4.28751  2.96858  3.91778  2.96004  3.16762  2.41796  3.04909  3.52426  5.68107  4.29385     75 d x - -
          2.68618  4.42225  2.77519  2.73123  3.46354  2.40513  3.72494  3.29354  2.67741  2.69355  4.24690  2.90347  2.73739  3.18146  2.89801  2.37887  2.77519  2.98518  4.58477  3.61503
          0.01935  4.35052  5.07286  0.61958  0.77255  0.40273  1.10412
     43   2.68173  4.75592  2.91014  2.61251  3.96988  2.27892  3.76305  2.92910  2.60386  2.64669  3.84532  2.77455  2.98277  2.94520  3.04975  2.58752  2.91604  2.73384  5.29099  3.98442     76 g x - -
          2.68618  4.42225  2.77519  2.73123  3.46354  2.40513  3.72494  3.29354  2.67741  2.69355  4.24690  2.90347  2.73739  3.18146  2.89801  2.37887  2.77519  2.98518  4.58477  3.61503
          0.01743  4.45407  5.17641  0.61958  0.77255  0.48576  0.95510
     44   2.42577  5.11290  2.16326  2.41642  4.43040  2.75753  3.67775  3.89208  2.43345  3.41202  4.17469  2.95806  3.87270  2.52845  2.62522  2.31178  2.93077  3.03793  5.57753  4.18864     77 d x - -
          2.68618  4.42225  2.77519  2.73123  3.46354  2.40513  3.72494  3.29354  2.67741  2.69355  4.24690  2.90347  2.73739  3.18146  2.89801  2.37887  2.77519  2.98518  4.58477  3.61503
          0.01743  4.45407  5.17641  0.61958  0.77255  0.48576  0.95510
     45   2.41469  5.14618  1.52780  2.44273  4.53047  2.90063  3.77586  3.99218  2.57472  3.52222  4.30050  2.98293  3.92119  2.90173  2.66298  2.74917  2.65047  3.58250  5.69513  4.30223     78 d x - -
          2.68618  4.42225  2.77519  2.73123  3.46354  2.40513  3.72494  3.29354  2.67741  2.69355  4.24690  2.90347  2.73739  3.18146  2.89801  2.37887  2.77519  2.98518  4.58477  3.61503
          0.01743  4.45407  5.17641  0.61958  0.77255  0.48576  0.95510
     46   2.68875  5.07527  2.33422  2.18815  4.37228  3.47761  3.67478  3.82528  2.24859  2.94270  4.13023  2.96693  3.18885  2.79010  2.91693  2.39153  2.64603  2.78752  5.53868  4.15846     79 e x - -
          2.68618  4.42225  2.77519  2.73123  3.46354  2.40513  3.72494  3.29354  2.67741  2.69355  4.24690  2.90347  2.73739  3.18146  2.89801  2.37887  2.77519  2.98518  4.58477  3.61503
          0.01743  4.45407  5.17641  0.61958  0.77255  0.48576  0.95510
     47   2.31546  5.10729  2.66163  2.41460  4.41617  3.09347  3.66905  3.87691  2.23893  3.39764  3.09887  2.62528  3.86860  2.46853  2.90761  2.20057  2.92203  3.47880  5.56396  4.17609     80 s x - -
          2.68618  4.42225  2.77519  2.73123  3.46354  2.40513  3.72494  3.29354  2.67741  2.69355  4.24690  2.90347  2.73739  3.18146  2.89801  2.37887  2.77519  2.98518  4.58477  3.61503
          0.01743  4.45407  5.17641  0.61958  0.77255  0.48576  0.95510
     48   2.38550  4.58794  3.37591  2.82486  3.80575  3.58729  3.87479  3.13724  2.47035  2.84304  3.08718  3.27406  1.80799  3.11580  3.15074  2.83831  2.94261  2.57234  5.19483  3.93149     81 p x - -
          2.68618  4.42225  2.77519  2.73123  3.46354  2.40513  3.72494  3.29354  2.67741  2.69355  4.24690  2.90347  2.73739  3.18146  2.89801  2.37887  2.77519  2.98518  4.58477  3.61503
          0.01743  4.45407  5.17641  0.61958  0.77255  0.48576  0.95510
     49   2.74134  5.06603  3.03330  2.49612  4.36951  2.94702  3.70852  3.80638  2.05862  2.76775  4.13945  3.02231  3.91717  1.88346  2.85836  2.30427  2.97195  3.43896  5.53370  4.18040     82 q x - -
          2.68618  4.42225  2.77519  2.73123  3.46354  2.40513  3.72494  3.29354  2.67741  2.69355  4.24690  2.90347  2.73739  3.18146  2.89801  2.37887  2.77519  2.98518  4.58477  3.61503
          0.01743  4.45407  5.17641  0.61958  0.77255  0.48576  0.95510
     50   2.71034  5.03003  2.67074  2.26648  4.31486  3.49519  3.70460  3.74871  2.46744  3.31084  4.09975  3.00078  3.89760  2.83221  2.27645  2.71129  1.89084  2.89050  5.51126  4.14891     83 t x - -
          2.68618  4.42225  2.77519  2.73123  3.46354  2.40513  3.72494  3.29354  2.67741  2.69355  4.24690  2.90347  2.73739  3.18146  2.89801  2.37887  2.77519  2.98518  4.58477  3.61503
          0.01743  4.45407  5.17641  0.61958  0.77255  0.48576  0.95510
     51   2.71150  2.14174  3.42924  2.86332  3.67195  3.63138  2.57794  3.09045  2.76236  2.77642  3.65550  3.30326  3.24938  3.12973  2.69803  2.87358  2.94427  2.84606  5.08062  3.17016     84 c x - -
          2.68618  4.42225  2.77519  2.73123  3.46354  2.40513  3.72494  3.29354  2.67741  2.69355  4.24690  2.90347  2.73739  3.18146  2.89801  2.37887  2.77519  2.98518  4.58477  3.61503
          0.01743  4.45407  5.17641  0.61958  0.77255  0.48576  0.95510
     52   2.54225  5.18409  2.91355  1.97008  4.51509  2.99993  3.66780  3.99108  2.22527  3.48302  4.23197  2.69295  3.43476  2.15334  2.90031  2.67413  2.55773  3.56787  5.62512  4.22196     85 e x - -
          2.68618  4.42225  2.77519  2.73123  3.46354  2.40513  3.72494  3.29354  2.67741  2.69355  4.24690  2.90347  2.73739  3.18146  2.89801  2.37887  2.77519  2.98518  4.58477  3.61503
          0.01743  4.45407  5.17641  0.61958  0.77255  0.48576  0.95510
     53   2.69667  5.17680  2.69640  1.83554  4.51022  3.46622  3.65754  3.98682  2.21531  3.01681  4.22163  2.93816  3.26866  2.61153  2.45733  2.40635  2.92786  3.56139  5.61480  4.21251     86 e x - -
          2.68618  4.42225  2.77519  2.73123  3.46354  2.40513  3.72494  3.29354  2.67741  2.69355  4.24690  2.90347  2.73739  3.18146  2.89801  2.37887  2.77519  2.98518  4.58477  3.61503
          0.01743  4.45407  5.17641  0.61958  0.77255  0.48576  0.95510
     54   1.64604  4.40858  3.69515  3.15519  2.88134  3.64217  4.03987  2.89864  3.10063  2.33752  3.56248  3.51096  2.25004  3.39880  3.43083  2.93435  2.96671  2.68460  5.05248  3.80243     87 a x - -
          2.68618  4.42225  2.77519  2.73123  3.46354  2.40513  3.72494  3.29354  2.67741  2.69355  4.24690  2.90347  2.73739  3.18146  2.89801  2.37887  2.77519  2.98518  4.58477  3.61503
          0.01743  4.45407  5.17641  0.61958  0.77255  0.48576  0.95510
     55   2.70875  4.95523  2.71414  2.10074  4.20885  3.51195  3.72048  3.61596  2.02301  2.51756  4.02373  3.02959  3.91017  2.86191  2.96502  2.72832  2.94055  2.35393  5.44807  4.10241     88 k x - -
          2.68618  4.42225  2.77519  2.73123  3.46354  2.40513  3.72494  3.29354  2.67741  2.69355  4.24690  2.90347  2.73739  3.18146  2.89801  2.37887  2.77519  2.98518  4.58477  3.61503
          0.01743  4.45407  5.17641  0.61958  0.77255  0.48576  0.95510
     56   2.90089  5.43384  1.95739  1.89544  4.75197  3.46293  3.80184  4.24645  2.63610  3.72830  4.50360  2.92334  3.95949  1.67474  3.15853  2.83285  2.69598  3.81385  5.87115  4.42746     89 q x - -
          2.68618  4.42225  2.77519  2.73123  3.46354  2.40513  3.72494  3.29354  2.67741  2.69355  4.24690  2.90347  2.73739  3.18146  2.89801  2.37887  2.77519  2.98518  4.58477  3.61503
          0.01743  4.45407  5.17641  0.61958  0.77255  0.48576  0.95510
     57   2.40855  4.71191  3.20695  2.46131  3.91400  3.55451  3.77762  2.68577  2.28534  2.95583  3.80208  3.14228  3.94477  2.97262  3.06603  2.22395  2.31322  2.69169  5.25279  3.95672     90 s x - -
          2.68618  4.42225  2.77519  2.73123  3.46354  2.40513  3.72494  3.29354  2.67741  2.69355  4.24690  2.90347  2.73739  3.18146  2.89801  2.37887  2.77519  2.98518  4.58477  3.61503
          0.01743  4.45407  5.17641  0.61958  0.77255  0.48576  0.95510
     58   3.46599  4.69737  5.39620  4.89856  3.75889  4.96891  5.54974  0.77936  4.79467  1.94847  3.52249  5.08730  5.18242  4.99149  4.93647  4.37805  3.71852  1.60974  5.85808  4.69656     91 i x - -
          2.68618  4.42225  2.77519  2.73123  3.46354  2.40513  3.72494  3.29354  2.67741  2.69355  4.24690  2.90347  2.73739  3.18146  2.89801  2.37887  2.77519  2.98518  4.58477  3.61503
          0.01743  4.45407  5.17641  0.61958  0.77255  0.48576  0.95510
     59   2.90318  4.68816  3.88833  3.56300  4.03341  3.64990  4.51448  2.50367  3.46564  2.95160  4.08626  3.82230  0.83366  3.85688  3.73442  3.12589  3.30103  2.97259  5.58610  4.31652     92 p x - -
          2.68618  4.42225  2.77519  2.73123  3.46354  2.40513  3.72494  3.29354  2.67741  2.69355  4.24690  2.90347  2.73739  3.18146  2.89801  2.37887  2.77519  2.98518  4.58477  3.61503
          0.01743  4.45407  5.17641  0.61958  0.77255  0.48576  0.95510
     60   3.01626  5.31273  3.34598  2.72965  4.71431  3.71485  2.69920  4.11544  1.19888  3.56851  4.37957  3.20469  4.08723  2.86631  2.15872  2.56723  3.20977  3.74840  5.64412  4.38111     93 k x - -
          2.68618  4.42225  2.77519  2.73123  3.46354  2.40513  3.72494  3.29354  2.67741  2.69355  4.24690  2.90347  2.73739  3.18146  2.89801  2.37887  2.77519  2.98518  4.58477  3.61503
          0.01743  4.45407  5.17641  0.61958  0.77255  0.48576  0.95510
     61   3.43554  0.26802  5.01314  4.90786  4.83002  3.90018  5.43691  4.12631  4.76354  3.98643  5.13717  4.75968  4.64254  5.08415  4.77011  3.70336  3.95071  3.81670  6.06420  5.10151     94 C x - -
          2.68618  4.42225  2.77519  2.73123  3.46354  2.40513  3.72494  3.29354  2.67741  2.69355  4.24690  2.90347  2.73739  3.18146  2.89801  2.37887  2.77519  2.98518  4.58477  3.61503
          0.01743  4.45407  5.17641  0.61958  0.77255  0.48576  0.95510
     62   0.63958  2.73234  4.46493  4.16465  4.46018  3.24252  4.85898  3.59477  4.04317  3.51286  4.43254  3.92501  4.03813  4.27484  4.19320  2.72130  3.00671  3.15873  5.91389  4.76997     95 A x - -
          2.68618  4.42225  2.77519  2.73123  3.46354  2.40513  3.72494  3.29354  2.67741  2.69355  4.24690  2.90347  2.73739  3.18146  2.89801  2.37887  2.77519  2.98518  4.58477  3.61503
          0.01743  4.45407  5.17641  0.61958  0.77255  0.48576  0.95510
     63   3.32356  4.65889  5.03404  4.45433  3.12865  4.52299  4.71421  1.99964  4.26678  0.81863  3.08707  4.58403  4.76050  4.35706  4.32354  3.85594  3.54340  2.57449  3.13989  3.80395     96 l x - -
          2.68618  4.42225  2.77519  2.73123  3.46354  2.40513  3.72494  3.29354  2.67741  2.69355  4.24690  2.90347  2.73739  3.18146  2.89801  2.37887  2.77519  2.98518  4.58477  3.61503
          0.01743  4.45407  5.17641  0.61958  0.77255  0.48576  0.95510
     64   2.72108  4.87089  3.14543  2.59658  4.12963  3.54004  3.75531  3.53861  2.51587  2.49312  3.97164  3.10020  3.22873  2.65352  2.57485  1.68978  2.95675  3.22296  5.39216  4.07650     97 s x - -
          2.68618  4.42225  2.77519  2.73123  3.46354  2.40513  3.72494  3.29354  2.67741  2.69355  4.24690  2.90347  2.73739  3.18146  2.89801  2.37887  2.77519  2.98518  4.58477  3.61503
          0.01743  4.45407  5.17641  0.61958  0.77255  0.48576  0.95510
     65   3.43554  0.26802  5.01314  4.90786  4.83002  3.90018  5.43691  4.12631  4.76354  3.98643  5.13717  4.75968  4.64254  5.08415  4.77011  3.70336  3.95071  3.81670  6.06420  5.10151     98 C x - -
          2.68618  4.42225  2.77519  2.73123  3.46354  2.40513  3.72494  3.29354  2.67741  2.69355  4.24690  2.90347  2.73739  3.18146  2.89801  2.37887  2.77519  2.98518  4.58477  3.61503
          0.01743  4.45407  5.17641  0.61958  0.77255  0.48576  0.95510
     66   3.43099  4.69346  5.31610  4.86533  3.84065  4.85922  5.56629  0.69489  4.74711  2.26533  3.61904  5.03481  5.15226  5.00004  4.90819  4.29697  3.70637  1.61811  5.93003  4.72488     99 i x - -
          2.68618  4.42225  2.77519  2.73123  3.46354  2.40513  3.72494  3.29354  2.67741  2.69355  4.24690  2.90347  2.73739  3.18146  2.89801  2.37887  2.77519  2.98518  4.58477  3.61503
          0.01743  4.45407  5.17641  0.61958  0.77255  0.48576  0.95510
     67   2.75532  5.09890  2.51905  1.81578  4.38197  3.48384  3.73944  3.81640  2.53993  3.38145  4.17366  2.63395  3.91549  2.87083  3.02852  2.74503  2.54996  2.18868  5.58348  4.20570    100 e x - -
          2.68618  4.42225  2.77519  2.73123  3.46354  2.40513  3.72494  3.29354  2.67741  2.69355  4.24690  2.90347  2.73739  3.18146  2.89801  2.37887  2.77519  2.98518  4.58477  3.61503
          0.01743  4.45407  5.17641  0.61958  0.77255  0.48576  0.95510
     68   2.44686  5.02146  3.05584  2.51934  4.37758  3.49520  3.73085  3.81487  2.45483  3.36365  4.15073  3.03765  3.91347  1.80600  2.53802  2.11660  2.64069  3.43705  5.54831  4.19730    101 q x - -
          2.68618  4.42225  2.77519  2.73123  3.46354  2.40513  3.72494  3.29354  2.67741  2.69355  4.24690  2.90347  2.73739  3.18146  2.89801  2.37887  2.77519  2.98518  4.58477  3.61503
          0.01743  4.45407  5.17641  0.61958  0.77255  0.48576  0.95510
     69   3.19492  4.91113  3.81034  3.48365  3.04365  3.89493  4.05261  3.62630  3.43309  3.17915  4.22132  3.77939  1.47327  3.76935  3.71095  3.34203  3.50655  3.39802  4.64032  1.23700    102 y x - -
          2.68618  4.42225  2.77519  2.73123  3.46354  2.40513  3.72494  3.29354  2.67741  2.69355  4.24690  2.90347  2.73739  3.18146  2.89801  2.37887  2.77519  2.98518  4.58477  3.61503
          0.01743  4.45407  5.17641  0.61958  0.77255  0.48576  0.95510
     70   2.43532  4.36588  4.10643  3.56702  3.60511  3.84767  4.32758  1.96576  3.48380  2.52784  3.54339  3.83987  1.88386  3.75898  3.74914  3.16767  3.07993  1.71043  5.17337  3.96553    103 v x - -
          2.68618  4.42225  2.77519  2.73123  3.46354  2.40513  3.72494  3.29354  2.67741  2.69355  4.24690  2.90347  2.73739  3.18146  2.89801  2.37887  2.77519  2.98518  4.58477  3.61503
          0.01743  4.45407  5.17641  0.61958  0.77255  0.48576  0.95510
     71   2.71605  4.79174  2.78131  2.62403  3.99962  3.56090  3.77094  1.99832  2.22504  2.68569  3.87043  3.12478  3.95289  2.37105  3.00866  2.78584  2.94639  3.08975  5.31326  4.00904    104 i x - -
          2.68618  4.42225  2.77519  2.73123  3.46354  2.40513  3.72494  3.29354  2.67741  2.69355  4.24690  2.90347  2.73739  3.18146  2.89801  2.37887  2.77519  2.98518  4.58477  3.61503
          0.01743  4.45407  5.17641  0.61958  0.77255  0.48576  0.95510
     72   2.84614  5.23104  1.70250  2.45635  4.51903  3.51191  3.77303  3.96296  1.72562  2.66428  4.30537  3.00008  3.96204  2.90269  2.98007  2.81743  3.08497  3.58842  5.67876  4.29381    105 d x - -
          2.68618  4.42225  2.77519  2.73123  3.46354  2.40513  3.72494  3.29354  2.67741  2.69355  4.24690  2.90347  2.73739  3.18146  2.89801  2.37887  2.77519  2.98518  4.58477  3.61503
          0.01743  4.45407  5.17641  0.61958  0.77255  0.48576  0.95510
     73   1.64426  4.90231  3.23895  2.73722  4.20549  3.56957  1.94275  3.66539  2.52420  3.26397  4.10650  3.20591  4.01808  3.01995  2.49753  2.86707  3.06582  3.33985  5.45483  4.14459    106 a x - -
          2.68618  4.42225  2.77519  2.73123  3.46354  2.40513  3.72494  3.29354  2.67741  2.69355  4.24690  2.90347  2.73739  3.18146  2.89801  2.37887  2.77519  2.98518  4.58477  3.61503
          0.01743  4.45407  5.17641  0.61958  0.77255  0.48576  0.95510
     74   2.54594  4.47812  3.79050  3.57618  4.72970  1.13938  4.65067  4.12651  3.66462  3.84389  4.68063  3.67792  4.01879  3.94438  3.94367  2.73110  1.33630  3.54295  6.05450  4.87798    107 g x - -
          2.68618  4.42225  2.77519  2.73123  3.46354  2.40513  3.72494  3.29354  2.67741  2.69355  4.24690  2.90347  2.73739  3.18146  2.89801  2.37887  2.77519  2.98518  4.58477  3.61503
          0.01743  4.45407  5.17641  0.61958  0.77255  0.48576  0.95510
     75   2.71208  2.21868  2.81111  2.61807  4.03288  3.55636  3.75672  3.42897  2.11551  3.05827  3.22385  3.11789  3.94554  2.92958  2.47881  2.77500  2.94203  3.13231  5.32600  4.02095    108 k x - -
          2.68618  4.42225  2.77519  2.73123  3.46354  2.40513  3.72494  3.29354  2.67741  2.69355  4.24690  2.90347  2.73739  3.18146  2.89801  2.37887  2.77519  2.98518  4.58477  3.61503
          0.01743  4.45407  5.17641  0.61958  0.77255  0.48576  0.95510
     76   2.94755  1.48680  3.80102  3.26416  4.30418  3.67656  4.14216  3.60388  1.33784  3.31982  4.23863  3.59751  4.20426  3.37040  2.94891  3.09444  3.26353  3.30796  5.55909  4.35517    109 k x - -
          2.68618  4.42225  2.77519  2.73123  3.46354  2.40513  3.72494  3.29354  2.67741  2.69355  4.24690  2.90347  2.73739  3.18146  2.89801  2.37887  2.77519  2.98518  4.58477  3.61503
          0.01743  4.45407  5.17641  0.61958  0.77255  0.48576  0.95510
     77   2.75850  5.18065  2.94530  2.05811  4.51584  2.92639  3.70081  3.97485  2.21591  3.47853  4.24588  2.98270  3.90924  2.81303  2.39910  1.76825  2.99059  3.57070  5.62659  4.24699    110 s x - -
          2.68618  4.42225  2.77519  2.73123  3.46354  2.40513  3.72494  3.29354  2.67741  2.69355  4.24690  2.90347  2.73739  3.18146  2.89801  2.37887  2.77519  2.98518  4.58477  3.61503
          0.01743  4.45407  5.17641  0.61958  0.77255  0.48576  0.95510
     78   1.48784  4.32115  3.98245  3.42078  3.38277  3.80441  4.12704  2.63049  3.32491  1.97946  3.40065  3.71353  4.19551  3.59446  3.58327  3.09316  3.00621  2.21913  4.92763  2.95344    111 a x - -
          2.68618  4.42225  2.77519  2.73123  3.46354  2.40513  3.72494  3.29354  2.67741  2.69355  4.24690  2.90347  2.73739  3.18146  2.89801  2.37887  2.77519  2.98518  4.58477  3.61503
          0.01743  4.45407  5.17641  0.61958  0.77255  0.48576  0.95510
     79   1.59401  4.97433  2.37176  2.52436  4.35231  3.46482  3.77937  3.78182  2.56901  3.35874  4.15535  3.04214  3.91685  2.91777  2.61283  2.72925  2.43426  3.40742  5.56759  4.21228    112 a x - -
          2.68618  4.42225  2.77519  2.73123  3.46354  2.40513  3.72494  3.29354  2.67741  2.69355  4.24690  2.90347  2.73739  3.18146  2.89801  2.37887  2.77519  2.98518  4.58477  3.61503
          0.01743  4.45407  5.17641  0.61958  0.77255  0.48576  0.95510
     80   3.31537  6.02765  0.81440  1.98980  5.29278  3.45356  4.07068  4.86448  3.18902  4.31693  5.19730  2.37444  4.12262  3.24706  3.86065  3.15372  3.62177  4.39743  6.46523  4.87870    113 d x - -
          2.68618  4.42225  2.77519  2.73123  3.46354  2.40513  3.72494  3.29354  2.67741  2.69355  4.24690  2.90347  2.73739  3.18146  2.89801  2.37887  2.77519  2.98518  4.58477  3.61503
          0.01743  4.45407  5.17641  0.61958  0.77255  0.48576  0.95510
     81   4.31515  5.35418  5.26220  5.09095  0.87983  4.91768  2.63423  4.00238  4.88999  3.25517  4.54688  4.49881  5.18569  4.63933  4.76322  4.29960  4.51453  3.91041  2.67115  1.37433    114 f x - -
          2.68618  4.42225  2.77519  2.73123  3.46354  2.40513  3.72494  3.29354  2.67741  2.69355  4.24690  2.90347  2.73739  3.18146  2.89801  2.37887  2.77519  2.98518  4.58477  3.61503
          0.01743  4.45407  5.17641  0.61958  0.77255  0.48576  0.95510
     82   1.79256  4.95939  3.05004  2.11002  4.21431  3.52272  3.12925  3.63512  2.27875  2.62947  4.03142  3.04369  3.92161  2.86986  2.93535  2.74531  2.95520  3.30173  5.44730  4.10835    115 a x - -
          2.68618  4.42225  2.77519  2.73123  3.46354  2.40513  3.72494  3.29354  2.67741  2.69355  4.24690  2.90347  2.73739  3.18146  2.89801  2.37887  2.77519  2.98518  4.58477  3.61503
          0.01743  4.45407  5.17641  0.61958  0.77255  0.48576  0.95510
     83   3.43554  0.26802  5.01314  4.90786  4.83002  3.90018  5.43691  4.12631  4.76354  3.98643  5.13717  4.75968  4.64254  5.08415  4.77011  3.70336  3.95071  3.81670  6.06420  5.10151    116 C x - -
          2.68618  4.42225  2.77519  2.73123  3.46354  2.40513  3.72494  3.29354  2.67741  2.69355  4.24690  2.90347  2.73739  3.18146  2.89801  2.37887  2.77519  2.98518  4.58477  3.61503
          0.01743  4.45407  5.17641  0.61958  0.77255  0.48576  0.95510
     84   2.73817  4.35685  4.08954  3.60085  3.68449  3.70619  4.35827  1.40868  3.49899  2.64582  3.64076  3.81896  4.22472  3.79100  3.74549  2.66946  1.73581  2.38057  5.23085  4.02193    117 i x - -
          2.68618  4.42225  2.77519  2.73123  3.46354  2.40513  3.72494  3.29354  2.67741  2.69355  4.24690  2.90347  2.73739  3.18146  2.89801  2.37887  2.77519  2.98518  4.58477  3.61503
          0.01743  4.45407  5.17641  0.61958  0.77255  0.48576  0.95510
     85   3.43554  0.26802  5.01314  4.90786  4.83002  3.90018  5.43691  4.12631  4.76354  3.98643  5.13717  4.75968  4.64254  5.08415  4.77011  3.70336  3.95071  3.81670  6.06420  5.10151    118 C x - -
          2.68618  4.42225  2.77519  2.73123  3.46354  2.40513  3.72494  3.29354  2.67741  2.69355  4.24690  2.90347  2.73739  3.18146  2.89801  2.37887  2.77519  2.98518  4.58477  3.61503
          0.01743  4.45407  5.17641  0.61958  0.77255  0.48576  0.95510
     86   2.50398  5.33787  2.74960  1.53440  4.67158  3.48561  3.76616  4.14702  2.06473  3.63542  4.40932  2.12366  3.94941  2.88550  3.00549  2.80650  3.09925  3.72743  5.77548  4.36565    119 e x - -
          2.68618  4.42225  2.77519  2.73123  3.46354  2.40513  3.72494  3.29354  2.67741  2.69355  4.24690  2.90347  2.73739  3.18146  2.89801  2.37887  2.77519  2.98518  4.58477  3.61503
          0.01743  4.45407  5.17641  0.61958  0.77255  0.48576  0.95510
     87   2.72579  5.17071  2.65292  2.31294  4.49757  3.49010  2.40213  3.96402  1.80851  3.46140  4.21930  2.96649  3.88662  2.77907  2.57592  2.69735  2.95455  3.55356  5.60395  3.31593    120 k x - -
          2.68618  4.42225  2.77519  2.73123  3.46354  2.40513  3.72494  3.29354  2.67741  2.69355  4.24690  2.90347  2.73739  3.18146  2.89801  2.37887  2.77519  2.98518  4.58477  3.61503
          0.01743  4.45407  5.17641  0.61958  0.77255  0.48576  0.95510
     88   2.76742  5.20345  2.66326  2.19999  4.52773  3.50104  3.09731  3.99065  1.45893  2.97412  4.25625  2.97731  3.91111  2.80957  2.85957  2.73637  2.99702  3.58557  5.63340  4.25030    121 k x - -
          2.68618  4.42225  2.77519  2.73123  3.46354  2.40513  3.72494  3.29354  2.67741  2.69355  4.24690  2.90347  2.73739  3.18146  2.89801  2.37887  2.77519  2.98518  4.58477  3.61503
          0.01743  4.45407  5.17641  0.61958  0.77255  0.48576  0.95510
     89   2.94244  5.39760  2.27339  1.48548  4.72563  3.46428  3.86552  4.19319  2.74386  3.72118  4.52425  2.94993  3.99294  3.00629  3.27152  2.88499  1.67803  3.78585  5.89533  4.46121    122 e x - -
          2.68618  4.42225  2.77519  2.73123  3.46354  2.40513  3.72494  3.29354  2.67741  2.69355  4.24690  2.90347  2.73739  3.18146  2.89801  2.37887  2.77519  2.98518  4.58477  3.61503
          0.01743  4.45407  5.17641  0.61958  0.77255  0.48576  0.95510
     90   2.68692  4.52426  3.39794  2.83551  3.10216  3.61899  3.85434  2.52466  2.45301  2.74128  3.62039  2.43397  4.00198  2.65578  3.18382  2.85210  2.91837  2.10882  5.08888  3.83146    123 v x - -
          2.68618  4.42225  2.77519  2.73123  3.46354  2.40513  3.72494  3.29354  2.67741  2.69355  4.24690  2.90347  2.73739  3.18146  2.89801  2.37887  2.77519  2.98518  4.58477  3.61503
          0.01743  4.45407  5.17641  0.61958  0.77255  0.48576  0.95510
     91   3.08193  5.36926  3.42475  2.78545  4.81160  3.75974  3.75693  4.19064  1.16184  3.61872  4.43583  3.24673  4.12545  2.47108  1.96657  2.53933  3.26544  3.82368  5.67230  4.43533    124 k x - -
          2.68589  4.42240  2.77534  2.73138  3.46368  2.40527  3.72509  3.29170  2.67755  2.69369  4.24704  2.90361  2.73754  3.18055  2.89815  2.37901  2.77534  2.98533  4.58491  3.61518
          0.39332  1.14088  5.17641  0.68073  0.70573  0.48576  0.95510
     92   2.17035  5.02626  1.46179  2.56391  4.59500  3.41068  3.96241  3.99507  2.84879  3.61172  4.42758  3.07668  3.97862  3.12102  3.34314  2.81426  1.92148  3.57957  5.82873  4.45353    127 d x - -
          2.68618  4.42225  2.77519  2.73123  3.46354  2.40513  3.72494  3.29354  2.67741  2.69355  4.24690  2.90347  2.73739  3.18146  2.89801  2.37887  2.77519  2.98518  4.58477  3.61503
          0.01743  4.45407  5.17641  0.61958  0.77255  0.48576  0.95510
     93   2.47697  5.14235  2.97751  2.22405  4.48034  3.50620  3.71381  3.92730  1.46473  3.44710  4.22389  3.00484  3.19783  2.83123  2.85967  2.74426  2.66113  3.53553  5.60646  4.23919    128 k x - -
          2.68618  4.42225  2.77519  2.73123  3.46354  2.40513  3.72494  3.29354  2.67741  2.69355  4.24690  2.90347  2.73739  3.18146  2.89801  2.37887  2.77519  2.98518  4.58477  3.61503
          0.01743  4.45407  5.17641  0.61958  0.77255  0.48576  0.95510
     94   1.76914  5.36066  1.90441  2.37855  4.69507  3.45889  3.82116  4.17893  2.67040  3.68529  4.47063  2.06948  3.96339  2.61335  3.19270  2.83453  3.14627  3.75942  5.84586  4.41439    129 a x - -
          2.68618  4.42225  2.77519  2.73123  3.46354  2.40513  3.72494  3.29354  2.67741  2.69355  4.24690  2.90347  2.73739  3.18146  2.89801  2.37887  2.77519  2.98518  4.58477  3.61503
          0.01743  4.45407  5.17641  0.61958  0.77255  0.48576  0.95510
     95   1.91248  4.83218  3.11040  1.69162  4.12253  3.52345  3.81253  2.91402  2.63399  3.12877  3.97461  3.11859  3.95379  2.98102  3.08163  2.77682  2.63229  3.12220  5.42561  4.10596    130 e x - -
          2.68618  4.42225  2.77519  2.73123  3.46354  2.40513  3.72494  3.29354  2.67741  2.69355  4.24690  2.90347  2.73739  3.18146  2.89801  2.37887  2.77519  2.98518  4.58477  3.61503
          0.01743  4.45407  5.17641  0.61958  0.77255  0.48576  0.95510
     96   2.69806  4.31125  3.94508  3.39539  3.53383  3.69922  4.15861  2.67019  3.30810  2.55787  2.89649  3.67650  4.14792  3.58635  3.58054  2.60021  1.71341  1.72039  5.04094  3.83268    131 t x - -
          2.68618  4.42225  2.77519  2.73123  3.46354  2.40513  3.72494  3.29354  2.67741  2.69355  4.24690  2.90347  2.73739  3.18146  2.89801  2.37887  2.77519  2.98518  4.58477  3.61503
          0.01743  4.45407  5.17641  0.61958  0.77255  0.48576  0.95510
     97   2.47107  5.07472  3.04392  2.49315  4.38794  3.51540  3.32994  3.82728  2.21685  3.36442  4.14792  3.01920  2.19973  2.82239  2.29485  2.32570  2.96645  3.45345  5.53991  4.18508    132 p x - -
          2.68618  4.42225  2.77519  2.73123  3.46354  2.40513  3.72494  3.29354  2.67741  2.69355  4.24690  2.90347  2.73739  3.18146  2.89801  2.37887  2.77519  2.98518  4.58477  3.61503
          0.01743  4.45407  5.17641  0.61958  0.77255  0.48576  0.95510
     98   3.43554  0.26802  5.01314  4.90786  4.83002  3.90018  5.43691  4.12631  4.76354  3.98643  5.13717  4.75968  4.64254  5.08415  4.77011  3.70336  3.95071  3.81670  6.06420  5.10151    133 C x - -
          2.68618  4.42225  2.77519  2.73123  3.46354  2.40513  3.72494  3.29354  2.67741  2.69355  4.24690  2.90347  2.73739  3.18146  2.89801  2.37887  2.77519  2.98518  4.58477  3.61503
          0.01743  4.45407  5.17641  0.61958  0.77255  0.48576  0.95510
     99   2.44955  4.40876  4.51575  3.99172  3.70533  4.08018  4.66103  2.16305  3.88162  2.19864  3.60200  4.18423  4.51334  4.14479  4.09286  3.43347  2.67017  1.00230  5.37474  4.17254    134 v x - -
          2.68618  4.42225  2.77519  2.73123  3.46354  2.40513  3.72494  3.29354  2.67741  2.69355  4.24690  2.90347  2.73739  3.18146  2.89801  2.37887  2.77519  2.98518  4.58477  3.61503
          0.01743  4.45407  5.17641  0.61958  0.77255  0.48576  0.95510
    100   3.43969  4.68154  5.37818  4.84955  3.61215  4.89354  5.38358  1.49502  4.74091  1.26244  3.38490  5.01484  5.09519  4.86840  4.83595  4.27863  3.68075  1.28769  5.67036  4.55582    135 l x - -
          2.68618  4.42225  2.77519  2.73123  3.46354  2.40513  3.72494  3.29354  2.67741  2.69355  4.24690  2.90347  2.73739  3.18146  2.89801  2.37887  2.77519  2.98518  4.58477  3.61503
          0.01743  4.45407  5.17641  0.61958  0.77255  0.48576  0.95510
    101   2.92055  5.45800  1.74666  2.36691  4.78383  3.47437  3.80436  4.27902  1.75174  3.75038  4.52664  2.09598  3.97046  2.68336  3.11460  2.84965  3.16833  3.84358  5.88242  4.44404    136 d x - -
          2.68618  4.42225  2.77519  2.73123  3.46354  2.40513  3.72494  3.29354  2.67741  2.69355  4.24690  2.90347  2.73739  3.18146  2.89801  2.37887  2.77519  2.98518  4.58477  3.61503
          0.01743  4.45407  5.17641  0.61958  0.77255  0.48576  0.95510
    102   1.90637  5.09671  2.90471  2.29836  4.42177  2.95948  3.20531  3.87531  2.50956  3.41533  4.19468  2.25031  3.90138  2.85200  2.99451  2.28032  2.97501  3.48769  5.59875  4.21751    137 a x - -
          2.68618  4.42225  2.77519  2.73123  3.46354  2.40513  3.72494  3.29354  2.67741  2.69355  4.24690  2.90347  2.73739  3.18146  2.89801  2.37887  2.77519  2.98518  4.58477  3.61503
          0.01743  4.45407  5.17641  0.61958  0.77255  0.48576  0.95510
    103   3.43554  0.26802  5.01314  4.90786  4.83002  3.90018  5.43691  4.12631  4.76354  3.98643  5.13717  4.75968  4.64254  5.08415  4.77011  3.70336  3.95071  3.81670  6.06420  5.10151    138 C x - -
          2.68618  4.42225  2.77519  2.73123  3.46354  2.40513  3.72494  3.29354  2.67741  2.69355  4.24690  2.90347  2.73739  3.18146  2.89801  2.37887  2.77519  2.98518  4.58477  3.61503
          0.01743  4.45407  5.17641  0.61958  0.77255  0.48576  0.95510
    104   2.58710  4.52975  3.65621  3.58125  4.91727  0.62663  4.76478  4.45678  3.84584  4.12629  4.94638  3.68851  4.04522  4.07936  4.10966  2.28198  3.12628  3.74917  6.21821  5.03332    139 G x - -
          2.68618  4.42225  2.77519  2.73123  3.46354  2.40513  3.72494  3.29354  2.67741  2.69355  4.24690  2.90347  2.73739  3.18146  2.89801  2.37887  2.77519  2.98518  4.58477  3.61503
          0.01743  4.45407  5.17641  0.61958  0.77255  0.48576  0.95510
    105   3.13299  4.48387  4.90858  4.32170  1.84609  4.31255  4.50981  2.33792  4.15278  1.20526  2.59464  4.39754  4.59372  4.23010  4.19144  3.63295  3.35558  2.55683  4.86514  2.86488    140 l x - -
          2.68618  4.42225  2.77519  2.73123  3.46354  2.40513  3.72494  3.29354  2.67741  2.69355  4.24690  2.90347  2.73739  3.18146  2.89801  2.37887  2.77519  2.98518  4.58477  3.61503
          0.01743  4.45407  5.17641  0.61958  0.77255  0.48576  0.95510
    106   2.84068  5.18098  3.04535  2.54510  4.52937  3.56125  3.74024  3.96184  1.63856  3.47444  4.26712  2.61512  3.97413  2.58204  2.75635  2.82501  1.87657  3.58338  5.62068  4.28351    141 k x - -
          2.68618  4.42225  2.77519  2.73123  3.46354  2.40513  3.72494  3.29354  2.67741  2.69355  4.24690  2.90347  2.73739  3.18146  2.89801  2.37887  2.77519  2.98518  4.58477  3.61503
          0.08922  4.45407  2.60739  0.61958  0.77255  0.48576  0.95510
    107   2.75154  5.24143  2.57164  1.90464  4.57882  2.66894  3.68000  4.05648  1.78600  3.53712  4.29293  2.92422  3.88115  2.78770  2.57740  2.70811  2.98540  3.62975  5.66962  4.26489    142 k x - -
          2.68618  4.42225  2.77519  2.73123  3.46354  2.40513  3.72494  3.29354  2.67741  2.69355  4.24690  2.90347  2.73739  3.18146  2.89801  2.37887  2.77519  2.98518  4.58477  3.61503
          0.01872  4.38356  5.10591  0.61958  0.77255  0.59121  0.80667
    108   0.92606  4.33135  3.89108  3.55284  4.52720  3.14726  4.53104  3.89884  3.55092  3.62326  4.44725  3.60909  3.91142  3.82214  3.83803  1.87269  2.31805  3.34646  5.88603  4.70111    143 a x - -
          2.68618  4.42225  2.77519  2.73123  3.46354  2.40513  3.72494  3.29354  2.67741  2.69355  4.24690  2.90347  2.73739  3.18146  2.89801  2.37887  2.77519  2.98518  4.58477  3.61503
          0.01872  4.38356  5.10591  0.61958  0.77255  0.59121  0.80667
    109   2.79753  4.79022  3.36497  2.76076  4.00248  3.63999  3.77418  2.94169  2.01563  1.89041  3.86605  3.22214  4.01344  2.59134  2.28336  2.88605  3.01306  3.10690  5.28033  4.02232    144 l x - -
          2.68618  4.42225  2.77519  2.73123  3.46354  2.40513  3.72494  3.29354  2.67741  2.69355  4.24690  2.90347  2.73739  3.18146  2.89801  2.37887  2.77519  2.98518  4.58477  3.61503
          0.01872  4.38356  5.10591  0.61958  0.77255  0.59121  0.80667
    110   1.80588  4.67202  3.16504  2.79963  4.52724  2.73946  4.05087  3.97752  2.91596  3.57376  4.36709  1.82108  3.90149  3.22355  3.35462  1.81575  2.95753  3.48200  5.77532  4.46397    145 a x - -
          2.68618  4.42225  2.77519  2.73123  3.46354  2.40513  3.72494  3.29354  2.67741  2.69355  4.24690  2.90347  2.73739  3.18146  2.89801  2.37887  2.77519  2.98518  4.58477  3.61503
          0.01872  4.38356  5.10591  0.61958  0.77255  0.42505  1.06055
    111   1.77444  4.72881  3.26072  2.69274  3.93902  3.58131  3.79060  3.31027  2.06424  2.96871  3.17390  3.17572  3.97048  2.98602  2.65590  2.80759  2.94691  2.64535  5.26658  3.98105    146 a x - -
          2.68618  4.42225  2.77519  2.73123  3.46354  2.40513  3.72494  3.29354  2.67741  2.69355  4.24690  2.90347  2.73739  3.18146  2.89801  2.37887  2.77519  2.98518  4.58477  3.61503
          0.01743  4.45407  5.17641  0.61958  0.77255  0.48576  0.95510
    112   2.25215  4.19261  4.21385  3.63139  2.82973  3.84271  4.16625  2.21973  3.51262  2.17938  3.30626  3.83564  4.21292  3.73337  3.69282  2.28057  2.96289  1.70800  4.84157  3.64838    147 v x - -
          2.68618  4.42225  2.77519  2.73123  3.46354  2.40513  3.72494  3.29354  2.67741  2.69355  4.24690  2.90347  2.73739  3.18146  2.89801  2.37887  2.77519  2.98518  4.58477  3.61503
          0.39332  4.45407  1.15978  0.61958  0.77255  0.48576  0.95510
    113   2.92874  4.41904  4.12018  3.59597  2.76257  3.95248  3.94694  2.55320  3.44574  1.90417  3.34962  3.81496  4.30839  3.70172  3.66129  3.26168  3.16739  2.08710  4.42717  1.64454    148 y x - -
          2.68618  4.42225  2.77519  2.73123  3.46354  2.40513  3.72494  3.29354  2.67741  2.69355  4.24690  2.90347  2.73739  3.18146  2.89801  2.37887  2.77519  2.98518  4.58477  3.61503
          0.02528  4.08603  4.80838  0.61958  0.77255  0.29573  1.36254
    114   2.93573  5.22435  3.24735  2.66615  4.58056  3.65835  2.69608  3.99502  1.97230  3.48722  4.29548  3.15649  1.82969  2.86691  2.05937  2.92342  3.14199  3.63456  5.60229  4.31272    149 p x - -
          2.68618  4.42225  2.77519  2.73123  3.46354  2.40513  3.72494  3.29354  2.67741  2.69355  4.24690  2.90347  2.73739  3.18146  2.89801  2.37887  2.77519  2.98518  4.58477  3.61503
          0.01743  4.45407  5.17641  0.61958  0.77255  0.48576  0.95510
    115   1.20379  4.52822  3.53696  3.02804  4.06019  3.42487  4.06499  3.41397  2.94653  3.11507  3.97514  3.38559  3.98311  3.30708  2.72809  2.34158  2.95190  2.61113  5.42574  4.17567    150 a x - -
          2.68618  4.42225  2.77519  2.73123  3.46354  2.40513  3.72494  3.29354  2.67741  2.69355  4.24690  2.90347  2.73739  3.18146  2.89801  2.37887  2.77519  2.98518  4.58477  3.61503
          0.01743  4.45407  5.17641  0.61958  0.77255  0.48576  0.95510
    116   2.85393  4.39064  4.27394  3.76923  3.66668  1.76297  4.49115  1.57599  3.67669  2.53916  3.59794  3.98905  4.37113  3.94839  3.91219  3.25578  3.15180  1.75818  5.28106  4.07097    151 i x - -
          2.68618  4.42225  2.77519  2.73123  3.46354  2.40513  3.72494  3.29354  2.67741  2.69355  4.24690  2.90347  2.73739  3.18146  2.89801  2.37887  2.77519  2.98518  4.58477  3.61503
          0.01743  4.45407  5.17641  0.61958  0.77255  0.48576  0.95510
    117   2.74578  5.07173  3.06845  2.28838  4.36917  3.53112  3.69747  3.80136  1.64194  2.90228  4.13150  2.61400  3.91990  2.82044  2.58110  2.74238  2.97087  2.73998  5.52208  4.17430    152 k x - -
          2.68618  4.42225  2.77519  2.73123  3.46354  2.40513  3.72494  3.29354  2.67741  2.69355  4.24690  2.90347  2.73739  3.18146  2.89801  2.37887  2.77519  2.98518  4.58477  3.61503
          0.01743  4.45407  5.17641  0.61958  0.77255  0.48576  0.95510
    118   2.01504  5.15515  2.44083  2.10925  4.47232  3.46846  3.67603  3.94048  2.21519  3.06524  4.20632  2.64195  3.87358  2.78448  2.92114  2.68046  2.65255  3.53113  5.60490  4.20773    153 a x - -
          2.68618  4.42225  2.77519  2.73123  3.46354  2.40513  3.72494  3.29354  2.67741  2.69355  4.24690  2.90347  2.73739  3.18146  2.89801  2.37887  2.77519  2.98518  4.58477  3.61503
          0.01743  4.45407  5.17641  0.61958  0.77255  0.48576  0.95510
    119   3.24455  4.55236  5.08309  4.51885  1.69612  4.53232  4.84830  1.99218  4.37533  1.75538  3.25805  4.63081  4.79459  4.48404  4.44281  3.87448  3.47709  1.36805  5.20667  4.00223    154 v x - -
          2.68618  4.42225  2.77519  2.73123  3.46354  2.40513  3.72494  3.29354  2.67741  2.69355  4.24690  2.90347  2.73739  3.18146  2.89801  2.37887  2.77519  2.98518  4.58477  3.61503
          0.01743  4.45407  5.17641  0.61958  0.77255  0.48576  0.95510
    120   2.97501  0.71224  3.87795  2.58466  4.29347  3.65151  4.57875  3.51398  3.53612  3.36678  4.34809  3.86962  4.30040  3.94083  3.78032  3.19134  3.37803  3.22868  5.67574  4.49781    155 c x - -
          2.68618  4.42225  2.77519  2.73123  3.46354  2.40513  3.72494  3.29354  2.67741  2.69355  4.24690  2.90347  2.73739  3.18146  2.89801  2.37887  2.77519  2.98518  4.58477  3.61503
          0.01743  4.45407  5.17641  0.61958  0.77255  0.48576  0.95510
    121   2.47869  5.27422  2.25554  1.95049  4.60592  2.63445  3.71248  4.09133  1.98182  3.57580  4.32953  2.92813  3.89751  2.82143  2.99229  2.44608  3.00878  3.65987  5.71508  4.29527    156 e x - -
          2.68618  4.42225  2.77519  2.73123  3.46354  2.40513  3.72494  3.29354  2.67741  2.69355  4.24690  2.90347  2.73739  3.18146  2.89801  2.37887  2.77519  2.98518  4.58477  3.61503
          0.12290  4.45407  2.26318  0.61958  0.77255  0.48576  0.95510
    122   2.08835  4.67696  3.19129  2.39241  3.88935  3.00871  3.77261  3.27107  2.60819  2.02627  3.78323  3.14074  3.93568  2.97600  2.66014  2.77334  2.91356  2.99453  5.22946  3.94309    157 l x - -
          2.68618  4.42225  2.77519  2.73123  3.46354  2.40513  3.72494  3.29354  2.67741  2.69355  4.24690  2.90347  2.73739  3.18146  2.89801  2.37887  2.77519  2.98518  4.58477  3.61503
          0.01935  4.35052  5.07286  0.61958  0.77255  0.63478  0.75514
    123   2.66055  2.04470  3.79796  3.21972  3.37566  3.68878  3.11611  2.42250  3.08937  2.45596  3.37216  3.54221  4.07087  3.39954  2.86256  2.96115  2.89631  2.27365  4.85689  3.64138    158 c x - -
          2.68618  4.42225  2.77519  2.73123  3.46354  2.40513  3.72494  3.29354  2.67741  2.69355  4.24690  2.90347  2.73739  3.18146  2.89801  2.37887  2.77519  2.98518  4.58477  3.61503
          0.08570  4.35052  2.67038  0.61958  0.77255  0.63478  0.75514
    124   2.70070  4.72023  3.21466  2.65850  3.90195  3.54755  3.74758  3.29123  2.51522  2.57232  3.03335  1.83129  3.94033  2.94217  2.55429  2.78728  2.93138  3.02252  5.23200  3.93801    159 n x - -
          2.68618  4.42225  2.77519  2.73123  3.46354  2.40513  3.72494  3.29354  2.67741  2.69355  4.24690  2.90347  2.73739  3.18146  2.89801  2.37887  2.77519  2.98518  4.58477  3.61503
          0.09521  4.28548  2.56327  0.61958  0.77255  0.71164  0.67499
    125   2.67179  4.59493  3.25853  2.72200  3.81139  3.53606  3.77650  3.12491  2.29742  2.83589  3.71505  3.18003  3.94131  2.55714  2.93806  2.79731  2.44298  1.89916  5.16715  3.90298    160 v x - -
          2.68618  4.42225  2.77519  2.73123  3.46354  2.40513  3.72494  3.29354  2.67741  2.69355  4.24690  2.90347  2.73739  3.18146  2.89801  2.37887  2.77519  2.98518  4.58477  3.61503
          0.02225  4.21252  4.93486  0.61958  0.77255  0.78626  0.60797
    126   2.70517  5.10822  2.74952  2.19125  4.43004  3.39657  3.66372  3.89020  2.43868  3.41411  4.19417  2.52542  2.68018  2.26049  2.91791  2.15402  2.94758  3.49487  5.58370  4.19318    161 s x - -
          2.68618  4.42225  2.77519  2.73123  3.46354  2.40513  3.72494  3.29354  2.67741  2.69355  4.24690  2.90347  2.73739  3.18146  2.89801  2.37887  2.77519  2.98518  4.58477  3.61503
          0.10356  4.21252  2.48209  0.61958  0.77255  0.78626  0.60797
    127   2.26566  4.62592  3.18446  2.74004  4.19518  3.32603  3.85084  3.58554  2.55937  3.21213  4.06430  3.15428  1.72952  3.03847  2.34249  2.68768  2.91875  3.21902  5.44959  4.17834    162 p x - -
          2.68618  4.42225  2.77519  2.73123  3.46354  2.40513  3.72494  3.29354  2.67741  2.69355  4.24690  2.90347  2.73739  3.18146  2.89801  2.37887  2.77519  2.98518  4.58477  3.61503
          0.02411  4.13307  4.85541  0.61958  0.77255  0.85631  0.55291
    128   2.67698  4.96452  2.77157  1.98282  4.20986  3.39165  3.66107  3.67451  2.46776  3.24697  4.05527  2.36320  3.83435  2.80761  2.93898  2.16716  2.91886  3.32383  5.44385  3.08783    163 e x - -
          2.68625  4.42232  2.77426  2.73113  3.46361  2.40520  3.72502  3.29361  2.67748  2.69362  4.24697  2.90354  2.73747  3.18154  2.89808  2.37894  2.77527  2.98526  4.58484  3.61510
          0.59470  0.81988  4.85541  0.13922  2.04051  0.85631  0.55291
    129   2.56604  4.37595  3.51168  3.04271  3.74716  3.42403  4.03283  2.33075  2.97043  2.69672  3.68098  3.38704  1.77785  3.32184  3.30538  2.77523  2.49253  2.61184  5.22629  3.98326    165 p x - -
          2.68618  4.42225  2.77519  2.73123  3.46354  2.40513  3.72494  3.29354  2.67741  2.69355  4.24690  2.90347  2.73739  3.18146  2.89801  2.37887  2.77519  2.98518  4.58477  3.61503
          0.02411  4.13307  4.85541  0.61958  0.77255  0.85631  0.55291
    130   2.81876  5.22493  2.15423  1.93389  4.58001  3.30991  3.76453  4.05448  2.67238  3.59335  4.41071  2.82003  3.86538  2.91755  3.20062  1.53361  3.09762  3.65015  5.77569  4.34564    166 s x - -
          2.68618  4.42225  2.77519  2.73123  3.46354  2.40513  3.72494  3.29354  2.67741  2.69355  4.24690  2.90347  2.73739  3.18146  2.89801  2.37887  2.77519  2.98518  4.58477  3.61503
          0.02411  4.13307  4.85541  0.61958  0.77255  0.85631  0.55291
    131   2.75702  5.09337  1.62549  2.31042  4.57268  3.27553  3.80265  4.05337  2.72052  3.60216  4.41761  2.85529  2.21100  2.96060  3.24391  2.36147  3.06489  3.62391  5.78098  4.36284    167 d x - -
          2.68637  4.42245  2.77444  2.73143  3.46373  2.40477  3.72410  3.29374  2.67760  2.69374  4.24709  2.90366  2.73732  3.18166  2.89820  2.37887  2.77539  2.98506  4.58496  3.61480
          0.47617  0.99140  4.85541  1.07542  0.41726  0.85631  0.55291
    132   2.72915  5.04175  2.56807  2.00140  4.48324  1.95912  3.76555  3.94425  2.63395  3.49660  4.30773  2.48461  3.84779  2.91896  3.12821  2.21893  3.02064  3.53714  5.68835  4.29572    173 g x - -
          2.68618  4.42225  2.77519  2.73123  3.46354  2.40513  3.72494  3.29354  2.67741  2.69355  4.24690  2.90347  2.73739  3.18146  2.89801  2.37887  2.77519  2.98518  4.58477  3.61503
          0.09386  4.13307  2.60970  0.61958  0.77255  0.85631  0.55291
    133   2.67870  5.00975  2.30110  2.05543  4.17174  3.37000  2.79417  3.72040  2.45458  3.27583  4.08181  2.86306  3.81615  2.78157  2.93840  2.66380  2.91808  3.36178  5.41996  2.75040    174 e x - -
          2.68618  4.42225  2.77519  2.73123  3.46354  2.40513  3.72494  3.29354  2.67741  2.69355  4.24690  2.90347  2.73739  3.18146  2.89801  2.37887  2.77519  2.98518  4.58477  3.61503
          0.02583  4.06503  4.78738  0.61958  0.77255  0.90871  0.51591
    134   2.49334  4.43463  3.24398  3.05652  4.48428  1.11002  4.26420  3.97417  3.23455  3.61830  4.47541  3.34229  2.23735  3.53414  3.56578  2.64438  2.96266  3.44155  5.71862  4.54939    175 g x - -
          2.68618  4.42225  2.77519  2.73123  3.46354  2.40513  3.72494  3.29354  2.67741  2.69355  4.24690  2.90347  2.73739  3.18146  2.89801  2.37887  2.77519  2.98518  4.58477  3.61503
          0.02583  4.06503  4.78738  0.61958  0.77255  0.90871  0.51591
    135   2.69838  5.05408  2.18155  2.29353  4.34651  3.33073  2.20358  3.83002  2.50006  3.37678  4.17924  2.84099  3.19311  2.81068  2.99215  2.44301  2.95402  3.44899  5.55307  4.15370    176 d x - -
          2.68618  4.42225  2.77519  2.73123  3.46354  2.40513  3.72494  3.29354  2.67741  2.69355  4.24690  2.90347  2.73739  3.18146  2.89801  2.37887  2.77519  2.98518  4.58477  3.61503
          0.02583  4.06503  4.78738  0.61958  0.77255  0.90871  0.51591
    136   2.89982  5.21645  1.22399  2.28842  4.74808  2.02435  3.90948  4.27968  2.94413  3.82601  4.68844  2.84620  3.88979  3.09732  3.50500  2.85403  3.23837  3.83084  5.93175  4.52340    177 d x - -
          2.68618  4.42225  2.77519  2.73123  3.46354  2.40513  3.72494  3.29354  2.67741  2.69355  4.24690  2.90347  2.73739  3.18146  2.89801  2.37887  2.77519  2.98518  4.58477  3.61503
          0.02583  4.06503  4.78738  0.61958  0.77255  0.90871  0.51591
    137   2.73098  4.78533  2.91708  2.66973  4.41829  1.34898  3.91382  3.86238  2.03819  3.46373  4.32952  3.11740  3.90490  3.11085  2.96196  2.79842  3.07601  3.46407  5.59578  4.33684    178 g x - -
          2.68618  4.42225  2.77519  2.73123  3.46354  2.40513  3.72494  3.29354  2.67741  2.69355  4.24690  2.90347  2.73739  3.18146  2.89801  2.37887  2.77519  2.98518  4.58477  3.61503
          0.02583  4.06503  4.78738  0.61958  0.77255  0.90871  0.51591
    138   2.97558  5.47359  1.14803  2.15975  4.79170  3.24251  3.83857  4.36490  2.88602  3.88205  4.74955  2.13573  3.88556  3.01819  3.48248  2.87334  3.28621  3.92922  6.00298  4.49583    179 d x - -
          2.68618  4.42225  2.77519  2.73123  3.46354  2.40513  3.72494  3.29354  2.67741  2.69355  4.24690  2.90347  2.73739  3.18146  2.89801  2.37887  2.77519  2.98518  4.58477  3.61503
          0.02583  4.06503  4.78738  0.61958  0.77255  0.90871  0.51591
    139   2.80394  5.21482  1.49370  2.22819  4.49583  3.28722  3.11595  4.03661  2.64648  3.56754  4.38897  2.79107  3.84236  2.89149  3.17398  2.20803  3.08053  3.63480  5.71458  4.26747    180 d x - -
          2.68618  4.42225  2.77519  2.73123  3.46354  2.40513  3.72494  3.29354  2.67741  2.69355  4.24690  2.90347  2.73739  3.18146  2.89801  2.37887  2.77519  2.98518  4.58477  3.61503
          0.02583  4.06503  4.78738  0.61958  0.77255  0.90871  0.51591
    140   2.90117  5.40764  1.35075  1.96148  4.73359  3.25789  3.77576  4.23493  2.75816  3.75037  4.58524  2.73777  3.85896  2.93687  3.33311  2.23723  3.18860  3.81253  5.92098  4.43927    181 d x - -
          2.68618  4.42225  2.77519  2.73123  3.46354  2.40513  3.72494  3.29354  2.67741  2.69355  4.24690  2.90347  2.73739  3.18146  2.89801  2.37887  2.77519  2.98518  4.58477  3.61503
          0.02583  4.06503  4.78738  0.61958  0.77255  0.90871  0.51591
    141   2.30160  4.27124  3.27860  3.06595  4.43730  1.90347  4.24031  3.91306  3.21972  3.57515  4.39518  3.28151  3.73738  3.50057  3.55145  1.22273  2.79264  3.32382  5.75020  4.51549    182 s x - -
          2.68629  4.42236  2.77490  2.73134  3.46313  2.40496  3.72401  3.29321  2.67751  2.69366  4.24700  2.90357  2.73750  3.18157  2.89811  2.37897  2.77530  2.98529  4.58488  3.61514
          0.32976  1.29986  4.78738  0.87655  0.53823  0.90871  0.51591
    142   3.68629  4.92979  4.62025  4.31230  1.57799  4.41384  3.49662  3.38814  4.16071  2.71592  3.98800  4.08748  4.72844  4.14409  4.20683  3.78802  3.91070  3.31177  3.63896  0.91670    186 y x - -
          2.68618  4.42225  2.77519  2.73123  3.46354  2.40513  3.72494  3.29354  2.67741  2.69355  4.24690  2.90347  2.73739  3.18146  2.89801  2.37887  2.77519  2.98518  4.58477  3.61503
          0.02583  4.06503  4.78738  0.61958  0.77255  0.90871  0.51591
    143   2.77423  5.20812  2.22257  1.72312  4.55625  2.32440  3.71372  4.03469  2.60835  3.55939  4.36511  2.78507  3.82714  2.85913  3.14026  2.25382  3.04587  3.62407  5.73699  4.30441    187 e x - -
          2.68618  4.42225  2.77519  2.73123  3.46354  2.40513  3.72494  3.29354  2.67741  2.69355  4.24690  2.90347  2.73739  3.18146  2.89801  2.37887  2.77519  2.98518  4.58477  3.61503
          0.02583  4.06503  4.78738  0.61958  0.77255  0.90871  0.51591
    144   2.62497  4.56104  3.20895  2.66217  3.73224  3.49171  3.71401  3.11133  1.94402  2.79840  3.67268  3.12376  3.89080  2.93940  2.89112  2.54770  2.86011  2.28924  5.09393  3.26163    188 k x - -
          2.68749  4.42372  2.77159  2.73127  3.46501  2.40160  3.72537  3.29471  2.67749  2.69502  4.24760  2.90375  2.73838  3.18224  2.89931  2.37924  2.77649  2.98622  4.58624  3.60958
          0.51830  0.90519        *  2.96053  0.05318  0.00000        *
//
