# Supplementary material for: Remote homology clustering identifies lowly conserved families of effector proteins in plant-pathogenic fungi
Source: Microb Genom. 2021 Sep 1;7(9):000637. doi: 10.1099/mgen.0.000637 (PMC8715435; doi:10.1099/mgen.0.000637)
Supplement: Supplementary material 16 [file mgen-7-0637-s0016.zip › hmms/markov-PC_00HH7V.hmm]

HMMER3/f [3.3 | Nov 2019]
NAME  markov-PC_00HH7V
LENG  194
ALPH  amino
RF    yes
MM    no
CONS  yes
CS    no
MAP   yes
DATE  Thu Jul 23 06:45:02 2020
NSEQ  4
EFFN  0.917969
CKSUM 600473061
STATS LOCAL MSV      -10.5631  0.70575
STATS LOCAL VITERBI  -11.1319  0.70575
STATS LOCAL FORWARD   -5.1956  0.70575
HMM          A        C        D        E        F        G        H        I        K        L        M        N        P        Q        R        S        T        V        W        Y   
            m->m     m->i     m->d     i->m     i->i     d->m     d->d
  COMPO   2.48486  3.90846  3.06672  2.80788  3.28736  2.92527  3.56407  2.79825  2.79845  2.43546  3.55112  3.17729  2.94046  3.17177  2.89671  2.63436  2.84981  2.63918  4.65126  3.50575
          2.68639  4.42054  2.77540  2.73144  3.46374  2.40508  3.72515  3.29375  2.67694  2.69341  4.24549  2.90367  2.73725  3.18167  2.89821  2.37882  2.77540  2.98493  4.58498  3.61524
          0.50863  1.91433  1.38134  1.81299  0.17813  0.00000        *
      1   3.11005  4.54646  4.39405  3.85627  3.04675  4.22747  4.52302  2.17476  3.65428  1.21045  1.98681  4.16279  4.50158  3.91947  3.85125  3.57500  3.34763  2.24998  5.03516  3.87369     10 l x - -
          2.68618  4.42225  2.77519  2.73123  3.46354  2.40513  3.72494  3.29354  2.67741  2.69355  4.24690  2.90347  2.73739  3.18146  2.89801  2.37887  2.77519  2.98518  4.58477  3.61503
          0.03164  3.86504  4.58738  0.61958  0.77255  0.74181  0.64675
      2   2.66790  4.69275  3.13048  2.67044  4.13839  3.34289  3.71330  3.57460  2.29333  3.15271  4.03698  3.09570  2.29791  2.89828  1.80114  2.74224  2.95510  3.24136  5.31803  4.07189     11 r x - -
          2.68618  4.42225  2.77519  2.73123  3.46354  2.40513  3.72494  3.29354  2.67741  2.69355  4.24690  2.90347  2.73739  3.18146  2.89801  2.37887  2.77519  2.98518  4.58477  3.61503
          0.03164  3.86504  4.58738  0.61958  0.77255  0.74181  0.64675
      3   2.80614  5.00695  2.84057  1.88257  4.34665  3.40887  3.61501  3.75815  2.16170  3.29054  4.14945  2.95147  3.86420  2.76643  1.83217  2.80088  3.03355  3.42569  5.42670  4.14437     12 r x - -
          2.68618  4.42225  2.77519  2.73123  3.46354  2.40513  3.72494  3.29354  2.67741  2.69355  4.24690  2.90347  2.73739  3.18146  2.89801  2.37887  2.77519  2.98518  4.58477  3.61503
          0.03164  3.86504  4.58738  0.61958  0.77255  0.74181  0.64675
      4   3.03709  4.46956  4.34755  3.82616  1.94472  4.11549  4.22608  2.30904  3.69371  1.60910  2.08811  4.05293  4.41795  3.87912  3.87173  3.45237  3.27567  2.36178  4.63278  3.23656     13 l x - -
          2.68618  4.42225  2.77519  2.73123  3.46354  2.40513  3.72494  3.29354  2.67741  2.69355  4.24690  2.90347  2.73739  3.18146  2.89801  2.37887  2.77519  2.98518  4.58477  3.61503
          0.03164  3.86504  4.58738  0.61958  0.77255  0.74181  0.64675
      5   2.60051  4.30092  3.59150  3.10455  3.12033  3.46665  3.82952  2.82748  2.90875  2.48501  3.49851  3.40320  3.95165  3.29971  3.17814  2.82822  2.07694  2.62352  2.42481  3.24596     14 t x - -
          2.68618  4.42225  2.77519  2.73123  3.46354  2.40513  3.72494  3.29354  2.67741  2.69355  4.24690  2.90347  2.73739  3.18146  2.89801  2.37887  2.77519  2.98518  4.58477  3.61503
          0.03164  3.86504  4.58738  0.61958  0.77255  0.74181  0.64675
      6   1.94914  4.64247  2.99272  2.60609  4.13274  3.29341  3.72992  3.42735  1.76865  3.11207  4.00105  3.04217  3.82073  2.91478  2.68292  2.68699  2.90956  3.10349  5.36713  4.09675     15 k x - -
          2.68618  4.42225  2.77519  2.73123  3.46354  2.40513  3.72494  3.29354  2.67741  2.69355  4.24690  2.90347  2.73739  3.18146  2.89801  2.37887  2.77519  2.98518  4.58477  3.61503
          0.03164  3.86504  4.58738  0.61958  0.77255  0.74181  0.64675
      7   2.72529  4.93082  2.43062  1.61824  4.40488  2.06125  3.76115  3.85446  2.65275  3.44996  4.31436  2.82402  3.78951  2.94764  3.10664  2.72289  3.04091  3.46996  5.61082  4.26520     16 e x - -
          2.68618  4.42225  2.77519  2.73123  3.46354  2.40513  3.72494  3.29354  2.67741  2.69355  4.24690  2.90347  2.73739  3.18146  2.89801  2.37887  2.77519  2.98518  4.58477  3.61503
          0.03164  3.86504  4.58738  0.61958  0.77255  0.74181  0.64675
      8   2.35426  4.18672  3.44464  3.10553  3.81432  1.94223  4.09870  2.89584  3.08693  2.82828  3.80632  3.33891  3.78718  3.41873  3.38377  2.56809  2.77218  1.81945  5.28138  4.03775     17 v x - -
          2.68618  4.42225  2.77519  2.73123  3.46354  2.40513  3.72494  3.29354  2.67741  2.69355  4.24690  2.90347  2.73739  3.18146  2.89801  2.37887  2.77519  2.98518  4.58477  3.61503
          0.03164  3.86504  4.58738  0.61958  0.77255  0.74181  0.64675
      9   2.79495  4.61983  3.48716  2.91399  3.61328  3.59004  3.76486  2.98053  2.35276  1.91206  3.62324  3.30158  3.99971  3.01067  1.88524  2.94345  3.03061  2.82073  5.05306  3.77284     18 r x - -
          2.68618  4.42225  2.77519  2.73123  3.46354  2.40513  3.72494  3.29354  2.67741  2.69355  4.24690  2.90347  2.73739  3.18146  2.89801  2.37887  2.77519  2.98518  4.58477  3.61503
          0.03164  3.86504  4.58738  0.61958  0.77255  0.74181  0.64675
     10   2.64425  4.45796  3.28943  2.84643  3.31532  3.46311  2.35638  2.91882  2.68556  2.63011  3.62731  3.23953  3.93070  3.11892  2.99847  2.80991  2.92089  2.03648  4.82456  3.40281     19 v x - -
          2.68618  4.42225  2.77519  2.73123  3.46354  2.40513  3.72494  3.29354  2.67741  2.69355  4.24690  2.90347  2.73739  3.18146  2.89801  2.37887  2.77519  2.98518  4.58477  3.61503
          0.03164  3.86504  4.58738  0.61958  0.77255  0.74181  0.64675
     11   2.73581  4.86874  2.92079  2.52588  4.22201  3.36763  3.64293  3.71278  2.20308  3.26366  4.12339  2.06022  3.85069  2.81094  1.89301  2.76229  2.99480  3.36678  5.36681  4.06576     20 r x - -
          2.68618  4.42225  2.77519  2.73123  3.46354  2.40513  3.72494  3.29354  2.67741  2.69355  4.24690  2.90347  2.73739  3.18146  2.89801  2.37887  2.77519  2.98518  4.58477  3.61503
          0.03164  3.86504  4.58738  0.61958  0.77255  0.50823  0.92020
     12   2.67739  4.34112  3.81542  3.32995  3.45034  3.60658  4.16911  2.52164  3.17236  2.20098  1.79010  3.62064  4.09737  3.52810  3.43959  2.96814  2.18995  2.39117  5.10008  3.89051     21 m x - -
          2.68618  4.42225  2.77519  2.73123  3.46354  2.40513  3.72494  3.29354  2.67741  2.69355  4.24690  2.90347  2.73739  3.18146  2.89801  2.37887  2.77519  2.98518  4.58477  3.61503
          0.02678  4.02936  4.75170  0.61958  0.77255  0.41631  1.07726
     13   2.04112  4.33537  3.52857  3.02653  3.63392  3.43691  3.97690  2.90029  2.95887  2.61297  2.11889  3.37305  2.57136  3.28823  3.29254  2.76523  2.86189  2.66759  5.10685  3.87707     22 a x - -
          2.68618  4.42225  2.77519  2.73123  3.46354  2.40513  3.72494  3.29354  2.67741  2.69355  4.24690  2.90347  2.73739  3.18146  2.89801  2.37887  2.77519  2.98518  4.58477  3.61503
          0.02384  4.14414  4.86649  0.61958  0.77255  0.48576  0.95510
     14   2.53904  4.32775  3.51972  3.05408  3.67951  2.35905  4.00771  2.93029  2.98892  1.79187  3.63929  3.38279  3.93732  3.32541  3.31199  2.75377  2.18435  2.68119  5.14225  3.90675     23 l x - -
          2.68618  4.42225  2.77519  2.73123  3.46354  2.40513  3.72494  3.29354  2.67741  2.69355  4.24690  2.90347  2.73739  3.18146  2.89801  2.37887  2.77519  2.98518  4.58477  3.61503
          0.02384  4.14414  4.86649  0.61958  0.77255  0.48576  0.95510
     15   2.51515  4.31080  3.55582  3.06197  3.71340  3.38936  4.01704  2.19936  3.00368  2.73523  3.66131  3.38563  3.92838  3.32696  3.33854  1.81909  2.13684  2.62049  5.16798  3.93228     24 s x - -
          2.68618  4.42225  2.77519  2.73123  3.46354  2.40513  3.72494  3.29354  2.67741  2.69355  4.24690  2.90347  2.73739  3.18146  2.89801  2.37887  2.77519  2.98518  4.58477  3.61503
          0.02384  4.14414  4.86649  0.61958  0.77255  0.48576  0.95510
     16   3.42951  4.74908  4.86526  4.38449  1.50939  4.52937  4.37521  2.45661  4.23142  1.12965  3.07494  4.48346  4.76340  4.29545  4.31100  3.90158  3.65661  2.58120  4.58088  3.08118     25 l x - -
          2.68618  4.42225  2.77519  2.73123  3.46354  2.40513  3.72494  3.29354  2.67741  2.69355  4.24690  2.90347  2.73739  3.18146  2.89801  2.37887  2.77519  2.98518  4.58477  3.61503
          0.02384  4.14414  4.86649  0.61958  0.77255  0.48576  0.95510
     17   2.66757  4.55771  3.33994  2.78969  3.76966  3.52930  3.79737  2.34153  2.56991  2.77223  3.69022  3.22355  2.29985  3.03076  2.29868  2.80891  2.91641  2.83478  5.14726  3.88811     26 r x - -
          2.68618  4.42225  2.77519  2.73123  3.46354  2.40513  3.72494  3.29354  2.67741  2.69355  4.24690  2.90347  2.73739  3.18146  2.89801  2.37887  2.77519  2.98518  4.58477  3.61503
          0.02384  4.14414  4.86649  0.61958  0.77255  0.48576  0.95510
     18   1.91072  4.24690  3.81385  3.34670  3.81534  3.35208  4.24043  2.70327  3.28142  2.76478  3.73825  3.55664  3.96554  3.58071  3.57784  2.74048  1.76389  1.85047  5.32142  4.10958     27 t x - -
          2.68618  4.42225  2.77519  2.73123  3.46354  2.40513  3.72494  3.29354  2.67741  2.69355  4.24690  2.90347  2.73739  3.18146  2.89801  2.37887  2.77519  2.98518  4.58477  3.61503
          0.02384  4.14414  4.86649  0.61958  0.77255  0.48576  0.95510
     19   3.23764  4.52633  4.99164  4.45083  3.38898  4.60319  5.03478  1.54913  4.33454  1.28573  3.18003  4.66417  4.83088  4.49543  4.47167  3.96667  3.47721  1.47159  5.40827  4.28661     28 l x - -
          2.68618  4.42225  2.77519  2.73123  3.46354  2.40513  3.72494  3.29354  2.67741  2.69355  4.24690  2.90347  2.73739  3.18146  2.89801  2.37887  2.77519  2.98518  4.58477  3.61503
          0.02384  4.14414  4.86649  0.61958  0.77255  0.48576  0.95510
     20   2.77746  4.43565  3.69703  3.15603  3.44770  3.76159  4.04005  2.55181  2.99399  1.87935  3.37998  3.53951  4.14198  2.42908  3.29648  3.04976  3.01816  1.73596  5.04206  3.81064     29 v x - -
          2.68618  4.42225  2.77519  2.73123  3.46354  2.40513  3.72494  3.29354  2.67741  2.69355  4.24690  2.90347  2.73739  3.18146  2.89801  2.37887  2.77519  2.98518  4.58477  3.61503
          0.02384  4.14414  4.86649  0.61958  0.77255  0.48576  0.95510
     21   3.43749  4.76087  4.81020  4.35559  1.25931  4.48883  4.23656  2.52653  4.19823  1.36140  3.16827  4.41613  4.74852  4.27061  4.28115  3.86704  3.66967  2.62547  4.43790  2.87770     30 f x - -
          2.68618  4.42225  2.77519  2.73123  3.46354  2.40513  3.72494  3.29354  2.67741  2.69355  4.24690  2.90347  2.73739  3.18146  2.89801  2.37887  2.77519  2.98518  4.58477  3.61503
          0.02384  4.14414  4.86649  0.61958  0.77255  0.48576  0.95510
     22   1.71250  4.39841  3.93689  3.49346  3.51743  3.65933  4.32487  2.51911  3.37112  1.41439  3.44806  3.75088  4.18338  3.70174  3.62827  3.04954  3.07656  2.39187  5.20785  3.98759     31 l x - -
          2.68618  4.42225  2.77519  2.73123  3.46354  2.40513  3.72494  3.29354  2.67741  2.69355  4.24690  2.90347  2.73739  3.18146  2.89801  2.37887  2.77519  2.98518  4.58477  3.61503
          0.02384  4.14414  4.86649  0.61958  0.77255  0.48576  0.95510
     23   2.81195  4.40730  4.03278  3.60122  1.40358  3.72428  4.09372  2.69319  3.50744  2.32212  3.48353  3.78825  4.22198  3.76339  3.72755  3.10867  2.19004  2.56033  4.65647  3.17325     32 f x - -
          2.68618  4.42225  2.77519  2.73123  3.46354  2.40513  3.72494  3.29354  2.67741  2.69355  4.24690  2.90347  2.73739  3.18146  2.89801  2.37887  2.77519  2.98518  4.58477  3.61503
          0.02384  4.14414  4.86649  0.61958  0.77255  0.48576  0.95510
     24   2.70665  4.31889  3.80687  3.27855  2.35369  3.68822  3.96039  2.68370  3.19519  1.87335  3.37348  3.57855  4.10363  3.47164  3.47274  1.96188  2.96695  2.52176  4.70629  3.32838     33 l x - -
          2.68618  4.42225  2.77519  2.73123  3.46354  2.40513  3.72494  3.29354  2.67741  2.69355  4.24690  2.90347  2.73739  3.18146  2.89801  2.37887  2.77519  2.98518  4.58477  3.61503
          0.02384  4.14414  4.86649  0.61958  0.77255  0.48576  0.95510
     25   1.49285  4.27566  4.03726  3.63077  3.83561  3.46439  4.47907  2.43344  3.55508  2.65825  3.74320  3.76861  4.09898  3.85307  3.80782  2.88767  2.97840  1.45002  5.45229  4.23902     34 v x - -
          2.68618  4.42225  2.77519  2.73123  3.46354  2.40513  3.72494  3.29354  2.67741  2.69355  4.24690  2.90347  2.73739  3.18146  2.89801  2.37887  2.77519  2.98518  4.58477  3.61503
          0.02384  4.14414  4.86649  0.61958  0.77255  0.48576  0.95510
     26   3.47463  4.86127  4.62503  4.27468  3.26246  4.32414  4.84623  2.48955  4.04015  0.60055  3.21562  4.52405  4.71818  4.34229  4.16821  3.94017  3.75947  2.59583  5.23116  4.01436     35 L x - -
          2.68618  4.42225  2.77519  2.73123  3.46354  2.40513  3.72494  3.29354  2.67741  2.69355  4.24690  2.90347  2.73739  3.18146  2.89801  2.37887  2.77519  2.98518  4.58477  3.61503
          0.02384  4.14414  4.86649  0.61958  0.77255  0.48576  0.95510
     27   2.34096  4.30916  3.35394  3.14607  4.51277  1.97871  4.31478  3.99405  3.30163  3.65433  4.47043  3.34511  3.78381  3.57772  3.62838  1.08086  2.83823  3.38698  5.82334  4.59455     36 s x - -
          2.68618  4.42225  2.77519  2.73123  3.46354  2.40513  3.72494  3.29354  2.67741  2.69355  4.24690  2.90347  2.73739  3.18146  2.89801  2.37887  2.77519  2.98518  4.58477  3.61503
          0.02384  4.14414  4.86649  0.61958  0.77255  0.48576  0.95510
     28   3.44476  4.98360  3.94249  3.58078  2.21756  4.12821  2.11493  3.61706  3.40260  3.00931  4.15349  3.75015  4.50707  3.70703  3.62804  3.49694  3.67483  3.44905  3.86810  1.05213     37 y x - -
          2.68618  4.42225  2.77519  2.73123  3.46354  2.40513  3.72494  3.29354  2.67741  2.69355  4.24690  2.90347  2.73739  3.18146  2.89801  2.37887  2.77519  2.98518  4.58477  3.61503
          0.02384  4.14414  4.86649  0.61958  0.77255  0.48576  0.95510
     29   3.02890  4.50629  4.49526  4.17514  3.76488  3.99804  4.93523  2.07852  4.04750  2.40963  3.69636  4.31928  4.54955  4.39151  4.23281  3.52538  3.38765  0.73960  5.59249  4.33763     38 v x - -
          2.68618  4.42225  2.77519  2.73123  3.46354  2.40513  3.72494  3.29354  2.67741  2.69355  4.24690  2.90347  2.73739  3.18146  2.89801  2.37887  2.77519  2.98518  4.58477  3.61503
          0.02384  4.14414  4.86649  0.61958  0.77255  0.48576  0.95510
     30   3.47463  4.86127  4.62503  4.27468  3.26246  4.32414  4.84623  2.48955  4.04015  0.60055  3.21562  4.52405  4.71818  4.34229  4.16821  3.94017  3.75947  2.59583  5.23116  4.01436     39 L x - -
          2.68618  4.42225  2.77519  2.73123  3.46354  2.40513  3.72494  3.29354  2.67741  2.69355  4.24690  2.90347  2.73739  3.18146  2.89801  2.37887  2.77519  2.98518  4.58477  3.61503
          0.02384  4.14414  4.86649  0.61958  0.77255  0.48576  0.95510
     31   1.00882  4.24329  3.56571  3.33586  4.44657  1.95708  4.40412  3.81293  3.42961  3.55182  4.39549  3.44471  3.79079  3.69935  3.71597  2.50229  2.82124  3.26062  5.78893  4.60440     40 a x - -
          2.68618  4.42225  2.77519  2.73123  3.46354  2.40513  3.72494  3.29354  2.67741  2.69355  4.24690  2.90347  2.73739  3.18146  2.89801  2.37887  2.77519  2.98518  4.58477  3.61503
          0.02384  4.14414  4.86649  0.61958  0.77255  0.48576  0.95510
     32   1.81451  4.32463  4.09671  3.57493  3.51469  3.81424  4.35611  2.22873  3.47530  1.84076  3.41550  3.84133  4.26175  3.76364  3.73704  3.15542  3.05962  1.67175  5.18232  3.97719     41 v x - -
          2.68618  4.42225  2.77519  2.73123  3.46354  2.40513  3.72494  3.29354  2.67741  2.69355  4.24690  2.90347  2.73739  3.18146  2.89801  2.37887  2.77519  2.98518  4.58477  3.61503
          0.02384  4.14414  4.86649  0.61958  0.77255  0.48576  0.95510
     33   3.15418  4.85666  3.79203  3.67648  4.63418  3.52924  4.72397  4.25938  3.75904  3.85243  4.91949  3.95182  0.44855  4.13913  3.96614  3.33204  3.61859  3.87188  5.73678  4.76122     42 P x - -
          2.68618  4.42225  2.77519  2.73123  3.46354  2.40513  3.72494  3.29354  2.67741  2.69355  4.24690  2.90347  2.73739  3.18146  2.89801  2.37887  2.77519  2.98518  4.58477  3.61503
          0.02384  4.14414  4.86649  0.61958  0.77255  0.48576  0.95510
     34   1.46627  4.30184  3.42872  3.06125  4.30740  3.07220  4.16071  3.71571  3.09848  3.38815  4.21010  3.30371  2.32069  3.40002  3.45537  1.80010  2.78530  3.21333  5.63647  4.40007     43 a x - -
          2.68618  4.42225  2.77519  2.73123  3.46354  2.40513  3.72494  3.29354  2.67741  2.69355  4.24690  2.90347  2.73739  3.18146  2.89801  2.37887  2.77519  2.98518  4.58477  3.61503
          0.02384  4.14414  4.86649  0.61958  0.77255  0.48576  0.95510
     35   2.89536  4.93061  1.39683  2.60788  2.26017  3.50474  3.83461  3.46301  2.90845  3.06209  4.06501  3.11403  4.01920  3.16038  3.36877  2.93816  3.16943  3.22161  5.03644  3.50738     44 d x - -
          2.68618  4.42225  2.77519  2.73123  3.46354  2.40513  3.72494  3.29354  2.67741  2.69355  4.24690  2.90347  2.73739  3.18146  2.89801  2.37887  2.77519  2.98518  4.58477  3.61503
          0.02384  4.14414  4.86649  0.61958  0.77255  0.48576  0.95510
     36   2.83911  4.37643  4.02475  3.48728  2.29952  3.87136  4.10532  2.55474  3.38670  1.47445  3.20785  3.77111  2.60588  3.63647  3.62865  3.17566  3.08303  2.48413  4.75447  3.42225     45 l x - -
          2.68618  4.42225  2.77519  2.73123  3.46354  2.40513  3.72494  3.29354  2.67741  2.69355  4.24690  2.90347  2.73739  3.18146  2.89801  2.37887  2.77519  2.98518  4.58477  3.61503
          0.02384  4.14414  4.86649  0.61958  0.77255  0.48576  0.95510
     37   2.63558  4.23766  3.79637  3.24900  3.25054  3.63211  3.96027  2.65818  3.12721  2.38947  3.36025  3.54406  2.66834  3.42850  3.39156  2.93404  2.89301  1.77811  2.88862  3.49107     46 v x - -
          2.68618  4.42225  2.77519  2.73123  3.46354  2.40513  3.72494  3.29354  2.67741  2.69355  4.24690  2.90347  2.73739  3.18146  2.89801  2.37887  2.77519  2.98518  4.58477  3.61503
          0.17275  4.14414  1.94632  0.61958  0.77255  0.48576  0.95510
     38   1.62224  4.26752  3.32016  3.03656  4.20019  3.04176  4.14595  3.51574  3.08345  3.25491  4.14835  3.27924  1.68340  3.41074  3.40623  2.50255  2.78910  3.07990  5.55865  4.33097     47 a x - -
          2.68618  4.42225  2.77519  2.73123  3.46354  2.40513  3.72494  3.29354  2.67741  2.69355  4.24690  2.90347  2.73739  3.18146  2.89801  2.37887  2.77519  2.98518  4.58477  3.61503
          0.02761  3.99901  4.72135  0.61958  0.77255  0.63580  0.75399
     39   2.69397  4.34859  3.72906  3.28521  3.51346  3.61192  4.17066  1.56780  3.18204  2.34249  3.47086  3.59995  2.39538  3.53198  3.46529  2.99123  3.00140  2.27065  5.12891  3.88686     48 i x - -
          2.68618  4.42225  2.77519  2.73123  3.46354  2.40513  3.72494  3.29354  2.67741  2.69355  4.24690  2.90347  2.73739  3.18146  2.89801  2.37887  2.77519  2.98518  4.58477  3.61503
          0.02761  3.99901  4.72135  0.61958  0.77255  0.40222  1.10513
     40   3.14881  4.50720  4.74618  4.25103  3.46481  4.39381  4.90892  1.93166  4.09673  1.55916  3.31349  4.47122  4.72551  4.36066  4.28037  3.78157  3.41706  1.07276  5.41446  4.20865     49 v x - -
          2.68618  4.42225  2.77519  2.73123  3.46354  2.40513  3.72494  3.29354  2.67741  2.69355  4.24690  2.90347  2.73739  3.18146  2.89801  2.37887  2.77519  2.98518  4.58477  3.61503
          0.02384  4.14414  4.86649  0.61958  0.77255  0.48576  0.95510
     41   2.57373  4.50951  3.32185  3.13435  4.55577  1.83555  4.33720  4.05231  3.30546  3.69328  4.55321  3.42037  1.14394  3.60970  3.63289  2.72493  3.04255  3.52081  5.77973  4.62052     50 p x - -
          2.68618  4.42225  2.77519  2.73123  3.46354  2.40513  3.72494  3.29354  2.67741  2.69355  4.24690  2.90347  2.73739  3.18146  2.89801  2.37887  2.77519  2.98518  4.58477  3.61503
          0.02384  4.14414  4.86649  0.61958  0.77255  0.48576  0.95510
     42   2.77857  4.55313  3.59299  3.19998  3.65715  3.55642  4.15459  2.96408  3.07993  1.81882  3.70472  3.54275  1.46858  3.48136  3.37326  2.98538  3.11200  2.80458  5.22286  3.94034     51 p x - -
          2.68618  4.42225  2.77519  2.73123  3.46354  2.40513  3.72494  3.29354  2.67741  2.69355  4.24690  2.90347  2.73739  3.18146  2.89801  2.37887  2.77519  2.98518  4.58477  3.61503
          0.02384  4.14414  4.86649  0.61958  0.77255  0.48576  0.95510
     43   2.34829  4.31077  3.33353  3.16419  4.53775  1.15660  4.34939  4.02553  3.35570  3.69084  4.51158  3.35571  3.79005  3.62285  3.67259  1.75300  2.85328  3.40769  5.85065  4.62612     52 g x - -
          2.68618  4.42225  2.77519  2.73123  3.46354  2.40513  3.72494  3.29354  2.67741  2.69355  4.24690  2.90347  2.73739  3.18146  2.89801  2.37887  2.77519  2.98518  4.58477  3.61503
          0.02384  4.14414  4.86649  0.61958  0.77255  0.48576  0.95510
     44   2.78944  4.83108  2.95942  2.70420  4.06454  1.74165  1.67865  3.84276  2.76883  3.42322  4.30053  3.16265  3.96066  3.17187  3.13493  2.85419  3.12092  3.46941  5.39332  4.00442     53 h x - -
          2.68618  4.42225  2.77519  2.73123  3.46354  2.40513  3.72494  3.29354  2.67741  2.69355  4.24690  2.90347  2.73739  3.18146  2.89801  2.37887  2.77519  2.98518  4.58477  3.61503
          0.02384  4.14414  4.86649  0.61958  0.77255  0.48576  0.95510
     45   2.34028  4.30864  3.34340  3.14548  4.52461  1.43621  4.32206  4.00637  3.31543  3.66614  4.48161  3.34405  3.78324  3.58614  3.64216  1.42021  2.83958  3.39381  5.83486  4.60739     54 s x - -
          2.68623  4.42230  2.77525  2.73128  3.46359  2.40518  3.72500  3.29359  2.67746  2.69321  4.24695  2.90352  2.73704  3.18151  2.89806  2.37892  2.77525  2.98523  4.58482  3.61508
          0.18879  1.80584  4.86649  0.66631  0.72072  0.48576  0.95510
     46   2.71167  4.23129  4.03302  3.49295  2.00973  3.75934  4.04998  1.98197  3.38902  2.24983  3.29420  3.72514  4.15872  3.63075  3.60787  2.33651  2.96601  2.33345  4.70056  3.36559     57 i x - -
          2.68618  4.42225  2.77519  2.73123  3.46354  2.40513  3.72494  3.29354  2.67741  2.69355  4.24690  2.90347  2.73739  3.18146  2.89801  2.37887  2.77519  2.98518  4.58477  3.61503
          0.02384  4.14414  4.86649  0.61958  0.77255  0.48576  0.95510
     47   2.72756  5.05896  1.70847  2.32902  4.54361  3.28434  3.78664  4.02013  2.68105  3.56635  4.37261  2.86928  2.53740  2.93871  3.19663  2.04141  3.03091  3.59012  5.74540  4.33591     58 d x - -
          2.68618  4.42225  2.77519  2.73123  3.46354  2.40513  3.72494  3.29354  2.67741  2.69355  4.24690  2.90347  2.73739  3.18146  2.89801  2.37887  2.77519  2.98518  4.58477  3.61503
          0.02384  4.14414  4.86649  0.61958  0.77255  0.48576  0.95510
     48   2.04201  4.55572  3.15982  2.72672  3.87440  3.40271  3.85158  3.18213  2.71895  2.25606  3.81902  2.02334  3.90110  3.08037  3.10736  2.72951  2.89927  2.90332  5.26044  3.96499     59 n x - -
          2.68618  4.42225  2.77519  2.73123  3.46354  2.40513  3.72494  3.29354  2.67741  2.69355  4.24690  2.90347  2.73739  3.18146  2.89801  2.37887  2.77519  2.98518  4.58477  3.61503
          0.02384  4.14414  4.86649  0.61958  0.77255  0.48576  0.95510
     49   1.08474  4.30011  3.49978  3.20609  4.30643  3.09089  4.28007  3.63298  3.24460  3.37231  4.24999  3.39904  2.23453  3.55507  3.55685  2.55090  2.84309  3.16938  5.66622  4.45325     60 a x - -
          2.68618  4.42225  2.77519  2.73123  3.46354  2.40513  3.72494  3.29354  2.67741  2.69355  4.24690  2.90347  2.73739  3.18146  2.89801  2.37887  2.77519  2.98518  4.58477  3.61503
          0.02384  4.14414  4.86649  0.61958  0.77255  0.48576  0.95510
     50   2.67723  4.74801  2.85382  2.66757  4.40046  3.25727  4.00339  3.93244  2.87561  3.54554  4.40705  2.08591  1.38740  3.21719  3.26892  2.75262  3.06046  3.49484  5.66892  4.34060     61 p x - -
          2.68618  4.42225  2.77519  2.73123  3.46354  2.40513  3.72494  3.29354  2.67741  2.69355  4.24690  2.90347  2.73739  3.18146  2.89801  2.37887  2.77519  2.98518  4.58477  3.61503
          0.02384  4.14414  4.86649  0.61958  0.77255  0.48576  0.95510
     51   2.36583  4.30436  3.44662  3.21832  4.43188  1.20935  4.33265  3.80388  3.30860  3.53088  4.38361  3.39813  3.81087  3.61029  3.61189  2.54168  1.85137  3.27735  5.76208  4.55828     62 g x - -
          2.68618  4.42225  2.77519  2.73123  3.46354  2.40513  3.72494  3.29354  2.67741  2.69355  4.24690  2.90347  2.73739  3.18146  2.89801  2.37887  2.77519  2.98518  4.58477  3.61503
          0.02384  4.14414  4.86649  0.61958  0.77255  0.48576  0.95510
     52   2.44303  4.37888  3.39861  3.10186  4.26877  3.15217  4.20442  3.59225  3.11068  3.31997  4.21836  3.35985  1.38233  3.46441  3.42953  2.60987  1.92088  3.16889  5.62181  4.39101     63 p x - -
          2.68618  4.42225  2.77519  2.73123  3.46354  2.40513  3.72494  3.29354  2.67741  2.69355  4.24690  2.90347  2.73739  3.18146  2.89801  2.37887  2.77519  2.98518  4.58477  3.61503
          0.02384  4.14414  4.86649  0.61958  0.77255  0.48576  0.95510
     53   2.73768  4.41088  3.60666  2.34265  3.46033  3.72740  3.99757  2.10338  2.98948  2.29886  2.16601  3.47528  4.10065  3.32158  3.31972  2.99943  2.97232  2.41718  5.02772  3.80671     64 i x - -
          2.68618  4.42225  2.77519  2.73123  3.46354  2.40513  3.72494  3.29354  2.67741  2.69355  4.24690  2.90347  2.73739  3.18146  2.89801  2.37887  2.77519  2.98518  4.58477  3.61503
          0.02384  4.14414  4.86649  0.61958  0.77255  0.48576  0.95510
     54   3.33115  4.71068  4.75388  4.21225  3.12298  4.49271  4.79077  2.28783  4.00150  1.22242  1.42314  4.48591  4.72428  4.20494  4.14928  3.85484  3.56300  2.41167  5.17347  4.05438     65 l x - -
          2.68618  4.42225  2.77519  2.73123  3.46354  2.40513  3.72494  3.29354  2.67741  2.69355  4.24690  2.90347  2.73739  3.18146  2.89801  2.37887  2.77519  2.98518  4.58477  3.61503
          0.02384  4.14414  4.86649  0.61958  0.77255  0.48576  0.95510
     55   2.91207  5.40229  1.48532  2.20816  4.79283  2.26625  3.82240  4.31151  2.80617  3.81461  4.64173  2.06936  3.88902  2.98227  3.38308  2.82997  3.21035  3.86649  5.97240  4.49106     66 d x - -
          2.68618  4.42225  2.77519  2.73123  3.46354  2.40513  3.72494  3.29354  2.67741  2.69355  4.24690  2.90347  2.73739  3.18146  2.89801  2.37887  2.77519  2.98518  4.58477  3.61503
          0.02384  4.14414  4.86649  0.61958  0.77255  0.48576  0.95510
     56   2.68266  4.54324  3.27365  2.79106  2.16450  3.54054  3.78608  3.08627  2.74371  2.70473  3.64767  3.22858  2.65460  2.38817  3.11448  2.82667  2.93281  2.85677  4.92554  3.54001     67 f x - -
          2.68618  4.42225  2.77519  2.73123  3.46354  2.40513  3.72494  3.29354  2.67741  2.69355  4.24690  2.90347  2.73739  3.18146  2.89801  2.37887  2.77519  2.98518  4.58477  3.61503
          0.02384  4.14414  4.86649  0.61958  0.77255  0.48576  0.95510
     57   2.54237  4.37510  3.41578  2.94972  2.42952  3.38918  3.91173  3.09675  2.93588  2.78305  3.69267  3.30751  2.15459  3.24738  3.29124  2.12417  2.86248  2.82255  5.01770  3.67703     68 s x - -
          2.68618  4.42225  2.77519  2.73123  3.46354  2.40513  3.72494  3.29354  2.67741  2.69355  4.24690  2.90347  2.73739  3.18146  2.89801  2.37887  2.77519  2.98518  4.58477  3.61503
          0.02384  4.14414  4.86649  0.61958  0.77255  0.48576  0.95510
     58   2.67407  4.28379  3.87597  3.36424  3.44437  2.54114  4.15262  2.47175  3.26392  1.65788  3.40285  3.64974  4.12016  3.56457  3.53252  2.99589  2.96045  1.84110  5.02664  3.80652     69 l x - -
          2.68618  4.42225  2.77519  2.73123  3.46354  2.40513  3.72494  3.29354  2.67741  2.69355  4.24690  2.90347  2.73739  3.18146  2.89801  2.37887  2.77519  2.98518  4.58477  3.61503
          0.02384  4.14414  4.86649  0.61958  0.77255  0.48576  0.95510
     59   2.86372  4.92235  3.33793  2.72550  4.03379  3.62213  3.66870  3.58147  1.81214  3.14499  4.00927  3.17131  3.99481  2.84928  1.95625  2.90928  3.06434  3.29242  5.24296  2.21584     70 k x - -
          2.68618  4.42225  2.77519  2.73123  3.46354  2.40513  3.72494  3.29354  2.67741  2.69355  4.24690  2.90347  2.73739  3.18146  2.89801  2.37887  2.77519  2.98518  4.58477  3.61503
          0.02384  4.14414  4.86649  0.61958  0.77255  0.48576  0.95510
     60   1.93327  2.17735  3.49032  2.99917  3.78975  3.33272  3.97234  3.10930  2.89406  2.84288  3.73775  3.32729  3.88704  2.35506  3.22382  2.68299  2.83552  2.81598  5.20077  3.96337     71 a x - -
          2.68618  4.42225  2.77519  2.73123  3.46354  2.40513  3.72494  3.29354  2.67741  2.69355  4.24690  2.90347  2.73739  3.18146  2.89801  2.37887  2.77519  2.98518  4.58477  3.61503
          0.02384  4.14414  4.86649  0.61958  0.77255  0.48576  0.95510
     61   1.26525  4.22269  3.58628  3.30243  4.38589  3.01102  4.34727  3.75569  3.34508  3.48947  4.32789  3.41649  3.77145  3.63012  3.64228  1.43867  2.78412  3.21460  5.74360  4.53434     72 a x - -
          2.68618  4.42225  2.77519  2.73123  3.46354  2.40513  3.72494  3.29354  2.67741  2.69355  4.24690  2.90347  2.73739  3.18146  2.89801  2.37887  2.77519  2.98518  4.58477  3.61503
          0.02384  4.14414  4.86649  0.61958  0.77255  0.48576  0.95510
     62   2.98030  5.59813  1.71744  1.45952  4.88565  3.29479  3.80182  4.41514  2.79030  3.88744  4.71439  2.04118  3.89762  2.95617  3.38494  2.86226  3.25978  3.96993  6.03657  4.52232     73 e x - -
          2.68618  4.42225  2.77519  2.73123  3.46354  2.40513  3.72494  3.29354  2.67741  2.69355  4.24690  2.90347  2.73739  3.18146  2.89801  2.37887  2.77519  2.98518  4.58477  3.61503
          0.02384  4.14414  4.86649  0.61958  0.77255  0.48576  0.95510
     63   2.53961  4.66482  2.83659  2.59543  4.47999  2.21591  3.94447  3.95185  2.83584  3.54161  4.35026  1.78657  3.81614  3.12576  3.28076  1.91514  2.92770  3.46036  5.72787  4.39239     74 n x - -
          2.68618  4.42225  2.77519  2.73123  3.46354  2.40513  3.72494  3.29354  2.67741  2.69355  4.24690  2.90347  2.73739  3.18146  2.89801  2.37887  2.77519  2.98518  4.58477  3.61503
          0.02384  4.14414  4.86649  0.61958  0.77255  0.48576  0.95510
     64   2.86716  5.16952  2.64941  2.41182  4.47717  3.39578  3.76283  4.02167  2.48470  3.54105  4.38422  1.82179  3.92346  1.70156  2.87391  2.83931  3.13505  3.63954  5.64344  4.25966     75 q x - -
          2.68618  4.42225  2.77519  2.73123  3.46354  2.40513  3.72494  3.29354  2.67741  2.69355  4.24690  2.90347  2.73739  3.18146  2.89801  2.37887  2.77519  2.98518  4.58477  3.61503
          0.02384  4.14414  4.86649  0.61958  0.77255  0.48576  0.95510
     65   2.88218  2.06442  4.61606  4.11251  3.51163  4.00823  4.66992  1.32302  3.95125  2.23917  3.42585  4.22381  4.45884  4.20437  4.10772  3.40153  3.18381  1.87181  5.26220  4.04842     76 i x - -
          2.68618  4.42225  2.77519  2.73123  3.46354  2.40513  3.72494  3.29354  2.67741  2.69355  4.24690  2.90347  2.73739  3.18146  2.89801  2.37887  2.77519  2.98518  4.58477  3.61503
          0.02384  4.14414  4.86649  0.61958  0.77255  0.48576  0.95510
     66   3.33881  5.14142  3.85970  3.32442  4.56652  3.76293  4.05904  4.13489  2.39763  3.60153  4.60201  3.65938  4.25901  3.27235  0.63258  3.41454  3.59050  3.84885  5.54312  4.44304     77 R x - -
          2.68618  4.42225  2.77519  2.73123  3.46354  2.40513  3.72494  3.29354  2.67741  2.69355  4.24690  2.90347  2.73739  3.18146  2.89801  2.37887  2.77519  2.98518  4.58477  3.61503
          0.02384  4.14414  4.86649  0.61958  0.77255  0.48576  0.95510
     67   2.71700  4.76433  2.99097  2.68465  3.85091  3.37419  1.59554  3.70549  2.66241  3.29291  4.17294  3.12918  3.93072  3.09498  3.01679  2.01521  3.03966  3.34840  5.24133  3.79451     78 h x - -
          2.68618  4.42225  2.77519  2.73123  3.46354  2.40513  3.72494  3.29354  2.67741  2.69355  4.24690  2.90347  2.73739  3.18146  2.89801  2.37887  2.77519  2.98518  4.58477  3.61503
          0.02384  4.14414  4.86649  0.61958  0.77255  0.48576  0.95510
     68   3.33881  5.14142  3.85970  3.32442  4.56652  3.76293  4.05904  4.13489  2.39763  3.60153  4.60201  3.65938  4.25901  3.27235  0.63258  3.41454  3.59050  3.84885  5.54312  4.44304     79 R x - -
          2.68618  4.42225  2.77519  2.73123  3.46354  2.40513  3.72494  3.29354  2.67741  2.69355  4.24690  2.90347  2.73739  3.18146  2.89801  2.37887  2.77519  2.98518  4.58477  3.61503
          0.02384  4.14414  4.86649  0.61958  0.77255  0.48576  0.95510
     69   2.80262  4.95598  3.06246  2.64636  4.46186  3.44883  3.76179  3.87998  1.29220  3.42712  4.27078  3.10328  3.94448  2.91566  2.59880  2.12372  3.07739  3.50545  5.55363  4.27405     80 k x - -
          2.68618  4.42225  2.77519  2.73123  3.46354  2.40513  3.72494  3.29354  2.67741  2.69355  4.24690  2.90347  2.73739  3.18146  2.89801  2.37887  2.77519  2.98518  4.58477  3.61503
          0.02384  4.14414  4.86649  0.61958  0.77255  0.48576  0.95510
     70   3.30384  4.60981  4.99584  4.43329  2.18003  4.56269  4.77578  1.70238  4.29888  1.10606  2.94973  4.60983  4.75621  4.35541  4.36995  3.90789  3.52412  2.28102  5.03977  3.84169     81 l x - -
          2.68618  4.42225  2.77519  2.73123  3.46354  2.40513  3.72494  3.29354  2.67741  2.69355  4.24690  2.90347  2.73739  3.18146  2.89801  2.37887  2.77519  2.98518  4.58477  3.61503
          0.02384  4.14414  4.86649  0.61958  0.77255  0.48576  0.95510
     71   3.29255  4.59815  4.98383  4.41721  3.19552  4.59207  4.92887  1.43791  4.27980  1.30494  2.10698  4.63924  4.78484  4.38343  4.38234  3.94037  3.51693  2.13133  5.24377  4.17387     82 l x - -
          2.68618  4.42225  2.77519  2.73123  3.46354  2.40513  3.72494  3.29354  2.67741  2.69355  4.24690  2.90347  2.73739  3.18146  2.89801  2.37887  2.77519  2.98518  4.58477  3.61503
          0.02384  4.14414  4.86649  0.61958  0.77255  0.48576  0.95510
     72   3.12975  5.10448  3.11507  2.88362  4.30808  3.56724  4.04096  3.99044  2.68735  3.46439  4.49370  3.34234  4.13037  0.81797  2.96213  3.17021  3.43079  3.70572  5.53503  4.25128     83 q x - -
          2.68618  4.42225  2.77519  2.73123  3.46354  2.40513  3.72494  3.29354  2.67741  2.69355  4.24690  2.90347  2.73739  3.18146  2.89801  2.37887  2.77519  2.98518  4.58477  3.61503
          0.02384  4.14414  4.86649  0.61958  0.77255  0.48576  0.95510
     73   1.99919  4.83426  2.71854  1.93695  4.38383  1.94574  3.83639  3.80228  2.71024  3.41106  4.23758  2.96728  3.84941  3.00811  3.17340  2.69179  2.97864  3.40213  5.63321  4.28409     84 e x - -
          2.68618  4.42225  2.77519  2.73123  3.46354  2.40513  3.72494  3.29354  2.67741  2.69355  4.24690  2.90347  2.73739  3.18146  2.89801  2.37887  2.77519  2.98518  4.58477  3.61503
          0.02384  4.14414  4.86649  0.61958  0.77255  0.48576  0.95510
     74   1.41364  4.32076  3.46113  3.17475  4.31808  3.09959  4.26693  3.64828  3.22081  3.38221  4.26226  3.38553  1.60637  3.53639  3.53790  2.56146  2.85504  3.18591  5.67233  4.45474     85 a x - -
          2.68618  4.42225  2.77519  2.73123  3.46354  2.40513  3.72494  3.29354  2.67741  2.69355  4.24690  2.90347  2.73739  3.18146  2.89801  2.37887  2.77519  2.98518  4.58477  3.61503
          0.02384  4.14414  4.86649  0.61958  0.77255  0.48576  0.95510
     75   2.13974  4.34887  4.21614  3.67221  2.31458  3.93951  4.24542  2.40302  3.56243  1.42540  3.16348  3.91353  4.30420  3.78486  3.76810  3.25561  3.11070  2.33457  4.84771  3.57552     86 l x - -
          2.68618  4.42225  2.77519  2.73123  3.46354  2.40513  3.72494  3.29354  2.67741  2.69355  4.24690  2.90347  2.73739  3.18146  2.89801  2.37887  2.77519  2.98518  4.58477  3.61503
          0.02384  4.14414  4.86649  0.61958  0.77255  0.48576  0.95510
     76   3.15418  4.85666  3.79203  3.67648  4.63418  3.52924  4.72397  4.25938  3.75904  3.85243  4.91949  3.95182  0.44855  4.13913  3.96614  3.33204  3.61859  3.87188  5.73678  4.76122     87 P x - -
          2.68618  4.42225  2.77519  2.73123  3.46354  2.40513  3.72494  3.29354  2.67741  2.69355  4.24690  2.90347  2.73739  3.18146  2.89801  2.37887  2.77519  2.98518  4.58477  3.61503
          0.02384  4.14414  4.86649  0.61958  0.77255  0.48576  0.95510
     77   2.91294  5.31462  2.54527  1.58919  4.62119  3.39710  3.74690  4.09629  2.49137  3.59628  4.43445  2.88458  3.92036  1.70400  2.90920  2.85320  3.16404  3.71425  5.73789  4.34994     88 e x - -
          2.68618  4.42225  2.77519  2.73123  3.46354  2.40513  3.72494  3.29354  2.67741  2.69355  4.24690  2.90347  2.73739  3.18146  2.89801  2.37887  2.77519  2.98518  4.58477  3.61503
          0.02384  4.14414  4.86649  0.61958  0.77255  0.48576  0.95510
     78   2.65401  4.52434  3.37708  2.80830  3.73180  3.53346  3.79732  3.05039  2.58170  2.72373  2.65688  3.23586  3.94645  3.03743  2.27575  2.80491  2.01557  2.81277  5.11846  3.86993     89 t x - -
          2.68618  4.42225  2.77519  2.73123  3.46354  2.40513  3.72494  3.29354  2.67741  2.69355  4.24690  2.90347  2.73739  3.18146  2.89801  2.37887  2.77519  2.98518  4.58477  3.61503
          0.02384  4.14414  4.86649  0.61958  0.77255  0.48576  0.95510
     79   1.89591  4.53553  3.21310  2.21761  3.77439  3.51815  3.85639  2.25059  2.75113  2.75265  3.68292  3.20800  3.95610  3.09552  3.14540  2.80981  2.91410  2.65154  5.19704  3.92580     90 a x - -
          2.68618  4.42225  2.77519  2.73123  3.46354  2.40513  3.72494  3.29354  2.67741  2.69355  4.24690  2.90347  2.73739  3.18146  2.89801  2.37887  2.77519  2.98518  4.58477  3.61503
          0.17275  4.14414  1.94632  0.61958  0.77255  0.48576  0.95510
     80   1.59865  4.79246  1.85382  2.40672  4.36258  3.19785  3.84866  3.71417  2.79386  3.40368  4.26895  2.91127  3.80960  3.03687  3.27954  2.67349  2.98106  3.32914  5.64788  4.28414     91 a x - -
          2.68618  4.42225  2.77519  2.73123  3.46354  2.40513  3.72494  3.29354  2.67741  2.69355  4.24690  2.90347  2.73739  3.18146  2.89801  2.37887  2.77519  2.98518  4.58477  3.61503
          0.02761  3.99901  4.72135  0.61958  0.77255  0.63580  0.75399
     81   2.92691  4.66168  3.54801  3.40636  4.38832  3.34210  4.47229  3.96767  3.47475  3.58024  4.63643  3.69965  0.62270  3.85968  3.70479  3.09868  3.37872  3.59839  5.53883  4.51116     92 P x - -
          2.68618  4.42225  2.77519  2.73123  3.46354  2.40513  3.72494  3.29354  2.67741  2.69355  4.24690  2.90347  2.73739  3.18146  2.89801  2.37887  2.77519  2.98518  4.58477  3.61503
          0.02761  3.99901  4.72135  0.61958  0.77255  0.63580  0.75399
     82   2.62452  4.41052  3.49019  3.03288  3.56708  3.46499  3.99498  2.84146  2.91721  2.43538  2.27578  3.39094  1.98273  3.29782  3.23120  2.83130  2.93721  2.67001  5.11325  3.86236     93 p x - -
          2.68569  4.42237  2.77532  2.73136  3.46366  2.40525  3.72507  3.29366  2.67753  2.69305  4.24408  2.90359  2.73752  3.18159  2.89813  2.37899  2.77532  2.98531  4.58489  3.61516
          0.64708  1.21789  1.71161  0.99047  0.46427  0.40222  1.10513
     83   1.66229  4.26387  3.30358  3.02270  4.18956  3.03657  4.13496  3.50335  3.07038  3.24316  4.13930  3.26890  1.67359  3.39958  3.39309  2.49841  2.78457  3.07054  5.54848  4.31975     97 a x - -
          2.68618  4.42225  2.77519  2.73123  3.46354  2.40513  3.72494  3.29354  2.67741  2.69355  4.24690  2.90347  2.73739  3.18146  2.89801  2.37887  2.77519  2.98518  4.58477  3.61503
          0.02805  3.98341  4.70576  0.61958  0.77255  0.64950  0.73879
     84   2.90407  4.64193  3.52340  3.37915  4.36322  3.32321  4.44674  3.93808  3.44612  3.55253  4.60776  3.67424  0.64496  3.83153  3.67831  3.07524  3.35456  3.57066  5.51847  4.48571     98 P x - -
          2.68618  4.42225  2.77519  2.73123  3.46354  2.40513  3.72494  3.29354  2.67741  2.69355  4.24690  2.90347  2.73739  3.18146  2.89801  2.37887  2.77519  2.98518  4.58477  3.61503
          0.02805  3.98341  4.70576  0.61958  0.77255  0.64950  0.73879
     85   2.01913  4.30484  4.07032  3.62201  3.56404  3.75835  4.44565  1.40473  3.51679  2.27258  3.45373  3.86336  4.25713  3.83588  3.76947  3.14756  3.06610  1.93000  5.28611  4.06447     99 i x - -
          2.68618  4.42225  2.77519  2.73123  3.46354  2.40513  3.72494  3.29354  2.67741  2.69355  4.24690  2.90347  2.73739  3.18146  2.89801  2.37887  2.77519  2.98518  4.58477  3.61503
          0.02805  3.98341  4.70576  0.61958  0.77255  0.64950  0.73879
     86   2.71148  4.74776  2.93753  2.61390  3.85857  3.35469  2.30575  3.60828  2.57911  3.19102  4.08177  3.07627  1.85192  3.01734  2.93483  2.77583  3.00981  3.27832  5.20804  3.81237    100 p x - -
          2.68618  4.42225  2.77519  2.73123  3.46354  2.40513  3.72494  3.29354  2.67741  2.69355  4.24690  2.90347  2.73739  3.18146  2.89801  2.37887  2.77519  2.98518  4.58477  3.61503
          0.02805  3.98341  4.70576  0.61958  0.77255  0.39550  1.11884
     87   2.70756  5.16887  2.27223  1.91347  4.48845  3.37018  3.63932  3.96106  2.41589  3.46320  4.23529  2.84421  2.74737  2.75800  2.34413  2.66481  2.94787  3.54969  5.61561  4.20844    101 e x - -
          2.68618  4.42225  2.77519  2.73123  3.46354  2.40513  3.72494  3.29354  2.67741  2.69355  4.24690  2.90347  2.73739  3.18146  2.89801  2.37887  2.77519  2.98518  4.58477  3.61503
          0.02384  4.14414  4.86649  0.61958  0.77255  0.48576  0.95510
     88   2.88318  4.97682  3.37584  2.73516  4.30869  3.62434  3.67386  3.64637  1.72731  3.21440  4.07593  3.17606  3.99890  2.82333  1.63275  2.91927  3.08324  2.56783  5.38937  4.15801    102 r x - -
          2.68618  4.42225  2.77519  2.73123  3.46354  2.40513  3.72494  3.29354  2.67741  2.69355  4.24690  2.90347  2.73739  3.18146  2.89801  2.37887  2.77519  2.98518  4.58477  3.61503
          0.16858  4.14414  1.97124  0.61958  0.77255  0.48576  0.95510
     89   2.64493  4.39089  3.55987  3.09753  3.50501  3.50693  4.02347  2.77290  2.97347  2.34776  1.89380  3.44352  2.39714  3.34671  3.27437  2.87195  2.95105  2.62044  5.07756  3.83817    103 m x - -
          2.68618  4.42225  2.77519  2.73123  3.46354  2.40513  3.72494  3.29354  2.67741  2.69355  4.24690  2.90347  2.73739  3.18146  2.89801  2.37887  2.77519  2.98518  4.58477  3.61503
          0.02750  4.00306  4.72541  0.61958  0.77255  0.63216  0.75809
     90   2.64619  4.80531  1.94887  2.41016  4.30195  3.23321  3.81895  3.65034  2.73500  3.33857  4.20533  2.91824  3.81883  3.00388  3.20924  2.68415  1.70081  3.28644  5.58964  4.23000    104 t x - -
          2.68618  4.42225  2.77519  2.73123  3.46354  2.40513  3.72494  3.29354  2.67741  2.69355  4.24690  2.90347  2.73739  3.18146  2.89801  2.37887  2.77519  2.98518  4.58477  3.61503
          0.02750  4.00306  4.72541  0.61958  0.77255  0.63216  0.75809
     91   3.15716  4.98413  3.66157  3.14739  4.37199  3.61809  3.92564  3.92405  2.29938  3.41633  4.41447  3.49645  4.11555  3.14067  0.79621  3.23587  3.41501  3.64270  5.40286  4.27243    105 r x - -
          2.68618  4.42225  2.77519  2.73123  3.46354  2.40513  3.72494  3.29354  2.67741  2.69355  4.24690  2.90347  2.73739  3.18146  2.89801  2.37887  2.77519  2.98518  4.58477  3.61503
          0.02750  4.00306  4.72541  0.61958  0.77255  0.63216  0.75809
     92   2.78137  5.12751  2.73325  1.88272  4.43017  3.40531  2.53118  3.88483  1.91992  3.39209  4.20503  2.89060  3.85422  2.75546  2.63442  2.74866  3.00790  3.51601  5.52383  4.17741    106 e x - -
          2.68618  4.42225  2.77519  2.73123  3.46354  2.40513  3.72494  3.29354  2.67741  2.69355  4.24690  2.90347  2.73739  3.18146  2.89801  2.37887  2.77519  2.98518  4.58477  3.61503
          0.02750  4.00306  4.72541  0.61958  0.77255  0.63216  0.75809
     93   2.43814  4.31225  3.32824  2.86582  3.75323  2.46231  3.89153  3.11411  2.83027  2.82055  2.41968  3.22108  3.81719  3.16665  3.18600  2.02562  2.77772  2.81163  5.15853  3.90618    107 s x - -
          2.68618  4.42225  2.77519  2.73123  3.46354  2.40513  3.72494  3.29354  2.67741  2.69355  4.24690  2.90347  2.73739  3.18146  2.89801  2.37887  2.77519  2.98518  4.58477  3.61503
          0.02750  4.00306  4.72541  0.61958  0.77255  0.40402  1.10150
     94   2.74293  4.72632  3.28674  2.71666  3.95475  3.55797  3.72720  3.29322  2.36167  2.93989  3.83064  3.16842  3.95472  2.30139  2.12140  2.83483  2.96958  2.03814  5.23743  3.97661    108 v x - -
          2.68618  4.42225  2.77519  2.73123  3.46354  2.40513  3.72494  3.29354  2.67741  2.69355  4.24690  2.90347  2.73739  3.18146  2.89801  2.37887  2.77519  2.98518  4.58477  3.61503
          0.02384  4.14414  4.86649  0.61958  0.77255  0.48576  0.95510
     95   2.73944  4.46816  3.57578  2.99817  3.55139  3.69623  3.91690  2.14569  1.94640  2.42332  2.57228  3.40726  4.06679  3.20279  3.07812  2.96274  2.96843  2.52787  5.05790  3.83140    109 k x - -
          2.68618  4.42225  2.77519  2.73123  3.46354  2.40513  3.72494  3.29354  2.67741  2.69355  4.24690  2.90347  2.73739  3.18146  2.89801  2.37887  2.77519  2.98518  4.58477  3.61503
          0.02384  4.14414  4.86649  0.61958  0.77255  0.48576  0.95510
     96   2.86524  4.60588  3.70540  3.11242  3.70414  3.73893  3.94381  1.81603  2.57943  2.57704  3.64632  3.48357  4.13782  3.20587  1.71354  3.07283  3.10257  2.63606  5.16974  3.92976    110 r x - -
          2.68618  4.42225  2.77519  2.73123  3.46354  2.40513  3.72494  3.29354  2.67741  2.69355  4.24690  2.90347  2.73739  3.18146  2.89801  2.37887  2.77519  2.98518  4.58477  3.61503
          0.02384  4.14414  4.86649  0.61958  0.77255  0.48576  0.95510
     97   3.33881  5.14142  3.85970  3.32442  4.56652  3.76293  4.05904  4.13489  2.39763  3.60153  4.60201  3.65938  4.25901  3.27235  0.63258  3.41454  3.59050  3.84885  5.54312  4.44304    111 R x - -
          2.68618  4.42225  2.77519  2.73123  3.46354  2.40513  3.72494  3.29354  2.67741  2.69355  4.24690  2.90347  2.73739  3.18146  2.89801  2.37887  2.77519  2.98518  4.58477  3.61503
          0.02384  4.14414  4.86649  0.61958  0.77255  0.48576  0.95510
     98   2.92894  5.29507  2.70300  1.54394  4.65424  3.45727  3.71703  4.08428  1.60025  3.57523  4.40531  2.94658  3.94304  2.85502  2.69089  2.87777  3.16163  3.70673  5.68783  4.35068    112 e x - -
          2.68618  4.42225  2.77519  2.73123  3.46354  2.40513  3.72494  3.29354  2.67741  2.69355  4.24690  2.90347  2.73739  3.18146  2.89801  2.37887  2.77519  2.98518  4.58477  3.61503
          0.02384  4.14414  4.86649  0.61958  0.77255  0.48576  0.95510
     99   3.15418  4.85666  3.79203  3.67648  4.63418  3.52924  4.72397  4.25938  3.75904  3.85243  4.91949  3.95182  0.44855  4.13913  3.96614  3.33204  3.61859  3.87188  5.73678  4.76122    113 P x - -
          2.68618  4.42225  2.77519  2.73123  3.46354  2.40513  3.72494  3.29354  2.67741  2.69355  4.24690  2.90347  2.73739  3.18146  2.89801  2.37887  2.77519  2.98518  4.58477  3.61503
          0.02384  4.14414  4.86649  0.61958  0.77255  0.48576  0.95510
    100   2.48692  4.55848  3.04592  2.69456  4.30482  3.19846  3.92709  3.73372  2.78492  3.36113  4.17873  2.17629  3.80938  3.11504  3.20061  1.67978  2.12398  3.29090  5.58226  4.27885    114 s x - -
          2.68618  4.42225  2.77519  2.73123  3.46354  2.40513  3.72494  3.29354  2.67741  2.69355  4.24690  2.90347  2.73739  3.18146  2.89801  2.37887  2.77519  2.98518  4.58477  3.61503
          0.02384  4.14414  4.86649  0.61958  0.77255  0.48576  0.95510
    101   1.71715  4.31202  3.40074  3.04799  4.32243  3.07331  4.16026  3.73117  3.09465  3.40308  4.22568  3.29690  1.84946  3.39810  3.45182  1.84618  2.79265  3.22616  5.64865  4.40975    115 a x - -
          2.68618  4.42225  2.77519  2.73123  3.46354  2.40513  3.72494  3.29354  2.67741  2.69355  4.24690  2.90347  2.73739  3.18146  2.89801  2.37887  2.77519  2.98518  4.58477  3.61503
          0.02384  4.14414  4.86649  0.61958  0.77255  0.48576  0.95510
    102   2.99737  4.42389  4.33302  3.83101  2.93733  4.08206  4.17506  1.29261  3.66139  2.14023  3.33959  4.01845  4.43221  3.91523  3.83950  3.42017  3.24055  2.22697  4.63585  2.26351    116 i x - -
          2.68618  4.42225  2.77519  2.73123  3.46354  2.40513  3.72494  3.29354  2.67741  2.69355  4.24690  2.90347  2.73739  3.18146  2.89801  2.37887  2.77519  2.98518  4.58477  3.61503
          0.02384  4.14414  4.86649  0.61958  0.77255  0.48576  0.95510
    103   3.21578  5.35603  2.63973  0.69240  4.74093  3.47105  4.09343  4.25101  3.01086  3.82797  4.79964  3.12485  4.09144  3.30947  3.44121  3.17575  3.52520  3.91018  5.86046  4.59482    117 E x - -
          2.68618  4.42225  2.77519  2.73123  3.46354  2.40513  3.72494  3.29354  2.67741  2.69355  4.24690  2.90347  2.73739  3.18146  2.89801  2.37887  2.77519  2.98518  4.58477  3.61503
          0.02384  4.14414  4.86649  0.61958  0.77255  0.48576  0.95510
    104   2.64374  4.65983  3.01304  2.08859  2.71512  3.43991  3.74751  3.28032  2.63726  2.93669  3.80727  3.06809  3.88701  2.96917  3.06501  1.94455  2.89996  2.99838  5.17990  3.83599    118 s x - -
          2.68618  4.42225  2.77519  2.73123  3.46354  2.40513  3.72494  3.29354  2.67741  2.69355  4.24690  2.90347  2.73739  3.18146  2.89801  2.37887  2.77519  2.98518  4.58477  3.61503
          0.02384  4.14414  4.86649  0.61958  0.77255  0.48576  0.95510
    105   1.98681  4.63401  3.20920  2.71223  4.21420  3.32482  3.81694  3.61427  2.51778  3.22946  4.05961  3.13308  3.85342  2.99148  1.86843  2.07885  2.88940  3.23364  5.44922  4.17077    119 r x - -
          2.68618  4.42225  2.77519  2.73123  3.46354  2.40513  3.72494  3.29354  2.67741  2.69355  4.24690  2.90347  2.73739  3.18146  2.89801  2.37887  2.77519  2.98518  4.58477  3.61503
          0.02384  4.14414  4.86649  0.61958  0.77255  0.48576  0.95510
    106   2.77341  4.49190  3.65880  3.06908  3.55649  3.71529  3.94152  2.71107  2.73683  1.94636  3.48456  3.45646  4.09633  3.23024  1.99690  3.00155  3.00847  2.06502  5.07269  3.84063    120 l x - -
          2.68618  4.42225  2.77519  2.73123  3.46354  2.40513  3.72494  3.29354  2.67741  2.69355  4.24690  2.90347  2.73739  3.18146  2.89801  2.37887  2.77519  2.98518  4.58477  3.61503
          0.02384  4.14414  4.86649  0.61958  0.77255  0.48576  0.95510
    107   3.24875  4.60364  4.70508  4.33825  3.57236  4.34763  5.02417  0.79299  4.17197  2.11183  3.47476  4.54701  4.76068  4.49766  4.33879  3.87698  3.54629  1.89285  5.51335  4.26963    121 i x - -
          2.68618  4.42225  2.77519  2.73123  3.46354  2.40513  3.72494  3.29354  2.67741  2.69355  4.24690  2.90347  2.73739  3.18146  2.89801  2.37887  2.77519  2.98518  4.58477  3.61503
          0.02384  4.14414  4.86649  0.61958  0.77255  0.48576  0.95510
    108   2.79927  5.14841  2.73542  2.38591  4.36371  3.42533  2.59154  3.91724  2.38372  3.43204  4.24453  1.95164  3.88709  2.17100  2.79003  2.76901  3.03653  3.54361  5.53211  4.14119    122 n x - -
          2.68618  4.42225  2.77519  2.73123  3.46354  2.40513  3.72494  3.29354  2.67741  2.69355  4.24690  2.90347  2.73739  3.18146  2.89801  2.37887  2.77519  2.98518  4.58477  3.61503
          0.30596  4.14414  1.39542  0.61958  0.77255  0.48576  0.95510
    109   2.79571  5.20312  1.70342  2.15454  4.47056  3.21960  3.67958  3.99109  2.57999  3.52133  4.37329  2.71975  3.78958  2.02827  3.08384  2.73119  3.07175  3.60569  5.67534  4.23906    123 d . - -
          2.68618  4.42225  2.77519  2.73123  3.46354  2.40513  3.72494  3.29354  2.67741  2.69355  4.24690  2.90347  2.73739  3.18146  2.89801  2.37887  2.77519  2.98518  4.58477  3.61503
          0.03149  3.86967  4.59202  0.61958  0.77255  0.35501  1.20788
    110   2.80658  5.21282  1.74661  1.86255  4.39389  3.35550  3.71678  3.94159  2.60128  3.48308  4.30014  2.83326  3.86607  2.87060  3.11996  2.75833  3.06001  3.56585  5.62810  2.62649    124 d x - -
          2.68618  4.42225  2.77519  2.73123  3.46354  2.40513  3.72494  3.29354  2.67741  2.69355  4.24690  2.90347  2.73739  3.18146  2.89801  2.37887  2.77519  2.98518  4.58477  3.61503
          0.02384  4.14414  4.86649  0.61958  0.77255  0.48576  0.95510
    111   3.21955  4.55058  4.81610  4.30733  1.77203  4.41398  4.52749  1.37573  4.17057  1.79826  3.15358  4.43687  4.68894  4.29287  4.27616  3.77432  3.45904  2.16367  4.82866  3.42014    125 i x - -
          2.68618  4.42225  2.77519  2.73123  3.46354  2.40513  3.72494  3.29354  2.67741  2.69355  4.24690  2.90347  2.73739  3.18146  2.89801  2.37887  2.77519  2.98518  4.58477  3.61503
          0.02384  4.14414  4.86649  0.61958  0.77255  0.48576  0.95510
    112   2.17336  4.31902  4.32536  3.75373  3.26194  4.03565  4.36933  1.89330  3.63931  1.62771  2.36386  4.00357  4.36259  3.85918  3.83673  3.33955  3.11561  2.13196  4.99821  3.83958    126 l x - -
          2.68618  4.42225  2.77519  2.73123  3.46354  2.40513  3.72494  3.29354  2.67741  2.69355  4.24690  2.90347  2.73739  3.18146  2.89801  2.37887  2.77519  2.98518  4.58477  3.61503
          0.02384  4.14414  4.86649  0.61958  0.77255  0.48576  0.95510
    113   2.65449  4.65567  3.06713  2.62759  3.71464  3.44717  3.74946  3.31008  2.63381  2.96333  3.83450  2.05015  3.90160  2.99232  3.03943  2.74592  2.30981  3.02289  5.11451  2.59097    127 n x - -
          2.68618  4.42225  2.77519  2.73123  3.46354  2.40513  3.72494  3.29354  2.67741  2.69355  4.24690  2.90347  2.73739  3.18146  2.89801  2.37887  2.77519  2.98518  4.58477  3.61503
          0.02384  4.14414  4.86649  0.61958  0.77255  0.48576  0.95510
    114   2.63105  4.84219  2.89519  2.45378  4.18341  3.37516  2.62460  3.62883  2.48665  3.21543  4.02773  2.35434  3.83452  2.85003  2.93225  2.25629  2.32713  3.27243  5.42550  4.07950    128 s x - -
          2.68618  4.42225  2.77519  2.73123  3.46354  2.40513  3.72494  3.29354  2.67741  2.69355  4.24690  2.90347  2.73739  3.18146  2.89801  2.37887  2.77519  2.98518  4.58477  3.61503
          0.02384  4.14414  4.86649  0.61958  0.77255  0.48576  0.95510
    115   2.77499  4.96588  3.09662  2.56963  4.22890  3.50752  2.19916  3.71161  2.25816  3.25719  4.08729  3.05555  2.68960  2.81902  2.05693  2.79301  3.00146  3.37585  5.39039  4.07461    129 r x - -
          2.68618  4.42225  2.77519  2.73123  3.46354  2.40513  3.72494  3.29354  2.67741  2.69355  4.24690  2.90347  2.73739  3.18146  2.89801  2.37887  2.77519  2.98518  4.58477  3.61503
          0.02384  4.14414  4.86649  0.61958  0.77255  0.48576  0.95510
    116   2.56550  4.57451  3.13276  2.64556  3.92218  3.38071  3.78176  3.30199  2.63499  2.43723  3.82341  2.35912  3.85574  2.98648  3.04798  2.17900  2.27349  2.99373  5.26117  3.96977    130 s x - -
          2.68618  4.42225  2.77519  2.73123  3.46354  2.40513  3.72494  3.29354  2.67741  2.69355  4.24690  2.90347  2.73739  3.18146  2.89801  2.37887  2.77519  2.98518  4.58477  3.61503
          0.02384  4.14414  4.86649  0.61958  0.77255  0.48576  0.95510
    117   1.76893  4.24215  3.48151  3.20752  4.47128  1.47602  4.31426  3.90360  3.30943  3.57523  4.38151  3.36261  3.75440  3.57482  3.63619  1.77917  2.77728  3.30611  5.79596  4.58555    131 g x - -
          2.68618  4.42225  2.77519  2.73123  3.46354  2.40513  3.72494  3.29354  2.67741  2.69355  4.24690  2.90347  2.73739  3.18146  2.89801  2.37887  2.77519  2.98518  4.58477  3.61503
          0.02384  4.14414  4.86649  0.61958  0.77255  0.48576  0.95510
    118   2.78570  5.03298  3.00362  2.52936  4.41596  2.52634  3.67779  3.84296  2.25807  3.36501  4.18324  3.02382  3.91094  1.79854  2.16229  2.78769  3.02128  3.47960  5.50656  4.20291    132 q x - -
          2.68618  4.42225  2.77519  2.73123  3.46354  2.40513  3.72494  3.29354  2.67741  2.69355  4.24690  2.90347  2.73739  3.18146  2.89801  2.37887  2.77519  2.98518  4.58477  3.61503
          0.02384  4.14414  4.86649  0.61958  0.77255  0.48576  0.95510
    119   1.76067  4.31458  3.39573  3.04331  4.32578  3.07365  4.15804  3.73564  3.09095  3.40625  4.22827  3.29434  1.85017  3.39474  3.44915  1.80029  2.79326  3.22956  5.65063  4.41084    133 a x - -
          2.68618  4.42225  2.77519  2.73123  3.46354  2.40513  3.72494  3.29354  2.67741  2.69355  4.24690  2.90347  2.73739  3.18146  2.89801  2.37887  2.77519  2.98518  4.58477  3.61503
          0.02384  4.14414  4.86649  0.61958  0.77255  0.48576  0.95510
    120   3.83331  5.02387  4.77452  4.50077  1.47202  4.53094  3.52684  3.50723  4.33834  2.80686  4.09443  4.18583  4.83384  4.26450  4.34143  3.91111  4.05307  3.43707  3.65112  0.87524    134 y x - -
          2.68618  4.42225  2.77519  2.73123  3.46354  2.40513  3.72494  3.29354  2.67741  2.69355  4.24690  2.90347  2.73739  3.18146  2.89801  2.37887  2.77519  2.98518  4.58477  3.61503
          0.02384  4.14414  4.86649  0.61958  0.77255  0.48576  0.95510
    121   2.85432  4.32591  4.28513  3.75316  3.56727  3.99468  4.50266  1.67004  3.65419  2.31318  3.44708  4.01062  4.39822  3.93523  3.90229  3.33181  1.94043  1.52611  5.26604  4.05915    135 v x - -
          2.68618  4.42225  2.77519  2.73123  3.46354  2.40513  3.72494  3.29354  2.67741  2.69355  4.24690  2.90347  2.73739  3.18146  2.89801  2.37887  2.77519  2.98518  4.58477  3.61503
          0.02384  4.14414  4.86649  0.61958  0.77255  0.48576  0.95510
    122   3.42254  4.76291  4.91648  4.36608  3.09607  4.62907  4.91319  2.27502  4.17000  0.84645  2.03175  4.63854  4.80867  4.31257  4.28911  3.99409  3.64523  2.44010  5.20603  4.13170    136 l x - -
          2.68618  4.42225  2.77519  2.73123  3.46354  2.40513  3.72494  3.29354  2.67741  2.69355  4.24690  2.90347  2.73739  3.18146  2.89801  2.37887  2.77519  2.98518  4.58477  3.61503
          0.02384  4.14414  4.86649  0.61958  0.77255  0.48576  0.95510
    123   2.93512  5.28201  1.83867  2.33091  4.28641  3.37271  1.55283  4.08716  2.73379  3.61105  4.47279  2.88860  3.93527  3.00140  3.22801  2.88013  3.20994  3.71173  5.58993  4.10714    137 h x - -
          2.68618  4.42225  2.77519  2.73123  3.46354  2.40513  3.72494  3.29354  2.67741  2.69355  4.24690  2.90347  2.73739  3.18146  2.89801  2.37887  2.77519  2.98518  4.58477  3.61503
          0.02384  4.14414  4.86649  0.61958  0.77255  0.48576  0.95510
    124   2.57038  4.63433  3.06814  2.63099  4.05871  3.33061  2.60925  3.51470  2.61843  3.14289  3.98030  3.08373  3.84698  2.99383  3.02253  1.78598  2.24343  3.16187  5.36537  4.04732    138 s x - -
          2.68618  4.42225  2.77519  2.73123  3.46354  2.40513  3.72494  3.29354  2.67741  2.69355  4.24690  2.90347  2.73739  3.18146  2.89801  2.37887  2.77519  2.98518  4.58477  3.61503
          0.02384  4.14414  4.86649  0.61958  0.77255  0.48576  0.95510
    125   2.96300  5.39625  1.25676  2.26466  4.47511  3.34209  2.32548  4.21335  2.77644  3.72104  4.57633  2.83553  3.92609  2.99823  3.30962  2.88361  3.24252  3.81568  5.74245  4.24910    139 d x - -
          2.68618  4.42225  2.77519  2.73123  3.46354  2.40513  3.72494  3.29354  2.67741  2.69355  4.24690  2.90347  2.73739  3.18146  2.89801  2.37887  2.77519  2.98518  4.58477  3.61503
          0.02384  4.14414  4.86649  0.61958  0.77255  0.48576  0.95510
    126   3.03922  4.77871  3.76790  3.70605  4.82634  0.41081  4.80113  4.50056  3.92378  4.11740  5.10151  3.93335  4.17782  4.22695  4.12181  3.22027  3.54147  3.97625  5.84101  4.94039    140 G x - -
          2.68618  4.42225  2.77519  2.73123  3.46354  2.40513  3.72494  3.29354  2.67741  2.69355  4.24690  2.90347  2.73739  3.18146  2.89801  2.37887  2.77519  2.98518  4.58477  3.61503
          0.02384  4.14414  4.86649  0.61958  0.77255  0.48576  0.95510
    127   2.85820  4.34492  4.19884  3.65424  1.93934  3.93092  4.18854  2.43454  3.53523  1.62217  3.18529  3.88995  4.29376  3.76313  3.73966  3.24397  2.30517  2.35750  4.77268  3.45439    141 l x - -
          2.68618  4.42225  2.77519  2.73123  3.46354  2.40513  3.72494  3.29354  2.67741  2.69355  4.24690  2.90347  2.73739  3.18146  2.89801  2.37887  2.77519  2.98518  4.58477  3.61503
          0.02384  4.14414  4.86649  0.61958  0.77255  0.48576  0.95510
    128   3.79244  4.98886  4.79014  4.50937  0.91601  4.52042  3.54776  3.43315  4.34429  2.73430  4.02249  4.19611  4.82214  4.26909  4.34098  3.89961  4.01282  3.37265  3.67301  1.44699    142 f x - -
          2.68618  4.42225  2.77519  2.73123  3.46354  2.40513  3.72494  3.29354  2.67741  2.69355  4.24690  2.90347  2.73739  3.18146  2.89801  2.37887  2.77519  2.98518  4.58477  3.61503
          0.02384  4.14414  4.86649  0.61958  0.77255  0.48576  0.95510
    129   2.47127  4.39058  3.46812  3.30589  4.36115  3.11668  4.40327  3.92538  3.39864  3.62740  4.53595  3.47962  3.87977  3.72759  3.66957  0.74447  2.97340  3.39915  5.71306  4.44888    143 s x - -
          2.68618  4.42225  2.77519  2.73123  3.46354  2.40513  3.72494  3.29354  2.67741  2.69355  4.24690  2.90347  2.73739  3.18146  2.89801  2.37887  2.77519  2.98518  4.58477  3.61503
          0.02384  4.14414  4.86649  0.61958  0.77255  0.48576  0.95510
    130   2.82135  5.04137  3.09039  2.58390  4.43874  2.44131  3.67768  3.85290  2.20221  3.36768  4.19272  3.06368  3.93655  2.28615  1.69297  2.82693  3.04990  3.49637  5.49813  4.21746    144 r x - -
          2.68618  4.42225  2.77519  2.73123  3.46354  2.40513  3.72494  3.29354  2.67741  2.69355  4.24690  2.90347  2.73739  3.18146  2.89801  2.37887  2.77519  2.98518  4.58477  3.61503
          0.02384  4.14414  4.86649  0.61958  0.77255  0.48576  0.95510
    131   2.75901  4.42287  3.71786  3.12663  3.45157  3.74268  3.96858  2.10282  2.85392  2.29169  2.51349  3.50280  4.10707  3.29159  2.06772  3.01857  2.98804  2.50624  5.00129  3.78981    145 r x - -
          2.68618  4.42225  2.77519  2.73123  3.46354  2.40513  3.72494  3.29354  2.67741  2.69355  4.24690  2.90347  2.73739  3.18146  2.89801  2.37887  2.77519  2.98518  4.58477  3.61503
          0.02384  4.14414  4.86649  0.61958  0.77255  0.48576  0.95510
    132   3.34028  5.09360  3.43651  3.23210  3.51226  3.70894  0.67919  4.08613  3.06948  3.54154  4.61266  3.62695  4.28047  3.60435  3.31441  3.41110  3.65651  3.81636  4.97136  3.45722    146 H x - -
          2.68618  4.42225  2.77519  2.73123  3.46354  2.40513  3.72494  3.29354  2.67741  2.69355  4.24690  2.90347  2.73739  3.18146  2.89801  2.37887  2.77519  2.98518  4.58477  3.61503
          0.02384  4.14414  4.86649  0.61958  0.77255  0.48576  0.95510
    133   3.24347  5.19800  3.43620  3.01774  4.64752  3.69305  3.94174  4.09649  0.71798  3.60632  4.56146  3.42686  4.18104  3.12378  2.52431  3.27260  3.48051  3.79203  5.59620  4.45268    147 k x - -
          2.68618  4.42225  2.77519  2.73123  3.46354  2.40513  3.72494  3.29354  2.67741  2.69355  4.24690  2.90347  2.73739  3.18146  2.89801  2.37887  2.77519  2.98518  4.58477  3.61503
          0.02384  4.14414  4.86649  0.61958  0.77255  0.48576  0.95510
    134   3.15418  4.85666  3.79203  3.67648  4.63418  3.52924  4.72397  4.25938  3.75904  3.85243  4.91949  3.95182  0.44855  4.13913  3.96614  3.33204  3.61859  3.87188  5.73678  4.76122    148 P x - -
          2.68618  4.42225  2.77519  2.73123  3.46354  2.40513  3.72494  3.29354  2.67741  2.69355  4.24690  2.90347  2.73739  3.18146  2.89801  2.37887  2.77519  2.98518  4.58477  3.61503
          0.02384  4.14414  4.86649  0.61958  0.77255  0.48576  0.95510
    135   2.58404  2.13908  3.87742  3.33692  3.27912  3.54242  3.99588  2.76045  3.19979  2.48173  3.41739  3.57405  2.63004  3.49310  3.44064  2.87986  2.87242  2.54126  2.79782  3.50297    149 c x - -
          2.68618  4.42225  2.77519  2.73123  3.46354  2.40513  3.72494  3.29354  2.67741  2.69355  4.24690  2.90347  2.73739  3.18146  2.89801  2.37887  2.77519  2.98518  4.58477  3.61503
          0.02384  4.14414  4.86649  0.61958  0.77255  0.48576  0.95510
    136   2.96281  4.63579  3.81952  3.46117  3.34168  1.99204  4.12476  3.47989  3.32370  3.09236  4.08402  3.72815  4.18038  3.70654  3.56335  3.16113  3.30287  3.22214  1.13043  3.37803    150 w x - -
          2.68618  4.42225  2.77519  2.73123  3.46354  2.40513  3.72494  3.29354  2.67741  2.69355  4.24690  2.90347  2.73739  3.18146  2.89801  2.37887  2.77519  2.98518  4.58477  3.61503
          0.02384  4.14414  4.86649  0.61958  0.77255  0.48576  0.95510
    137   2.58406  4.42670  3.69716  3.47315  4.23649  3.25424  4.46615  3.39825  3.42160  3.25176  4.29157  3.63051  3.98266  3.80441  3.66089  2.78928  0.78255  3.06251  5.64922  4.45587    151 t x - -
          2.68618  4.42225  2.77519  2.73123  3.46354  2.40513  3.72494  3.29354  2.67741  2.69355  4.24690  2.90347  2.73739  3.18146  2.89801  2.37887  2.77519  2.98518  4.58477  3.61503
          0.02384  4.14414  4.86649  0.61958  0.77255  0.48576  0.95510
    138   3.47463  4.86127  4.62503  4.27468  3.26246  4.32414  4.84623  2.48955  4.04015  0.60055  3.21562  4.52405  4.71818  4.34229  4.16821  3.94017  3.75947  2.59583  5.23116  4.01436    152 L x - -
          2.68618  4.42225  2.77519  2.73123  3.46354  2.40513  3.72494  3.29354  2.67741  2.69355  4.24690  2.90347  2.73739  3.18146  2.89801  2.37887  2.77519  2.98518  4.58477  3.61503
          0.02384  4.14414  4.86649  0.61958  0.77255  0.48576  0.95510
    139   2.89305  5.27505  2.09792  2.36505  4.62016  3.40566  3.74718  4.08629  1.30209  3.59832  4.42420  2.90986  3.91886  2.89137  2.88586  2.84224  3.14508  3.69642  5.71801  4.34512    153 k x - -
          2.68618  4.42225  2.77519  2.73123  3.46354  2.40513  3.72494  3.29354  2.67741  2.69355  4.24690  2.90347  2.73739  3.18146  2.89801  2.37887  2.77519  2.98518  4.58477  3.61503
          0.02384  4.14414  4.86649  0.61958  0.77255  0.48576  0.95510
    140   3.66333  5.04112  4.25129  4.03924  2.35849  4.15602  3.78096  3.63776  3.88973  3.01925  4.28557  4.07463  4.62698  4.12844  4.01402  3.76950  3.95329  3.52212  4.00996  0.61110    154 Y x - -
          2.68618  4.42225  2.77519  2.73123  3.46354  2.40513  3.72494  3.29354  2.67741  2.69355  4.24690  2.90347  2.73739  3.18146  2.89801  2.37887  2.77519  2.98518  4.58477  3.61503
          0.02384  4.14414  4.86649  0.61958  0.77255  0.48576  0.95510
    141   2.22141  2.72078  4.17667  3.59994  2.38799  3.71366  3.99416  2.51199  3.45887  2.24403  3.19735  3.74638  4.09846  3.66000  3.60544  3.01726  2.86374  2.32686  2.90365  3.28544    155 a x - -
          2.68618  4.42225  2.77519  2.73123  3.46354  2.40513  3.72494  3.29354  2.67741  2.69355  4.24690  2.90347  2.73739  3.18146  2.89801  2.37887  2.77519  2.98518  4.58477  3.61503
          0.02384  4.14414  4.86649  0.61958  0.77255  0.48576  0.95510
    142   2.78516  1.40044  4.36519  3.90060  3.45019  3.71500  4.47512  2.43627  3.68015  1.81600  3.48658  4.00078  4.26373  3.99197  3.85142  3.15224  3.13596  2.29703  5.14116  3.87883    156 c x - -
          2.68618  4.42225  2.77519  2.73123  3.46354  2.40513  3.72494  3.29354  2.67741  2.69355  4.24690  2.90347  2.73739  3.18146  2.89801  2.37887  2.77519  2.98518  4.58477  3.61503
          0.02384  4.14414  4.86649  0.61958  0.77255  0.48576  0.95510
    143   3.03922  4.77871  3.76790  3.70605  4.82634  0.41081  4.80113  4.50056  3.92378  4.11740  5.10151  3.93335  4.17782  4.22695  4.12181  3.22027  3.54147  3.97625  5.84101  4.94039    157 G x - -
          2.68618  4.42225  2.77519  2.73123  3.46354  2.40513  3.72494  3.29354  2.67741  2.69355  4.24690  2.90347  2.73739  3.18146  2.89801  2.37887  2.77519  2.98518  4.58477  3.61503
          0.02384  4.14414  4.86649  0.61958  0.77255  0.48576  0.95510
    144   3.18796  5.29382  3.64760  2.92092  4.79412  3.78086  3.67165  4.12037  1.24801  3.52606  4.40030  3.30300  4.13373  2.80199  1.41560  3.17414  3.33655  3.80158  5.53509  4.39599    158 k x - -
          2.68618  4.42225  2.77519  2.73123  3.46354  2.40513  3.72494  3.29354  2.67741  2.69355  4.24690  2.90347  2.73739  3.18146  2.89801  2.37887  2.77519  2.98518  4.58477  3.61503
          0.02384  4.14414  4.86649  0.61958  0.77255  0.48576  0.95510
    145   2.92601  4.34015  4.47073  3.94188  3.58599  4.13203  4.64931  1.39206  3.83748  2.28271  3.44741  4.17383  4.51059  4.10772  4.06152  3.47828  2.25898  1.47398  5.33634  4.13309    159 i x - -
          2.68618  4.42225  2.77519  2.73123  3.46354  2.40513  3.72494  3.29354  2.67741  2.69355  4.24690  2.90347  2.73739  3.18146  2.89801  2.37887  2.77519  2.98518  4.58477  3.61503
          0.02384  4.14414  4.86649  0.61958  0.77255  0.48576  0.95510
    146   2.16742  5.03256  3.22498  2.64149  4.43007  3.55708  3.66347  3.80842  1.51903  3.33119  4.16251  3.10519  3.95649  2.79919  2.04212  2.85377  3.05713  3.46694  5.46678  4.21021    160 k x - -
          2.68618  4.42225  2.77519  2.73123  3.46354  2.40513  3.72494  3.29354  2.67741  2.69355  4.24690  2.90347  2.73739  3.18146  2.89801  2.37887  2.77519  2.98518  4.58477  3.61503
          0.02384  4.14414  4.86649  0.61958  0.77255  0.48576  0.95510
    147   3.02890  4.50629  4.49526  4.17514  3.76488  3.99804  4.93523  2.07852  4.04750  2.40963  3.69636  4.31928  4.54955  4.39151  4.23281  3.52538  3.38765  0.73960  5.59249  4.33763    161 v x - -
          2.68618  4.42225  2.77519  2.73123  3.46354  2.40513  3.72494  3.29354  2.67741  2.69355  4.24690  2.90347  2.73739  3.18146  2.89801  2.37887  2.77519  2.98518  4.58477  3.61503
          0.02384  4.14414  4.86649  0.61958  0.77255  0.48576  0.95510
    148   3.25732  4.59841  4.77099  4.28058  1.37797  4.39414  4.38023  1.73822  4.13976  1.81110  3.17408  4.38541  4.67805  4.25171  4.24353  3.75683  3.49754  2.30776  4.65173  3.16781    162 f x - -
          2.68618  4.42225  2.77519  2.73123  3.46354  2.40513  3.72494  3.29354  2.67741  2.69355  4.24690  2.90347  2.73739  3.18146  2.89801  2.37887  2.77519  2.98518  4.58477  3.61503
          0.02384  4.14414  4.86649  0.61958  0.77255  0.48576  0.95510
    149   2.96992  5.30359  1.10856  2.32370  4.83994  2.03504  3.96530  4.38197  3.01519  3.91881  4.78450  2.88522  3.94254  3.15404  3.58715  2.91600  3.31053  3.92517  6.01638  4.60023    163 d x - -
          2.68618  4.42225  2.77519  2.73123  3.46354  2.40513  3.72494  3.29354  2.67741  2.69355  4.24690  2.90347  2.73739  3.18146  2.89801  2.37887  2.77519  2.98518  4.58477  3.61503
          0.02384  4.14414  4.86649  0.61958  0.77255  0.48576  0.95510
    150   2.96300  5.39625  1.25676  2.26466  4.47511  3.34209  2.32548  4.21335  2.77644  3.72104  4.57633  2.83553  3.92609  2.99823  3.30962  2.88361  3.24252  3.81568  5.74245  4.24910    164 d x - -
          2.68618  4.42225  2.77519  2.73123  3.46354  2.40513  3.72494  3.29354  2.67741  2.69355  4.24690  2.90347  2.73739  3.18146  2.89801  2.37887  2.77519  2.98518  4.58477  3.61503
          0.02384  4.14414  4.86649  0.61958  0.77255  0.48576  0.95510
    151   2.78353  5.01997  2.64087  1.35569  4.43231  3.35078  3.81275  3.78355  2.64250  3.42576  4.28770  2.94383  3.89827  2.97836  3.08897  2.78718  2.18143  3.42987  5.66338  4.29875    165 e x - -
          2.68618  4.42225  2.77519  2.73123  3.46354  2.40513  3.72494  3.29354  2.67741  2.69355  4.24690  2.90347  2.73739  3.18146  2.89801  2.37887  2.77519  2.98518  4.58477  3.61503
          0.02384  4.14414  4.86649  0.61958  0.77255  0.48576  0.95510
    152   2.92570  5.21558  1.42805  2.36040  4.79132  1.53596  3.97153  4.32382  3.00483  3.87155  4.73137  2.91182  3.93530  3.16114  3.55895  2.89113  3.27248  3.86603  5.97409  4.57761    166 d x - -
          2.68618  4.42225  2.77519  2.73123  3.46354  2.40513  3.72494  3.29354  2.67741  2.69355  4.24690  2.90347  2.73739  3.18146  2.89801  2.37887  2.77519  2.98518  4.58477  3.61503
          0.02384  4.14414  4.86649  0.61958  0.77255  0.48576  0.95510
    153   2.99613  4.56205  3.93618  3.41193  1.65125  3.91518  3.68737  3.04959  3.23381  2.61840  3.65198  3.64974  4.27465  3.53433  2.30343  3.20470  3.22362  2.87364  4.14856  1.94504    167 f x - -
          2.68618  4.42225  2.77519  2.73123  3.46354  2.40513  3.72494  3.29354  2.67741  2.69355  4.24690  2.90347  2.73739  3.18146  2.89801  2.37887  2.77519  2.98518  4.58477  3.61503
          0.02384  4.14414  4.86649  0.61958  0.77255  0.48576  0.95510
    154   2.92374  4.66709  3.60977  3.09610  3.62929  3.75933  3.96539  2.88615  2.03056  1.33425  3.58469  3.48476  4.16171  3.23541  2.87452  3.11867  3.15763  2.76428  5.15432  3.90861    168 l x - -
          2.68618  4.42225  2.77519  2.73123  3.46354  2.40513  3.72494  3.29354  2.67741  2.69355  4.24690  2.90347  2.73739  3.18146  2.89801  2.37887  2.77519  2.98518  4.58477  3.61503
          0.02384  4.14414  4.86649  0.61958  0.77255  0.48576  0.95510
    155   2.74988  4.28616  4.01026  3.47084  3.37024  3.81052  4.19690  1.67100  3.35079  1.84668  3.32811  3.75522  4.20969  3.64276  3.60041  2.30300  3.00816  2.17344  4.98850  3.76753    169 i x - -
          2.68618  4.42225  2.77519  2.73123  3.46354  2.40513  3.72494  3.29354  2.67741  2.69355  4.24690  2.90347  2.73739  3.18146  2.89801  2.37887  2.77519  2.98518  4.58477  3.61503
          0.02384  4.14414  4.86649  0.61958  0.77255  0.48576  0.95510
    156   3.29277  4.72230  4.30597  3.87379  2.39730  4.18082  3.78913  2.93631  3.66547  1.72146  3.61145  3.97176  4.53058  3.90141  3.83217  3.53861  3.52971  2.87378  4.07918  1.19373    170 y x - -
          2.68618  4.42225  2.77519  2.73123  3.46354  2.40513  3.72494  3.29354  2.67741  2.69355  4.24690  2.90347  2.73739  3.18146  2.89801  2.37887  2.77519  2.98518  4.58477  3.61503
          0.02384  4.14414  4.86649  0.61958  0.77255  0.48576  0.95510
    157   2.82285  5.28568  2.03273  1.54039  4.60207  3.32895  3.73524  4.06842  2.62158  3.59804  4.40469  2.80927  3.86233  2.87771  3.15281  2.76116  2.24630  3.66364  5.77403  4.33594    171 e x - -
          2.68618  4.42225  2.77519  2.73123  3.46354  2.40513  3.72494  3.29354  2.67741  2.69355  4.24690  2.90347  2.73739  3.18146  2.89801  2.37887  2.77519  2.98518  4.58477  3.61503
          0.02384  4.14414  4.86649  0.61958  0.77255  0.48576  0.95510
    158   2.39439  4.37527  3.29559  3.02316  4.38618  3.08864  4.18612  3.85131  3.11038  3.50733  4.34222  3.29260  2.18488  3.42891  3.45750  1.18308  2.85558  3.32630  5.70139  4.44352    172 s x - -
          2.68590  4.42235  2.77530  2.73133  3.46364  2.40523  3.72505  3.29364  2.67751  2.69365  4.24700  2.90357  2.73710  3.18157  2.89811  2.37869  2.77488  2.98529  4.58487  3.61513
          0.18879  1.80584  4.86649  1.16325  0.37465  0.48576  0.95510
    159   1.63500  4.24021  3.49787  3.20713  4.45390  1.61205  4.30416  3.88455  3.29559  3.55571  4.36213  3.36299  3.75365  3.56329  3.62446  1.77039  2.77294  3.29431  5.77959  4.56879    177 g x - -
          2.68618  4.42225  2.77519  2.73123  3.46354  2.40513  3.72494  3.29354  2.67741  2.69355  4.24690  2.90347  2.73739  3.18146  2.89801  2.37887  2.77519  2.98518  4.58477  3.61503
          0.02384  4.14414  4.86649  0.61958  0.77255  0.48576  0.95510
    160   2.67837  2.78643  4.28535  3.70830  2.42511  3.79638  4.02226  2.44374  3.56072  2.20744  3.19352  3.82862  4.16201  3.74318  3.68462  3.09984  2.91414  1.87063  4.54627  2.45041    178 v x - -
          2.68618  4.42225  2.77519  2.73123  3.46354  2.40513  3.72494  3.29354  2.67741  2.69355  4.24690  2.90347  2.73739  3.18146  2.89801  2.37887  2.77519  2.98518  4.58477  3.61503
          0.02384  4.14414  4.86649  0.61958  0.77255  0.48576  0.95510
    161   2.93673  0.52383  4.50551  4.31337  4.25343  3.49446  4.90184  3.45199  4.14567  3.35046  4.48352  4.22956  4.22153  4.48085  4.21860  3.20764  3.42690  3.17567  5.60110  4.53670    179 C x - -
          2.68618  4.42225  2.77519  2.73123  3.46354  2.40513  3.72494  3.29354  2.67741  2.69355  4.24690  2.90347  2.73739  3.18146  2.89801  2.37887  2.77519  2.98518  4.58477  3.61503
          0.02384  4.14414  4.86649  0.61958  0.77255  0.48576  0.95510
    162   2.89733  5.06105  2.77287  2.53432  3.88959  3.44654  1.54224  3.89561  2.57841  3.42911  4.31528  2.16785  3.97552  3.02024  2.94565  2.89819  3.17262  3.55070  5.26472  3.77072    180 h x - -
          2.68618  4.42225  2.77519  2.73123  3.46354  2.40513  3.72494  3.29354  2.67741  2.69355  4.24690  2.90347  2.73739  3.18146  2.89801  2.37887  2.77519  2.98518  4.58477  3.61503
          0.02384  4.14414  4.86649  0.61958  0.77255  0.48576  0.95510
    163   2.54863  2.12762  3.89788  3.37523  3.33989  2.35223  4.03609  2.81997  3.24595  2.55103  3.47334  3.58195  3.99039  3.53206  3.48127  2.83713  2.86183  2.58333  2.71209  3.56228    181 c x - -
          2.68618  4.42225  2.77519  2.73123  3.46354  2.40513  3.72494  3.29354  2.67741  2.69355  4.24690  2.90347  2.73739  3.18146  2.89801  2.37887  2.77519  2.98518  4.58477  3.61503
          0.02384  4.14414  4.86649  0.61958  0.77255  0.48576  0.95510
    164   2.05831  4.44679  3.36960  2.88277  3.73892  3.47793  3.91160  2.90224  2.80605  2.72558  3.66493  3.28819  3.95290  2.39699  3.16069  2.79128  2.89673  1.85037  5.17391  3.92123    182 v x - -
          2.68618  4.42225  2.77519  2.73123  3.46354  2.40513  3.72494  3.29354  2.67741  2.69355  4.24690  2.90347  2.73739  3.18146  2.89801  2.37887  2.77519  2.98518  4.58477  3.61503
          0.02384  4.14414  4.86649  0.61958  0.77255  0.48576  0.95510
    165   2.77010  5.25595  2.05888  1.87041  4.55715  3.34446  2.74905  4.04419  2.52574  3.54799  4.33280  2.81272  3.83927  2.81364  3.04536  2.12341  3.02033  3.63070  5.70591  4.27389    183 e x - -
          2.68618  4.42225  2.77519  2.73123  3.46354  2.40513  3.72494  3.29354  2.67741  2.69355  4.24690  2.90347  2.73739  3.18146  2.89801  2.37887  2.77519  2.98518  4.58477  3.61503
          0.02384  4.14414  4.86649  0.61958  0.77255  0.48576  0.95510
    166   2.56658  4.66234  3.02912  2.61536  4.19933  3.30238  3.81616  3.61444  2.61029  3.23265  4.06196  3.06888  3.83824  2.37238  3.01447  1.70154  2.21255  3.23583  5.46644  4.15929    184 s x - -
          2.68618  4.42225  2.77519  2.73123  3.46354  2.40513  3.72494  3.29354  2.67741  2.69355  4.24690  2.90347  2.73739  3.18146  2.89801  2.37887  2.77519  2.98518  4.58477  3.61503
          0.02384  4.14414  4.86649  0.61958  0.77255  0.48576  0.95510
    167   2.08921  5.04101  2.09261  2.32948  4.47459  3.30902  3.73516  3.93902  2.59268  3.48318  4.27856  2.22610  3.83143  2.87712  3.09980  2.21082  2.97974  3.52373  5.66733  4.26753    185 a x - -
          2.68618  4.42225  2.77519  2.73123  3.46354  2.40513  3.72494  3.29354  2.67741  2.69355  4.24690  2.90347  2.73739  3.18146  2.89801  2.37887  2.77519  2.98518  4.58477  3.61503
          0.02384  4.14414  4.86649  0.61958  0.77255  0.48576  0.95510
    168   1.86248  4.94924  2.77084  2.00071  4.23110  3.39541  2.64025  3.67494  2.49805  3.26072  4.08550  2.93796  3.86319  2.86244  2.94040  2.72197  2.96449  3.33149  5.46882  4.11291    186 a x - -
          2.68618  4.42225  2.77519  2.73123  3.46354  2.40513  3.72494  3.29354  2.67741  2.69355  4.24690  2.90347  2.73739  3.18146  2.89801  2.37887  2.77519  2.98518  4.58477  3.61503
          0.02384  4.14414  4.86649  0.61958  0.77255  0.48576  0.95510
    169   2.64719  4.72599  3.02920  2.54076  3.89002  3.45241  2.72906  3.36920  2.51065  2.36059  3.84320  2.43719  3.87208  2.88874  2.92782  2.31405  2.88870  3.07182  5.21731  3.87938    187 s x - -
          2.68618  4.42225  2.77519  2.73123  3.46354  2.40513  3.72494  3.29354  2.67741  2.69355  4.24690  2.90347  2.73739  3.18146  2.89801  2.37887  2.77519  2.98518  4.58477  3.61503
          0.02384  4.14414  4.86649  0.61958  0.77255  0.48576  0.95510
    170   2.61189  4.25304  3.79894  3.29397  2.35966  2.10030  4.03785  2.65797  3.22924  2.44890  3.44330  3.56595  4.04526  3.50154  3.50470  2.90026  2.90716  1.97610  4.86667  3.56065    188 v x - -
          2.68618  4.42225  2.77519  2.73123  3.46354  2.40513  3.72494  3.29354  2.67741  2.69355  4.24690  2.90347  2.73739  3.18146  2.89801  2.37887  2.77519  2.98518  4.58477  3.61503
          0.02384  4.14414  4.86649  0.61958  0.77255  0.48576  0.95510
    171   2.28817  1.33026  4.05526  3.72699  4.08378  3.05208  4.47501  3.40259  3.60289  3.21986  4.11774  3.62581  3.81809  3.88257  3.79093  1.72143  2.78766  2.97218  5.52889  4.32995    189 c x - -
          2.68618  4.42225  2.77519  2.73123  3.46354  2.40513  3.72494  3.29354  2.67741  2.69355  4.24690  2.90347  2.73739  3.18146  2.89801  2.37887  2.77519  2.98518  4.58477  3.61503
          0.02384  4.14414  4.86649  0.61958  0.77255  0.48576  0.95510
    172   2.36189  2.47259  3.75901  3.29383  3.89227  3.17829  4.18045  3.19149  3.21540  2.96049  3.84707  3.45995  2.32578  3.51431  3.50756  2.57972  1.68671  2.84317  5.32106  4.11585    190 t x - -
          2.68618  4.42225  2.77519  2.73123  3.46354  2.40513  3.72494  3.29354  2.67741  2.69355  4.24690  2.90347  2.73739  3.18146  2.89801  2.37887  2.77519  2.98518  4.58477  3.61503
          0.02384  4.14414  4.86649  0.61958  0.77255  0.48576  0.95510
    173   2.47034  1.36994  3.65753  3.31654  3.94276  3.22106  4.23759  3.32023  3.23249  3.12030  4.03465  2.17245  3.90288  3.59009  3.49895  2.67727  2.90392  2.96666  5.36900  4.10690    191 c x - -
          2.68618  4.42225  2.77519  2.73123  3.46354  2.40513  3.72494  3.29354  2.67741  2.69355  4.24690  2.90347  2.73739  3.18146  2.89801  2.37887  2.77519  2.98518  4.58477  3.61503
          0.02384  4.14414  4.86649  0.61958  0.77255  0.48576  0.95510
    174   2.11505  4.53522  3.22295  2.74735  3.63520  3.44924  3.79305  3.19880  2.70101  2.86656  3.74909  2.06856  3.91217  3.06601  3.07884  2.75016  2.89376  2.92262  2.83234  3.70019    192 n x - -
          2.68618  4.42225  2.77519  2.73123  3.46354  2.40513  3.72494  3.29354  2.67741  2.69355  4.24690  2.90347  2.73739  3.18146  2.89801  2.37887  2.77519  2.98518  4.58477  3.61503
          0.02384  4.14414  4.86649  0.61958  0.77255  0.48576  0.95510
    175   1.11211  4.30244  3.49472  3.19980  4.30617  3.09208  4.27588  3.63388  3.23868  3.37188  4.24905  3.39594  2.16075  3.54962  3.55239  2.55140  2.84340  3.17057  5.66508  4.45118    193 a x - -
          2.68618  4.42225  2.77519  2.73123  3.46354  2.40513  3.72494  3.29354  2.67741  2.69355  4.24690  2.90347  2.73739  3.18146  2.89801  2.37887  2.77519  2.98518  4.58477  3.61503
          0.02384  4.14414  4.86649  0.61958  0.77255  0.48576  0.95510
    176   1.89162  4.61994  3.09970  2.15819  3.85094  3.47666  3.80663  3.09780  2.66335  2.21847  3.75504  3.13361  3.92345  3.02350  3.06424  2.77598  2.91964  2.84890  5.23923  3.95359    194 a x - -
          2.68618  4.42225  2.77519  2.73123  3.46354  2.40513  3.72494  3.29354  2.67741  2.69355  4.24690  2.90347  2.73739  3.18146  2.89801  2.37887  2.77519  2.98518  4.58477  3.61503
          0.18879  4.14414  1.85675  0.61958  0.77255  0.48576  0.95510
    177   2.94033  5.49373  1.64489  1.35017  4.78145  3.22310  3.76241  4.29459  2.77121  3.80299  4.65761  2.69019  3.84141  2.92908  3.35882  2.82696  3.22793  3.87309  5.95434  4.45932    195 e x - -
          2.68618  4.42225  2.77519  2.73123  3.46354  2.40513  3.72494  3.29354  2.67741  2.69355  4.24690  2.90347  2.73739  3.18146  2.89801  2.37887  2.77519  2.98518  4.58477  3.61503
          0.02805  3.98341  4.70576  0.61958  0.77255  0.64950  0.73879
    178   2.77059  2.60701  4.35524  3.81202  3.35071  3.90181  4.41392  2.03910  3.67560  1.77083  3.26772  3.99646  4.31021  3.92282  3.86459  3.24822  3.04643  1.55530  5.05916  3.85741    196 v x - -
          2.68618  4.42225  2.77519  2.73123  3.46354  2.40513  3.72494  3.29354  2.67741  2.69355  4.24690  2.90347  2.73739  3.18146  2.89801  2.37887  2.77519  2.98518  4.58477  3.61503
          0.02805  3.98341  4.70576  0.61958  0.77255  0.64950  0.73879
    179   3.24636  4.63461  4.63106  4.08603  3.05636  4.40877  4.69766  2.20633  3.88942  1.00453  2.06520  4.37661  4.63841  4.09827  4.05232  3.76223  3.47624  2.32381  5.10488  3.98672    197 l x - -
          2.68618  4.42225  2.77519  2.73123  3.46354  2.40513  3.72494  3.29354  2.67741  2.69355  4.24690  2.90347  2.73739  3.18146  2.89801  2.37887  2.77519  2.98518  4.58477  3.61503
          0.02805  3.98341  4.70576  0.61958  0.77255  0.39550  1.11884
    180   2.66040  4.70653  3.12123  2.58357  3.88282  3.49197  2.68600  3.30890  2.46018  2.39248  3.79444  3.07052  3.88858  2.35059  2.84841  2.73574  2.44063  3.02794  5.20019  3.89353    198 q x - -
          2.68618  4.42225  2.77519  2.73123  3.46354  2.40513  3.72494  3.29354  2.67741  2.69355  4.24690  2.90347  2.73739  3.18146  2.89801  2.37887  2.77519  2.98518  4.58477  3.61503
          0.02384  4.14414  4.86649  0.61958  0.77255  0.48576  0.95510
    181   2.57643  4.37627  3.38683  2.85439  3.53411  3.49065  3.82684  2.94582  2.81266  2.65480  3.54578  3.26211  2.78326  3.13409  3.17914  2.26396  2.83759  2.29305  4.97238  2.64401    199 s x - -
          2.68618  4.42225  2.77519  2.73123  3.46354  2.40513  3.72494  3.29354  2.67741  2.69355  4.24690  2.90347  2.73739  3.18146  2.89801  2.37887  2.77519  2.98518  4.58477  3.61503
          0.02384  4.14414  4.86649  0.61958  0.77255  0.48576  0.95510
    182   2.66777  4.64062  3.36010  2.87027  4.14743  3.40865  3.87533  3.48922  2.49646  3.14664  4.03970  3.25371  3.93769  3.07577  2.07680  2.78327  1.45824  3.16518  5.40615  4.16022    200 t x - -
          2.68618  4.42225  2.77519  2.73123  3.46354  2.40513  3.72494  3.29354  2.67741  2.69355  4.24690  2.90347  2.73739  3.18146  2.89801  2.37887  2.77519  2.98518  4.58477  3.61503
          0.02384  4.14414  4.86649  0.61958  0.77255  0.48576  0.95510
    183   0.95720  4.24232  3.57445  3.34687  4.44266  2.09332  4.41035  3.80377  3.43774  3.54784  4.39428  3.45115  3.79311  3.70846  3.72056  2.50515  2.82351  3.25521  5.78696  4.60399    201 a x - -
          2.68618  4.42225  2.77519  2.73123  3.46354  2.40513  3.72494  3.29354  2.67741  2.69355  4.24690  2.90347  2.73739  3.18146  2.89801  2.37887  2.77519  2.98518  4.58477  3.61503
          0.02384  4.14414  4.86649  0.61958  0.77255  0.48576  0.95510
    184   2.68116  4.64990  3.26877  2.74155  3.92721  2.11245  3.77699  3.31503  2.48102  2.29548  3.84369  3.17988  3.93004  2.98478  2.15942  2.78785  2.94196  3.03473  5.24065  3.96836    202 g x - -
          2.68618  4.42225  2.77519  2.73123  3.46354  2.40513  3.72494  3.29354  2.67741  2.69355  4.24690  2.90347  2.73739  3.18146  2.89801  2.37887  2.77519  2.98518  4.58477  3.61503
          0.02384  4.14414  4.86649  0.61958  0.77255  0.48576  0.95510
    185   2.24661  4.36400  3.46446  2.91849  3.50630  3.57131  3.86570  2.78852  2.85062  2.07289  2.63972  2.56372  3.97268  3.17959  3.20036  2.83622  2.86452  2.57823  4.97286  3.73254    203 l x - -
          2.68618  4.42225  2.77519  2.73123  3.46354  2.40513  3.72494  3.29354  2.67741  2.69355  4.24690  2.90347  2.73739  3.18146  2.89801  2.37887  2.77519  2.98518  4.58477  3.61503
          0.02384  4.14414  4.86649  0.61958  0.77255  0.48576  0.95510
    186   2.67463  3.01150  2.62395  3.18119  3.47571  3.71057  4.04349  2.00470  3.12870  2.44566  3.42103  3.54101  4.10083  3.41850  3.44842  2.98766  2.92144  1.87737  5.00075  3.77450    204 v x - -
          2.68618  4.42225  2.77519  2.73123  3.46354  2.40513  3.72494  3.29354  2.67741  2.69355  4.24690  2.90347  2.73739  3.18146  2.89801  2.37887  2.77519  2.98518  4.58477  3.61503
          0.14157  4.14414  2.15292  0.61958  0.77255  0.48576  0.95510
    187   2.60946  4.26604  3.73366  3.23122  3.47145  2.48833  4.07891  2.48479  3.13916  1.91351  3.43349  3.53812  4.04229  3.45640  3.43035  2.90235  2.90524  1.81838  5.03056  3.79726    205 v x - -
          2.68618  4.42225  2.77519  2.73123  3.46354  2.40513  3.72494  3.29354  2.67741  2.69355  4.24690  2.90347  2.73739  3.18146  2.89801  2.37887  2.77519  2.98518  4.58477  3.61503
          0.02678  4.02936  4.75170  0.61958  0.77255  0.41631  1.07726
    188   2.75014  4.28916  4.00721  3.47102  3.38476  3.80811  4.20329  1.61088  3.35050  1.92378  3.34390  3.75569  4.21168  3.64615  3.60189  2.29880  3.01076  2.16165  5.00168  3.77761    206 i x - -
          2.68618  4.42225  2.77519  2.73123  3.46354  2.40513  3.72494  3.29354  2.67741  2.69355  4.24690  2.90347  2.73739  3.18146  2.89801  2.37887  2.77519  2.98518  4.58477  3.61503
          0.02384  4.14414  4.86649  0.61958  0.77255  0.48576  0.95510
    189   3.20149  4.48123  4.98876  4.46201  3.52909  4.60575  5.09395  1.48001  4.35519  1.68015  3.32286  4.67078  4.85519  4.56063  4.51681  3.97694  3.44873  1.15397  5.51810  4.35529    207 v x - -
          2.68618  4.42225  2.77519  2.73123  3.46354  2.40513  3.72494  3.29354  2.67741  2.69355  4.24690  2.90347  2.73739  3.18146  2.89801  2.37887  2.77519  2.98518  4.58477  3.61503
          0.02384  4.14414  4.86649  0.61958  0.77255  0.48576  0.95510
    190   2.31553  4.28723  4.42828  3.85534  2.30613  4.04244  4.35472  1.84402  3.73143  1.61020  3.11935  4.05332  4.36691  3.91884  3.88736  3.35213  3.11004  2.15117  4.90548  3.71149    208 l x - -
          2.68618  4.42225  2.77519  2.73123  3.46354  2.40513  3.72494  3.29354  2.67741  2.69355  4.24690  2.90347  2.73739  3.18146  2.89801  2.37887  2.77519  2.98518  4.58477  3.61503
          0.02384  4.14414  4.86649  0.61958  0.77255  0.48576  0.95510
    191   1.85431  4.90287  2.87592  2.48146  4.32079  3.38067  3.72599  3.73661  1.99435  3.31693  4.13547  2.25026  3.86458  2.87691  2.85174  2.71144  2.95980  3.36819  5.51272  4.18150    209 a x - -
          2.68618  4.42225  2.77519  2.73123  3.46354  2.40513  3.72494  3.29354  2.67741  2.69355  4.24690  2.90347  2.73739  3.18146  2.89801  2.37887  2.77519  2.98518  4.58477  3.61503
          0.02384  4.14414  4.86649  0.61958  0.77255  0.48576  0.95510
    192   2.01147  4.30535  3.55350  3.06507  3.52564  3.38909  3.94816  3.03441  2.97730  2.73965  3.64312  3.37622  3.92090  3.31228  3.29172  2.12050  2.84878  2.76255  2.19492  3.68212    210 a x - -
          2.68618  4.42225  2.77519  2.73123  3.46354  2.40513  3.72494  3.29354  2.67741  2.69355  4.24690  2.90347  2.73739  3.18146  2.89801  2.37887  2.77519  2.98518  4.58477  3.61503
          0.02384  4.14414  4.86649  0.61958  0.77255  0.48576  0.95510
    193   2.13279  4.34472  4.49096  3.97284  3.61088  4.12031  4.68777  1.33460  3.87561  2.29397  3.46651  4.19305  4.51662  4.14253  4.09914  3.47675  3.20242  1.51519  5.37395  4.17025    211 i x - -
          2.68618  4.42225  2.77519  2.73123  3.46354  2.40513  3.72494  3.29354  2.67741  2.69355  4.24690  2.90347  2.73739  3.18146  2.89801  2.37887  2.77519  2.98518  4.58477  3.61503
          0.17275  4.14414  1.94632  0.61958  0.77255  0.48576  0.95510
    194   1.65711  4.77086  2.68940  1.83322  4.24986  3.26417  3.81122  3.55753  2.66767  3.25782  4.13673  2.95496  3.83406  2.99880  3.09586  2.70250  2.97114  3.21657  5.53578  4.20448    212 a x - -
          2.68654  4.42261  2.77518  2.73130  3.46390  2.40476  3.72530  3.29328  2.67777  2.69363  4.24726  2.90382  2.73775  3.18182  2.89684  2.37902  2.77494  2.98417  4.58513  3.61539
          0.35455  1.20895        *  1.90902  0.16043  0.00000        *
//
