# Supplementary material for: Remote homology clustering identifies lowly conserved families of effector proteins in plant-pathogenic fungi
Source: Microb Genom. 2021 Sep 1;7(9):000637. doi: 10.1099/mgen.0.000637 (PMC8715435; doi:10.1099/mgen.0.000637)
Supplement: Supplementary material 16 [file mgen-7-0637-s0016.zip › hmms/cluster-PC_02QUH1.hmm]

HMMER3/f [3.3 | Nov 2019]
NAME  cluster-PC_02QUH1
LENG  125
ALPH  amino
RF    yes
MM    no
CONS  yes
CS    no
MAP   yes
DATE  Wed Jul 22 12:45:51 2020
NSEQ  4
EFFN  0.699219
CKSUM 2807181134
STATS LOCAL MSV      -10.2929  0.71272
STATS LOCAL VITERBI  -10.6051  0.71272
STATS LOCAL FORWARD   -4.4222  0.71272
HMM          A        C        D        E        F        G        H        I        K        L        M        N        P        Q        R        S        T        V        W        Y   
            m->m     m->i     m->d     i->m     i->i     d->m     d->d
  COMPO   2.51742  4.02145  3.08424  2.76542  3.39614  2.91348  3.76428  2.79802  2.67764  2.51567  3.66743  3.13836  3.04747  3.11373  2.93926  2.65777  2.75339  2.47268  5.00661  3.42125
          2.68618  4.42225  2.77519  2.73123  3.46354  2.40513  3.72494  3.29354  2.67741  2.69355  4.24690  2.90347  2.73739  3.18146  2.89801  2.37887  2.77519  2.98518  4.58477  3.61503
          0.02728  4.01087  4.73322  0.61958  0.77255  0.00000        *
      1   3.08273  4.61076  4.20024  3.80604  3.27501  3.93846  4.50923  2.46472  3.56595  1.85054  1.13568  4.06587  4.40151  3.93972  3.75464  3.44540  3.39163  2.48648  5.13317  3.90618      1 m x - -
          2.68618  4.42225  2.77519  2.73123  3.46354  2.40513  3.72494  3.29354  2.67741  2.69355  4.24690  2.90347  2.73739  3.18146  2.89801  2.37887  2.77519  2.98518  4.58477  3.61503
          0.02728  4.01087  4.73322  0.61958  0.77255  0.48576  0.95510
      2   2.91158  5.05758  3.14668  2.64954  4.38483  3.54270  3.65289  3.83641  2.08390  3.32210  4.19934  3.10183  3.96571  1.56582  1.96120  2.91795  3.12360  3.51536  5.42564  4.17026      2 q x - -
          2.68618  4.42225  2.77519  2.73123  3.46354  2.40513  3.72494  3.29354  2.67741  2.69355  4.24690  2.90347  2.73739  3.18146  2.89801  2.37887  2.77519  2.98518  4.58477  3.61503
          0.02728  4.01087  4.73322  0.61958  0.77255  0.48576  0.95510
      3   3.31813  4.67108  4.70723  4.20753  2.18542  4.43738  4.46343  2.31413  4.06258  0.93791  2.95880  4.40013  4.67455  4.17978  4.18612  3.80661  3.54847  2.43660  4.73028  3.32545      3 l x - -
          2.68618  4.42225  2.77519  2.73123  3.46354  2.40513  3.72494  3.29354  2.67741  2.69355  4.24690  2.90347  2.73739  3.18146  2.89801  2.37887  2.77519  2.98518  4.58477  3.61503
          0.02728  4.01087  4.73322  0.61958  0.77255  0.48576  0.95510
      4   2.70977  4.78176  2.88786  2.61581  4.37456  1.54352  3.84723  3.81128  1.91773  3.40716  4.26899  3.07108  3.87529  3.03637  2.87417  2.76938  3.03940  3.42304  5.54579  4.28033      4 g x - -
          2.68618  4.42225  2.77519  2.73123  3.46354  2.40513  3.72494  3.29354  2.67741  2.69355  4.24690  2.90347  2.73739  3.18146  2.89801  2.37887  2.77519  2.98518  4.58477  3.61503
          0.02728  4.01087  4.73322  0.61958  0.77255  0.48576  0.95510
      5   2.34504  4.32395  3.18126  2.91073  4.26324  3.03742  4.07965  3.71951  2.99510  3.38207  4.22772  3.20170  1.83153  3.32302  3.34332  1.59447  2.79498  3.22518  5.58563  4.32050      5 s x - -
          2.68618  4.42225  2.77519  2.73123  3.46354  2.40513  3.72494  3.29354  2.67741  2.69355  4.24690  2.90347  2.73739  3.18146  2.89801  2.37887  2.77519  2.98518  4.58477  3.61503
          0.02728  4.01087  4.73322  0.61958  0.77255  0.48576  0.95510
      6   3.13976  4.52265  4.52820  4.15080  3.47053  4.21267  4.85491  0.92135  3.98158  2.03041  3.38655  4.37697  4.63236  4.31683  4.16256  3.72301  3.43721  1.85918  5.38860  4.13754      6 i x - -
          2.68618  4.42225  2.77519  2.73123  3.46354  2.40513  3.72494  3.29354  2.67741  2.69355  4.24690  2.90347  2.73739  3.18146  2.89801  2.37887  2.77519  2.98518  4.58477  3.61503
          0.02728  4.01087  4.73322  0.61958  0.77255  0.48576  0.95510
      7   3.17086  4.53866  4.59927  4.11088  1.48124  4.27775  4.26715  1.84875  3.97582  1.77177  3.12916  4.24514  4.57661  4.11471  4.10712  3.63678  3.41385  2.27940  4.56697  3.07344      7 f x - -
          2.68618  4.42225  2.77519  2.73123  3.46354  2.40513  3.72494  3.29354  2.67741  2.69355  4.24690  2.90347  2.73739  3.18146  2.89801  2.37887  2.77519  2.98518  4.58477  3.61503
          0.02728  4.01087  4.73322  0.61958  0.77255  0.48576  0.95510
      8   1.48973  4.17452  3.56110  3.22633  4.11965  3.03554  4.22954  3.25243  3.20304  3.13057  4.04664  3.37736  3.75722  3.52107  3.49572  2.48096  1.62724  2.86373  5.53583  4.32682      8 a x - -
          2.68618  4.42225  2.77519  2.73123  3.46354  2.40513  3.72494  3.29354  2.67741  2.69355  4.24690  2.90347  2.73739  3.18146  2.89801  2.37887  2.77519  2.98518  4.58477  3.61503
          0.02728  4.01087  4.73322  0.61958  0.77255  0.48576  0.95510
      9   2.82164  2.90625  4.36831  3.81346  1.97041  3.92995  4.15953  2.32571  3.67109  1.63914  3.12038  3.96033  4.28642  3.85187  3.81306  3.25339  3.06785  2.24028  4.63427  3.28288      9 l x - -
          2.68618  4.42225  2.77519  2.73123  3.46354  2.40513  3.72494  3.29354  2.67741  2.69355  4.24690  2.90347  2.73739  3.18146  2.89801  2.37887  2.77519  2.98518  4.58477  3.61503
          0.02728  4.01087  4.73322  0.61958  0.77255  0.48576  0.95510
     10   1.75695  4.18470  3.54734  3.22284  4.11749  3.04512  4.23160  3.23237  3.19750  3.12003  4.04662  3.37961  3.76592  3.52320  3.48754  2.49361  1.39252  2.85236  5.53842  4.32738     10 t x - -
          2.68618  4.42225  2.77519  2.73123  3.46354  2.40513  3.72494  3.29354  2.67741  2.69355  4.24690  2.90347  2.73739  3.18146  2.89801  2.37887  2.77519  2.98518  4.58477  3.61503
          0.02728  4.01087  4.73322  0.61958  0.77255  0.48576  0.95510
     11   0.83133  4.26601  3.60746  3.40735  4.19436  3.08641  4.41244  3.34091  3.42727  3.21594  4.23417  3.52058  3.83893  3.75611  3.66696  2.61593  2.90298  2.97127  5.60766  4.42391     11 a x - -
          2.68618  4.42225  2.77519  2.73123  3.46354  2.40513  3.72494  3.29354  2.67741  2.69355  4.24690  2.90347  2.73739  3.18146  2.89801  2.37887  2.77519  2.98518  4.58477  3.61503
          0.02728  4.01087  4.73322  0.61958  0.77255  0.48576  0.95510
     12   1.19135  4.16325  3.57892  3.26523  4.14875  3.01860  4.26490  3.26858  3.24669  3.15665  4.07819  3.39255  3.75305  3.56175  3.52950  2.47235  2.06301  2.87205  5.56858  4.36399     12 a x - -
          2.68618  4.42225  2.77519  2.73123  3.46354  2.40513  3.72494  3.29354  2.67741  2.69355  4.24690  2.90347  2.73739  3.18146  2.89801  2.37887  2.77519  2.98518  4.58477  3.61503
          0.02728  4.01087  4.73322  0.61958  0.77255  0.48576  0.95510
     13   2.91830  4.42469  4.31522  3.98446  3.65446  3.86513  4.76328  2.05285  3.85434  2.31864  3.60036  4.15155  4.41925  4.20500  4.05323  3.37880  3.27732  0.86687  5.46167  4.20109     13 v x - -
          2.68618  4.42225  2.77519  2.73123  3.46354  2.40513  3.72494  3.29354  2.67741  2.69355  4.24690  2.90347  2.73739  3.18146  2.89801  2.37887  2.77519  2.98518  4.58477  3.61503
          0.02728  4.01087  4.73322  0.61958  0.77255  0.48576  0.95510
     14   2.69298  4.27912  3.81470  3.29639  2.47036  2.71264  3.97133  2.57303  3.20807  1.63392  3.28141  3.59006  4.09392  3.48201  3.47157  2.99737  2.95097  2.43423  4.69981  3.34928     14 l x - -
          2.68618  4.42225  2.77519  2.73123  3.46354  2.40513  3.72494  3.29354  2.67741  2.69355  4.24690  2.90347  2.73739  3.18146  2.89801  2.37887  2.77519  2.98518  4.58477  3.61503
          0.02728  4.01087  4.73322  0.61958  0.77255  0.48576  0.95510
     15   2.84395  4.76871  3.16897  2.74741  2.89811  3.60207  2.62779  3.39395  2.69687  2.95090  3.89467  2.49751  4.01775  3.07286  3.06228  2.90676  3.07913  3.13935  4.45764  1.89712     15 y x - -
          2.68618  4.42225  2.77519  2.73123  3.46354  2.40513  3.72494  3.29354  2.67741  2.69355  4.24690  2.90347  2.73739  3.18146  2.89801  2.37887  2.77519  2.98518  4.58477  3.61503
          0.02728  4.01087  4.73322  0.61958  0.77255  0.48576  0.95510
     16   3.31325  4.73556  4.41118  4.05353  3.19323  4.15675  4.66597  2.40681  3.81991  0.72184  3.17631  4.31552  4.56952  4.15502  3.97258  3.74655  3.60188  2.47972  5.12080  3.87545     16 l x - -
          2.68618  4.42225  2.77519  2.73123  3.46354  2.40513  3.72494  3.29354  2.67741  2.69355  4.24690  2.90347  2.73739  3.18146  2.89801  2.37887  2.77519  2.98518  4.58477  3.61503
          0.02728  4.01087  4.73322  0.61958  0.77255  0.48576  0.95510
     17   0.83133  4.26601  3.60746  3.40735  4.19436  3.08641  4.41244  3.34091  3.42727  3.21594  4.23417  3.52058  3.83893  3.75611  3.66696  2.61593  2.90298  2.97127  5.60766  4.42391     17 a x - -
          2.68618  4.42225  2.77519  2.73123  3.46354  2.40513  3.72494  3.29354  2.67741  2.69355  4.24690  2.90347  2.73739  3.18146  2.89801  2.37887  2.77519  2.98518  4.58477  3.61503
          0.02728  4.01087  4.73322  0.61958  0.77255  0.48576  0.95510
     18   2.30463  4.30411  4.35795  3.84348  3.57391  4.03084  4.60292  1.62966  3.74824  2.25253  3.42795  4.08539  4.43775  4.02976  3.99079  3.38647  3.14190  1.28519  5.33494  4.12587     18 v x - -
          2.68618  4.42225  2.77519  2.73123  3.46354  2.40513  3.72494  3.29354  2.67741  2.69355  4.24690  2.90347  2.73739  3.18146  2.89801  2.37887  2.77519  2.98518  4.58477  3.61503
          0.02728  4.01087  4.73322  0.61958  0.77255  0.48576  0.95510
     19   2.94451  4.67687  3.56696  3.42732  4.40760  3.35664  4.49194  3.99043  3.49681  3.60153  4.65849  3.71923  0.60627  3.88137  3.72516  3.11674  3.39733  3.61972  5.55446  4.53073     19 P x - -
          2.68618  4.42225  2.77519  2.73123  3.46354  2.40513  3.72494  3.29354  2.67741  2.69355  4.24690  2.90347  2.73739  3.18146  2.89801  2.37887  2.77519  2.98518  4.58477  3.61503
          0.02728  4.01087  4.73322  0.61958  0.77255  0.48576  0.95510
     20   1.99072  4.20425  3.70655  3.25151  3.79958  3.27125  4.17475  2.68824  3.18594  2.73691  3.71644  3.47114  3.89323  3.49719  3.48911  2.66393  1.78860  1.96535  5.30122  4.08557     20 t x - -
          2.68618  4.42225  2.77519  2.73123  3.46354  2.40513  3.72494  3.29354  2.67741  2.69355  4.24690  2.90347  2.73739  3.18146  2.89801  2.37887  2.77519  2.98518  4.58477  3.61503
          0.02728  4.01087  4.73322  0.61958  0.77255  0.48576  0.95510
     21   3.03863  4.41444  4.57423  4.02697  2.30542  4.23566  4.48865  2.10261  3.90655  1.51803  3.07200  4.23402  4.52424  4.07696  4.06379  3.56717  3.27615  1.51524  4.92474  3.64179     21 v x - -
          2.68618  4.42225  2.77519  2.73123  3.46354  2.40513  3.72494  3.29354  2.67741  2.69355  4.24690  2.90347  2.73739  3.18146  2.89801  2.37887  2.77519  2.98518  4.58477  3.61503
          0.02728  4.01087  4.73322  0.61958  0.77255  0.48576  0.95510
     22   1.31917  4.21005  3.80191  3.41697  3.85195  3.25726  4.32720  2.63044  3.34930  2.71522  3.77671  3.56794  3.92580  3.66394  3.62098  2.68816  2.85567  1.90951  5.41845  4.19723     22 a x - -
          2.68618  4.42225  2.77519  2.73123  3.46354  2.40513  3.72494  3.29354  2.67741  2.69355  4.24690  2.90347  2.73739  3.18146  2.89801  2.37887  2.77519  2.98518  4.58477  3.61503
          0.15296  4.01087  2.08973  0.61958  0.77255  0.48576  0.95510
     23   2.78222  5.05710  2.86468  2.06364  4.39645  3.42835  3.57735  3.80936  2.11724  3.31309  4.14102  2.92760  3.85317  2.24025  2.00674  2.76358  2.99641  3.45944  5.44392  4.14782     23 r x - -
          2.68618  4.42225  2.77519  2.73123  3.46354  2.40513  3.72494  3.29354  2.67741  2.69355  4.24690  2.90347  2.73739  3.18146  2.89801  2.37887  2.77519  2.98518  4.58477  3.61503
          0.03088  3.88879  4.61114  0.61958  0.77255  0.42066  1.06889
     24   2.35476  4.21928  3.52014  3.07314  3.87580  3.16523  4.05624  3.06658  3.02617  2.91100  3.81284  3.32768  3.79883  3.34626  3.35495  1.74597  2.11023  2.14997  5.29973  4.06912     24 s x - -
          2.68618  4.42225  2.77519  2.73123  3.46354  2.40513  3.72494  3.29354  2.67741  2.69355  4.24690  2.90347  2.73739  3.18146  2.89801  2.37887  2.77519  2.98518  4.58477  3.61503
          0.02728  4.01087  4.73322  0.61958  0.77255  0.48576  0.95510
     25   2.90788  5.38670  1.49123  2.14767  4.70661  3.22482  3.78741  4.26306  2.79730  3.78401  4.63761  1.73582  3.84849  2.96061  3.37356  2.81723  3.21014  3.83442  5.91320  4.42304     25 d x - -
          2.68618  4.42225  2.77519  2.73123  3.46354  2.40513  3.72494  3.29354  2.67741  2.69355  4.24690  2.90347  2.73739  3.18146  2.89801  2.37887  2.77519  2.98518  4.58477  3.61503
          0.02728  4.01087  4.73322  0.61958  0.77255  0.48576  0.95510
     26   2.94451  4.67687  3.56696  3.42732  4.40760  3.35664  4.49194  3.99043  3.49681  3.60153  4.65849  3.71923  0.60627  3.88137  3.72516  3.11674  3.39733  3.61972  5.55446  4.53073     26 P x - -
          2.68618  4.42225  2.77519  2.73123  3.46354  2.40513  3.72494  3.29354  2.67741  2.69355  4.24690  2.90347  2.73739  3.18146  2.89801  2.37887  2.77519  2.98518  4.58477  3.61503
          0.02728  4.01087  4.73322  0.61958  0.77255  0.48576  0.95510
     27   2.85017  5.14896  1.98250  2.30242  4.13736  3.32351  1.70576  3.93631  2.64753  3.47493  4.34050  2.85208  3.87394  2.93768  3.12293  2.81052  3.12250  3.57519  5.45600  3.98266     27 h x - -
          2.68618  4.42225  2.77519  2.73123  3.46354  2.40513  3.72494  3.29354  2.67741  2.69355  4.24690  2.90347  2.73739  3.18146  2.89801  2.37887  2.77519  2.98518  4.58477  3.61503
          0.02728  4.01087  4.73322  0.61958  0.77255  0.48576  0.95510
     28   3.61506  4.86154  4.59891  4.27931  1.27688  4.37050  3.47271  3.30487  4.12787  2.64030  3.90411  4.05548  4.68150  4.10716  4.17004  3.73829  3.83786  3.22961  3.61673  1.18991     28 y x - -
          2.68618  4.42225  2.77519  2.73123  3.46354  2.40513  3.72494  3.29354  2.67741  2.69355  4.24690  2.90347  2.73739  3.18146  2.89801  2.37887  2.77519  2.98518  4.58477  3.61503
          0.02728  4.01087  4.73322  0.61958  0.77255  0.48576  0.95510
     29   2.75275  0.69825  4.30160  4.07411  4.03571  3.34488  4.69095  3.20424  3.90242  3.11267  4.23913  4.02436  4.06258  4.24296  4.00164  3.02440  3.23131  2.93905  5.42061  4.32193     29 c x - -
          2.68618  4.42225  2.77519  2.73123  3.46354  2.40513  3.72494  3.29354  2.67741  2.69355  4.24690  2.90347  2.73739  3.18146  2.89801  2.37887  2.77519  2.98518  4.58477  3.61503
          0.02728  4.01087  4.73322  0.61958  0.77255  0.48576  0.95510
     30   2.82653  5.18348  2.73368  2.02505  4.52787  3.42045  3.62694  3.95668  1.92618  3.44543  4.26243  2.90177  3.87418  1.89351  2.57747  2.78558  3.04965  3.58352  5.56890  4.23828     30 q x - -
          2.68618  4.42225  2.77519  2.73123  3.46354  2.40513  3.72494  3.29354  2.67741  2.69355  4.24690  2.90347  2.73739  3.18146  2.89801  2.37887  2.77519  2.98518  4.58477  3.61503
          0.02728  4.01087  4.73322  0.61958  0.77255  0.48576  0.95510
     31   3.07470  4.41103  4.73601  4.24658  3.57291  4.38434  4.97646  1.48978  4.12872  2.09131  3.38934  4.46896  4.72073  4.40725  4.33615  3.77489  3.34753  1.04655  5.52439  4.30853     31 v x - -
          2.68618  4.42225  2.77519  2.73123  3.46354  2.40513  3.72494  3.29354  2.67741  2.69355  4.24690  2.90347  2.73739  3.18146  2.89801  2.37887  2.77519  2.98518  4.58477  3.61503
          0.02728  4.01087  4.73322  0.61958  0.77255  0.48576  0.95510
     32   2.38783  4.30905  3.33179  3.15588  4.21661  3.03662  4.26097  3.75886  3.23903  3.46906  4.38478  3.35712  3.78724  3.57783  3.51947  0.89998  2.87867  3.26347  5.57837  4.30138     32 s x - -
          2.68618  4.42225  2.77519  2.73123  3.46354  2.40513  3.72494  3.29354  2.67741  2.69355  4.24690  2.90347  2.73739  3.18146  2.89801  2.37887  2.77519  2.98518  4.58477  3.61503
          0.02728  4.01087  4.73322  0.61958  0.77255  0.48576  0.95510
     33   3.05228  4.44705  4.55275  4.06094  3.40066  4.24738  4.75619  1.91440  3.90267  1.60447  3.26770  4.30187  4.60269  4.19116  4.10703  3.63148  3.32550  1.16709  5.32245  4.10014     33 v x - -
          2.68618  4.42225  2.77519  2.73123  3.46354  2.40513  3.72494  3.29354  2.67741  2.69355  4.24690  2.90347  2.73739  3.18146  2.89801  2.37887  2.77519  2.98518  4.58477  3.61503
          0.02728  4.01087  4.73322  0.61958  0.77255  0.48576  0.95510
     34   2.91881  4.46907  3.89603  3.41399  1.96765  3.83392  3.63539  2.97520  3.33274  2.57490  3.60228  3.61982  4.21905  3.55441  3.57927  2.38673  3.16287  2.79096  4.05256  1.64815     34 y x - -
          2.68618  4.42225  2.77519  2.73123  3.46354  2.40513  3.72494  3.29354  2.67741  2.69355  4.24690  2.90347  2.73739  3.18146  2.89801  2.37887  2.77519  2.98518  4.58477  3.61503
          0.02728  4.01087  4.73322  0.61958  0.77255  0.48576  0.95510
     35   3.26680  4.85814  3.76429  3.38597  2.22064  3.97479  2.28621  3.47716  3.21596  2.90492  4.01902  3.60474  4.36161  3.54480  3.46132  3.33497  3.49901  3.29860  3.86423  1.20265     35 y x - -
          2.68618  4.42225  2.77519  2.73123  3.46354  2.40513  3.72494  3.29354  2.67741  2.69355  4.24690  2.90347  2.73739  3.18146  2.89801  2.37887  2.77519  2.98518  4.58477  3.61503
          0.02728  4.01087  4.73322  0.61958  0.77255  0.48576  0.95510
     36   2.81769  5.20658  2.65639  1.70373  4.54381  3.39283  3.63354  3.98376  1.93732  3.47268  4.28549  2.86943  3.86095  2.29532  2.65260  2.76967  3.04710  3.60182  5.60077  4.24939     36 e x - -
          2.68618  4.42225  2.77519  2.73123  3.46354  2.40513  3.72494  3.29354  2.67741  2.69355  4.24690  2.90347  2.73739  3.18146  2.89801  2.37887  2.77519  2.98518  4.58477  3.61503
          0.02728  4.01087  4.73322  0.61958  0.77255  0.48576  0.95510
     37   2.92616  5.52471  1.53260  1.70743  4.80845  3.23135  3.74807  4.33332  2.74527  3.81639  4.65093  2.13493  3.83951  2.90652  3.33941  2.80960  3.20805  3.89644  5.97168  4.46066     37 d x - -
          2.68618  4.42225  2.77519  2.73123  3.46354  2.40513  3.72494  3.29354  2.67741  2.69355  4.24690  2.90347  2.73739  3.18146  2.89801  2.37887  2.77519  2.98518  4.58477  3.61503
          0.02728  4.01087  4.73322  0.61958  0.77255  0.48576  0.95510
     38   1.78603  4.69748  2.73618  2.05949  4.24675  2.38939  3.80056  3.64510  2.67553  3.28016  4.11671  2.95227  3.79634  2.98377  3.12079  2.63148  2.90300  3.26147  5.52169  4.19311     38 a x - -
          2.68618  4.42225  2.77519  2.73123  3.46354  2.40513  3.72494  3.29354  2.67741  2.69355  4.24690  2.90347  2.73739  3.18146  2.89801  2.37887  2.77519  2.98518  4.58477  3.61503
          0.02728  4.01087  4.73322  0.61958  0.77255  0.48576  0.95510
     39   2.73395  5.14933  2.09669  2.25534  4.46756  3.31628  3.65111  3.94741  2.44747  3.46491  4.26398  2.01052  3.81143  2.78750  2.36961  2.69008  2.98659  3.54865  5.61859  4.21352     39 n x - -
          2.68618  4.42225  2.77519  2.73123  3.46354  2.40513  3.72494  3.29354  2.67741  2.69355  4.24690  2.90347  2.73739  3.18146  2.89801  2.37887  2.77519  2.98518  4.58477  3.61503
          0.02728  4.01087  4.73322  0.61958  0.77255  0.48576  0.95510
     40   2.63671  4.63939  3.10538  2.70284  4.11467  3.34972  3.80479  3.40877  2.03675  3.10665  3.99904  3.12708  3.87770  3.00092  2.78319  2.73541  1.61253  3.09368  5.38144  4.11661     40 t x - -
          2.68618  4.42225  2.77519  2.73123  3.46354  2.40513  3.72494  3.29354  2.67741  2.69355  4.24690  2.90347  2.73739  3.18146  2.89801  2.37887  2.77519  2.98518  4.58477  3.61503
          0.02728  4.01087  4.73322  0.61958  0.77255  0.48576  0.95510
     41   2.58046  4.71635  2.85191  2.49737  4.20634  3.27106  3.74757  3.64730  2.53166  3.24316  4.07427  2.97517  2.21224  2.35577  2.93748  2.16385  2.88952  3.26896  5.45479  4.12999     41 s x - -
          2.68618  4.42225  2.77519  2.73123  3.46354  2.40513  3.72494  3.29354  2.67741  2.69355  4.24690  2.90347  2.73739  3.18146  2.89801  2.37887  2.77519  2.98518  4.58477  3.61503
          0.02728  4.01087  4.73322  0.61958  0.77255  0.48576  0.95510
     42   3.05724  5.16568  3.44469  2.80004  4.61715  3.66393  3.62547  3.97050  1.18172  3.41603  4.29028  3.20330  4.04034  2.76232  1.78302  3.05364  3.22771  3.65257  5.45787  4.28821     42 k x - -
          2.68618  4.42225  2.77519  2.73123  3.46354  2.40513  3.72494  3.29354  2.67741  2.69355  4.24690  2.90347  2.73739  3.18146  2.89801  2.37887  2.77519  2.98518  4.58477  3.61503
          0.02728  4.01087  4.73322  0.61958  0.77255  0.48576  0.95510
     43   2.66385  4.25771  3.75086  3.21205  3.15327  3.67167  3.92460  2.16529  3.09912  2.31991  3.33428  3.52804  4.06579  3.40425  3.37502  2.96478  2.38663  2.35976  4.71714  2.20805     43 i x - -
          2.68618  4.42225  2.77519  2.73123  3.46354  2.40513  3.72494  3.29354  2.67741  2.69355  4.24690  2.90347  2.73739  3.18146  2.89801  2.37887  2.77519  2.98518  4.58477  3.61503
          0.02728  4.01087  4.73322  0.61958  0.77255  0.48576  0.95510
     44   2.66480  4.48365  3.34076  2.83848  3.59224  3.53896  3.83272  2.88107  2.66601  1.82756  3.52702  3.26128  3.96162  2.53283  2.99227  2.83893  2.41127  2.69424  5.06651  3.81345     44 l x - -
          2.68618  4.42225  2.77519  2.73123  3.46354  2.40513  3.72494  3.29354  2.67741  2.69355  4.24690  2.90347  2.73739  3.18146  2.89801  2.37887  2.77519  2.98518  4.58477  3.61503
          0.02728  4.01087  4.73322  0.61958  0.77255  0.48576  0.95510
     45   2.55098  4.63785  3.01421  2.58293  4.15256  3.28773  3.75155  3.54346  2.08195  3.17005  4.00454  3.03433  3.80841  2.92699  2.86765  1.85141  2.33289  3.17899  5.40165  4.10725     45 s x - -
          2.68618  4.42225  2.77519  2.73123  3.46354  2.40513  3.72494  3.29354  2.67741  2.69355  4.24690  2.90347  2.73739  3.18146  2.89801  2.37887  2.77519  2.98518  4.58477  3.61503
          0.02728  4.01087  4.73322  0.61958  0.77255  0.48576  0.95510
     46   2.12430  4.49594  3.11811  2.67611  3.89672  3.30160  2.75722  3.29588  2.63420  2.96924  3.83314  3.10307  3.82083  3.01506  3.01342  2.63561  1.95330  2.97718  5.24443  3.95378     46 t x - -
          2.68618  4.42225  2.77519  2.73123  3.46354  2.40513  3.72494  3.29354  2.67741  2.69355  4.24690  2.90347  2.73739  3.18146  2.89801  2.37887  2.77519  2.98518  4.58477  3.61503
          0.02728  4.01087  4.73322  0.61958  0.77255  0.48576  0.95510
     47   2.21860  4.78785  3.08950  2.54012  4.12738  3.42944  3.64287  3.51289  2.01526  3.10864  3.93986  3.01961  3.84792  2.79821  2.24254  2.69700  2.42871  3.18758  5.32496  4.03649     47 k x - -
          2.68618  4.42225  2.77519  2.73123  3.46354  2.40513  3.72494  3.29354  2.67741  2.69355  4.24690  2.90347  2.73739  3.18146  2.89801  2.37887  2.77519  2.98518  4.58477  3.61503
          0.02728  4.01087  4.73322  0.61958  0.77255  0.48576  0.95510
     48   3.10271  5.06781  3.28763  2.88564  4.48595  3.57511  3.84235  3.92438  0.86347  3.46024  4.41608  3.30332  4.06721  3.02732  2.46668  3.13672  3.34661  3.62502  5.48514  4.31867     48 k x - -
          2.68618  4.42225  2.77519  2.73123  3.46354  2.40513  3.72494  3.29354  2.67741  2.69355  4.24690  2.90347  2.73739  3.18146  2.89801  2.37887  2.77519  2.98518  4.58477  3.61503
          0.02728  4.01087  4.73322  0.61958  0.77255  0.48576  0.95510
     49   3.61433  4.86070  4.59980  4.28012  1.26347  4.37048  3.47323  3.30317  4.12857  2.63854  3.90242  4.05596  4.68139  4.10759  4.17038  3.73825  3.83712  3.22816  3.61721  1.20316     49 y x - -
          2.68618  4.42225  2.77519  2.73123  3.46354  2.40513  3.72494  3.29354  2.67741  2.69355  4.24690  2.90347  2.73739  3.18146  2.89801  2.37887  2.77519  2.98518  4.58477  3.61503
          0.02728  4.01087  4.73322  0.61958  0.77255  0.48576  0.95510
     50   2.26373  4.26892  4.08352  3.54954  3.42141  3.81241  4.30471  2.15484  3.44312  2.17308  2.47598  3.81799  4.23338  3.72536  3.69564  3.14415  3.01728  1.52033  5.09767  3.90221     50 v x - -
          2.68618  4.42225  2.77519  2.73123  3.46354  2.40513  3.72494  3.29354  2.67741  2.69355  4.24690  2.90347  2.73739  3.18146  2.89801  2.37887  2.77519  2.98518  4.58477  3.61503
          0.02728  4.01087  4.73322  0.61958  0.77255  0.48576  0.95510
     51   2.91830  4.42469  4.31522  3.98446  3.65446  3.86513  4.76328  2.05285  3.85434  2.31864  3.60036  4.15155  4.41925  4.20500  4.05323  3.37880  3.27732  0.86687  5.46167  4.20109     51 v x - -
          2.68618  4.42225  2.77519  2.73123  3.46354  2.40513  3.72494  3.29354  2.67741  2.69355  4.24690  2.90347  2.73739  3.18146  2.89801  2.37887  2.77519  2.98518  4.58477  3.61503
          0.02728  4.01087  4.73322  0.61958  0.77255  0.48576  0.95510
     52   2.94451  4.67687  3.56696  3.42732  4.40760  3.35664  4.49194  3.99043  3.49681  3.60153  4.65849  3.71923  0.60627  3.88137  3.72516  3.11674  3.39733  3.61972  5.55446  4.53073     52 P x - -
          2.68618  4.42225  2.77519  2.73123  3.46354  2.40513  3.72494  3.29354  2.67741  2.69355  4.24690  2.90347  2.73739  3.18146  2.89801  2.37887  2.77519  2.98518  4.58477  3.61503
          0.02728  4.01087  4.73322  0.61958  0.77255  0.48576  0.95510
     53   2.94451  4.67687  3.56696  3.42732  4.40760  3.35664  4.49194  3.99043  3.49681  3.60153  4.65849  3.71923  0.60627  3.88137  3.72516  3.11674  3.39733  3.61972  5.55446  4.53073     53 P x - -
          2.68618  4.42225  2.77519  2.73123  3.46354  2.40513  3.72494  3.29354  2.67741  2.69355  4.24690  2.90347  2.73739  3.18146  2.89801  2.37887  2.77519  2.98518  4.58477  3.61503
          0.02728  4.01087  4.73322  0.61958  0.77255  0.48576  0.95510
     54   1.40327  4.19061  3.39249  3.16533  4.34529  1.59204  4.27030  3.70760  3.27511  3.44493  4.29407  3.32280  3.71332  3.55417  3.57770  2.43553  2.75143  3.17412  5.68429  4.48538     54 a x - -
          2.68618  4.42225  2.77519  2.73123  3.46354  2.40513  3.72494  3.29354  2.67741  2.69355  4.24690  2.90347  2.73739  3.18146  2.89801  2.37887  2.77519  2.98518  4.58477  3.61503
          0.02728  4.01087  4.73322  0.61958  0.77255  0.48576  0.95510
     55   2.65614  4.93880  2.77769  2.02709  4.26122  3.36186  3.63159  3.68679  2.08878  3.25148  4.05905  2.89047  3.80928  2.77223  2.81010  2.27892  2.41910  3.32755  5.44947  4.09931     55 e x - -
          2.68618  4.42225  2.77519  2.73123  3.46354  2.40513  3.72494  3.29354  2.67741  2.69355  4.24690  2.90347  2.73739  3.18146  2.89801  2.37887  2.77519  2.98518  4.58477  3.61503
          0.02728  4.01087  4.73322  0.61958  0.77255  0.48576  0.95510
     56   2.91830  4.42469  4.31522  3.98446  3.65446  3.86513  4.76328  2.05285  3.85434  2.31864  3.60036  4.15155  4.41925  4.20500  4.05323  3.37880  3.27732  0.86687  5.46167  4.20109     56 v x - -
          2.68618  4.42225  2.77519  2.73123  3.46354  2.40513  3.72494  3.29354  2.67741  2.69355  4.24690  2.90347  2.73739  3.18146  2.89801  2.37887  2.77519  2.98518  4.58477  3.61503
          0.02728  4.01087  4.73322  0.61958  0.77255  0.48576  0.95510
     57   2.62258  4.86449  2.13034  2.34758  4.38206  3.22223  3.75749  3.84108  2.64761  3.41944  4.23585  2.86673  2.20482  2.92073  3.13925  2.10189  2.93916  3.42597  5.61771  4.23876     57 s x - -
          2.68618  4.42225  2.77519  2.73123  3.46354  2.40513  3.72494  3.29354  2.67741  2.69355  4.24690  2.90347  2.73739  3.18146  2.89801  2.37887  2.77519  2.98518  4.58477  3.61503
          0.02728  4.01087  4.73322  0.61958  0.77255  0.48576  0.95510
     58   3.10563  4.43082  4.78268  4.29395  3.53651  4.42751  5.00818  1.12145  4.17171  2.02624  3.34669  4.51456  4.74807  4.43884  4.36833  3.82101  3.37535  1.39573  5.51687  4.31340     58 i x - -
          2.68618  4.42225  2.77519  2.73123  3.46354  2.40513  3.72494  3.29354  2.67741  2.69355  4.24690  2.90347  2.73739  3.18146  2.89801  2.37887  2.77519  2.98518  4.58477  3.61503
          0.02728  4.01087  4.73322  0.61958  0.77255  0.48576  0.95510
     59   2.19011  4.40458  3.94912  3.51794  3.39661  3.72129  4.33511  2.38221  3.37016  1.24018  3.31791  3.78663  4.21675  3.71475  3.61410  3.11912  3.10841  2.29269  5.15784  3.93606     59 l x - -
          2.68618  4.42225  2.77519  2.73123  3.46354  2.40513  3.72494  3.29354  2.67741  2.69355  4.24690  2.90347  2.73739  3.18146  2.89801  2.37887  2.77519  2.98518  4.58477  3.61503
          0.02728  4.01087  4.73322  0.61958  0.77255  0.48576  0.95510
     60   2.91830  4.42469  4.31522  3.98446  3.65446  3.86513  4.76328  2.05285  3.85434  2.31864  3.60036  4.15155  4.41925  4.20500  4.05323  3.37880  3.27732  0.86687  5.46167  4.20109     60 v x - -
          2.68618  4.42225  2.77519  2.73123  3.46354  2.40513  3.72494  3.29354  2.67741  2.69355  4.24690  2.90347  2.73739  3.18146  2.89801  2.37887  2.77519  2.98518  4.58477  3.61503
          0.02728  4.01087  4.73322  0.61958  0.77255  0.48576  0.95510
     61   2.84546  4.60531  3.54742  3.46535  4.60158  0.54426  4.57549  4.23649  3.66533  3.87276  4.85092  3.71198  4.00080  3.97869  3.88456  3.02163  3.33748  3.73811  5.65846  4.70876     61 G x - -
          2.68618  4.42225  2.77519  2.73123  3.46354  2.40513  3.72494  3.29354  2.67741  2.69355  4.24690  2.90347  2.73739  3.18146  2.89801  2.37887  2.77519  2.98518  4.58477  3.61503
          0.02728  4.01087  4.73322  0.61958  0.77255  0.48576  0.95510
     62   2.55339  4.34492  3.51456  3.10363  2.31986  3.36885  3.91239  3.03521  3.08155  2.70729  3.70523  3.39006  3.93536  3.38334  3.39629  1.54104  2.90569  2.78511  4.77365  3.30035     62 s x - -
          2.68618  4.42225  2.77519  2.73123  3.46354  2.40513  3.72494  3.29354  2.67741  2.69355  4.24690  2.90347  2.73739  3.18146  2.89801  2.37887  2.77519  2.98518  4.58477  3.61503
          0.02728  4.01087  4.73322  0.61958  0.77255  0.48576  0.95510
     63   2.76938  4.96648  3.03745  2.54242  4.35141  2.62402  3.63735  3.76533  2.17165  3.29245  4.12335  3.02039  3.88945  2.29349  1.79150  2.78137  3.00041  3.41663  5.43351  4.15396     63 r x - -
          2.68618  4.42225  2.77519  2.73123  3.46354  2.40513  3.72494  3.29354  2.67741  2.69355  4.24690  2.90347  2.73739  3.18146  2.89801  2.37887  2.77519  2.98518  4.58477  3.61503
          0.02728  4.01087  4.73322  0.61958  0.77255  0.48576  0.95510
     64   2.60546  4.48478  3.31332  2.76013  3.70438  3.46880  3.75042  3.06790  2.52882  2.73346  2.38760  3.18372  3.89492  2.99239  2.33828  2.31187  2.85870  2.81679  5.07861  3.82145     64 s x - -
          2.68618  4.42225  2.77519  2.73123  3.46354  2.40513  3.72494  3.29354  2.67741  2.69355  4.24690  2.90347  2.73739  3.18146  2.89801  2.37887  2.77519  2.98518  4.58477  3.61503
          0.02728  4.01087  4.73322  0.61958  0.77255  0.48576  0.95510
     65   2.71589  4.53422  3.32133  2.83229  3.07089  3.57035  2.79078  3.10122  2.73045  2.73822  3.66566  3.24171  3.97960  3.10542  3.07454  2.85584  2.39125  2.86378  4.59859  2.06489     65 y x - -
          2.68618  4.42225  2.77519  2.73123  3.46354  2.40513  3.72494  3.29354  2.67741  2.69355  4.24690  2.90347  2.73739  3.18146  2.89801  2.37887  2.77519  2.98518  4.58477  3.61503
          0.02728  4.01087  4.73322  0.61958  0.77255  0.48576  0.95510
     66   2.28497  5.20697  2.03959  1.92100  4.50748  3.29609  3.65513  3.98136  2.50790  3.49827  4.29444  2.76872  3.80304  2.29333  3.02489  2.68703  2.99730  3.57842  5.66883  4.24164     66 e x - -
          2.68618  4.42225  2.77519  2.73123  3.46354  2.40513  3.72494  3.29354  2.67741  2.69355  4.24690  2.90347  2.73739  3.18146  2.89801  2.37887  2.77519  2.98518  4.58477  3.61503
          0.02728  4.01087  4.73322  0.61958  0.77255  0.48576  0.95510
     67   2.91830  4.42469  4.31522  3.98446  3.65446  3.86513  4.76328  2.05285  3.85434  2.31864  3.60036  4.15155  4.41925  4.20500  4.05323  3.37880  3.27732  0.86687  5.46167  4.20109     67 v x - -
          2.68618  4.42225  2.77519  2.73123  3.46354  2.40513  3.72494  3.29354  2.67741  2.69355  4.24690  2.90347  2.73739  3.18146  2.89801  2.37887  2.77519  2.98518  4.58477  3.61503
          0.02728  4.01087  4.73322  0.61958  0.77255  0.48576  0.95510
     68   2.31093  4.23981  3.36112  3.08931  4.23393  2.13727  4.18307  3.57172  3.13636  3.31777  4.18485  3.30192  3.74451  3.45790  3.44710  2.48667  1.31958  3.10642  5.58121  4.36570     68 t x - -
          2.68618  4.42225  2.77519  2.73123  3.46354  2.40513  3.72494  3.29354  2.67741  2.69355  4.24690  2.90347  2.73739  3.18146  2.89801  2.37887  2.77519  2.98518  4.58477  3.61503
          0.02728  4.01087  4.73322  0.61958  0.77255  0.48576  0.95510
     69   2.91830  4.42469  4.31522  3.98446  3.65446  3.86513  4.76328  2.05285  3.85434  2.31864  3.60036  4.15155  4.41925  4.20500  4.05323  3.37880  3.27732  0.86687  5.46167  4.20109     69 v x - -
          2.68618  4.42225  2.77519  2.73123  3.46354  2.40513  3.72494  3.29354  2.67741  2.69355  4.24690  2.90347  2.73739  3.18146  2.89801  2.37887  2.77519  2.98518  4.58477  3.61503
          0.02728  4.01087  4.73322  0.61958  0.77255  0.48576  0.95510
     70   2.93130  5.41575  1.24610  2.13974  4.73337  3.21834  3.80278  4.29900  2.83622  3.82120  4.68448  2.08156  3.85437  2.98078  3.42359  2.83487  3.23917  3.86821  5.94592  4.44674     70 d x - -
          2.68618  4.42225  2.77519  2.73123  3.46354  2.40513  3.72494  3.29354  2.67741  2.69355  4.24690  2.90347  2.73739  3.18146  2.89801  2.37887  2.77519  2.98518  4.58477  3.61503
          0.02728  4.01087  4.73322  0.61958  0.77255  0.48576  0.95510
     71   2.84151  5.18844  2.79978  2.04775  4.54849  3.44554  3.61825  3.96897  1.62200  3.44693  4.26431  2.92677  3.88636  2.24813  2.50555  2.80182  3.05794  3.59682  5.55751  4.24319     71 k x - -
          2.68618  4.42225  2.77519  2.73123  3.46354  2.40513  3.72494  3.29354  2.67741  2.69355  4.24690  2.90347  2.73739  3.18146  2.89801  2.37887  2.77519  2.98518  4.58477  3.61503
          0.02728  4.01087  4.73322  0.61958  0.77255  0.48576  0.95510
     72   2.27779  5.04259  2.16157  1.92759  4.36765  3.30289  3.66117  3.80381  2.51057  3.36970  4.17478  2.81426  3.79749  2.80348  3.01473  2.66015  2.42777  3.42492  5.57104  4.17468     72 e x - -
          2.68618  4.42225  2.77519  2.73123  3.46354  2.40513  3.72494  3.29354  2.67741  2.69355  4.24690  2.90347  2.73739  3.18146  2.89801  2.37887  2.77519  2.98518  4.58477  3.61503
          0.02728  4.01087  4.73322  0.61958  0.77255  0.48576  0.95510
     73   2.75275  0.69825  4.30160  4.07411  4.03571  3.34488  4.69095  3.20424  3.90242  3.11267  4.23913  4.02436  4.06258  4.24296  4.00164  3.02440  3.23131  2.93905  5.42061  4.32193     73 c x - -
          2.68618  4.42225  2.77519  2.73123  3.46354  2.40513  3.72494  3.29354  2.67741  2.69355  4.24690  2.90347  2.73739  3.18146  2.89801  2.37887  2.77519  2.98518  4.58477  3.61503
          0.02728  4.01087  4.73322  0.61958  0.77255  0.48576  0.95510
     74   3.10271  5.06781  3.28763  2.88564  4.48595  3.57511  3.84235  3.92438  0.86347  3.46024  4.41608  3.30332  4.06721  3.02732  2.46668  3.13672  3.34661  3.62502  5.48514  4.31867     74 k x - -
          2.68618  4.42225  2.77519  2.73123  3.46354  2.40513  3.72494  3.29354  2.67741  2.69355  4.24690  2.90347  2.73739  3.18146  2.89801  2.37887  2.77519  2.98518  4.58477  3.61503
          0.02728  4.01087  4.73322  0.61958  0.77255  0.48576  0.95510
     75   3.08377  5.16037  3.51628  2.84453  4.61551  3.68596  3.62895  3.96237  1.58772  3.40831  4.28979  3.23297  4.05780  2.76815  1.26962  3.08568  3.24915  3.65224  5.44767  4.29139     75 r x - -
          2.68618  4.42225  2.77519  2.73123  3.46354  2.40513  3.72494  3.29354  2.67741  2.69355  4.24690  2.90347  2.73739  3.18146  2.89801  2.37887  2.77519  2.98518  4.58477  3.61503
          0.02728  4.01087  4.73322  0.61958  0.77255  0.48576  0.95510
     76   1.79838  4.18674  3.54486  3.22352  4.11803  3.04674  4.23342  3.22858  3.19775  3.11853  4.04787  3.38075  3.76783  3.52523  3.48679  2.49630  1.36409  2.85027  5.54024  4.32883     76 t x - -
          2.68618  4.42225  2.77519  2.73123  3.46354  2.40513  3.72494  3.29354  2.67741  2.69355  4.24690  2.90347  2.73739  3.18146  2.89801  2.37887  2.77519  2.98518  4.58477  3.61503
          0.02728  4.01087  4.73322  0.61958  0.77255  0.48576  0.95510
     77   2.74214  5.08854  2.07040  2.25671  4.37714  2.10542  2.61050  3.89699  2.58615  3.44550  4.26626  2.80908  3.81860  2.86164  3.08982  2.71048  3.01428  3.51198  5.60410  4.18834     77 d x - -
          2.68618  4.42225  2.77519  2.73123  3.46354  2.40513  3.72494  3.29354  2.67741  2.69355  4.24690  2.90347  2.73739  3.18146  2.89801  2.37887  2.77519  2.98518  4.58477  3.61503
          0.02728  4.01087  4.73322  0.61958  0.77255  0.48576  0.95510
     78   2.67429  4.60478  3.30672  2.72945  3.67924  3.50704  3.68646  3.23377  2.39241  2.86679  3.74722  3.16077  3.91273  2.92567  1.93434  2.33850  2.91053  2.96588  3.21862  3.70472     78 r x - -
          2.68623  4.42230  2.77524  2.73128  3.46359  2.40500  3.72499  3.29359  2.67745  2.69360  4.24694  2.90322  2.73744  3.18151  2.89805  2.37891  2.77524  2.98523  4.58324  3.61508
          0.14123  2.09628  4.73322  0.89174  0.52753  0.48576  0.95510
     79   2.66600  4.20704  3.92727  3.38922  2.55562  3.70958  4.03883  1.79322  3.29368  2.21862  3.27111  3.65504  4.11215  3.55426  3.53714  2.38608  2.92259  2.23943  4.76121  3.46275     82 i x - -
          2.68618  4.42225  2.77519  2.73123  3.46354  2.40513  3.72494  3.29354  2.67741  2.69355  4.24690  2.90347  2.73739  3.18146  2.89801  2.37887  2.77519  2.98518  4.58477  3.61503
          0.02728  4.01087  4.73322  0.61958  0.77255  0.48576  0.95510
     80   2.50790  4.50181  3.17662  2.66221  3.90760  2.65982  3.75688  3.28927  2.56805  2.95083  3.80015  3.09532  3.81277  2.96241  2.36996  2.22664  2.80460  2.42486  5.23219  3.95620     83 s x - -
          2.68618  4.42225  2.77519  2.73123  3.46354  2.40513  3.72494  3.29354  2.67741  2.69355  4.24690  2.90347  2.73739  3.18146  2.89801  2.37887  2.77519  2.98518  4.58477  3.61503
          0.02728  4.01087  4.73322  0.61958  0.77255  0.48576  0.95510
     81   2.88446  4.35815  4.21304  3.66851  3.32185  4.01059  4.39594  1.81656  3.53392  1.45930  3.19314  3.95804  4.36276  3.81554  3.77009  3.33251  2.43085  2.01930  5.10151  3.92085     84 l x - -
          2.68618  4.42225  2.77519  2.73123  3.46354  2.40513  3.72494  3.29354  2.67741  2.69355  4.24690  2.90347  2.73739  3.18146  2.89801  2.37887  2.77519  2.98518  4.58477  3.61503
          0.02728  4.01087  4.73322  0.61958  0.77255  0.48576  0.95510
     82   2.94451  4.67687  3.56696  3.42732  4.40760  3.35664  4.49194  3.99043  3.49681  3.60153  4.65849  3.71923  0.60627  3.88137  3.72516  3.11674  3.39733  3.61972  5.55446  4.53073     85 P x - -
          2.68618  4.42225  2.77519  2.73123  3.46354  2.40513  3.72494  3.29354  2.67741  2.69355  4.24690  2.90347  2.73739  3.18146  2.89801  2.37887  2.77519  2.98518  4.58477  3.61503
          0.02728  4.01087  4.73322  0.61958  0.77255  0.48576  0.95510
     83   2.23491  4.76390  2.98736  2.48880  4.08592  2.72140  2.76134  3.50839  2.37645  3.10437  3.92998  2.98145  3.82181  2.81308  2.37086  2.65789  2.86500  3.17526  5.32309  4.00912     86 a x - -
          2.68618  4.42225  2.77519  2.73123  3.46354  2.40513  3.72494  3.29354  2.67741  2.69355  4.24690  2.90347  2.73739  3.18146  2.89801  2.37887  2.77519  2.98518  4.58477  3.61503
          0.02728  4.01087  4.73322  0.61958  0.77255  0.48576  0.95510
     84   2.65319  4.64229  3.15386  2.80893  4.29779  1.40366  3.91969  3.76784  2.59794  3.36763  4.23703  3.20256  3.87837  3.12900  2.11494  2.75400  3.00989  3.36982  5.48457  4.25945     87 g x - -
          2.68618  4.42225  2.77519  2.73123  3.46354  2.40513  3.72494  3.29354  2.67741  2.69355  4.24690  2.90347  2.73739  3.18146  2.89801  2.37887  2.77519  2.98518  4.58477  3.61503
          0.02728  4.01087  4.73322  0.61958  0.77255  0.48576  0.95510
     85   3.60082  4.86831  4.54276  4.21713  1.55598  4.34822  3.47513  3.31313  4.07049  2.65560  3.91802  4.03152  4.66664  4.07685  4.13431  3.71731  3.82648  3.23384  3.62721  0.99712     88 y x - -
          2.68618  4.42225  2.77519  2.73123  3.46354  2.40513  3.72494  3.29354  2.67741  2.69355  4.24690  2.90347  2.73739  3.18146  2.89801  2.37887  2.77519  2.98518  4.58477  3.61503
          0.02728  4.01087  4.73322  0.61958  0.77255  0.48576  0.95510
     86   2.55070  4.61396  3.03994  2.60391  4.10940  3.29615  3.75789  3.49046  2.10862  3.12996  3.97084  3.05016  3.81440  2.94020  2.87347  2.17546  1.95299  3.13787  5.37336  4.08548     89 t x - -
          2.68618  4.42225  2.77519  2.73123  3.46354  2.40513  3.72494  3.29354  2.67741  2.69355  4.24690  2.90347  2.73739  3.18146  2.89801  2.37887  2.77519  2.98518  4.58477  3.61503
          0.02728  4.01087  4.73322  0.61958  0.77255  0.48576  0.95510
     87   3.13976  4.52265  4.52820  4.15080  3.47053  4.21267  4.85491  0.92135  3.98158  2.03041  3.38655  4.37697  4.63236  4.31683  4.16256  3.72301  3.43721  1.85918  5.38860  4.13754     90 i x - -
          2.68618  4.42225  2.77519  2.73123  3.46354  2.40513  3.72494  3.29354  2.67741  2.69355  4.24690  2.90347  2.73739  3.18146  2.89801  2.37887  2.77519  2.98518  4.58477  3.61503
          0.02728  4.01087  4.73322  0.61958  0.77255  0.48576  0.95510
     88   2.95110  5.49174  1.79019  1.23378  4.78241  3.23974  3.77664  4.29307  2.77899  3.80513  4.66040  2.71001  3.85610  2.94360  3.36016  2.84075  3.23840  3.87442  5.95509  4.46654     91 e x - -
          2.68618  4.42225  2.77519  2.73123  3.46354  2.40513  3.72494  3.29354  2.67741  2.69355  4.24690  2.90347  2.73739  3.18146  2.89801  2.37887  2.77519  2.98518  4.58477  3.61503
          0.02728  4.01087  4.73322  0.61958  0.77255  0.48576  0.95510
     89   2.49228  4.33695  3.55635  3.31720  4.09637  3.17105  4.32327  3.24058  3.26290  3.09911  4.14231  3.50274  3.88644  3.65122  3.51363  2.69530  0.95719  2.92054  5.52193  4.31361     92 t x - -
          2.68618  4.42225  2.77519  2.73123  3.46354  2.40513  3.72494  3.29354  2.67741  2.69355  4.24690  2.90347  2.73739  3.18146  2.89801  2.37887  2.77519  2.98518  4.58477  3.61503
          0.02728  4.01087  4.73322  0.61958  0.77255  0.48576  0.95510
     90   2.87774  5.26247  2.43933  1.36831  4.55289  3.32730  3.71408  4.02839  2.49291  3.54289  4.39740  2.81994  3.87031  2.26363  2.92008  2.81697  3.13621  3.65626  5.69878  4.30443     93 e x - -
          2.68618  4.42225  2.77519  2.73123  3.46354  2.40513  3.72494  3.29354  2.67741  2.69355  4.24690  2.90347  2.73739  3.18146  2.89801  2.37887  2.77519  2.98518  4.58477  3.61503
          0.02728  4.01087  4.73322  0.61958  0.77255  0.48576  0.95510
     91   2.84546  4.60531  3.54742  3.46535  4.60158  0.54426  4.57549  4.23649  3.66533  3.87276  4.85092  3.71198  4.00080  3.97869  3.88456  3.02163  3.33748  3.73811  5.65846  4.70876     94 G x - -
          2.68618  4.42225  2.77519  2.73123  3.46354  2.40513  3.72494  3.29354  2.67741  2.69355  4.24690  2.90347  2.73739  3.18146  2.89801  2.37887  2.77519  2.98518  4.58477  3.61503
          0.02728  4.01087  4.73322  0.61958  0.77255  0.48576  0.95510
     92   2.62398  4.45521  3.33657  2.76042  3.48358  3.53507  2.83140  2.98751  2.24898  2.65712  2.81507  3.19290  3.91345  2.99606  2.91733  2.78188  2.84986  2.74882  3.32963  3.58920     95 k x - -
          2.68618  4.42225  2.77519  2.73123  3.46354  2.40513  3.72494  3.29354  2.67741  2.69355  4.24690  2.90347  2.73739  3.18146  2.89801  2.37887  2.77519  2.98518  4.58477  3.61503
          0.02728  4.01087  4.73322  0.61958  0.77255  0.48576  0.95510
     93   2.64348  4.42075  3.42295  2.84238  2.68663  3.56847  3.72017  2.94010  2.27279  2.61032  3.51620  3.25154  3.94414  3.05472  2.49962  2.82243  2.86901  2.71159  3.11196  3.44780     96 k x - -
          2.68618  4.42225  2.77519  2.73123  3.46354  2.40513  3.72494  3.29354  2.67741  2.69355  4.24690  2.90347  2.73739  3.18146  2.89801  2.37887  2.77519  2.98518  4.58477  3.61503
          0.02728  4.01087  4.73322  0.61958  0.77255  0.48576  0.95510
     94   3.28713  4.66481  4.68929  4.14524  3.06143  4.45790  4.74595  2.21374  3.94544  0.92391  2.20729  4.43353  4.67709  4.14466  4.10047  3.81584  3.51612  2.34131  5.12729  4.01556     97 l x - -
          2.68618  4.42225  2.77519  2.73123  3.46354  2.40513  3.72494  3.29354  2.67741  2.69355  4.24690  2.90347  2.73739  3.18146  2.89801  2.37887  2.77519  2.98518  4.58477  3.61503
          0.02728  4.01087  4.73322  0.61958  0.77255  0.48576  0.95510
     95   2.72138  5.09189  2.72033  2.03165  4.41354  3.37869  3.61343  3.85606  2.02293  3.37213  4.17010  2.86608  3.82392  2.30057  2.71913  2.23165  2.95419  3.47675  5.52770  4.16731     98 k x - -
          2.68618  4.42225  2.77519  2.73123  3.46354  2.40513  3.72494  3.29354  2.67741  2.69355  4.24690  2.90347  2.73739  3.18146  2.89801  2.37887  2.77519  2.98518  4.58477  3.61503
          0.02728  4.01087  4.73322  0.61958  0.77255  0.48576  0.95510
     96   2.84546  4.60531  3.54742  3.46535  4.60158  0.54426  4.57549  4.23649  3.66533  3.87276  4.85092  3.71198  4.00080  3.97869  3.88456  3.02163  3.33748  3.73811  5.65846  4.70876     99 G x - -
          2.68618  4.42225  2.77519  2.73123  3.46354  2.40513  3.72494  3.29354  2.67741  2.69355  4.24690  2.90347  2.73739  3.18146  2.89801  2.37887  2.77519  2.98518  4.58477  3.61503
          0.02728  4.01087  4.73322  0.61958  0.77255  0.48576  0.95510
     97   2.23125  5.09904  1.95181  2.23485  4.51028  3.24235  3.73540  3.97543  2.65183  3.53488  4.35574  1.87904  3.81050  2.89298  3.17711  2.70432  3.03242  3.56591  5.72096  4.29718    100 n x - -
          2.68618  4.42225  2.77519  2.73123  3.46354  2.40513  3.72494  3.29354  2.67741  2.69355  4.24690  2.90347  2.73739  3.18146  2.89801  2.37887  2.77519  2.98518  4.58477  3.61503
          0.02728  4.01087  4.73322  0.61958  0.77255  0.48576  0.95510
     98   2.94451  4.67687  3.56696  3.42732  4.40760  3.35664  4.49194  3.99043  3.49681  3.60153  4.65849  3.71923  0.60627  3.88137  3.72516  3.11674  3.39733  3.61972  5.55446  4.53073    101 P x - -
          2.68618  4.42225  2.77519  2.73123  3.46354  2.40513  3.72494  3.29354  2.67741  2.69355  4.24690  2.90347  2.73739  3.18146  2.89801  2.37887  2.77519  2.98518  4.58477  3.61503
          0.02728  4.01087  4.73322  0.61958  0.77255  0.48576  0.95510
     99   2.65197  4.71454  2.80152  2.08474  4.15977  3.30051  3.82225  3.44513  2.64577  3.16492  4.05824  3.01442  3.85601  3.01967  3.04048  2.72346  1.59696  3.12733  5.46420  4.15527    102 t x - -
          2.68618  4.42225  2.77519  2.73123  3.46354  2.40513  3.72494  3.29354  2.67741  2.69355  4.24690  2.90347  2.73739  3.18146  2.89801  2.37887  2.77519  2.98518  4.58477  3.61503
          0.02728  4.01087  4.73322  0.61958  0.77255  0.48576  0.95510
    100   2.83394  5.14655  2.94633  1.83830  4.51933  3.48380  3.60204  3.92601  1.79657  3.40423  4.22065  2.97216  3.89627  2.72815  2.04668  2.80564  3.04175  3.56103  5.50908  4.21835    103 k x - -
          2.68618  4.42225  2.77519  2.73123  3.46354  2.40513  3.72494  3.29354  2.67741  2.69355  4.24690  2.90347  2.73739  3.18146  2.89801  2.37887  2.77519  2.98518  4.58477  3.61503
          0.02728  4.01087  4.73322  0.61958  0.77255  0.48576  0.95510
    101   2.90277  5.47736  1.78261  1.75727  4.76517  3.23910  3.73742  4.28255  2.71320  3.77177  4.60082  1.81439  3.83571  2.89330  3.29341  2.79502  3.18104  3.85145  5.92854  4.43116    104 e x - -
          2.68618  4.42225  2.77519  2.73123  3.46354  2.40513  3.72494  3.29354  2.67741  2.69355  4.24690  2.90347  2.73739  3.18146  2.89801  2.37887  2.77519  2.98518  4.58477  3.61503
          0.02728  4.01087  4.73322  0.61958  0.77255  0.48576  0.95510
    102   2.71467  4.83189  2.85991  2.13530  3.83819  3.43509  3.65570  3.46032  2.44834  3.05771  3.92181  2.97540  3.87201  2.36568  2.84393  2.75017  2.94848  3.16579  5.18004  2.32286    105 e x - -
          2.68618  4.42225  2.77519  2.73123  3.46354  2.40513  3.72494  3.29354  2.67741  2.69355  4.24690  2.90347  2.73739  3.18146  2.89801  2.37887  2.77519  2.98518  4.58477  3.61503
          0.02728  4.01087  4.73322  0.61958  0.77255  0.48576  0.95510
    103   3.13976  4.52265  4.52820  4.15080  3.47053  4.21267  4.85491  0.92135  3.98158  2.03041  3.38655  4.37697  4.63236  4.31683  4.16256  3.72301  3.43721  1.85918  5.38860  4.13754    106 i x - -
          2.68618  4.42225  2.77519  2.73123  3.46354  2.40513  3.72494  3.29354  2.67741  2.69355  4.24690  2.90347  2.73739  3.18146  2.89801  2.37887  2.77519  2.98518  4.58477  3.61503
          0.02728  4.01087  4.73322  0.61958  0.77255  0.48576  0.95510
    104   2.71600  4.88372  2.98176  1.84879  4.12630  3.45832  3.63936  3.51551  2.28899  2.55777  3.96080  2.99390  3.87003  2.79502  2.25760  2.74260  2.94124  3.21304  5.33972  4.03188    107 e x - -
          2.68618  4.42225  2.77519  2.73123  3.46354  2.40513  3.72494  3.29354  2.67741  2.69355  4.24690  2.90347  2.73739  3.18146  2.89801  2.37887  2.77519  2.98518  4.58477  3.61503
          0.02728  4.01087  4.73322  0.61958  0.77255  0.48576  0.95510
    105   2.60819  4.48531  3.24948  2.86131  3.28791  3.37981  3.79662  3.24711  2.83943  2.89718  3.83048  3.23605  3.91434  3.19390  3.18558  1.55971  2.93081  2.96271  4.80330  2.45407    108 s x - -
          2.68618  4.42225  2.77519  2.73123  3.46354  2.40513  3.72494  3.29354  2.67741  2.69355  4.24690  2.90347  2.73739  3.18146  2.89801  2.37887  2.77519  2.98518  4.58477  3.61503
          0.02728  4.01087  4.73322  0.61958  0.77255  0.48576  0.95510
    106   2.61275  4.37532  3.45946  2.89258  3.54414  3.55134  3.83450  2.74383  2.72598  2.19664  3.47692  3.29785  3.95361  3.12330  2.51640  2.82116  2.35805  2.19720  4.99979  3.76253    109 l x - -
          2.68618  4.42225  2.77519  2.73123  3.46354  2.40513  3.72494  3.29354  2.67741  2.69355  4.24690  2.90347  2.73739  3.18146  2.89801  2.37887  2.77519  2.98518  4.58477  3.61503
          0.02728  4.01087  4.73322  0.61958  0.77255  0.48576  0.95510
    107   2.91830  4.42469  4.31522  3.98446  3.65446  3.86513  4.76328  2.05285  3.85434  2.31864  3.60036  4.15155  4.41925  4.20500  4.05323  3.37880  3.27732  0.86687  5.46167  4.20109    110 v x - -
          2.68618  4.42225  2.77519  2.73123  3.46354  2.40513  3.72494  3.29354  2.67741  2.69355  4.24690  2.90347  2.73739  3.18146  2.89801  2.37887  2.77519  2.98518  4.58477  3.61503
          0.02728  4.01087  4.73322  0.61958  0.77255  0.48576  0.95510
    108   2.88701  4.61729  3.52223  3.07181  3.38831  3.73182  3.98124  2.76866  2.78902  1.35086  3.39281  3.47295  4.14135  2.45474  3.05952  3.09241  3.13269  2.71209  5.03357  3.74469    111 l x - -
          2.68618  4.42225  2.77519  2.73123  3.46354  2.40513  3.72494  3.29354  2.67741  2.69355  4.24690  2.90347  2.73739  3.18146  2.89801  2.37887  2.77519  2.98518  4.58477  3.61503
          0.02728  4.01087  4.73322  0.61958  0.77255  0.48576  0.95510
    109   2.71835  4.85309  2.77409  2.51566  4.33659  2.30570  3.80269  3.83119  2.54455  3.39837  4.25984  3.00011  3.86233  1.54789  2.91161  2.75416  3.03261  3.44765  5.53878  4.22116    112 q x - -
          2.68618  4.42225  2.77519  2.73123  3.46354  2.40513  3.72494  3.29354  2.67741  2.69355  4.24690  2.90347  2.73739  3.18146  2.89801  2.37887  2.77519  2.98518  4.58477  3.61503
          0.02728  4.01087  4.73322  0.61958  0.77255  0.48576  0.95510
    110   3.31325  4.73556  4.41118  4.05353  3.19323  4.15675  4.66597  2.40681  3.81991  0.72184  3.17631  4.31552  4.56952  4.15502  3.97258  3.74655  3.60188  2.47972  5.12080  3.87545    113 l x - -
          2.68618  4.42225  2.77519  2.73123  3.46354  2.40513  3.72494  3.29354  2.67741  2.69355  4.24690  2.90347  2.73739  3.18146  2.89801  2.37887  2.77519  2.98518  4.58477  3.61503
          0.02728  4.01087  4.73322  0.61958  0.77255  0.48576  0.95510
    111   2.84331  4.84117  2.79332  2.69374  4.22694  3.28089  4.04047  3.96914  2.95689  3.60081  4.55667  0.93452  3.94039  3.31503  3.31490  2.90621  3.23070  3.57726  5.51712  4.16655    114 n x - -
          2.68618  4.42225  2.77519  2.73123  3.46354  2.40513  3.72494  3.29354  2.67741  2.69355  4.24690  2.90347  2.73739  3.18146  2.89801  2.37887  2.77519  2.98518  4.58477  3.61503
          0.02728  4.01087  4.73322  0.61958  0.77255  0.48576  0.95510
    112   2.24598  4.91689  2.71428  2.05809  4.17559  3.36064  2.25640  3.63225  2.45366  3.22085  4.05690  2.90495  3.83678  2.83862  2.87680  2.71069  2.95247  3.29676  5.41970  4.06448    115 e x - -
          2.68618  4.42225  2.77519  2.73123  3.46354  2.40513  3.72494  3.29354  2.67741  2.69355  4.24690  2.90347  2.73739  3.18146  2.89801  2.37887  2.77519  2.98518  4.58477  3.61503
          0.02728  4.01087  4.73322  0.61958  0.77255  0.48576  0.95510
    113   2.77421  4.97246  3.04279  2.54474  4.35706  2.67631  3.63571  3.77031  2.16452  3.29537  4.12641  3.02217  3.89169  2.27019  1.77764  2.78524  3.00373  3.42186  5.43426  4.15605    116 r x - -
          2.68618  4.42225  2.77519  2.73123  3.46354  2.40513  3.72494  3.29354  2.67741  2.69355  4.24690  2.90347  2.73739  3.18146  2.89801  2.37887  2.77519  2.98518  4.58477  3.61503
          0.02728  4.01087  4.73322  0.61958  0.77255  0.48576  0.95510
    114   2.52319  4.25498  3.55808  3.03445  3.53790  2.68574  3.94753  2.67746  2.96428  2.14259  3.48810  3.37550  3.93150  3.28208  3.29118  2.76601  2.28022  2.11004  5.01817  3.78898    117 v x - -
          2.68618  4.42225  2.77519  2.73123  3.46354  2.40513  3.72494  3.29354  2.67741  2.69355  4.24690  2.90347  2.73739  3.18146  2.89801  2.37887  2.77519  2.98518  4.58477  3.61503
          0.02728  4.01087  4.73322  0.61958  0.77255  0.48576  0.95510
    115   2.55516  4.35318  3.47901  3.06338  3.56882  3.37826  4.00441  2.88545  2.96347  1.78397  3.64163  3.38142  3.93700  3.33913  3.26717  1.77634  2.89986  2.66618  5.09483  3.78597    118 s x - -
          2.68618  4.42225  2.77519  2.73123  3.46354  2.40513  3.72494  3.29354  2.67741  2.69355  4.24690  2.90347  2.73739  3.18146  2.89801  2.37887  2.77519  2.98518  4.58477  3.61503
          0.02728  4.01087  4.73322  0.61958  0.77255  0.48576  0.95510
    116   3.16672  4.99262  3.67200  3.15651  4.38250  3.62580  3.93239  3.93533  2.30401  3.42620  4.42436  3.50485  4.12309  3.14724  0.78631  3.24519  3.42417  3.65370  5.41032  4.28149    119 r x - -
          2.68618  4.42225  2.77519  2.73123  3.46354  2.40513  3.72494  3.29354  2.67741  2.69355  4.24690  2.90347  2.73739  3.18146  2.89801  2.37887  2.77519  2.98518  4.58477  3.61503
          0.02728  4.01087  4.73322  0.61958  0.77255  0.48576  0.95510
    117   2.90359  4.37143  4.20079  3.63788  2.94669  3.99129  4.14656  2.42045  3.48867  1.36883  2.42257  3.89314  4.30617  3.72326  3.68964  3.29055  3.13065  2.40564  4.69152  2.54320    120 l x - -
          2.68618  4.42225  2.77519  2.73123  3.46354  2.40513  3.72494  3.29354  2.67741  2.69355  4.24690  2.90347  2.73739  3.18146  2.89801  2.37887  2.77519  2.98518  4.58477  3.61503
          0.02728  4.01087  4.73322  0.61958  0.77255  0.48576  0.95510
    118   2.58585  4.24769  3.61174  3.09855  3.25758  3.54093  3.89017  2.67080  3.01479  2.46901  3.41986  3.42493  3.98198  3.32470  3.31219  2.38187  2.85541  1.81330  4.77681  2.66447    121 v x - -
          2.68618  4.42225  2.77519  2.73123  3.46354  2.40513  3.72494  3.29354  2.67741  2.69355  4.24690  2.90347  2.73739  3.18146  2.89801  2.37887  2.77519  2.98518  4.58477  3.61503
          0.02728  4.01087  4.73322  0.61958  0.77255  0.48576  0.95510
    119   2.66595  4.83359  2.61687  1.96091  4.34063  3.23880  3.80412  3.77762  2.65986  3.39333  4.24475  2.91907  3.82514  2.98761  3.09324  1.51461  2.99263  3.39004  5.59443  4.23904    122 s x - -
          2.68618  4.42225  2.77519  2.73123  3.46354  2.40513  3.72494  3.29354  2.67741  2.69355  4.24690  2.90347  2.73739  3.18146  2.89801  2.37887  2.77519  2.98518  4.58477  3.61503
          0.15296  4.01087  2.08973  0.61958  0.77255  0.48576  0.95510
    120   2.56592  4.44099  3.26125  2.73789  3.69118  2.67941  3.74213  2.37337  2.53163  2.72140  3.62804  3.15705  3.86113  2.98694  2.36057  2.71682  2.83048  2.74671  5.06994  3.81082    123 r x - -
          2.68618  4.42225  2.77519  2.73123  3.46354  2.40513  3.72494  3.29354  2.67741  2.69355  4.24690  2.90347  2.73739  3.18146  2.89801  2.37887  2.77519  2.98518  4.58477  3.61503
          0.03088  3.88879  4.61114  0.61958  0.77255  0.59955  0.79641
    121   2.43768  4.29901  3.29012  2.82585  3.68589  3.27397  3.85246  2.38489  2.78259  2.73053  3.64247  3.19447  2.74444  3.12728  3.13803  2.10127  2.76464  2.68932  5.10959  3.84924    124 s x - -
          2.68618  4.42225  2.77519  2.73123  3.46354  2.40513  3.72494  3.29354  2.67741  2.69355  4.24690  2.90347  2.73739  3.18146  2.89801  2.37887  2.77519  2.98518  4.58477  3.61503
          0.03088  3.88879  4.61114  0.61958  0.77255  0.59955  0.79641
    122   1.39626  4.11140  3.35463  3.08400  4.16215  2.90438  4.15146  3.48756  3.12966  3.25493  4.11962  3.24671  3.64801  3.43483  3.43084  1.74812  2.66526  3.00472  5.53568  4.30935    125 a x - -
          2.68618  4.42225  2.77519  2.73123  3.46354  2.40513  3.72494  3.29354  2.67741  2.69355  4.24690  2.90347  2.73739  3.18146  2.89801  2.37887  2.77519  2.98518  4.58477  3.61503
          0.03088  3.88879  4.61114  0.61958  0.77255  0.59955  0.79641
    123   2.57500  4.67418  2.95671  2.51641  4.10106  3.30848  3.67536  3.47596  1.97089  3.10025  3.94531  2.98433  2.77456  2.84634  2.74054  2.63817  2.34431  3.13785  5.33681  4.04417    126 k x - -
          2.68618  4.42225  2.77519  2.73123  3.46354  2.40513  3.72494  3.29354  2.67741  2.69355  4.24690  2.90347  2.73739  3.18146  2.89801  2.37887  2.77519  2.98518  4.58477  3.61503
          0.16646  3.88879  2.01833  0.61958  0.77255  0.59955  0.79641
    124   2.74314  4.54671  3.44137  2.89866  3.51188  3.54142  3.75599  2.87833  2.39023  1.90484  3.55237  3.28217  3.96459  3.01987  2.09756  2.90518  2.98925  2.72567  4.98752  3.69258    127 l x - -
          2.68618  4.42225  2.77519  2.73123  3.46354  2.40513  3.72494  3.29354  2.67741  2.69355  4.24690  2.90347  2.73739  3.18146  2.89801  2.37887  2.77519  2.98518  4.58477  3.61503
          0.03529  3.75761  4.47996  0.61958  0.77255  0.69653  0.68978
    125   2.53094  4.53843  3.07402  2.64979  4.03032  3.22755  3.69369  3.47921  2.30266  3.09488  3.97214  3.04704  3.77036  2.89263  1.97064  2.07921  2.85212  3.12748  5.26737  3.98963    128 r x - -
          2.68635  4.42242  2.77537  2.73111  3.46371  2.40530  3.72512  3.29371  2.67758  2.69343  4.24707  2.90364  2.73757  3.18117  2.89818  2.37841  2.77443  2.98536  4.58494  3.61520
          0.20986  1.66443        *  1.76424  0.18792  0.00000        *
//
