# Supplementary material for: Remote homology clustering identifies lowly conserved families of effector proteins in plant-pathogenic fungi
Source: Microb Genom. 2021 Sep 1;7(9):000637. doi: 10.1099/mgen.0.000637 (PMC8715435; doi:10.1099/mgen.0.000637)
Supplement: Supplementary material 16 [file mgen-7-0637-s0016.zip › hmms/markov-PC_03WSEZ.hmm]

HMMER3/f [3.3 | Nov 2019]
NAME  markov-PC_03WSEZ
LENG  453
ALPH  amino
RF    yes
MM    no
CONS  yes
CS    no
MAP   yes
DATE  Thu Jul 23 07:35:46 2020
NSEQ  9
EFFN  1.911621
CKSUM 1109850180
STATS LOCAL MSV      -11.6177  0.69854
STATS LOCAL VITERBI  -12.4178  0.69854
STATS LOCAL FORWARD   -5.5079  0.69854
HMM          A        C        D        E        F        G        H        I        K        L        M        N        P        Q        R        S        T        V        W        Y   
            m->m     m->i     m->d     i->m     i->i     d->m     d->d
  COMPO   2.54456  4.74965  2.89678  2.63225  3.40533  2.94253  3.44656  3.00540  2.65192  2.58089  3.78319  3.02709  3.10895  2.92920  2.80460  2.51097  2.83326  2.77448  4.42349  3.57602
          2.68534  4.41166  2.77603  2.73210  3.46152  2.40559  3.72179  3.29211  2.67833  2.69445  4.24147  2.90417  2.73792  3.18181  2.89832  2.37904  2.77507  2.98697  4.58656  3.61349
          0.89573  1.27790  1.16133  3.01501  0.05029  0.00000        *
      1   2.90063  4.69341  3.69174  3.08496  3.74875  3.73752  3.91635  3.08354  2.51457  2.60235  1.75722  3.46197  4.13557  3.16286  1.79083  3.06993  3.13326  2.92838  5.18964  3.96023     58 m x - -
          2.68618  4.42225  2.77519  2.73123  3.46354  2.40513  3.72494  3.29354  2.67741  2.69355  4.24690  2.90347  2.73739  3.18146  2.89801  2.37887  2.77519  2.98518  4.58477  3.61503
          0.02197  4.22477  4.94712  0.61958  0.77255  0.94223  0.49390
      2   2.83640  4.37036  4.06973  3.55829  1.57982  3.83330  3.99151  2.70316  3.44957  1.94347  3.40034  3.77195  4.24019  3.68804  3.66817  2.36408  3.09610  2.56262  4.53626  3.06462     59 f x - -
          2.68618  4.42225  2.77519  2.73123  3.46354  2.40513  3.72494  3.29354  2.67741  2.69355  4.24690  2.90347  2.73739  3.18146  2.89801  2.37887  2.77519  2.98518  4.58477  3.61503
          0.02197  4.22477  4.94712  0.61958  0.77255  0.40905  1.09149
      3   2.71450  4.50594  3.85245  3.42757  3.87920  3.54106  4.32372  3.21008  3.32658  2.87711  1.53616  3.67586  4.14228  3.67308  3.61097  1.39822  3.08996  2.96366  5.39008  4.13621     60 s x - -
          2.68618  4.42225  2.77519  2.73123  3.46354  2.40513  3.72494  3.29354  2.67741  2.69355  4.24690  2.90347  2.73739  3.18146  2.89801  2.37887  2.77519  2.98518  4.58477  3.61503
          0.01643  4.51269  5.23504  0.61958  0.77255  0.62130  0.77056
      4   2.63064  2.01995  3.88398  3.35033  3.63859  2.77452  4.15148  2.99211  3.27745  1.93096  3.62177  3.61264  2.84344  3.55415  3.56349  2.40895  2.94543  2.74040  5.10379  3.89488     61 l x - -
          2.68618  4.42225  2.77519  2.73123  3.46354  2.40513  3.72494  3.29354  2.67741  2.69355  4.24690  2.90347  2.73739  3.18146  2.89801  2.37887  2.77519  2.98518  4.58477  3.61503
          0.01643  4.51269  5.23504  0.61958  0.77255  0.62130  0.77056
      5   2.92050  4.40518  4.22670  3.67687  2.00181  3.96485  4.00937  2.84324  3.56647  1.88811  3.49482  3.86757  4.33018  3.77509  3.76361  1.82326  3.15357  2.66664  4.51531  2.42210     62 s x - -
          2.68618  4.42225  2.77519  2.73123  3.46354  2.40513  3.72494  3.29354  2.67741  2.69355  4.24690  2.90347  2.73739  3.18146  2.89801  2.37887  2.77519  2.98518  4.58477  3.61503
          0.01643  4.51269  5.23504  0.61958  0.77255  0.62130  0.77056
      6   2.90432  2.96846  3.87606  3.25472  3.60167  3.80319  3.99085  3.16751  2.77739  2.83895  3.76372  3.59213  4.20578  3.34248  1.40178  3.11514  3.14312  2.94346  2.38471  3.72229     63 r x - -
          2.68618  4.42225  2.77519  2.73123  3.46354  2.40513  3.72494  3.29354  2.67741  2.69355  4.24690  2.90347  2.73739  3.18146  2.89801  2.37887  2.77519  2.98518  4.58477  3.61503
          0.01643  4.51269  5.23504  0.61958  0.77255  0.62130  0.77056
      7   2.96882  4.60594  4.18127  3.80186  3.58187  3.84955  4.52408  2.87263  3.64033  0.80249  3.61090  4.00317  4.39470  3.98099  3.84554  2.39923  3.31356  2.77841  5.28359  4.01649     64 l x - -
          2.68618  4.42225  2.77519  2.73123  3.46354  2.40513  3.72494  3.29354  2.67741  2.69355  4.24690  2.90347  2.73739  3.18146  2.89801  2.37887  2.77519  2.98518  4.58477  3.61503
          0.01643  4.51269  5.23504  0.61958  0.77255  0.62130  0.77056
      8   2.84494  5.26269  3.08043  2.18533  4.62238  3.58023  3.72136  4.06840  2.04534  3.54408  4.31569  2.52813  3.97350  2.83009  1.67653  2.81369  2.51873  3.66466  5.66053  4.31068     65 r x - -
          2.68618  4.42225  2.77519  2.73123  3.46354  2.40513  3.72494  3.29354  2.67741  2.69355  4.24690  2.90347  2.73739  3.18146  2.89801  2.37887  2.77519  2.98518  4.58477  3.61503
          0.01643  4.51269  5.23504  0.61958  0.77255  0.62130  0.77056
      9   2.02909  4.47697  4.95151  4.40482  3.69978  4.47707  4.93884  1.52220  4.28931  1.99964  3.56373  4.56038  4.79353  4.50320  4.43566  3.82215  3.40279  1.25858  5.46909  4.27801     66 v x - -
          2.68618  4.42225  2.77519  2.73123  3.46354  2.40513  3.72494  3.29354  2.67741  2.69355  4.24690  2.90347  2.73739  3.18146  2.89801  2.37887  2.77519  2.98518  4.58477  3.61503
          0.01643  4.51269  5.23504  0.61958  0.77255  0.62130  0.77056
     10   3.31489  4.62335  5.11523  4.57066  2.03652  4.59189  4.86381  2.22881  4.42837  1.75744  3.34021  4.67902  4.86182  4.54576  4.50689  3.94263  3.55262  1.05125  5.20152  3.91600     67 v x - -
          2.68618  4.42225  2.77519  2.73123  3.46354  2.40513  3.72494  3.29354  2.67741  2.69355  4.24690  2.90347  2.73739  3.18146  2.89801  2.37887  2.77519  2.98518  4.58477  3.61503
          0.01643  4.51269  5.23504  0.61958  0.77255  0.62130  0.77056
     11   1.86817  4.37222  3.69070  3.13063  3.52857  2.84207  2.97934  2.41050  3.07142  2.60188  3.50489  3.49868  4.08634  3.36594  3.39638  2.95351  2.94265  1.99755  4.99121  3.76664     68 a x - -
          2.68618  4.42225  2.77519  2.73123  3.46354  2.40513  3.72494  3.29354  2.67741  2.69355  4.24690  2.90347  2.73739  3.18146  2.89801  2.37887  2.77519  2.98518  4.58477  3.61503
          0.01643  4.51269  5.23504  0.61958  0.77255  0.62130  0.77056
     12   3.23718  4.67570  4.55180  4.00992  1.98450  4.32260  4.43015  2.68967  3.84791  1.00175  3.23826  4.23985  4.61968  2.76022  4.01871  3.63661  3.46168  2.73982  4.89033  3.53837     69 l x - -
          2.68618  4.42225  2.77519  2.73123  3.46354  2.40513  3.72494  3.29354  2.67741  2.69355  4.24690  2.90347  2.73739  3.18146  2.89801  2.37887  2.77519  2.98518  4.58477  3.61503
          0.01643  4.51269  5.23504  0.61958  0.77255  0.62130  0.77056
     13   3.10648  4.53074  4.62080  4.06456  3.45595  4.26661  4.65720  1.96549  3.92457  1.24298  3.32819  4.28781  4.60463  4.14905  4.10226  3.59351  1.78005  2.26392  5.24419  4.08937     70 l x - -
          2.68618  4.42225  2.77519  2.73123  3.46354  2.40513  3.72494  3.29354  2.67741  2.69355  4.24690  2.90347  2.73739  3.18146  2.89801  2.37887  2.77519  2.98518  4.58477  3.61503
          0.01643  4.51269  5.23504  0.61958  0.77255  0.62130  0.77056
     14   3.05948  2.91715  4.89843  4.30950  2.51590  4.26477  4.59671  2.38879  4.13981  1.07820  3.19786  4.38681  4.57560  4.25497  4.19053  3.58984  3.29215  1.96629  5.02481  3.86073     71 l x - -
          2.68618  4.42225  2.77519  2.73123  3.46354  2.40513  3.72494  3.29354  2.67741  2.69355  4.24690  2.90347  2.73739  3.18146  2.89801  2.37887  2.77519  2.98518  4.58477  3.61503
          0.01643  4.51269  5.23504  0.61958  0.77255  0.62130  0.77056
     15   1.64996  4.39796  4.09526  3.58905  3.76703  3.70301  4.38783  1.83504  3.50870  2.71193  3.70590  3.81882  4.23316  3.79115  3.77925  3.06086  1.75726  2.43133  5.30905  4.10227     72 a x - -
          2.68618  4.42225  2.77519  2.73123  3.46354  2.40513  3.72494  3.29354  2.67741  2.69355  4.24690  2.90347  2.73739  3.18146  2.89801  2.37887  2.77519  2.98518  4.58477  3.61503
          0.01643  4.51269  5.23504  0.61958  0.77255  0.62130  0.77056
     16   1.95706  4.38510  4.56458  4.03295  2.63324  4.05295  4.56806  2.29985  3.91793  2.42181  3.51263  4.17894  4.47794  4.13567  4.08505  3.40074  3.21075  1.13303  5.18865  3.96319     73 v x - -
          2.68618  4.42225  2.77519  2.73123  3.46354  2.40513  3.72494  3.29354  2.67741  2.69355  4.24690  2.90347  2.73739  3.18146  2.89801  2.37887  2.77519  2.98518  4.58477  3.61503
          0.01643  4.51269  5.23504  0.61958  0.77255  0.62130  0.77056
     17   2.86658  4.29513  4.45569  3.87353  2.16591  3.99841  4.28889  2.14665  3.73247  1.50242  3.25486  4.02990  4.34938  3.91738  3.86615  2.22547  3.10028  2.41492  4.84972  3.62697     74 l x - -
          2.68618  4.42225  2.77519  2.73123  3.46354  2.40513  3.72494  3.29354  2.67741  2.69355  4.24690  2.90347  2.73739  3.18146  2.89801  2.37887  2.77519  2.98518  4.58477  3.61503
          0.01643  4.51269  5.23504  0.61958  0.77255  0.62130  0.77056
     18   2.01032  4.52264  4.98839  4.47551  3.85954  4.49906  5.10490  1.47833  4.37624  2.51865  3.69522  4.63203  4.85962  4.62106  4.55257  3.87220  3.45808  1.05673  5.67180  4.46355     75 v x - -
          2.68618  4.42225  2.77519  2.73123  3.46354  2.40513  3.72494  3.29354  2.67741  2.69355  4.24690  2.90347  2.73739  3.18146  2.89801  2.37887  2.77519  2.98518  4.58477  3.61503
          0.01643  4.51269  5.23504  0.61958  0.77255  0.62130  0.77056
     19   2.28573  4.52672  3.55698  3.01786  3.80083  3.62241  4.00968  3.01276  2.40795  2.83391  3.73335  3.42056  4.07068  3.28860  3.29939  2.90665  1.84595  1.83006  5.22395  3.97934     76 v x - -
          2.68618  4.42225  2.77519  2.73123  3.46354  2.40513  3.72494  3.29354  2.67741  2.69355  4.24690  2.90347  2.73739  3.18146  2.89801  2.37887  2.77519  2.98518  4.58477  3.61503
          0.01643  4.51269  5.23504  0.61958  0.77255  0.62130  0.77056
     20   1.21874  4.42691  3.84824  3.38770  3.91432  3.48284  4.28825  3.17951  3.32645  1.91520  3.88179  3.63005  4.08321  3.63237  3.62778  2.24114  3.00908  2.89794  5.37864  4.15626     77 a x - -
          2.68618  4.42225  2.77519  2.73123  3.46354  2.40513  3.72494  3.29354  2.67741  2.69355  4.24690  2.90347  2.73739  3.18146  2.89801  2.37887  2.77519  2.98518  4.58477  3.61503
          0.01643  4.51269  5.23504  0.61958  0.77255  0.62130  0.77056
     21   1.12438  4.45384  4.42115  4.04097  4.09790  3.64849  4.81755  2.62550  3.95889  2.91807  4.00225  4.07337  4.31867  4.22903  4.17092  3.09021  3.18990  1.35347  5.72864  4.52984     78 a x - -
          2.68618  4.42225  2.77519  2.73123  3.46354  2.40513  3.72494  3.29354  2.67741  2.69355  4.24690  2.90347  2.73739  3.18146  2.89801  2.37887  2.77519  2.98518  4.58477  3.61503
          0.01643  4.51269  5.23504  0.61958  0.77255  0.62130  0.77056
     22   2.17992  4.44848  3.67215  3.15368  3.82138  3.50712  4.09865  3.20929  3.09677  2.91579  3.79647  3.48414  4.03712  3.41189  3.43918  1.72929  2.38304  2.92391  2.10827  4.00524     79 s x - -
          2.68618  4.42225  2.77519  2.73123  3.46354  2.40513  3.72494  3.29354  2.67741  2.69355  4.24690  2.90347  2.73739  3.18146  2.89801  2.37887  2.77519  2.98518  4.58477  3.61503
          0.01643  4.51269  5.23504  0.61958  0.77255  0.62130  0.77056
     23   1.63211  2.67250  3.99888  3.55174  4.36109  3.27855  4.48040  3.75727  3.50476  3.45570  4.29307  3.66154  1.71764  3.78042  3.81046  1.74182  2.96353  3.29104  5.74425  4.54672     80 a x - -
          2.68618  4.42225  2.77519  2.73123  3.46354  2.40513  3.72494  3.29354  2.67741  2.69355  4.24690  2.90347  2.73739  3.18146  2.89801  2.37887  2.77519  2.98518  4.58477  3.61503
          0.01643  4.51269  5.23504  0.61958  0.77255  0.62130  0.77056
     24   3.10405  4.68147  4.06264  3.61647  2.85464  2.79046  3.97482  3.17965  3.49441  2.20353  3.82956  3.84509  4.42222  3.78047  3.73248  3.33936  3.36489  2.99363  4.46893  1.05496     81 y x - -
          2.68618  4.42225  2.77519  2.73123  3.46354  2.40513  3.72494  3.29354  2.67741  2.69355  4.24690  2.90347  2.73739  3.18146  2.89801  2.37887  2.77519  2.98518  4.58477  3.61503
          0.01643  4.51269  5.23504  0.61958  0.77255  0.62130  0.77056
     25   2.95915  4.97189  3.19671  3.09237  4.79755  3.49535  4.44749  4.40520  3.36833  4.01382  4.89192  2.41571  0.72843  3.69652  3.72767  3.05929  3.39783  3.89866  6.05420  4.75881     82 p x - -
          2.68618  4.42225  2.77519  2.73123  3.46354  2.40513  3.72494  3.29354  2.67741  2.69355  4.24690  2.90347  2.73739  3.18146  2.89801  2.37887  2.77519  2.98518  4.58477  3.61503
          0.01643  4.51269  5.23504  0.61958  0.77255  0.62130  0.77056
     26   2.01156  4.19924  4.15514  3.57450  2.28214  3.79995  4.13296  2.23255  3.46070  2.39664  3.32576  3.78865  4.18247  3.68667  3.65240  2.60753  2.45467  2.13106  4.83402  3.64008     83 a x - -
          2.68618  4.42225  2.77519  2.73123  3.46354  2.40513  3.72494  3.29354  2.67741  2.69355  4.24690  2.90347  2.73739  3.18146  2.89801  2.37887  2.77519  2.98518  4.58477  3.61503
          0.01643  4.51269  5.23504  0.61958  0.77255  0.62130  0.77056
     27   3.21864  5.35091  2.86948  2.05874  5.07897  0.70521  4.37521  4.59875  3.35347  4.16827  5.05575  3.34104  4.26403  3.59078  3.80710  3.23192  3.59990  4.13591  6.22696  4.93599     84 g x - -
          2.68618  4.42225  2.77519  2.73123  3.46354  2.40513  3.72494  3.29354  2.67741  2.69355  4.24690  2.90347  2.73739  3.18146  2.89801  2.37887  2.77519  2.98518  4.58477  3.61503
          0.01643  4.51269  5.23504  0.61958  0.77255  0.62130  0.77056
     28   3.06923  5.66124  1.51929  2.00720  4.97220  3.48391  3.92935  4.49094  2.85800  3.96134  4.76037  1.97167  4.04695  3.06946  3.42827  1.94775  3.33741  4.04328  6.10556  4.61669     85 d x - -
          2.68618  4.42225  2.77519  2.73123  3.46354  2.40513  3.72494  3.29354  2.67741  2.69355  4.24690  2.90347  2.73739  3.18146  2.89801  2.37887  2.77519  2.98518  4.58477  3.61503
          0.01643  4.51269  5.23504  0.61958  0.77255  0.62130  0.77056
     29   2.81557  5.25084  3.06930  2.17397  4.60812  3.56307  2.97004  4.06126  1.83831  3.53549  4.29984  3.03771  3.95311  2.81258  2.09219  2.08517  3.03616  3.65079  5.65246  4.29286     86 k x - -
          2.68618  4.42225  2.77519  2.73123  3.46354  2.40513  3.72494  3.29354  2.67741  2.69355  4.24690  2.90347  2.73739  3.18146  2.89801  2.37887  2.77519  2.98518  4.58477  3.61503
          0.01643  4.51269  5.23504  0.61958  0.77255  0.62130  0.77056
     30   2.27547  4.79628  3.17078  2.31825  4.15437  3.49923  3.85978  3.55050  2.69570  3.18769  4.01641  3.15954  1.89724  3.03467  3.14080  2.33104  2.97006  2.60843  5.45343  4.14125     87 p x - -
          2.68618  4.42225  2.77519  2.73123  3.46354  2.40513  3.72494  3.29354  2.67741  2.69355  4.24690  2.90347  2.73739  3.18146  2.89801  2.37887  2.77519  2.98518  4.58477  3.61503
          0.01643  4.51269  5.23504  0.61958  0.77255  0.62130  0.77056
     31   2.33648  5.32275  1.52116  2.43294  4.75301  2.62487  3.87534  4.24180  2.73251  3.74604  4.52608  2.37970  3.98545  3.00682  3.25727  2.31760  3.16170  3.79799  5.90276  4.47340     88 d x - -
          2.68618  4.42225  2.77519  2.73123  3.46354  2.40513  3.72494  3.29354  2.67741  2.69355  4.24690  2.90347  2.73739  3.18146  2.89801  2.37887  2.77519  2.98518  4.58477  3.61503
          0.01643  4.51269  5.23504  0.61958  0.77255  0.62130  0.77056
     32   2.72398  5.11731  2.99022  1.97221  4.41981  2.45907  2.94967  3.01802  2.44332  3.40222  4.17217  2.60312  3.90029  2.81271  2.50083  2.70824  2.95498  3.48567  5.57396  4.19477     89 e x - -
          2.68618  4.42225  2.77519  2.73123  3.46354  2.40513  3.72494  3.29354  2.67741  2.69355  4.24690  2.90347  2.73739  3.18146  2.89801  2.37887  2.77519  2.98518  4.58477  3.61503
          0.01643  4.51269  5.23504  0.61958  0.77255  0.62130  0.77056
     33   0.98175  4.41908  3.98680  3.65145  4.63478  2.26567  4.63161  4.02315  3.66080  3.73461  4.55280  3.70179  3.99895  3.92296  3.94909  2.68372  1.74314  3.45648  5.98995  4.80840     90 a x - -
          2.68618  4.42225  2.77519  2.73123  3.46354  2.40513  3.72494  3.29354  2.67741  2.69355  4.24690  2.90347  2.73739  3.18146  2.89801  2.37887  2.77519  2.98518  4.58477  3.61503
          0.01643  4.51269  5.23504  0.61958  0.77255  0.62130  0.77056
     34   2.04513  5.01485  1.96233  2.51452  4.35280  3.49168  3.77734  3.77518  2.57589  3.35860  4.15398  2.53108  3.92966  2.91319  3.05484  2.74324  2.55016  2.73178  5.57112  4.20913     91 d x - -
          2.68618  4.42225  2.77519  2.73123  3.46354  2.40513  3.72494  3.29354  2.67741  2.69355  4.24690  2.90347  2.73739  3.18146  2.89801  2.37887  2.77519  2.98518  4.58477  3.61503
          0.01643  4.51269  5.23504  0.61958  0.77255  0.62130  0.77056
     35   2.40029  5.03955  2.25787  2.47448  4.32739  2.92122  2.94744  3.76941  2.48677  2.73765  4.11017  3.00819  3.90275  2.83894  2.96578  2.36340  2.51916  3.40199  5.52506  4.15769     92 d x - -
          2.68618  4.42225  2.77519  2.73123  3.46354  2.40513  3.72494  3.29354  2.67741  2.69355  4.24690  2.90347  2.73739  3.18146  2.89801  2.37887  2.77519  2.98518  4.58477  3.61503
          0.01643  4.51269  5.23504  0.61958  0.77255  0.62130  0.77056
     36   1.67312  4.49689  3.50113  2.93702  3.66546  3.64171  3.91262  3.03337  2.87064  2.73430  3.61879  3.36050  3.02005  3.20414  2.65866  2.89010  2.94304  2.42896  3.28114  3.83929     93 a x - -
          2.68618  4.42225  2.77519  2.73123  3.46354  2.40513  3.72494  3.29354  2.67741  2.69355  4.24690  2.90347  2.73739  3.18146  2.89801  2.37887  2.77519  2.98518  4.58477  3.61503
          0.01643  4.51269  5.23504  0.61958  0.77255  0.62130  0.77056
     37   2.77039  5.07909  3.07507  2.56902  4.50196  3.51490  3.78553  3.94784  2.48333  3.47811  4.26187  2.58114  2.43290  2.91071  1.88138  2.02274  3.02662  3.54808  5.64041  4.29083     94 r x - -
          2.68618  4.42225  2.77519  2.73123  3.46354  2.40513  3.72494  3.29354  2.67741  2.69355  4.24690  2.90347  2.73739  3.18146  2.89801  2.37887  2.77519  2.98518  4.58477  3.61503
          0.10945  4.51269  2.37832  0.61958  0.77255  0.62130  0.77056
     38   2.74135  5.13544  2.42548  2.43747  4.49519  3.46432  3.72146  3.95667  2.47060  3.47457  4.24698  2.97470  2.47623  2.84000  1.90836  2.30889  2.98683  3.55082  5.63462  4.25080     95 r x - -
          2.68618  4.42225  2.77519  2.73123  3.46354  2.40513  3.72494  3.29354  2.67741  2.69355  4.24690  2.90347  2.73739  3.18146  2.89801  2.37887  2.77519  2.98518  4.58477  3.61503
          0.01802  4.42126  5.14360  0.61958  0.77255  0.74543  0.64346
     39   2.60699  4.40995  3.64548  3.14560  3.80015  1.64560  4.09570  3.09626  3.10025  2.29761  3.76035  3.47081  4.01611  3.41113  3.43926  2.25349  2.93744  2.27098  5.23917  4.00389     96 g x - -
          2.68618  4.42225  2.77519  2.73123  3.46354  2.40513  3.72494  3.29354  2.67741  2.69355  4.24690  2.90347  2.73739  3.18146  2.89801  2.37887  2.77519  2.98518  4.58477  3.61503
          0.01802  4.42126  5.14360  0.61958  0.77255  0.74543  0.64346
     40   2.74605  5.09567  2.97254  1.92862  4.40813  3.49941  3.70603  3.84254  1.71440  3.38505  4.17101  2.99971  3.91002  2.82899  2.86876  2.33672  2.97884  2.75877  5.56222  4.20014     97 k x - -
          2.68618  4.42225  2.77519  2.73123  3.46354  2.40513  3.72494  3.29354  2.67741  2.69355  4.24690  2.90347  2.73739  3.18146  2.89801  2.37887  2.77519  2.98518  4.58477  3.61503
          0.01802  4.42126  5.14360  0.61958  0.77255  0.74543  0.64346
     41   2.69789  5.15744  2.48415  1.90372  4.48052  3.45831  3.66148  3.95183  2.40964  3.45274  4.20656  2.93364  3.86175  2.43813  2.52491  2.32413  2.93042  2.83269  5.60238  4.20320     98 e x - -
          2.68611  4.42281  2.77541  2.73146  3.46341  2.40545  3.72191  3.29410  2.67797  2.69379  4.24746  2.90403  2.73695  3.18150  2.89818  2.37802  2.77576  2.98532  4.58321  3.61398
          0.11852  2.24496  5.14360  2.76902  0.06478  0.74543  0.64346
     42   2.30913  4.77190  3.14099  2.60516  3.99422  3.51617  2.89537  3.42192  2.59702  3.05330  3.88755  3.10387  3.06585  2.94442  3.04044  1.88197  2.92136  3.11894  5.31045  3.00436    125 s x - -
          2.68618  4.42225  2.77519  2.73123  3.46354  2.40513  3.72494  3.29354  2.67741  2.69355  4.24690  2.90347  2.73739  3.18146  2.89801  2.37887  2.77519  2.98518  4.58477  3.61503
          0.01802  4.42126  5.14360  0.61958  0.77255  0.74543  0.64346
     43   2.71273  4.65311  3.29354  2.73936  3.71549  3.59795  2.45818  3.21520  2.67670  2.12445  3.74266  3.21007  3.08711  2.58494  3.07791  2.82839  2.94273  2.95523  5.11141  2.89010    126 l x - -
          2.68618  4.42225  2.77519  2.73123  3.46354  2.40513  3.72494  3.29354  2.67741  2.69355  4.24690  2.90347  2.73739  3.18146  2.89801  2.37887  2.77519  2.98518  4.58477  3.61503
          0.01802  4.42126  5.14360  0.61958  0.77255  0.52549  0.89469
     44   2.70734  4.42887  3.58457  3.02413  3.56548  3.67886  2.96693  1.95084  2.96524  2.32642  3.53906  3.42567  3.02753  3.27785  3.31256  2.16222  2.94286  2.70085  5.01294  3.77460    127 i x - -
          2.68618  4.42225  2.77519  2.73123  3.46354  2.40513  3.72494  3.29354  2.67741  2.69355  4.24690  2.90347  2.73739  3.18146  2.89801  2.37887  2.77519  2.98518  4.58477  3.61503
          0.01643  4.51269  5.23504  0.61958  0.77255  0.62130  0.77056
     45   2.85646  5.08675  2.85222  2.11951  4.63962  3.45895  3.99590  4.09356  2.85060  3.66435  4.48060  3.11824  1.44528  3.15804  3.31561  1.91307  3.17608  3.67245  5.85743  4.49111    128 p x - -
          2.68618  4.42225  2.77519  2.73123  3.46354  2.40513  3.72494  3.29354  2.67741  2.69355  4.24690  2.90347  2.73739  3.18146  2.89801  2.37887  2.77519  2.98518  4.58477  3.61503
          0.01643  4.51269  5.23504  0.61958  0.77255  0.62130  0.77056
     46   2.67173  4.50732  3.54589  3.05413  3.79124  1.50607  4.04415  3.21916  3.03272  2.92474  3.80681  3.42691  4.04272  3.34733  3.39557  2.32889  2.98018  2.44123  5.22119  2.83852    129 g x - -
          2.68618  4.42225  2.77519  2.73123  3.46354  2.40513  3.72494  3.29354  2.67741  2.69355  4.24690  2.90347  2.73739  3.18146  2.89801  2.37887  2.77519  2.98518  4.58477  3.61503
          0.01643  4.51269  5.23504  0.61958  0.77255  0.62130  0.77056
     47   2.79171  4.55875  3.57335  3.03025  2.74783  3.72053  2.89266  3.08404  2.97615  2.30440  3.67165  3.43508  4.11509  3.29372  3.33543  1.51233  3.03142  2.85685  4.87683  3.46939    130 s x - -
          2.68618  4.42225  2.77519  2.73123  3.46354  2.40513  3.72494  3.29354  2.67741  2.69355  4.24690  2.90347  2.73739  3.18146  2.89801  2.37887  2.77519  2.98518  4.58477  3.61503
          0.01643  4.51269  5.23504  0.61958  0.77255  0.62130  0.77056
     48   2.71927  4.40929  3.70275  3.15484  2.74227  3.68728  4.01437  2.91145  3.09828  1.97925  3.53857  3.51710  2.46754  3.39310  3.42412  1.89462  2.97380  2.69733  4.99112  3.72912    131 s x - -
          2.68618  4.42225  2.77519  2.73123  3.46354  2.40513  3.72494  3.29354  2.67741  2.69355  4.24690  2.90347  2.73739  3.18146  2.89801  2.37887  2.77519  2.98518  4.58477  3.61503
          0.01643  4.51269  5.23504  0.61958  0.77255  0.62130  0.77056
     49   2.70249  4.36793  3.67856  3.11454  2.37756  2.42934  3.96910  2.85819  3.05988  2.58042  3.48112  2.78103  4.08435  3.34939  3.38591  2.95784  2.52617  2.32404  4.94391  2.89279    132 v x - -
          2.68618  4.42225  2.77519  2.73123  3.46354  2.40513  3.72494  3.29354  2.67741  2.69355  4.24690  2.90347  2.73739  3.18146  2.89801  2.37887  2.77519  2.98518  4.58477  3.61503
          0.01643  4.51269  5.23504  0.61958  0.77255  0.62130  0.77056
     50   1.69819  4.84290  2.47386  2.69390  4.44438  3.41436  3.94234  3.87737  2.77387  3.47110  4.26799  3.16497  3.94923  3.09662  3.23527  1.92251  2.08079  3.45607  5.68507  4.35001    133 a x - -
          2.68618  4.42225  2.77519  2.73123  3.46354  2.40513  3.72494  3.29354  2.67741  2.69355  4.24690  2.90347  2.73739  3.18146  2.89801  2.37887  2.77519  2.98518  4.58477  3.61503
          0.01643  4.51269  5.23504  0.61958  0.77255  0.62130  0.77056
     51   2.30793  4.66168  3.32933  2.80584  3.88324  3.58312  2.16089  2.70469  2.76198  2.94869  3.81894  3.26347  2.12847  3.11801  3.16102  2.84539  2.97679  2.99954  5.25832  3.97314    134 p x - -
          2.68618  4.42225  2.77519  2.73123  3.46354  2.40513  3.72494  3.29354  2.67741  2.69355  4.24690  2.90347  2.73739  3.18146  2.89801  2.37887  2.77519  2.98518  4.58477  3.61503
          0.01643  4.51269  5.23504  0.61958  0.77255  0.62130  0.77056
     52   2.31013  4.45263  3.65694  3.11971  3.50019  3.69640  3.99257  2.95116  3.05250  2.24130  3.58232  3.49517  1.92693  3.36649  3.38301  2.97401  2.99479  2.73326  4.98476  2.35781    135 p x - -
          2.68618  4.42225  2.77519  2.73123  3.46354  2.40513  3.72494  3.29354  2.67741  2.69355  4.24690  2.90347  2.73739  3.18146  2.89801  2.37887  2.77519  2.98518  4.58477  3.61503
          0.01643  4.51269  5.23504  0.61958  0.77255  0.62130  0.77056
     53   2.52927  4.47031  3.88917  3.65813  4.77166  3.23777  4.69752  4.18431  3.69889  3.90165  4.72960  3.71314  4.02633  3.98895  3.96749  0.66284  2.26367  3.56946  6.11548  4.91675    136 S x - -
          2.68618  4.42225  2.77519  2.73123  3.46354  2.40513  3.72494  3.29354  2.67741  2.69355  4.24690  2.90347  2.73739  3.18146  2.89801  2.37887  2.77519  2.98518  4.58477  3.61503
          0.01643  4.51269  5.23504  0.61958  0.77255  0.62130  0.77056
     54   2.68304  4.55143  3.57335  3.12585  3.96689  3.50151  4.14435  3.33729  3.08237  1.98136  3.93993  3.47345  1.61718  3.42635  3.42894  2.00635  3.02786  3.04577  5.39174  4.13061    137 p x - -
          2.68590  4.42229  2.77524  2.73127  3.46358  2.40517  3.72499  3.29358  2.67745  2.69359  4.24694  2.90351  2.73744  3.18151  2.89805  2.37867  2.77524  2.98523  4.58481  3.61507
          0.10874  2.32579  5.23504  0.66337  0.72384  0.62130  0.77056
     55   2.76285  4.98165  3.04640  2.65042  4.52615  3.46269  3.91652  3.98239  2.68872  3.54254  4.34268  3.14104  2.41903  2.05512  3.12134  1.48645  3.06835  3.56374  5.72379  4.37771    140 s x - -
          2.68618  4.42225  2.77519  2.73123  3.46354  2.40513  3.72494  3.29354  2.67741  2.69355  4.24690  2.90347  2.73739  3.18146  2.89801  2.37887  2.77519  2.98518  4.58477  3.61503
          0.01643  4.51269  5.23504  0.61958  0.77255  0.62130  0.77056
     56   2.76832  5.22831  2.44660  2.41664  4.51837  3.49259  3.14017  4.01830  2.48377  3.51963  4.28122  2.17567  3.91369  1.88116  2.97457  2.73327  3.00341  3.60579  5.65739  3.11570    141 q x - -
          2.68618  4.42225  2.77519  2.73123  3.46354  2.40513  3.72494  3.29354  2.67741  2.69355  4.24690  2.90347  2.73739  3.18146  2.89801  2.37887  2.77519  2.98518  4.58477  3.61503
          0.01643  4.51269  5.23504  0.61958  0.77255  0.62130  0.77056
     57   3.54979  4.91588  4.65657  4.22339  1.57388  4.43802  3.82065  3.42863  4.09630  2.42133  4.04262  2.74775  4.76939  4.18171  4.21929  3.75925  3.77332  3.27629  4.04181  1.08102    142 y x - -
          2.68618  4.42225  2.77519  2.73123  3.46354  2.40513  3.72494  3.29354  2.67741  2.69355  4.24690  2.90347  2.73739  3.18146  2.89801  2.37887  2.77519  2.98518  4.58477  3.61503
          0.01643  4.51269  5.23504  0.61958  0.77255  0.62130  0.77056
     58   2.79489  5.31077  2.38298  1.66206  4.64273  2.77663  2.88163  4.13103  2.16763  3.61011  4.36169  2.94597  3.91884  2.84012  3.01071  2.47550  3.03304  3.69571  5.74519  4.32256    143 e x - -
          2.68618  4.42225  2.77519  2.73123  3.46354  2.40513  3.72494  3.29354  2.67741  2.69355  4.24690  2.90347  2.73739  3.18146  2.89801  2.37887  2.77519  2.98518  4.58477  3.61503
          0.01643  4.51269  5.23504  0.61958  0.77255  0.62130  0.77056
     59   3.73428  4.99114  5.50102  4.93147  1.57899  5.00597  5.11591  2.53450  4.78204  0.86040  2.50772  5.08498  5.10430  4.70807  4.76725  4.36960  3.93819  2.77926  5.22251  4.03989    144 l x - -
          2.68618  4.42225  2.77519  2.73123  3.46354  2.40513  3.72494  3.29354  2.67741  2.69355  4.24690  2.90347  2.73739  3.18146  2.89801  2.37887  2.77519  2.98518  4.58477  3.61503
          0.01643  4.51269  5.23504  0.61958  0.77255  0.62130  0.77056
     60   3.36778  5.94394  0.66850  2.41458  5.21407  3.52722  4.15447  4.83077  3.24448  4.30259  5.20663  3.00598  4.19543  2.62395  3.86341  3.22991  3.68198  4.38728  6.40760  4.87413    145 D x - -
          2.68618  4.42225  2.77519  2.73123  3.46354  2.40513  3.72494  3.29354  2.67741  2.69355  4.24690  2.90347  2.73739  3.18146  2.89801  2.37887  2.77519  2.98518  4.58477  3.61503
          0.01643  4.51269  5.23504  0.61958  0.77255  0.62130  0.77056
     61   2.81986  4.99154  3.09260  2.70996  4.50108  3.50796  3.94358  3.92891  2.67282  3.50279  4.33262  3.19054  1.63671  1.74948  3.06337  2.86228  2.64457  3.54300  5.70628  4.38400    146 p x - -
          2.68618  4.42225  2.77519  2.73123  3.46354  2.40513  3.72494  3.29354  2.67741  2.69355  4.24690  2.90347  2.73739  3.18146  2.89801  2.37887  2.77519  2.98518  4.58477  3.61503
          0.01643  4.51269  5.23504  0.61958  0.77255  0.62130  0.77056
     62   2.37396  5.28201  1.35710  2.07316  4.57851  3.50079  3.83436  3.17344  2.67904  3.57142  4.37430  2.98849  3.98514  2.97086  3.19033  2.84895  3.13446  3.62258  5.77134  4.36439    147 d x - -
          2.68618  4.42225  2.77519  2.73123  3.46354  2.40513  3.72494  3.29354  2.67741  2.69355  4.24690  2.90347  2.73739  3.18146  2.89801  2.37887  2.77519  2.98518  4.58477  3.61503
          0.01643  4.51269  5.23504  0.61958  0.77255  0.62130  0.77056
     63   2.75332  4.40358  3.74067  3.17762  2.19429  3.74781  3.99376  2.86069  2.29188  1.78384  3.49218  3.53937  4.12900  3.38917  3.36552  2.50167  2.98712  2.65818  4.93580  3.67279    148 l x - -
          2.68618  4.42225  2.77519  2.73123  3.46354  2.40513  3.72494  3.29354  2.67741  2.69355  4.24690  2.90347  2.73739  3.18146  2.89801  2.37887  2.77519  2.98518  4.58477  3.61503
          0.07315  4.51269  2.82067  0.61958  0.77255  0.62130  0.77056
     64   3.73773  4.97768  5.54651  4.96860  3.25275  5.09097  5.38210  1.91454  4.82734  0.70152  2.24288  5.19543  5.15193  4.76938  4.83088  4.46808  3.94401  2.55788  5.45781  4.48625    149 l x - -
          2.68618  4.42225  2.77519  2.73123  3.46354  2.40513  3.72494  3.29354  2.67741  2.69355  4.24690  2.90347  2.73739  3.18146  2.89801  2.37887  2.77519  2.98518  4.58477  3.61503
          0.01738  4.45692  5.17927  0.61958  0.77255  0.70015  0.68619
     65   3.07751  5.45900  1.29659  2.53754  4.81551  3.56481  3.94387  4.32744  2.70087  3.82090  4.64792  3.08518  4.09252  3.09190  1.58766  3.02416  3.33810  3.92324  5.91193  4.53721    150 d x - -
          2.68618  4.42225  2.77519  2.73123  3.46354  2.40513  3.72494  3.29354  2.67741  2.69355  4.24690  2.90347  2.73739  3.18146  2.89801  2.37887  2.77519  2.98518  4.58477  3.61503
          0.01738  4.45692  5.17927  0.61958  0.77255  0.70015  0.68619
     66   2.31312  4.53194  3.40651  2.85184  3.64057  3.62089  2.95679  3.06861  2.81147  2.24512  3.63793  3.29547  4.01065  3.13926  3.19900  1.95094  2.93113  2.82507  5.06223  2.89709    151 s x - -
          2.68618  4.42225  2.77519  2.73123  3.46354  2.40513  3.72494  3.29354  2.67741  2.69355  4.24690  2.90347  2.73739  3.18146  2.89801  2.37887  2.77519  2.98518  4.58477  3.61503
          0.01738  4.45692  5.17927  0.61958  0.77255  0.70015  0.68619
     67   3.56491  4.81500  5.41851  4.87109  3.42456  4.96028  5.36360  1.78212  4.74524  0.81321  3.18759  5.06939  5.11026  4.79733  4.80826  4.34171  3.79405  1.79297  5.55931  4.51090    152 l x - -
          2.68618  4.42225  2.77519  2.73123  3.46354  2.40513  3.72494  3.29354  2.67741  2.69355  4.24690  2.90347  2.73739  3.18146  2.89801  2.37887  2.77519  2.98518  4.58477  3.61503
          0.01738  4.45692  5.17927  0.61958  0.77255  0.70015  0.68619
     68   3.53239  4.87048  4.98981  4.48328  2.94618  4.57938  4.51453  2.73838  4.20653  0.68268  3.27890  4.57915  4.85033  4.37925  4.28457  3.97644  3.75864  2.86307  2.67946  3.30837    153 L x - -
          2.68618  4.42225  2.77519  2.73123  3.46354  2.40513  3.72494  3.29354  2.67741  2.69355  4.24690  2.90347  2.73739  3.18146  2.89801  2.37887  2.77519  2.98518  4.58477  3.61503
          0.01738  4.45692  5.17927  0.61958  0.77255  0.55804  0.84941
     69   2.05852  4.94314  2.49787  2.56980  4.27096  3.49523  3.82109  3.71004  2.64608  3.30791  4.11994  3.08381  3.95070  2.97585  3.11568  1.57689  2.99921  3.35850  5.53225  3.31345    154 s x - -
          2.68618  4.42225  2.77519  2.73123  3.46354  2.40513  3.72494  3.29354  2.67741  2.69355  4.24690  2.90347  2.73739  3.18146  2.89801  2.37887  2.77519  2.98518  4.58477  3.61503
          0.01643  4.51269  5.23504  0.61958  0.77255  0.62130  0.77056
     70   2.71864  5.20290  2.56684  2.13241  4.53553  3.48181  3.67942  4.01377  2.18854  3.50227  4.24807  2.41391  3.88215  2.78127  2.63821  2.09725  2.95066  3.58712  5.64154  3.16805    155 s x - -
          2.68618  4.42225  2.77519  2.73123  3.46354  2.40513  3.72494  3.29354  2.67741  2.69355  4.24690  2.90347  2.73739  3.18146  2.89801  2.37887  2.77519  2.98518  4.58477  3.61503
          0.01643  4.51269  5.23504  0.61958  0.77255  0.62130  0.77056
     71   3.57274  4.80899  5.49456  4.95489  3.51970  5.00843  5.44836  1.45933  4.83744  0.95500  3.28022  5.13425  5.16418  4.89778  4.89803  4.39603  3.80543  1.74634  5.64586  4.58427    156 l x - -
          2.68618  4.42225  2.77519  2.73123  3.46354  2.40513  3.72494  3.29354  2.67741  2.69355  4.24690  2.90347  2.73739  3.18146  2.89801  2.37887  2.77519  2.98518  4.58477  3.61503
          0.01643  4.51269  5.23504  0.61958  0.77255  0.62130  0.77056
     72   2.84873  5.37537  2.30796  1.61382  4.70251  2.42647  2.84545  4.19446  2.19571  3.67201  4.43161  2.94658  3.94596  2.88331  3.07531  2.79142  3.09094  3.75858  5.80800  4.37671    157 e x - -
          2.68618  4.42225  2.77519  2.73123  3.46354  2.40513  3.72494  3.29354  2.67741  2.69355  4.24690  2.90347  2.73739  3.18146  2.89801  2.37887  2.77519  2.98518  4.58477  3.61503
          0.01643  4.51269  5.23504  0.61958  0.77255  0.62130  0.77056
     73   2.18973  4.89723  3.09175  1.96324  4.27157  2.97157  3.81425  3.69124  2.62276  3.29124  4.09780  3.09705  3.93557  2.96415  3.08607  1.87175  2.96688  2.66466  5.52283  4.18478    158 s x - -
          2.68618  4.42225  2.77519  2.73123  3.46354  2.40513  3.72494  3.29354  2.67741  2.69355  4.24690  2.90347  2.73739  3.18146  2.89801  2.37887  2.77519  2.98518  4.58477  3.61503
          0.01643  4.51269  5.23504  0.61958  0.77255  0.62130  0.77056
     74   2.79953  5.27392  2.37931  1.66053  4.59048  3.48616  3.74600  3.28679  2.53323  3.56859  4.33234  2.46072  2.47348  2.86042  3.03690  2.75801  3.03897  3.65055  5.72197  4.30847    159 e x - -
          2.68618  4.42225  2.77519  2.73123  3.46354  2.40513  3.72494  3.29354  2.67741  2.69355  4.24690  2.90347  2.73739  3.18146  2.89801  2.37887  2.77519  2.98518  4.58477  3.61503
          0.01643  4.51269  5.23504  0.61958  0.77255  0.62130  0.77056
     75   2.05878  5.11320  2.52821  2.16708  4.42246  2.84404  3.69828  3.88010  2.45860  3.40805  3.42029  2.98092  3.11520  2.81213  2.94470  2.35023  2.94693  3.48680  5.58076  4.19568    160 a x - -
          2.68618  4.42225  2.77519  2.73123  3.46354  2.40513  3.72494  3.29354  2.67741  2.69355  4.24690  2.90347  2.73739  3.18146  2.89801  2.37887  2.77519  2.98518  4.58477  3.61503
          0.01643  4.51269  5.23504  0.61958  0.77255  0.62130  0.77056
     76   2.71949  4.87354  3.11241  2.24504  4.11532  3.54237  3.76939  2.83107  2.57760  3.13962  3.96377  3.09442  3.94459  2.63548  3.02888  2.17801  1.89382  3.20701  5.39747  4.07345    161 t x - -
          2.68618  4.42225  2.77519  2.73123  3.46354  2.40513  3.72494  3.29354  2.67741  2.69355  4.24690  2.90347  2.73739  3.18146  2.89801  2.37887  2.77519  2.98518  4.58477  3.61503
          0.07315  4.51269  2.82067  0.61958  0.77255  0.62130  0.77056
     77   2.71419  4.87811  2.45915  2.58561  2.97520  2.26100  3.83290  3.65680  2.67986  3.26658  4.08774  3.09056  3.94136  3.00024  3.14588  1.74543  2.98712  3.31087  5.49587  4.15105    162 s x - -
          2.68618  4.42225  2.77519  2.73123  3.46354  2.40513  3.72494  3.29354  2.67741  2.69355  4.24690  2.90347  2.73739  3.18146  2.89801  2.37887  2.77519  2.98518  4.58477  3.61503
          0.01738  4.45692  5.17927  0.61958  0.77255  0.70015  0.68619
     78   2.90799  5.15909  2.98838  2.59651  4.37162  3.57382  1.66171  3.92842  2.50620  3.46658  4.29520  3.10965  2.30282  2.36987  2.88508  2.90619  3.15017  3.57553  5.57529  4.20593    163 h x - -
          2.68618  4.42225  2.77519  2.73123  3.46354  2.40513  3.72494  3.29354  2.67741  2.69355  4.24690  2.90347  2.73739  3.18146  2.89801  2.37887  2.77519  2.98518  4.58477  3.61503
          0.01738  4.45692  5.17927  0.61958  0.77255  0.70015  0.68619
     79   2.78498  5.17488  2.40020  2.43006  4.50775  3.46598  2.23719  3.98219  2.57201  3.51180  4.29370  2.97517  2.99780  2.89672  3.06582  1.76859  3.03692  3.58233  5.68107  4.28291    164 s x - -
          2.68618  4.42225  2.77519  2.73123  3.46354  2.40513  3.72494  3.29354  2.67741  2.69355  4.24690  2.90347  2.73739  3.18146  2.89801  2.37887  2.77519  2.98518  4.58477  3.61503
          0.01738  4.45692  5.17927  0.61958  0.77255  0.70015  0.68619
     80   2.73710  5.12504  2.94399  2.44547  4.44072  3.48872  2.37860  3.89812  2.44941  3.42393  4.19813  2.50796  3.90205  2.11334  2.91536  2.32574  2.55324  3.50730  5.59115  4.21218    165 q x - -
          2.68618  4.42225  2.77519  2.73123  3.46354  2.40513  3.72494  3.29354  2.67741  2.69355  4.24690  2.90347  2.73739  3.18146  2.89801  2.37887  2.77519  2.98518  4.58477  3.61503
          0.20705  4.45692  1.74056  0.61958  0.77255  0.70015  0.68619
     81   2.18098  4.69686  3.11217  2.62630  4.08621  3.40328  2.13571  3.49857  2.61498  3.12779  3.95933  3.09793  2.79785  2.97682  3.03910  2.68989  2.41037  3.16107  5.38239  4.07432    166 h x - -
          2.68618  4.42225  2.77519  2.73123  3.46354  2.40513  3.72494  3.29354  2.67741  2.69355  4.24690  2.90347  2.73739  3.18146  2.89801  2.37887  2.77519  2.98518  4.58477  3.61503
          0.02097  4.27085  4.99320  0.61958  0.77255  0.90266  0.52002
     82   2.52683  4.27739  3.86757  3.43770  3.83928  2.39158  4.30012  2.83060  3.38267  2.83999  3.78827  3.62146  4.01114  3.67246  3.65627  2.78748  2.26703  1.30815  5.33253  4.12521    167 v x - -
          2.68618  4.42225  2.77519  2.73123  3.46354  2.40513  3.72494  3.29354  2.67741  2.69355  4.24690  2.90347  2.73739  3.18146  2.89801  2.37887  2.77519  2.98518  4.58477  3.61503
          0.02097  4.27085  4.99320  0.61958  0.77255  0.90266  0.52002
     83   2.14083  4.30990  3.60419  3.06763  3.59255  2.61749  3.97432  2.90217  3.01736  2.07166  3.55635  3.40993  3.96864  3.31556  3.35162  2.33631  2.85792  2.19125  5.04226  3.81598    168 l x - -
          2.68618  4.42225  2.77519  2.73123  3.46354  2.40513  3.72494  3.29354  2.67741  2.69355  4.24690  2.90347  2.73739  3.18146  2.89801  2.37887  2.77519  2.98518  4.58477  3.61503
          0.02097  4.27085  4.99320  0.61958  0.77255  0.71378  0.67293
     84   2.72065  4.79353  3.15381  2.68883  4.12204  3.49335  3.84669  3.49579  2.61622  3.12872  4.00506  3.16207  1.94501  1.97005  3.00759  2.79577  2.99538  2.57703  5.42784  4.12203    169 p x - -
          2.68618  4.42225  2.77519  2.73123  3.46354  2.40513  3.72494  3.29354  2.67741  2.69355  4.24690  2.90347  2.73739  3.18146  2.89801  2.37887  2.77519  2.98518  4.58477  3.61503
          0.01915  4.36073  5.08308  0.61958  0.77255  0.81459  0.58487
     85   2.34125  5.08283  2.84217  1.82648  4.44381  3.42717  3.71851  3.90106  2.50670  3.43591  4.21369  2.30413  3.87643  2.84279  2.99436  2.28379  2.50287  3.50087  5.61331  4.22682    170 e x - -
          2.68618  4.42225  2.77519  2.73123  3.46354  2.40513  3.72494  3.29354  2.67741  2.69355  4.24690  2.90347  2.73739  3.18146  2.89801  2.37887  2.77519  2.98518  4.58477  3.61503
          0.01915  4.36073  5.08308  0.61958  0.77255  0.81459  0.58487
     86   1.94322  4.34466  3.60842  3.05465  2.82485  3.60723  3.95102  2.83504  3.00568  2.59616  3.49943  2.69971  4.02431  3.30200  3.34324  2.87978  2.45567  2.10795  4.98652  3.75621    171 a x - -
          2.68618  4.42225  2.77519  2.73123  3.46354  2.40513  3.72494  3.29354  2.67741  2.69355  4.24690  2.90347  2.73739  3.18146  2.89801  2.37887  2.77519  2.98518  4.58477  3.61503
          0.12641  4.36073  2.24457  0.61958  0.77255  0.81459  0.58487
     87   2.69078  4.90689  2.36314  2.44507  4.16443  2.30466  3.71330  2.56265  2.53779  3.18475  4.00691  2.97289  3.87506  2.43620  3.00680  2.71310  2.93427  3.24793  5.42832  4.08114    172 g x - -
          2.68627  4.42234  2.77528  2.73132  3.46363  2.40501  3.72503  3.29363  2.67750  2.69364  4.24699  2.90356  2.73748  3.18037  2.89810  2.37896  2.77492  2.98527  4.58486  3.61512
          0.65766  0.74433  4.97797  0.11846  2.19184  0.91611  0.51094
     88   2.64266  4.77672  2.60890  2.51657  3.97375  3.47673  3.68625  3.40690  2.49968  2.58321  3.85662  3.02633  3.87082  2.85596  2.47586  2.30319  2.87472  3.10184  5.27358  2.78125    174 s x - -
          2.68618  4.42225  2.77519  2.73123  3.46354  2.40513  3.72494  3.29354  2.67741  2.69355  4.24690  2.90347  2.73739  3.18146  2.89801  2.37887  2.77519  2.98518  4.58477  3.61503
          0.02130  4.25562  4.97797  0.61958  0.77255  0.69995  0.68639
     89   2.73253  4.76503  3.23178  2.67812  3.96452  2.85075  1.99292  2.67425  2.50768  3.01662  3.86849  3.15683  3.96322  2.95497  2.40303  2.81259  2.96332  3.09766  5.26946  3.97320    175 h x - -
          2.68618  4.42225  2.77519  2.73123  3.46354  2.40513  3.72494  3.29354  2.67741  2.69355  4.24690  2.90347  2.73739  3.18146  2.89801  2.37887  2.77519  2.98518  4.58477  3.61503
          0.01915  4.36073  5.08308  0.61958  0.77255  0.81459  0.58487
     90   2.82492  5.26769  1.86321  2.35512  4.59835  2.42294  2.84617  4.08289  2.61349  3.59766  4.38374  2.91331  2.34070  2.90448  3.12853  2.78019  3.08181  3.67072  5.76041  4.33886    176 d x - -
          2.68624  4.42232  2.77526  2.73130  3.46360  2.40519  3.72501  3.29360  2.67747  2.69361  4.24696  2.90353  2.73746  3.18153  2.89807  2.37870  2.77490  2.98525  4.58483  3.61425
          0.39269  1.14394  5.08308  0.15027  1.96951  0.81459  0.58487
     91   4.13916  5.22534  5.14321  4.93185  1.58847  4.79617  3.63179  3.80961  4.72929  3.07878  4.36275  4.41010  5.07085  4.52948  4.63292  4.17394  4.34367  3.72825  1.06679  1.60223    178 w x - -
          2.68618  4.42225  2.77519  2.73123  3.46354  2.40513  3.72494  3.29354  2.67741  2.69355  4.24690  2.90347  2.73739  3.18146  2.89801  2.37887  2.77519  2.98518  4.58477  3.61503
          0.11086  4.36073  2.38420  0.61958  0.77255  0.81459  0.58487
     92   2.86184  5.02323  2.95549  2.64282  4.44652  3.46704  3.89094  3.94303  2.59021  3.48151  4.35035  3.13115  1.98269  1.44944  2.95020  2.88824  3.15497  3.57499  5.63642  4.31717    179 q x - -
          2.68618  4.42225  2.77519  2.73123  3.46354  2.40513  3.72494  3.29354  2.67741  2.69355  4.24690  2.90347  2.73739  3.18146  2.89801  2.37887  2.77519  2.98518  4.58477  3.61503
          0.02097  4.27085  4.99320  0.61958  0.77255  0.90266  0.52002
     93   2.78187  5.08970  3.05674  2.51390  4.40491  3.52345  2.74089  3.84299  2.27099  3.36133  4.16139  3.02380  2.26657  2.30971  2.21811  2.77318  3.00100  3.47969  5.50506  4.17916    180 r x - -
          2.68618  4.42225  2.77519  2.73123  3.46354  2.40513  3.72494  3.29354  2.67741  2.69355  4.24690  2.90347  2.73739  3.18146  2.89801  2.37887  2.77519  2.98518  4.58477  3.61503
          0.02097  4.27085  4.99320  0.61958  0.77255  0.90266  0.52002
     94   3.04131  4.63334  4.07298  3.70797  1.02137  3.84498  4.08113  3.09899  3.65289  2.60276  3.76424  3.89033  2.43450  3.89480  3.86796  3.28785  3.36094  2.96315  4.55060  2.98126    181 f x - -
          2.68618  4.42225  2.77519  2.73123  3.46354  2.40513  3.72494  3.29354  2.67741  2.69355  4.24690  2.90347  2.73739  3.18146  2.89801  2.37887  2.77519  2.98518  4.58477  3.61503
          0.02097  4.27085  4.99320  0.61958  0.77255  0.90266  0.52002
     95   2.91980  4.94736  3.23549  2.76105  3.26224  3.67147  1.72908  3.59299  2.58853  3.13347  4.04780  3.21952  4.07369  2.36792  2.93929  2.95837  3.14442  3.31816  4.76534  2.42789    182 h x - -
          2.68618  4.42225  2.77519  2.73123  3.46354  2.40513  3.72494  3.29354  2.67741  2.69355  4.24690  2.90347  2.73739  3.18146  2.89801  2.37887  2.77519  2.98518  4.58477  3.61503
          0.02097  4.27085  4.99320  0.61958  0.77255  0.90266  0.52002
     96   1.82270  4.49789  3.32278  2.79825  3.80524  3.45706  3.86114  3.14467  2.76850  2.85379  2.74422  2.53954  3.92062  3.10363  3.16355  2.73818  2.35316  2.86770  5.19157  3.92776    183 a x - -
          2.68618  4.42225  2.77519  2.73123  3.46354  2.40513  3.72494  3.29354  2.67741  2.69355  4.24690  2.90347  2.73739  3.18146  2.89801  2.37887  2.77519  2.98518  4.58477  3.61503
          0.02097  4.27085  4.99320  0.61958  0.77255  0.90266  0.52002
     97   2.63435  4.56519  2.46555  2.70172  3.78051  3.52289  3.79618  2.51745  2.69357  2.81646  3.69017  3.17137  3.92938  3.02230  3.11292  2.38418  2.41360  2.35136  5.16394  3.88601    184 v x - -
          2.68618  4.42225  2.77519  2.73123  3.46354  2.40513  3.72494  3.29354  2.67741  2.69355  4.24690  2.90347  2.73739  3.18146  2.89801  2.37887  2.77519  2.98518  4.58477  3.61503
          0.02097  4.27085  4.99320  0.61958  0.77255  0.90266  0.52002
     98   3.17071  5.82029  1.11126  1.46368  5.09971  3.35689  3.94898  4.65133  3.02745  4.12423  4.99529  2.81103  4.00836  3.12186  3.66691  3.02592  3.47022  4.20074  6.26375  4.71796    185 d x - -
          2.68618  4.42225  2.77519  2.73123  3.46354  2.40513  3.72494  3.29354  2.67741  2.69355  4.24690  2.90347  2.73739  3.18146  2.89801  2.37887  2.77519  2.98518  4.58477  3.61503
          0.02097  4.27085  4.99320  0.61958  0.77255  0.90266  0.52002
     99   2.80769  5.34228  2.13559  1.92719  4.66099  3.38674  3.71515  4.15658  2.54559  3.63716  4.40774  2.36214  3.87564  2.15852  3.06979  2.23873  3.05601  3.72223  5.77900  4.33608    186 e x - -
          2.68618  4.42225  2.77519  2.73123  3.46354  2.40513  3.72494  3.29354  2.67741  2.69355  4.24690  2.90347  2.73739  3.18146  2.89801  2.37887  2.77519  2.98518  4.58477  3.61503
          0.02097  4.27085  4.99320  0.61958  0.77255  0.90266  0.52002
    100   2.25070  4.54154  3.27183  2.75122  3.79483  3.48197  2.32791  3.16749  2.71355  2.85702  3.72714  3.19745  2.85643  3.06172  3.10977  2.75308  2.88382  2.24200  5.17483  3.89844    187 v x - -
          2.68618  4.42225  2.77519  2.73123  3.46354  2.40513  3.72494  3.29354  2.67741  2.69355  4.24690  2.90347  2.73739  3.18146  2.89801  2.37887  2.77519  2.98518  4.58477  3.61503
          0.02097  4.27085  4.99320  0.61958  0.77255  0.90266  0.52002
    101   2.13973  4.40664  3.43219  2.89787  2.72221  3.43681  3.90644  3.10111  2.86979  2.79999  3.67333  3.28913  2.90422  3.18280  3.24893  2.11920  2.31729  2.82381  5.13841  3.88912    188 s x - -
          2.68618  4.42225  2.77519  2.73123  3.46354  2.40513  3.72494  3.29354  2.67741  2.69355  4.24690  2.90347  2.73739  3.18146  2.89801  2.37887  2.77519  2.98518  4.58477  3.61503
          0.02097  4.27085  4.99320  0.61958  0.77255  0.90266  0.52002
    102   1.55696  4.29839  3.70689  3.22421  3.94680  3.27335  4.17013  3.21237  3.18157  3.00653  3.88563  3.45953  3.90367  3.47575  3.51040  2.06600  2.17770  2.17175  5.36670  4.14831    189 a x - -
          2.68618  4.42225  2.77519  2.73123  3.46354  2.40513  3.72494  3.29354  2.67741  2.69355  4.24690  2.90347  2.73739  3.18146  2.89801  2.37887  2.77519  2.98518  4.58477  3.61503
          0.02097  4.27085  4.99320  0.61958  0.77255  0.90266  0.52002
    103   2.64142  4.42270  3.44121  2.87104  3.56672  3.58511  3.82711  2.94516  2.76648  2.29858  3.53138  3.29232  3.97166  3.12345  2.54721  2.36593  2.40938  2.71069  2.94016  3.73885    190 l x - -
          2.68618  4.42225  2.77519  2.73123  3.46354  2.40513  3.72494  3.29354  2.67741  2.69355  4.24690  2.90347  2.73739  3.18146  2.89801  2.37887  2.77519  2.98518  4.58477  3.61503
          0.02097  4.27085  4.99320  0.61958  0.77255  0.71378  0.67293
    104   2.69960  4.35437  3.69945  3.14571  3.27514  3.68030  3.91415  2.86457  3.06262  2.57299  3.48663  3.49183  4.07686  3.36208  3.37002  2.42233  2.05465  2.64718  2.40127  2.75340    191 t x - -
          2.68618  4.42225  2.77519  2.73123  3.46354  2.40513  3.72494  3.29354  2.67741  2.69355  4.24690  2.90347  2.73739  3.18146  2.89801  2.37887  2.77519  2.98518  4.58477  3.61503
          0.01915  4.36073  5.08308  0.61958  0.77255  0.81459  0.58487
    105   2.90176  5.07208  3.20641  2.69518  4.31878  3.61125  1.56096  3.83750  2.33581  3.37511  4.21385  3.17167  2.89628  2.92969  2.16159  2.92087  3.12965  3.50270  5.47799  4.16114    192 h x - -
          2.68618  4.42225  2.77519  2.73123  3.46354  2.40513  3.72494  3.29354  2.67741  2.69355  4.24690  2.90347  2.73739  3.18146  2.89801  2.37887  2.77519  2.98518  4.58477  3.61503
          0.01915  4.36073  5.08308  0.61958  0.77255  0.81459  0.58487
    106   2.23106  4.93743  2.91037  2.52578  4.35007  2.16088  2.18139  3.80390  2.62192  3.38192  4.19037  2.49167  3.91323  2.96489  3.07805  2.73978  2.99576  3.42347  5.58337  4.22873    193 g x - -
          2.68618  4.42225  2.77519  2.73123  3.46354  2.40513  3.72494  3.29354  2.67741  2.69355  4.24690  2.90347  2.73739  3.18146  2.89801  2.37887  2.77519  2.98518  4.58477  3.61503
          0.01915  4.36073  5.08308  0.61958  0.77255  0.81459  0.58487
    107   1.57773  4.29794  3.96464  3.52578  3.94056  3.36255  4.37250  3.00435  3.46990  2.96467  3.89239  3.66555  4.01673  3.74422  3.74018  2.11057  2.93197  1.48041  5.41877  4.21699    194 v x - -
          2.68618  4.42225  2.77519  2.73123  3.46354  2.40513  3.72494  3.29354  2.67741  2.69355  4.24690  2.90347  2.73739  3.18146  2.89801  2.37887  2.77519  2.98518  4.58477  3.61503
          0.01915  4.36073  5.08308  0.61958  0.77255  0.81459  0.58487
    108   2.87761  5.31249  2.12541  2.35795  4.74782  2.50117  3.85740  4.24238  2.75564  3.75113  4.54701  1.56270  3.94597  2.99996  3.29279  2.24040  3.16542  3.79848  5.91271  4.47188    195 n x - -
          2.68618  4.42225  2.77519  2.73123  3.46354  2.40513  3.72494  3.29354  2.67741  2.69355  4.24690  2.90347  2.73739  3.18146  2.89801  2.37887  2.77519  2.98518  4.58477  3.61503
          0.01915  4.36073  5.08308  0.61958  0.77255  0.81459  0.58487
    109   2.65001  4.91608  3.00090  2.50825  4.35095  2.75161  3.75051  3.79406  2.52977  3.35585  4.14288  3.01790  2.85340  2.00460  2.99366  2.25377  2.41897  3.39911  5.55209  4.19719    196 q x - -
          2.68618  4.42225  2.77519  2.73123  3.46354  2.40513  3.72494  3.29354  2.67741  2.69355  4.24690  2.90347  2.73739  3.18146  2.89801  2.37887  2.77519  2.98518  4.58477  3.61503
          0.01915  4.36073  5.08308  0.61958  0.77255  0.81459  0.58487
    110   3.05128  4.68625  4.04583  3.67858  1.37052  3.83881  4.16556  3.20316  3.63684  2.71965  3.86246  3.89218  1.49689  3.89662  3.87537  3.28452  3.38086  3.04996  4.70382  3.15481    197 f x - -
          2.68618  4.42225  2.77519  2.73123  3.46354  2.40513  3.72494  3.29354  2.67741  2.69355  4.24690  2.90347  2.73739  3.18146  2.89801  2.37887  2.77519  2.98518  4.58477  3.61503
          0.01915  4.36073  5.08308  0.61958  0.77255  0.67248  0.71425
    111   2.47200  4.41665  3.77000  3.47765  4.60325  3.19400  4.52438  3.99816  3.49799  3.71145  4.54244  3.59543  3.95435  3.79869  3.79577  0.95250  1.69717  3.43696  5.94730  4.73600    198 s x - -
          2.68618  4.42225  2.77519  2.73123  3.46354  2.40513  3.72494  3.29354  2.67741  2.69355  4.24690  2.90347  2.73739  3.18146  2.89801  2.37887  2.77519  2.98518  4.58477  3.61503
          0.01800  4.42196  5.14431  0.61958  0.77255  0.74458  0.64423
    112   2.67216  4.64598  3.26424  2.81811  4.01866  3.47293  3.95079  2.40186  2.83113  3.08625  3.95316  2.23318  3.98055  3.17355  3.23401  1.53810  2.97678  3.06742  5.38339  4.08915    199 s x - -
          2.68618  4.42225  2.77519  2.73123  3.46354  2.40513  3.72494  3.29354  2.67741  2.69355  4.24690  2.90347  2.73739  3.18146  2.89801  2.37887  2.77519  2.98518  4.58477  3.61503
          0.08038  4.42196  2.72994  0.61958  0.77255  0.74458  0.64423
    113   2.67688  4.33232  3.71047  3.16356  2.63444  3.65998  3.97838  2.80727  3.09795  1.92761  3.44786  3.50822  2.26448  3.38689  3.40598  2.40748  2.92903  2.60342  4.89692  3.63011    200 l x - -
          2.68618  4.42225  2.77519  2.73123  3.46354  2.40513  3.72494  3.29354  2.67741  2.69355  4.24690  2.90347  2.73739  3.18146  2.89801  2.37887  2.77519  2.98518  4.58477  3.61503
          0.01915  4.36073  5.08308  0.61958  0.77255  0.59610  0.80064
    114   2.69924  4.37352  3.64797  3.08145  2.73186  3.69325  2.94231  2.86342  3.02521  2.22926  3.48015  3.46061  4.07144  3.31786  3.35653  2.08855  2.46072  2.64568  4.89254  2.91533    201 s x - -
          2.68618  4.42225  2.77519  2.73123  3.46354  2.40513  3.72494  3.29354  2.67741  2.69355  4.24690  2.90347  2.73739  3.18146  2.89801  2.37887  2.77519  2.98518  4.58477  3.61503
          0.01738  4.45692  5.17927  0.61958  0.77255  0.70015  0.68619
    115   2.29569  4.84638  3.26878  2.78472  4.07260  3.60311  3.90014  3.41532  2.63896  2.42842  3.96799  3.25313  4.04910  1.40271  3.00338  2.90101  3.07530  3.15995  5.42364  4.12694    202 q x - -
          2.68618  4.42225  2.77519  2.73123  3.46354  2.40513  3.72494  3.29354  2.67741  2.69355  4.24690  2.90347  2.73739  3.18146  2.89801  2.37887  2.77519  2.98518  4.58477  3.61503
          0.01738  4.45692  5.17927  0.61958  0.77255  0.55804  0.84941
    116   2.01423  4.48233  3.77335  3.52014  4.74375  3.23998  4.60891  4.17220  3.60471  3.85228  4.66450  3.64356  0.94320  3.87991  3.90980  2.04799  3.03446  3.56519  6.07259  4.87057    203 p x - -
          2.68618  4.42225  2.77519  2.73123  3.46354  2.40513  3.72494  3.29354  2.67741  2.69355  4.24690  2.90347  2.73739  3.18146  2.89801  2.37887  2.77519  2.98518  4.58477  3.61503
          0.10874  4.51269  2.38528  0.61958  0.77255  0.62130  0.77056
    117   2.71352  5.16828  2.33273  2.13764  4.48224  3.45794  2.89225  3.95539  2.43624  3.46090  4.21934  2.93321  3.87030  2.52036  2.92872  2.08170  2.94759  3.54411  5.61423  3.11594    204 s x - -
          2.68618  4.42225  2.77519  2.73123  3.46354  2.40513  3.72494  3.29354  2.67741  2.69355  4.24690  2.90347  2.73739  3.18146  2.89801  2.37887  2.77519  2.98518  4.58477  3.61503
          0.01800  4.42196  5.14431  0.61958  0.77255  0.74458  0.64423
    118   2.72482  4.90614  3.13010  2.56677  3.32880  3.54429  2.88188  3.55995  2.06654  2.60694  3.97629  3.07614  3.93139  1.96945  2.88743  2.75963  2.95152  3.24322  5.36213  4.02290    205 q x - -
          2.68618  4.42225  2.77519  2.73123  3.46354  2.40513  3.72494  3.29354  2.67741  2.69355  4.24690  2.90347  2.73739  3.18146  2.89801  2.37887  2.77519  2.98518  4.58477  3.61503
          0.08038  4.42196  2.72994  0.61958  0.77255  0.74458  0.64423
    119   3.03228  5.23315  2.83109  2.61828  4.06067  3.54825  1.37769  4.10177  2.70977  3.61702  4.50086  1.85542  4.08957  3.13727  3.08698  3.01923  3.31141  3.74156  5.42760  3.92400    206 h x - -
          2.68618  4.42225  2.77519  2.73123  3.46354  2.40513  3.72494  3.29354  2.67741  2.69355  4.24690  2.90347  2.73739  3.18146  2.89801  2.37887  2.77519  2.98518  4.58477  3.61503
          0.01915  4.36073  5.08308  0.61958  0.77255  0.81459  0.58487
    120   2.20130  4.29256  3.81589  3.26818  3.54145  2.35392  4.08618  2.23027  3.20287  2.58240  3.50923  3.57370  4.07647  3.48285  3.50131  2.92562  2.35486  1.97946  5.02973  3.81537    207 v x - -
          2.68618  4.42225  2.77519  2.73123  3.46354  2.40513  3.72494  3.29354  2.67741  2.69355  4.24690  2.90347  2.73739  3.18146  2.89801  2.37887  2.77519  2.98518  4.58477  3.61503
          0.01915  4.36073  5.08308  0.61958  0.77255  0.81459  0.58487
    121   4.18089  5.26463  5.12348  4.93433  0.79762  4.80956  3.65406  3.78378  4.74507  3.02088  4.34628  4.42869  5.09092  4.54979  4.65384  4.20553  4.39179  3.73290  3.75056  1.28766    208 f x - -
          2.68618  4.42225  2.77519  2.73123  3.46354  2.40513  3.72494  3.29354  2.67741  2.69355  4.24690  2.90347  2.73739  3.18146  2.89801  2.37887  2.77519  2.98518  4.58477  3.61503
          0.01915  4.36073  5.08308  0.61958  0.77255  0.81459  0.58487
    122   2.70801  5.06334  2.99157  2.46034  4.41542  2.83070  3.68264  3.86205  2.38775  3.38746  4.16502  2.98609  2.93836  2.35869  2.02379  2.30042  2.94594  3.47160  5.55150  4.19064    209 r x - -
          2.68618  4.42225  2.77519  2.73123  3.46354  2.40513  3.72494  3.29354  2.67741  2.69355  4.24690  2.90347  2.73739  3.18146  2.89801  2.37887  2.77519  2.98518  4.58477  3.61503
          0.01915  4.36073  5.08308  0.61958  0.77255  0.81459  0.58487
    123   2.61908  4.66414  3.18542  2.71003  4.05868  2.61106  3.86943  3.49764  2.73257  3.13661  3.97304  3.16473  2.78740  3.06685  3.16130  1.63411  2.92033  3.15927  5.38729  2.95992    210 s x - -
          2.68618  4.42225  2.77519  2.73123  3.46354  2.40513  3.72494  3.29354  2.67741  2.69355  4.24690  2.90347  2.73739  3.18146  2.89801  2.37887  2.77519  2.98518  4.58477  3.61503
          0.01915  4.36073  5.08308  0.61958  0.77255  0.81459  0.58487
    124   2.99853  4.44978  4.29231  3.77025  1.70545  2.66772  3.87638  2.90018  3.65154  2.10826  3.54888  3.89541  4.37396  3.82768  3.82171  3.31631  3.23032  2.72895  4.26433  1.78991    211 f x - -
          2.68618  4.42225  2.77519  2.73123  3.46354  2.40513  3.72494  3.29354  2.67741  2.69355  4.24690  2.90347  2.73739  3.18146  2.89801  2.37887  2.77519  2.98518  4.58477  3.61503
          0.11086  4.36073  2.38420  0.61958  0.77255  0.81459  0.58487
    125   2.73938  5.12523  2.84441  2.05985  4.43189  3.44913  2.79221  3.88618  2.39043  3.40681  4.19150  2.93517  3.87455  1.91087  2.83291  2.71508  2.49441  3.50162  5.56760  4.19457    212 q x - -
          2.68618  4.42225  2.77519  2.73123  3.46354  2.40513  3.72494  3.29354  2.67741  2.69355  4.24690  2.90347  2.73739  3.18146  2.89801  2.37887  2.77519  2.98518  4.58477  3.61503
          0.02097  4.27085  4.99320  0.61958  0.77255  0.90266  0.52002
    126   2.64066  4.36699  3.54158  2.99041  3.44226  3.59157  3.87887  2.89427  2.90905  2.17964  3.50139  3.37445  2.29572  3.23467  3.24435  2.36686  2.88915  2.66808  3.10807  3.62411    213 l x - -
          2.68595  4.42234  2.77450  2.73132  3.46363  2.40522  3.72504  3.29363  2.67750  2.69364  4.24699  2.90356  2.73749  3.18155  2.89810  2.37896  2.77493  2.98527  4.58486  3.61512
          0.66737  0.73364  4.99320  0.11593  2.21215  0.71378  0.67293
    127   2.91258  5.47252  1.75958  1.69718  4.78545  3.41649  3.79606  4.29023  2.66570  3.76604  4.54883  2.87265  3.93908  2.16846  3.20633  2.33397  3.16862  3.85120  5.90816  4.44663    215 e x - -
          2.68618  4.42225  2.77519  2.73123  3.46354  2.40513  3.72494  3.29354  2.67741  2.69355  4.24690  2.90347  2.73739  3.18146  2.89801  2.37887  2.77519  2.98518  4.58477  3.61503
          0.01915  4.36073  5.08308  0.61958  0.77255  0.81459  0.58487
    128   2.32951  5.11993  3.14493  2.57655  4.44703  3.57519  2.36303  3.87326  2.27285  3.38956  4.19296  3.07864  3.96375  2.34335  1.86725  2.82296  3.04419  3.51403  5.53117  4.21911    216 r x - -
          2.68618  4.42225  2.77519  2.73123  3.46354  2.40513  3.72494  3.29354  2.67741  2.69355  4.24690  2.90347  2.73739  3.18146  2.89801  2.37887  2.77519  2.98518  4.58477  3.61503
          0.11241  4.36073  2.36919  0.61958  0.77255  0.81459  0.58487
    129   2.89523  5.28243  1.30544  2.34309  4.77709  2.37877  3.90045  4.27818  2.85698  3.80175  4.62096  2.90045  2.53510  3.06047  3.40711  2.84997  3.20760  3.82784  5.96041  4.52285    217 d x - -
          2.68618  4.42225  2.77519  2.73123  3.46354  2.40513  3.72494  3.29354  2.67741  2.69355  4.24690  2.90347  2.73739  3.18146  2.89801  2.37887  2.77519  2.98518  4.58477  3.61503
          0.02100  4.26932  4.99167  0.61958  0.77255  0.90403  0.51909
    130   2.71486  5.05541  2.92084  2.43803  4.40103  3.44821  3.67565  3.84426  2.09263  3.37430  4.16157  2.96416  2.87095  2.20620  2.80892  1.95981  2.95388  3.46123  5.54159  4.18450    218 s x - -
          2.68618  4.42225  2.77519  2.73123  3.46354  2.40513  3.72494  3.29354  2.67741  2.69355  4.24690  2.90347  2.73739  3.18146  2.89801  2.37887  2.77519  2.98518  4.58477  3.61503
          0.02100  4.26932  4.99167  0.61958  0.77255  0.68553  0.70082
    131   2.47735  4.35424  3.75318  3.37920  4.18004  1.45707  4.35508  3.47816  3.38227  3.26105  4.13266  3.55322  3.94992  3.66686  3.68848  2.04799  2.92188  1.78507  5.59018  4.37522    219 g x - -
          2.68618  4.42225  2.77519  2.73123  3.46354  2.40513  3.72494  3.29354  2.67741  2.69355  4.24690  2.90347  2.73739  3.18146  2.89801  2.37887  2.77519  2.98518  4.58477  3.61503
          0.01889  4.37426  5.09660  0.61958  0.77255  0.60823  0.78595
    132   2.34651  5.38798  1.90327  2.36879  4.71657  3.46232  3.80194  4.20671  2.63411  3.69808  4.47479  2.36451  3.95625  1.74317  3.15315  2.82352  3.13549  3.77871  5.84642  4.41042    220 q x - -
          2.68594  4.42245  2.77540  2.73143  3.46374  2.40458  3.72515  3.29374  2.67761  2.69375  4.24710  2.90367  2.73760  3.18166  2.89821  2.37834  2.77540  2.98464  4.58497  3.61523
          0.35572  1.22520  5.17927  1.02495  0.44444  0.70015  0.68619
    133   2.70931  4.77668  2.56238  2.63382  3.97271  3.53370  3.80283  3.40572  2.66363  3.05541  3.90046  3.13107  3.95501  2.99617  3.10894  1.64132  2.95570  2.56583  5.31236  2.98539    224 s x - -
          2.68618  4.42225  2.77519  2.73123  3.46354  2.40513  3.72494  3.29354  2.67741  2.69355  4.24690  2.90347  2.73739  3.18146  2.89801  2.37887  2.77519  2.98518  4.58477  3.61503
          0.01738  4.45692  5.17927  0.61958  0.77255  0.70015  0.68619
    134   2.85258  4.96307  3.30070  2.72024  4.22998  2.77403  3.78005  3.62428  2.38652  2.17496  4.05369  3.19737  4.03008  2.48039  1.69698  2.89894  3.07136  3.32196  5.42996  4.15213    225 r x - -
          2.68618  4.42225  2.77519  2.73123  3.46354  2.40513  3.72494  3.29354  2.67741  2.69355  4.24690  2.90347  2.73739  3.18146  2.89801  2.37887  2.77519  2.98518  4.58477  3.61503
          0.01738  4.45692  5.17927  0.61958  0.77255  0.55804  0.84941
    135   1.66478  4.48155  3.62108  2.52884  3.65268  3.72747  4.03365  2.80144  3.03714  2.06454  3.59527  3.48766  4.12777  3.35236  3.38960  2.99499  3.00606  2.11229  5.12778  3.89186    226 a x - -
          2.68618  4.42225  2.77519  2.73123  3.46354  2.40513  3.72494  3.29354  2.67741  2.69355  4.24690  2.90347  2.73739  3.18146  2.89801  2.37887  2.77519  2.98518  4.58477  3.61503
          0.01643  4.51269  5.23504  0.61958  0.77255  0.62130  0.77056
    136   2.88557  5.16953  3.24921  2.64756  4.49973  3.64629  3.74569  3.91121  1.92152  2.42482  4.23211  3.14596  4.02294  2.40109  1.80733  2.39153  3.09616  3.55650  5.57479  4.27252    227 r x - -
          2.68618  4.42225  2.77519  2.73123  3.46354  2.40513  3.72494  3.29354  2.67741  2.69355  4.24690  2.90347  2.73739  3.18146  2.89801  2.37887  2.77519  2.98518  4.58477  3.61503
          0.01643  4.51269  5.23504  0.61958  0.77255  0.62130  0.77056
    137   2.36934  5.28249  2.42830  1.81940  4.60804  2.34075  2.89055  4.08918  2.52723  3.58330  4.34264  2.95386  3.92353  2.85472  3.03228  2.47768  3.03576  3.66557  5.73082  4.31401    228 e x - -
          2.68618  4.42225  2.77519  2.73123  3.46354  2.40513  3.72494  3.29354  2.67741  2.69355  4.24690  2.90347  2.73739  3.18146  2.89801  2.37887  2.77519  2.98518  4.58477  3.61503
          0.01643  4.51269  5.23504  0.61958  0.77255  0.62130  0.77056
    138   2.74651  5.20556  2.45685  2.41828  4.55270  2.78177  3.71862  4.02848  2.48228  3.52738  4.28248  2.50987  2.99021  2.82748  2.66238  1.84018  2.98695  3.60527  5.67581  4.27109    229 s x - -
          2.68618  4.42225  2.77519  2.73123  3.46354  2.40513  3.72494  3.29354  2.67741  2.69355  4.24690  2.90347  2.73739  3.18146  2.89801  2.37887  2.77519  2.98518  4.58477  3.61503
          0.01643  4.51269  5.23504  0.61958  0.77255  0.62130  0.77056
    139   2.69811  4.43988  3.56541  3.00600  2.91791  3.65986  3.94426  2.94829  2.95960  2.66827  3.56209  3.41126  4.05590  2.66456  3.31665  2.14102  2.26557  1.99827  5.03958  3.80090    230 v x - -
          2.68618  4.42225  2.77519  2.73123  3.46354  2.40513  3.72494  3.29354  2.67741  2.69355  4.24690  2.90347  2.73739  3.18146  2.89801  2.37887  2.77519  2.98518  4.58477  3.61503
          0.01643  4.51269  5.23504  0.61958  0.77255  0.62130  0.77056
    140   2.31195  4.43527  3.56077  2.99656  3.58760  3.66461  3.93479  2.48529  2.95275  2.29569  3.54960  2.94982  2.83039  3.25792  3.31191  2.23602  2.93349  2.32784  5.02895  3.79200    231 s x - -
          2.68618  4.42225  2.77519  2.73123  3.46354  2.40513  3.72494  3.29354  2.67741  2.69355  4.24690  2.90347  2.73739  3.18146  2.89801  2.37887  2.77519  2.98518  4.58477  3.61503
          0.01643  4.51269  5.23504  0.61958  0.77255  0.62130  0.77056
    141   2.72006  4.89327  2.34823  2.14843  4.12726  3.53858  3.76181  3.52647  2.57753  3.14954  2.71752  3.07760  3.93922  2.92009  3.03970  2.38419  2.95403  2.31595  5.40751  4.07664    232 e x - -
          2.68618  4.42225  2.77519  2.73123  3.46354  2.40513  3.72494  3.29354  2.67741  2.69355  4.24690  2.90347  2.73739  3.18146  2.89801  2.37887  2.77519  2.98518  4.58477  3.61503
          0.01643  4.51269  5.23504  0.61958  0.77255  0.62130  0.77056
    142   2.71981  4.92073  3.10568  2.63473  4.38294  3.47430  3.85921  3.81409  2.63710  3.39571  4.19851  3.12745  2.09056  2.09000  3.07751  2.45259  2.03832  3.42953  5.60634  4.27105    233 t x - -
          2.68618  4.42225  2.77519  2.73123  3.46354  2.40513  3.72494  3.29354  2.67741  2.69355  4.24690  2.90347  2.73739  3.18146  2.89801  2.37887  2.77519  2.98518  4.58477  3.61503
          0.01643  4.51269  5.23504  0.61958  0.77255  0.62130  0.77056
    143   2.75428  4.48568  3.59533  3.03239  2.91821  3.71736  2.95138  2.99325  2.98459  2.28761  3.58970  3.43440  4.09511  2.21506  3.34076  2.47174  2.98541  2.76797  3.21683  2.85171    234 q x - -
          2.68618  4.42225  2.77519  2.73123  3.46354  2.40513  3.72494  3.29354  2.67741  2.69355  4.24690  2.90347  2.73739  3.18146  2.89801  2.37887  2.77519  2.98518  4.58477  3.61503
          0.01643  4.51269  5.23504  0.61958  0.77255  0.62130  0.77056
    144   2.81887  5.34005  1.89769  2.06757  4.66846  2.82883  2.95140  4.15892  2.54011  3.63853  4.39382  2.94422  3.93060  2.40316  3.05057  2.22455  3.05943  3.72345  5.77549  4.34743    235 d x - -
          2.68618  4.42225  2.77519  2.73123  3.46354  2.40513  3.72494  3.29354  2.67741  2.69355  4.24690  2.90347  2.73739  3.18146  2.89801  2.37887  2.77519  2.98518  4.58477  3.61503
          0.01643  4.51269  5.23504  0.61958  0.77255  0.62130  0.77056
    145   2.75333  4.94111  3.13377  2.25067  4.18368  3.56559  2.53965  3.59958  2.50113  2.07292  4.01498  3.09712  3.95757  2.90626  2.47855  2.38001  2.98131  3.27949  5.42820  4.10411    236 l x - -
          2.68618  4.42225  2.77519  2.73123  3.46354  2.40513  3.72494  3.29354  2.67741  2.69355  4.24690  2.90347  2.73739  3.18146  2.89801  2.37887  2.77519  2.98518  4.58477  3.61503
          0.01643  4.51269  5.23504  0.61958  0.77255  0.62130  0.77056
    146   2.34676  4.91919  3.10138  2.54946  4.17051  3.53350  2.96261  3.58868  2.22442  2.52844  3.99836  3.06767  3.03235  2.89025  2.98344  2.03518  2.94468  3.26112  5.42487  4.08991    237 s x - -
          2.68618  4.42225  2.77519  2.73123  3.46354  2.40513  3.72494  3.29354  2.67741  2.69355  4.24690  2.90347  2.73739  3.18146  2.89801  2.37887  2.77519  2.98518  4.58477  3.61503
          0.01643  4.51269  5.23504  0.61958  0.77255  0.62130  0.77056
    147   2.23117  4.69073  3.34477  2.83500  4.13954  3.48495  3.95695  3.50154  2.35872  3.17738  4.02092  3.27105  3.98694  3.15458  3.19694  1.39298  2.98027  2.51751  5.46238  4.17874    238 s x - -
          2.68618  4.42225  2.77519  2.73123  3.46354  2.40513  3.72494  3.29354  2.67741  2.69355  4.24690  2.90347  2.73739  3.18146  2.89801  2.37887  2.77519  2.98518  4.58477  3.61503
          0.01643  4.51269  5.23504  0.61958  0.77255  0.62130  0.77056
    148   2.69953  4.84797  3.13336  2.60862  4.15040  2.37690  3.79839  3.56230  2.61470  3.17810  3.99806  2.44505  3.94132  2.64238  3.06850  2.40603  2.53815  2.28974  5.43114  4.10768    239 v x - -
          2.68618  4.42225  2.77519  2.73123  3.46354  2.40513  3.72494  3.29354  2.67741  2.69355  4.24690  2.90347  2.73739  3.18146  2.89801  2.37887  2.77519  2.98518  4.58477  3.61503
          0.01643  4.51269  5.23504  0.61958  0.77255  0.62130  0.77056
    149   2.38309  4.52076  3.43700  2.50036  3.67352  3.64138  3.88087  2.71282  2.83749  2.00403  2.87507  3.31697  4.02387  2.63511  3.22519  2.44268  2.93314  2.80049  5.08925  3.83640    240 l x - -
          2.68618  4.42225  2.77519  2.73123  3.46354  2.40513  3.72494  3.29354  2.67741  2.69355  4.24690  2.90347  2.73739  3.18146  2.89801  2.37887  2.77519  2.98518  4.58477  3.61503
          0.01643  4.51269  5.23504  0.61958  0.77255  0.62130  0.77056
    150   2.76651  5.22807  2.43623  1.54336  4.54487  3.48799  3.72142  4.01739  2.49051  3.52123  3.12660  2.96189  3.91160  2.40504  2.98561  2.47517  3.00251  3.60448  5.67515  4.27015    241 e x - -
          2.68618  4.42225  2.77519  2.73123  3.46354  2.40513  3.72494  3.29354  2.67741  2.69355  4.24690  2.90347  2.73739  3.18146  2.89801  2.37887  2.77519  2.98518  4.58477  3.61503
          0.01643  4.51269  5.23504  0.61958  0.77255  0.62130  0.77056
    151   2.89483  5.23214  2.81057  2.23733  4.59227  3.51505  3.86143  4.04433  2.64972  3.58506  4.39077  3.04201  1.48275  2.41999  3.10703  2.39888  3.15515  3.65810  5.76588  4.38770    242 p x - -
          2.68618  4.42225  2.77519  2.73123  3.46354  2.40513  3.72494  3.29354  2.67741  2.69355  4.24690  2.90347  2.73739  3.18146  2.89801  2.37887  2.77519  2.98518  4.58477  3.61503
          0.01643  4.51269  5.23504  0.61958  0.77255  0.62130  0.77056
    152   1.40904  4.80517  2.54655  2.67768  4.15089  3.50892  3.87841  2.96137  2.72961  3.17953  4.01997  3.16549  2.92328  3.05788  3.17852  2.78919  2.98986  3.19204  5.46351  4.14971    243 a x - -
          2.68618  4.42225  2.77519  2.73123  3.46354  2.40513  3.72494  3.29354  2.67741  2.69355  4.24690  2.90347  2.73739  3.18146  2.89801  2.37887  2.77519  2.98518  4.58477  3.61503
          0.01643  4.51269  5.23504  0.61958  0.77255  0.62130  0.77056
    153   2.33151  4.56079  3.39025  2.82869  3.01238  3.61705  3.86599  3.10663  2.79827  2.39671  3.66699  3.28195  2.83855  3.12289  2.82390  2.18195  2.47762  2.85711  5.13311  3.87161    244 s x - -
          2.68618  4.42225  2.77519  2.73123  3.46354  2.40513  3.72494  3.29354  2.67741  2.69355  4.24690  2.90347  2.73739  3.18146  2.89801  2.37887  2.77519  2.98518  4.58477  3.61503
          0.01643  4.51269  5.23504  0.61958  0.77255  0.40948  1.09064
    154   2.97798  5.10565  3.45553  2.82561  4.39439  3.75584  3.83275  3.75470  1.16058  3.32183  2.99868  3.29212  4.12567  2.98107  2.24681  3.01297  3.18330  2.92060  5.53315  4.27438    245 k x - -
          2.68618  4.42225  2.77519  2.73123  3.46354  2.40513  3.72494  3.29354  2.67741  2.69355  4.24690  2.90347  2.73739  3.18146  2.89801  2.37887  2.77519  2.98518  4.58477  3.61503
          0.01515  4.59316  5.31551  0.61958  0.77255  0.48576  0.95510
    155   2.94626  5.24989  3.29255  2.69011  4.59253  3.69341  3.78012  4.00979  2.11978  3.50907  4.31014  3.18690  2.95086  2.43168  1.39135  2.93511  3.15380  3.64725  5.63499  3.16707    246 r x - -
          2.68618  4.42225  2.77519  2.73123  3.46354  2.40513  3.72494  3.29354  2.67741  2.69355  4.24690  2.90347  2.73739  3.18146  2.89801  2.37887  2.77519  2.98518  4.58477  3.61503
          0.01515  4.59316  5.31551  0.61958  0.77255  0.48576  0.95510
    156   2.79211  5.17318  3.07816  2.53191  4.52314  2.86187  3.74870  3.97274  2.43826  3.48579  4.25774  3.05958  3.02935  1.84590  2.04005  2.77716  2.60114  3.57630  5.63882  4.27533    247 q x - -
          2.68618  4.42225  2.77519  2.73123  3.46354  2.40513  3.72494  3.29354  2.67741  2.69355  4.24690  2.90347  2.73739  3.18146  2.89801  2.37887  2.77519  2.98518  4.58477  3.61503
          0.01515  4.59316  5.31551  0.61958  0.77255  0.48576  0.95510
    157   2.93046  5.31355  3.24107  2.64205  4.69439  3.66861  3.76090  4.12269  1.64979  3.58678  4.36798  3.14888  3.00108  2.40711  1.76703  2.90260  2.57345  3.72844  5.68670  4.36876    248 k x - -
          2.68618  4.42225  2.77519  2.73123  3.46354  2.40513  3.72494  3.29354  2.67741  2.69355  4.24690  2.90347  2.73739  3.18146  2.89801  2.37887  2.77519  2.98518  4.58477  3.61503
          0.01515  4.59316  5.31551  0.61958  0.77255  0.48576  0.95510
    158   2.78822  4.33016  4.17256  3.61777  3.51891  3.83660  4.27654  2.60908  3.51236  1.88525  3.49632  3.85213  4.26500  3.76800  3.73942  2.60081  1.89743  1.61711  5.05134  3.85192    249 v x - -
          2.68618  4.42225  2.77519  2.73123  3.46354  2.40513  3.72494  3.29354  2.67741  2.69355  4.24690  2.90347  2.73739  3.18146  2.89801  2.37887  2.77519  2.98518  4.58477  3.61503
          0.01515  4.59316  5.31551  0.61958  0.77255  0.48576  0.95510
    159   2.89329  4.40572  4.18405  3.61350  3.40627  3.97630  4.27727  2.62477  3.50129  1.42105  2.24871  2.39288  4.33466  3.75538  3.73168  3.26334  3.12764  2.18487  5.01510  3.82735    250 l x - -
          2.68618  4.42225  2.77519  2.73123  3.46354  2.40513  3.72494  3.29354  2.67741  2.69355  4.24690  2.90347  2.73739  3.18146  2.89801  2.37887  2.77519  2.98518  4.58477  3.61503
          0.01515  4.59316  5.31551  0.61958  0.77255  0.48576  0.95510
    160   2.73768  4.96594  3.10347  2.29164  3.19054  2.89270  2.96868  3.63436  2.55014  3.22773  4.03559  3.07938  3.94904  1.83856  3.01361  2.76337  2.96922  2.74643  5.45879  4.11567    251 q x - -
          2.68618  4.42225  2.77519  2.73123  3.46354  2.40513  3.72494  3.29354  2.67741  2.69355  4.24690  2.90347  2.73739  3.18146  2.89801  2.37887  2.77519  2.98518  4.58477  3.61503
          0.01515  4.59316  5.31551  0.61958  0.77255  0.48576  0.95510
    161   2.92008  4.58787  3.91690  3.29838  3.59023  3.86523  4.03416  3.03204  2.85720  2.73095  3.68343  3.63804  4.24410  3.39429  1.51403  3.15919  3.14772  1.76211  3.16183  3.76440    252 r x - -
          2.68618  4.42225  2.77519  2.73123  3.46354  2.40513  3.72494  3.29354  2.67741  2.69355  4.24690  2.90347  2.73739  3.18146  2.89801  2.37887  2.77519  2.98518  4.58477  3.61503
          0.01515  4.59316  5.31551  0.61958  0.77255  0.48576  0.95510
    162   1.78312  4.38691  4.75656  4.18855  2.70182  4.23475  4.63459  1.91230  4.05367  2.39049  3.47426  4.31975  4.58400  4.24819  4.17923  3.55985  3.25784  1.29900  5.19083  3.99880    253 v x - -
          2.68507  4.42233  2.77527  2.73131  3.46362  2.40521  3.72502  3.29362  2.67749  2.69363  4.24698  2.90355  2.73748  3.18154  2.89809  2.37895  2.77527  2.98526  4.58485  3.61511
          0.37288  1.18307  5.31551  0.12874  2.11365  0.48576  0.95510
    163   1.82574  5.44526  2.06279  1.83198  4.76696  3.52014  3.83864  4.25863  2.66132  3.74332  4.51259  2.98340  4.00177  2.09323  3.18156  2.86155  3.17016  3.82698  5.88713  4.44969    255 a x - -
          2.68618  4.42225  2.77519  2.73123  3.46354  2.40513  3.72494  3.29354  2.67741  2.69355  4.24690  2.90347  2.73739  3.18146  2.89801  2.37887  2.77519  2.98518  4.58477  3.61503
          0.01515  4.59316  5.31551  0.61958  0.77255  0.48576  0.95510
    164   1.19984  4.74890  3.38534  2.90441  4.36492  3.46406  4.05392  3.76954  2.32845  3.40225  4.22337  3.32251  4.01594  3.23674  3.27627  2.27918  2.43473  3.37651  5.64789  4.35923    256 a x - -
          2.68618  4.42225  2.77519  2.73123  3.46354  2.40513  3.72494  3.29354  2.67741  2.69355  4.24690  2.90347  2.73739  3.18146  2.89801  2.37887  2.77519  2.98518  4.58477  3.61503
          0.01515  4.59316  5.31551  0.61958  0.77255  0.48576  0.95510
    165   2.79317  4.29142  4.16144  3.58095  2.29690  3.88255  4.17740  2.66102  3.46929  1.65999  3.33374  3.82708  4.24728  2.83820  3.67797  3.16637  2.17952  2.20041  4.88911  3.69240    257 l x - -
          2.68618  4.42225  2.77519  2.73123  3.46354  2.40513  3.72494  3.29354  2.67741  2.69355  4.24690  2.90347  2.73739  3.18146  2.89801  2.37887  2.77519  2.98518  4.58477  3.61503
          0.01515  4.59316  5.31551  0.61958  0.77255  0.48576  0.95510
    166   2.82114  4.91869  3.29746  2.71986  4.16031  2.93901  3.81844  3.55007  2.51912  2.62793  4.00521  3.20837  4.03406  2.50395  1.57880  2.87942  3.04633  2.66349  5.41708  4.12548    258 r x - -
          2.68618  4.42225  2.77519  2.73123  3.46354  2.40513  3.72494  3.29354  2.67741  2.69355  4.24690  2.90347  2.73739  3.18146  2.89801  2.37887  2.77519  2.98518  4.58477  3.61503
          0.01515  4.59316  5.31551  0.61958  0.77255  0.48576  0.95510
    167   2.75695  5.16232  3.03234  2.48506  4.48277  2.47755  2.54098  3.93943  2.45075  3.45673  4.22261  3.02188  3.93049  2.20218  2.50140  2.42488  2.56414  3.54268  5.61747  4.23890    259 q x - -
          2.68618  4.42225  2.77519  2.73123  3.46354  2.40513  3.72494  3.29354  2.67741  2.69355  4.24690  2.90347  2.73739  3.18146  2.89801  2.37887  2.77519  2.98518  4.58477  3.61503
          0.01515  4.59316  5.31551  0.61958  0.77255  0.48576  0.95510
    168   3.04285  4.39834  4.89299  4.30425  1.46539  4.21642  4.42212  2.14768  4.11613  1.78348  3.23907  4.32567  4.53524  4.21328  4.14033  3.53480  3.27053  2.10932  3.03311  3.51896    260 f x - -
          2.68618  4.42225  2.77519  2.73123  3.46354  2.40513  3.72494  3.29354  2.67741  2.69355  4.24690  2.90347  2.73739  3.18146  2.89801  2.37887  2.77519  2.98518  4.58477  3.61503
          0.01515  4.59316  5.31551  0.61958  0.77255  0.48576  0.95510
    169   2.73410  4.72680  3.28523  2.72659  3.90791  3.61496  3.83436  3.30344  2.69820  2.52861  3.81530  2.08976  4.00257  2.34427  3.12442  2.43354  2.96589  2.58527  3.39721  3.97009    261 n x - -
          2.68618  4.42225  2.77519  2.73123  3.46354  2.40513  3.72494  3.29354  2.67741  2.69355  4.24690  2.90347  2.73739  3.18146  2.89801  2.37887  2.77519  2.98518  4.58477  3.61503
          0.01515  4.59316  5.31551  0.61958  0.77255  0.48576  0.95510
    170   2.41449  4.68756  3.31908  2.38878  3.88190  3.62364  3.86451  2.67066  2.75017  2.92787  3.78977  2.69287  4.01721  3.08405  3.17280  2.85158  1.82296  2.53574  5.25183  3.97090    262 t x - -
          2.68618  4.42225  2.77519  2.73123  3.46354  2.40513  3.72494  3.29354  2.67741  2.69355  4.24690  2.90347  2.73739  3.18146  2.89801  2.37887  2.77519  2.98518  4.58477  3.61503
          0.09690  4.59316  2.49818  0.61958  0.77255  0.48576  0.95510
    171   2.74285  5.00741  3.07761  2.53743  4.28954  3.53676  3.73991  3.71571  2.48285  3.28853  4.08921  2.02987  3.93711  2.44943  2.48734  2.41650  2.97576  2.35443  5.49778  4.15465    263 n x - -
          2.68618  4.42225  2.77519  2.73123  3.46354  2.40513  3.72494  3.29354  2.67741  2.69355  4.24690  2.90347  2.73739  3.18146  2.89801  2.37887  2.77519  2.98518  4.58477  3.61503
          0.01643  4.51269  5.23504  0.61958  0.77255  0.62130  0.77056
    172   2.70942  4.92516  3.08559  2.54152  4.17578  2.45633  2.95490  3.60152  2.53634  3.19800  4.00754  2.31213  3.01457  2.89040  2.99824  2.73919  2.56127  3.27074  3.41180  4.09095    264 n x - -
          2.68618  4.42225  2.77519  2.73123  3.46354  2.40513  3.72494  3.29354  2.67741  2.69355  4.24690  2.90347  2.73739  3.18146  2.89801  2.37887  2.77519  2.98518  4.58477  3.61503
          0.10759  4.51269  2.39653  0.61958  0.77255  0.62130  0.77056
    173   2.31612  5.06458  3.15406  2.60653  4.44971  3.55286  3.74854  3.87015  2.36370  3.40386  4.20631  3.10381  3.96930  2.37203  1.60141  2.33420  3.04053  3.50119  5.56489  4.25077    265 r x - -
          2.68618  4.42225  2.77519  2.73123  3.46354  2.40513  3.72494  3.29354  2.67741  2.69355  4.24690  2.90347  2.73739  3.18146  2.89801  2.37887  2.77519  2.98518  4.58477  3.61503
          0.01798  4.42309  5.14543  0.61958  0.77255  0.53137  0.88624
    174   2.85364  4.76213  3.24949  2.32067  3.91432  3.65784  3.97695  3.24834  2.84896  1.59048  3.84170  3.31532  2.05481  3.21672  3.22835  2.98023  3.10509  3.02559  5.33554  4.06240    266 l x - -
          2.68347  4.42344  2.77568  2.73174  3.46403  2.40561  3.72432  3.29297  2.67795  2.69309  4.24809  2.90344  2.73758  3.17997  2.89798  2.37957  2.77498  2.98554  4.58596  3.61622
          1.15886  1.02397  1.11783  2.46950  0.08842  0.40802  1.09352
    175   1.71438  4.41175  3.50440  3.03294  3.82040  3.40324  4.03862  3.07207  2.98190  2.20305  3.76146  3.37764  2.13779  3.31991  3.32905  2.75352  2.90365  2.80700  5.26733  4.02214    287 a x - -
          2.68618  4.42225  2.77519  2.73123  3.46354  2.40513  3.72494  3.29354  2.67741  2.69355  4.24690  2.90347  2.73739  3.18146  2.89801  2.37887  2.77519  2.98518  4.58477  3.61503
          0.02160  4.24188  4.96423  0.61958  0.77255  0.92793  0.50314
    176   2.64253  4.83662  3.02953  2.15847  4.09704  3.45782  3.67270  3.50485  2.44821  3.10995  3.92577  3.00016  2.95572  2.82336  2.43640  2.67739  2.41525  2.61437  5.35041  4.02082    288 e x - -
          2.68618  4.42225  2.77519  2.73123  3.46354  2.40513  3.72494  3.29354  2.67741  2.69355  4.24690  2.90347  2.73739  3.18146  2.89801  2.37887  2.77519  2.98518  4.58477  3.61503
          0.02160  4.24188  4.96423  0.61958  0.77255  0.92793  0.50314
    177   2.71334  5.19003  2.27865  2.31617  4.51102  3.39874  2.80466  3.98940  2.08896  3.48521  4.24844  2.38032  3.83834  2.76603  2.91913  2.25122  2.95172  3.57102  5.63227  4.22126    289 k x - -
          2.68618  4.42225  2.77519  2.73123  3.46354  2.40513  3.72494  3.29354  2.67741  2.69355  4.24690  2.90347  2.73739  3.18146  2.89801  2.37887  2.77519  2.98518  4.58477  3.61503
          0.02160  4.24188  4.96423  0.61958  0.77255  0.92793  0.50314
    178   2.60823  4.52860  3.25443  2.73802  3.77414  3.47176  2.79724  3.16388  2.70605  2.84551  3.71223  3.18480  2.87659  3.05126  3.10269  2.28015  2.87259  2.03710  5.15462  3.87714    290 v x - -
          2.68618  4.42225  2.77519  2.73123  3.46354  2.40513  3.72494  3.29354  2.67741  2.69355  4.24690  2.90347  2.73739  3.18146  2.89801  2.37887  2.77519  2.98518  4.58477  3.61503
          0.02160  4.24188  4.96423  0.61958  0.77255  0.92793  0.50314
    179   2.65317  4.58386  2.56558  2.68591  3.77481  2.29304  3.80115  2.49745  2.70488  2.33764  3.69508  3.16060  3.93503  3.03057  3.12368  2.77970  2.89732  2.81637  5.16937  3.88556    291 g x - -
          2.68618  4.42225  2.77519  2.73123  3.46354  2.40513  3.72494  3.29354  2.67741  2.69355  4.24690  2.90347  2.73739  3.18146  2.89801  2.37887  2.77519  2.98518  4.58477  3.61503
          0.02160  4.24188  4.96423  0.61958  0.77255  0.28405  1.39727
    180   2.84222  5.27632  2.87121  1.72989  4.61450  2.40506  3.79822  4.08244  2.57249  3.59274  4.36478  3.01608  3.97458  2.13303  3.05779  2.80895  2.19263  3.67253  5.75082  4.35081    292 e x - -
          2.68618  4.42225  2.77519  2.73123  3.46354  2.40513  3.72494  3.29354  2.67741  2.69355  4.24690  2.90347  2.73739  3.18146  2.89801  2.37887  2.77519  2.98518  4.58477  3.61503
          0.01515  4.59316  5.31551  0.61958  0.77255  0.48576  0.95510
    181   2.73203  5.06546  2.29910  2.25040  4.34299  2.95896  2.98143  3.01730  2.50071  3.34181  4.12508  3.03078  3.92530  2.85499  2.97934  2.12792  2.96370  3.41977  3.52092  4.17273    293 s x - -
          2.68618  4.42225  2.77519  2.73123  3.46354  2.40513  3.72494  3.29354  2.67741  2.69355  4.24690  2.90347  2.73739  3.18146  2.89801  2.37887  2.77519  2.98518  4.58477  3.61503
          0.01515  4.59316  5.31551  0.61958  0.77255  0.48576  0.95510
    182   2.40334  4.61778  3.40293  2.84568  3.80946  3.63622  3.89707  3.17273  2.41392  2.44533  3.73543  3.30169  2.29019  3.14286  3.20990  2.44216  2.96928  2.18353  5.19987  3.93473    294 v x - -
          2.68618  4.42225  2.77519  2.73123  3.46354  2.40513  3.72494  3.29354  2.67741  2.69355  4.24690  2.90347  2.73739  3.18146  2.89801  2.37887  2.77519  2.98518  4.58477  3.61503
          0.01515  4.59316  5.31551  0.61958  0.77255  0.48576  0.95510
    183   2.40470  5.16725  3.12952  2.60625  4.55887  2.35695  3.79960  3.99674  2.45396  3.51540  4.30183  3.11922  4.00630  1.70832  2.12414  2.83784  3.08321  3.60617  5.66739  4.32653    295 q x - -
          2.68618  4.42225  2.77519  2.73123  3.46354  2.40513  3.72494  3.29354  2.67741  2.69355  4.24690  2.90347  2.73739  3.18146  2.89801  2.37887  2.77519  2.98518  4.58477  3.61503
          0.01515  4.59316  5.31551  0.61958  0.77255  0.48576  0.95510
    184   1.93834  4.78149  3.23563  2.67647  3.98936  3.59319  3.81358  2.79167  2.65593  3.02904  3.87019  3.17308  3.06749  2.54647  2.61757  2.44093  2.96144  2.67114  5.31736  4.01628    296 a x - -
          2.68618  4.42225  2.77519  2.73123  3.46354  2.40513  3.72494  3.29354  2.67741  2.69355  4.24690  2.90347  2.73739  3.18146  2.89801  2.37887  2.77519  2.98518  4.58477  3.61503
          0.01515  4.59316  5.31551  0.61958  0.77255  0.48576  0.95510
    185   2.97067  4.41941  4.41382  2.85458  3.41517  4.10908  4.42319  2.47582  3.71620  1.39248  2.62556  4.07597  4.44824  3.94290  3.90573  3.40637  3.20292  1.57032  5.07289  3.90244    297 l x - -
          2.68618  4.42225  2.77519  2.73123  3.46354  2.40513  3.72494  3.29354  2.67741  2.69355  4.24690  2.90347  2.73739  3.18146  2.89801  2.37887  2.77519  2.98518  4.58477  3.61503
          0.01515  4.59316  5.31551  0.61958  0.77255  0.48576  0.95510
    186   2.74527  5.17249  3.02510  2.20246  4.49048  2.88679  2.95588  3.95194  1.96425  3.46231  4.22211  3.00756  3.91886  2.81786  2.56076  2.15908  2.97481  3.54901  3.48995  4.23305    298 k x - -
          2.68618  4.42225  2.77519  2.73123  3.46354  2.40513  3.72494  3.29354  2.67741  2.69355  4.24690  2.90347  2.73739  3.18146  2.89801  2.37887  2.77519  2.98518  4.58477  3.61503
          0.01515  4.59316  5.31551  0.61958  0.77255  0.48576  0.95510
    187   2.73339  4.85326  2.72080  2.62437  3.11298  3.57426  3.79733  2.83400  2.62582  3.10973  3.93928  2.69362  2.28046  2.96809  3.07953  2.14971  2.96785  3.17835  5.37772  4.05909    299 s x - -
          2.68618  4.42225  2.77519  2.73123  3.46354  2.40513  3.72494  3.29354  2.67741  2.69355  4.24690  2.90347  2.73739  3.18146  2.89801  2.37887  2.77519  2.98518  4.58477  3.61503
          0.01515  4.59316  5.31551  0.61958  0.77255  0.48576  0.95510
    188   2.79118  4.36897  4.01050  3.46192  3.51812  3.81901  4.19834  1.62218  3.36460  2.16346  3.49764  3.75217  2.11372  3.64493  3.62515  2.54954  3.04812  2.50242  5.04089  3.83112    300 i x - -
          2.68618  4.42225  2.77519  2.73123  3.46354  2.40513  3.72494  3.29354  2.67741  2.69355  4.24690  2.90347  2.73739  3.18146  2.89801  2.37887  2.77519  2.98518  4.58477  3.61503
          0.01515  4.59316  5.31551  0.61958  0.77255  0.48576  0.95510
    189   3.33662  4.66136  5.14844  4.56422  3.23895  4.55782  4.79421  1.39247  4.37564  1.08478  3.18027  4.65692  4.80787  4.45430  4.40909  3.89224  3.55929  2.53835  2.97765  3.91302    301 l x - -
          2.68618  4.42225  2.77519  2.73123  3.46354  2.40513  3.72494  3.29354  2.67741  2.69355  4.24690  2.90347  2.73739  3.18146  2.89801  2.37887  2.77519  2.98518  4.58477  3.61503
          0.01515  4.59316  5.31551  0.61958  0.77255  0.48576  0.95510
    190   2.81938  5.22160  2.51774  2.50232  4.49934  3.55717  3.75637  3.99008  2.47828  3.50331  4.27989  3.04015  3.96826  1.47073  2.47955  2.79517  3.04981  3.59872  5.64297  3.13630    302 q x - -
          2.68618  4.42225  2.77519  2.73123  3.46354  2.40513  3.72494  3.29354  2.67741  2.69355  4.24690  2.90347  2.73739  3.18146  2.89801  2.37887  2.77519  2.98518  4.58477  3.61503
          0.19102  4.59316  1.80936  0.61958  0.77255  0.48576  0.95510
    191   2.76270  5.25341  2.06540  2.37301  4.58379  3.45700  3.70118  4.06459  2.46475  3.55189  4.30907  2.45094  2.44548  2.42257  2.52464  2.71877  3.00001  3.63869  5.69197  4.27945    303 d x - -
          2.68618  4.42225  2.77519  2.73123  3.46354  2.40513  3.72494  3.29354  2.67741  2.69355  4.24690  2.90347  2.73739  3.18146  2.89801  2.37887  2.77519  2.98518  4.58477  3.61503
          0.11993  4.42018  2.29277  0.61958  0.77255  0.35153  1.21608
    192   2.71342  5.05716  2.56944  2.47178  3.20736  3.50929  3.03232  3.78481  2.46967  3.33297  4.11585  2.25127  3.90290  2.82820  2.23191  2.70944  2.94464  3.41550  5.49360  3.21031    304 r x - -
          2.68618  4.42225  2.77519  2.73123  3.46354  2.40513  3.72494  3.29354  2.67741  2.69355  4.24690  2.90347  2.73739  3.18146  2.89801  2.37887  2.77519  2.98518  4.58477  3.61503
          0.01648  4.50975  5.23210  0.61958  0.77255  0.62573  0.76544
    193   2.75983  5.09335  2.46492  2.49830  4.44827  3.49555  3.77191  3.89503  2.54029  3.44146  4.22685  3.02888  1.93032  2.89972  2.48523  2.75628  2.21276  3.50828  5.62624  4.25551    305 p x - -
          2.68618  4.42225  2.77519  2.73123  3.46354  2.40513  3.72494  3.29354  2.67741  2.69355  4.24690  2.90347  2.73739  3.18146  2.89801  2.37887  2.77519  2.98518  4.58477  3.61503
          0.01648  4.50975  5.23210  0.61958  0.77255  0.62573  0.76544
    194   2.83269  5.27892  2.36010  2.08357  4.58510  3.49707  3.77226  4.04962  2.56446  3.56680  4.34446  2.97257  3.94961  1.53167  3.05984  2.79323  3.07371  2.80357  5.73160  4.32473    306 q x - -
          2.68642  4.42249  2.77543  2.73147  3.46378  2.40512  3.72430  3.29318  2.67733  2.69379  4.24713  2.90370  2.73730  3.18170  2.89784  2.37840  2.77508  2.98542  4.58501  3.61448
          0.32019  1.31437  5.23210  1.20131  0.35782  0.62573  0.76544
    195   2.70503  4.67813  3.26398  2.39106  3.86715  3.58864  3.81951  2.33332  2.69647  2.53787  3.77188  2.66297  3.97962  3.03315  3.12211  2.14071  2.48790  2.97472  5.22836  3.94375    311 s x - -
          2.68618  4.42225  2.77519  2.73123  3.46354  2.40513  3.72494  3.29354  2.67741  2.69355  4.24690  2.90347  2.73739  3.18146  2.89801  2.37887  2.77519  2.98518  4.58477  3.61503
          0.01648  4.50975  5.23210  0.61958  0.77255  0.62573  0.76544
    196   2.93580  5.33235  1.23729  2.46177  4.85080  2.54548  3.96840  4.34662  2.88109  3.85951  4.65607  3.01253  2.77125  3.11502  3.41955  2.29525  3.24242  3.88425  6.02152  4.58467    312 d x - -
          2.68618  4.42225  2.77519  2.73123  3.46354  2.40513  3.72494  3.29354  2.67741  2.69355  4.24690  2.90347  2.73739  3.18146  2.89801  2.37887  2.77519  2.98518  4.58477  3.61503
          0.01648  4.50975  5.23210  0.61958  0.77255  0.62573  0.76544
    197   2.41538  4.37810  4.51832  3.97022  3.58804  4.08240  4.56143  2.24603  3.85199  1.76712  3.51122  4.15545  4.48189  4.09027  4.03837  3.41558  2.57232  1.23098  5.22717  4.03468    313 v x - -
          2.68618  4.42225  2.77519  2.73123  3.46354  2.40513  3.72494  3.29354  2.67741  2.69355  4.24690  2.90347  2.73739  3.18146  2.89801  2.37887  2.77519  2.98518  4.58477  3.61503
          0.01648  4.50975  5.23210  0.61958  0.77255  0.62573  0.76544
    198   1.86183  4.74677  3.27640  2.78917  4.42890  3.38598  3.98465  3.86564  2.81064  3.46293  4.25759  2.52617  2.80399  3.14466  3.25469  1.67157  2.44277  3.42737  5.67820  4.36260    314 s x - -
          2.68618  4.42225  2.77519  2.73123  3.46354  2.40513  3.72494  3.29354  2.67741  2.69355  4.24690  2.90347  2.73739  3.18146  2.89801  2.37887  2.77519  2.98518  4.58477  3.61503
          0.20829  4.50975  1.73146  0.61958  0.77255  0.62573  0.76544
    199   1.89455  4.31749  3.65457  3.10566  3.55863  3.56035  3.99026  2.30965  3.05145  2.61674  3.52379  3.45226  2.96625  3.34537  3.38038  2.40214  2.88394  2.17905  5.02033  3.79618    315 a x - -
          2.68618  4.42225  2.77519  2.73123  3.46354  2.40513  3.72494  3.29354  2.67741  2.69355  4.24690  2.90347  2.73739  3.18146  2.89801  2.37887  2.77519  2.98518  4.58477  3.61503
          0.01993  4.32139  5.04374  0.61958  0.77255  0.46173  0.99478
    200   2.08938  4.76431  3.19590  2.34260  3.97566  2.94389  3.78254  2.78235  2.62309  3.01418  3.85326  3.13768  3.95252  2.96698  2.58600  2.38916  2.93331  2.60293  5.29963  3.99570    316 a x - -
          2.68618  4.42225  2.77519  2.73123  3.46354  2.40513  3.72494  3.29354  2.67741  2.69355  4.24690  2.90347  2.73739  3.18146  2.89801  2.37887  2.77519  2.98518  4.58477  3.61503
          0.01648  4.50975  5.23210  0.61958  0.77255  0.62573  0.76544
    201   2.77311  5.19707  2.46782  2.44952  4.51989  3.50512  2.90505  3.98980  2.46521  3.49866  4.26657  2.99129  3.92431  2.84110  2.16008  1.71996  3.00863  3.58540  5.64942  4.26015    317 s x - -
          2.68618  4.42225  2.77519  2.73123  3.46354  2.40513  3.72494  3.29354  2.67741  2.69355  4.24690  2.90347  2.73739  3.18146  2.89801  2.37887  2.77519  2.98518  4.58477  3.61503
          0.01648  4.50975  5.23210  0.61958  0.77255  0.62573  0.76544
    202   2.35542  5.09160  2.98511  1.97284  4.38544  3.50796  3.71772  3.82973  2.47487  2.77615  4.15627  3.00473  3.02288  1.96077  2.94602  2.72681  2.96861  3.45530  5.56239  4.19083    318 q x - -
          2.68618  4.42225  2.77519  2.73123  3.46354  2.40513  3.72494  3.29354  2.67741  2.69355  4.24690  2.90347  2.73739  3.18146  2.89801  2.37887  2.77519  2.98518  4.58477  3.61503
          0.01648  4.50975  5.23210  0.61958  0.77255  0.62573  0.76544
    203   2.11168  5.14402  2.54039  1.93224  4.45521  3.48879  3.69177  3.91807  2.20242  3.43527  3.16010  2.97056  3.88984  2.80216  2.93414  2.39536  2.95007  3.51671  5.59873  4.20756    319 e x - -
          2.68618  4.42225  2.77519  2.73123  3.46354  2.40513  3.72494  3.29354  2.67741  2.69355  4.24690  2.90347  2.73739  3.18146  2.89801  2.37887  2.77519  2.98518  4.58477  3.61503
          0.01648  4.50975  5.23210  0.61958  0.77255  0.62573  0.76544
    204   2.21922  4.91395  3.08512  2.67149  4.51994  2.60798  3.93165  3.96610  2.72591  3.53503  4.32814  3.15114  3.96290  1.43812  3.17081  2.26468  3.03231  3.53373  5.72685  4.38613    320 q x - -
          2.68618  4.42225  2.77519  2.73123  3.46354  2.40513  3.72494  3.29354  2.67741  2.69355  4.24690  2.90347  2.73739  3.18146  2.89801  2.37887  2.77519  2.98518  4.58477  3.61503
          0.01648  4.50975  5.23210  0.61958  0.77255  0.62573  0.76544
    205   0.92357  4.42355  3.96276  3.67499  4.78723  2.34681  4.69143  4.23290  3.72970  3.90591  4.69804  3.70394  3.98941  3.97455  4.01724  1.61730  2.99812  3.57453  6.11714  4.94155    321 a x - -
          2.68618  4.42225  2.77519  2.73123  3.46354  2.40513  3.72494  3.29354  2.67741  2.69355  4.24690  2.90347  2.73739  3.18146  2.89801  2.37887  2.77519  2.98518  4.58477  3.61503
          0.01648  4.50975  5.23210  0.61958  0.77255  0.62573  0.76544
    206   2.70322  5.01451  2.59890  2.48206  3.29847  3.50908  3.70713  3.72351  2.47879  2.79881  4.07618  3.01381  2.60033  2.44369  2.53095  2.36924  2.93461  3.36552  5.49363  4.13225    322 s x - -
          2.68618  4.42225  2.77519  2.73123  3.46354  2.40513  3.72494  3.29354  2.67741  2.69355  4.24690  2.90347  2.73739  3.18146  2.89801  2.37887  2.77519  2.98518  4.58477  3.61503
          0.01648  4.50975  5.23210  0.61958  0.77255  0.62573  0.76544
    207   2.71363  4.87954  3.14068  2.58317  4.12867  2.84734  3.75584  2.86537  2.22043  3.14866  3.96816  3.09360  3.93915  2.91255  2.58840  2.38609  2.00418  3.22099  5.39734  4.07414    323 t x - -
          2.68618  4.42225  2.77519  2.73123  3.46354  2.40513  3.72494  3.29354  2.67741  2.69355  4.24690  2.90347  2.73739  3.18146  2.89801  2.37887  2.77519  2.98518  4.58477  3.61503
          0.01648  4.50975  5.23210  0.61958  0.77255  0.40724  1.09507
    208   2.13187  5.20691  3.02752  2.47499  4.53945  3.53527  3.03308  4.00342  1.94368  3.50094  4.25790  2.31148  3.92931  2.82059  2.48093  2.38333  2.99347  3.59241  5.64418  4.25978    324 k x - -
          2.68618  4.42225  2.77519  2.73123  3.46354  2.40513  3.72494  3.29354  2.67741  2.69355  4.24690  2.90347  2.73739  3.18146  2.89801  2.37887  2.77519  2.98518  4.58477  3.61503
          0.01515  4.59316  5.31551  0.61958  0.77255  0.48576  0.95510
    209   2.93814  5.46958  1.99762  2.06860  4.79752  3.51723  3.85313  4.29424  2.68892  3.77546  4.54537  2.50180  2.91156  2.97465  3.21697  1.59650  3.18892  3.85722  5.91792  4.47367    325 s x - -
          2.68618  4.42225  2.77519  2.73123  3.46354  2.40513  3.72494  3.29354  2.67741  2.69355  4.24690  2.90347  2.73739  3.18146  2.89801  2.37887  2.77519  2.98518  4.58477  3.61503
          0.01515  4.59316  5.31551  0.61958  0.77255  0.48576  0.95510
    210   2.73125  4.49073  3.54684  2.52742  2.21423  3.69276  3.94053  2.26801  2.93506  2.70304  3.59191  3.40406  3.06996  3.24968  2.72270  2.93445  2.50326  2.76505  5.06736  3.82562    326 f x - -
          2.68618  4.42225  2.77519  2.73123  3.46354  2.40513  3.72494  3.29354  2.67741  2.69355  4.24690  2.90347  2.73739  3.18146  2.89801  2.37887  2.77519  2.98518  4.58477  3.61503
          0.01515  4.59316  5.31551  0.61958  0.77255  0.48576  0.95510
    211   2.73135  4.99217  3.09580  2.28174  4.24889  2.96628  3.74610  3.67589  2.52453  2.73104  4.05770  2.61632  3.93880  2.21711  2.56223  2.74907  2.96219  2.79010  3.45031  4.13252    327 q x - -
          2.68618  4.42225  2.77519  2.73123  3.46354  2.40513  3.72494  3.29354  2.67741  2.69355  4.24690  2.90347  2.73739  3.18146  2.89801  2.37887  2.77519  2.98518  4.58477  3.61503
          0.01515  4.59316  5.31551  0.61958  0.77255  0.48576  0.95510
    212   1.85627  4.25347  4.12865  3.55378  2.00903  3.81958  4.12216  2.70583  3.44701  2.45303  3.37819  3.78330  4.20369  3.67882  3.65345  2.56231  2.98530  2.17612  4.82490  2.88696    328 a x - -
          2.68618  4.42225  2.77519  2.73123  3.46354  2.40513  3.72494  3.29354  2.67741  2.69355  4.24690  2.90347  2.73739  3.18146  2.89801  2.37887  2.77519  2.98518  4.58477  3.61503
          0.01515  4.59316  5.31551  0.61958  0.77255  0.48576  0.95510
    213   1.91861  5.07783  2.58391  2.51272  4.44248  2.83468  3.76119  3.89564  2.52758  3.43517  4.20721  3.04171  3.92814  2.88070  2.55367  2.35310  2.25653  3.49896  5.61540  4.24073    329 a x - -
          2.68618  4.42225  2.77519  2.73123  3.46354  2.40513  3.72494  3.29354  2.67741  2.69355  4.24690  2.90347  2.73739  3.18146  2.89801  2.37887  2.77519  2.98518  4.58477  3.61503
          0.01515  4.59316  5.31551  0.61958  0.77255  0.48576  0.95510
    214   2.75138  4.84630  2.66238  2.64685  2.31084  3.59229  3.80937  3.45284  2.64925  2.61000  3.92323  3.15269  3.15178  1.98954  3.09700  2.81510  2.98425  3.16149  5.34373  4.01587    330 q x - -
          2.68618  4.42225  2.77519  2.73123  3.46354  2.40513  3.72494  3.29354  2.67741  2.69355  4.24690  2.90347  2.73739  3.18146  2.89801  2.37887  2.77519  2.98518  4.58477  3.61503
          0.01515  4.59316  5.31551  0.61958  0.77255  0.48576  0.95510
    215   2.78153  5.19229  2.99014  2.18860  4.50958  3.53570  2.49803  3.96773  2.19067  3.48438  4.25297  3.02123  3.94335  2.85494  2.94307  1.77267  2.54989  3.57086  5.64526  4.26304    331 s x - -
          2.68618  4.42225  2.77519  2.73123  3.46354  2.40513  3.72494  3.29354  2.67741  2.69355  4.24690  2.90347  2.73739  3.18146  2.89801  2.37887  2.77519  2.98518  4.58477  3.61503
          0.01515  4.59316  5.31551  0.61958  0.77255  0.48576  0.95510
    216   2.73227  5.14766  2.57916  2.46127  4.46209  2.88445  3.71403  3.92293  2.46559  3.44328  4.20517  3.00212  3.91231  2.46621  2.53855  1.92307  2.59768  2.95607  5.60893  4.22158    332 s x - -
          2.68618  4.42225  2.77519  2.73123  3.46354  2.40513  3.72494  3.29354  2.67741  2.69355  4.24690  2.90347  2.73739  3.18146  2.89801  2.37887  2.77519  2.98518  4.58477  3.61503
          0.01515  4.59316  5.31551  0.61958  0.77255  0.48576  0.95510
    217   2.72349  4.62178  3.65794  3.28092  4.19266  3.48968  4.31705  3.59009  3.23859  2.44007  4.19668  3.58026  1.06295  3.59903  3.56425  2.25947  3.11880  3.24936  5.60740  4.33417    333 p x - -
          2.68618  4.42225  2.77519  2.73123  3.46354  2.40513  3.72494  3.29354  2.67741  2.69355  4.24690  2.90347  2.73739  3.18146  2.89801  2.37887  2.77519  2.98518  4.58477  3.61503
          0.01515  4.59316  5.31551  0.61958  0.77255  0.48576  0.95510
    218   2.34009  4.31342  3.97228  3.41159  3.45333  3.79655  4.12616  1.62678  3.32383  1.93256  3.44417  2.94307  4.18926  3.59009  3.58092  2.61000  2.99459  2.50862  4.95223  3.74608    334 i x - -
          2.68618  4.42225  2.77519  2.73123  3.46354  2.40513  3.72494  3.29354  2.67741  2.69355  4.24690  2.90347  2.73739  3.18146  2.89801  2.37887  2.77519  2.98518  4.58477  3.61503
          0.01515  4.59316  5.31551  0.61958  0.77255  0.48576  0.95510
    219   2.77924  5.25834  2.99586  2.18532  4.60220  3.53337  2.94880  4.07545  2.42101  3.55455  4.30397  2.55271  3.93208  1.93495  2.26148  2.38491  3.00802  3.64946  5.68283  4.28930    335 q x - -
          2.68618  4.42225  2.77519  2.73123  3.46354  2.40513  3.72494  3.29354  2.67741  2.69355  4.24690  2.90347  2.73739  3.18146  2.89801  2.37887  2.77519  2.98518  4.58477  3.61503
          0.37288  4.59316  1.20021  0.61958  0.77255  0.48576  0.95510
    220   2.64142  4.68438  2.42621  2.58531  3.97272  2.66026  3.78860  2.17110  2.67116  3.01611  3.86671  3.07517  3.89298  2.98703  3.11554  2.25932  2.90758  3.04278  5.31114  4.00580    336 i x - -
          2.68618  4.42225  2.77519  2.73123  3.46354  2.40513  3.72494  3.29354  2.67741  2.69355  4.24690  2.90347  2.73739  3.18146  2.89801  2.37887  2.77519  2.98518  4.58477  3.61503
          0.02160  4.24188  4.96423  0.61958  0.77255  0.92793  0.50314
    221   2.68459  4.98213  2.90340  2.43231  4.29048  3.42923  2.79867  3.74348  2.42923  3.29898  4.09578  2.95808  2.88394  2.34008  2.87557  1.95650  2.92797  3.37662  5.48458  4.12440    337 s x - -
          2.68618  4.42225  2.77519  2.73123  3.46354  2.40513  3.72494  3.29354  2.67741  2.69355  4.24690  2.90347  2.73739  3.18146  2.89801  2.37887  2.77519  2.98518  4.58477  3.61503
          0.02160  4.24188  4.96423  0.61958  0.77255  0.92793  0.50314
    222   2.76641  4.98356  1.99540  2.47717  4.61472  3.28481  3.96953  4.11645  2.92855  3.70317  4.53796  2.98969  3.91833  3.15237  3.43215  1.17193  3.12636  3.65916  5.86459  4.46643    338 s x - -
          2.68645  4.42284  2.77438  2.73182  3.46343  2.40548  3.72463  3.29179  2.67800  2.69382  4.24749  2.90366  2.73698  3.18205  2.89741  2.37873  2.77544  2.98489  4.58536  3.61481
          0.45398  1.02744  4.96423  2.02443  0.14164  0.28405  1.39727
    223   3.15385  5.76537  1.17920  1.77983  5.06080  2.59772  2.77974  4.58695  2.94364  4.05375  4.86082  2.98089  4.10766  3.13956  3.52313  3.04674  3.42433  4.13867  6.19696  4.69700    358 d x - -
          2.68618  4.42225  2.77519  2.73123  3.46354  2.40513  3.72494  3.29354  2.67741  2.69355  4.24690  2.90347  2.73739  3.18146  2.89801  2.37887  2.77519  2.98518  4.58477  3.61503
          0.01515  4.59316  5.31551  0.61958  0.77255  0.48576  0.95510
    224   2.38903  5.19299  2.18134  2.48264  4.57042  2.87555  3.77339  4.03884  2.53430  3.54933  4.31194  3.02191  3.94474  2.88728  1.75927  2.41313  3.02654  3.61957  5.70495  4.31169    359 r x - -
          2.68618  4.42225  2.77519  2.73123  3.46354  2.40513  3.72494  3.29354  2.67741  2.69355  4.24690  2.90347  2.73739  3.18146  2.89801  2.37887  2.77519  2.98518  4.58477  3.61503
          0.01515  4.59316  5.31551  0.61958  0.77255  0.48576  0.95510
    225   2.74326  4.72903  3.28685  2.74128  3.92454  3.61698  3.85089  3.30375  2.71202  2.21850  3.82697  2.31609  4.01217  2.33719  3.13306  2.43945  2.97838  2.25581  5.27881  3.99169    360 l x - -
          2.68618  4.42225  2.77519  2.73123  3.46354  2.40513  3.72494  3.29354  2.67741  2.69355  4.24690  2.90347  2.73739  3.18146  2.89801  2.37887  2.77519  2.98518  4.58477  3.61503
          0.01515  4.59316  5.31551  0.61958  0.77255  0.48576  0.95510
    226   2.37076  4.53983  2.81958  2.95096  3.70987  1.99545  3.95143  2.51563  2.92187  2.37036  3.65291  3.38568  4.07694  3.23642  3.30559  2.92920  2.97943  2.37605  5.13838  3.88803    361 g x - -
          2.68618  4.42225  2.77519  2.73123  3.46354  2.40513  3.72494  3.29354  2.67741  2.69355  4.24690  2.90347  2.73739  3.18146  2.89801  2.37887  2.77519  2.98518  4.58477  3.61503
          0.01515  4.59316  5.31551  0.61958  0.77255  0.48576  0.95510
    227   2.81833  5.26840  3.01763  2.18530  4.61486  2.92032  3.73862  4.07767  2.42041  3.56139  4.32183  3.03404  3.03865  1.93310  1.92269  2.78493  3.04586  3.66273  5.69095  4.31199    362 r x - -
          2.68618  4.42225  2.77519  2.73123  3.46354  2.40513  3.72494  3.29354  2.67741  2.69355  4.24690  2.90347  2.73739  3.18146  2.89801  2.37887  2.77519  2.98518  4.58477  3.61503
          0.01515  4.59316  5.31551  0.61958  0.77255  0.48576  0.95510
    228   2.67811  4.60461  3.50572  2.97885  4.01364  3.52498  4.03875  3.38863  2.94852  3.07065  2.87042  3.38069  2.89936  3.27781  3.34276  1.77242  1.67447  3.08120  5.38913  4.12789    363 t x - -
          2.68618  4.42225  2.77519  2.73123  3.46354  2.40513  3.72494  3.29354  2.67741  2.69355  4.24690  2.90347  2.73739  3.18146  2.89801  2.37887  2.77519  2.98518  4.58477  3.61503
          0.01515  4.59316  5.31551  0.61958  0.77255  0.48576  0.95510
    229   2.36459  4.20670  4.39851  3.80700  2.28058  3.91089  4.22869  2.24481  3.66259  1.65215  3.29730  2.95704  4.27397  3.85592  3.79205  3.20835  3.00826  2.07042  4.83383  3.64729    364 l x - -
          2.68618  4.42225  2.77519  2.73123  3.46354  2.40513  3.72494  3.29354  2.67741  2.69355  4.24690  2.90347  2.73739  3.18146  2.89801  2.37887  2.77519  2.98518  4.58477  3.61503
          0.01515  4.59316  5.31551  0.61958  0.77255  0.48576  0.95510
    230   2.40122  5.28961  2.43108  2.13738  4.61336  2.39876  2.20910  4.09157  2.54243  3.58911  4.34834  2.98632  3.08530  2.87512  3.04425  2.77211  3.05088  3.67134  5.73878  4.32631    365 e x - -
          2.68618  4.42225  2.77519  2.73123  3.46354  2.40513  3.72494  3.29354  2.67741  2.69355  4.24690  2.90347  2.73739  3.18146  2.89801  2.37887  2.77519  2.98518  4.58477  3.61503
          0.10055  4.59316  2.45880  0.61958  0.77255  0.48576  0.95510
    231   2.84288  5.00685  3.23896  2.67500  4.06337  3.63521  1.87324  3.68089  2.45691  3.25383  4.08828  3.16851  3.05276  2.94311  2.06765  2.87314  3.06461  3.36511  5.34476  2.94794    366 h x - -
          2.68618  4.42225  2.77519  2.73123  3.46354  2.40513  3.72494  3.29354  2.67741  2.69355  4.24690  2.90347  2.73739  3.18146  2.89801  2.37887  2.77519  2.98518  4.58477  3.61503
          0.01649  4.50910  5.23145  0.61958  0.77255  0.62670  0.76433
    232   1.73045  4.49258  3.65998  3.21442  4.20661  1.49328  4.25058  3.58363  3.20783  2.45804  4.13353  3.49764  4.00275  3.51412  3.56568  2.23485  2.97812  3.19750  5.58371  4.34659    367 g x - -
          2.68618  4.42225  2.77519  2.73123  3.46354  2.40513  3.72494  3.29354  2.67741  2.69355  4.24690  2.90347  2.73739  3.18146  2.89801  2.37887  2.77519  2.98518  4.58477  3.61503
          0.20637  4.50910  1.74034  0.61958  0.77255  0.62670  0.76433
    233   2.75320  5.13634  2.27513  2.38142  4.47371  3.41898  3.73139  3.93260  2.53766  3.46781  4.25553  2.92745  2.04411  2.33444  3.02891  2.72946  2.49199  3.53808  5.64755  4.25360    368 p x - -
          2.68618  4.42225  2.77519  2.73123  3.46354  2.40513  3.72494  3.29354  2.67741  2.69355  4.24690  2.90347  2.73739  3.18146  2.89801  2.37887  2.77519  2.98518  4.58477  3.61503
          0.01990  4.32264  5.04498  0.61958  0.77255  0.85384  0.55473
    234   2.73610  5.20884  2.30312  2.06880  4.53374  2.77445  3.68066  4.01042  2.45894  3.50865  4.27218  2.89566  2.40445  2.79477  2.44225  2.69480  2.97587  3.59219  5.65865  4.24762    369 e x - -
          2.68618  4.42225  2.77519  2.73123  3.46354  2.40513  3.72494  3.29354  2.67741  2.69355  4.24690  2.90347  2.73739  3.18146  2.89801  2.37887  2.77519  2.98518  4.58477  3.61503
          0.01990  4.32264  5.04498  0.61958  0.77255  0.85384  0.55473
    235   2.64234  4.73844  2.61166  2.56962  2.95297  3.47116  3.74425  3.40045  2.58549  3.03530  3.86870  3.06875  2.93501  2.92215  3.03550  2.35567  2.11648  3.09390  5.30699  3.99270    370 t x - -
          2.68618  4.42225  2.77519  2.73123  3.46354  2.40513  3.72494  3.29354  2.67741  2.69355  4.24690  2.90347  2.73739  3.18146  2.89801  2.37887  2.77519  2.98518  4.58477  3.61503
          0.01990  4.32264  5.04498  0.61958  0.77255  0.85384  0.55473
    236   2.73314  5.05474  2.80419  2.05312  4.40124  3.42366  3.74091  3.84553  2.54270  3.40221  4.19871  2.40525  2.92668  2.87805  3.01978  2.72700  1.83959  3.46560  5.59782  4.22311    371 t x - -
          2.68618  4.42225  2.77519  2.73123  3.46354  2.40513  3.72494  3.29354  2.67741  2.69355  4.24690  2.90347  2.73739  3.18146  2.89801  2.37887  2.77519  2.98518  4.58477  3.61503
          0.01990  4.32264  5.04498  0.61958  0.77255  0.85384  0.55473
    237   2.23899  4.97557  2.91625  2.48184  4.40473  3.41182  3.75174  3.84861  2.17491  3.40213  4.19355  2.06486  3.88268  2.88703  2.97004  1.96157  2.96171  3.45254  5.58839  4.22983    372 s x - -
          2.68618  4.42225  2.77519  2.73123  3.46354  2.40513  3.72494  3.29354  2.67741  2.69355  4.24690  2.90347  2.73739  3.18146  2.89801  2.37887  2.77519  2.98518  4.58477  3.61503
          0.01990  4.32264  5.04498  0.61958  0.77255  0.85384  0.55473
    238   2.68682  4.56295  2.22250  2.78831  3.77868  3.57895  3.88028  2.07020  2.80386  2.79025  3.69606  3.24987  3.99498  3.12358  3.21450  2.41631  2.93518  2.32082  5.19676  3.92301    373 i x - -
          2.68618  4.42225  2.77519  2.73123  3.46354  2.40513  3.72494  3.29354  2.67741  2.69355  4.24690  2.90347  2.73739  3.18146  2.89801  2.37887  2.77519  2.98518  4.58477  3.61503
          0.01990  4.32264  5.04498  0.61958  0.77255  0.63768  0.75187
    239   2.78438  4.29784  4.22402  3.67654  3.53637  3.86388  4.34097  1.99413  3.57570  2.49441  3.49020  3.90120  4.29210  3.83129  3.80088  2.49809  2.40937  1.31672  5.10212  3.89961    374 v x - -
          2.68618  4.42225  2.77519  2.73123  3.46354  2.40513  3.72494  3.29354  2.67741  2.69355  4.24690  2.90347  2.73739  3.18146  2.89801  2.37887  2.77519  2.98518  4.58477  3.61503
          0.01802  4.42126  5.14360  0.61958  0.77255  0.35208  1.21477
    240   3.13421  5.73700  1.24137  1.72262  5.04187  3.52901  3.98499  4.56238  2.92474  4.03164  4.83482  2.34712  4.09933  3.12720  3.50058  3.03144  2.53479  4.11417  6.17631  4.68131    375 d x - -
          2.68618  4.42225  2.77519  2.73123  3.46354  2.40513  3.72494  3.29354  2.67741  2.69355  4.24690  2.90347  2.73739  3.18146  2.89801  2.37887  2.77519  2.98518  4.58477  3.61503
          0.01515  4.59316  5.31551  0.61958  0.77255  0.48576  0.95510
    241   2.78756  4.30773  4.10133  3.52545  2.77622  3.86460  4.17098  2.32159  3.42693  2.08699  3.37640  3.79237  3.07442  3.67199  3.65730  3.14729  1.54419  2.48223  4.92331  3.72190    376 t x - -
          2.68618  4.42225  2.77519  2.73123  3.46354  2.40513  3.72494  3.29354  2.67741  2.69355  4.24690  2.90347  2.73739  3.18146  2.89801  2.37887  2.77519  2.98518  4.58477  3.61503
          0.01515  4.59316  5.31551  0.61958  0.77255  0.48576  0.95510
    242   2.77030  5.13720  2.52082  2.18925  4.42885  3.52710  3.75599  3.88204  2.53449  3.42562  4.20571  3.02271  3.12567  2.87921  3.01981  1.58998  3.00663  3.50339  3.45900  4.23140    377 s x - -
          2.68618  4.42225  2.77519  2.73123  3.46354  2.40513  3.72494  3.29354  2.67741  2.69355  4.24690  2.90347  2.73739  3.18146  2.89801  2.37887  2.77519  2.98518  4.58477  3.61503
          0.01515  4.59316  5.31551  0.61958  0.77255  0.48576  0.95510
    243   1.84576  4.78125  3.32946  2.94851  4.55755  3.42727  4.15729  3.99114  2.98935  3.60488  4.41826  3.35186  4.03717  2.52807  3.39490  1.12632  3.08660  3.53702  5.82104  4.52348    378 s x - -
          2.68618  4.42225  2.77519  2.73123  3.46354  2.40513  3.72494  3.29354  2.67741  2.69355  4.24690  2.90347  2.73739  3.18146  2.89801  2.37887  2.77519  2.98518  4.58477  3.61503
          0.01515  4.59316  5.31551  0.61958  0.77255  0.48576  0.95510
    244   2.45269  5.42582  1.01338  2.51025  4.83026  3.53840  3.97895  4.30285  2.83471  3.83037  4.64143  3.06416  4.08560  3.12490  2.55788  2.97830  3.30326  3.88428  5.99329  4.57344    379 d x - -
          2.68618  4.42225  2.77519  2.73123  3.46354  2.40513  3.72494  3.29354  2.67741  2.69355  4.24690  2.90347  2.73739  3.18146  2.89801  2.37887  2.77519  2.98518  4.58477  3.61503
          0.01515  4.59316  5.31551  0.61958  0.77255  0.48576  0.95510
    245   2.36493  4.59051  3.43950  2.87555  3.76583  3.65508  3.90329  2.61086  2.82451  2.43337  3.69879  3.32489  4.04579  3.16169  2.09346  2.46715  2.23531  2.87752  5.16614  3.90747    380 r x - -
          2.68618  4.42225  2.77519  2.73123  3.46354  2.40513  3.72494  3.29354  2.67741  2.69355  4.24690  2.90347  2.73739  3.18146  2.89801  2.37887  2.77519  2.98518  4.58477  3.61503
          0.01515  4.59316  5.31551  0.61958  0.77255  0.48576  0.95510
    246   1.90883  4.54762  3.60903  3.08702  4.00114  3.50936  4.11021  2.68400  3.05773  3.06443  3.92985  3.45053  1.75009  3.37278  3.43630  2.32040  2.47538  3.04627  5.39469  4.14741    381 p x - -
          2.68618  4.42225  2.77519  2.73123  3.46354  2.40513  3.72494  3.29354  2.67741  2.69355  4.24690  2.90347  2.73739  3.18146  2.89801  2.37887  2.77519  2.98518  4.58477  3.61503
          0.01515  4.59316  5.31551  0.61958  0.77255  0.48576  0.95510
    247   2.92469  5.42629  2.75037  1.51155  4.75780  3.52837  3.84088  4.24502  2.64465  3.73168  4.50402  2.44131  4.00770  2.43392  3.14780  1.81179  3.17199  3.81723  5.87433  4.44711    382 e x - -
          2.68618  4.42225  2.77519  2.73123  3.46354  2.40513  3.72494  3.29354  2.67741  2.69355  4.24690  2.90347  2.73739  3.18146  2.89801  2.37887  2.77519  2.98518  4.58477  3.61503
          0.01515  4.59316  5.31551  0.61958  0.77255  0.48576  0.95510
    248   2.17090  4.92309  3.14925  2.59572  4.20743  3.54760  3.78584  3.62416  2.57708  3.22548  4.03597  2.61710  3.05447  2.93519  2.24492  2.76391  2.22960  2.73961  5.46417  4.13111    383 a x - -
          2.68618  4.42225  2.77519  2.73123  3.46354  2.40513  3.72494  3.29354  2.67741  2.69355  4.24690  2.90347  2.73739  3.18146  2.89801  2.37887  2.77519  2.98518  4.58477  3.61503
          0.01515  4.59316  5.31551  0.61958  0.77255  0.48576  0.95510
    249   2.39832  5.22410  2.99240  1.97170  4.55748  3.52209  2.54572  4.02930  2.43438  3.52023  4.27094  2.99569  3.03812  2.20444  2.55006  2.72506  2.98703  3.60917  5.65970  4.26434    384 e x - -
          2.68618  4.42225  2.77519  2.73123  3.46354  2.40513  3.72494  3.29354  2.67741  2.69355  4.24690  2.90347  2.73739  3.18146  2.89801  2.37887  2.77519  2.98518  4.58477  3.61503
          0.01515  4.59316  5.31551  0.61958  0.77255  0.48576  0.95510
    250   2.71843  4.83825  3.26445  2.82614  4.48494  1.63015  4.03220  3.91368  2.36123  3.51270  4.31906  3.26981  4.01314  3.19752  3.25446  2.28677  1.81130  3.49213  5.72864  4.41856    385 g x - -
          2.68618  4.42225  2.77519  2.73123  3.46354  2.40513  3.72494  3.29354  2.67741  2.69355  4.24690  2.90347  2.73739  3.18146  2.89801  2.37887  2.77519  2.98518  4.58477  3.61503
          0.01515  4.59316  5.31551  0.61958  0.77255  0.48576  0.95510
    251   1.91528  4.47690  3.77542  3.26018  3.93907  3.52338  4.20745  2.49653  3.21608  2.99965  3.88597  3.56499  4.08215  3.51692  3.55867  1.98172  1.56727  2.93745  5.36823  4.14069    386 t x - -
          2.68618  4.42225  2.77519  2.73123  3.46354  2.40513  3.72494  3.29354  2.67741  2.69355  4.24690  2.90347  2.73739  3.18146  2.89801  2.37887  2.77519  2.98518  4.58477  3.61503
          0.01515  4.59316  5.31551  0.61958  0.77255  0.48576  0.95510
    252   1.92639  4.62250  3.38051  2.43020  3.79172  3.64436  3.87635  2.63268  2.45438  2.45339  3.71714  3.28355  4.02922  3.11996  3.19894  2.46267  2.96189  2.49882  5.18238  3.91453    387 a x - -
          2.68618  4.42225  2.77519  2.73123  3.46354  2.40513  3.72494  3.29354  2.67741  2.69355  4.24690  2.90347  2.73739  3.18146  2.89801  2.37887  2.77519  2.98518  4.58477  3.61503
          0.01515  4.59316  5.31551  0.61958  0.77255  0.48576  0.95510
    253   2.12211  5.25397  2.95021  1.76773  4.59515  3.53770  3.76161  4.05906  1.76104  3.56011  4.32538  3.02210  3.00137  2.87387  2.95485  2.78466  3.05159  3.64779  5.70688  4.31752    388 k x - -
          2.68618  4.42225  2.77519  2.73123  3.46354  2.40513  3.72494  3.29354  2.67741  2.69355  4.24690  2.90347  2.73739  3.18146  2.89801  2.37887  2.77519  2.98518  4.58477  3.61503
          0.01515  4.59316  5.31551  0.61958  0.77255  0.48576  0.95510
    254   2.75902  5.11834  3.06846  2.25685  4.42004  3.54740  3.73055  3.86393  2.21045  3.40058  4.17826  3.04224  3.93957  2.84885  1.99192  2.12704  2.56401  2.82915  5.57772  4.21295    389 r x - -
          2.68618  4.42225  2.77519  2.73123  3.46354  2.40513  3.72494  3.29354  2.67741  2.69355  4.24690  2.90347  2.73739  3.18146  2.89801  2.37887  2.77519  2.98518  4.58477  3.61503
          0.01515  4.59316  5.31551  0.61958  0.77255  0.48576  0.95510
    255   2.58788  4.56954  3.75935  3.40822  4.72671  3.31586  4.50950  4.16280  3.44323  3.81572  4.61850  3.61219  2.05169  3.74350  3.79160  0.96692  2.28040  3.58828  6.03245  4.80376    390 s x - -
          2.68618  4.42225  2.77519  2.73123  3.46354  2.40513  3.72494  3.29354  2.67741  2.69355  4.24690  2.90347  2.73739  3.18146  2.89801  2.37887  2.77519  2.98518  4.58477  3.61503
          0.27709  4.59316  1.46148  0.61958  0.77255  0.48576  0.95510
    256   2.74011  5.05801  3.03754  2.50301  4.41616  3.49361  3.69106  3.85221  2.35127  3.37909  4.16855  3.01785  2.98106  2.33861  2.01773  1.99670  2.97525  3.47303  5.53946  4.19940    391 s x - -
          2.68618  4.42225  2.77519  2.73123  3.46354  2.40513  3.72494  3.29354  2.67741  2.69355  4.24690  2.90347  2.73739  3.18146  2.89801  2.37887  2.77519  2.98518  4.58477  3.61503
          0.01964  4.33572  5.05806  0.61958  0.77255  0.31445  1.31004
    257   2.39529  5.18954  2.53977  2.18387  4.50631  3.51296  2.29668  3.97411  2.46762  3.48287  4.23963  2.99110  3.91411  2.44735  2.95695  2.41637  2.97721  2.90315  5.63930  4.24337    392 e x - -
          2.68618  4.42225  2.77519  2.73123  3.46354  2.40513  3.72494  3.29354  2.67741  2.69355  4.24690  2.90347  2.73739  3.18146  2.89801  2.37887  2.77519  2.98518  4.58477  3.61503
          0.01515  4.59316  5.31551  0.61958  0.77255  0.48576  0.95510
    258   2.72822  4.95111  3.11414  2.29973  4.19590  2.89443  3.75597  3.61635  2.03071  2.71690  3.08891  3.07911  3.07297  2.90117  3.01338  2.40871  2.95944  3.28673  5.44884  3.23037    393 k x - -
          2.68618  4.42225  2.77519  2.73123  3.46354  2.40513  3.72494  3.29354  2.67741  2.69355  4.24690  2.90347  2.73739  3.18146  2.89801  2.37887  2.77519  2.98518  4.58477  3.61503
          0.01515  4.59316  5.31551  0.61958  0.77255  0.48576  0.95510
    259   2.37281  5.03107  3.07308  2.23034  4.31963  2.87539  3.75304  3.75372  2.52287  2.76795  4.11385  3.05765  3.93956  2.88416  2.55218  1.79359  2.97481  3.39620  5.53028  4.17417    394 s x - -
          2.68618  4.42225  2.77519  2.73123  3.46354  2.40513  3.72494  3.29354  2.67741  2.69355  4.24690  2.90347  2.73739  3.18146  2.89801  2.37887  2.77519  2.98518  4.58477  3.61503
          0.01515  4.59316  5.31551  0.61958  0.77255  0.48576  0.95510
    260   2.39004  5.11680  3.02691  2.23474  3.28472  2.88665  2.99044  3.86744  2.47042  3.40124  4.17091  3.01166  2.63100  2.50933  2.53372  2.71795  2.96154  3.48180  5.57878  4.19953    395 e x - -
          2.68598  4.42238  2.77533  2.73136  3.46367  2.40501  3.72508  3.29367  2.67691  2.69335  4.24703  2.90360  2.73753  3.18159  2.89814  2.37900  2.77497  2.98531  4.58490  3.61516
          0.79679  1.39395  1.20021  0.68512  0.70124  0.48576  0.95510
    261   2.83377  5.28162  1.77625  2.31302  4.61651  3.38504  3.75178  4.09421  2.09767  3.60586  4.40266  2.87278  2.16232  2.88767  3.08221  2.78062  3.09187  3.68383  5.76349  4.34394    399 d x - -
          2.68603  4.42243  2.77537  2.73141  3.46371  2.40530  3.72512  3.29372  2.67758  2.69340  4.24707  2.90364  2.73689  3.18112  2.89818  2.37881  2.77501  2.98491  4.58494  3.61521
          0.65289  0.74976  4.96423  0.68252  0.70389  0.28405  1.39727
    262   2.73193  3.33941  3.13479  2.57995  4.24500  2.84810  2.53929  3.66842  2.55292  3.25777  4.06249  3.09568  2.69340  2.91870  2.25843  2.39211  2.97240  3.32708  5.48505  4.14637    402 r x - -
          2.68618  4.42225  2.77519  2.73123  3.46354  2.40513  3.72494  3.29354  2.67741  2.69355  4.24690  2.90347  2.73739  3.18146  2.89801  2.37887  2.77519  2.98518  4.58477  3.61503
          0.01515  4.59316  5.31551  0.61958  0.77255  0.48576  0.95510
    263   2.75602  4.98495  3.12397  2.58081  4.26151  3.56174  3.77700  3.68131  1.99321  2.39476  4.07677  2.61037  3.96393  2.92007  2.98586  1.91122  2.58975  3.34348  5.49440  4.15719    403 s x - -
          2.68618  4.42225  2.77519  2.73123  3.46354  2.40513  3.72494  3.29354  2.67741  2.69355  4.24690  2.90347  2.73739  3.18146  2.89801  2.37887  2.77519  2.98518  4.58477  3.61503
          0.01515  4.59316  5.31551  0.61958  0.77255  0.48576  0.95510
    264   2.40892  4.79672  3.23141  2.67662  4.03580  3.57743  3.82244  3.43349  2.30623  3.07307  2.56751  3.17162  3.05275  3.00420  3.09825  2.14877  2.25371  3.13631  5.35355  4.04883    404 s x - -
          2.68618  4.42225  2.77519  2.73123  3.46354  2.40513  3.72494  3.29354  2.67741  2.69355  4.24690  2.90347  2.73739  3.18146  2.89801  2.37887  2.77519  2.98518  4.58477  3.61503
          0.01515  4.59316  5.31551  0.61958  0.77255  0.48576  0.95510
    265   2.83183  4.63312  3.56942  3.01638  3.58173  2.12415  3.93164  3.17398  2.85838  2.40213  3.74891  3.43253  4.13333  3.25785  2.57893  3.00228  3.06687  2.93747  5.03524  1.86063    405 y x - -
          2.68618  4.42225  2.77519  2.73123  3.46354  2.40513  3.72494  3.29354  2.67741  2.69355  4.24690  2.90347  2.73739  3.18146  2.89801  2.37887  2.77519  2.98518  4.58477  3.61503
          0.01515  4.59316  5.31551  0.61958  0.77255  0.48576  0.95510
    266   2.75056  5.21724  3.01042  1.80250  4.55234  3.52343  3.04851  4.02343  2.15750  3.51310  4.26267  2.99704  3.06000  2.48148  2.48709  2.71963  2.97973  2.92441  5.65097  4.25763    406 e x - -
          2.68618  4.42225  2.77519  2.73123  3.46354  2.40513  3.72494  3.29354  2.67741  2.69355  4.24690  2.90347  2.73739  3.18146  2.89801  2.37887  2.77519  2.98518  4.58477  3.61503
          0.01515  4.59316  5.31551  0.61958  0.77255  0.48576  0.95510
    267   2.74880  5.23976  2.60576  2.43813  4.58074  2.94615  2.55411  4.05960  2.17076  3.54011  4.28349  2.98396  3.91072  2.44024  2.21495  2.37429  2.97928  3.62864  5.67154  4.26886    407 k x - -
          2.68618  4.42225  2.77519  2.73123  3.46354  2.40513  3.72494  3.29354  2.67741  2.69355  4.24690  2.90347  2.73739  3.18146  2.89801  2.37887  2.77519  2.98518  4.58477  3.61503
          0.01515  4.59316  5.31551  0.61958  0.77255  0.48576  0.95510
    268   2.73684  5.15685  2.62753  2.45814  4.46554  2.87613  3.71302  3.92702  1.97598  3.44619  4.20814  2.62150  3.91366  2.45469  2.94839  2.71644  2.96839  2.90145  5.61091  2.69978    408 k x - -
          2.68618  4.42225  2.77519  2.73123  3.46354  2.40513  3.72494  3.29354  2.67741  2.69355  4.24690  2.90347  2.73739  3.18146  2.89801  2.37887  2.77519  2.98518  4.58477  3.61503
          0.01515  4.59316  5.31551  0.61958  0.77255  0.48576  0.95510
    269   2.73197  4.77973  3.24402  2.68525  3.98874  2.25939  3.00290  3.38360  2.65664  3.02909  3.01935  3.17982  3.98787  3.00696  2.62416  2.15805  2.96570  2.61228  5.31701  4.01764    409 s x - -
          2.68618  4.42225  2.77519  2.73123  3.46354  2.40513  3.72494  3.29354  2.67741  2.69355  4.24690  2.90347  2.73739  3.18146  2.89801  2.37887  2.77519  2.98518  4.58477  3.61503
          0.01515  4.59316  5.31551  0.61958  0.77255  0.48576  0.95510
    270   2.84492  5.14504  3.18719  2.61143  4.45393  3.62016  3.76417  3.88223  2.09900  3.41642  4.21243  3.12382  3.02048  2.88961  1.55839  2.41740  3.06578  3.52275  5.58166  3.19418    410 r x - -
          2.68618  4.42225  2.77519  2.73123  3.46354  2.40513  3.72494  3.29354  2.67741  2.69355  4.24690  2.90347  2.73739  3.18146  2.89801  2.37887  2.77519  2.98518  4.58477  3.61503
          0.01515  4.59316  5.31551  0.61958  0.77255  0.48576  0.95510
    271   2.74340  5.18368  2.56258  2.45687  4.50454  2.49460  3.70960  3.97018  1.97116  3.47675  4.23338  2.99894  3.91514  2.81638  2.26856  2.71833  2.55824  3.56191  5.62980  3.29357    411 k x - -
          2.68618  4.42225  2.77519  2.73123  3.46354  2.40513  3.72494  3.29354  2.67741  2.69355  4.24690  2.90347  2.73739  3.18146  2.89801  2.37887  2.77519  2.98518  4.58477  3.61503
          0.01515  4.59316  5.31551  0.61958  0.77255  0.48576  0.95510
    272   2.39848  5.20412  2.57030  2.43877  4.53214  3.50900  2.55406  4.00558  2.45048  3.50296  4.25269  2.27154  3.14627  2.80951  2.58448  2.70836  2.54285  3.58631  5.64941  4.24912    412 n x - -
          2.68618  4.42225  2.77519  2.73123  3.46354  2.40513  3.72494  3.29354  2.67741  2.69355  4.24690  2.90347  2.73739  3.18146  2.89801  2.37887  2.77519  2.98518  4.58477  3.61503
          0.01515  4.59316  5.31551  0.61958  0.77255  0.48576  0.95510
    273   2.72488  4.70330  3.34435  2.79435  3.96404  2.83607  3.89021  3.34973  2.74749  2.18432  3.86459  3.25898  4.01421  3.10173  2.62463  2.19017  1.94447  3.06512  5.31446  4.03405    413 t x - -
          2.68618  4.42225  2.77519  2.73123  3.46354  2.40513  3.72494  3.29354  2.67741  2.69355  4.24690  2.90347  2.73739  3.18146  2.89801  2.37887  2.77519  2.98518  4.58477  3.61503
          0.01515  4.59316  5.31551  0.61958  0.77255  0.48576  0.95510
    274   2.80619  4.22390  4.47970  3.88750  2.60022  3.94094  4.22091  2.60298  3.72883  1.80366  3.27905  3.99899  2.51373  3.90359  3.83283  3.24192  3.03793  1.87090  2.61792  3.53344    414 l x - -
          2.68618  4.42225  2.77519  2.73123  3.46354  2.40513  3.72494  3.29354  2.67741  2.69355  4.24690  2.90347  2.73739  3.18146  2.89801  2.37887  2.77519  2.98518  4.58477  3.61503
          0.01515  4.59316  5.31551  0.61958  0.77255  0.48576  0.95510
    275   2.37864  5.04575  3.08742  2.53646  4.36001  3.53565  2.94821  3.79816  2.50781  3.35623  4.14279  3.06153  2.32006  2.88166  2.23354  2.38146  2.58814  3.42996  5.55321  4.19600    415 r x - -
          2.68618  4.42225  2.77519  2.73123  3.46354  2.40513  3.72494  3.29354  2.67741  2.69355  4.24690  2.90347  2.73739  3.18146  2.89801  2.37887  2.77519  2.98518  4.58477  3.61503
          0.01515  4.59316  5.31551  0.61958  0.77255  0.48576  0.95510
    276   2.43006  5.09849  3.07222  2.52061  4.43083  3.53418  3.74519  3.87725  2.47910  3.41470  4.19099  3.04905  2.58340  2.45963  1.98510  2.42279  2.54225  3.49252  5.59211  4.22656    416 r x - -
          2.68618  4.42225  2.77519  2.73123  3.46354  2.40513  3.72494  3.29354  2.67741  2.69355  4.24690  2.90347  2.73739  3.18146  2.89801  2.37887  2.77519  2.98518  4.58477  3.61503
          0.01515  4.59316  5.31551  0.61958  0.77255  0.48576  0.95510
    277   2.73139  4.60056  3.41363  2.85224  3.77086  3.65056  3.89159  2.62469  2.40963  2.14999  3.70205  3.30771  2.59118  3.14527  3.21111  2.24877  2.53284  2.88910  5.16820  3.90620    417 l x - -
          2.68618  4.42225  2.77519  2.73123  3.46354  2.40513  3.72494  3.29354  2.67741  2.69355  4.24690  2.90347  2.73739  3.18146  2.89801  2.37887  2.77519  2.98518  4.58477  3.61503
          0.01515  4.59316  5.31551  0.61958  0.77255  0.48576  0.95510
    278   2.80804  4.99046  3.16787  1.37697  4.22832  3.61131  3.80891  3.58818  2.54997  2.63344  4.05604  3.14601  4.00877  2.96038  2.56111  2.84285  3.03803  2.75352  5.48659  4.16292    418 e x - -
          2.68618  4.42225  2.77519  2.73123  3.46354  2.40513  3.72494  3.29354  2.67741  2.69355  4.24690  2.90347  2.73739  3.18146  2.89801  2.37887  2.77519  2.98518  4.58477  3.61503
          0.01515  4.59316  5.31551  0.61958  0.77255  0.48576  0.95510
    279   2.26783  4.53416  3.83794  3.38268  3.95479  3.57666  4.31695  3.21393  3.30451  2.91005  2.20575  3.66285  1.26908  3.63779  3.61207  2.95226  3.09496  2.96360  5.44135  4.22097    419 p x - -
          2.68618  4.42225  2.77519  2.73123  3.46354  2.40513  3.72494  3.29354  2.67741  2.69355  4.24690  2.90347  2.73739  3.18146  2.89801  2.37887  2.77519  2.98518  4.58477  3.61503
          0.01515  4.59316  5.31551  0.61958  0.77255  0.48576  0.95510
    280   3.03926  5.62719  1.46772  1.76488  4.94097  3.52315  3.91437  4.45458  2.79616  3.92002  4.70102  2.45066  4.05338  2.41157  3.34732  2.38115  3.29701  4.00564  6.05635  4.58292    420 d x - -
          2.68618  4.42225  2.77519  2.73123  3.46354  2.40513  3.72494  3.29354  2.67741  2.69355  4.24690  2.90347  2.73739  3.18146  2.89801  2.37887  2.77519  2.98518  4.58477  3.61503
          0.01515  4.59316  5.31551  0.61958  0.77255  0.48576  0.95510
    281   3.01414  5.44464  2.97408  1.23218  4.80927  3.63771  3.83565  4.26045  2.44978  3.72081  4.51202  3.10951  4.07902  2.05858  2.33690  2.96466  3.23822  3.85593  5.82393  4.47073    421 e x - -
          2.68618  4.42225  2.77519  2.73123  3.46354  2.40513  3.72494  3.29354  2.67741  2.69355  4.24690  2.90347  2.73739  3.18146  2.89801  2.37887  2.77519  2.98518  4.58477  3.61503
          0.01515  4.59316  5.31551  0.61958  0.77255  0.48576  0.95510
    282   3.91456  5.13676  5.70052  5.16872  3.37683  5.27892  5.60018  1.94638  4.99270  0.52482  3.13813  5.40646  5.33373  4.96538  5.00216  4.70318  4.13162  2.57858  5.62253  4.61004    422 L x - -
          2.68618  4.42225  2.77519  2.73123  3.46354  2.40513  3.72494  3.29354  2.67741  2.69355  4.24690  2.90347  2.73739  3.18146  2.89801  2.37887  2.77519  2.98518  4.58477  3.61503
          0.01515  4.59316  5.31551  0.61958  0.77255  0.48576  0.95510
    283   2.89313  5.22432  3.22876  2.63555  4.54776  3.65244  2.89169  3.98622  1.82166  3.49025  4.28210  3.14340  4.03162  2.88145  1.68045  2.43856  3.10656  3.61534  5.61999  3.09016    423 r x - -
          2.68618  4.42225  2.77519  2.73123  3.46354  2.40513  3.72494  3.29354  2.67741  2.69355  4.24690  2.90347  2.73739  3.18146  2.89801  2.37887  2.77519  2.98518  4.58477  3.61503
          0.01515  4.59316  5.31551  0.61958  0.77255  0.48576  0.95510
    284   2.80247  5.11650  3.06826  2.55739  4.43363  3.56301  3.78006  3.87344  1.97230  2.77527  4.21344  2.01416  3.97736  2.90826  2.93571  1.87405  3.03945  3.50395  5.60341  4.24890    424 s x - -
          2.68618  4.42225  2.77519  2.73123  3.46354  2.40513  3.72494  3.29354  2.67741  2.69355  4.24690  2.90347  2.73739  3.18146  2.89801  2.37887  2.77519  2.98518  4.58477  3.61503
          0.01515  4.59316  5.31551  0.61958  0.77255  0.48576  0.95510
    285   3.87744  5.09626  5.70360  5.16834  3.40112  5.26581  5.60513  1.70735  5.00561  0.60252  3.15847  5.39639  5.32673  4.97814  5.01580  4.68433  4.09575  2.50258  5.63865  4.62765    425 L x - -
          2.68618  4.42225  2.77519  2.73123  3.46354  2.40513  3.72494  3.29354  2.67741  2.69355  4.24690  2.90347  2.73739  3.18146  2.89801  2.37887  2.77519  2.98518  4.58477  3.61503
          0.01515  4.59316  5.31551  0.61958  0.77255  0.48576  0.95510
    286   3.02683  5.58563  2.17882  1.56055  4.89870  3.52748  3.90867  4.40315  2.77809  3.87907  4.66306  2.98388  1.79398  2.42904  3.31740  2.94611  3.28311  3.96469  6.02125  4.56014    426 e x - -
          2.68618  4.42225  2.77519  2.73123  3.46354  2.40513  3.72494  3.29354  2.67741  2.69355  4.24690  2.90347  2.73739  3.18146  2.89801  2.37887  2.77519  2.98518  4.58477  3.61503
          0.01515  4.59316  5.31551  0.61958  0.77255  0.48576  0.95510
    287   2.74048  4.25281  4.09365  3.51551  3.32110  3.81508  4.10657  2.70921  3.40559  2.45251  3.37267  3.75912  4.19302  3.64677  3.61979  2.55214  2.24894  1.93608  2.27843  2.83612    427 v x - -
          2.68618  4.42225  2.77519  2.73123  3.46354  2.40513  3.72494  3.29354  2.67741  2.69355  4.24690  2.90347  2.73739  3.18146  2.89801  2.37887  2.77519  2.98518  4.58477  3.61503
          0.01515  4.59316  5.31551  0.61958  0.77255  0.48576  0.95510
    288   2.57756  4.51770  3.97170  3.69093  4.77537  3.29898  4.71209  4.18161  3.70868  3.89202  4.71512  3.75781  4.07510  3.99692  3.99038  1.01608  1.31114  3.58801  6.11919  4.92265    428 s x - -
          2.68618  4.42225  2.77519  2.73123  3.46354  2.40513  3.72494  3.29354  2.67741  2.69355  4.24690  2.90347  2.73739  3.18146  2.89801  2.37887  2.77519  2.98518  4.58477  3.61503
          0.01515  4.59316  5.31551  0.61958  0.77255  0.48576  0.95510
    289   2.41026  4.62196  3.37861  2.42936  3.78950  3.64241  3.87279  3.16465  2.78670  2.84736  3.02820  3.28071  4.02674  3.11633  2.67512  2.86852  1.98693  2.50509  5.17909  3.02650    429 t x - -
          2.68618  4.42225  2.77519  2.73123  3.46354  2.40513  3.72494  3.29354  2.67741  2.69355  4.24690  2.90347  2.73739  3.18146  2.89801  2.37887  2.77519  2.98518  4.58477  3.61503
          0.01515  4.59316  5.31551  0.61958  0.77255  0.48576  0.95510
    290   2.70231  4.62886  3.61880  3.22411  4.24520  3.46732  4.28654  3.65139  3.19653  2.56619  4.22530  3.53882  1.18509  3.54832  3.54103  1.91295  3.09657  3.28877  5.63562  4.36252    430 p x - -
          2.68618  4.42225  2.77519  2.73123  3.46354  2.40513  3.72494  3.29354  2.67741  2.69355  4.24690  2.90347  2.73739  3.18146  2.89801  2.37887  2.77519  2.98518  4.58477  3.61503
          0.01515  4.59316  5.31551  0.61958  0.77255  0.48576  0.95510
    291   2.27765  4.81393  3.52917  3.11325  4.56414  3.51624  4.19560  3.96463  2.88067  3.58434  4.43221  3.47424  1.04272  3.39083  2.40442  2.91843  3.17559  3.54765  5.79738  4.54950    431 p x - -
          2.68618  4.42225  2.77519  2.73123  3.46354  2.40513  3.72494  3.29354  2.67741  2.69355  4.24690  2.90347  2.73739  3.18146  2.89801  2.37887  2.77519  2.98518  4.58477  3.61503
          0.01515  4.59316  5.31551  0.61958  0.77255  0.48576  0.95510
    292   2.81240  4.35612  4.03199  3.49243  1.93905  3.84602  4.10040  2.80299  3.40119  1.53510  3.46300  2.86309  4.23734  3.65439  3.63813  2.61012  3.05483  2.61242  4.80912  3.48820    432 l x - -
          2.68618  4.42225  2.77519  2.73123  3.46354  2.40513  3.72494  3.29354  2.67741  2.69355  4.24690  2.90347  2.73739  3.18146  2.89801  2.37887  2.77519  2.98518  4.58477  3.61503
          0.01515  4.59316  5.31551  0.61958  0.77255  0.48576  0.95510
    293   2.74437  5.18780  3.01245  2.18006  4.51096  3.52228  2.97271  3.97676  2.43651  2.92204  4.23597  3.00026  3.15614  1.97217  2.51044  2.38945  2.97430  3.56705  5.63049  4.24075    433 q x - -
          2.68618  4.42225  2.77519  2.73123  3.46354  2.40513  3.72494  3.29354  2.67741  2.69355  4.24690  2.90347  2.73739  3.18146  2.89801  2.37887  2.77519  2.98518  4.58477  3.61503
          0.01515  4.59316  5.31551  0.61958  0.77255  0.48576  0.95510
    294   3.08321  5.22425  3.55875  2.89757  4.54259  3.82133  3.83947  3.94011  1.96076  3.46157  4.30315  3.34601  3.03212  2.98160  1.18181  3.10208  3.27440  3.62488  3.15249  4.34639    434 r x - -
          2.68618  4.42225  2.77519  2.73123  3.46354  2.40513  3.72494  3.29354  2.67741  2.69355  4.24690  2.90347  2.73739  3.18146  2.89801  2.37887  2.77519  2.98518  4.58477  3.61503
          0.01515  4.59316  5.31551  0.61958  0.77255  0.48576  0.95510
    295   2.75649  5.10430  3.00013  2.20188  4.41414  2.82820  3.75889  3.86186  2.53406  2.78485  4.19087  2.61786  3.12620  2.88294  3.01515  1.72912  2.99623  3.48349  5.60024  4.22635    435 s x - -
          2.68618  4.42225  2.77519  2.73123  3.46354  2.40513  3.72494  3.29354  2.67741  2.69355  4.24690  2.90347  2.73739  3.18146  2.89801  2.37887  2.77519  2.98518  4.58477  3.61503
          0.01515  4.59316  5.31551  0.61958  0.77255  0.48576  0.95510
    296   2.75134  5.17279  3.02912  2.20458  4.49128  2.87772  3.71398  3.95077  2.16759  2.82634  4.22409  3.01291  3.14396  2.82291  2.00285  2.42803  2.98079  3.54983  5.61864  4.23639    436 r x - -
          2.68618  4.42225  2.77519  2.73123  3.46354  2.40513  3.72494  3.29354  2.67741  2.69355  4.24690  2.90347  2.73739  3.18146  2.89801  2.37887  2.77519  2.98518  4.58477  3.61503
          0.01515  4.59316  5.31551  0.61958  0.77255  0.48576  0.95510
    297   2.85862  5.38570  1.87202  1.87458  4.71836  3.51495  3.78571  4.21032  2.57097  3.68546  4.44019  2.48301  3.96636  2.89617  2.23123  2.37784  3.09929  3.77178  5.81857  4.38969    437 d x - -
          2.68618  4.42225  2.77519  2.73123  3.46354  2.40513  3.72494  3.29354  2.67741  2.69355  4.24690  2.90347  2.73739  3.18146  2.89801  2.37887  2.77519  2.98518  4.58477  3.61503
          0.09690  4.59316  2.49818  0.61958  0.77255  0.48576  0.95510
    298   2.72650  5.10891  2.52133  1.93649  4.40198  3.49764  3.01564  3.85476  2.47644  2.40960  4.16655  2.98699  3.90224  2.82719  2.96123  2.36069  2.57771  3.47194  5.57375  4.19258    438 e x - -
          2.68618  4.42225  2.77519  2.73123  3.46354  2.40513  3.72494  3.29354  2.67741  2.69355  4.24690  2.90347  2.73739  3.18146  2.89801  2.37887  2.77519  2.98518  4.58477  3.61503
          0.01643  4.51269  5.23504  0.61958  0.77255  0.40948  1.09064
    299   3.03714  5.38401  3.36725  2.74194  4.79370  3.74893  2.83255  4.19983  1.94445  3.64133  4.43792  3.22802  2.93362  2.40256  1.37692  3.00716  3.23275  3.81645  5.71405  4.43523    439 r x - -
          2.68618  4.42225  2.77519  2.73123  3.46354  2.40513  3.72494  3.29354  2.67741  2.69355  4.24690  2.90347  2.73739  3.18146  2.89801  2.37887  2.77519  2.98518  4.58477  3.61503
          0.01515  4.59316  5.31551  0.61958  0.77255  0.48576  0.95510
    300   2.06797  4.24395  4.11949  3.53806  2.68369  3.83066  2.24248  2.31080  3.43004  2.43052  3.35493  3.77537  4.20078  3.66242  3.63694  3.11213  2.97677  2.16061  4.81502  2.91006    440 a x - -
          2.68618  4.42225  2.77519  2.73123  3.46354  2.40513  3.72494  3.29354  2.67741  2.69355  4.24690  2.90347  2.73739  3.18146  2.89801  2.37887  2.77519  2.98518  4.58477  3.61503
          0.01515  4.59316  5.31551  0.61958  0.77255  0.48576  0.95510
    301   2.36424  4.38685  3.71695  3.14607  2.42154  3.73532  3.99881  2.49825  2.58721  2.59240  3.49344  3.51945  3.05580  3.37561  2.76556  2.98922  2.96090  2.06908  4.97775  3.75506    441 v x - -
          2.68618  4.42225  2.77519  2.73123  3.46354  2.40513  3.72494  3.29354  2.67741  2.69355  4.24690  2.90347  2.73739  3.18146  2.89801  2.37887  2.77519  2.98518  4.58477  3.61503
          0.01515  4.59316  5.31551  0.61958  0.77255  0.48576  0.95510
    302   4.56745  5.56970  5.37118  5.23618  2.22475  5.05978  3.81282  4.23805  4.96815  3.41778  4.76297  4.64326  5.34212  4.78235  4.85693  4.49032  4.77060  4.17233  2.46000  0.46923    442 Y x - -
          2.68618  4.42225  2.77519  2.73123  3.46354  2.40513  3.72494  3.29354  2.67741  2.69355  4.24690  2.90347  2.73739  3.18146  2.89801  2.37887  2.77519  2.98518  4.58477  3.61503
          0.01515  4.59316  5.31551  0.61958  0.77255  0.48576  0.95510
    303   2.73069  5.10722  2.64689  2.01501  4.40019  3.52338  3.71896  3.85060  2.47856  2.82793  3.15249  2.58518  3.91712  2.19921  2.96050  2.72040  2.96210  2.86235  5.57212  4.19467    443 e x - -
          2.68618  4.42225  2.77519  2.73123  3.46354  2.40513  3.72494  3.29354  2.67741  2.69355  4.24690  2.90347  2.73739  3.18146  2.89801  2.37887  2.77519  2.98518  4.58477  3.61503
          0.01515  4.59316  5.31551  0.61958  0.77255  0.48576  0.95510
    304   2.91181  5.05420  3.36250  2.76056  4.30495  3.70223  3.81541  3.72747  2.40725  3.29992  4.13478  3.24074  4.08056  1.94277  1.80537  2.94747  2.56051  3.41637  2.62035  4.19767    444 r x - -
          2.68618  4.42225  2.77519  2.73123  3.46354  2.40513  3.72494  3.29354  2.67741  2.69355  4.24690  2.90347  2.73739  3.18146  2.89801  2.37887  2.77519  2.98518  4.58477  3.61503
          0.01515  4.59316  5.31551  0.61958  0.77255  0.48576  0.95510
    305   2.73832  4.83288  2.69212  2.07074  4.04624  3.59066  3.80479  2.19038  2.30616  2.59205  3.91223  3.15017  3.98073  2.98008  3.08252  2.80453  2.96996  2.69297  5.36045  4.04857    445 e x - -
          2.68618  4.42225  2.77519  2.73123  3.46354  2.40513  3.72494  3.29354  2.67741  2.69355  4.24690  2.90347  2.73739  3.18146  2.89801  2.37887  2.77519  2.98518  4.58477  3.61503
          0.01515  4.59316  5.31551  0.61958  0.77255  0.48576  0.95510
    306   3.04035  5.59082  1.18355  2.05014  4.90348  3.53182  3.91835  4.40302  2.27957  3.88358  4.67230  2.98944  4.05986  3.05072  3.32294  2.95954  2.55031  3.96887  6.02865  4.56995    446 d x - -
          2.68618  4.42225  2.77519  2.73123  3.46354  2.40513  3.72494  3.29354  2.67741  2.69355  4.24690  2.90347  2.73739  3.18146  2.89801  2.37887  2.77519  2.98518  4.58477  3.61503
          0.01515  4.59316  5.31551  0.61958  0.77255  0.48576  0.95510
    307   2.84348  5.21878  1.51727  2.48509  4.54022  3.52350  3.82842  3.99961  2.64245  3.54219  3.05759  2.55977  3.98498  2.95939  3.13980  2.06694  3.09435  3.61064  5.72624  4.33239    447 d x - -
          2.68618  4.42225  2.77519  2.73123  3.46354  2.40513  3.72494  3.29354  2.67741  2.69355  4.24690  2.90347  2.73739  3.18146  2.89801  2.37887  2.77519  2.98518  4.58477  3.61503
          0.01515  4.59316  5.31551  0.61958  0.77255  0.48576  0.95510
    308   2.37918  5.23628  2.89210  1.94678  4.57813  2.37841  3.78937  4.04472  2.56929  3.56115  4.33194  3.01528  2.21660  2.44729  3.05971  2.78822  3.06102  3.63653  5.72474  4.32706    448 e x - -
          2.68618  4.42225  2.77519  2.73123  3.46354  2.40513  3.72494  3.29354  2.67741  2.69355  4.24690  2.90347  2.73739  3.18146  2.89801  2.37887  2.77519  2.98518  4.58477  3.61503
          0.01515  4.59316  5.31551  0.61958  0.77255  0.48576  0.95510
    309   1.92386  5.16282  2.52494  2.47055  4.48776  2.85586  2.94778  3.94816  2.52037  3.47444  4.24302  2.60319  3.93302  2.86617  3.00943  2.74355  2.23739  3.54989  5.64586  4.25717    449 a x - -
          2.68618  4.42225  2.77519  2.73123  3.46354  2.40513  3.72494  3.29354  2.67741  2.69355  4.24690  2.90347  2.73739  3.18146  2.89801  2.37887  2.77519  2.98518  4.58477  3.61503
          0.01515  4.59316  5.31551  0.61958  0.77255  0.48576  0.95510
    310   3.20201  4.51108  5.06694  4.51546  3.70202  4.53592  4.98742  1.11493  4.38638  2.39237  2.62728  4.64114  4.84295  4.58143  4.50314  3.88249  2.59723  1.45643  5.47734  4.29506    450 i x - -
          2.68618  4.42225  2.77519  2.73123  3.46354  2.40513  3.72494  3.29354  2.67741  2.69355  4.24690  2.90347  2.73739  3.18146  2.89801  2.37887  2.77519  2.98518  4.58477  3.61503
          0.01515  4.59316  5.31551  0.61958  0.77255  0.48576  0.95510
    311   3.38837  5.57706  3.77681  3.07424  5.10442  3.98711  3.87914  4.42874  1.54488  3.80366  4.65666  2.56225  4.33721  3.00009  1.02846  3.35578  3.53700  4.08606  5.79821  4.64352    451 r x - -
          2.68618  4.42225  2.77519  2.73123  3.46354  2.40513  3.72494  3.29354  2.67741  2.69355  4.24690  2.90347  2.73739  3.18146  2.89801  2.37887  2.77519  2.98518  4.58477  3.61503
          0.01515  4.59316  5.31551  0.61958  0.77255  0.48576  0.95510
    312   2.86785  5.39970  2.09245  1.69519  4.73129  3.51421  3.79291  4.22502  2.58520  3.69944  4.45498  2.14520  3.97057  2.90427  2.54801  2.37756  3.10959  3.78529  5.83273  4.40056    452 e x - -
          2.68618  4.42225  2.77519  2.73123  3.46354  2.40513  3.72494  3.29354  2.67741  2.69355  4.24690  2.90347  2.73739  3.18146  2.89801  2.37887  2.77519  2.98518  4.58477  3.61503
          0.01515  4.59316  5.31551  0.61958  0.77255  0.48576  0.95510
    313   2.73892  4.64207  3.38028  2.81460  2.96340  3.64743  3.86931  2.71902  2.38679  1.95719  3.73370  2.78112  4.03068  2.61047  2.64938  2.87440  2.96922  2.93492  5.19297  3.92465    453 l x - -
          2.68618  4.42225  2.77519  2.73123  3.46354  2.40513  3.72494  3.29354  2.67741  2.69355  4.24690  2.90347  2.73739  3.18146  2.89801  2.37887  2.77519  2.98518  4.58477  3.61503
          0.01515  4.59316  5.31551  0.61958  0.77255  0.48576  0.95510
    314   3.66520  4.95260  5.27598  4.96199  3.98406  4.79508  5.61768  0.46912  4.81576  2.47266  3.85856  5.12353  5.20669  5.12089  4.94133  4.41485  3.96911  2.12899  5.98275  4.75800    454 I x - -
          2.68618  4.42225  2.77519  2.73123  3.46354  2.40513  3.72494  3.29354  2.67741  2.69355  4.24690  2.90347  2.73739  3.18146  2.89801  2.37887  2.77519  2.98518  4.58477  3.61503
          0.01515  4.59316  5.31551  0.61958  0.77255  0.48576  0.95510
    315   3.55296  5.47000  3.41937  3.40223  4.97711  3.86653  4.79795  4.91854  3.80986  4.48136  5.47605  0.34062  4.57087  4.12146  4.14867  3.62108  3.98459  4.45541  6.18146  4.91160    455 N x - -
          2.68618  4.42225  2.77519  2.73123  3.46354  2.40513  3.72494  3.29354  2.67741  2.69355  4.24690  2.90347  2.73739  3.18146  2.89801  2.37887  2.77519  2.98518  4.58477  3.61503
          0.01515  4.59316  5.31551  0.61958  0.77255  0.48576  0.95510
    316   2.80765  5.32028  2.13878  2.13123  4.65417  3.50925  3.75084  4.14161  2.21211  3.62138  4.37062  2.27624  3.93974  2.85704  3.02360  2.09634  2.54259  3.70622  5.75648  4.33598    456 s x - -
          2.68618  4.42225  2.77519  2.73123  3.46354  2.40513  3.72494  3.29354  2.67741  2.69355  4.24690  2.90347  2.73739  3.18146  2.89801  2.37887  2.77519  2.98518  4.58477  3.61503
          0.01515  4.59316  5.31551  0.61958  0.77255  0.48576  0.95510
    317   3.00529  5.48406  2.33985  2.50505  4.82924  3.58798  3.85826  4.30305  1.86374  3.77086  4.55690  3.05486  4.06076  1.31370  2.99470  2.94518  3.24245  3.88467  5.88746  4.49336    457 q x - -
          2.68618  4.42225  2.77519  2.73123  3.46354  2.40513  3.72494  3.29354  2.67741  2.69355  4.24690  2.90347  2.73739  3.18146  2.89801  2.37887  2.77519  2.98518  4.58477  3.61503
          0.01515  4.59316  5.31551  0.61958  0.77255  0.48576  0.95510
    318   3.18750  4.51158  4.99614  4.44694  3.54544  4.47382  4.83342  0.99203  4.29809  2.34764  3.52555  4.56116  4.78737  4.48835  4.40704  3.81576  3.43039  1.56930  5.29413  2.78422    458 i x - -
          2.68618  4.42225  2.77519  2.73123  3.46354  2.40513  3.72494  3.29354  2.67741  2.69355  4.24690  2.90347  2.73739  3.18146  2.89801  2.37887  2.77519  2.98518  4.58477  3.61503
          0.01515  4.59316  5.31551  0.61958  0.77255  0.48576  0.95510
    319   4.33573  5.53231  5.25500  5.14628  0.31437  4.74726  4.41734  3.84538  5.05617  3.06333  4.48648  4.92127  5.22187  5.03521  4.99603  4.53036  4.65288  3.87976  4.54060  2.85447    459 F x - -
          2.68618  4.42225  2.77519  2.73123  3.46354  2.40513  3.72494  3.29354  2.67741  2.69355  4.24690  2.90347  2.73739  3.18146  2.89801  2.37887  2.77519  2.98518  4.58477  3.61503
          0.01515  4.59316  5.31551  0.61958  0.77255  0.48576  0.95510
    320   0.87528  5.10966  1.81961  2.79201  4.87512  3.48832  4.29023  4.27465  3.29054  3.93653  4.79331  3.28079  4.15485  3.48786  3.78847  3.01255  3.35583  3.82020  6.14236  4.78090    460 a x - -
          2.68618  4.42225  2.77519  2.73123  3.46354  2.40513  3.72494  3.29354  2.67741  2.69355  4.24690  2.90347  2.73739  3.18146  2.89801  2.37887  2.77519  2.98518  4.58477  3.61503
          0.01515  4.59316  5.31551  0.61958  0.77255  0.48576  0.95510
    321   3.01959  5.30962  2.85878  2.63874  4.84348  1.23301  4.03044  4.31273  2.23178  3.83622  4.65520  2.02493  4.11997  3.18435  3.20993  3.00797  3.32081  3.88325  5.97971  4.61302    461 g x - -
          2.68618  4.42225  2.77519  2.73123  3.46354  2.40513  3.72494  3.29354  2.67741  2.69355  4.24690  2.90347  2.73739  3.18146  2.89801  2.37887  2.77519  2.98518  4.58477  3.61503
          0.01515  4.59316  5.31551  0.61958  0.77255  0.48576  0.95510
    322   3.60566  5.65796  4.12389  3.31775  5.24952  4.12980  3.94856  4.53993  0.65051  3.88487  4.77817  3.65553  4.46975  3.07736  1.87475  3.58090  3.72442  4.22761  5.83530  4.75256    462 K x - -
          2.68618  4.42225  2.77519  2.73123  3.46354  2.40513  3.72494  3.29354  2.67741  2.69355  4.24690  2.90347  2.73739  3.18146  2.89801  2.37887  2.77519  2.98518  4.58477  3.61503
          0.01515  4.59316  5.31551  0.61958  0.77255  0.48576  0.95510
    323   4.08159  5.35968  5.35031  5.04449  3.59004  4.89731  5.49420  2.87067  4.82054  0.32151  3.47467  5.26404  5.24245  4.99862  4.85726  4.64678  4.35820  3.08345  5.66625  4.54071    463 L x - -
          2.68618  4.42225  2.77519  2.73123  3.46354  2.40513  3.72494  3.29354  2.67741  2.69355  4.24690  2.90347  2.73739  3.18146  2.89801  2.37887  2.77519  2.98518  4.58477  3.61503
          0.01515  4.59316  5.31551  0.61958  0.77255  0.48576  0.95510
    324   2.78785  4.90899  3.24628  2.67124  4.14129  3.62174  2.94240  2.85872  1.97787  3.15430  3.98538  3.17010  4.00518  2.56206  2.49760  2.84071  3.01277  2.10031  5.40463  4.10179    464 k x - -
          2.68618  4.42225  2.77519  2.73123  3.46354  2.40513  3.72494  3.29354  2.67741  2.69355  4.24690  2.90347  2.73739  3.18146  2.89801  2.37887  2.77519  2.98518  4.58477  3.61503
          0.01515  4.59316  5.31551  0.61958  0.77255  0.48576  0.95510
    325   4.75703  5.82279  5.31469  5.22731  3.75223  4.66019  5.04772  4.90432  4.99873  4.14890  5.48708  5.27114  5.23993  5.33815  4.97949  4.95747  5.10441  4.80424  0.17763  3.72721    465 W x - -
          2.68618  4.42225  2.77519  2.73123  3.46354  2.40513  3.72494  3.29354  2.67741  2.69355  4.24690  2.90347  2.73739  3.18146  2.89801  2.37887  2.77519  2.98518  4.58477  3.61503
          0.01515  4.59316  5.31551  0.61958  0.77255  0.48576  0.95510
    326   3.52921  4.73697  5.57707  5.12390  4.09828  5.11866  5.89281  1.09573  5.06065  2.51897  3.83338  5.28719  5.35855  5.32535  5.23525  4.56128  3.79546  0.86183  6.22227  4.99692    466 v x - -
          2.68618  4.42225  2.77519  2.73123  3.46354  2.40513  3.72494  3.29354  2.67741  2.69355  4.24690  2.90347  2.73739  3.18146  2.89801  2.37887  2.77519  2.98518  4.58477  3.61503
          0.01515  4.59316  5.31551  0.61958  0.77255  0.48576  0.95510
    327   3.16185  5.53044  0.96894  2.55280  5.12593  3.51052  4.20736  4.67998  3.25914  4.20689  5.05677  3.10941  4.17645  3.38914  3.84344  1.57435  3.51772  4.18516  6.33928  4.86142    467 d x - -
          2.68618  4.42225  2.77519  2.73123  3.46354  2.40513  3.72494  3.29354  2.67741  2.69355  4.24690  2.90347  2.73739  3.18146  2.89801  2.37887  2.77519  2.98518  4.58477  3.61503
          0.01515  4.59316  5.31551  0.61958  0.77255  0.48576  0.95510
    328   3.05052  5.35995  3.40418  2.77295  4.76504  3.76375  3.79904  4.16161  1.71389  3.61696  4.42238  3.25177  4.13228  2.37839  1.71158  3.02817  1.90195  3.79086  5.69972  4.43199    468 r x - -
          2.68618  4.42225  2.77519  2.73123  3.46354  2.40513  3.72494  3.29354  2.67741  2.69355  4.24690  2.90347  2.73739  3.18146  2.89801  2.37887  2.77519  2.98518  4.58477  3.61503
          0.01515  4.59316  5.31551  0.61958  0.77255  0.48576  0.95510
    329   2.45668  5.30598  1.93261  2.14998  4.64602  3.52329  3.74106  4.12709  1.78100  3.60433  4.35451  2.99027  3.94261  2.84587  2.51887  2.76270  3.03955  3.69518  5.73433  4.32615    469 k x - -
          2.68618  4.42225  2.77519  2.73123  3.46354  2.40513  3.72494  3.29354  2.67741  2.69355  4.24690  2.90347  2.73739  3.18146  2.89801  2.37887  2.77519  2.98518  4.58477  3.61503
          0.01515  4.59316  5.31551  0.61958  0.77255  0.48576  0.95510
    330   2.73585  4.84310  3.19849  2.65751  3.08896  2.87602  3.82032  3.50272  2.63945  3.13088  3.96144  2.29075  3.98043  2.99351  2.64847  2.79940  1.80618  3.19505  5.39497  4.08031    470 t x - -
          2.68618  4.42225  2.77519  2.73123  3.46354  2.40513  3.72494  3.29354  2.67741  2.69355  4.24690  2.90347  2.73739  3.18146  2.89801  2.37887  2.77519  2.98518  4.58477  3.61503
          0.01515  4.59316  5.31551  0.61958  0.77255  0.48576  0.95510
    331   3.44825  4.70383  5.41662  4.86770  3.60626  4.85519  5.29865  1.58696  4.74210  1.50225  2.53737  4.99248  5.07237  4.84132  4.80144  4.22394  3.68420  1.17680  5.59879  4.49181    471 v x - -
          2.68618  4.42225  2.77519  2.73123  3.46354  2.40513  3.72494  3.29354  2.67741  2.69355  4.24690  2.90347  2.73739  3.18146  2.89801  2.37887  2.77519  2.98518  4.58477  3.61503
          0.01515  4.59316  5.31551  0.61958  0.77255  0.48576  0.95510
    332   3.22029  5.34100  3.42357  3.02262  4.90324  3.79305  4.09940  4.33341  1.24528  3.83285  4.69621  3.46966  1.32140  3.25550  2.84106  3.24180  3.48842  3.95541  5.89395  4.67334    472 k x - -
          2.68618  4.42225  2.77519  2.73123  3.46354  2.40513  3.72494  3.29354  2.67741  2.69355  4.24690  2.90347  2.73739  3.18146  2.89801  2.37887  2.77519  2.98518  4.58477  3.61503
          0.01515  4.59316  5.31551  0.61958  0.77255  0.48576  0.95510
    333   2.44550  5.22895  2.22290  2.16028  4.54809  3.51377  3.73051  4.02012  2.18928  3.52317  4.27990  2.98853  2.26374  2.83901  2.98262  2.73708  3.00323  3.60631  5.67551  3.26261    473 e x - -
          2.68618  4.42225  2.77519  2.73123  3.46354  2.40513  3.72494  3.29354  2.67741  2.69355  4.24690  2.90347  2.73739  3.18146  2.89801  2.37887  2.77519  2.98518  4.58477  3.61503
          0.01515  4.59316  5.31551  0.61958  0.77255  0.48576  0.95510
    334   2.95902  5.33495  3.23442  2.65987  4.73237  3.67776  3.77998  4.15935  1.45608  3.61854  4.40363  2.56281  4.06559  2.89106  1.96841  2.12843  3.17050  3.76337  5.71230  4.39926    474 k x - -
          2.68618  4.42225  2.77519  2.73123  3.46354  2.40513  3.72494  3.29354  2.67741  2.69355  4.24690  2.90347  2.73739  3.18146  2.89801  2.37887  2.77519  2.98518  4.58477  3.61503
          0.01515  4.59316  5.31551  0.61958  0.77255  0.48576  0.95510
    335   2.83470  5.13249  3.18501  2.60574  4.44025  3.61553  3.76060  3.86216  1.73075  3.40141  4.19762  3.11908  4.00036  2.44748  2.44116  2.83505  1.97926  2.80437  5.57391  4.24518    475 k x - -
          2.68618  4.42225  2.77519  2.73123  3.46354  2.40513  3.72494  3.29354  2.67741  2.69355  4.24690  2.90347  2.73739  3.18146  2.89801  2.37887  2.77519  2.98518  4.58477  3.61503
          0.01515  4.59316  5.31551  0.61958  0.77255  0.48576  0.95510
    336   2.73072  4.19061  4.25634  3.66569  2.74289  3.84311  4.14865  2.31639  2.78736  2.37573  2.68720  3.84802  4.21115  3.74361  2.88479  3.13285  2.96263  1.90228  2.66056  3.61177    476 v x - -
          2.68618  4.42225  2.77519  2.73123  3.46354  2.40513  3.72494  3.29354  2.67741  2.69355  4.24690  2.90347  2.73739  3.18146  2.89801  2.37887  2.77519  2.98518  4.58477  3.61503
          0.01515  4.59316  5.31551  0.61958  0.77255  0.48576  0.95510
    337   2.13619  5.03468  3.09972  2.53802  4.30504  3.55523  3.74265  3.73540  2.21114  3.30357  4.09792  2.59277  3.94474  2.47814  2.27925  2.75743  2.97680  2.86384  3.46538  4.16117    477 a x - -
          2.68618  4.42225  2.77519  2.73123  3.46354  2.40513  3.72494  3.29354  2.67741  2.69355  4.24690  2.90347  2.73739  3.18146  2.89801  2.37887  2.77519  2.98518  4.58477  3.61503
          0.01515  4.59316  5.31551  0.61958  0.77255  0.48576  0.95510
    338   2.71878  4.78005  3.27116  2.72044  4.07080  2.41925  3.85804  3.46914  2.68788  3.10870  2.97787  3.20217  3.98888  3.04214  2.59874  2.14354  1.98262  3.16214  5.38645  4.08666    478 t x - -
          2.68618  4.42225  2.77519  2.73123  3.46354  2.40513  3.72494  3.29354  2.67741  2.69355  4.24690  2.90347  2.73739  3.18146  2.89801  2.37887  2.77519  2.98518  4.58477  3.61503
          0.01515  4.59316  5.31551  0.61958  0.77255  0.48576  0.95510
    339   2.76067  4.24779  4.17528  3.59590  2.27664  3.84831  4.11457  2.69525  3.48021  2.43066  2.70086  3.81084  4.22023  3.70432  3.67183  2.64340  2.16777  2.50215  4.77810  2.09416    479 y x - -
          2.68618  4.42225  2.77519  2.73123  3.46354  2.40513  3.72494  3.29354  2.67741  2.69355  4.24690  2.90347  2.73739  3.18146  2.89801  2.37887  2.77519  2.98518  4.58477  3.61503
          0.01515  4.59316  5.31551  0.61958  0.77255  0.48576  0.95510
    340   2.91265  5.15833  3.23325  2.72404  4.59992  3.62950  3.86487  4.02257  2.45716  3.55073  4.35842  1.88160  4.07211  2.99823  1.60496  2.92441  2.15083  3.64178  5.69504  4.38753    480 r x - -
          2.68618  4.42225  2.77519  2.73123  3.46354  2.40513  3.72494  3.29354  2.67741  2.69355  4.24690  2.90347  2.73739  3.18146  2.89801  2.37887  2.77519  2.98518  4.58477  3.61503
          0.01515  4.59316  5.31551  0.61958  0.77255  0.48576  0.95510
    341   2.32167  4.97130  3.18706  2.68451  4.48141  2.28575  3.88822  3.91062  1.56725  3.47877  4.27227  3.17126  3.98976  3.02724  3.05047  2.78984  2.16862  3.50831  5.67036  4.33749    481 k x - -
          2.68618  4.42225  2.77519  2.73123  3.46354  2.40513  3.72494  3.29354  2.67741  2.69355  4.24690  2.90347  2.73739  3.18146  2.89801  2.37887  2.77519  2.98518  4.58477  3.61503
          0.01515  4.59316  5.31551  0.61958  0.77255  0.48576  0.95510
    342   1.90573  4.98989  3.15033  2.58907  4.24932  2.89567  3.76689  3.66645  2.21048  2.35459  4.06233  3.10518  3.97013  2.54329  2.55991  2.79205  2.99551  3.33512  5.47683  4.14597    482 a x - -
          2.68618  4.42225  2.77519  2.73123  3.46354  2.40513  3.72494  3.29354  2.67741  2.69355  4.24690  2.90347  2.73739  3.18146  2.89801  2.37887  2.77519  2.98518  4.58477  3.61503
          0.01515  4.59316  5.31551  0.61958  0.77255  0.48576  0.95510
    343   1.64127  4.29385  4.00225  3.43119  2.75318  3.77982  4.12129  2.73636  3.34358  2.49628  2.81122  3.70982  4.17699  3.59792  3.59378  2.22514  2.98031  2.19242  4.92777  3.72317    483 a x - -
          2.68618  4.42225  2.77519  2.73123  3.46354  2.40513  3.72494  3.29354  2.67741  2.69355  4.24690  2.90347  2.73739  3.18146  2.89801  2.37887  2.77519  2.98518  4.58477  3.61503
          0.01515  4.59316  5.31551  0.61958  0.77255  0.48576  0.95510
    344   3.99688  5.21934  5.65432  5.15695  2.42414  5.23229  5.21100  2.62609  5.00159  0.48335  3.13738  5.30152  5.30336  4.89957  4.97476  4.65762  4.20547  2.90049  5.24424  3.94191    484 L x - -
          2.68618  4.42225  2.77519  2.73123  3.46354  2.40513  3.72494  3.29354  2.67741  2.69355  4.24690  2.90347  2.73739  3.18146  2.89801  2.37887  2.77519  2.98518  4.58477  3.61503
          0.01515  4.59316  5.31551  0.61958  0.77255  0.48576  0.95510
    345   2.82025  5.16822  3.11807  2.23120  4.47569  3.59115  2.49199  3.91582  2.41500  2.43406  4.22530  3.08285  3.98083  1.92483  2.46978  2.80932  3.04326  3.54265  5.60104  4.25263    485 q x - -
          2.68618  4.42225  2.77519  2.73123  3.46354  2.40513  3.72494  3.29354  2.67741  2.69355  4.24690  2.90347  2.73739  3.18146  2.89801  2.37887  2.77519  2.98518  4.58477  3.61503
          0.01515  4.59316  5.31551  0.61958  0.77255  0.48576  0.95510
    346   2.37547  5.06536  2.58813  2.50516  4.35569  3.52946  3.74563  3.79679  2.51965  3.35507  3.15908  3.03827  2.10962  2.47373  2.99764  2.38609  2.97540  3.42998  5.55490  4.18845    486 p x - -
          2.68618  4.42225  2.77519  2.73123  3.46354  2.40513  3.72494  3.29354  2.67741  2.69355  4.24690  2.90347  2.73739  3.18146  2.89801  2.37887  2.77519  2.98518  4.58477  3.61503
          0.01515  4.59316  5.31551  0.61958  0.77255  0.48576  0.95510
    347   2.72520  4.78190  3.33156  2.91083  4.36322  3.47173  2.93255  3.82725  2.91333  3.45084  4.27857  3.33093  4.03931  3.27660  3.31484  1.15628  2.06897  3.42931  5.66244  4.35118    487 s x - -
          2.68618  4.42225  2.77519  2.73123  3.46354  2.40513  3.72494  3.29354  2.67741  2.69355  4.24690  2.90347  2.73739  3.18146  2.89801  2.37887  2.77519  2.98518  4.58477  3.61503
          0.01515  4.59316  5.31551  0.61958  0.77255  0.48576  0.95510
    348   4.03682  5.70705  4.61407  4.03734  5.26351  4.30481  4.63025  4.91501  2.89451  4.29603  5.32005  4.31930  4.81239  3.85474  0.28671  4.11638  4.27911  4.61552  6.07307  5.09080    488 R x - -
          2.68618  4.42225  2.77519  2.73123  3.46354  2.40513  3.72494  3.29354  2.67741  2.69355  4.24690  2.90347  2.73739  3.18146  2.89801  2.37887  2.77519  2.98518  4.58477  3.61503
          0.01515  4.59316  5.31551  0.61958  0.77255  0.48576  0.95510
    349   3.28979  4.57087  5.19269  4.65977  3.82904  4.68978  5.19581  1.48564  4.54723  2.03123  3.66121  4.79865  4.98039  4.76053  4.68088  4.05275  2.61015  0.99859  5.66915  4.47561    489 v x - -
          2.68618  4.42225  2.77519  2.73123  3.46354  2.40513  3.72494  3.29354  2.67741  2.69355  4.24690  2.90347  2.73739  3.18146  2.89801  2.37887  2.77519  2.98518  4.58477  3.61503
          0.01515  4.59316  5.31551  0.61958  0.77255  0.48576  0.95510
    350   4.08159  5.35968  5.35031  5.04449  3.59004  4.89731  5.49420  2.87067  4.82054  0.32151  3.47467  5.26404  5.24245  4.99862  4.85726  4.64678  4.35820  3.08345  5.66625  4.54071    490 L x - -
          2.68618  4.42225  2.77519  2.73123  3.46354  2.40513  3.72494  3.29354  2.67741  2.69355  4.24690  2.90347  2.73739  3.18146  2.89801  2.37887  2.77519  2.98518  4.58477  3.61503
          0.01515  4.59316  5.31551  0.61958  0.77255  0.48576  0.95510
    351   3.97037  5.54315  4.65296  4.62412  5.47634  4.19393  5.58327  5.28474  4.75740  4.79153  5.90476  4.84013  0.16438  5.11540  4.86787  4.17092  4.47000  4.83180  6.39647  5.62187    491 P x - -
          2.68618  4.42225  2.77519  2.73123  3.46354  2.40513  3.72494  3.29354  2.67741  2.69355  4.24690  2.90347  2.73739  3.18146  2.89801  2.37887  2.77519  2.98518  4.58477  3.61503
          0.01515  4.59316  5.31551  0.61958  0.77255  0.48576  0.95510
    352   3.06261  4.62870  2.84839  3.56692  3.45272  4.09354  4.38590  2.70224  3.51968  1.27862  1.71293  3.92501  4.44369  3.77784  3.79892  3.39218  3.29655  2.66418  5.17911  3.99671    492 l x - -
          2.68618  4.42225  2.77519  2.73123  3.46354  2.40513  3.72494  3.29354  2.67741  2.69355  4.24690  2.90347  2.73739  3.18146  2.89801  2.37887  2.77519  2.98518  4.58477  3.61503
          0.01515  4.59316  5.31551  0.61958  0.77255  0.48576  0.95510
    353   2.80282  5.20337  2.49001  2.48552  4.54305  3.52573  3.77951  4.00176  1.96479  3.52492  4.29806  3.02677  2.56218  2.89841  3.02071  2.78137  1.78607  3.60089  5.69146  4.30372    493 t x - -
          2.68618  4.42225  2.77519  2.73123  3.46354  2.40513  3.72494  3.29354  2.67741  2.69355  4.24690  2.90347  2.73739  3.18146  2.89801  2.37887  2.77519  2.98518  4.58477  3.61503
          0.09690  4.59316  2.49818  0.61958  0.77255  0.48576  0.95510
    354   3.00529  5.49768  1.82139  2.40301  4.90911  2.54547  3.94411  4.41704  2.86311  3.90819  4.70571  1.48366  4.03578  3.08678  3.41768  2.31144  3.29078  3.96365  6.06062  4.59680    494 n x - -
          2.68618  4.42225  2.77519  2.73123  3.46354  2.40513  3.72494  3.29354  2.67741  2.69355  4.24690  2.90347  2.73739  3.18146  2.89801  2.37887  2.77519  2.98518  4.58477  3.61503
          0.01643  4.51269  5.23504  0.61958  0.77255  0.40948  1.09064
    355   2.96585  4.37299  4.61385  4.03655  1.48890  4.10463  4.35408  2.21440  3.88233  1.66413  3.29950  4.15503  4.44922  4.04671  3.98911  2.62373  3.19971  2.47036  4.84697  3.56967    495 f x - -
          2.68618  4.42225  2.77519  2.73123  3.46354  2.40513  3.72494  3.29354  2.67741  2.69355  4.24690  2.90347  2.73739  3.18146  2.89801  2.37887  2.77519  2.98518  4.58477  3.61503
          0.01515  4.59316  5.31551  0.61958  0.77255  0.48576  0.95510
    356   2.20284  4.48015  3.76625  3.27319  2.75551  3.54023  4.20902  3.22823  3.23740  2.95764  3.86121  3.57687  1.37793  3.53556  3.57178  2.88757  2.39948  2.94736  5.33029  4.09085    496 p x - -
          2.68618  4.42225  2.77519  2.73123  3.46354  2.40513  3.72494  3.29354  2.67741  2.69355  4.24690  2.90347  2.73739  3.18146  2.89801  2.37887  2.77519  2.98518  4.58477  3.61503
          0.01515  4.59316  5.31551  0.61958  0.77255  0.48576  0.95510
    357   3.02712  5.47499  2.77447  1.29106  4.82227  3.57762  3.90384  4.29067  2.25620  3.78342  4.58222  3.05912  1.96828  3.03613  3.11091  2.97074  3.27606  3.88119  5.92187  4.52249    497 e x - -
          2.68618  4.42225  2.77519  2.73123  3.46354  2.40513  3.72494  3.29354  2.67741  2.69355  4.24690  2.90347  2.73739  3.18146  2.89801  2.37887  2.77519  2.98518  4.58477  3.61503
          0.01515  4.59316  5.31551  0.61958  0.77255  0.48576  0.95510
    358   2.44649  4.66309  4.96088  4.56521  3.97921  4.40885  5.27766  0.68872  4.44682  2.54713  3.80811  4.68059  4.88782  4.73538  4.62007  3.84976  3.57668  1.97188  5.87410  4.66244    498 I x - -
          2.68618  4.42225  2.77519  2.73123  3.46354  2.40513  3.72494  3.29354  2.67741  2.69355  4.24690  2.90347  2.73739  3.18146  2.89801  2.37887  2.77519  2.98518  4.58477  3.61503
          0.01515  4.59316  5.31551  0.61958  0.77255  0.48576  0.95510
    359   2.39178  5.15448  3.05463  2.20739  4.46241  3.54662  2.27814  3.91418  1.95171  3.43679  4.20806  3.03342  3.93848  2.49616  2.89371  2.75006  2.99377  3.52661  3.49373  4.22972    499 k x - -
          2.68618  4.42225  2.77519  2.73123  3.46354  2.40513  3.72494  3.29354  2.67741  2.69355  4.24690  2.90347  2.73739  3.18146  2.89801  2.37887  2.77519  2.98518  4.58477  3.61503
          0.01515  4.59316  5.31551  0.61958  0.77255  0.48576  0.95510
    360   3.17556  4.81777  3.92539  3.61400  3.61482  3.99682  4.45368  3.02327  3.48585  0.73713  3.74237  2.67120  4.49400  3.88774  3.72371  3.44107  3.47603  2.94030  5.28501  3.95162    500 l x - -
          2.68618  4.42225  2.77519  2.73123  3.46354  2.40513  3.72494  3.29354  2.67741  2.69355  4.24690  2.90347  2.73739  3.18146  2.89801  2.37887  2.77519  2.98518  4.58477  3.61503
          0.01515  4.59316  5.31551  0.61958  0.77255  0.48576  0.95510
    361   2.75646  5.16357  2.23038  2.46806  4.48803  2.84301  3.74222  3.94883  2.20061  3.47248  4.23894  3.00965  2.29960  2.85668  2.99467  2.42118  2.99467  2.88085  5.64127  4.25233    501 k x - -
          2.68618  4.42225  2.77519  2.73123  3.46354  2.40513  3.72494  3.29354  2.67741  2.69355  4.24690  2.90347  2.73739  3.18146  2.89801  2.37887  2.77519  2.98518  4.58477  3.61503
          0.01515  4.59316  5.31551  0.61958  0.77255  0.48576  0.95510
    362   2.79889  5.31274  1.96920  2.17080  4.65105  3.51224  3.73985  4.13782  2.18720  3.61341  4.36006  2.52066  2.54505  2.84387  2.53270  2.75323  3.03413  3.70071  5.74387  4.32701    502 d x - -
          2.68618  4.42225  2.77519  2.73123  3.46354  2.40513  3.72494  3.29354  2.67741  2.69355  4.24690  2.90347  2.73739  3.18146  2.89801  2.37887  2.77519  2.98518  4.58477  3.61503
          0.01515  4.59316  5.31551  0.61958  0.77255  0.48576  0.95510
    363   2.76647  4.84674  3.14402  2.99297  4.93223  1.05223  4.38643  4.43124  3.34628  4.02223  4.82548  1.92878  4.08978  3.58989  3.77866  2.20559  3.21567  3.83674  6.18590  4.86763    503 g x - -
          2.68618  4.42225  2.77519  2.73123  3.46354  2.40513  3.72494  3.29354  2.67741  2.69355  4.24690  2.90347  2.73739  3.18146  2.89801  2.37887  2.77519  2.98518  4.58477  3.61503
          0.01515  4.59316  5.31551  0.61958  0.77255  0.48576  0.95510
    364   2.93789  5.32712  3.22279  2.63753  4.70608  2.82725  2.09957  4.13681  2.05233  3.59836  4.37955  3.14613  4.04944  2.11705  1.98279  2.90768  3.14738  3.74123  5.69602  4.37591    504 r x - -
          2.68618  4.42225  2.77519  2.73123  3.46354  2.40513  3.72494  3.29354  2.67741  2.69355  4.24690  2.90347  2.73739  3.18146  2.89801  2.37887  2.77519  2.98518  4.58477  3.61503
          0.01515  4.59316  5.31551  0.61958  0.77255  0.48576  0.95510
    365   3.78543  5.43184  4.59447  4.60163  5.62406  0.16180  5.61329  5.45832  4.87204  4.98850  6.00915  4.76227  4.83395  5.14060  4.97399  3.98521  4.31582  4.84907  6.47304  5.76852    505 G x - -
          2.68618  4.42225  2.77519  2.73123  3.46354  2.40513  3.72494  3.29354  2.67741  2.69355  4.24690  2.90347  2.73739  3.18146  2.89801  2.37887  2.77519  2.98518  4.58477  3.61503
          0.01515  4.59316  5.31551  0.61958  0.77255  0.48576  0.95510
    366   2.80022  4.30451  4.17266  3.59956  3.45075  3.89257  4.23493  2.17614  3.49844  2.14560  3.43213  3.84979  4.27443  3.74383  3.72160  2.30756  1.90585  1.81748  4.98206  3.78281    506 v x - -
          2.68618  4.42225  2.77519  2.73123  3.46354  2.40513  3.72494  3.29354  2.67741  2.69355  4.24690  2.90347  2.73739  3.18146  2.89801  2.37887  2.77519  2.98518  4.58477  3.61503
          0.01515  4.59316  5.31551  0.61958  0.77255  0.48576  0.95510
    367   3.36370  4.71003  4.89978  4.42787  3.21643  4.51770  4.61235  0.77261  4.23229  2.34070  3.59757  4.53205  4.84957  4.45199  4.35148  3.89170  3.61214  2.30651  4.96686  2.53865    507 i x - -
          2.68618  4.42225  2.77519  2.73123  3.46354  2.40513  3.72494  3.29354  2.67741  2.69355  4.24690  2.90347  2.73739  3.18146  2.89801  2.37887  2.77519  2.98518  4.58477  3.61503
          0.01515  4.59316  5.31551  0.61958  0.77255  0.48576  0.95510
    368   3.37893  5.57622  3.77256  3.06530  5.10317  3.98253  3.87453  4.42867  1.41224  3.80222  4.65273  2.56773  4.33110  2.99444  1.12224  3.34540  3.52802  4.08367  5.79671  4.63934    508 r x - -
          2.68618  4.42225  2.77519  2.73123  3.46354  2.40513  3.72494  3.29354  2.67741  2.69355  4.24690  2.90347  2.73739  3.18146  2.89801  2.37887  2.77519  2.98518  4.58477  3.61503
          0.01515  4.59316  5.31551  0.61958  0.77255  0.48576  0.95510
    369   3.10620  5.71030  1.40282  1.73618  5.02158  2.59860  3.96508  4.54311  2.88990  4.00778  4.80271  2.35986  4.08530  3.10297  3.46121  2.44098  3.37296  4.09089  6.14815  4.65689    509 d x - -
          2.68618  4.42225  2.77519  2.73123  3.46354  2.40513  3.72494  3.29354  2.67741  2.69355  4.24690  2.90347  2.73739  3.18146  2.89801  2.37887  2.77519  2.98518  4.58477  3.61503
          0.01515  4.59316  5.31551  0.61958  0.77255  0.48576  0.95510
    370   3.51797  4.73584  5.54133  5.08872  4.08640  5.07880  5.85008  1.40321  5.01749  2.51534  3.82900  5.25091  5.33389  5.28509  5.19302  4.52003  3.78677  0.67855  6.19732  4.96993    510 V x - -
          2.68618  4.42225  2.77519  2.73123  3.46354  2.40513  3.72494  3.29354  2.67741  2.69355  4.24690  2.90347  2.73739  3.18146  2.89801  2.37887  2.77519  2.98518  4.58477  3.61503
          0.01515  4.59316  5.31551  0.61958  0.77255  0.48576  0.95510
    371   4.03682  5.70705  4.61407  4.03734  5.26351  4.30481  4.63025  4.91501  2.89451  4.29603  5.32005  4.31930  4.81239  3.85474  0.28671  4.11638  4.27911  4.61552  6.07307  5.09080    511 R x - -
          2.68618  4.42225  2.77519  2.73123  3.46354  2.40513  3.72494  3.29354  2.67741  2.69355  4.24690  2.90347  2.73739  3.18146  2.89801  2.37887  2.77519  2.98518  4.58477  3.61503
          0.01515  4.59316  5.31551  0.61958  0.77255  0.48576  0.95510
    372   3.32159  4.65363  5.10332  4.53336  2.61880  4.56220  4.88480  2.38226  4.38291  1.91782  1.33760  4.66139  4.82855  4.48388  4.45149  3.90164  3.55377  1.50916  5.24727  4.08347    512 m x - -
          2.68618  4.42225  2.77519  2.73123  3.46354  2.40513  3.72494  3.29354  2.67741  2.69355  4.24690  2.90347  2.73739  3.18146  2.89801  2.37887  2.77519  2.98518  4.58477  3.61503
          0.01515  4.59316  5.31551  0.61958  0.77255  0.48576  0.95510
    373   2.20334  4.50567  3.70472  3.18699  3.96704  3.51214  4.16562  3.30794  3.14321  3.03039  2.80048  3.51550  4.06406  3.45440  3.49908  1.97809  1.41669  3.00623  5.37980  4.14505    513 t x - -
          2.68618  4.42225  2.77519  2.73123  3.46354  2.40513  3.72494  3.29354  2.67741  2.69355  4.24690  2.90347  2.73739  3.18146  2.89801  2.37887  2.77519  2.98518  4.58477  3.61503
          0.01515  4.59316  5.31551  0.61958  0.77255  0.48576  0.95510
    374   2.35022  4.24435  4.12176  3.53957  2.41924  3.83405  4.13507  2.65248  2.75158  1.88968  3.35322  3.78180  4.20493  3.66715  3.63889  3.11640  2.48423  1.91395  4.86181  3.66577    514 l x - -
          2.68618  4.42225  2.77519  2.73123  3.46354  2.40513  3.72494  3.29354  2.67741  2.69355  4.24690  2.90347  2.73739  3.18146  2.89801  2.37887  2.77519  2.98518  4.58477  3.61503
          0.01515  4.59316  5.31551  0.61958  0.77255  0.48576  0.95510
    375   3.86064  5.41162  4.19066  3.88944  2.57094  4.44123  0.71500  4.10771  3.65957  3.44008  4.61947  4.07146  4.85052  4.03469  3.87131  3.87468  4.09910  3.94161  4.21954  1.94863    515 h x - -
          2.68618  4.42225  2.77519  2.73123  3.46354  2.40513  3.72494  3.29354  2.67741  2.69355  4.24690  2.90347  2.73739  3.18146  2.89801  2.37887  2.77519  2.98518  4.58477  3.61503
          0.01515  4.59316  5.31551  0.61958  0.77255  0.48576  0.95510
    376   3.78543  5.43184  4.59447  4.60163  5.62406  0.16180  5.61329  5.45832  4.87204  4.98850  6.00915  4.76227  4.83395  5.14060  4.97399  3.98521  4.31582  4.84907  6.47304  5.76852    516 G x - -
          2.68618  4.42225  2.77519  2.73123  3.46354  2.40513  3.72494  3.29354  2.67741  2.69355  4.24690  2.90347  2.73739  3.18146  2.89801  2.37887  2.77519  2.98518  4.58477  3.61503
          0.01515  4.59316  5.31551  0.61958  0.77255  0.48576  0.95510
    377   3.78543  5.43184  4.59447  4.60163  5.62406  0.16180  5.61329  5.45832  4.87204  4.98850  6.00915  4.76227  4.83395  5.14060  4.97399  3.98521  4.31582  4.84907  6.47304  5.76852    517 G x - -
          2.68618  4.42225  2.77519  2.73123  3.46354  2.40513  3.72494  3.29354  2.67741  2.69355  4.24690  2.90347  2.73739  3.18146  2.89801  2.37887  2.77519  2.98518  4.58477  3.61503
          0.01515  4.59316  5.31551  0.61958  0.77255  0.48576  0.95510
    378   2.74994  4.88539  3.19669  2.63289  4.11675  2.96601  3.78832  3.52041  2.02135  3.13895  3.05728  3.13937  3.97798  2.95189  2.25130  2.42559  2.98013  2.37798  5.39628  4.08175    518 k x - -
          2.68618  4.42225  2.77519  2.73123  3.46354  2.40513  3.72494  3.29354  2.67741  2.69355  4.24690  2.90347  2.73739  3.18146  2.89801  2.37887  2.77519  2.98518  4.58477  3.61503
          0.09884  4.59316  2.47700  0.61958  0.77255  0.48576  0.95510
    379   2.71074  4.46252  3.53591  2.97092  2.81276  3.67363  3.90968  2.96970  2.92118  2.04388  3.56462  2.81040  4.05417  3.23413  2.70373  2.19948  2.94242  2.74070  5.00250  2.91187    519 l x - -
          2.68626  4.42233  2.77527  2.73131  3.46362  2.40521  3.72424  3.29362  2.67685  2.69363  4.24698  2.90355  2.73748  3.18154  2.89809  2.37895  2.77527  2.98526  4.58485  3.61441
          0.41246  1.10069  5.23313  0.12874  2.11365  0.62418  0.76722
    380   2.33531  4.89857  3.11649  2.56577  4.16743  2.44649  2.51395  3.58448  2.54454  3.18625  3.99893  3.07923  3.02342  2.90542  2.59619  2.74291  2.94436  2.75449  5.42652  4.09473    521 a x - -
          2.68618  4.42225  2.77519  2.73123  3.46354  2.40513  3.72494  3.29354  2.67741  2.69355  4.24690  2.90347  2.73739  3.18146  2.89801  2.37887  2.77519  2.98518  4.58477  3.61503
          0.01646  4.51078  5.23313  0.61958  0.77255  0.62418  0.76722
    381   3.02194  5.21935  3.43559  2.79927  4.51359  3.75428  2.27756  3.94866  2.23881  2.73235  4.28698  3.26332  4.11988  2.43233  1.44390  3.02668  3.21593  3.62018  5.56162  4.29245    522 r x - -
          2.68618  4.42225  2.77519  2.73123  3.46354  2.40513  3.72494  3.29354  2.67741  2.69355  4.24690  2.90347  2.73739  3.18146  2.89801  2.37887  2.77519  2.98518  4.58477  3.61503
          0.01646  4.51078  5.23313  0.61958  0.77255  0.40802  1.09352
    382   2.07997  4.18576  4.44759  3.85357  2.65713  3.90951  4.23699  2.18562  3.70002  2.35018  2.73715  3.97425  4.27479  3.88557  3.81160  2.61725  2.99952  1.64693  4.82536  3.64119    523 v x - -
          2.68618  4.42225  2.77519  2.73123  3.46354  2.40513  3.72494  3.29354  2.67741  2.69355  4.24690  2.90347  2.73739  3.18146  2.89801  2.37887  2.77519  2.98518  4.58477  3.61503
          0.01515  4.59316  5.31551  0.61958  0.77255  0.48576  0.95510
    383   2.74101  4.89191  3.16726  2.61467  4.12892  3.57484  2.99061  2.86075  2.27918  3.15332  3.97641  3.12497  2.06099  2.94820  3.03069  2.46211  2.53814  3.22553  5.40875  4.08744    524 p x - -
          2.68618  4.42225  2.77519  2.73123  3.46354  2.40513  3.72494  3.29354  2.67741  2.69355  4.24690  2.90347  2.73739  3.18146  2.89801  2.37887  2.77519  2.98518  4.58477  3.61503
          0.01515  4.59316  5.31551  0.61958  0.77255  0.48576  0.95510
    384   4.05867  5.42336  4.69376  4.37280  2.59762  4.59889  2.43212  4.13598  3.94614  3.46126  4.67047  4.37455  5.00448  4.32940  4.07357  4.12113  4.29989  3.99530  0.63340  2.53030    525 W x - -
          2.68618  4.42225  2.77519  2.73123  3.46354  2.40513  3.72494  3.29354  2.67741  2.69355  4.24690  2.90347  2.73739  3.18146  2.89801  2.37887  2.77519  2.98518  4.58477  3.61503
          0.01515  4.59316  5.31551  0.61958  0.77255  0.48576  0.95510
    385   2.75263  4.66841  3.89958  3.71843  4.82780  3.42476  4.79189  4.19315  3.75866  3.91701  4.81992  3.84102  0.65888  4.09585  4.01363  2.93813  2.24370  3.66934  6.16039  4.98448    526 P x - -
          2.68618  4.42225  2.77519  2.73123  3.46354  2.40513  3.72494  3.29354  2.67741  2.69355  4.24690  2.90347  2.73739  3.18146  2.89801  2.37887  2.77519  2.98518  4.58477  3.61503
          0.01515  4.59316  5.31551  0.61958  0.77255  0.48576  0.95510
    386   3.05698  5.52935  2.83938  1.18077  4.88467  3.61481  3.87456  4.34813  2.13844  3.80572  4.60021  3.07872  4.09092  2.04370  2.94784  2.99236  3.29018  3.93380  5.91282  4.53251    527 e x - -
          2.68618  4.42225  2.77519  2.73123  3.46354  2.40513  3.72494  3.29354  2.67741  2.69355  4.24690  2.90347  2.73739  3.18146  2.89801  2.37887  2.77519  2.98518  4.58477  3.61503
          0.01515  4.59316  5.31551  0.61958  0.77255  0.48576  0.95510
    387   3.20752  5.82275  2.01775  1.98980  5.13008  1.37659  4.04112  4.66034  3.02995  4.12896  4.95103  1.92957  4.13390  3.19376  3.62817  3.09250  3.48887  4.20837  6.27824  4.76370    528 g x - -
          2.68618  4.42225  2.77519  2.73123  3.46354  2.40513  3.72494  3.29354  2.67741  2.69355  4.24690  2.90347  2.73739  3.18146  2.89801  2.37887  2.77519  2.98518  4.58477  3.61503
          0.01515  4.59316  5.31551  0.61958  0.77255  0.48576  0.95510
    388   3.20503  5.19942  3.44881  3.01307  3.27577  3.90704  1.12586  3.86385  2.78226  3.36314  4.31261  3.45131  4.31686  2.48366  3.10100  3.23041  3.42719  3.59815  4.81077  2.54080    529 h x - -
          2.68618  4.42225  2.77519  2.73123  3.46354  2.40513  3.72494  3.29354  2.67741  2.69355  4.24690  2.90347  2.73739  3.18146  2.89801  2.37887  2.77519  2.98518  4.58477  3.61503
          0.01515  4.59316  5.31551  0.61958  0.77255  0.48576  0.95510
    389   2.74737  4.77763  3.31213  3.07015  4.68688  3.41358  4.33087  4.12232  3.21584  3.76354  4.59402  2.56510  0.98054  3.54413  3.59625  2.86633  2.34072  3.63300  5.97264  4.68749    530 p x - -
          2.68618  4.42225  2.77519  2.73123  3.46354  2.40513  3.72494  3.29354  2.67741  2.69355  4.24690  2.90347  2.73739  3.18146  2.89801  2.37887  2.77519  2.98518  4.58477  3.61503
          0.01515  4.59316  5.31551  0.61958  0.77255  0.48576  0.95510
    390   3.99168  5.21349  5.65289  5.15495  2.31394  5.22525  5.18196  2.63175  4.99989  0.50161  3.14040  5.28893  5.29786  4.89412  4.97026  4.64672  4.19958  2.90541  5.21835  3.90140    531 L x - -
          2.68618  4.42225  2.77519  2.73123  3.46354  2.40513  3.72494  3.29354  2.67741  2.69355  4.24690  2.90347  2.73739  3.18146  2.89801  2.37887  2.77519  2.98518  4.58477  3.61503
          0.01515  4.59316  5.31551  0.61958  0.77255  0.48576  0.95510
    391   2.38329  4.82876  2.66402  2.63953  4.05467  2.88796  3.80113  2.44732  2.63230  3.08890  3.92049  2.70213  3.97084  2.97514  3.08292  2.42166  2.53023  2.71521  5.36314  4.05017    532 a x - -
          2.68618  4.42225  2.77519  2.73123  3.46354  2.40513  3.72494  3.29354  2.67741  2.69355  4.24690  2.90347  2.73739  3.18146  2.89801  2.37887  2.77519  2.98518  4.58477  3.61503
          0.27855  4.59316  1.45673  0.61958  0.77255  0.48576  0.95510
    392   2.32332  5.12492  2.87445  2.12564  4.44735  2.75403  3.65519  3.91143  2.09636  3.42202  4.18574  2.92248  3.85222  2.36612  2.88042  2.29428  2.92787  3.50628  5.57919  4.18813    533 k x - -
          2.68618  4.42225  2.77519  2.73123  3.46354  2.40513  3.72494  3.29354  2.67741  2.69355  4.24690  2.90347  2.73739  3.18146  2.89801  2.37887  2.77519  2.98518  4.58477  3.61503
          0.01967  4.33429  5.05663  0.61958  0.77255  0.31391  1.31150
    393   2.08261  4.67967  3.43836  3.17377  4.82064  1.06826  4.42320  4.28348  3.36398  3.89942  4.69088  2.46049  4.04821  3.63158  3.76589  2.13525  3.10664  3.69130  6.09361  4.82432    534 g x - -
          2.68618  4.42225  2.77519  2.73123  3.46354  2.40513  3.72494  3.29354  2.67741  2.69355  4.24690  2.90347  2.73739  3.18146  2.89801  2.37887  2.77519  2.98518  4.58477  3.61503
          0.01515  4.59316  5.31551  0.61958  0.77255  0.48576  0.95510
    394   3.08380  5.28549  3.45701  2.84600  4.44784  3.80007  3.83068  4.02618  2.30011  3.51783  4.35965  3.31005  4.17332  1.45965  1.63973  3.08375  3.28018  3.69628  5.55580  2.93949    535 q x - -
          2.68618  4.42225  2.77519  2.73123  3.46354  2.40513  3.72494  3.29354  2.67741  2.69355  4.24690  2.90347  2.73739  3.18146  2.89801  2.37887  2.77519  2.98518  4.58477  3.61503
          0.01515  4.59316  5.31551  0.61958  0.77255  0.48576  0.95510
    395   2.75480  5.18839  2.24147  2.45312  4.50843  3.51416  3.72867  3.97389  2.23388  3.48757  4.24814  2.05210  3.92243  2.83909  2.97641  2.37954  2.55104  2.86764  5.64795  4.25342    536 n x - -
          2.68618  4.42225  2.77519  2.73123  3.46354  2.40513  3.72494  3.29354  2.67741  2.69355  4.24690  2.90347  2.73739  3.18146  2.89801  2.37887  2.77519  2.98518  4.58477  3.61503
          0.01515  4.59316  5.31551  0.61958  0.77255  0.48576  0.95510
    396   3.38939  4.71006  4.96926  4.48388  1.31435  4.44342  4.09607  2.97236  4.30699  1.98934  3.63460  4.38165  4.75720  4.34526  4.32966  3.77223  3.61426  2.25837  4.32198  1.61353    537 f x - -
          2.68618  4.42225  2.77519  2.73123  3.46354  2.40513  3.72494  3.29354  2.67741  2.69355  4.24690  2.90347  2.73739  3.18146  2.89801  2.37887  2.77519  2.98518  4.58477  3.61503
          0.01515  4.59316  5.31551  0.61958  0.77255  0.48576  0.95510
    397   3.29827  4.63995  4.96159  4.42038  2.29551  4.41790  4.32664  2.77688  4.24971  1.39663  2.50892  4.42505  4.71090  4.31290  4.28811  3.74088  3.52089  2.77523  4.60540  1.47246    538 l x - -
          2.68618  4.42225  2.77519  2.73123  3.46354  2.40513  3.72494  3.29354  2.67741  2.69355  4.24690  2.90347  2.73739  3.18146  2.89801  2.37887  2.77519  2.98518  4.58477  3.61503
          0.01515  4.59316  5.31551  0.61958  0.77255  0.48576  0.95510
    398   1.83820  4.75602  3.29242  2.75525  4.10689  3.53351  3.89859  3.50426  2.74544  3.14826  2.97481  2.26587  3.98887  3.08506  3.18156  2.06446  2.53848  3.18390  5.42601  4.12712    539 a x - -
          2.68618  4.42225  2.77519  2.73123  3.46354  2.40513  3.72494  3.29354  2.67741  2.69355  4.24690  2.90347  2.73739  3.18146  2.89801  2.37887  2.77519  2.98518  4.58477  3.61503
          0.01515  4.59316  5.31551  0.61958  0.77255  0.48576  0.95510
    399   4.33573  5.53231  5.25500  5.14628  0.31437  4.74726  4.41734  3.84538  5.05617  3.06333  4.48648  4.92127  5.22187  5.03521  4.99603  4.53036  4.65288  3.87976  4.54060  2.85447    540 F x - -
          2.68618  4.42225  2.77519  2.73123  3.46354  2.40513  3.72494  3.29354  2.67741  2.69355  4.24690  2.90347  2.73739  3.18146  2.89801  2.37887  2.77519  2.98518  4.58477  3.61503
          0.01515  4.59316  5.31551  0.61958  0.77255  0.48576  0.95510
    400   3.50549  4.94081  4.59435  4.09732  2.07067  4.38617  3.93765  3.42418  3.75718  2.90713  4.02024  4.16069  4.73483  4.06589  2.61372  3.72273  3.73207  3.28402  0.98596  2.57589    541 w x - -
          2.68618  4.42225  2.77519  2.73123  3.46354  2.40513  3.72494  3.29354  2.67741  2.69355  4.24690  2.90347  2.73739  3.18146  2.89801  2.37887  2.77519  2.98518  4.58477  3.61503
          0.01515  4.59316  5.31551  0.61958  0.77255  0.48576  0.95510
    401   2.66056  4.60332  3.84037  3.76920  5.08142  0.58901  4.92804  4.62138  4.03628  4.28535  5.08831  3.82475  4.14024  4.24774  4.28629  2.07508  3.20936  3.86787  6.38208  5.21613    542 G x - -
          2.68618  4.42225  2.77519  2.73123  3.46354  2.40513  3.72494  3.29354  2.67741  2.69355  4.24690  2.90347  2.73739  3.18146  2.89801  2.37887  2.77519  2.98518  4.58477  3.61503
          0.01515  4.59316  5.31551  0.61958  0.77255  0.48576  0.95510
    402   3.53396  4.74337  5.57539  5.12199  4.07904  5.11597  5.88429  0.84524  5.05553  2.49379  3.81561  5.28587  5.35561  5.31462  5.22677  4.55884  3.80027  1.12565  6.20689  4.98751    543 i x - -
          2.68618  4.42225  2.77519  2.73123  3.46354  2.40513  3.72494  3.29354  2.67741  2.69355  4.24690  2.90347  2.73739  3.18146  2.89801  2.37887  2.77519  2.98518  4.58477  3.61503
          0.01515  4.59316  5.31551  0.61958  0.77255  0.48576  0.95510
    403   2.72887  4.62314  3.66627  3.29559  4.18959  3.49323  4.32754  3.58668  3.24994  2.43477  4.20012  3.59061  1.03687  3.61334  3.57113  2.32584  3.12600  3.24847  5.60879  4.33431    544 p x - -
          2.68618  4.42225  2.77519  2.73123  3.46354  2.40513  3.72494  3.29354  2.67741  2.69355  4.24690  2.90347  2.73739  3.18146  2.89801  2.37887  2.77519  2.98518  4.58477  3.61503
          0.01515  4.59316  5.31551  0.61958  0.77255  0.48576  0.95510
    404   3.42183  6.07600  1.95350  0.66422  5.36671  3.57273  4.18752  4.93636  3.28518  4.39934  5.28302  3.03154  4.23590  3.36522  3.93207  3.26966  3.72748  4.47776  6.52058  4.97337    545 E x - -
          2.68618  4.42225  2.77519  2.73123  3.46354  2.40513  3.72494  3.29354  2.67741  2.69355  4.24690  2.90347  2.73739  3.18146  2.89801  2.37887  2.77519  2.98518  4.58477  3.61503
          0.01515  4.59316  5.31551  0.61958  0.77255  0.48576  0.95510
    405   2.83852  4.88078  2.39057  2.84561  4.42750  1.22502  4.16663  3.72878  3.11516  3.47432  4.34150  3.30768  4.10250  3.37810  3.56525  2.93159  3.18706  2.07369  5.76824  4.45336    546 g x - -
          2.68618  4.42225  2.77519  2.73123  3.46354  2.40513  3.72494  3.29354  2.67741  2.69355  4.24690  2.90347  2.73739  3.18146  2.89801  2.37887  2.77519  2.98518  4.58477  3.61503
          0.01515  4.59316  5.31551  0.61958  0.77255  0.48576  0.95510
    406   3.27669  5.54395  3.49644  1.95964  5.01877  3.88501  3.86518  4.37749  1.90290  3.77792  4.61302  3.36648  4.26219  2.98517  1.06942  3.23736  3.44853  4.01759  5.80366  4.59488    547 r x - -
          2.68618  4.42225  2.77519  2.73123  3.46354  2.40513  3.72494  3.29354  2.67741  2.69355  4.24690  2.90347  2.73739  3.18146  2.89801  2.37887  2.77519  2.98518  4.58477  3.61503
          0.01515  4.59316  5.31551  0.61958  0.77255  0.48576  0.95510
    407   2.74167  5.13489  2.28190  2.47363  4.43563  2.88425  3.72067  3.05260  1.80211  2.88443  4.18906  3.01281  3.92129  2.50707  2.94986  2.72673  2.97292  3.50121  5.59385  4.21344    548 k x - -
          2.68618  4.42225  2.77519  2.73123  3.46354  2.40513  3.72494  3.29354  2.67741  2.69355  4.24690  2.90347  2.73739  3.18146  2.89801  2.37887  2.77519  2.98518  4.58477  3.61503
          0.09690  4.59316  2.49818  0.61958  0.77255  0.48576  0.95510
    408   2.71801  4.87210  3.11963  2.67774  4.34148  2.21308  2.33841  3.77887  2.71107  3.37677  4.18965  3.15951  2.04901  3.06512  3.15036  2.77440  2.50471  3.40052  5.59672  4.26780    549 p x - -
          2.68618  4.42225  2.77519  2.73123  3.46354  2.40513  3.72494  3.29354  2.67741  2.69355  4.24690  2.90347  2.73739  3.18146  2.89801  2.37887  2.77519  2.98518  4.58477  3.61503
          0.01643  4.51269  5.23504  0.61958  0.77255  0.62130  0.77056
    409   2.70672  5.07687  2.57344  2.45676  4.36904  2.93391  3.03071  3.81837  2.44890  2.76879  3.15171  2.99354  3.89383  2.17309  2.51517  2.69779  2.93760  3.43903  5.54132  4.16670    550 q x - -
          2.68618  4.42225  2.77519  2.73123  3.46354  2.40513  3.72494  3.29354  2.67741  2.69355  4.24690  2.90347  2.73739  3.18146  2.89801  2.37887  2.77519  2.98518  4.58477  3.61503
          0.01643  4.51269  5.23504  0.61958  0.77255  0.62130  0.77056
    410   2.01700  4.94979  3.10079  2.61186  4.43998  3.46409  3.84041  3.88227  2.60401  3.44456  4.23351  2.15545  3.94210  2.97747  2.55231  1.75118  2.99478  3.47719  5.63550  4.28995    551 s x - -
          2.68618  4.42225  2.77519  2.73123  3.46354  2.40513  3.72494  3.29354  2.67741  2.69355  4.24690  2.90347  2.73739  3.18146  2.89801  2.37887  2.77519  2.98518  4.58477  3.61503
          0.01643  4.51269  5.23504  0.61958  0.77255  0.62130  0.77056
    411   2.35877  4.89770  3.16772  2.60900  4.14311  3.56722  3.76458  3.54853  2.52036  2.28232  3.98098  3.11504  2.65323  2.16609  2.49635  2.78732  2.97340  3.23634  5.40399  4.08863    552 q x - -
          2.68618  4.42225  2.77519  2.73123  3.46354  2.40513  3.72494  3.29354  2.67741  2.69355  4.24690  2.90347  2.73739  3.18146  2.89801  2.37887  2.77519  2.98518  4.58477  3.61503
          0.01643  4.51269  5.23504  0.61958  0.77255  0.62130  0.77056
    412   2.73869  4.70552  3.33126  2.78004  3.93667  1.87645  3.86114  3.27852  2.01565  2.96421  3.01120  3.24665  4.01301  3.07181  3.07031  2.85099  2.98279  2.50440  5.28687  4.01043    553 g x - -
          2.68618  4.42225  2.77519  2.73123  3.46354  2.40513  3.72494  3.29354  2.67741  2.69355  4.24690  2.90347  2.73739  3.18146  2.89801  2.37887  2.77519  2.98518  4.58477  3.61503
          0.01643  4.51269  5.23504  0.61958  0.77255  0.40948  1.09064
    413   2.73291  4.59621  3.41024  2.44848  3.75746  3.65505  2.55987  2.29881  2.81694  2.21664  3.69113  3.30753  3.05344  3.14589  3.21546  2.88626  2.52714  2.88063  5.15769  3.89589    554 l x - -
          2.68618  4.42225  2.77519  2.73123  3.46354  2.40513  3.72494  3.29354  2.67741  2.69355  4.24690  2.90347  2.73739  3.18146  2.89801  2.37887  2.77519  2.98518  4.58477  3.61503
          0.01515  4.59316  5.31551  0.61958  0.77255  0.48576  0.95510
    414   3.46536  4.69503  5.47216  4.96417  3.87816  4.97486  5.55263  1.10524  4.87045  2.34143  2.72182  5.11086  5.20488  5.06018  4.99274  4.37105  3.71548  1.07016  5.89567  4.72706    555 v x - -
          2.68618  4.42225  2.77519  2.73123  3.46354  2.40513  3.72494  3.29354  2.67741  2.69355  4.24690  2.90347  2.73739  3.18146  2.89801  2.37887  2.77519  2.98518  4.58477  3.61503
          0.01515  4.59316  5.31551  0.61958  0.77255  0.48576  0.95510
    415   2.80116  4.83986  3.30937  2.74099  2.96847  3.65338  1.94839  3.43796  2.61838  2.56294  3.91940  3.22586  4.03668  2.29851  2.54604  2.87824  3.02751  3.15849  5.25969  3.91184    556 h x - -
          2.68618  4.42225  2.77519  2.73123  3.46354  2.40513  3.72494  3.29354  2.67741  2.69355  4.24690  2.90347  2.73739  3.18146  2.89801  2.37887  2.77519  2.98518  4.58477  3.61503
          0.01515  4.59316  5.31551  0.61958  0.77255  0.48576  0.95510
    416   3.05468  5.43886  1.89705  2.50244  4.33052  3.57632  3.93507  4.18950  2.87268  3.71543  4.55316  1.58927  4.10133  3.12592  3.39408  3.00344  3.31485  3.81599  5.67397  1.96711    557 n x - -
          2.68618  4.42225  2.77519  2.73123  3.46354  2.40513  3.72494  3.29354  2.67741  2.69355  4.24690  2.90347  2.73739  3.18146  2.89801  2.37887  2.77519  2.98518  4.58477  3.61503
          0.01515  4.59316  5.31551  0.61958  0.77255  0.48576  0.95510
    417   4.55676  5.55959  5.38249  5.26741  1.76102  5.07601  3.81609  4.14235  5.06484  3.32130  4.68694  4.65378  5.35207  4.80559  4.92802  4.49356  4.76420  4.10092  3.90000  0.47473    558 Y x - -
          2.68618  4.42225  2.77519  2.73123  3.46354  2.40513  3.72494  3.29354  2.67741  2.69355  4.24690  2.90347  2.73739  3.18146  2.89801  2.37887  2.77519  2.98518  4.58477  3.61503
          0.01515  4.59316  5.31551  0.61958  0.77255  0.48576  0.95510
    418   3.78543  5.43184  4.59447  4.60163  5.62406  0.16180  5.61329  5.45832  4.87204  4.98850  6.00915  4.76227  4.83395  5.14060  4.97399  3.98521  4.31582  4.84907  6.47304  5.76852    559 G x - -
          2.68618  4.42225  2.77519  2.73123  3.46354  2.40513  3.72494  3.29354  2.67741  2.69355  4.24690  2.90347  2.73739  3.18146  2.89801  2.37887  2.77519  2.98518  4.58477  3.61503
          0.01515  4.59316  5.31551  0.61958  0.77255  0.48576  0.95510
    419   2.88282  4.36784  4.28497  3.73187  3.41624  3.97449  4.30979  1.50543  3.59964  2.43792  3.45853  3.95680  4.35992  3.85625  3.80115  3.28304  1.65409  2.35897  4.99453  2.90004    560 i x - -
          2.68618  4.42225  2.77519  2.73123  3.46354  2.40513  3.72494  3.29354  2.67741  2.69355  4.24690  2.90347  2.73739  3.18146  2.89801  2.37887  2.77519  2.98518  4.58477  3.61503
          0.01515  4.59316  5.31551  0.61958  0.77255  0.48576  0.95510
    420   1.13936  4.53031  4.09389  3.94219  5.00544  0.99688  4.95863  4.43251  4.07234  4.14862  4.95933  3.88930  4.11793  4.28786  4.29726  2.80238  3.15171  3.73774  6.32646  5.19912    561 g x - -
          2.68618  4.42225  2.77519  2.73123  3.46354  2.40513  3.72494  3.29354  2.67741  2.69355  4.24690  2.90347  2.73739  3.18146  2.89801  2.37887  2.77519  2.98518  4.58477  3.61503
          0.01515  4.59316  5.31551  0.61958  0.77255  0.48576  0.95510
    421   4.54892  5.55760  5.37250  5.25420  1.80773  5.06978  3.81831  4.13752  5.05275  3.31876  4.68397  4.65111  5.34815  4.80139  4.92118  4.48853  4.75770  4.09581  3.90313  0.46336    562 Y x - -
          2.68618  4.42225  2.77519  2.73123  3.46354  2.40513  3.72494  3.29354  2.67741  2.69355  4.24690  2.90347  2.73739  3.18146  2.89801  2.37887  2.77519  2.98518  4.58477  3.61503
          0.01515  4.59316  5.31551  0.61958  0.77255  0.48576  0.95510
    422   3.72041  4.95189  5.61454  5.06664  3.47877  5.13752  5.53477  1.86365  4.94080  0.69374  3.23071  5.26533  5.25062  4.94667  4.97529  4.52945  3.94567  1.90453  5.65885  4.63787    563 l x - -
          2.68618  4.42225  2.77519  2.73123  3.46354  2.40513  3.72494  3.29354  2.67741  2.69355  4.24690  2.90347  2.73739  3.18146  2.89801  2.37887  2.77519  2.98518  4.58477  3.61503
          0.01515  4.59316  5.31551  0.61958  0.77255  0.48576  0.95510
    423   2.89029  5.34933  2.02481  1.68004  4.66345  3.52327  3.83155  4.13101  2.65148  3.64899  4.42800  3.00036  2.14721  2.95584  3.16352  2.84557  3.13734  2.83987  5.81492  4.39683    564 e x - -
          2.68618  4.42225  2.77519  2.73123  3.46354  2.40513  3.72494  3.29354  2.67741  2.69355  4.24690  2.90347  2.73739  3.18146  2.89801  2.37887  2.77519  2.98518  4.58477  3.61503
          0.01515  4.59316  5.31551  0.61958  0.77255  0.48576  0.95510
    424   2.36861  4.49301  3.57783  3.01675  3.63110  3.70111  3.01106  2.99445  2.95506  2.31262  2.47625  3.43000  2.02267  3.27703  3.31152  2.95072  2.97815  2.76964  5.07363  3.83216    565 p x - -
          2.68618  4.42225  2.77519  2.73123  3.46354  2.40513  3.72494  3.29354  2.67741  2.69355  4.24690  2.90347  2.73739  3.18146  2.89801  2.37887  2.77519  2.98518  4.58477  3.61503
          0.01515  4.59316  5.31551  0.61958  0.77255  0.48576  0.95510
    425   2.39972  5.20760  2.99878  2.18797  4.53936  3.53370  3.73340  4.00174  2.45738  3.50678  4.26893  3.01758  3.93887  1.97157  2.54372  1.89938  3.00997  3.59473  5.65716  4.27213    566 s x - -
          2.68618  4.42225  2.77519  2.73123  3.46354  2.40513  3.72494  3.29354  2.67741  2.69355  4.24690  2.90347  2.73739  3.18146  2.89801  2.37887  2.77519  2.98518  4.58477  3.61503
          0.01515  4.59316  5.31551  0.61958  0.77255  0.48576  0.95510
    426   3.19818  5.77306  1.31233  2.41978  4.99332  3.54513  1.64971  4.59670  2.99629  4.07251  4.89959  2.33584  4.13678  3.18823  3.56790  3.09143  3.47534  4.16004  6.17824  4.66795    567 d x - -
          2.68618  4.42225  2.77519  2.73123  3.46354  2.40513  3.72494  3.29354  2.67741  2.69355  4.24690  2.90347  2.73739  3.18146  2.89801  2.37887  2.77519  2.98518  4.58477  3.61503
          0.01515  4.59316  5.31551  0.61958  0.77255  0.48576  0.95510
    427   3.21501  4.93978  3.92942  3.37280  1.28800  4.04768  2.81985  3.50469  2.97424  3.06195  4.05172  3.70131  4.41886  3.48923  1.78203  3.34735  3.43455  3.29438  4.59170  2.98963    568 f x - -
          2.68618  4.42225  2.77519  2.73123  3.46354  2.40513  3.72494  3.29354  2.67741  2.69355  4.24690  2.90347  2.73739  3.18146  2.89801  2.37887  2.77519  2.98518  4.58477  3.61503
          0.01515  4.59316  5.31551  0.61958  0.77255  0.48576  0.95510
    428   2.05798  5.04232  1.89415  2.57422  4.38704  3.52738  3.85881  3.79938  2.68075  2.78073  4.21088  3.09748  2.16371  3.00583  3.15827  2.81434  3.05781  3.44235  5.62926  4.27132    569 d x - -
          2.68618  4.42225  2.77519  2.73123  3.46354  2.40513  3.72494  3.29354  2.67741  2.69355  4.24690  2.90347  2.73739  3.18146  2.89801  2.37887  2.77519  2.98518  4.58477  3.61503
          0.01515  4.59316  5.31551  0.61958  0.77255  0.48576  0.95510
    429   1.52911  5.55881  2.13633  1.40174  4.89992  3.52747  3.96632  4.38604  2.87591  3.89561  4.69947  3.00784  4.07954  3.10898  3.42482  2.98689  3.33082  3.96018  6.05956  4.60236    570 e x - -
          2.68618  4.42225  2.77519  2.73123  3.46354  2.40513  3.72494  3.29354  2.67741  2.69355  4.24690  2.90347  2.73739  3.18146  2.89801  2.37887  2.77519  2.98518  4.58477  3.61503
          0.01515  4.59316  5.31551  0.61958  0.77255  0.48576  0.95510
    430   3.44770  4.85615  5.09597  4.83065  4.21076  4.44899  5.55451  2.29887  4.72104  2.79965  4.10781  4.90000  5.00677  5.05112  4.86246  4.04105  3.81350  0.42863  6.09414  4.85732    571 V x - -
          2.68618  4.42225  2.77519  2.73123  3.46354  2.40513  3.72494  3.29354  2.67741  2.69355  4.24690  2.90347  2.73739  3.18146  2.89801  2.37887  2.77519  2.98518  4.58477  3.61503
          0.01515  4.59316  5.31551  0.61958  0.77255  0.48576  0.95510
    431   3.36373  5.86491  1.96113  2.50047  5.23040  3.56924  4.22384  4.85927  3.31577  4.35217  5.23808  0.73915  4.24074  3.41324  3.93042  3.25202  3.69376  4.39319  6.43267  4.91198    572 n x - -
          2.68618  4.42225  2.77519  2.73123  3.46354  2.40513  3.72494  3.29354  2.67741  2.69355  4.24690  2.90347  2.73739  3.18146  2.89801  2.37887  2.77519  2.98518  4.58477  3.61503
          0.01515  4.59316  5.31551  0.61958  0.77255  0.48576  0.95510
    432   2.31927  5.20956  2.83601  1.16001  4.73591  3.49640  3.98270  4.19189  2.83332  3.74282  4.54201  3.10330  4.04546  3.12856  3.32408  1.97799  3.20121  3.75780  5.92179  4.52863    573 e x - -
          2.68618  4.42225  2.77519  2.73123  3.46354  2.40513  3.72494  3.29354  2.67741  2.69355  4.24690  2.90347  2.73739  3.18146  2.89801  2.37887  2.77519  2.98518  4.58477  3.61503
          0.01515  4.59316  5.31551  0.61958  0.77255  0.48576  0.95510
    433   2.91183  5.33754  3.17513  2.59914  4.71973  3.64318  2.46370  4.16216  1.81203  3.61497  4.38580  2.21376  4.02718  2.09997  2.33383  2.87607  3.12446  3.75247  5.70827  4.37209    574 k x - -
          2.68618  4.42225  2.77519  2.73123  3.46354  2.40513  3.72494  3.29354  2.67741  2.69355  4.24690  2.90347  2.73739  3.18146  2.89801  2.37887  2.77519  2.98518  4.58477  3.61503
          0.01515  4.59316  5.31551  0.61958  0.77255  0.48576  0.95510
    434   3.63172  4.86704  5.55825  5.01732  3.55348  5.06458  5.50040  1.82114  4.89794  0.84453  3.31321  5.19488  5.21574  4.94826  4.95164  4.45303  3.86363  1.56092  5.68581  4.62999    575 l x - -
          2.68618  4.42225  2.77519  2.73123  3.46354  2.40513  3.72494  3.29354  2.67741  2.69355  4.24690  2.90347  2.73739  3.18146  2.89801  2.37887  2.77519  2.98518  4.58477  3.61503
          0.01515  4.59316  5.31551  0.61958  0.77255  0.48576  0.95510
    435   3.06763  5.36051  3.43895  2.30291  4.75365  3.78155  3.80166  4.15098  1.36140  3.60833  4.41856  3.26869  4.14489  2.91926  1.67148  3.04731  3.25857  3.78755  3.34111  4.42769    576 k x - -
          2.68618  4.42225  2.77519  2.73123  3.46354  2.40513  3.72494  3.29354  2.67741  2.69355  4.24690  2.90347  2.73739  3.18146  2.89801  2.37887  2.77519  2.98518  4.58477  3.61503
          0.01515  4.59316  5.31551  0.61958  0.77255  0.48576  0.95510
    436   1.94825  5.20175  2.53968  2.17194  4.51639  3.52245  3.73257  3.97888  1.78147  2.90493  4.25587  3.00232  3.93065  2.84378  2.96667  2.74255  3.00186  3.57569  5.65259  4.26030    577 k x - -
          2.68618  4.42225  2.77519  2.73123  3.46354  2.40513  3.72494  3.29354  2.67741  2.69355  4.24690  2.90347  2.73739  3.18146  2.89801  2.37887  2.77519  2.98518  4.58477  3.61503
          0.01515  4.59316  5.31551  0.61958  0.77255  0.48576  0.95510
    437   1.74015  4.53123  4.61916  4.08918  3.57237  4.15478  4.69482  2.42407  3.96243  1.16583  3.45682  4.27062  4.57178  4.18806  4.14223  3.50715  3.33893  1.95125  5.32253  4.15897    578 l x - -
          2.68618  4.42225  2.77519  2.73123  3.46354  2.40513  3.72494  3.29354  2.67741  2.69355  4.24690  2.90347  2.73739  3.18146  2.89801  2.37887  2.77519  2.98518  4.58477  3.61503
          0.01515  4.59316  5.31551  0.61958  0.77255  0.48576  0.95510
    438   3.63106  5.68281  4.22462  3.34183  5.29815  4.15775  3.92995  4.56189  0.86538  3.88888  4.78075  3.66690  4.47844  3.05512  1.35212  3.60097  3.73417  4.25216  5.83072  4.76182    579 k x - -
          2.68618  4.42225  2.77519  2.73123  3.46354  2.40513  3.72494  3.29354  2.67741  2.69355  4.24690  2.90347  2.73739  3.18146  2.89801  2.37887  2.77519  2.98518  4.58477  3.61503
          0.01515  4.59316  5.31551  0.61958  0.77255  0.48576  0.95510
    439   2.41042  5.32639  2.99670  1.93065  4.68009  3.57914  3.76447  4.14037  1.57399  3.61476  4.38108  3.05129  3.99308  2.12274  2.84878  2.83277  3.09880  3.72489  5.73509  4.36065    580 k x - -
          2.68618  4.42225  2.77519  2.73123  3.46354  2.40513  3.72494  3.29354  2.67741  2.69355  4.24690  2.90347  2.73739  3.18146  2.89801  2.37887  2.77519  2.98518  4.58477  3.61503
          0.01515  4.59316  5.31551  0.61958  0.77255  0.48576  0.95510
    440   2.75706  5.18136  2.23248  1.65611  4.48957  3.52083  3.72675  3.94933  2.20523  2.83528  3.26170  3.00183  3.92492  2.83842  2.96617  2.73379  2.98961  3.55074  5.63411  4.24365    581 e x - -
          2.68618  4.42225  2.77519  2.73123  3.46354  2.40513  3.72494  3.29354  2.67741  2.69355  4.24690  2.90347  2.73739  3.18146  2.89801  2.37887  2.77519  2.98518  4.58477  3.61503
          0.01515  4.59316  5.31551  0.61958  0.77255  0.48576  0.95510
    441   3.64981  4.87867  5.52950  5.04781  3.70019  5.10489  5.62377  0.68081  4.89525  1.72825  3.48808  5.23818  5.29618  5.06532  5.00213  4.53810  3.89996  2.01479  5.84240  4.68628    582 I x - -
          2.68618  4.42225  2.77519  2.73123  3.46354  2.40513  3.72494  3.29354  2.67741  2.69355  4.24690  2.90347  2.73739  3.18146  2.89801  2.37887  2.77519  2.98518  4.58477  3.61503
          0.01515  4.59316  5.31551  0.61958  0.77255  0.48576  0.95510
    442   1.32049  5.24367  2.91770  1.89828  4.60439  3.57042  3.87944  4.03257  2.19873  3.58359  4.39042  3.09808  4.04520  3.01786  3.05968  2.90697  3.17440  3.65494  5.76454  4.40123    583 a x - -
          2.68618  4.42225  2.77519  2.73123  3.46354  2.40513  3.72494  3.29354  2.67741  2.69355  4.24690  2.90347  2.73739  3.18146  2.89801  2.37887  2.77519  2.98518  4.58477  3.61503
          0.01515  4.59316  5.31551  0.61958  0.77255  0.48576  0.95510
    443   2.78994  5.29877  1.99498  2.18207  4.64131  2.83759  3.72933  4.12546  2.16574  3.59908  4.34452  2.98296  3.93169  2.43032  2.21922  2.74643  3.02302  3.68895  5.72638  4.31549    584 d x - -
          2.68618  4.42225  2.77519  2.73123  3.46354  2.40513  3.72494  3.29354  2.67741  2.69355  4.24690  2.90347  2.73739  3.18146  2.89801  2.37887  2.77519  2.98518  4.58477  3.61503
          0.01515  4.59316  5.31551  0.61958  0.77255  0.48576  0.95510
    444   2.96965  5.20657  3.36374  2.75076  4.54933  2.81702  3.80412  2.88465  1.33545  3.46630  4.28320  3.23374  4.09740  2.93381  1.95206  2.97389  3.17703  3.60013  5.61133  4.33197    585 k x - -
          2.68618  4.42225  2.77519  2.73123  3.46354  2.40513  3.72494  3.29354  2.67741  2.69355  4.24690  2.90347  2.73739  3.18146  2.89801  2.37887  2.77519  2.98518  4.58477  3.61503
          0.01515  4.59316  5.31551  0.61958  0.77255  0.48576  0.95510
    445   0.98615  4.46325  3.99196  3.50874  3.96077  3.55033  4.38165  3.12439  3.42722  2.94376  2.71310  3.72881  4.15184  3.73028  3.71982  2.92912  2.36456  2.86087  5.44678  4.23943    586 a x - -
          2.68618  4.42225  2.77519  2.73123  3.46354  2.40513  3.72494  3.29354  2.67741  2.69355  4.24690  2.90347  2.73739  3.18146  2.89801  2.37887  2.77519  2.98518  4.58477  3.61503
          0.01515  4.59316  5.31551  0.61958  0.77255  0.48576  0.95510
    446   2.79018  5.27183  2.48159  2.14301  4.60692  3.51707  3.73973  4.08476  2.48956  3.57357  4.32646  2.98968  3.02137  2.84634  1.79586  2.17216  3.02532  3.65951  5.71355  4.30711    587 r x - -
          2.68618  4.42225  2.77519  2.73123  3.46354  2.40513  3.72494  3.29354  2.67741  2.69355  4.24690  2.90347  2.73739  3.18146  2.89801  2.37887  2.77519  2.98518  4.58477  3.61503
          0.01515  4.59316  5.31551  0.61958  0.77255  0.48576  0.95510
    447   2.81230  5.23492  2.44416  1.46663  4.55323  2.79780  3.78144  4.01365  2.57105  3.53921  4.31191  3.00663  3.95740  2.90081  3.06893  2.78399  2.54791  2.82903  5.70960  4.31013    588 e x - -
          2.68541  4.42308  2.77603  2.72872  3.46437  2.40546  3.72578  3.29377  2.67665  2.69407  4.24773  2.90430  2.73823  3.18124  2.89726  2.37922  2.77497  2.98470  4.58560  3.61586
          0.29524  1.38337  5.31551  2.35678  0.09952  0.48576  0.95510
    448   0.72079  4.46077  4.13961  3.85385  4.79196  2.29012  4.80461  4.18430  3.87233  3.90319  4.71455  3.82069  4.06247  4.11517  4.12719  2.73595  2.22125  3.56874  6.14753  4.98790    605 a x - -
          2.68618  4.42225  2.77519  2.73123  3.46354  2.40513  3.72494  3.29354  2.67741  2.69355  4.24690  2.90347  2.73739  3.18146  2.89801  2.37887  2.77519  2.98518  4.58477  3.61503
          0.01515  4.59316  5.31551  0.61958  0.77255  0.48576  0.95510
    449   1.42793  4.48614  4.01668  3.63382  4.67332  3.29296  4.62530  4.07559  3.62191  3.76959  4.58154  3.72200  4.04551  3.89743  3.93152  1.43087  1.55973  3.51192  6.01729  4.82325    606 a x - -
          2.68618  4.42225  2.77519  2.73123  3.46354  2.40513  3.72494  3.29354  2.67741  2.69355  4.24690  2.90347  2.73739  3.18146  2.89801  2.37887  2.77519  2.98518  4.58477  3.61503
          0.01515  4.59316  5.31551  0.61958  0.77255  0.48576  0.95510
    450   3.11513  5.26215  3.57815  2.91389  4.42765  3.84406  2.88789  3.98286  2.26690  3.48747  4.33460  3.35926  4.20158  2.41054  1.15361  3.12685  3.30190  3.66742  3.28312  4.23085    607 r x - -
          2.68618  4.42225  2.77519  2.73123  3.46354  2.40513  3.72494  3.29354  2.67741  2.69355  4.24690  2.90347  2.73739  3.18146  2.89801  2.37887  2.77519  2.98518  4.58477  3.61503
          0.01515  4.59316  5.31551  0.61958  0.77255  0.48576  0.95510
    451   2.48859  4.47115  5.02219  4.44651  3.49880  4.42344  4.80868  1.64495  4.29423  1.46695  2.67084  4.54058  4.72572  4.43974  4.36618  3.75629  3.38178  1.57356  5.25989  4.10650    608 l x - -
          2.68618  4.42225  2.77519  2.73123  3.46354  2.40513  3.72494  3.29354  2.67741  2.69355  4.24690  2.90347  2.73739  3.18146  2.89801  2.37887  2.77519  2.98518  4.58477  3.61503
          0.01515  4.59316  5.31551  0.61958  0.77255  0.48576  0.95510
    452   4.13079  5.70539  4.17201  4.05143  4.09817  4.29633  0.26393  4.96812  3.89576  4.33448  5.47793  4.41009  4.90639  4.44382  4.08808  4.21440  4.48150  4.68655  5.52593  4.04027    609 H x - -
          2.68618  4.42225  2.77519  2.73123  3.46354  2.40513  3.72494  3.29354  2.67741  2.69355  4.24690  2.90347  2.73739  3.18146  2.89801  2.37887  2.77519  2.98518  4.58477  3.61503
          0.09884  4.59316  2.47700  0.61958  0.77255  0.48576  0.95510
    453   1.59205  4.38689  3.97845  3.52208  3.84854  2.14478  4.35935  1.63154  3.47108  2.86233  3.80800  3.73107  4.14071  3.74927  3.74613  2.93485  3.03024  2.66851  5.34438  4.13685    610 a x - -
          2.68618  4.42225  2.77519  2.73123  3.46354  2.40513  3.72494  3.29354  2.67741  2.69355  4.24690  2.90347  2.73739  3.18146  2.89801  2.37887  2.77519  2.98518  4.58477  3.61503
          0.01111  4.50543        *  0.61958  0.77255  0.00000        *
//
