# Supplementary material for: Remote homology clustering identifies lowly conserved families of effector proteins in plant-pathogenic fungi
Source: Microb Genom. 2021 Sep 1;7(9):000637. doi: 10.1099/mgen.0.000637 (PMC8715435; doi:10.1099/mgen.0.000637)
Supplement: Supplementary material 16 [file mgen-7-0637-s0016.zip › hmms/markov-PC_02BMLW.hmm]

HMMER3/f [3.3 | Nov 2019]
NAME  markov-PC_02BMLW
LENG  121
ALPH  amino
RF    yes
MM    no
CONS  yes
CS    no
MAP   yes
DATE  Thu Jul 23 07:09:35 2020
NSEQ  8
EFFN  0.636719
CKSUM 1496253765
STATS LOCAL MSV      -10.0955  0.71337
STATS LOCAL VITERBI  -10.6728  0.71337
STATS LOCAL FORWARD   -4.2308  0.71337
HMM          A        C        D        E        F        G        H        I        K        L        M        N        P        Q        R        S        T        V        W        Y   
            m->m     m->i     m->d     i->m     i->i     d->m     d->d
  COMPO   2.55569  3.86508  2.86905  2.76787  3.20734  3.02324  3.59700  2.86104  2.65220  2.60123  3.71746  3.12664  3.09494  3.07955  2.94153  2.70285  2.79023  2.74270  3.98412  3.22334
          2.68618  4.42225  2.77519  2.73123  3.46354  2.40513  3.72494  3.29354  2.67741  2.69355  4.24690  2.90347  2.73739  3.18146  2.89801  2.37887  2.77519  2.98518  4.58477  3.61503
          0.07254  3.96929  2.97421  0.61958  0.77255  0.00000        *
      1   3.01184  4.55216  4.10739  3.70494  3.23166  3.87436  4.42759  2.41266  3.47006  1.81825  1.27821  3.97576  4.33529  3.84841  3.66904  3.36657  3.31822  2.42502  5.07966  3.84616      1 m x - -
          2.68618  4.42225  2.77519  2.73123  3.46354  2.40513  3.72494  3.29354  2.67741  2.69355  4.24690  2.90347  2.73739  3.18146  2.89801  2.37887  2.77519  2.98518  4.58477  3.61503
          0.02972  3.92647  4.64881  0.61958  0.77255  0.52707  0.89242
      2   2.91988  5.03327  3.23546  2.68127  4.38027  3.55403  3.60911  3.80683  1.98281  3.28551  4.16720  3.11238  3.95884  2.10276  1.52935  2.93019  3.11850  3.49443  5.37924  4.15178      2 r x - -
          2.68618  4.42225  2.77519  2.73123  3.46354  2.40513  3.72494  3.29354  2.67741  2.69355  4.24690  2.90347  2.73739  3.18146  2.89801  2.37887  2.77519  2.98518  4.58477  3.61503
          0.02972  3.92647  4.64881  0.61958  0.77255  0.52707  0.89242
      3   2.45837  4.23657  3.49417  3.01304  3.62242  3.33600  3.96105  2.14112  2.94282  2.62319  3.57220  3.33348  3.87339  3.27674  3.26783  2.08977  2.29178  2.47883  5.09431  3.85680      3 s x - -
          2.68618  4.42225  2.77519  2.73123  3.46354  2.40513  3.72494  3.29354  2.67741  2.69355  4.24690  2.90347  2.73739  3.18146  2.89801  2.37887  2.77519  2.98518  4.58477  3.61503
          0.02972  3.92647  4.64881  0.61958  0.77255  0.52707  0.89242
      4   2.92366  4.91112  2.93867  2.69411  4.08685  3.40170  3.85294  3.72575  2.51114  3.22276  4.24897  3.15436  3.95586  1.14108  2.79432  2.96907  3.22053  3.45203  5.34925  4.04653      4 q x - -
          2.68618  4.42225  2.77519  2.73123  3.46354  2.40513  3.72494  3.29354  2.67741  2.69355  4.24690  2.90347  2.73739  3.18146  2.89801  2.37887  2.77519  2.98518  4.58477  3.61503
          0.02972  3.92647  4.64881  0.61958  0.77255  0.52707  0.89242
      5   1.30597  4.31866  3.06213  2.82385  4.13565  3.04360  4.01374  3.48252  2.92945  3.23761  4.11678  2.53136  3.73157  3.26633  3.27393  2.50593  2.79053  3.06317  5.49160  4.21193      5 a x - -
          2.68618  4.42225  2.77519  2.73123  3.46354  2.40513  3.72494  3.29354  2.67741  2.69355  4.24690  2.90347  2.73739  3.18146  2.89801  2.37887  2.77519  2.98518  4.58477  3.61503
          0.02972  3.92647  4.64881  0.61958  0.77255  0.52707  0.89242
      6   3.22902  4.60140  4.55787  4.06860  1.85817  4.30843  4.25445  2.33055  3.92581  1.17214  3.00042  4.24017  4.57658  4.06289  4.06401  3.67083  3.46303  2.41690  4.53783  3.05820      6 l x - -
          2.68618  4.42225  2.77519  2.73123  3.46354  2.40513  3.72494  3.29354  2.67741  2.69355  4.24690  2.90347  2.73739  3.18146  2.89801  2.37887  2.77519  2.98518  4.58477  3.61503
          0.02972  3.92647  4.64881  0.61958  0.77255  0.52707  0.89242
      7   3.22984  4.60411  4.52615  4.05251  1.62003  4.27836  4.14918  2.38150  3.90717  1.33294  3.06248  4.19530  4.56233  4.04504  4.04374  3.64424  3.46683  2.45120  4.41989  2.88992      7 l x - -
          2.68618  4.42225  2.77519  2.73123  3.46354  2.40513  3.72494  3.29354  2.67741  2.69355  4.24690  2.90347  2.73739  3.18146  2.89801  2.37887  2.77519  2.98518  4.58477  3.61503
          0.02972  3.92647  4.64881  0.61958  0.77255  0.52707  0.89242
      8   0.93868  4.21910  3.51746  3.31117  4.10617  3.04221  4.32683  3.23977  3.32881  3.11889  4.14476  3.44712  3.78653  3.66502  3.57566  2.56891  2.85000  2.88484  5.52794  4.33417      8 a x - -
          2.68618  4.42225  2.77519  2.73123  3.46354  2.40513  3.72494  3.29354  2.67741  2.69355  4.24690  2.90347  2.73739  3.18146  2.89801  2.37887  2.77519  2.98518  4.58477  3.61503
          0.02972  3.92647  4.64881  0.61958  0.77255  0.46077  0.99640
      9   3.08006  4.42755  4.66187  4.10003  3.22123  4.35102  4.70946  1.78899  3.98824  1.41635  2.51147  4.34979  4.60051  4.16151  4.15458  3.68264  3.31230  1.57937  5.17339  4.05880      9 l x - -
          2.68618  4.42225  2.77519  2.73123  3.46354  2.40513  3.72494  3.29354  2.67741  2.69355  4.24690  2.90347  2.73739  3.18146  2.89801  2.37887  2.77519  2.98518  4.58477  3.61503
          0.02846  3.96929  4.69163  0.61958  0.77255  0.48576  0.95510
     10   3.28205  4.65302  4.62709  4.13102  2.39571  4.39115  4.47395  2.27762  3.98409  0.92303  2.94839  4.35189  4.64135  4.13203  4.12774  3.76474  3.51692  2.38984  4.77380  3.39197     10 l x - -
          2.68618  4.42225  2.77519  2.73123  3.46354  2.40513  3.72494  3.29354  2.67741  2.69355  4.24690  2.90347  2.73739  3.18146  2.89801  2.37887  2.77519  2.98518  4.58477  3.61503
          0.02846  3.96929  4.69163  0.61958  0.77255  0.48576  0.95510
     11   3.52217  4.79809  4.52454  4.18488  1.15471  4.30579  3.47690  3.20479  4.03808  2.55207  3.81184  4.01132  4.62251  4.04741  4.10033  3.67053  3.74775  3.13324  3.63358  1.43808     11 f x - -
          2.68618  4.42225  2.77519  2.73123  3.46354  2.40513  3.72494  3.29354  2.67741  2.69355  4.24690  2.90347  2.73739  3.18146  2.89801  2.37887  2.77519  2.98518  4.58477  3.61503
          0.02846  3.96929  4.69163  0.61958  0.77255  0.48576  0.95510
     12   1.40297  4.15394  3.53345  3.20384  4.09867  3.01423  4.20986  3.22138  3.18204  3.10565  4.02586  3.35558  3.73659  3.50144  3.47379  2.46113  1.81611  2.83544  5.51713  4.30755     12 a x - -
          2.68618  4.42225  2.77519  2.73123  3.46354  2.40513  3.72494  3.29354  2.67741  2.69355  4.24690  2.90347  2.73739  3.18146  2.89801  2.37887  2.77519  2.98518  4.58477  3.61503
          0.02846  3.96929  4.69163  0.61958  0.77255  0.48576  0.95510
     13   2.08318  4.25298  3.22627  2.90978  4.23471  2.99515  4.05245  3.64325  2.97544  3.31735  4.14863  3.18260  2.53184  3.28924  3.33151  1.44324  2.72484  3.14817  5.55993  4.31075     13 s x - -
          2.68618  4.42225  2.77519  2.73123  3.46354  2.40513  3.72494  3.29354  2.67741  2.69355  4.24690  2.90347  2.73739  3.18146  2.89801  2.37887  2.77519  2.98518  4.58477  3.61503
          0.02846  3.96929  4.69163  0.61958  0.77255  0.48576  0.95510
     14   2.78879  4.55403  3.48234  3.39435  4.53374  0.59421  4.50817  4.15741  3.58875  3.79926  4.77621  3.64670  3.94825  3.90530  3.81365  2.96358  3.27757  3.66705  5.60277  4.63910     14 G x - -
          2.68618  4.42225  2.77519  2.73123  3.46354  2.40513  3.72494  3.29354  2.67741  2.69355  4.24690  2.90347  2.73739  3.18146  2.89801  2.37887  2.77519  2.98518  4.58477  3.61503
          0.02846  3.96929  4.69163  0.61958  0.77255  0.48576  0.95510
     15   1.57409  4.26981  3.84516  3.35967  3.61547  3.53890  4.24862  2.06219  3.27193  2.40665  3.51564  3.62703  4.07383  3.59042  3.56788  2.90752  2.93517  1.98725  5.24225  4.01731     15 a x - -
          2.68618  4.42225  2.77519  2.73123  3.46354  2.40513  3.72494  3.29354  2.67741  2.69355  4.24690  2.90347  2.73739  3.18146  2.89801  2.37887  2.77519  2.98518  4.58477  3.61503
          0.02846  3.96929  4.69163  0.61958  0.77255  0.48576  0.95510
     16   3.10675  4.49954  4.47159  4.09161  3.44058  4.16968  4.80236  0.96555  3.92159  2.00763  3.36170  4.32345  4.59225  4.26036  4.10717  3.67494  3.40447  1.85264  5.35091  4.09708     16 i x - -
          2.68618  4.42225  2.77519  2.73123  3.46354  2.40513  3.72494  3.29354  2.67741  2.69355  4.24690  2.90347  2.73739  3.18146  2.89801  2.37887  2.77519  2.98518  4.58477  3.61503
          0.02846  3.96929  4.69163  0.61958  0.77255  0.48576  0.95510
     17   0.88278  4.24223  3.56245  3.35897  4.15026  3.06402  4.36936  3.29038  3.37775  3.16745  4.18923  3.48361  3.81246  3.71018  3.62116  2.59198  2.87608  2.92802  5.56775  4.37896     17 a x - -
          2.68618  4.42225  2.77519  2.73123  3.46354  2.40513  3.72494  3.29354  2.67741  2.69355  4.24690  2.90347  2.73739  3.18146  2.89801  2.37887  2.77519  2.98518  4.58477  3.61503
          0.02846  3.96929  4.69163  0.61958  0.77255  0.48576  0.95510
     18   2.46492  4.35930  3.29252  2.84731  3.83094  1.97543  3.88374  3.13521  2.74151  2.87954  3.77641  3.20783  3.82256  3.14009  2.76837  2.62863  2.80749  2.17461  5.21550  3.95986     18 g x - -
          2.68587  4.42253  2.77515  2.73151  3.46382  2.40541  3.72523  3.29218  2.67769  2.69383  4.24718  2.90338  2.73736  3.18175  2.89737  2.37915  2.77515  2.98506  4.58408  3.61456
          0.37566  1.49715  2.41463  1.92262  0.15808  0.48576  0.95510
     19   2.57631  4.76825  2.21255  2.33478  4.33288  2.20773  3.75465  3.78904  2.66977  3.38021  4.20839  2.84449  2.44706  2.93139  3.15428  2.60494  2.90931  3.37288  5.57605  4.21927     32 g x - -
          2.68618  4.42225  2.77519  2.73123  3.46354  2.40513  3.72494  3.29354  2.67741  2.69355  4.24690  2.90347  2.73739  3.18146  2.89801  2.37887  2.77519  2.98518  4.58477  3.61503
          0.03098  3.88566  4.60800  0.61958  0.77255  0.44012  1.03272
     20   1.90893  4.17420  3.28892  3.02993  4.33247  1.68827  4.16743  3.75538  3.14831  3.43288  4.24969  3.22848  3.66491  3.42434  3.48333  1.76067  2.69560  3.19038  5.65969  4.43593     33 g x - -
          2.68618  4.42225  2.77519  2.73123  3.46354  2.40513  3.72494  3.29354  2.67741  2.69355  4.24690  2.90347  2.73739  3.18146  2.89801  2.37887  2.77519  2.98518  4.58477  3.61503
          0.02846  3.96929  4.69163  0.61958  0.77255  0.48576  0.95510
     21   2.26278  4.19999  3.36151  3.04622  4.16090  2.99331  4.11881  3.50239  3.05433  3.24610  4.10855  3.25956  3.70834  3.38521  3.37164  1.61703  1.66537  3.04420  5.52410  4.28677     34 s x - -
          2.68618  4.42225  2.77519  2.73123  3.46354  2.40513  3.72494  3.29354  2.67741  2.69355  4.24690  2.90347  2.73739  3.18146  2.89801  2.37887  2.77519  2.98518  4.58477  3.61503
          0.02846  3.96929  4.69163  0.61958  0.77255  0.48576  0.95510
     22   3.46984  4.81884  4.33190  3.98647  1.84295  4.21836  3.48829  3.23993  3.84751  2.61888  3.87001  3.92635  4.56639  3.94574  3.97153  3.59541  3.70766  3.15059  3.67730  0.96016     35 y x - -
          2.68618  4.42225  2.77519  2.73123  3.46354  2.40513  3.72494  3.29354  2.67741  2.69355  4.24690  2.90347  2.73739  3.18146  2.89801  2.37887  2.77519  2.98518  4.58477  3.61503
          0.02846  3.96929  4.69163  0.61958  0.77255  0.48576  0.95510
     23   3.11302  4.47138  4.64064  4.11644  3.28897  4.35992  4.77460  1.18538  3.95099  1.75435  2.62288  4.37279  4.64390  4.20156  4.13529  3.72446  3.36265  1.86158  5.26575  4.09905     36 i x - -
          2.68618  4.42225  2.77519  2.73123  3.46354  2.40513  3.72494  3.29354  2.67741  2.69355  4.24690  2.90347  2.73739  3.18146  2.89801  2.37887  2.77519  2.98518  4.58477  3.61503
          0.02846  3.96929  4.69163  0.61958  0.77255  0.48576  0.95510
     24   2.88365  4.62426  3.50139  3.35485  4.34072  3.30632  4.42388  3.91158  3.42053  3.52771  4.58210  3.65152  0.66580  3.80637  3.65462  3.05431  3.33297  3.54583  5.50019  4.46290     37 P x - -
          2.68618  4.42225  2.77519  2.73123  3.46354  2.40513  3.72494  3.29354  2.67741  2.69355  4.24690  2.90347  2.73739  3.18146  2.89801  2.37887  2.77519  2.98518  4.58477  3.61503
          0.02846  3.96929  4.69163  0.61958  0.77255  0.48576  0.95510
     25   2.64495  4.67225  3.07778  2.65774  4.12809  3.35556  3.75728  3.42973  1.89193  3.11012  3.99620  3.09279  3.86563  2.94324  2.70664  2.73052  1.79331  3.11424  5.36999  4.10304     38 t x - -
          2.68618  4.42225  2.77519  2.73123  3.46354  2.40513  3.72494  3.29354  2.67741  2.69355  4.24690  2.90347  2.73739  3.18146  2.89801  2.37887  2.77519  2.98518  4.58477  3.61503
          0.02846  3.96929  4.69163  0.61958  0.77255  0.48576  0.95510
     26   2.91233  5.36672  1.19387  2.13167  4.68598  3.19617  3.79520  4.25708  2.83649  3.79321  4.66512  2.29134  3.83781  2.97874  3.41989  2.82154  3.22573  3.83157  5.91110  4.41712     39 d x - -
          2.68618  4.42225  2.77519  2.73123  3.46354  2.40513  3.72494  3.29354  2.67741  2.69355  4.24690  2.90347  2.73739  3.18146  2.89801  2.37887  2.77519  2.98518  4.58477  3.61503
          0.02846  3.96929  4.69163  0.61958  0.77255  0.48576  0.95510
     27   2.70434  4.72756  2.94282  2.65149  4.22685  3.31082  3.83947  3.64961  2.16310  3.26870  4.16523  3.09683  1.52956  3.04295  2.85576  2.77929  3.02703  3.30379  5.44796  4.18554     40 p x - -
          2.68618  4.42225  2.77519  2.73123  3.46354  2.40513  3.72494  3.29354  2.67741  2.69355  4.24690  2.90347  2.73739  3.18146  2.89801  2.37887  2.77519  2.98518  4.58477  3.61503
          0.02846  3.96929  4.69163  0.61958  0.77255  0.48576  0.95510
     28   1.63641  4.61587  3.05155  2.66779  4.14072  3.29842  3.79821  3.44015  1.92888  3.13545  4.01945  3.09321  3.84299  2.99091  2.80713  2.69060  2.91599  3.10806  5.40133  4.13113     41 a x - -
          2.68618  4.42225  2.77519  2.73123  3.46354  2.40513  3.72494  3.29354  2.67741  2.69355  4.24690  2.90347  2.73739  3.18146  2.89801  2.37887  2.77519  2.98518  4.58477  3.61503
          0.02846  3.96929  4.69163  0.61958  0.77255  0.48576  0.95510
     29   2.84482  4.58538  3.63557  3.07126  3.50421  3.68635  3.88717  2.84597  2.55048  1.52050  3.50364  3.44107  4.08840  3.16881  2.12646  3.04066  3.08313  2.73037  5.03619  3.76994     42 l x - -
          2.68618  4.42225  2.77519  2.73123  3.46354  2.40513  3.72494  3.29354  2.67741  2.69355  4.24690  2.90347  2.73739  3.18146  2.89801  2.37887  2.77519  2.98518  4.58477  3.61503
          0.02846  3.96929  4.69163  0.61958  0.77255  0.48576  0.95510
     30   1.92230  4.40855  3.28160  2.51689  3.65440  3.48970  3.87532  2.19405  2.79472  2.61307  3.57520  3.24859  3.94052  3.14542  3.15899  2.80036  2.87427  2.47522  5.11608  3.86063     43 a x - -
          2.68618  4.42225  2.77519  2.73123  3.46354  2.40513  3.72494  3.29354  2.67741  2.69355  4.24690  2.90347  2.73739  3.18146  2.89801  2.37887  2.77519  2.98518  4.58477  3.61503
          0.02846  3.96929  4.69163  0.61958  0.77255  0.48576  0.95510
     31   3.10489  4.90410  3.22398  2.99431  3.35538  3.53180  0.95366  3.82275  2.83485  3.30430  4.35530  3.39946  4.09000  3.36199  3.09443  3.17489  3.41181  3.55607  4.81905  3.30366     44 h x - -
          2.68618  4.42225  2.77519  2.73123  3.46354  2.40513  3.72494  3.29354  2.67741  2.69355  4.24690  2.90347  2.73739  3.18146  2.89801  2.37887  2.77519  2.98518  4.58477  3.61503
          0.02846  3.96929  4.69163  0.61958  0.77255  0.48576  0.95510
     32   2.95244  5.06656  3.27765  2.71081  4.42466  3.58242  3.62329  3.84683  1.98164  3.31784  4.19896  3.13790  3.98320  2.11404  1.45300  2.96035  3.14718  3.53328  5.40274  4.18210     45 r x - -
          2.68618  4.42225  2.77519  2.73123  3.46354  2.40513  3.72494  3.29354  2.67741  2.69355  4.24690  2.90347  2.73739  3.18146  2.89801  2.37887  2.77519  2.98518  4.58477  3.61503
          0.02846  3.96929  4.69163  0.61958  0.77255  0.48576  0.95510
     33   1.96330  4.61446  3.08983  2.59703  3.81461  3.42682  3.68880  3.22803  2.06660  2.89026  3.76318  3.06373  3.85766  2.89839  2.82001  2.71305  2.86741  2.94995  5.15024  3.18773     46 a x - -
          2.68618  4.42225  2.77519  2.73123  3.46354  2.40513  3.72494  3.29354  2.67741  2.69355  4.24690  2.90347  2.73739  3.18146  2.89801  2.37887  2.77519  2.98518  4.58477  3.61503
          0.02846  3.96929  4.69163  0.61958  0.77255  0.48576  0.95510
     34   2.88365  4.62426  3.50139  3.35485  4.34072  3.30632  4.42388  3.91158  3.42053  3.52771  4.58210  3.65152  0.66580  3.80637  3.65462  3.05431  3.33297  3.54583  5.50019  4.46290     47 P x - -
          2.68618  4.42225  2.77519  2.73123  3.46354  2.40513  3.72494  3.29354  2.67741  2.69355  4.24690  2.90347  2.73739  3.18146  2.89801  2.37887  2.77519  2.98518  4.58477  3.61503
          0.02846  3.96929  4.69163  0.61958  0.77255  0.48576  0.95510
     35   3.03758  5.16639  2.53140  0.89523  4.52506  3.33792  3.93396  3.99826  2.82680  3.60013  4.57057  2.99077  3.94730  3.14803  3.24517  3.01055  3.34277  3.67237  5.67842  4.40149     48 e x - -
          2.68618  4.42225  2.77519  2.73123  3.46354  2.40513  3.72494  3.29354  2.67741  2.69355  4.24690  2.90347  2.73739  3.18146  2.89801  2.37887  2.77519  2.98518  4.58477  3.61503
          0.02846  3.96929  4.69163  0.61958  0.77255  0.48576  0.95510
     36   2.71724  5.04999  2.86825  2.02275  4.38645  3.41567  3.58318  3.81215  1.86435  3.32227  4.12310  2.90855  3.09137  2.70880  2.33407  2.69773  2.93869  3.44222  5.46564  4.13722     49 k x - -
          2.68618  4.42225  2.77519  2.73123  3.46354  2.40513  3.72494  3.29354  2.67741  2.69355  4.24690  2.90347  2.73739  3.18146  2.89801  2.37887  2.77519  2.98518  4.58477  3.61503
          0.02846  3.96929  4.69163  0.61958  0.77255  0.48576  0.95510
     37   3.38319  4.75680  4.37139  4.10488  0.86570  4.04908  3.92276  2.89563  4.00962  2.24369  3.61189  4.12908  4.50597  4.15109  4.10541  3.64775  3.68461  2.89332  4.14429  2.49964     50 f x - -
          2.68618  4.42225  2.77519  2.73123  3.46354  2.40513  3.72494  3.29354  2.67741  2.69355  4.24690  2.90347  2.73739  3.18146  2.89801  2.37887  2.77519  2.98518  4.58477  3.61503
          0.02846  3.96929  4.69163  0.61958  0.77255  0.48576  0.95510
     38   2.88365  4.62426  3.50139  3.35485  4.34072  3.30632  4.42388  3.91158  3.42053  3.52771  4.58210  3.65152  0.66580  3.80637  3.65462  3.05431  3.33297  3.54583  5.50019  4.46290     51 P x - -
          2.68618  4.42225  2.77519  2.73123  3.46354  2.40513  3.72494  3.29354  2.67741  2.69355  4.24690  2.90347  2.73739  3.18146  2.89801  2.37887  2.77519  2.98518  4.58477  3.61503
          0.02846  3.96929  4.69163  0.61958  0.77255  0.48576  0.95510
     39   3.50032  4.83992  4.24172  3.97215  2.77058  3.84069  4.02297  3.52862  3.69255  2.90654  4.15785  4.10179  4.36665  4.07517  3.80368  3.70307  3.80575  3.42163  0.71079  2.76771     52 w x - -
          2.68618  4.42225  2.77519  2.73123  3.46354  2.40513  3.72494  3.29354  2.67741  2.69355  4.24690  2.90347  2.73739  3.18146  2.89801  2.37887  2.77519  2.98518  4.58477  3.61503
          0.02846  3.96929  4.69163  0.61958  0.77255  0.48576  0.95510
     40   2.35256  4.31634  3.13924  2.90761  4.21901  3.02725  4.07985  3.68024  2.99598  3.35661  4.22457  3.19648  1.47818  3.33802  3.32638  2.04264  2.80618  3.20230  5.55284  4.28403     53 p x - -
          2.68618  4.42225  2.77519  2.73123  3.46354  2.40513  3.72494  3.29354  2.67741  2.69355  4.24690  2.90347  2.73739  3.18146  2.89801  2.37887  2.77519  2.98518  4.58477  3.61503
          0.02846  3.96929  4.69163  0.61958  0.77255  0.48576  0.95510
     41   2.75484  5.25816  1.97278  1.88763  4.55918  2.71391  3.64381  4.04511  2.25032  3.54369  4.33734  2.73856  3.79185  2.58459  3.02031  2.68566  3.00841  3.63001  5.70175  4.26209     54 e x - -
          2.68618  4.42225  2.77519  2.73123  3.46354  2.40513  3.72494  3.29354  2.67741  2.69355  4.24690  2.90347  2.73739  3.18146  2.89801  2.37887  2.77519  2.98518  4.58477  3.61503
          0.02846  3.96929  4.69163  0.61958  0.77255  0.48576  0.95510
     42   3.26480  4.69874  4.34466  3.98561  3.17438  4.10458  4.61100  2.38444  3.75239  0.76462  3.16829  4.25166  4.52372  4.09754  3.91236  3.68769  3.55489  2.44678  5.08813  3.83358     55 l x - -
          2.68618  4.42225  2.77519  2.73123  3.46354  2.40513  3.72494  3.29354  2.67741  2.69355  4.24690  2.90347  2.73739  3.18146  2.89801  2.37887  2.77519  2.98518  4.58477  3.61503
          0.02846  3.96929  4.69163  0.61958  0.77255  0.48576  0.95510
     43   3.22805  4.57280  4.72275  4.19846  3.15766  4.46513  4.81031  1.62895  4.02225  1.07426  2.98994  4.46639  4.70249  4.23374  4.18405  3.83593  3.46745  2.02468  5.20284  4.04820     56 l x - -
          2.68618  4.42225  2.77519  2.73123  3.46354  2.40513  3.72494  3.29354  2.67741  2.69355  4.24690  2.90347  2.73739  3.18146  2.89801  2.37887  2.77519  2.98518  4.58477  3.61503
          0.02846  3.96929  4.69163  0.61958  0.77255  0.48576  0.95510
     44   2.77962  5.19304  1.84376  2.17227  4.60205  2.30437  3.73718  4.10291  2.69285  3.63133  4.45682  2.00394  3.80222  2.89845  3.24273  2.72282  3.07899  3.67448  5.80011  4.35047     57 d x - -
          2.68618  4.42225  2.77519  2.73123  3.46354  2.40513  3.72494  3.29354  2.67741  2.69355  4.24690  2.90347  2.73739  3.18146  2.89801  2.37887  2.77519  2.98518  4.58477  3.61503
          0.09993  3.96929  2.57422  0.61958  0.77255  0.48576  0.95510
     45   2.81673  5.17365  2.31522  1.73839  4.49255  3.23093  3.70812  3.98233  2.57863  3.53804  4.39456  1.77092  3.81233  2.87918  3.04661  2.76223  3.10060  3.59997  5.68877  4.27147     58 e x - -
          2.68624  4.42231  2.77525  2.73129  3.46360  2.40474  3.72500  3.29360  2.67747  2.69361  4.24696  2.90353  2.73745  3.18152  2.89807  2.37871  2.77525  2.98524  4.58483  3.61509
          0.19579  1.78387  4.62224  0.91840  0.50942  0.44701  1.02037
     46   2.73202  4.54008  3.31065  2.91843  3.09126  3.49581  3.76292  3.17495  2.86685  2.78831  3.77309  3.29818  2.07512  3.23127  3.19429  2.87699  3.02090  2.93829  4.63461  1.96012     62 y x - -
          2.68618  4.42225  2.77519  2.73123  3.46354  2.40513  3.72494  3.29354  2.67741  2.69355  4.24690  2.90347  2.73739  3.18146  2.89801  2.37887  2.77519  2.98518  4.58477  3.61503
          0.02846  3.96929  4.69163  0.61958  0.77255  0.48576  0.95510
     47   2.72487  4.52159  3.39348  2.85446  2.52868  3.61132  3.24570  3.06631  2.21165  2.69312  3.62451  3.25678  3.98932  3.09902  3.08276  2.86671  2.95252  2.83647  4.47974  2.21443     63 k x - -
          2.68618  4.42225  2.77519  2.73123  3.46354  2.40513  3.72494  3.29354  2.67741  2.69355  4.24690  2.90347  2.73739  3.18146  2.89801  2.37887  2.77519  2.98518  4.58477  3.61503
          0.02846  3.96929  4.69163  0.61958  0.77255  0.48576  0.95510
     48   2.59102  4.50337  3.07546  2.38844  3.73469  2.57978  3.75794  3.07128  2.63187  2.76362  2.34179  3.10171  3.86433  2.99828  3.01196  2.72211  2.85358  2.81523  5.12247  3.85022     64 m x - -
          2.68618  4.42225  2.77519  2.73123  3.46354  2.40513  3.72494  3.29354  2.67741  2.69355  4.24690  2.90347  2.73739  3.18146  2.89801  2.37887  2.77519  2.98518  4.58477  3.61503
          0.02846  3.96929  4.69163  0.61958  0.77255  0.48576  0.95510
     49   1.97968  4.18389  3.49642  3.19260  4.08916  3.04178  4.21309  3.17144  3.16327  3.07436  4.02455  3.36123  3.76096  3.50468  3.44824  2.49709  1.31781  2.80865  5.52101  4.30452     65 t x - -
          2.68618  4.42225  2.77519  2.73123  3.46354  2.40513  3.72494  3.29354  2.67741  2.69355  4.24690  2.90347  2.73739  3.18146  2.89801  2.37887  2.77519  2.98518  4.58477  3.61503
          0.02846  3.96929  4.69163  0.61958  0.77255  0.48576  0.95510
     50   2.57449  4.49955  3.19167  2.64475  3.69696  3.44615  3.69559  3.08895  2.28766  2.75730  3.62658  3.10094  3.26271  2.92549  2.89898  2.70020  2.14668  2.82500  3.73507  3.78577     66 t x - -
          2.68618  4.42225  2.77519  2.73123  3.46354  2.40513  3.72494  3.29354  2.67741  2.69355  4.24690  2.90347  2.73739  3.18146  2.89801  2.37887  2.77519  2.98518  4.58477  3.61503
          0.02846  3.96929  4.69163  0.61958  0.77255  0.48576  0.95510
     51   2.88365  4.62426  3.50139  3.35485  4.34072  3.30632  4.42388  3.91158  3.42053  3.52771  4.58210  3.65152  0.66580  3.80637  3.65462  3.05431  3.33297  3.54583  5.50019  4.46290     67 P x - -
          2.68618  4.42225  2.77519  2.73123  3.46354  2.40513  3.72494  3.29354  2.67741  2.69355  4.24690  2.90347  2.73739  3.18146  2.89801  2.37887  2.77519  2.98518  4.58477  3.61503
          0.02846  3.96929  4.69163  0.61958  0.77255  0.48576  0.95510
     52   2.70653  4.64047  3.29656  2.72399  3.88613  3.52311  3.69494  3.16353  1.93794  2.86507  3.76420  3.15808  3.92356  2.89659  2.33979  2.81670  2.93449  2.05984  5.17283  3.92755     68 k x - -
          2.68618  4.42225  2.77519  2.73123  3.46354  2.40513  3.72494  3.29354  2.67741  2.69355  4.24690  2.90347  2.73739  3.18146  2.89801  2.37887  2.77519  2.98518  4.58477  3.61503
          0.02846  3.96929  4.69163  0.61958  0.77255  0.48576  0.95510
     53   2.80927  4.28421  4.21375  3.68715  3.51489  3.94799  4.46252  1.61061  3.58546  2.22443  3.38344  3.95576  4.35123  3.87642  3.84097  3.28829  2.31909  1.50051  5.23853  4.03050     69 v x - -
          2.68618  4.42225  2.77519  2.73123  3.46354  2.40513  3.72494  3.29354  2.67741  2.69355  4.24690  2.90347  2.73739  3.18146  2.89801  2.37887  2.77519  2.98518  4.58477  3.61503
          0.02846  3.96929  4.69163  0.61958  0.77255  0.48576  0.95510
     54   3.50032  4.83992  4.24172  3.97215  2.77058  3.84069  4.02297  3.52862  3.69255  2.90654  4.15785  4.10179  4.36665  4.07517  3.80368  3.70307  3.80575  3.42163  0.71079  2.76771     70 w x - -
          2.68618  4.42225  2.77519  2.73123  3.46354  2.40513  3.72494  3.29354  2.67741  2.69355  4.24690  2.90347  2.73739  3.18146  2.89801  2.37887  2.77519  2.98518  4.58477  3.61503
          0.02846  3.96929  4.69163  0.61958  0.77255  0.48576  0.95510
     55   3.38894  4.83865  3.98200  3.73012  2.30134  3.94356  3.66691  3.38484  3.58488  2.81365  4.04996  3.84403  4.41543  3.86760  3.74850  3.51578  3.67625  3.26006  3.94861  0.81884     71 y x - -
          2.68618  4.42225  2.77519  2.73123  3.46354  2.40513  3.72494  3.29354  2.67741  2.69355  4.24690  2.90347  2.73739  3.18146  2.89801  2.37887  2.77519  2.98518  4.58477  3.61503
          0.02846  3.96929  4.69163  0.61958  0.77255  0.48576  0.95510
     56   2.75653  4.79241  3.08335  2.60654  3.32069  3.52042  3.00404  3.42525  2.44514  2.99054  3.88843  3.07508  3.92521  2.03828  2.80174  2.80432  2.98253  3.14838  4.78558  2.47762     72 q x - -
          2.68618  4.42225  2.77519  2.73123  3.46354  2.40513  3.72494  3.29354  2.67741  2.69355  4.24690  2.90347  2.73739  3.18146  2.89801  2.37887  2.77519  2.98518  4.58477  3.61503
          0.02846  3.96929  4.69163  0.61958  0.77255  0.48576  0.95510
     57   2.61195  4.23005  3.66529  3.11147  3.27715  3.62656  3.91510  2.01127  3.02415  2.29924  3.29731  3.45808  2.85079  3.32374  3.32278  2.90428  2.85410  2.22407  4.81237  3.03956     73 i x - -
          2.68626  4.42233  2.77495  2.73100  3.46362  2.40521  3.72502  3.29307  2.67749  2.69363  4.24698  2.90355  2.73716  3.18154  2.89809  2.37895  2.77527  2.98526  4.58485  3.61511
          0.18140  1.85326  4.69163  1.12234  0.39381  0.48576  0.95510
     58   2.71201  4.81744  2.10547  2.45955  4.50135  1.27294  3.95668  4.00892  2.96553  3.61976  4.49102  2.95896  3.83020  3.17402  3.44208  2.75169  3.09304  3.56456  5.71637  4.41141     78 g x - -
          2.68618  4.42225  2.77519  2.73123  3.46354  2.40513  3.72494  3.29354  2.67741  2.69355  4.24690  2.90347  2.73739  3.18146  2.89801  2.37887  2.77519  2.98518  4.58477  3.61503
          0.02846  3.96929  4.69163  0.61958  0.77255  0.48576  0.95510
     59   2.65197  4.87874  2.54451  2.38030  4.12011  3.38493  3.61977  3.54082  2.25856  2.50325  3.95686  2.90423  3.81297  2.17424  2.80193  2.66595  2.88592  3.21589  5.35496  4.01394     79 q x - -
          2.68618  4.42225  2.77519  2.73123  3.46354  2.40513  3.72494  3.29354  2.67741  2.69355  4.24690  2.90347  2.73739  3.18146  2.89801  2.37887  2.77519  2.98518  4.58477  3.61503
          0.02846  3.96929  4.69163  0.61958  0.77255  0.48576  0.95510
     60   3.07513  4.43777  4.65271  4.18278  3.46158  4.31968  4.90135  1.07935  4.03469  1.96062  3.29901  4.41008  4.67230  4.32428  4.23455  3.72275  3.35440  1.59737  5.43488  4.21574     80 i x - -
          2.68618  4.42225  2.77519  2.73123  3.46354  2.40513  3.72494  3.29354  2.67741  2.69355  4.24690  2.90347  2.73739  3.18146  2.89801  2.37887  2.77519  2.98518  4.58477  3.61503
          0.02846  3.96929  4.69163  0.61958  0.77255  0.48576  0.95510
     61   3.06195  5.02811  3.24429  2.84852  4.43667  3.54025  3.81518  3.87217  0.91318  3.41649  4.37340  3.26848  4.03431  3.00166  2.45332  3.09798  3.30836  3.57473  5.45208  4.27906     81 k x - -
          2.68618  4.42225  2.77519  2.73123  3.46354  2.40513  3.72494  3.29354  2.67741  2.69355  4.24690  2.90347  2.73739  3.18146  2.89801  2.37887  2.77519  2.98518  4.58477  3.61503
          0.02846  3.96929  4.69163  0.61958  0.77255  0.48576  0.95510
     62   3.10675  4.49954  4.47159  4.09161  3.44058  4.16968  4.80236  0.96555  3.92159  2.00763  3.36170  4.32345  4.59225  4.26036  4.10717  3.67494  3.40447  1.85264  5.35091  4.09708     82 i x - -
          2.68618  4.42225  2.77519  2.73123  3.46354  2.40513  3.72494  3.29354  2.67741  2.69355  4.24690  2.90347  2.73739  3.18146  2.89801  2.37887  2.77519  2.98518  4.58477  3.61503
          0.02846  3.96929  4.69163  0.61958  0.77255  0.48576  0.95510
     63   3.50032  4.83992  4.24172  3.97215  2.77058  3.84069  4.02297  3.52862  3.69255  2.90654  4.15785  4.10179  4.36665  4.07517  3.80368  3.70307  3.80575  3.42163  0.71079  2.76771     83 w x - -
          2.68618  4.42225  2.77519  2.73123  3.46354  2.40513  3.72494  3.29354  2.67741  2.69355  4.24690  2.90347  2.73739  3.18146  2.89801  2.37887  2.77519  2.98518  4.58477  3.61503
          0.02846  3.96929  4.69163  0.61958  0.77255  0.48576  0.95510
     64   2.73346  4.28557  4.01969  3.49763  3.51474  3.79324  4.32323  1.73862  3.39608  2.26276  3.39957  3.78763  4.23168  3.70390  3.67431  3.13153  2.00470  1.76644  5.19126  3.97758     84 i x - -
          2.68618  4.42225  2.77519  2.73123  3.46354  2.40513  3.72494  3.29354  2.67741  2.69355  4.24690  2.90347  2.73739  3.18146  2.89801  2.37887  2.77519  2.98518  4.58477  3.61503
          0.02846  3.96929  4.69163  0.61958  0.77255  0.48576  0.95510
     65   3.09543  5.23628  0.78855  2.39923  4.62673  3.28565  4.01899  4.23732  3.12184  3.82871  4.80957  2.96020  3.94536  3.25876  3.65070  3.04733  3.43630  3.86643  5.77637  4.48449     85 d x - -
          2.68618  4.42225  2.77519  2.73123  3.46354  2.40513  3.72494  3.29354  2.67741  2.69355  4.24690  2.90347  2.73739  3.18146  2.89801  2.37887  2.77519  2.98518  4.58477  3.61503
          0.02846  3.96929  4.69163  0.61958  0.77255  0.48576  0.95510
     66   2.65707  4.84916  1.78474  2.35733  4.32990  3.22018  3.79337  3.68683  2.71407  3.36390  4.22881  2.87641  3.80585  2.97387  3.19981  2.68069  1.89668  3.31926  5.60736  4.23441     86 d x - -
          2.68618  4.42225  2.77519  2.73123  3.46354  2.40513  3.72494  3.29354  2.67741  2.69355  4.24690  2.90347  2.73739  3.18146  2.89801  2.37887  2.77519  2.98518  4.58477  3.61503
          0.02846  3.96929  4.69163  0.61958  0.77255  0.48576  0.95510
     67   3.11648  4.94767  3.61719  3.10888  4.32685  3.58513  3.89732  3.87576  2.28049  3.37413  4.37232  3.46095  4.08348  3.11331  0.84023  3.19630  3.37615  3.59566  5.37095  4.23374     87 r x - -
          2.68618  4.42225  2.77519  2.73123  3.46354  2.40513  3.72494  3.29354  2.67741  2.69355  4.24690  2.90347  2.73739  3.18146  2.89801  2.37887  2.77519  2.98518  4.58477  3.61503
          0.02846  3.96929  4.69163  0.61958  0.77255  0.48576  0.95510
     68   2.73677  5.05510  2.11336  2.25408  4.44935  1.87020  3.72048  3.91008  2.28755  3.46976  4.29842  2.80141  3.80875  2.88248  3.08992  2.71065  3.02409  3.51819  5.65473  4.26010     88 g x - -
          2.68618  4.42225  2.77519  2.73123  3.46354  2.40513  3.72494  3.29354  2.67741  2.69355  4.24690  2.90347  2.73739  3.18146  2.89801  2.37887  2.77519  2.98518  4.58477  3.61503
          0.02846  3.96929  4.69163  0.61958  0.77255  0.48576  0.95510
     69   2.50676  4.34934  3.37024  2.86860  3.69857  3.35652  3.84986  2.97045  2.71023  2.74198  3.64936  3.23856  3.86216  3.12236  2.63917  2.15352  2.81409  1.92238  5.10607  3.85501     89 v x - -
          2.68618  4.42225  2.77519  2.73123  3.46354  2.40513  3.72494  3.29354  2.67741  2.69355  4.24690  2.90347  2.73739  3.18146  2.89801  2.37887  2.77519  2.98518  4.58477  3.61503
          0.02846  3.96929  4.69163  0.61958  0.77255  0.48576  0.95510
     70   2.56589  4.49923  2.74618  2.61247  3.71330  3.44226  3.72033  2.45398  2.61450  2.74448  3.62369  2.77676  3.85365  2.94554  3.03275  2.69348  2.51364  2.49062  5.09824  3.81731     90 i x - -
          2.68618  4.42225  2.77519  2.73123  3.46354  2.40513  3.72494  3.29354  2.67741  2.69355  4.24690  2.90347  2.73739  3.18146  2.89801  2.37887  2.77519  2.98518  4.58477  3.61503
          0.02846  3.96929  4.69163  0.61958  0.77255  0.48576  0.95510
     71   3.38620  4.78193  4.21820  3.81068  1.69838  4.16864  2.64880  3.35148  3.68783  2.76629  3.92092  3.81813  4.49886  3.81086  3.85714  3.49326  3.60696  3.20601  3.64822  1.17597     91 y x - -
          2.68618  4.42225  2.77519  2.73123  3.46354  2.40513  3.72494  3.29354  2.67741  2.69355  4.24690  2.90347  2.73739  3.18146  2.89801  2.37887  2.77519  2.98518  4.58477  3.61503
          0.02846  3.96929  4.69163  0.61958  0.77255  0.48576  0.95510
     72   2.73283  4.29228  4.01424  3.50058  3.50629  3.77801  4.32062  2.11254  3.38130  2.03793  3.39928  3.78446  4.22583  3.70180  3.65300  3.12379  2.28641  1.46865  5.18747  3.96921     92 v x - -
          2.68618  4.42225  2.77519  2.73123  3.46354  2.40513  3.72494  3.29354  2.67741  2.69355  4.24690  2.90347  2.73739  3.18146  2.89801  2.37887  2.77519  2.98518  4.58477  3.61503
          0.02846  3.96929  4.69163  0.61958  0.77255  0.48576  0.95510
     73   3.11648  4.94767  3.61719  3.10888  4.32685  3.58513  3.89732  3.87576  2.28049  3.37413  4.37232  3.46095  4.08348  3.11331  0.84023  3.19630  3.37615  3.59566  5.37095  4.23374     93 r x - -
          2.68618  4.42225  2.77519  2.73123  3.46354  2.40513  3.72494  3.29354  2.67741  2.69355  4.24690  2.90347  2.73739  3.18146  2.89801  2.37887  2.77519  2.98518  4.58477  3.61503
          0.02846  3.96929  4.69163  0.61958  0.77255  0.48576  0.95510
     74   3.09543  5.23628  0.78855  2.39923  4.62673  3.28565  4.01899  4.23732  3.12184  3.82871  4.80957  2.96020  3.94536  3.25876  3.65070  3.04733  3.43630  3.86643  5.77637  4.48449     94 d x - -
          2.68618  4.42225  2.77519  2.73123  3.46354  2.40513  3.72494  3.29354  2.67741  2.69355  4.24690  2.90347  2.73739  3.18146  2.89801  2.37887  2.77519  2.98518  4.58477  3.61503
          0.02846  3.96929  4.69163  0.61958  0.77255  0.48576  0.95510
     75   2.48870  4.60612  2.44111  2.48294  4.35406  2.04093  3.86422  3.81010  2.79626  3.41975  4.24266  2.94246  3.74619  3.05488  3.25740  1.76402  2.87024  3.34978  5.62648  4.28880     95 s x - -
          2.68618  4.42225  2.77519  2.73123  3.46354  2.40513  3.72494  3.29354  2.67741  2.69355  4.24690  2.90347  2.73739  3.18146  2.89801  2.37887  2.77519  2.98518  4.58477  3.61503
          0.02846  3.96929  4.69163  0.61958  0.77255  0.48576  0.95510
     76   2.46670  4.31172  3.51598  3.27334  4.05625  3.14758  4.28302  3.19525  3.21822  3.05529  4.10017  3.46663  3.85922  3.60836  3.47180  2.66913  1.01780  2.87981  5.48554  4.27310     96 t x - -
          2.68618  4.42225  2.77519  2.73123  3.46354  2.40513  3.72494  3.29354  2.67741  2.69355  4.24690  2.90347  2.73739  3.18146  2.89801  2.37887  2.77519  2.98518  4.58477  3.61503
          0.02846  3.96929  4.69163  0.61958  0.77255  0.48576  0.95510
     77   3.01660  5.11631  3.36471  2.76423  4.54813  3.62069  3.62154  3.91426  1.17532  3.37866  4.25757  3.17440  4.01239  2.76342  1.91198  3.01893  3.19820  3.59856  5.43402  4.25235     97 k x - -
          2.68618  4.42225  2.77519  2.73123  3.46354  2.40513  3.72494  3.29354  2.67741  2.69355  4.24690  2.90347  2.73739  3.18146  2.89801  2.37887  2.77519  2.98518  4.58477  3.61503
          0.02846  3.96929  4.69163  0.61958  0.77255  0.48576  0.95510
     78   3.38319  4.75680  4.37139  4.10488  0.86570  4.04908  3.92276  2.89563  4.00962  2.24369  3.61189  4.12908  4.50597  4.15109  4.10541  3.64775  3.68461  2.89332  4.14429  2.49964     98 f x - -
          2.68618  4.42225  2.77519  2.73123  3.46354  2.40513  3.72494  3.29354  2.67741  2.69355  4.24690  2.90347  2.73739  3.18146  2.89801  2.37887  2.77519  2.98518  4.58477  3.61503
          0.02846  3.96929  4.69163  0.61958  0.77255  0.48576  0.95510
     79   2.92760  5.50834  1.34909  1.85922  4.79003  3.20655  3.74654  4.31431  2.76442  3.80918  4.65687  2.29414  3.82774  2.91195  3.36277  2.80979  3.21563  3.88418  5.96904  4.45611     99 d x - -
          2.68618  4.42225  2.77519  2.73123  3.46354  2.40513  3.72494  3.29354  2.67741  2.69355  4.24690  2.90347  2.73739  3.18146  2.89801  2.37887  2.77519  2.98518  4.58477  3.61503
          0.02846  3.96929  4.69163  0.61958  0.77255  0.48576  0.95510
     80   2.42762  4.46220  2.97248  2.65059  4.16559  3.13363  3.87227  3.57387  2.73671  3.23123  4.06775  2.23689  3.75038  3.07770  3.13179  2.22522  1.83909  3.15896  5.46855  4.17421    100 t x - -
          2.68618  4.42225  2.77519  2.73123  3.46354  2.40513  3.72494  3.29354  2.67741  2.69355  4.24690  2.90347  2.73739  3.18146  2.89801  2.37887  2.77519  2.98518  4.58477  3.61503
          0.02846  3.96929  4.69163  0.61958  0.77255  0.48576  0.95510
     81   3.30501  4.64737  4.43501  4.00645  1.59674  4.20471  3.57193  2.96615  3.86347  2.04293  3.58976  3.95766  4.51699  3.93767  3.97270  3.53523  3.52767  2.89511  3.77623  1.41363    101 y x - -
          2.68618  4.42225  2.77519  2.73123  3.46354  2.40513  3.72494  3.29354  2.67741  2.69355  4.24690  2.90347  2.73739  3.18146  2.89801  2.37887  2.77519  2.98518  4.58477  3.61503
          0.02846  3.96929  4.69163  0.61958  0.77255  0.48576  0.95510
     82   2.89305  5.31898  1.26848  2.17602  4.62694  3.24503  3.75757  4.12380  2.30239  3.66798  4.52960  2.74743  3.84378  2.92814  3.21555  2.81401  3.17961  3.72943  5.81221  4.37099    102 d x - -
          2.68618  4.42225  2.77519  2.73123  3.46354  2.40513  3.72494  3.29354  2.67741  2.69355  4.24690  2.90347  2.73739  3.18146  2.89801  2.37887  2.77519  2.98518  4.58477  3.61503
          0.02846  3.96929  4.69163  0.61958  0.77255  0.48576  0.95510
     83   2.85103  5.16269  2.55164  1.94436  4.45606  3.35250  3.68435  3.91596  2.38450  3.43818  4.29968  2.86204  3.86929  1.64422  2.76311  2.81105  3.10034  3.56315  5.59375  4.23663    103 q x - -
          2.68618  4.42225  2.77519  2.73123  3.46354  2.40513  3.72494  3.29354  2.67741  2.69355  4.24690  2.90347  2.73739  3.18146  2.89801  2.37887  2.77519  2.98518  4.58477  3.61503
          0.02846  3.96929  4.69163  0.61958  0.77255  0.48576  0.95510
     84   2.69996  0.76358  4.24081  4.00295  3.97271  3.30194  4.62880  3.13317  3.83059  3.04405  4.16872  3.96416  4.01649  4.17277  3.93762  2.97171  3.17491  2.87109  5.36779  4.25956    104 c x - -
          2.68618  4.42225  2.77519  2.73123  3.46354  2.40513  3.72494  3.29354  2.67741  2.69355  4.24690  2.90347  2.73739  3.18146  2.89801  2.37887  2.77519  2.98518  4.58477  3.61503
          0.02846  3.96929  4.69163  0.61958  0.77255  0.48576  0.95510
     85   2.73859  4.26429  3.92623  2.88312  3.32193  3.83939  4.13892  1.80348  3.26680  1.91655  2.93971  3.69271  4.18632  3.54851  3.54338  3.12021  2.97277  1.92448  4.96107  3.76506    105 i x - -
          2.68618  4.42225  2.77519  2.73123  3.46354  2.40513  3.72494  3.29354  2.67741  2.69355  4.24690  2.90347  2.73739  3.18146  2.89801  2.37887  2.77519  2.98518  4.58477  3.61503
          0.02846  3.96929  4.69163  0.61958  0.77255  0.48576  0.95510
     86   2.21245  4.90914  2.62301  2.33354  4.21476  3.34448  3.60177  3.65267  2.37631  3.21422  4.01128  2.70502  3.77711  2.50570  2.57934  2.35383  2.84866  3.28909  5.41548  4.05418    106 a x - -
          2.68618  4.42225  2.77519  2.73123  3.46354  2.40513  3.72494  3.29354  2.67741  2.69355  4.24690  2.90347  2.73739  3.18146  2.89801  2.37887  2.77519  2.98518  4.58477  3.61503
          0.02846  3.96929  4.69163  0.61958  0.77255  0.48576  0.95510
     87   3.10489  4.90410  3.22398  2.99431  3.35538  3.53180  0.95366  3.82275  2.83485  3.30430  4.35530  3.39946  4.09000  3.36199  3.09443  3.17489  3.41181  3.55607  4.81905  3.30366    107 h x - -
          2.68618  4.42225  2.77519  2.73123  3.46354  2.40513  3.72494  3.29354  2.67741  2.69355  4.24690  2.90347  2.73739  3.18146  2.89801  2.37887  2.77519  2.98518  4.58477  3.61503
          0.02846  3.96929  4.69163  0.61958  0.77255  0.48576  0.95510
     88   2.69996  0.76358  4.24081  4.00295  3.97271  3.30194  4.62880  3.13317  3.83059  3.04405  4.16872  3.96416  4.01649  4.17277  3.93762  2.97171  3.17491  2.87109  5.36779  4.25956    108 c x - -
          2.68618  4.42225  2.77519  2.73123  3.46354  2.40513  3.72494  3.29354  2.67741  2.69355  4.24690  2.90347  2.73739  3.18146  2.89801  2.37887  2.77519  2.98518  4.58477  3.61503
          0.02846  3.96929  4.69163  0.61958  0.77255  0.48576  0.95510
     89   2.60822  3.22007  3.74042  3.16348  3.28397  3.64167  3.92709  2.51012  2.63573  1.82744  2.85295  3.49136  4.01782  3.33904  3.28551  2.91891  2.84468  2.33610  4.81258  3.60354    109 l x - -
          2.68618  4.42225  2.77519  2.73123  3.46354  2.40513  3.72494  3.29354  2.67741  2.69355  4.24690  2.90347  2.73739  3.18146  2.89801  2.37887  2.77519  2.98518  4.58477  3.61503
          0.02846  3.96929  4.69163  0.61958  0.77255  0.48576  0.95510
     90   2.75892  4.92576  3.10260  2.57015  4.32625  3.46485  3.62128  3.71025  1.49646  3.25044  4.08564  3.03505  3.88597  2.76491  2.26716  2.53780  2.75427  3.37025  5.40076  4.13872    110 k x - -
          2.68618  4.42225  2.77519  2.73123  3.46354  2.40513  3.72494  3.29354  2.67741  2.69355  4.24690  2.90347  2.73739  3.18146  2.89801  2.37887  2.77519  2.98518  4.58477  3.61503
          0.02846  3.96929  4.69163  0.61958  0.77255  0.48576  0.95510
     91   3.52176  4.82195  4.44876  4.10672  1.63448  4.28166  3.46594  3.25252  3.96578  2.61123  3.86567  3.97455  4.60824  4.00657  4.05515  3.64830  3.75051  3.16957  3.63236  1.02219    111 y x - -
          2.68618  4.42225  2.77519  2.73123  3.46354  2.40513  3.72494  3.29354  2.67741  2.69355  4.24690  2.90347  2.73739  3.18146  2.89801  2.37887  2.77519  2.98518  4.58477  3.61503
          0.02846  3.96929  4.69163  0.61958  0.77255  0.48576  0.95510
     92   2.37934  4.32268  3.25545  2.82527  3.92996  2.53804  3.90576  3.31326  2.80562  3.00619  3.18874  3.17060  3.76103  3.14934  3.17179  1.60341  2.75482  2.95134  5.29716  4.03110    112 s x - -
          2.68618  4.42225  2.77519  2.73123  3.46354  2.40513  3.72494  3.29354  2.67741  2.69355  4.24690  2.90347  2.73739  3.18146  2.89801  2.37887  2.77519  2.98518  4.58477  3.61503
          0.02846  3.96929  4.69163  0.61958  0.77255  0.48576  0.95510
     93   2.50107  4.26060  3.51380  3.08135  3.67727  3.36986  4.03935  2.63696  3.01578  2.66247  3.62848  2.93470  3.92385  3.36163  3.32736  2.74234  2.37170  1.57357  5.16593  3.92388    113 v x - -
          2.68618  4.42225  2.77519  2.73123  3.46354  2.40513  3.72494  3.29354  2.67741  2.69355  4.24690  2.90347  2.73739  3.18146  2.89801  2.37887  2.77519  2.98518  4.58477  3.61503
          0.02846  3.96929  4.69163  0.61958  0.77255  0.48576  0.95510
     94   2.58715  4.27535  4.37883  3.83226  2.96200  4.07675  4.49119  1.72081  3.73636  2.07573  3.26619  4.07497  4.42011  3.97616  3.95089  3.40341  3.11910  1.34620  5.12962  3.92350    114 v x - -
          2.68618  4.42225  2.77519  2.73123  3.46354  2.40513  3.72494  3.29354  2.67741  2.69355  4.24690  2.90347  2.73739  3.18146  2.89801  2.37887  2.77519  2.98518  4.58477  3.61503
          0.02846  3.96929  4.69163  0.61958  0.77255  0.48576  0.95510
     95   2.72710  4.40945  3.55940  3.01966  2.60716  3.66268  2.94508  2.92204  2.94425  2.09819  3.51710  2.99534  4.03506  3.24043  3.26971  2.92292  2.95680  2.71023  4.35284  2.26049    115 l x - -
          2.68618  4.42225  2.77519  2.73123  3.46354  2.40513  3.72494  3.29354  2.67741  2.69355  4.24690  2.90347  2.73739  3.18146  2.89801  2.37887  2.77519  2.98518  4.58477  3.61503
          0.02846  3.96929  4.69163  0.61958  0.77255  0.48576  0.95510
     96   2.65420  4.88931  2.93012  2.42233  4.17613  3.41058  3.08981  3.59662  2.15790  3.16173  3.97584  2.47160  3.81832  2.73974  2.48791  2.66737  2.32671  3.25808  5.35640  4.03382    116 k x - -
          2.68618  4.42225  2.77519  2.73123  3.46354  2.40513  3.72494  3.29354  2.67741  2.69355  4.24690  2.90347  2.73739  3.18146  2.89801  2.37887  2.77519  2.98518  4.58477  3.61503
          0.02846  3.96929  4.69163  0.61958  0.77255  0.48576  0.95510
     97   2.39538  4.27793  3.38898  2.93120  3.82915  3.20926  3.95300  2.70171  2.87876  2.86343  3.76876  3.25103  3.80094  3.22164  3.22597  1.72626  2.14761  2.74854  5.24331  3.99279    117 s x - -
          2.68618  4.42225  2.77519  2.73123  3.46354  2.40513  3.72494  3.29354  2.67741  2.69355  4.24690  2.90347  2.73739  3.18146  2.89801  2.37887  2.77519  2.98518  4.58477  3.61503
          0.02846  3.96929  4.69163  0.61958  0.77255  0.48576  0.95510
     98   2.61414  4.69105  2.99287  2.50216  3.38637  3.41409  3.65087  3.32147  2.29655  2.94255  3.79854  2.99592  2.42188  2.49418  2.83189  2.67879  2.85309  3.02992  5.19860  3.88109    118 k x - -
          2.68618  4.42225  2.77519  2.73123  3.46354  2.40513  3.72494  3.29354  2.67741  2.69355  4.24690  2.90347  2.73739  3.18146  2.89801  2.37887  2.77519  2.98518  4.58477  3.61503
          0.02846  3.96929  4.69163  0.61958  0.77255  0.48576  0.95510
     99   2.43087  4.19880  3.95171  3.42990  3.46539  3.15691  4.20460  1.67722  3.34081  2.35412  3.39295  3.69670  4.13292  3.62786  3.60452  3.01664  2.92537  1.71053  5.05581  3.84364    119 i x - -
          2.68618  4.42225  2.77519  2.73123  3.46354  2.40513  3.72494  3.29354  2.67741  2.69355  4.24690  2.90347  2.73739  3.18146  2.89801  2.37887  2.77519  2.98518  4.58477  3.61503
          0.08051  3.96929  2.83923  0.61958  0.77255  0.48576  0.95510
    100   2.81972  5.13670  1.32812  2.24251  4.44870  3.24659  3.74225  3.97011  2.64066  3.52677  4.39367  2.79714  3.82428  2.91845  2.68821  2.77581  3.10773  3.59181  5.65308  4.25473    120 d x - -
          2.68618  4.42225  2.77519  2.73123  3.46354  2.40513  3.72494  3.29354  2.67741  2.69355  4.24690  2.90347  2.73739  3.18146  2.89801  2.37887  2.77519  2.98518  4.58477  3.61503
          0.02996  3.91873  4.64108  0.61958  0.77255  0.53417  0.88227
    101   2.80104  5.01557  2.92442  2.49033  4.38650  3.43950  3.60651  3.79559  1.54755  3.31153  4.15154  2.97434  3.87806  2.33310  2.41431  2.54504  3.02420  3.45096  5.43925  4.15988    121 k x - -
          2.68618  4.42225  2.77519  2.73123  3.46354  2.40513  3.72494  3.29354  2.67741  2.69355  4.24690  2.90347  2.73739  3.18146  2.89801  2.37887  2.77519  2.98518  4.58477  3.61503
          0.02996  3.91873  4.64108  0.61958  0.77255  0.53417  0.88227
    102   2.35334  4.30852  3.10103  2.88375  4.16399  3.01723  4.05494  3.62718  2.96589  3.31256  4.19906  3.17792  1.46043  3.32061  3.28772  2.20068  2.80488  3.16816  5.50486  4.23077    122 p x - -
          2.68618  4.42225  2.77519  2.73123  3.46354  2.40513  3.72494  3.29354  2.67741  2.69355  4.24690  2.90347  2.73739  3.18146  2.89801  2.37887  2.77519  2.98518  4.58477  3.61503
          0.02996  3.91873  4.64108  0.61958  0.77255  0.53417  0.88227
    103   2.39595  4.40980  2.95611  2.66296  4.14711  2.69851  3.88612  3.54736  2.76597  3.21621  4.05879  2.42266  3.72808  3.10258  3.15074  2.51541  1.72853  3.12892  5.45877  4.17447    123 t x - -
          2.68618  4.42225  2.77519  2.73123  3.46354  2.40513  3.72494  3.29354  2.67741  2.69355  4.24690  2.90347  2.73739  3.18146  2.89801  2.37887  2.77519  2.98518  4.58477  3.61503
          0.02996  3.91873  4.64108  0.61958  0.77255  0.53417  0.88227
    104   2.39644  5.01704  2.30577  2.07370  4.31878  3.29482  3.60647  3.77196  2.31712  3.31746  4.11317  2.79139  3.00624  2.74224  2.92568  2.44314  2.89175  3.39193  5.50904  4.11646    124 e x - -
          2.68618  4.42225  2.77519  2.73123  3.46354  2.40513  3.72494  3.29354  2.67741  2.69355  4.24690  2.90347  2.73739  3.18146  2.89801  2.37887  2.77519  2.98518  4.58477  3.61503
          0.02996  3.91873  4.64108  0.61958  0.77255  0.53417  0.88227
    105   2.29237  4.94031  2.78718  2.11472  4.24611  3.37080  3.60194  3.66431  2.29015  3.22135  4.04002  2.88878  3.80912  2.21301  2.51108  2.67588  2.91102  3.31765  5.41229  4.08011    125 e x - -
          2.68618  4.42225  2.77519  2.73123  3.46354  2.40513  3.72494  3.29354  2.67741  2.69355  4.24690  2.90347  2.73739  3.18146  2.89801  2.37887  2.77519  2.98518  4.58477  3.61503
          0.02996  3.91873  4.64108  0.61958  0.77255  0.53417  0.88227
    106   2.70124  5.08670  2.24235  2.22727  4.42217  2.56523  3.63477  3.88378  1.92931  3.41516  4.22089  2.59785  3.78168  2.77651  2.92478  2.66364  2.95946  3.49220  5.58897  4.19129    126 k x - -
          2.68619  4.42226  2.77521  2.73124  3.46355  2.40514  3.72496  3.29355  2.67742  2.69356  4.24691  2.90348  2.73741  3.18131  2.89802  2.37888  2.77510  2.98520  4.58478  3.61504
          0.08211  2.67099  4.64108  0.64282  0.74614  0.53417  0.88227
    107   2.22151  1.46237  3.90588  3.57256  3.83211  2.99199  4.30838  3.07215  3.41578  2.95808  3.90510  3.51848  3.73580  3.73089  3.60365  2.16182  2.70357  2.71112  5.30793  4.07835    129 c x - -
          2.68618  4.42225  2.77519  2.73123  3.46354  2.40513  3.72494  3.29354  2.67741  2.69355  4.24690  2.90347  2.73739  3.18146  2.89801  2.37887  2.77519  2.98518  4.58477  3.61503
          0.02996  3.91873  4.64108  0.61958  0.77255  0.53417  0.88227
    108   2.80374  5.12675  2.64564  2.17032  4.46964  3.36784  3.61974  3.89798  1.66326  3.40953  4.23802  2.29532  3.84564  2.76181  2.59901  2.76782  3.03704  3.53252  5.54375  4.21078    130 k x - -
          2.68618  4.42225  2.77519  2.73123  3.46354  2.40513  3.72494  3.29354  2.67741  2.69355  4.24690  2.90347  2.73739  3.18146  2.89801  2.37887  2.77519  2.98518  4.58477  3.61503
          0.02996  3.91873  4.64108  0.61958  0.77255  0.53417  0.88227
    109   2.71243  4.67385  3.02654  2.60997  3.46042  3.46885  3.64471  3.28278  2.22865  2.90753  3.80331  2.67332  3.90178  2.93290  2.81298  2.79443  2.94990  3.01639  4.89293  2.12865    131 y x - -
          2.68618  4.42225  2.77519  2.73123  3.46354  2.40513  3.72494  3.29354  2.67741  2.69355  4.24690  2.90347  2.73739  3.18146  2.89801  2.37887  2.77519  2.98518  4.58477  3.61503
          0.02996  3.91873  4.64108  0.61958  0.77255  0.53417  0.88227
    110   2.67679  4.46185  3.39470  2.83688  3.11080  3.57591  2.92800  2.98784  2.63582  2.17540  3.55533  3.23995  3.95334  3.05452  2.70891  2.83701  2.90243  2.76245  4.61759  2.54273    132 l x - -
          2.68618  4.42225  2.77519  2.73123  3.46354  2.40513  3.72494  3.29354  2.67741  2.69355  4.24690  2.90347  2.73739  3.18146  2.89801  2.37887  2.77519  2.98518  4.58477  3.61503
          0.02996  3.91873  4.64108  0.61958  0.77255  0.53417  0.88227
    111   2.31119  1.24353  3.92286  3.61922  3.96140  2.44936  4.37298  3.23495  3.49701  3.08668  4.02611  3.58597  3.76766  3.80463  3.67452  2.54902  2.79499  2.85682  5.35231  4.20974    133 c x - -
          2.68618  4.42225  2.77519  2.73123  3.46354  2.40513  3.72494  3.29354  2.67741  2.69355  4.24690  2.90347  2.73739  3.18146  2.89801  2.37887  2.77519  2.98518  4.58477  3.61503
          0.02996  3.91873  4.64108  0.61958  0.77255  0.53417  0.88227
    112   2.58791  4.66360  3.03140  2.49847  3.90247  3.41003  3.62790  2.91721  2.38777  2.92517  3.76870  2.61422  3.81413  2.55386  2.60416  2.65542  2.41518  2.99759  5.19173  3.89446    134 k x - -
          2.68618  4.42225  2.77519  2.73123  3.46354  2.40513  3.72494  3.29354  2.67741  2.69355  4.24690  2.90347  2.73739  3.18146  2.89801  2.37887  2.77519  2.98518  4.58477  3.61503
          0.02996  3.91873  4.64108  0.61958  0.77255  0.53417  0.88227
    113   2.58359  4.68526  2.96197  2.19272  3.90942  3.39480  3.62305  3.31735  2.41516  2.94462  3.78237  2.95974  3.80339  2.79934  2.65056  2.43304  2.52537  3.01790  5.20377  3.14985    135 e x - -
          2.68618  4.42225  2.77519  2.73123  3.46354  2.40513  3.72494  3.29354  2.67741  2.69355  4.24690  2.90347  2.73739  3.18146  2.89801  2.37887  2.77519  2.98518  4.58477  3.61503
          0.02996  3.91873  4.64108  0.61958  0.77255  0.53417  0.88227
    114   2.59532  4.63515  3.08557  2.52840  3.79614  3.43980  3.62342  3.23648  2.39501  2.86947  3.32432  2.71949  3.82762  2.50111  2.54821  2.67289  2.82210  2.95450  5.11549  2.97128    136 k x - -
          2.68618  4.42225  2.77519  2.73123  3.46354  2.40513  3.72494  3.29354  2.67741  2.69355  4.24690  2.90347  2.73739  3.18146  2.89801  2.37887  2.77519  2.98518  4.58477  3.61503
          0.02996  3.91873  4.64108  0.61958  0.77255  0.53417  0.88227
    115   2.28948  4.39695  3.48269  2.98211  2.96902  3.56180  3.16768  2.95468  2.79941  2.59956  3.55068  3.33072  3.98362  3.19469  3.09193  2.87181  2.93227  2.73386  2.27663  3.01773    137 w x - -
          2.68618  4.42225  2.77519  2.73123  3.46354  2.40513  3.72494  3.29354  2.67741  2.69355  4.24690  2.90347  2.73739  3.18146  2.89801  2.37887  2.77519  2.98518  4.58477  3.61503
          0.02996  3.91873  4.64108  0.61958  0.77255  0.53417  0.88227
    116   2.62571  4.93833  2.33446  2.30362  4.19461  3.34165  3.21214  3.64712  2.19151  2.74459  4.01170  2.57771  3.77531  2.72798  2.82908  2.61855  2.86198  3.29189  5.40238  4.03311    138 k x - -
          2.68618  4.42225  2.77519  2.73123  3.46354  2.40513  3.72494  3.29354  2.67741  2.69355  4.24690  2.90347  2.73739  3.18146  2.89801  2.37887  2.77519  2.98518  4.58477  3.61503
          0.08211  3.91873  2.83081  0.61958  0.77255  0.53417  0.88227
    117   2.60514  4.79236  2.48747  2.35635  4.03496  3.33077  3.61914  3.46182  2.43069  2.62465  3.90709  2.87818  3.78069  2.34586  2.87619  2.38940  2.85194  3.14098  5.30909  3.96350    139 q x - -
          2.68618  4.42225  2.77519  2.73123  3.46354  2.40513  3.72494  3.29354  2.67741  2.69355  4.24690  2.90347  2.73739  3.18146  2.89801  2.37887  2.77519  2.98518  4.58477  3.61503
          0.03154  3.86816  4.59050  0.61958  0.77255  0.57812  0.82314
    118   2.09723  4.20993  3.89875  3.50736  3.67199  3.45261  4.38612  2.18928  3.41928  2.42548  3.57172  3.69194  4.05755  3.74725  3.67662  2.87786  2.92773  1.34953  5.34642  4.11707    140 v x - -
          2.68618  4.42225  2.77519  2.73123  3.46354  2.40513  3.72494  3.29354  2.67741  2.69355  4.24690  2.90347  2.73739  3.18146  2.89801  2.37887  2.77519  2.98518  4.58477  3.61503
          0.03154  3.86816  4.59050  0.61958  0.77255  0.57812  0.82314
    119   2.65120  4.76851  2.91235  2.31690  4.03238  2.91221  3.61645  3.41344  1.94664  2.58001  3.87944  2.95457  3.82212  2.78552  2.67017  2.69440  2.88446  3.11075  5.27006  3.97210    141 k x - -
          2.68618  4.42225  2.77519  2.73123  3.46354  2.40513  3.72494  3.29354  2.67741  2.69355  4.24690  2.90347  2.73739  3.18146  2.89801  2.37887  2.77519  2.98518  4.58477  3.61503
          0.03154  3.86816  4.59050  0.61958  0.77255  0.57812  0.82314
    120   2.61990  4.61782  3.01999  2.55689  3.84564  3.40367  3.65817  3.23221  2.14631  2.26134  3.76198  2.66297  3.83764  2.86232  2.73952  2.55311  2.86389  2.95348  5.15648  3.86785    142 k x - -
          2.68618  4.42225  2.77519  2.73123  3.46354  2.40513  3.72494  3.29354  2.67741  2.69355  4.24690  2.90347  2.73739  3.18146  2.89801  2.37887  2.77519  2.98518  4.58477  3.61503
          0.03154  3.86816  4.59050  0.61958  0.77255  0.57812  0.82314
    121   2.01711  4.29709  3.25574  2.78048  3.63894  3.28161  3.80501  2.99668  2.74586  2.72552  3.61168  3.16284  3.79624  3.08348  3.10837  2.44203  2.31152  2.71502  5.05215  3.07707    143 a x - -
          2.68647  4.42302  2.77575  2.73145  3.46399  2.40478  3.72491  3.29325  2.67770  2.69340  4.24608  2.90288  2.73756  3.18130  2.89703  2.37852  2.77581  2.98576  4.58554  3.61464
          0.44267  1.02811        *  2.58939  0.07803  0.00000        *
//
