# Supplementary material for: Remote homology clustering identifies lowly conserved families of effector proteins in plant-pathogenic fungi
Source: Microb Genom. 2021 Sep 1;7(9):000637. doi: 10.1099/mgen.0.000637 (PMC8715435; doi:10.1099/mgen.0.000637)
Supplement: Supplementary material 16 [file mgen-7-0637-s0016.zip › hmms/cluster-PC_01S0NS.hmm]

HMMER3/f [3.3 | Nov 2019]
NAME  cluster-PC_01S0NS
LENG  115
ALPH  amino
RF    yes
MM    no
CONS  yes
CS    no
MAP   yes
DATE  Wed Jul 22 12:44:51 2020
NSEQ  2
EFFN  0.449219
CKSUM 493646548
STATS LOCAL MSV       -9.6492  0.71440
STATS LOCAL VITERBI  -10.4219  0.71440
STATS LOCAL FORWARD   -3.7500  0.71440
HMM          A        C        D        E        F        G        H        I        K        L        M        N        P        Q        R        S        T        V        W        Y   
            m->m     m->i     m->d     i->m     i->i     d->m     d->d
  COMPO   2.41821  3.98020  3.03857  2.83526  3.25093  2.69066  3.69180  2.70252  2.84338  2.50904  3.65280  3.11385  3.40985  3.26224  3.06161  2.54844  2.72677  2.56566  4.68702  3.53040
          2.68618  4.42225  2.77519  2.73123  3.46354  2.40513  3.72494  3.29354  2.67741  2.69355  4.24690  2.90347  2.73739  3.18146  2.89801  2.37887  2.77519  2.98518  4.58477  3.61503
          0.03268  3.83303  4.55537  0.61958  0.77255  0.00000        *
      1   2.93904  4.49431  4.00741  3.59844  3.19183  3.80469  4.34274  2.36355  3.36846  1.79296  1.45569  3.88063  4.26555  3.75324  3.57830  3.28378  3.24383  2.36495  5.02707  3.78505      1 m x - -
          2.68618  4.42225  2.77519  2.73123  3.46354  2.40513  3.72494  3.29354  2.67741  2.69355  4.24690  2.90347  2.73739  3.18146  2.89801  2.37887  2.77519  2.98518  4.58477  3.61503
          0.03268  3.83303  4.55537  0.61958  0.77255  0.48576  0.95510
      2   2.84928  5.02574  2.91871  2.50679  4.36209  3.44359  3.58749  3.77942  1.63780  3.28309  4.15528  2.97964  3.88531  2.03613  2.31931  2.84338  3.06353  3.45597  5.40128  4.13751      2 k x - -
          2.68618  4.42225  2.77519  2.73123  3.46354  2.40513  3.72494  3.29354  2.67741  2.69355  4.24690  2.90347  2.73739  3.18146  2.89801  2.37887  2.77519  2.98518  4.58477  3.61503
          0.03268  3.83303  4.55537  0.61958  0.77255  0.48576  0.95510
      3   3.00047  4.43103  4.27833  3.89317  3.34832  4.02286  4.62907  1.12816  3.72049  1.94320  3.29060  4.14408  4.45846  4.07325  3.92162  3.51490  3.30059  1.84674  5.23051  3.96495      3 i x - -
          2.68618  4.42225  2.77519  2.73123  3.46354  2.40513  3.72494  3.29354  2.67741  2.69355  4.24690  2.90347  2.73739  3.18146  2.89801  2.37887  2.77519  2.98518  4.58477  3.61503
          0.03268  3.83303  4.55537  0.61958  0.77255  0.48576  0.95510
      4   2.27677  4.24977  3.06425  2.79786  4.12290  2.96748  3.96695  3.56932  2.87578  3.24214  4.10035  3.10275  2.16113  3.21386  3.22101  1.72561  2.71766  3.10342  5.45550  4.18418      4 s x - -
          2.68618  4.42225  2.77519  2.73123  3.46354  2.40513  3.72494  3.29354  2.67741  2.69355  4.24690  2.90347  2.73739  3.18146  2.89801  2.37887  2.77519  2.98518  4.58477  3.61503
          0.03268  3.83303  4.55537  0.61958  0.77255  0.48576  0.95510
      5   2.39269  4.23746  3.39425  3.14521  3.93517  3.07784  4.16539  3.05754  3.08739  2.92240  3.97601  3.36046  3.77873  3.48436  3.34758  2.59359  1.24059  2.75673  5.37648  4.15199      5 t x - -
          2.68618  4.42225  2.77519  2.73123  3.46354  2.40513  3.72494  3.29354  2.67741  2.69355  4.24690  2.90347  2.73739  3.18146  2.89801  2.37887  2.77519  2.98518  4.58477  3.61503
          0.03268  3.83303  4.55537  0.61958  0.77255  0.48576  0.95510
      6   3.14889  4.54946  4.40600  3.92340  1.89291  4.19967  4.15324  2.30841  3.78304  1.28259  3.01121  4.11297  4.49219  3.95324  3.94629  3.56140  3.38834  2.36937  4.47002  2.97091      6 l x - -
          2.68618  4.42225  2.77519  2.73123  3.46354  2.40513  3.72494  3.29354  2.67741  2.69355  4.24690  2.90347  2.73739  3.18146  2.89801  2.37887  2.77519  2.98518  4.58477  3.61503
          0.03268  3.83303  4.55537  0.61958  0.77255  0.48576  0.95510
      7   3.20912  4.62273  4.18444  3.89199  1.07857  3.90702  3.86137  2.73830  3.80015  2.11778  3.47472  3.97513  4.36695  3.97918  3.92960  3.48072  3.51047  2.72599  4.12320  2.49559      7 f x - -
          2.68618  4.42225  2.77519  2.73123  3.46354  2.40513  3.72494  3.29354  2.67741  2.69355  4.24690  2.90347  2.73739  3.18146  2.89801  2.37887  2.77519  2.98518  4.58477  3.61503
          0.03268  3.83303  4.55537  0.61958  0.77255  0.48576  0.95510
      8   2.49772  4.30399  3.37848  2.97841  3.50389  3.30735  3.92838  2.81533  2.86692  1.90619  3.60344  3.30153  3.87021  3.26051  3.16785  1.97936  2.84448  2.59535  5.03091  3.70421      8 l x - -
          2.68618  4.42225  2.77519  2.73123  3.46354  2.40513  3.72494  3.29354  2.67741  2.69355  4.24690  2.90347  2.73739  3.18146  2.89801  2.37887  2.77519  2.98518  4.58477  3.61503
          0.03268  3.83303  4.55537  0.61958  0.77255  0.48576  0.95510
      9   2.39269  4.23746  3.39425  3.14521  3.93517  3.07784  4.16539  3.05754  3.08739  2.92240  3.97601  3.36046  3.77873  3.48436  3.34758  2.59359  1.24059  2.75673  5.37648  4.15199      9 t x - -
          2.68618  4.42225  2.77519  2.73123  3.46354  2.40513  3.72494  3.29354  2.67741  2.69355  4.24690  2.90347  2.73739  3.18146  2.89801  2.37887  2.77519  2.98518  4.58477  3.61503
          0.03268  3.83303  4.55537  0.61958  0.77255  0.48576  0.95510
     10   1.07216  4.17353  3.42348  3.21371  4.01396  2.99897  4.24029  3.13365  3.22896  3.01700  4.05375  3.37300  3.73453  3.57391  3.48180  2.52446  2.79912  2.79493  5.44509  4.24110     10 a x - -
          2.68618  4.42225  2.77519  2.73123  3.46354  2.40513  3.72494  3.29354  2.67741  2.69355  4.24690  2.90347  2.73739  3.18146  2.89801  2.37887  2.77519  2.98518  4.58477  3.61503
          0.03268  3.83303  4.55537  0.61958  0.77255  0.48576  0.95510
     11   1.07216  4.17353  3.42348  3.21371  4.01396  2.99897  4.24029  3.13365  3.22896  3.01700  4.05375  3.37300  3.73453  3.57391  3.48180  2.52446  2.79912  2.79493  5.44509  4.24110     11 a x - -
          2.68618  4.42225  2.77519  2.73123  3.46354  2.40513  3.72494  3.29354  2.67741  2.69355  4.24690  2.90347  2.73739  3.18146  2.89801  2.37887  2.77519  2.98518  4.58477  3.61503
          0.03268  3.83303  4.55537  0.61958  0.77255  0.48576  0.95510
     12   2.39269  4.23746  3.39425  3.14521  3.93517  3.07784  4.16539  3.05754  3.08739  2.92240  3.97601  3.36046  3.77873  3.48436  3.34758  2.59359  1.24059  2.75673  5.37648  4.15199     12 t x - -
          2.68618  4.42225  2.77519  2.73123  3.46354  2.40513  3.72494  3.29354  2.67741  2.69355  4.24690  2.90347  2.73739  3.18146  2.89801  2.37887  2.77519  2.98518  4.58477  3.61503
          0.03268  3.83303  4.55537  0.61958  0.77255  0.48576  0.95510
     13   3.01625  4.42954  4.40410  3.86704  3.15862  4.18948  4.55294  1.59491  3.70518  1.63482  2.13481  4.15408  4.48452  3.96184  3.90956  3.53351  3.26131  1.98078  5.10383  3.94444     13 i x - -
          2.68618  4.42225  2.77519  2.73123  3.46354  2.40513  3.72494  3.29354  2.67741  2.69355  4.24690  2.90347  2.73739  3.18146  2.89801  2.37887  2.77519  2.98518  4.58477  3.61503
          0.03268  3.83303  4.55537  0.61958  0.77255  0.48576  0.95510
     14   1.07216  4.17353  3.42348  3.21371  4.01396  2.99897  4.24029  3.13365  3.22896  3.01700  4.05375  3.37300  3.73453  3.57391  3.48180  2.52446  2.79912  2.79493  5.44509  4.24110     14 a x - -
          2.68618  4.42225  2.77519  2.73123  3.46354  2.40513  3.72494  3.29354  2.67741  2.69355  4.24690  2.90347  2.73739  3.18146  2.89801  2.37887  2.77519  2.98518  4.58477  3.61503
          0.03268  3.83303  4.55537  0.61958  0.77255  0.48576  0.95510
     15   2.48419  4.20216  3.73430  3.31391  3.65589  3.36446  4.22261  2.34179  3.20781  2.46404  3.57038  3.54128  3.96234  3.55689  3.48613  2.77272  2.02666  1.64913  5.26771  4.03507     15 v x - -
          2.68618  4.42225  2.77519  2.73123  3.46354  2.40513  3.72494  3.29354  2.67741  2.69355  4.24690  2.90347  2.73739  3.18146  2.89801  2.37887  2.77519  2.98518  4.58477  3.61503
          0.03268  3.83303  4.55537  0.61958  0.77255  0.48576  0.95510
     16   3.20912  4.62273  4.18444  3.89199  1.07857  3.90702  3.86137  2.73830  3.80015  2.11778  3.47472  3.97513  4.36695  3.97918  3.92960  3.48072  3.51047  2.72599  4.12320  2.49559     16 f x - -
          2.68618  4.42225  2.77519  2.73123  3.46354  2.40513  3.72494  3.29354  2.67741  2.69355  4.24690  2.90347  2.73739  3.18146  2.89801  2.37887  2.77519  2.98518  4.58477  3.61503
          0.03268  3.83303  4.55537  0.61958  0.77255  0.48576  0.95510
     17   2.93904  4.49431  4.00741  3.59844  3.19183  3.80469  4.34274  2.36355  3.36846  1.79296  1.45569  3.88063  4.26555  3.75324  3.57830  3.28378  3.24383  2.36495  5.02707  3.78505     17 m x - -
          2.68618  4.42225  2.77519  2.73123  3.46354  2.40513  3.72494  3.29354  2.67741  2.69355  4.24690  2.90347  2.73739  3.18146  2.89801  2.37887  2.77519  2.98518  4.58477  3.61503
          0.03268  3.83303  4.55537  0.61958  0.77255  0.48576  0.95510
     18   2.70125  4.46443  3.30428  3.13815  4.13555  3.15421  4.21835  3.67141  3.19219  3.30231  4.35093  3.44851  0.90433  3.58220  3.44165  2.86766  3.13986  3.32122  5.33234  4.25589     18 p x - -
          2.68618  4.42225  2.77519  2.73123  3.46354  2.40513  3.72494  3.29354  2.67741  2.69355  4.24690  2.90347  2.73739  3.18146  2.89801  2.37887  2.77519  2.98518  4.58477  3.61503
          0.03268  3.83303  4.55537  0.61958  0.77255  0.48576  0.95510
     19   2.69182  4.68600  2.68850  2.57033  4.04344  3.15836  3.89101  3.74595  2.79175  3.39751  4.35350  1.22987  3.80860  3.16424  3.14460  2.76087  3.07272  3.37215  5.35398  3.99503     19 n x - -
          2.68618  4.42225  2.77519  2.73123  3.46354  2.40513  3.72494  3.29354  2.67741  2.69355  4.24690  2.90347  2.73739  3.18146  2.89801  2.37887  2.77519  2.98518  4.58477  3.61503
          0.03268  3.83303  4.55537  0.61958  0.77255  0.48576  0.95510
     20   2.62086  4.65027  3.01616  2.60432  4.09360  3.31905  3.70021  3.38513  1.80791  3.06655  3.96032  3.04137  3.82566  2.88449  2.61837  2.70183  2.12098  3.07532  5.32574  4.05983     20 k x - -
          2.68618  4.42225  2.77519  2.73123  3.46354  2.40513  3.72494  3.29354  2.67741  2.69355  4.24690  2.90347  2.73739  3.18146  2.89801  2.37887  2.77519  2.98518  4.58477  3.61503
          0.03268  3.83303  4.55537  0.61958  0.77255  0.48576  0.95510
     21   2.77713  4.33135  4.07016  3.73272  3.52199  3.68239  4.54148  2.05456  3.59987  2.21635  3.49380  3.92869  4.24556  3.96282  3.81605  3.18396  3.13994  1.07623  5.29954  4.02841     21 v x - -
          2.68618  4.42225  2.77519  2.73123  3.46354  2.40513  3.72494  3.29354  2.67741  2.69355  4.24690  2.90347  2.73739  3.18146  2.89801  2.37887  2.77519  2.98518  4.58477  3.61503
          0.03268  3.83303  4.55537  0.61958  0.77255  0.48576  0.95510
     22   3.14889  4.54946  4.40600  3.92340  1.89291  4.19967  4.15324  2.30841  3.78304  1.28259  3.01121  4.11297  4.49219  3.95324  3.94629  3.56140  3.38834  2.36937  4.47002  2.97091     22 l x - -
          2.68618  4.42225  2.77519  2.73123  3.46354  2.40513  3.72494  3.29354  2.67741  2.69355  4.24690  2.90347  2.73739  3.18146  2.89801  2.37887  2.77519  2.98518  4.58477  3.61503
          0.03268  3.83303  4.55537  0.61958  0.77255  0.48576  0.95510
     23   1.07216  4.17353  3.42348  3.21371  4.01396  2.99897  4.24029  3.13365  3.22896  3.01700  4.05375  3.37300  3.73453  3.57391  3.48180  2.52446  2.79912  2.79493  5.44509  4.24110     23 a x - -
          2.68618  4.42225  2.77519  2.73123  3.46354  2.40513  3.72494  3.29354  2.67741  2.69355  4.24690  2.90347  2.73739  3.18146  2.89801  2.37887  2.77519  2.98518  4.58477  3.61503
          0.03268  3.83303  4.55537  0.61958  0.77255  0.48576  0.95510
     24   2.61765  4.39623  3.28327  3.17805  4.31966  0.79266  4.30013  3.91025  3.35388  3.56921  4.54515  3.44774  3.78610  3.68127  3.59365  2.78855  3.09584  3.44624  5.42460  4.42045     24 g x - -
          2.68618  4.42225  2.77519  2.73123  3.46354  2.40513  3.72494  3.29354  2.67741  2.69355  4.24690  2.90347  2.73739  3.18146  2.89801  2.37887  2.77519  2.98518  4.58477  3.61503
          0.03268  3.83303  4.55537  0.61958  0.77255  0.48576  0.95510
     25   2.20169  2.01585  3.72361  3.38316  3.92252  1.78091  4.22377  3.23620  3.30094  3.03940  3.94421  3.41926  3.67020  3.60177  3.52793  2.42386  2.67816  2.83139  5.31160  4.14800     25 g x - -
          2.68618  4.42225  2.77519  2.73123  3.46354  2.40513  3.72494  3.29354  2.67741  2.69355  4.24690  2.90347  2.73739  3.18146  2.89801  2.37887  2.77519  2.98518  4.58477  3.61503
          0.03268  3.83303  4.55537  0.61958  0.77255  0.48576  0.95510
     26   2.62086  4.65027  3.01616  2.60432  4.09360  3.31905  3.70021  3.38513  1.80791  3.06655  3.96032  3.04137  3.82566  2.88449  2.61837  2.70183  2.12098  3.07532  5.32574  4.05983     26 k x - -
          2.68618  4.42225  2.77519  2.73123  3.46354  2.40513  3.72494  3.29354  2.67741  2.69355  4.24690  2.90347  2.73739  3.18146  2.89801  2.37887  2.77519  2.98518  4.58477  3.61503
          0.03268  3.83303  4.55537  0.61958  0.77255  0.48576  0.95510
     27   2.69182  4.68600  2.68850  2.57033  4.04344  3.15836  3.89101  3.74595  2.79175  3.39751  4.35350  1.22987  3.80860  3.16424  3.14460  2.76087  3.07272  3.37215  5.35398  3.99503     27 n x - -
          2.68618  4.42225  2.77519  2.73123  3.46354  2.40513  3.72494  3.29354  2.67741  2.69355  4.24690  2.90347  2.73739  3.18146  2.89801  2.37887  2.77519  2.98518  4.58477  3.61503
          0.03268  3.83303  4.55537  0.61958  0.77255  0.48576  0.95510
     28   2.70085  4.92329  1.65179  2.24031  4.46808  1.97726  3.78859  3.96928  2.78803  3.55633  4.41920  2.77775  3.75455  2.98310  3.30674  2.69269  3.04390  3.54499  5.68057  4.31292     28 d x - -
          2.68618  4.42225  2.77519  2.73123  3.46354  2.40513  3.72494  3.29354  2.67741  2.69355  4.24690  2.90347  2.73739  3.18146  2.89801  2.37887  2.77519  2.98518  4.58477  3.61503
          0.03268  3.83303  4.55537  0.61958  0.77255  0.48576  0.95510
     29   3.11165  4.58599  4.12585  3.76620  3.12182  3.93147  4.43434  2.32453  3.53431  0.92536  3.15834  4.04543  4.37407  3.91210  3.71656  3.49871  3.40796  2.35149  4.98612  3.70011     29 l x - -
          2.68618  4.42225  2.77519  2.73123  3.46354  2.40513  3.72494  3.29354  2.67741  2.69355  4.24690  2.90347  2.73739  3.18146  2.89801  2.37887  2.77519  2.98518  4.58477  3.61503
          0.03268  3.83303  4.55537  0.61958  0.77255  0.48576  0.95510
     30   2.93703  4.89791  3.11032  2.74002  4.27531  3.43004  3.73906  3.70226  1.09362  3.27630  4.24050  3.16601  3.93369  2.93324  2.42654  2.98198  3.19357  3.41249  5.34669  4.15401     30 k x - -
          2.68618  4.42225  2.77519  2.73123  3.46354  2.40513  3.72494  3.29354  2.67741  2.69355  4.24690  2.90347  2.73739  3.18146  2.89801  2.37887  2.77519  2.98518  4.58477  3.61503
          0.03268  3.83303  4.55537  0.61958  0.77255  0.48576  0.95510
     31   2.76353  5.08159  1.80559  2.20404  4.12278  3.23743  2.33585  3.85654  2.57073  3.40003  4.26008  2.75753  3.78841  2.84887  3.05775  2.72112  3.03524  3.49360  5.42631  3.96098     31 d x - -
          2.68618  4.42225  2.77519  2.73123  3.46354  2.40513  3.72494  3.29354  2.67741  2.69355  4.24690  2.90347  2.73739  3.18146  2.89801  2.37887  2.77519  2.98518  4.58477  3.61503
          0.03268  3.83303  4.55537  0.61958  0.77255  0.48576  0.95510
     32   2.54347  1.02412  4.05233  3.78348  3.78454  3.17418  4.43931  2.92247  3.61038  2.83944  3.95970  3.78101  3.87800  3.95817  3.74153  2.81493  3.00701  2.66957  5.20830  4.07232     32 c x - -
          2.68618  4.42225  2.77519  2.73123  3.46354  2.40513  3.72494  3.29354  2.67741  2.69355  4.24690  2.90347  2.73739  3.18146  2.89801  2.37887  2.77519  2.98518  4.58477  3.61503
          0.03268  3.83303  4.55537  0.61958  0.77255  0.48576  0.95510
     33   2.85084  4.83409  2.87832  2.63320  3.99721  3.34074  3.79090  3.62260  2.45691  3.12880  4.15852  3.09230  3.89411  1.30591  2.74155  2.90061  3.14819  3.35495  5.27660  3.96796     33 q x - -
          2.68618  4.42225  2.77519  2.73123  3.46354  2.40513  3.72494  3.29354  2.67741  2.69355  4.24690  2.90347  2.73739  3.18146  2.89801  2.37887  2.77519  2.98518  4.58477  3.61503
          0.03268  3.83303  4.55537  0.61958  0.77255  0.48576  0.95510
     34   2.97089  4.35347  4.49781  4.00365  3.43126  4.20730  4.75645  1.41831  3.87711  1.95842  3.26566  4.25534  4.56074  4.16624  4.10111  3.58699  3.24512  1.32927  5.35937  4.14418     34 v x - -
          2.68618  4.42225  2.77519  2.73123  3.46354  2.40513  3.72494  3.29354  2.67741  2.69355  4.24690  2.90347  2.73739  3.18146  2.89801  2.37887  2.77519  2.98518  4.58477  3.61503
          0.03268  3.83303  4.55537  0.61958  0.77255  0.48576  0.95510
     35   2.29672  4.21624  3.17324  2.98785  4.03735  2.94690  4.09847  3.55494  3.05893  3.27847  4.20833  3.21852  3.68259  3.41149  3.34573  1.15212  2.77402  3.09870  5.41316  4.12083     35 s x - -
          2.68618  4.42225  2.77519  2.73123  3.46354  2.40513  3.72494  3.29354  2.67741  2.69355  4.24690  2.90347  2.73739  3.18146  2.89801  2.37887  2.77519  2.98518  4.58477  3.61503
          0.03268  3.83303  4.55537  0.61958  0.77255  0.48576  0.95510
     36   3.11165  4.58599  4.12585  3.76620  3.12182  3.93147  4.43434  2.32453  3.53431  0.92536  3.15834  4.04543  4.37407  3.91210  3.71656  3.49871  3.40796  2.35149  4.98612  3.70011     36 l x - -
          2.68618  4.42225  2.77519  2.73123  3.46354  2.40513  3.72494  3.29354  2.67741  2.69355  4.24690  2.90347  2.73739  3.18146  2.89801  2.37887  2.77519  2.98518  4.58477  3.61503
          0.03268  3.83303  4.55537  0.61958  0.77255  0.48576  0.95510
     37   2.39269  4.23746  3.39425  3.14521  3.93517  3.07784  4.16539  3.05754  3.08739  2.92240  3.97601  3.36046  3.77873  3.48436  3.34758  2.59359  1.24059  2.75673  5.37648  4.15199     37 t x - -
          2.68618  4.42225  2.77519  2.73123  3.46354  2.40513  3.72494  3.29354  2.67741  2.69355  4.24690  2.90347  2.73739  3.18146  2.89801  2.37887  2.77519  2.98518  4.58477  3.61503
          0.03268  3.83303  4.55537  0.61958  0.77255  0.48576  0.95510
     38   1.07216  4.17353  3.42348  3.21371  4.01396  2.99897  4.24029  3.13365  3.22896  3.01700  4.05375  3.37300  3.73453  3.57391  3.48180  2.52446  2.79912  2.79493  5.44509  4.24110     38 a x - -
          2.68618  4.42225  2.77519  2.73123  3.46354  2.40513  3.72494  3.29354  2.67741  2.69355  4.24690  2.90347  2.73739  3.18146  2.89801  2.37887  2.77519  2.98518  4.58477  3.61503
          0.03268  3.83303  4.55537  0.61958  0.77255  0.48576  0.95510
     39   2.39269  4.23746  3.39425  3.14521  3.93517  3.07784  4.16539  3.05754  3.08739  2.92240  3.97601  3.36046  3.77873  3.48436  3.34758  2.59359  1.24059  2.75673  5.37648  4.15199     39 t x - -
          2.68618  4.42225  2.77519  2.73123  3.46354  2.40513  3.72494  3.29354  2.67741  2.69355  4.24690  2.90347  2.73739  3.18146  2.89801  2.37887  2.77519  2.98518  4.58477  3.61503
          0.03268  3.83303  4.55537  0.61958  0.77255  0.48576  0.95510
     40   2.29672  4.21624  3.17324  2.98785  4.03735  2.94690  4.09847  3.55494  3.05893  3.27847  4.20833  3.21852  3.68259  3.41149  3.34573  1.15212  2.77402  3.09870  5.41316  4.12083     40 s x - -
          2.68618  4.42225  2.77519  2.73123  3.46354  2.40513  3.72494  3.29354  2.67741  2.69355  4.24690  2.90347  2.73739  3.18146  2.89801  2.37887  2.77519  2.98518  4.58477  3.61503
          0.03268  3.83303  4.55537  0.61958  0.77255  0.48576  0.95510
     41   2.91965  5.02079  2.47306  1.08285  4.36227  3.24954  3.83381  3.80837  2.70946  3.43216  4.40865  2.91254  3.85246  3.05076  3.11366  2.90651  3.22382  3.49656  5.54134  4.26436     41 e x - -
          2.68618  4.42225  2.77519  2.73123  3.46354  2.40513  3.72494  3.29354  2.67741  2.69355  4.24690  2.90347  2.73739  3.18146  2.89801  2.37887  2.77519  2.98518  4.58477  3.61503
          0.03268  3.83303  4.55537  0.61958  0.77255  0.48576  0.95510
     42   1.07216  4.17353  3.42348  3.21371  4.01396  2.99897  4.24029  3.13365  3.22896  3.01700  4.05375  3.37300  3.73453  3.57391  3.48180  2.52446  2.79912  2.79493  5.44509  4.24110     42 a x - -
          2.68618  4.42225  2.77519  2.73123  3.46354  2.40513  3.72494  3.29354  2.67741  2.69355  4.24690  2.90347  2.73739  3.18146  2.89801  2.37887  2.77519  2.98518  4.58477  3.61503
          0.03268  3.83303  4.55537  0.61958  0.77255  0.48576  0.95510
     43   2.96214  4.80276  3.44889  2.96907  4.14736  3.45685  3.79770  3.68689  2.22438  3.21005  4.21188  3.33151  3.96192  3.02053  1.04043  3.04858  3.23116  3.41270  5.24678  4.08393     43 r x - -
          2.68618  4.42225  2.77519  2.73123  3.46354  2.40513  3.72494  3.29354  2.67741  2.69355  4.24690  2.90347  2.73739  3.18146  2.89801  2.37887  2.77519  2.98518  4.58477  3.61503
          0.03268  3.83303  4.55537  0.61958  0.77255  0.48576  0.95510
     44   2.64527  4.66269  3.10890  2.65898  4.10668  3.32022  3.70790  3.54387  2.30182  3.12756  4.01487  3.08316  2.29646  2.89672  1.87137  2.72334  2.93662  3.21210  5.29878  4.05091     44 r x - -
          2.68618  4.42225  2.77519  2.73123  3.46354  2.40513  3.72494  3.29354  2.67741  2.69355  4.24690  2.90347  2.73739  3.18146  2.89801  2.37887  2.77519  2.98518  4.58477  3.61503
          0.03268  3.83303  4.55537  0.61958  0.77255  0.48576  0.95510
     45   2.29672  4.21624  3.17324  2.98785  4.03735  2.94690  4.09847  3.55494  3.05893  3.27847  4.20833  3.21852  3.68259  3.41149  3.34573  1.15212  2.77402  3.09870  5.41316  4.12083     45 s x - -
          2.68618  4.42225  2.77519  2.73123  3.46354  2.40513  3.72494  3.29354  2.67741  2.69355  4.24690  2.90347  2.73739  3.18146  2.89801  2.37887  2.77519  2.98518  4.58477  3.61503
          0.03268  3.83303  4.55537  0.61958  0.77255  0.48576  0.95510
     46   3.20912  4.62273  4.18444  3.89199  1.07857  3.90702  3.86137  2.73830  3.80015  2.11778  3.47472  3.97513  4.36695  3.97918  3.92960  3.48072  3.51047  2.72599  4.12320  2.49559     46 f x - -
          2.68618  4.42225  2.77519  2.73123  3.46354  2.40513  3.72494  3.29354  2.67741  2.69355  4.24690  2.90347  2.73739  3.18146  2.89801  2.37887  2.77519  2.98518  4.58477  3.61503
          0.03268  3.83303  4.55537  0.61958  0.77255  0.48576  0.95510
     47   3.27202  4.66041  4.03210  3.72890  2.62865  3.68698  3.85349  3.29453  3.45219  2.69596  3.93010  3.88606  4.20159  3.84191  3.58729  3.47606  3.57058  3.18378  0.96876  2.63291     47 w x - -
          2.68618  4.42225  2.77519  2.73123  3.46354  2.40513  3.72494  3.29354  2.67741  2.69355  4.24690  2.90347  2.73739  3.18146  2.89801  2.37887  2.77519  2.98518  4.58477  3.61503
          0.03268  3.83303  4.55537  0.61958  0.77255  0.48576  0.95510
     48   2.94831  5.06869  0.97632  2.31258  4.44069  3.18175  3.89799  4.02012  2.97493  3.63580  4.61368  2.86669  3.83184  3.13755  3.48525  2.91560  3.28628  3.66374  5.61691  4.32095     48 d x - -
          2.68618  4.42225  2.77519  2.73123  3.46354  2.40513  3.72494  3.29354  2.67741  2.69355  4.24690  2.90347  2.73739  3.18146  2.89801  2.37887  2.77519  2.98518  4.58477  3.61503
          0.03268  3.83303  4.55537  0.61958  0.77255  0.48576  0.95510
     49   2.39269  4.23746  3.39425  3.14521  3.93517  3.07784  4.16539  3.05754  3.08739  2.92240  3.97601  3.36046  3.77873  3.48436  3.34758  2.59359  1.24059  2.75673  5.37648  4.15199     49 t x - -
          2.68618  4.42225  2.77519  2.73123  3.46354  2.40513  3.72494  3.29354  2.67741  2.69355  4.24690  2.90347  2.73739  3.18146  2.89801  2.37887  2.77519  2.98518  4.58477  3.61503
          0.03268  3.83303  4.55537  0.61958  0.77255  0.48576  0.95510
     50   2.84619  4.95614  3.12644  2.61270  4.27310  3.48681  3.58527  3.71385  2.00422  3.21176  4.09693  3.05466  3.90526  2.03182  1.76102  2.86278  3.05610  3.40471  5.32855  4.08200     50 r x - -
          2.68618  4.42225  2.77519  2.73123  3.46354  2.40513  3.72494  3.29354  2.67741  2.69355  4.24690  2.90347  2.73739  3.18146  2.89801  2.37887  2.77519  2.98518  4.58477  3.61503
          0.03268  3.83303  4.55537  0.61958  0.77255  0.48576  0.95510
     51   3.19134  4.69630  3.78054  3.50310  2.29611  3.78460  3.60201  3.20618  3.36176  2.67014  3.88549  3.67575  4.25966  3.67727  3.55331  3.33175  3.47801  3.07495  3.93816  1.03399     51 y x - -
          2.68618  4.42225  2.77519  2.73123  3.46354  2.40513  3.72494  3.29354  2.67741  2.69355  4.24690  2.90347  2.73739  3.18146  2.89801  2.37887  2.77519  2.98518  4.58477  3.61503
          0.03268  3.83303  4.55537  0.61958  0.77255  0.48576  0.95510
     52   1.07216  4.17353  3.42348  3.21371  4.01396  2.99897  4.24029  3.13365  3.22896  3.01700  4.05375  3.37300  3.73453  3.57391  3.48180  2.52446  2.79912  2.79493  5.44509  4.24110     52 a x - -
          2.68618  4.42225  2.77519  2.73123  3.46354  2.40513  3.72494  3.29354  2.67741  2.69355  4.24690  2.90347  2.73739  3.18146  2.89801  2.37887  2.77519  2.98518  4.58477  3.61503
          0.03268  3.83303  4.55537  0.61958  0.77255  0.48576  0.95510
     53   2.79217  5.19771  1.65397  2.10488  4.51812  3.15087  3.70701  4.06335  2.69654  3.61390  4.47143  1.91689  3.76640  2.88507  3.24675  2.72317  3.09602  3.65368  5.74746  4.28163     53 d x - -
          2.68618  4.42225  2.77519  2.73123  3.46354  2.40513  3.72494  3.29354  2.67741  2.69355  4.24690  2.90347  2.73739  3.18146  2.89801  2.37887  2.77519  2.98518  4.58477  3.61503
          0.03268  3.83303  4.55537  0.61958  0.77255  0.48576  0.95510
     54   3.19134  4.69630  3.78054  3.50310  2.29611  3.78460  3.60201  3.20618  3.36176  2.67014  3.88549  3.67575  4.25966  3.67727  3.55331  3.33175  3.47801  3.07495  3.93816  1.03399     54 y x - -
          2.68618  4.42225  2.77519  2.73123  3.46354  2.40513  3.72494  3.29354  2.67741  2.69355  4.24690  2.90347  2.73739  3.18146  2.89801  2.37887  2.77519  2.98518  4.58477  3.61503
          0.03268  3.83303  4.55537  0.61958  0.77255  0.48576  0.95510
     55   2.79217  5.19771  1.65397  2.10488  4.51812  3.15087  3.70701  4.06335  2.69654  3.61390  4.47143  1.91689  3.76640  2.88507  3.24675  2.72317  3.09602  3.65368  5.74746  4.28163     55 d x - -
          2.68618  4.42225  2.77519  2.73123  3.46354  2.40513  3.72494  3.29354  2.67741  2.69355  4.24690  2.90347  2.73739  3.18146  2.89801  2.37887  2.77519  2.98518  4.58477  3.61503
          0.03268  3.83303  4.55537  0.61958  0.77255  0.48576  0.95510
     56   2.85925  5.35962  1.61150  1.57593  4.64586  3.16083  3.69662  4.14070  2.69593  3.67443  4.53572  2.63828  3.77500  2.86699  3.26797  2.75801  3.14685  3.73711  5.83532  4.35956     56 e x - -
          2.68618  4.42225  2.77519  2.73123  3.46354  2.40513  3.72494  3.29354  2.67741  2.69355  4.24690  2.90347  2.73739  3.18146  2.89801  2.37887  2.77519  2.98518  4.58477  3.61503
          0.03268  3.83303  4.55537  0.61958  0.77255  0.48576  0.95510
     57   2.79217  5.19771  1.65397  2.10488  4.51812  3.15087  3.70701  4.06335  2.69654  3.61390  4.47143  1.91689  3.76640  2.88507  3.24675  2.72317  3.09602  3.65368  5.74746  4.28163     57 d x - -
          2.68618  4.42225  2.77519  2.73123  3.46354  2.40513  3.72494  3.29354  2.67741  2.69355  4.24690  2.90347  2.73739  3.18146  2.89801  2.37887  2.77519  2.98518  4.58477  3.61503
          0.03268  3.83303  4.55537  0.61958  0.77255  0.48576  0.95510
     58   2.77713  4.33135  4.07016  3.73272  3.52199  3.68239  4.54148  2.05456  3.59987  2.21635  3.49380  3.92869  4.24556  3.96282  3.81605  3.18396  3.13994  1.07623  5.29954  4.02841     58 v x - -
          2.68618  4.42225  2.77519  2.73123  3.46354  2.40513  3.72494  3.29354  2.67741  2.69355  4.24690  2.90347  2.73739  3.18146  2.89801  2.37887  2.77519  2.98518  4.58477  3.61503
          0.03268  3.83303  4.55537  0.61958  0.77255  0.48576  0.95510
     59   2.91965  5.02079  2.47306  1.08285  4.36227  3.24954  3.83381  3.80837  2.70946  3.43216  4.40865  2.91254  3.85246  3.05076  3.11366  2.90651  3.22382  3.49656  5.54134  4.26436     59 e x - -
          2.68618  4.42225  2.77519  2.73123  3.46354  2.40513  3.72494  3.29354  2.67741  2.69355  4.24690  2.90347  2.73739  3.18146  2.89801  2.37887  2.77519  2.98518  4.58477  3.61503
          0.03268  3.83303  4.55537  0.61958  0.77255  0.48576  0.95510
     60   3.00047  4.43103  4.27833  3.89317  3.34832  4.02286  4.62907  1.12816  3.72049  1.94320  3.29060  4.14408  4.45846  4.07325  3.92162  3.51490  3.30059  1.84674  5.23051  3.96495     60 i x - -
          2.68618  4.42225  2.77519  2.73123  3.46354  2.40513  3.72494  3.29354  2.67741  2.69355  4.24690  2.90347  2.73739  3.18146  2.89801  2.37887  2.77519  2.98518  4.58477  3.61503
          0.03268  3.83303  4.55537  0.61958  0.77255  0.48576  0.95510
     61   2.29672  4.21624  3.17324  2.98785  4.03735  2.94690  4.09847  3.55494  3.05893  3.27847  4.20833  3.21852  3.68259  3.41149  3.34573  1.15212  2.77402  3.09870  5.41316  4.12083     61 s x - -
          2.68618  4.42225  2.77519  2.73123  3.46354  2.40513  3.72494  3.29354  2.67741  2.69355  4.24690  2.90347  2.73739  3.18146  2.89801  2.37887  2.77519  2.98518  4.58477  3.61503
          0.03268  3.83303  4.55537  0.61958  0.77255  0.48576  0.95510
     62   1.79774  4.17217  3.75410  3.36132  3.69790  3.30466  4.27082  2.35823  3.28410  2.50550  3.61157  3.55077  3.93515  3.61161  3.55664  2.72806  2.84104  1.63278  5.31385  4.08488     62 v x - -
          2.68618  4.42225  2.77519  2.73123  3.46354  2.40513  3.72494  3.29354  2.67741  2.69355  4.24690  2.90347  2.73739  3.18146  2.89801  2.37887  2.77519  2.98518  4.58477  3.61503
          0.03268  3.83303  4.55537  0.61958  0.77255  0.48576  0.95510
     63   2.61765  4.39623  3.28327  3.17805  4.31966  0.79266  4.30013  3.91025  3.35388  3.56921  4.54515  3.44774  3.78610  3.68127  3.59365  2.78855  3.09584  3.44624  5.42460  4.42045     63 g x - -
          2.68618  4.42225  2.77519  2.73123  3.46354  2.40513  3.72494  3.29354  2.67741  2.69355  4.24690  2.90347  2.73739  3.18146  2.89801  2.37887  2.77519  2.98518  4.58477  3.61503
          0.03268  3.83303  4.55537  0.61958  0.77255  0.48576  0.95510
     64   2.79056  4.98515  2.81302  1.87660  4.31906  3.39041  3.60859  3.73109  2.16722  3.27004  4.13176  2.93654  3.85046  2.76253  1.89527  2.78722  3.02061  3.40099  5.41216  4.12723     64 e x - -
          2.68618  4.42225  2.77519  2.73123  3.46354  2.40513  3.72494  3.29354  2.67741  2.69355  4.24690  2.90347  2.73739  3.18146  2.89801  2.37887  2.77519  2.98518  4.58477  3.61503
          0.03268  3.83303  4.55537  0.61958  0.77255  0.48576  0.95510
     65   2.99854  4.71518  3.45118  3.04489  2.36570  3.73318  2.19161  3.32135  2.88453  2.80566  3.86045  3.36239  4.13621  3.26686  3.17058  3.07801  3.23381  3.11874  3.98670  1.71562     65 y x - -
          2.68618  4.42225  2.77519  2.73123  3.46354  2.40513  3.72494  3.29354  2.67741  2.69355  4.24690  2.90347  2.73739  3.18146  2.89801  2.37887  2.77519  2.98518  4.58477  3.61503
          0.03268  3.83303  4.55537  0.61958  0.77255  0.48576  0.95510
     66   2.93703  4.89791  3.11032  2.74002  4.27531  3.43004  3.73906  3.70226  1.09362  3.27630  4.24050  3.16601  3.93369  2.93324  2.42654  2.98198  3.19357  3.41249  5.34669  4.15401     66 k x - -
          2.68618  4.42225  2.77519  2.73123  3.46354  2.40513  3.72494  3.29354  2.67741  2.69355  4.24690  2.90347  2.73739  3.18146  2.89801  2.37887  2.77519  2.98518  4.58477  3.61503
          0.03268  3.83303  4.55537  0.61958  0.77255  0.48576  0.95510
     67   3.20912  4.62273  4.18444  3.89199  1.07857  3.90702  3.86137  2.73830  3.80015  2.11778  3.47472  3.97513  4.36695  3.97918  3.92960  3.48072  3.51047  2.72599  4.12320  2.49559     67 f x - -
          2.68618  4.42225  2.77519  2.73123  3.46354  2.40513  3.72494  3.29354  2.67741  2.69355  4.24690  2.90347  2.73739  3.18146  2.89801  2.37887  2.77519  2.98518  4.58477  3.61503
          0.03268  3.83303  4.55537  0.61958  0.77255  0.48576  0.95510
     68   2.77713  4.33135  4.07016  3.73272  3.52199  3.68239  4.54148  2.05456  3.59987  2.21635  3.49380  3.92869  4.24556  3.96282  3.81605  3.18396  3.13994  1.07623  5.29954  4.02841     68 v x - -
          2.68618  4.42225  2.77519  2.73123  3.46354  2.40513  3.72494  3.29354  2.67741  2.69355  4.24690  2.90347  2.73739  3.18146  2.89801  2.37887  2.77519  2.98518  4.58477  3.61503
          0.03268  3.83303  4.55537  0.61958  0.77255  0.48576  0.95510
     69   3.00047  4.43103  4.27833  3.89317  3.34832  4.02286  4.62907  1.12816  3.72049  1.94320  3.29060  4.14408  4.45846  4.07325  3.92162  3.51490  3.30059  1.84674  5.23051  3.96495     69 i x - -
          2.68618  4.42225  2.77519  2.73123  3.46354  2.40513  3.72494  3.29354  2.67741  2.69355  4.24690  2.90347  2.73739  3.18146  2.89801  2.37887  2.77519  2.98518  4.58477  3.61503
          0.03268  3.83303  4.55537  0.61958  0.77255  0.48576  0.95510
     70   2.99854  4.71518  3.45118  3.04489  2.36570  3.73318  2.19161  3.32135  2.88453  2.80566  3.86045  3.36239  4.13621  3.26686  3.17058  3.07801  3.23381  3.11874  3.98670  1.71562     70 y x - -
          2.68618  4.42225  2.77519  2.73123  3.46354  2.40513  3.72494  3.29354  2.67741  2.69355  4.24690  2.90347  2.73739  3.18146  2.89801  2.37887  2.77519  2.98518  4.58477  3.61503
          0.03268  3.83303  4.55537  0.61958  0.77255  0.48576  0.95510
     71   2.77713  4.33135  4.07016  3.73272  3.52199  3.68239  4.54148  2.05456  3.59987  2.21635  3.49380  3.92869  4.24556  3.96282  3.81605  3.18396  3.13994  1.07623  5.29954  4.02841     71 v x - -
          2.68618  4.42225  2.77519  2.73123  3.46354  2.40513  3.72494  3.29354  2.67741  2.69355  4.24690  2.90347  2.73739  3.18146  2.89801  2.37887  2.77519  2.98518  4.58477  3.61503
          0.03268  3.83303  4.55537  0.61958  0.77255  0.48576  0.95510
     72   2.79506  5.10563  2.45760  1.75705  4.38689  3.28482  3.63873  3.84381  2.37159  3.37735  4.24287  2.79332  3.81106  2.05366  2.76455  2.75459  3.04830  3.49491  5.54703  4.18151     72 e x - -
          2.68618  4.42225  2.77519  2.73123  3.46354  2.40513  3.72494  3.29354  2.67741  2.69355  4.24690  2.90347  2.73739  3.18146  2.89801  2.37887  2.77519  2.98518  4.58477  3.61503
          0.03268  3.83303  4.55537  0.61958  0.77255  0.48576  0.95510
     73   2.79506  5.10563  2.45760  1.75705  4.38689  3.28482  3.63873  3.84381  2.37159  3.37735  4.24287  2.79332  3.81106  2.05366  2.76455  2.75459  3.04830  3.49491  5.54703  4.18151     73 e x - -
          2.68618  4.42225  2.77519  2.73123  3.46354  2.40513  3.72494  3.29354  2.67741  2.69355  4.24690  2.90347  2.73739  3.18146  2.89801  2.37887  2.77519  2.98518  4.58477  3.61503
          0.03268  3.83303  4.55537  0.61958  0.77255  0.48576  0.95510
     74   2.79217  5.19771  1.65397  2.10488  4.51812  3.15087  3.70701  4.06335  2.69654  3.61390  4.47143  1.91689  3.76640  2.88507  3.24675  2.72317  3.09602  3.65368  5.74746  4.28163     74 d x - -
          2.68618  4.42225  2.77519  2.73123  3.46354  2.40513  3.72494  3.29354  2.67741  2.69355  4.24690  2.90347  2.73739  3.18146  2.89801  2.37887  2.77519  2.98518  4.58477  3.61503
          0.03268  3.83303  4.55537  0.61958  0.77255  0.48576  0.95510
     75   2.54347  1.02412  4.05233  3.78348  3.78454  3.17418  4.43931  2.92247  3.61038  2.83944  3.95970  3.78101  3.87800  3.95817  3.74153  2.81493  3.00701  2.66957  5.20830  4.07232     75 c x - -
          2.68618  4.42225  2.77519  2.73123  3.46354  2.40513  3.72494  3.29354  2.67741  2.69355  4.24690  2.90347  2.73739  3.18146  2.89801  2.37887  2.77519  2.98518  4.58477  3.61503
          0.03268  3.83303  4.55537  0.61958  0.77255  0.48576  0.95510
     76   2.62040  4.64692  2.80707  2.53937  3.85105  2.08665  2.22283  3.58746  2.58237  3.18400  4.06667  2.99742  3.79791  2.99254  2.94374  2.69053  2.94209  3.23577  5.19233  3.80731     76 g x - -
          2.68618  4.42225  2.77519  2.73123  3.46354  2.40513  3.72494  3.29354  2.67741  2.69355  4.24690  2.90347  2.73739  3.18146  2.89801  2.37887  2.77519  2.98518  4.58477  3.61503
          0.03268  3.83303  4.55537  0.61958  0.77255  0.48576  0.95510
     77   2.61765  4.39623  3.28327  3.17805  4.31966  0.79266  4.30013  3.91025  3.35388  3.56921  4.54515  3.44774  3.78610  3.68127  3.59365  2.78855  3.09584  3.44624  5.42460  4.42045     77 g x - -
          2.68618  4.42225  2.77519  2.73123  3.46354  2.40513  3.72494  3.29354  2.67741  2.69355  4.24690  2.90347  2.73739  3.18146  2.89801  2.37887  2.77519  2.98518  4.58477  3.61503
          0.03268  3.83303  4.55537  0.61958  0.77255  0.48576  0.95510
     78   2.29672  4.21624  3.17324  2.98785  4.03735  2.94690  4.09847  3.55494  3.05893  3.27847  4.20833  3.21852  3.68259  3.41149  3.34573  1.15212  2.77402  3.09870  5.41316  4.12083     78 s x - -
          2.68618  4.42225  2.77519  2.73123  3.46354  2.40513  3.72494  3.29354  2.67741  2.69355  4.24690  2.90347  2.73739  3.18146  2.89801  2.37887  2.77519  2.98518  4.58477  3.61503
          0.03268  3.83303  4.55537  0.61958  0.77255  0.48576  0.95510
     79   2.93703  4.89791  3.11032  2.74002  4.27531  3.43004  3.73906  3.70226  1.09362  3.27630  4.24050  3.16601  3.93369  2.93324  2.42654  2.98198  3.19357  3.41249  5.34669  4.15401     79 k x - -
          2.68618  4.42225  2.77519  2.73123  3.46354  2.40513  3.72494  3.29354  2.67741  2.69355  4.24690  2.90347  2.73739  3.18146  2.89801  2.37887  2.77519  2.98518  4.58477  3.61503
          0.03268  3.83303  4.55537  0.61958  0.77255  0.48576  0.95510
     80   2.97089  4.35347  4.49781  4.00365  3.43126  4.20730  4.75645  1.41831  3.87711  1.95842  3.26566  4.25534  4.56074  4.16624  4.10111  3.58699  3.24512  1.32927  5.35937  4.14418     80 v x - -
          2.68618  4.42225  2.77519  2.73123  3.46354  2.40513  3.72494  3.29354  2.67741  2.69355  4.24690  2.90347  2.73739  3.18146  2.89801  2.37887  2.77519  2.98518  4.58477  3.61503
          0.03268  3.83303  4.55537  0.61958  0.77255  0.48576  0.95510
     81   2.29672  4.21624  3.17324  2.98785  4.03735  2.94690  4.09847  3.55494  3.05893  3.27847  4.20833  3.21852  3.68259  3.41149  3.34573  1.15212  2.77402  3.09870  5.41316  4.12083     81 s x - -
          2.68618  4.42225  2.77519  2.73123  3.46354  2.40513  3.72494  3.29354  2.67741  2.69355  4.24690  2.90347  2.73739  3.18146  2.89801  2.37887  2.77519  2.98518  4.58477  3.61503
          0.03268  3.83303  4.55537  0.61958  0.77255  0.48576  0.95510
     82   2.61765  4.39623  3.28327  3.17805  4.31966  0.79266  4.30013  3.91025  3.35388  3.56921  4.54515  3.44774  3.78610  3.68127  3.59365  2.78855  3.09584  3.44624  5.42460  4.42045     82 g x - -
          2.68618  4.42225  2.77519  2.73123  3.46354  2.40513  3.72494  3.29354  2.67741  2.69355  4.24690  2.90347  2.73739  3.18146  2.89801  2.37887  2.77519  2.98518  4.58477  3.61503
          0.03268  3.83303  4.55537  0.61958  0.77255  0.48576  0.95510
     83   2.39269  4.23746  3.39425  3.14521  3.93517  3.07784  4.16539  3.05754  3.08739  2.92240  3.97601  3.36046  3.77873  3.48436  3.34758  2.59359  1.24059  2.75673  5.37648  4.15199     83 t x - -
          2.68618  4.42225  2.77519  2.73123  3.46354  2.40513  3.72494  3.29354  2.67741  2.69355  4.24690  2.90347  2.73739  3.18146  2.89801  2.37887  2.77519  2.98518  4.58477  3.61503
          0.03268  3.83303  4.55537  0.61958  0.77255  0.48576  0.95510
     84   3.00047  4.43103  4.27833  3.89317  3.34832  4.02286  4.62907  1.12816  3.72049  1.94320  3.29060  4.14408  4.45846  4.07325  3.92162  3.51490  3.30059  1.84674  5.23051  3.96495     84 i x - -
          2.68618  4.42225  2.77519  2.73123  3.46354  2.40513  3.72494  3.29354  2.67741  2.69355  4.24690  2.90347  2.73739  3.18146  2.89801  2.37887  2.77519  2.98518  4.58477  3.61503
          0.03268  3.83303  4.55537  0.61958  0.77255  0.48576  0.95510
     85   2.27677  4.24977  3.06425  2.79786  4.12290  2.96748  3.96695  3.56932  2.87578  3.24214  4.10035  3.10275  2.16113  3.21386  3.22101  1.72561  2.71766  3.10342  5.45550  4.18418     85 s x - -
          2.68618  4.42225  2.77519  2.73123  3.46354  2.40513  3.72494  3.29354  2.67741  2.69355  4.24690  2.90347  2.73739  3.18146  2.89801  2.37887  2.77519  2.98518  4.58477  3.61503
          0.03268  3.83303  4.55537  0.61958  0.77255  0.48576  0.95510
     86   2.70125  4.46443  3.30428  3.13815  4.13555  3.15421  4.21835  3.67141  3.19219  3.30231  4.35093  3.44851  0.90433  3.58220  3.44165  2.86766  3.13986  3.32122  5.33234  4.25589     86 p x - -
          2.68618  4.42225  2.77519  2.73123  3.46354  2.40513  3.72494  3.29354  2.67741  2.69355  4.24690  2.90347  2.73739  3.18146  2.89801  2.37887  2.77519  2.98518  4.58477  3.61503
          0.03268  3.83303  4.55537  0.61958  0.77255  0.48576  0.95510
     87   2.95371  4.77708  3.08911  2.84570  3.25855  3.41543  1.22850  3.65045  2.68990  3.14913  4.18951  3.25638  3.96612  3.21160  2.95766  3.02494  3.25600  3.38639  4.72403  3.21065     87 h x - -
          2.68618  4.42225  2.77519  2.73123  3.46354  2.40513  3.72494  3.29354  2.67741  2.69355  4.24690  2.90347  2.73739  3.18146  2.89801  2.37887  2.77519  2.98518  4.58477  3.61503
          0.03268  3.83303  4.55537  0.61958  0.77255  0.48576  0.95510
     88   2.95371  4.77708  3.08911  2.84570  3.25855  3.41543  1.22850  3.65045  2.68990  3.14913  4.18951  3.25638  3.96612  3.21160  2.95766  3.02494  3.25600  3.38639  4.72403  3.21065     88 h x - -
          2.68618  4.42225  2.77519  2.73123  3.46354  2.40513  3.72494  3.29354  2.67741  2.69355  4.24690  2.90347  2.73739  3.18146  2.89801  2.37887  2.77519  2.98518  4.58477  3.61503
          0.03268  3.83303  4.55537  0.61958  0.77255  0.48576  0.95510
     89   3.14889  4.54946  4.40600  3.92340  1.89291  4.19967  4.15324  2.30841  3.78304  1.28259  3.01121  4.11297  4.49219  3.95324  3.94629  3.56140  3.38834  2.36937  4.47002  2.97091     89 l x - -
          2.68618  4.42225  2.77519  2.73123  3.46354  2.40513  3.72494  3.29354  2.67741  2.69355  4.24690  2.90347  2.73739  3.18146  2.89801  2.37887  2.77519  2.98518  4.58477  3.61503
          0.03268  3.83303  4.55537  0.61958  0.77255  0.48576  0.95510
     90   2.77713  4.33135  4.07016  3.73272  3.52199  3.68239  4.54148  2.05456  3.59987  2.21635  3.49380  3.92869  4.24556  3.96282  3.81605  3.18396  3.13994  1.07623  5.29954  4.02841     90 v x - -
          2.68618  4.42225  2.77519  2.73123  3.46354  2.40513  3.72494  3.29354  2.67741  2.69355  4.24690  2.90347  2.73739  3.18146  2.89801  2.37887  2.77519  2.98518  4.58477  3.61503
          0.03268  3.83303  4.55537  0.61958  0.77255  0.48576  0.95510
     91   3.00047  4.43103  4.27833  3.89317  3.34832  4.02286  4.62907  1.12816  3.72049  1.94320  3.29060  4.14408  4.45846  4.07325  3.92162  3.51490  3.30059  1.84674  5.23051  3.96495     91 i x - -
          2.68618  4.42225  2.77519  2.73123  3.46354  2.40513  3.72494  3.29354  2.67741  2.69355  4.24690  2.90347  2.73739  3.18146  2.89801  2.37887  2.77519  2.98518  4.58477  3.61503
          0.03268  3.83303  4.55537  0.61958  0.77255  0.48576  0.95510
     92   3.11165  4.58599  4.12585  3.76620  3.12182  3.93147  4.43434  2.32453  3.53431  0.92536  3.15834  4.04543  4.37407  3.91210  3.71656  3.49871  3.40796  2.35149  4.98612  3.70011     92 l x - -
          2.68618  4.42225  2.77519  2.73123  3.46354  2.40513  3.72494  3.29354  2.67741  2.69355  4.24690  2.90347  2.73739  3.18146  2.89801  2.37887  2.77519  2.98518  4.58477  3.61503
          0.03268  3.83303  4.55537  0.61958  0.77255  0.48576  0.95510
     93   2.29672  4.21624  3.17324  2.98785  4.03735  2.94690  4.09847  3.55494  3.05893  3.27847  4.20833  3.21852  3.68259  3.41149  3.34573  1.15212  2.77402  3.09870  5.41316  4.12083     93 s x - -
          2.68618  4.42225  2.77519  2.73123  3.46354  2.40513  3.72494  3.29354  2.67741  2.69355  4.24690  2.90347  2.73739  3.18146  2.89801  2.37887  2.77519  2.98518  4.58477  3.61503
          0.03268  3.83303  4.55537  0.61958  0.77255  0.48576  0.95510
     94   2.70125  4.46443  3.30428  3.13815  4.13555  3.15421  4.21835  3.67141  3.19219  3.30231  4.35093  3.44851  0.90433  3.58220  3.44165  2.86766  3.13986  3.32122  5.33234  4.25589     94 p x - -
          2.68618  4.42225  2.77519  2.73123  3.46354  2.40513  3.72494  3.29354  2.67741  2.69355  4.24690  2.90347  2.73739  3.18146  2.89801  2.37887  2.77519  2.98518  4.58477  3.61503
          0.03268  3.83303  4.55537  0.61958  0.77255  0.48576  0.95510
     95   3.08635  4.53148  4.34983  3.81378  3.04223  4.19607  4.49206  2.16413  3.61052  1.21739  2.06670  4.12446  4.47677  3.88564  3.81363  3.54310  3.32530  2.23234  5.02226  3.85256     95 l x - -
          2.68618  4.42225  2.77519  2.73123  3.46354  2.40513  3.72494  3.29354  2.67741  2.69355  4.24690  2.90347  2.73739  3.18146  2.89801  2.37887  2.77519  2.98518  4.58477  3.61503
          0.03268  3.83303  4.55537  0.61958  0.77255  0.48576  0.95510
     96   2.29672  4.21624  3.17324  2.98785  4.03735  2.94690  4.09847  3.55494  3.05893  3.27847  4.20833  3.21852  3.68259  3.41149  3.34573  1.15212  2.77402  3.09870  5.41316  4.12083     96 s x - -
          2.68618  4.42225  2.77519  2.73123  3.46354  2.40513  3.72494  3.29354  2.67741  2.69355  4.24690  2.90347  2.73739  3.18146  2.89801  2.37887  2.77519  2.98518  4.58477  3.61503
          0.03268  3.83303  4.55537  0.61958  0.77255  0.48576  0.95510
     97   2.61765  4.39623  3.28327  3.17805  4.31966  0.79266  4.30013  3.91025  3.35388  3.56921  4.54515  3.44774  3.78610  3.68127  3.59365  2.78855  3.09584  3.44624  5.42460  4.42045     97 g x - -
          2.68618  4.42225  2.77519  2.73123  3.46354  2.40513  3.72494  3.29354  2.67741  2.69355  4.24690  2.90347  2.73739  3.18146  2.89801  2.37887  2.77519  2.98518  4.58477  3.61503
          0.03268  3.83303  4.55537  0.61958  0.77255  0.48576  0.95510
     98   2.61765  4.39623  3.28327  3.17805  4.31966  0.79266  4.30013  3.91025  3.35388  3.56921  4.54515  3.44774  3.78610  3.68127  3.59365  2.78855  3.09584  3.44624  5.42460  4.42045     98 g x - -
          2.68618  4.42225  2.77519  2.73123  3.46354  2.40513  3.72494  3.29354  2.67741  2.69355  4.24690  2.90347  2.73739  3.18146  2.89801  2.37887  2.77519  2.98518  4.58477  3.61503
          0.03268  3.83303  4.55537  0.61958  0.77255  0.48576  0.95510
     99   2.61765  4.39623  3.28327  3.17805  4.31966  0.79266  4.30013  3.91025  3.35388  3.56921  4.54515  3.44774  3.78610  3.68127  3.59365  2.78855  3.09584  3.44624  5.42460  4.42045     99 g x - -
          2.68618  4.42225  2.77519  2.73123  3.46354  2.40513  3.72494  3.29354  2.67741  2.69355  4.24690  2.90347  2.73739  3.18146  2.89801  2.37887  2.77519  2.98518  4.58477  3.61503
          0.03268  3.83303  4.55537  0.61958  0.77255  0.48576  0.95510
    100   2.49852  2.47868  3.33996  2.87717  3.65642  3.29533  3.83986  3.01380  2.66914  2.72015  3.67485  3.22909  3.83049  2.16408  2.96884  2.67424  2.82359  2.75224  5.07416  3.80353    100 q x - -
          2.68618  4.42225  2.77519  2.73123  3.46354  2.40513  3.72494  3.29354  2.67741  2.69355  4.24690  2.90347  2.73739  3.18146  2.89801  2.37887  2.77519  2.98518  4.58477  3.61503
          0.03268  3.83303  4.55537  0.61958  0.77255  0.48576  0.95510
    101   2.96214  4.80276  3.44889  2.96907  4.14736  3.45685  3.79770  3.68689  2.22438  3.21005  4.21188  3.33151  3.96192  3.02053  1.04043  3.04858  3.23116  3.41270  5.24678  4.08393    101 r x - -
          2.68618  4.42225  2.77519  2.73123  3.46354  2.40513  3.72494  3.29354  2.67741  2.69355  4.24690  2.90347  2.73739  3.18146  2.89801  2.37887  2.77519  2.98518  4.58477  3.61503
          0.03268  3.83303  4.55537  0.61958  0.77255  0.48576  0.95510
    102   2.39269  4.23746  3.39425  3.14521  3.93517  3.07784  4.16539  3.05754  3.08739  2.92240  3.97601  3.36046  3.77873  3.48436  3.34758  2.59359  1.24059  2.75673  5.37648  4.15199    102 t x - -
          2.68618  4.42225  2.77519  2.73123  3.46354  2.40513  3.72494  3.29354  2.67741  2.69355  4.24690  2.90347  2.73739  3.18146  2.89801  2.37887  2.77519  2.98518  4.58477  3.61503
          0.03268  3.83303  4.55537  0.61958  0.77255  0.48576  0.95510
    103   3.00047  4.43103  4.27833  3.89317  3.34832  4.02286  4.62907  1.12816  3.72049  1.94320  3.29060  4.14408  4.45846  4.07325  3.92162  3.51490  3.30059  1.84674  5.23051  3.96495    103 i x - -
          2.68618  4.42225  2.77519  2.73123  3.46354  2.40513  3.72494  3.29354  2.67741  2.69355  4.24690  2.90347  2.73739  3.18146  2.89801  2.37887  2.77519  2.98518  4.58477  3.61503
          0.03268  3.83303  4.55537  0.61958  0.77255  0.48576  0.95510
    104   3.00047  4.43103  4.27833  3.89317  3.34832  4.02286  4.62907  1.12816  3.72049  1.94320  3.29060  4.14408  4.45846  4.07325  3.92162  3.51490  3.30059  1.84674  5.23051  3.96495    104 i x - -
          2.68618  4.42225  2.77519  2.73123  3.46354  2.40513  3.72494  3.29354  2.67741  2.69355  4.24690  2.90347  2.73739  3.18146  2.89801  2.37887  2.77519  2.98518  4.58477  3.61503
          0.03268  3.83303  4.55537  0.61958  0.77255  0.48576  0.95510
    105   2.69182  4.68600  2.68850  2.57033  4.04344  3.15836  3.89101  3.74595  2.79175  3.39751  4.35350  1.22987  3.80860  3.16424  3.14460  2.76087  3.07272  3.37215  5.35398  3.99503    105 n x - -
          2.68618  4.42225  2.77519  2.73123  3.46354  2.40513  3.72494  3.29354  2.67741  2.69355  4.24690  2.90347  2.73739  3.18146  2.89801  2.37887  2.77519  2.98518  4.58477  3.61503
          0.03268  3.83303  4.55537  0.61958  0.77255  0.48576  0.95510
    106   2.29672  4.21624  3.17324  2.98785  4.03735  2.94690  4.09847  3.55494  3.05893  3.27847  4.20833  3.21852  3.68259  3.41149  3.34573  1.15212  2.77402  3.09870  5.41316  4.12083    106 s x - -
          2.68618  4.42225  2.77519  2.73123  3.46354  2.40513  3.72494  3.29354  2.67741  2.69355  4.24690  2.90347  2.73739  3.18146  2.89801  2.37887  2.77519  2.98518  4.58477  3.61503
          0.03268  3.83303  4.55537  0.61958  0.77255  0.48576  0.95510
    107   1.07216  4.17353  3.42348  3.21371  4.01396  2.99897  4.24029  3.13365  3.22896  3.01700  4.05375  3.37300  3.73453  3.57391  3.48180  2.52446  2.79912  2.79493  5.44509  4.24110    107 a x - -
          2.68618  4.42225  2.77519  2.73123  3.46354  2.40513  3.72494  3.29354  2.67741  2.69355  4.24690  2.90347  2.73739  3.18146  2.89801  2.37887  2.77519  2.98518  4.58477  3.61503
          0.03268  3.83303  4.55537  0.61958  0.77255  0.48576  0.95510
    108   2.61765  4.39623  3.28327  3.17805  4.31966  0.79266  4.30013  3.91025  3.35388  3.56921  4.54515  3.44774  3.78610  3.68127  3.59365  2.78855  3.09584  3.44624  5.42460  4.42045    108 g x - -
          2.68618  4.42225  2.77519  2.73123  3.46354  2.40513  3.72494  3.29354  2.67741  2.69355  4.24690  2.90347  2.73739  3.18146  2.89801  2.37887  2.77519  2.98518  4.58477  3.61503
          0.03268  3.83303  4.55537  0.61958  0.77255  0.48576  0.95510
    109   2.91965  5.02079  2.47306  1.08285  4.36227  3.24954  3.83381  3.80837  2.70946  3.43216  4.40865  2.91254  3.85246  3.05076  3.11366  2.90651  3.22382  3.49656  5.54134  4.26436    109 e x - -
          2.68618  4.42225  2.77519  2.73123  3.46354  2.40513  3.72494  3.29354  2.67741  2.69355  4.24690  2.90347  2.73739  3.18146  2.89801  2.37887  2.77519  2.98518  4.58477  3.61503
          0.03268  3.83303  4.55537  0.61958  0.77255  0.48576  0.95510
    110   1.79774  4.17217  3.75410  3.36132  3.69790  3.30466  4.27082  2.35823  3.28410  2.50550  3.61157  3.55077  3.93515  3.61161  3.55664  2.72806  2.84104  1.63278  5.31385  4.08488    110 v x - -
          2.68618  4.42225  2.77519  2.73123  3.46354  2.40513  3.72494  3.29354  2.67741  2.69355  4.24690  2.90347  2.73739  3.18146  2.89801  2.37887  2.77519  2.98518  4.58477  3.61503
          0.03268  3.83303  4.55537  0.61958  0.77255  0.48576  0.95510
    111   2.96214  4.80276  3.44889  2.96907  4.14736  3.45685  3.79770  3.68689  2.22438  3.21005  4.21188  3.33151  3.96192  3.02053  1.04043  3.04858  3.23116  3.41270  5.24678  4.08393    111 r x - -
          2.68618  4.42225  2.77519  2.73123  3.46354  2.40513  3.72494  3.29354  2.67741  2.69355  4.24690  2.90347  2.73739  3.18146  2.89801  2.37887  2.77519  2.98518  4.58477  3.61503
          0.03268  3.83303  4.55537  0.61958  0.77255  0.48576  0.95510
    112   3.11165  4.58599  4.12585  3.76620  3.12182  3.93147  4.43434  2.32453  3.53431  0.92536  3.15834  4.04543  4.37407  3.91210  3.71656  3.49871  3.40796  2.35149  4.98612  3.70011    112 l x - -
          2.68618  4.42225  2.77519  2.73123  3.46354  2.40513  3.72494  3.29354  2.67741  2.69355  4.24690  2.90347  2.73739  3.18146  2.89801  2.37887  2.77519  2.98518  4.58477  3.61503
          0.03268  3.83303  4.55537  0.61958  0.77255  0.48576  0.95510
    113   1.07216  4.17353  3.42348  3.21371  4.01396  2.99897  4.24029  3.13365  3.22896  3.01700  4.05375  3.37300  3.73453  3.57391  3.48180  2.52446  2.79912  2.79493  5.44509  4.24110    113 a x - -
          2.68618  4.42225  2.77519  2.73123  3.46354  2.40513  3.72494  3.29354  2.67741  2.69355  4.24690  2.90347  2.73739  3.18146  2.89801  2.37887  2.77519  2.98518  4.58477  3.61503
          0.03268  3.83303  4.55537  0.61958  0.77255  0.48576  0.95510
    114   1.88713  4.74375  1.83180  2.32307  4.27661  3.13439  3.77724  3.61165  2.72820  3.31841  4.19768  2.83289  3.74667  2.96928  3.21319  2.62287  2.93047  3.24188  5.57194  4.20394    114 d x - -
          2.68618  4.42225  2.77519  2.73123  3.46354  2.40513  3.72494  3.29354  2.67741  2.69355  4.24690  2.90347  2.73739  3.18146  2.89801  2.37887  2.77519  2.98518  4.58477  3.61503
          0.03268  3.83303  4.55537  0.61958  0.77255  0.48576  0.95510
    115   2.65047  4.27417  3.81885  3.35594  3.50156  3.61691  4.23164  1.71011  3.22675  2.24718  3.40947  3.64577  4.11345  3.58259  3.50396  2.99111  2.13267  2.01265  5.17565  3.94129    115 i x - -
          2.68618  4.42225  2.77519  2.73123  3.46354  2.40513  3.72494  3.29354  2.67741  2.69355  4.24690  2.90347  2.73739  3.18146  2.89801  2.37887  2.77519  2.98518  4.58477  3.61503
          0.02212  3.82246        *  0.61958  0.77255  0.00000        *
//
