# Supplementary material for: Remote homology clustering identifies lowly conserved families of effector proteins in plant-pathogenic fungi
Source: Microb Genom. 2021 Sep 1;7(9):000637. doi: 10.1099/mgen.0.000637 (PMC8715435; doi:10.1099/mgen.0.000637)
Supplement: Supplementary material 16 [file mgen-7-0637-s0016.zip › hmms/markov-PC_01DKY2.hmm]

HMMER3/f [3.3 | Nov 2019]
NAME  markov-PC_01DKY2
LENG  89
ALPH  amino
RF    yes
MM    no
CONS  yes
CS    no
MAP   yes
DATE  Thu Jul 23 06:58:45 2020
NSEQ  7
EFFN  1.411621
CKSUM 3090533250
STATS LOCAL MSV       -9.2644  0.71847
STATS LOCAL VITERBI  -10.1951  0.71847
STATS LOCAL FORWARD   -4.2750  0.71847
HMM          A        C        D        E        F        G        H        I        K        L        M        N        P        Q        R        S        T        V        W        Y   
            m->m     m->i     m->d     i->m     i->i     d->m     d->d
  COMPO   2.42941  3.48044  2.86016  2.68773  3.34895  3.11913  3.56078  2.69487  2.74047  2.65533  3.62947  3.05228  3.40122  3.10334  3.02592  2.66545  2.82174  2.59824  4.70308  3.42179
          2.68603  4.42248  2.77501  2.73147  3.46377  2.40507  3.72518  3.29377  2.67764  2.69378  4.24530  2.90322  2.73723  3.18107  2.89824  2.37882  2.77501  2.98542  4.58500  3.61526
          0.14473  2.04999  5.11458  1.84700  0.17163  0.00000        *
      1   2.71241  4.44486  3.88056  3.46831  3.70113  3.55983  4.29860  2.99969  3.32733  2.65200  1.18045  3.69803  4.14238  3.68718  3.57940  2.15431  3.07474  2.79902  5.26168  4.00779     10 m x - -
          2.68618  4.42225  2.77519  2.73123  3.46354  2.40513  3.72494  3.29354  2.67741  2.69355  4.24690  2.90347  2.73739  3.18146  2.89801  2.37887  2.77519  2.98518  4.58477  3.61503
          0.01855  4.39224  5.11458  0.61958  0.77255  0.48576  0.95510
      2   2.76030  5.10839  3.07282  2.50224  4.42407  3.53100  3.67743  3.86256  1.91252  3.38149  4.16616  3.02259  3.91756  2.10258  2.38747  2.27747  2.98147  3.48786  5.53496  3.04981     11 k x - -
          2.68618  4.42225  2.77519  2.73123  3.46354  2.40513  3.72494  3.29354  2.67741  2.69355  4.24690  2.90347  2.73739  3.18146  2.89801  2.37887  2.77519  2.98518  4.58477  3.61503
          0.01855  4.39224  5.11458  0.61958  0.77255  0.48576  0.95510
      3   2.76209  4.18505  4.38331  3.79452  2.55251  3.90226  2.81552  1.87662  3.64802  1.92191  3.21683  3.93901  4.25582  3.83541  3.77463  3.20177  2.99382  1.85174  4.76697  3.55144     12 v x - -
          2.68618  4.42225  2.77519  2.73123  3.46354  2.40513  3.72494  3.29354  2.67741  2.69355  4.24690  2.90347  2.73739  3.18146  2.89801  2.37887  2.77519  2.98518  4.58477  3.61503
          0.01855  4.39224  5.11458  0.61958  0.77255  0.48576  0.95510
      4   2.84694  5.25754  2.95800  2.48579  4.59782  3.53758  2.25743  4.05458  2.01162  3.53434  4.31674  2.12968  3.95293  2.19921  2.72346  2.81117  3.06915  3.65683  5.64990  4.29494     13 k x - -
          2.68618  4.42225  2.77519  2.73123  3.46354  2.40513  3.72494  3.29354  2.67741  2.69355  4.24690  2.90347  2.73739  3.18146  2.89801  2.37887  2.77519  2.98518  4.58477  3.61503
          0.01855  4.39224  5.11458  0.61958  0.77255  0.48576  0.95510
      5   2.46856  5.12498  2.43603  2.39193  4.44297  3.44869  2.77960  3.90664  2.45198  3.42705  4.19398  2.50750  2.57562  2.79659  2.94287  2.68222  2.49479  3.50558  5.59389  4.20040     14 e x - -
          2.68618  4.42225  2.77519  2.73123  3.46354  2.40513  3.72494  3.29354  2.67741  2.69355  4.24690  2.90347  2.73739  3.18146  2.89801  2.37887  2.77519  2.98518  4.58477  3.61503
          0.01855  4.39224  5.11458  0.61958  0.77255  0.48576  0.95510
      6   2.72301  4.38963  3.68899  3.15529  3.50838  3.69414  2.76725  1.76091  3.03740  2.57180  3.51652  3.51530  4.10400  3.38081  3.34021  2.98316  1.98220  2.57403  4.99528  3.74622     15 i x - -
          2.68618  4.42225  2.77519  2.73123  3.46354  2.40513  3.72494  3.29354  2.67741  2.69355  4.24690  2.90347  2.73739  3.18146  2.89801  2.37887  2.77519  2.98518  4.58477  3.61503
          0.01855  4.39224  5.11458  0.61958  0.77255  0.48576  0.95510
      7   3.10695  4.58192  4.27561  3.78084  1.22852  4.08038  2.49535  2.97772  3.64938  2.56624  3.64142  3.92741  4.44737  3.85743  3.84000  3.39299  3.34501  2.19653  4.28332  2.68240     16 f x - -
          2.68618  4.42225  2.77519  2.73123  3.46354  2.40513  3.72494  3.29354  2.67741  2.69355  4.24690  2.90347  2.73739  3.18146  2.89801  2.37887  2.77519  2.98518  4.58477  3.61503
          0.01855  4.39224  5.11458  0.61958  0.77255  0.48576  0.95510
      8   1.62033  4.82118  3.06888  2.60391  4.19570  3.45033  2.71044  3.61928  2.62288  3.23082  4.05215  2.51084  3.91971  2.97918  3.06221  2.73433  2.49591  3.27222  5.46800  4.14282     17 a x - -
          2.68618  4.42225  2.77519  2.73123  3.46354  2.40513  3.72494  3.29354  2.67741  2.69355  4.24690  2.90347  2.73739  3.18146  2.89801  2.37887  2.77519  2.98518  4.58477  3.61503
          0.01855  4.39224  5.11458  0.61958  0.77255  0.48576  0.95510
      9   2.71914  4.33848  4.07137  3.59953  3.67963  3.68144  4.36263  1.19747  3.49964  2.62648  3.63314  3.81063  4.20995  3.79461  3.74293  2.26052  2.58765  2.33624  5.23561  4.02518     18 i x - -
          2.68618  4.42225  2.77519  2.73123  3.46354  2.40513  3.72494  3.29354  2.67741  2.69355  4.24690  2.90347  2.73739  3.18146  2.89801  2.37887  2.77519  2.98518  4.58477  3.61503
          0.01855  4.39224  5.11458  0.61958  0.77255  0.48576  0.95510
     10   2.75308  4.18482  4.35657  3.76667  2.23341  3.88661  4.19653  2.49109  3.62484  1.75225  2.54882  3.92209  4.24171  3.81304  3.75723  2.45635  2.98537  2.04201  4.78624  3.59920     19 l x - -
          2.68618  4.42225  2.77519  2.73123  3.46354  2.40513  3.72494  3.29354  2.67741  2.69355  4.24690  2.90347  2.73739  3.18146  2.89801  2.37887  2.77519  2.98518  4.58477  3.61503
          0.01855  4.39224  5.11458  0.61958  0.77255  0.48576  0.95510
     11   1.92098  4.30132  4.00988  3.48113  3.60096  2.56602  4.24658  2.28260  3.40512  2.59506  3.55868  3.72993  4.16255  3.67512  3.67185  3.01059  2.98754  1.52111  5.12631  3.91870     20 v x - -
          2.68618  4.42225  2.77519  2.73123  3.46354  2.40513  3.72494  3.29354  2.67741  2.69355  4.24690  2.90347  2.73739  3.18146  2.89801  2.37887  2.77519  2.98518  4.58477  3.61503
          0.01855  4.39224  5.11458  0.61958  0.77255  0.48576  0.95510
     12   1.53342  4.48963  3.60186  3.06751  3.84126  3.54515  4.03036  3.03408  2.90609  2.85315  3.77047  3.43253  4.03896  3.30630  2.40470  2.86346  2.97161  1.97093  5.26127  4.02375     21 a x - -
          2.68618  4.42225  2.77519  2.73123  3.46354  2.40513  3.72494  3.29354  2.67741  2.69355  4.24690  2.90347  2.73739  3.18146  2.89801  2.37887  2.77519  2.98518  4.58477  3.61503
          0.01855  4.39224  5.11458  0.61958  0.77255  0.48576  0.95510
     13   2.28025  3.08236  3.85656  2.54250  3.41428  3.74016  4.04901  2.60471  3.21022  1.97184  3.39278  3.60871  4.12314  3.48383  3.48977  3.01480  2.93283  1.88267  4.91525  3.70479     22 v x - -
          2.68618  4.42225  2.77519  2.73123  3.46354  2.40513  3.72494  3.29354  2.67741  2.69355  4.24690  2.90347  2.73739  3.18146  2.89801  2.37887  2.77519  2.98518  4.58477  3.61503
          0.01855  4.39224  5.11458  0.61958  0.77255  0.48576  0.95510
     14   1.36960  4.54833  3.37304  2.98715  4.35724  3.29035  4.14241  3.73580  3.03556  3.41594  4.24642  2.30615  3.92976  3.35635  3.42628  2.68230  1.84520  3.30181  5.67565  4.40785     23 a x - -
          2.68618  4.42225  2.77519  2.73123  3.46354  2.40513  3.72494  3.29354  2.67741  2.69355  4.24690  2.90347  2.73739  3.18146  2.89801  2.37887  2.77519  2.98518  4.58477  3.61503
          0.01855  4.39224  5.11458  0.61958  0.77255  0.48576  0.95510
     15   0.99888  4.48358  4.00196  3.59744  3.83654  3.58619  4.46450  2.85141  3.49005  1.97524  3.80019  3.80068  4.19976  3.82629  3.75165  3.00689  3.13158  2.66170  5.45133  4.21542     24 a x - -
          2.68618  4.42225  2.77519  2.73123  3.46354  2.40513  3.72494  3.29354  2.67741  2.69355  4.24690  2.90347  2.73739  3.18146  2.89801  2.37887  2.77519  2.98518  4.58477  3.61503
          0.01855  4.39224  5.11458  0.61958  0.77255  0.48576  0.95510
     16   4.23840  5.32077  5.11956  4.93562  1.61710  4.83609  3.67233  3.86111  4.74989  3.09139  4.42437  4.44534  5.12273  4.56859  4.67167  4.23803  4.45134  3.80707  3.76979  0.61660     25 Y x - -
          2.68618  4.42225  2.77519  2.73123  3.46354  2.40513  3.72494  3.29354  2.67741  2.69355  4.24690  2.90347  2.73739  3.18146  2.89801  2.37887  2.77519  2.98518  4.58477  3.61503
          0.01855  4.39224  5.11458  0.61958  0.77255  0.48576  0.95510
     17   3.43116  4.71973  5.18966  4.63990  1.43420  4.68863  4.81426  1.60316  4.49152  1.47829  3.12173  4.74966  4.89117  4.52623  4.53055  4.04034  3.65330  2.38788  5.04245  3.73933     26 f x - -
          2.68618  4.42225  2.77519  2.73123  3.46354  2.40513  3.72494  3.29354  2.67741  2.69355  4.24690  2.90347  2.73739  3.18146  2.89801  2.37887  2.77519  2.98518  4.58477  3.61503
          0.01855  4.39224  5.11458  0.61958  0.77255  0.48576  0.95510
     18   2.74164  4.89515  2.99554  2.66246  4.45852  3.41172  3.93179  3.91194  2.71018  3.49246  4.31577  3.13707  1.50489  2.28210  3.11552  2.21679  3.06466  3.50506  5.68480  4.35523     27 p x - -
          2.68618  4.42225  2.77519  2.73123  3.46354  2.40513  3.72494  3.29354  2.67741  2.69355  4.24690  2.90347  2.73739  3.18146  2.89801  2.37887  2.77519  2.98518  4.58477  3.61503
          0.01855  4.39224  5.11458  0.61958  0.77255  0.48576  0.95510
     19   2.02660  4.80138  3.04565  2.18766  4.29811  2.49568  3.87284  3.71254  2.70978  3.32681  4.14192  3.10864  3.91531  3.03813  3.16226  2.71824  1.79648  3.33380  5.56408  4.23772     28 t x - -
          2.68618  4.42225  2.77519  2.73123  3.46354  2.40513  3.72494  3.29354  2.67741  2.69355  4.24690  2.90347  2.73739  3.18146  2.89801  2.37887  2.77519  2.98518  4.58477  3.61503
          0.01855  4.39224  5.11458  0.61958  0.77255  0.48576  0.95510
     20   1.57823  4.45254  3.54581  3.04247  3.70542  3.55250  2.70679  3.01210  2.97554  2.78292  3.69333  3.41646  4.03179  3.31515  3.31833  2.86470  2.95270  1.96652  5.15007  3.88992     29 a x - -
          2.68618  4.42225  2.77519  2.73123  3.46354  2.40513  3.72494  3.29354  2.67741  2.69355  4.24690  2.90347  2.73739  3.18146  2.89801  2.37887  2.77519  2.98518  4.58477  3.61503
          0.01855  4.39224  5.11458  0.61958  0.77255  0.48576  0.95510
     21   2.32252  4.90033  3.02505  2.19890  4.14335  3.49727  2.92210  3.56251  2.50721  3.16199  2.49151  2.40006  3.89874  2.86431  2.96435  2.72083  2.92467  3.23694  5.40062  4.06330     30 e x - -
          2.68618  4.42225  2.77519  2.73123  3.46354  2.40513  3.72494  3.29354  2.67741  2.69355  4.24690  2.90347  2.73739  3.18146  2.89801  2.37887  2.77519  2.98518  4.58477  3.61503
          0.01855  4.39224  5.11458  0.61958  0.77255  0.48576  0.95510
     22   0.46778  4.54489  4.08593  3.93946  4.66519  3.34950  4.88474  3.87818  3.97223  3.73163  4.72676  3.92725  4.13960  4.26623  4.16137  2.90207  3.21693  3.43306  6.03259  4.90786     31 A x - -
          2.68623  4.42230  2.77467  2.73128  3.46359  2.40518  3.72500  3.29359  2.67746  2.69360  4.24695  2.90352  2.73717  3.18152  2.89806  2.37892  2.77525  2.98524  4.58482  3.61508
          0.10294  2.38801  5.11458  0.90385  0.51920  0.48576  0.95510
     23   2.34249  4.76774  3.17791  2.62310  3.96326  3.54459  2.53507  3.38429  2.20929  3.01725  3.85798  3.11729  3.93668  2.93297  2.95832  2.37443  2.92988  3.09320  2.80379  3.96565     35 k x - -
          2.68618  4.42225  2.77519  2.73123  3.46354  2.40513  3.72494  3.29354  2.67741  2.69355  4.24690  2.90347  2.73739  3.18146  2.89801  2.37887  2.77519  2.98518  4.58477  3.61503
          0.11938  4.39224  2.30099  0.61958  0.77255  0.48576  0.95510
     24   2.71684  4.68157  3.25510  2.73683  2.33440  3.54956  3.78723  3.29251  1.74600  2.94105  3.82139  3.19504  3.97049  3.02570  2.97112  2.31967  2.96337  3.02189  5.13949  3.79084     36 k x - -
          2.68618  4.42225  2.77519  2.73123  3.46354  2.40513  3.72494  3.29354  2.67741  2.69355  4.24690  2.90347  2.73739  3.18146  2.89801  2.37887  2.77519  2.98518  4.58477  3.61503
          0.02050  4.29335  5.01570  0.61958  0.77255  0.40973  1.09013
     25   3.18626  5.70266  0.87882  2.36669  5.02232  3.46469  4.00258  4.55384  2.21504  4.04959  4.91081  2.94748  4.08390  3.17131  3.50405  3.07770  3.47631  4.12804  6.16745  4.69655     37 d x - -
          2.68618  4.42225  2.77519  2.73123  3.46354  2.40513  3.72494  3.29354  2.67741  2.69355  4.24690  2.90347  2.73739  3.18146  2.89801  2.37887  2.77519  2.98518  4.58477  3.61503
          0.01855  4.39224  5.11458  0.61958  0.77255  0.48576  0.95510
     26   3.32970  0.30622  4.91009  4.78767  4.70941  3.81415  5.32748  3.98284  4.63693  3.85257  4.99971  4.64989  4.55432  4.96072  4.65705  3.59820  3.84029  3.68074  5.96907  4.98372     38 C x - -
          2.68618  4.42225  2.77519  2.73123  3.46354  2.40513  3.72494  3.29354  2.67741  2.69355  4.24690  2.90347  2.73739  3.18146  2.89801  2.37887  2.77519  2.98518  4.58477  3.61503
          0.01855  4.39224  5.11458  0.61958  0.77255  0.48576  0.95510
     27   2.82300  4.23562  4.43920  3.86305  3.35532  3.99442  4.34029  1.54208  3.72630  2.31066  3.33427  4.02919  4.35087  3.93913  3.87606  3.30241  2.48488  1.64060  4.94909  2.77865     39 i x - -
          2.68618  4.42225  2.77519  2.73123  3.46354  2.40513  3.72494  3.29354  2.67741  2.69355  4.24690  2.90347  2.73739  3.18146  2.89801  2.37887  2.77519  2.98518  4.58477  3.61503
          0.01855  4.39224  5.11458  0.61958  0.77255  0.48576  0.95510
     28   3.46850  4.78213  5.02357  4.68344  3.78649  4.59482  5.34728  0.59662  4.52584  2.29498  3.67081  4.86365  5.00360  4.83855  4.66869  4.16932  3.76875  2.00119  5.76344  4.53025     40 I x - -
          2.68618  4.42225  2.77519  2.73123  3.46354  2.40513  3.72494  3.29354  2.67741  2.69355  4.24690  2.90347  2.73739  3.18146  2.89801  2.37887  2.77519  2.98518  4.58477  3.61503
          0.01855  4.39224  5.11458  0.61958  0.77255  0.48576  0.95510
     29   2.91674  5.31005  3.13986  1.90191  4.70957  3.61362  3.70095  4.13360  1.91394  3.57599  4.36279  3.08701  4.00106  2.04656  1.89850  2.87905  3.12199  3.73566  5.65561  4.34733     41 r x - -
          2.68618  4.42225  2.77519  2.73123  3.46354  2.40513  3.72494  3.29354  2.67741  2.69355  4.24690  2.90347  2.73739  3.18146  2.89801  2.37887  2.77519  2.98518  4.58477  3.61503
          0.01855  4.39224  5.11458  0.61958  0.77255  0.48576  0.95510
     30   3.33616  5.41273  3.73785  3.07287  4.86907  3.90310  3.83309  4.25692  2.06593  3.65739  4.55073  3.45167  4.27905  2.23246  0.89071  3.32880  3.49636  3.94393  5.66427  4.51098     42 r x - -
          2.68618  4.42225  2.77519  2.73123  3.46354  2.40513  3.72494  3.29354  2.67741  2.69355  4.24690  2.90347  2.73739  3.18146  2.89801  2.37887  2.77519  2.98518  4.58477  3.61503
          0.01855  4.39224  5.11458  0.61958  0.77255  0.48576  0.95510
     31   2.70999  4.24199  3.97453  3.39276  3.30161  3.77878  4.05027  2.22913  3.26572  2.04804  3.31652  3.67459  4.14556  3.54038  2.40206  3.05568  2.94122  2.11210  4.82538  2.42021     43 l x - -
          2.68618  4.42225  2.77519  2.73123  3.46354  2.40513  3.72494  3.29354  2.67741  2.69355  4.24690  2.90347  2.73739  3.18146  2.89801  2.37887  2.77519  2.98518  4.58477  3.61503
          0.01855  4.39224  5.11458  0.61958  0.77255  0.48576  0.95510
     32   2.70523  4.42988  3.56844  2.99731  2.78919  3.67760  3.91460  2.48707  2.17658  1.94866  3.48485  3.40447  4.05232  2.64061  3.24429  2.92586  2.93502  2.67686  4.99098  3.75272     44 l x - -
          2.68581  4.42247  2.77542  2.73145  3.46376  2.40512  3.72517  3.29376  2.67733  2.69377  4.24712  2.90369  2.73762  3.18120  2.89750  2.37887  2.77445  2.98540  4.58499  3.61525
          0.11441  2.28182  5.11458  1.94946  0.15356  0.48576  0.95510
     33   2.04352  5.20785  2.09638  2.37298  4.54409  3.44021  3.71229  4.01865  2.15809  3.52373  4.28948  2.50550  3.88655  2.82842  2.99779  2.31020  2.99673  3.60171  5.67907  4.27017     56 a x - -
          2.68618  4.42225  2.77519  2.73123  3.46354  2.40513  3.72494  3.29354  2.67741  2.69355  4.24690  2.90347  2.73739  3.18146  2.89801  2.37887  2.77519  2.98518  4.58477  3.61503
          0.01855  4.39224  5.11458  0.61958  0.77255  0.48576  0.95510
     34   2.94403  5.50862  1.77653  1.71879  4.82167  2.19051  3.82103  4.32758  2.21947  3.80207  4.58816  2.88649  3.96071  2.95253  3.23943  2.86041  3.20175  3.88770  5.94396  4.47926     57 e x - -
          2.68618  4.42225  2.77519  2.73123  3.46354  2.40513  3.72494  3.29354  2.67741  2.69355  4.24690  2.90347  2.73739  3.18146  2.89801  2.37887  2.77519  2.98518  4.58477  3.61503
          0.01855  4.39224  5.11458  0.61958  0.77255  0.48576  0.95510
     35   2.33407  5.20610  1.98420  2.39307  4.55199  2.20335  2.36695  4.02591  2.62168  3.55617  4.34569  2.94398  3.92455  2.91998  3.12863  2.77795  3.06897  3.62212  5.73024  4.32245     58 d x - -
          2.68618  4.42225  2.77519  2.73123  3.46354  2.40513  3.72494  3.29354  2.67741  2.69355  4.24690  2.90347  2.73739  3.18146  2.89801  2.37887  2.77519  2.98518  4.58477  3.61503
          0.01855  4.39224  5.11458  0.61958  0.77255  0.48576  0.95510
     36   2.66179  4.28160  3.86561  3.31125  3.47907  3.66238  4.08436  2.69573  3.22891  2.51661  2.26992  3.60785  4.09881  3.50711  3.50834  2.12727  2.39454  1.89420  4.97691  3.76776     59 v x - -
          2.68618  4.42225  2.77519  2.73123  3.46354  2.40513  3.72494  3.29354  2.67741  2.69355  4.24690  2.90347  2.73739  3.18146  2.89801  2.37887  2.77519  2.98518  4.58477  3.61503
          0.12304  4.39224  2.26913  0.61958  0.77255  0.48576  0.95510
     37   2.66048  4.86837  2.99853  2.48369  4.12167  3.45942  2.97114  3.55502  2.48305  2.60125  3.96484  2.23533  2.98402  2.84336  2.93701  2.31227  2.89902  3.22380  5.37895  4.03746     60 n x - -
          2.68618  4.42225  2.77519  2.73123  3.46354  2.40513  3.72494  3.29354  2.67741  2.69355  4.24690  2.90347  2.73739  3.18146  2.89801  2.37887  2.77519  2.98518  4.58477  3.61503
          0.02058  4.28977  5.01211  0.61958  0.77255  0.62514  0.76612
     38   2.67968  4.99395  2.89619  2.12543  4.27185  3.44146  2.95879  3.71300  2.45081  3.27568  4.06905  2.20742  3.85720  2.80415  2.92277  2.30100  2.91582  2.71309  5.47760  4.11227     61 e x - -
          2.68618  4.42225  2.77519  2.73123  3.46354  2.40513  3.72494  3.29354  2.67741  2.69355  4.24690  2.90347  2.73739  3.18146  2.89801  2.37887  2.77519  2.98518  4.58477  3.61503
          0.02058  4.28977  5.01211  0.61958  0.77255  0.40754  1.09448
     39   2.69122  4.26183  3.85992  3.28332  3.36671  2.87139  4.01881  2.04078  2.59862  1.88553  2.71419  3.59971  4.11174  3.46186  3.44438  3.01051  2.92327  2.46776  4.86918  3.66363     62 l x - -
          2.68618  4.42225  2.77519  2.73123  3.46354  2.40513  3.72494  3.29354  2.67741  2.69355  4.24690  2.90347  2.73739  3.18146  2.89801  2.37887  2.77519  2.98518  4.58477  3.61503
          0.01855  4.39224  5.11458  0.61958  0.77255  0.48576  0.95510
     40   2.71763  4.26199  3.94334  3.36353  3.30257  3.77498  4.03304  1.98905  2.58972  2.37491  2.66353  3.65469  4.14275  3.51438  3.46407  3.05181  2.94842  2.46820  4.82370  2.13238     63 i x - -
          2.68618  4.42225  2.77519  2.73123  3.46354  2.40513  3.72494  3.29354  2.67741  2.69355  4.24690  2.90347  2.73739  3.18146  2.89801  2.37887  2.77519  2.98518  4.58477  3.61503
          0.01855  4.39224  5.11458  0.61958  0.77255  0.48576  0.95510
     41   2.69279  4.86549  3.09048  2.54208  4.09279  3.51544  3.01607  3.51744  2.18952  3.12322  3.94369  3.05451  2.56198  2.87330  2.93231  2.73238  2.23123  3.20093  5.36021  3.03675     64 k x - -
          2.68618  4.42225  2.77519  2.73123  3.46354  2.40513  3.72494  3.29354  2.67741  2.69355  4.24690  2.90347  2.73739  3.18146  2.89801  2.37887  2.77519  2.98518  4.58477  3.61503
          0.01855  4.39224  5.11458  0.61958  0.77255  0.48576  0.95510
     42   1.36641  4.51997  3.53735  3.03788  2.69950  3.62751  2.79840  3.09944  2.99068  2.77417  3.70120  3.42065  4.07463  3.31290  3.33946  2.92471  3.00898  2.86203  4.89549  3.48349     65 a x - -
          2.68618  4.42225  2.77519  2.73123  3.46354  2.40513  3.72494  3.29354  2.67741  2.69355  4.24690  2.90347  2.73739  3.18146  2.89801  2.37887  2.77519  2.98518  4.58477  3.61503
          0.01855  4.39224  5.11458  0.61958  0.77255  0.48576  0.95510
     43   2.98789  5.51366  2.53458  1.46377  4.82821  3.45451  3.84081  4.32636  2.67743  3.80487  4.60698  1.73995  3.98976  2.34157  3.17560  2.90615  3.24470  3.90091  5.94159  4.49694     66 e x - -
          2.68618  4.42225  2.77519  2.73123  3.46354  2.40513  3.72494  3.29354  2.67741  2.69355  4.24690  2.90347  2.73739  3.18146  2.89801  2.37887  2.77519  2.98518  4.58477  3.61503
          0.01855  4.39224  5.11458  0.61958  0.77255  0.48576  0.95510
     44   2.68111  4.76292  3.23401  2.68782  4.12075  3.49327  3.80946  3.51387  2.56336  3.14221  3.97667  3.15734  2.40612  2.98324  1.92125  2.33228  2.94837  2.55562  5.39628  4.10101     67 r x - -
          2.68618  4.42225  2.77519  2.73123  3.46354  2.40513  3.72494  3.29354  2.67741  2.69355  4.24690  2.90347  2.73739  3.18146  2.89801  2.37887  2.77519  2.98518  4.58477  3.61503
          0.01855  4.39224  5.11458  0.61958  0.77255  0.48576  0.95510
     45   2.27680  5.06173  2.86023  2.49699  4.51362  2.65966  3.81245  3.96273  2.22243  3.50890  4.30416  1.59817  3.93047  2.95116  3.04408  2.76649  3.04185  3.55684  5.68822  4.32162     68 n x - -
          2.68618  4.42225  2.77519  2.73123  3.46354  2.40513  3.72494  3.29354  2.67741  2.69355  4.24690  2.90347  2.73739  3.18146  2.89801  2.37887  2.77519  2.98518  4.58477  3.61503
          0.01855  4.39224  5.11458  0.61958  0.77255  0.48576  0.95510
     46   2.34619  5.23954  2.90844  1.90125  4.58422  3.50488  3.70020  4.03940  1.66639  3.52542  4.29896  2.98065  3.92459  2.36352  2.79172  2.76917  3.03354  3.63341  5.65550  4.28431     69 k x - -
          2.68618  4.42225  2.77519  2.73123  3.46354  2.40513  3.72494  3.29354  2.67741  2.69355  4.24690  2.90347  2.73739  3.18146  2.89801  2.37887  2.77519  2.98518  4.58477  3.61503
          0.01855  4.39224  5.11458  0.61958  0.77255  0.48576  0.95510
     47   2.83412  5.30936  2.68353  1.60773  4.62318  3.44868  2.83002  4.10878  2.55684  3.60758  4.38554  2.08724  3.92362  2.87837  3.05495  2.31057  3.07996  3.69339  5.75643  4.33635     70 e x - -
          2.68618  4.42225  2.77519  2.73123  3.46354  2.40513  3.72494  3.29354  2.67741  2.69355  4.24690  2.90347  2.73739  3.18146  2.89801  2.37887  2.77519  2.98518  4.58477  3.61503
          0.01855  4.39224  5.11458  0.61958  0.77255  0.48576  0.95510
     48   2.28604  4.33724  4.23000  3.68560  3.59634  3.90686  4.40218  1.72056  3.59620  2.49160  3.52387  3.93108  4.33459  3.86022  3.84165  3.23250  1.77106  1.84382  5.19213  3.98702     71 i x - -
          2.68618  4.42225  2.77519  2.73123  3.46354  2.40513  3.72494  3.29354  2.67741  2.69355  4.24690  2.90347  2.73739  3.18146  2.89801  2.37887  2.77519  2.98518  4.58477  3.61503
          0.01855  4.39224  5.11458  0.61958  0.77255  0.48576  0.95510
     49   2.66904  4.65519  2.74345  2.66905  3.84290  3.54955  3.77462  3.23054  2.63857  2.89318  3.74779  3.15287  3.93951  2.98393  2.56449  2.77250  1.98336  2.53020  3.35595  3.90957     72 t x - -
          2.68618  4.42225  2.77519  2.73123  3.46354  2.40513  3.72494  3.29354  2.67741  2.69355  4.24690  2.90347  2.73739  3.18146  2.89801  2.37887  2.77519  2.98518  4.58477  3.61503
          0.01855  4.39224  5.11458  0.61958  0.77255  0.48576  0.95510
     50   3.46850  4.78213  5.02357  4.68344  3.78649  4.59482  5.34728  0.59662  4.52584  2.29498  3.67081  4.86365  5.00360  4.83855  4.66869  4.16932  3.76875  2.00119  5.76344  4.53025     73 I x - -
          2.68618  4.42225  2.77519  2.73123  3.46354  2.40513  3.72494  3.29354  2.67741  2.69355  4.24690  2.90347  2.73739  3.18146  2.89801  2.37887  2.77519  2.98518  4.58477  3.61503
          0.01855  4.39224  5.11458  0.61958  0.77255  0.48576  0.95510
     51   2.35404  5.41461  1.86241  1.52409  4.74682  3.42693  3.81290  4.24018  2.68448  3.73423  4.52014  2.89919  3.94819  2.94479  3.22259  2.29447  3.16131  3.80937  5.88815  4.43844     74 e x - -
          2.68618  4.42225  2.77519  2.73123  3.46354  2.40513  3.72494  3.29354  2.67741  2.69355  4.24690  2.90347  2.73739  3.18146  2.89801  2.37887  2.77519  2.98518  4.58477  3.61503
          0.01855  4.39224  5.11458  0.61958  0.77255  0.48576  0.95510
     52   2.95051  5.35669  2.66487  1.76831  4.71853  1.59482  3.84033  4.18015  2.13585  3.68926  4.50000  2.97774  3.99687  2.98139  3.05885  2.90062  3.20814  3.77891  5.83909  4.44671     75 g x - -
          2.68618  4.42225  2.77519  2.73123  3.46354  2.40513  3.72494  3.29354  2.67741  2.69355  4.24690  2.90347  2.73739  3.18146  2.89801  2.37887  2.77519  2.98518  4.58477  3.61503
          0.01855  4.39224  5.11458  0.61958  0.77255  0.48576  0.95510
     53   2.73336  4.32058  3.83438  3.26872  2.57870  3.75777  3.95163  2.77576  3.18304  2.11468  3.41083  3.58627  4.12943  2.71397  3.46242  3.02548  2.46925  2.57999  4.72509  2.06428     76 y x - -
          2.68618  4.42225  2.77519  2.73123  3.46354  2.40513  3.72494  3.29354  2.67741  2.69355  4.24690  2.90347  2.73739  3.18146  2.89801  2.37887  2.77519  2.98518  4.58477  3.61503
          0.01855  4.39224  5.11458  0.61958  0.77255  0.48576  0.95510
     54   2.35677  5.19770  2.96304  2.12995  4.54531  3.48779  3.65743  4.01006  1.88433  3.48892  4.24506  2.49086  3.88424  2.42470  2.39588  2.70327  2.96347  3.59131  5.61440  4.23417     77 k x - -
          2.68618  4.42225  2.77519  2.73123  3.46354  2.40513  3.72494  3.29354  2.67741  2.69355  4.24690  2.90347  2.73739  3.18146  2.89801  2.37887  2.77519  2.98518  4.58477  3.61503
          0.01855  4.39224  5.11458  0.61958  0.77255  0.48576  0.95510
     55   3.34778  4.60834  5.24655  4.78079  3.88718  4.80146  5.50485  1.53643  4.68259  2.35482  3.66204  4.95461  5.09756  4.95107  4.86269  4.22428  3.62013  0.72908  5.92900  4.70646     78 v x - -
          2.68618  4.42225  2.77519  2.73123  3.46354  2.40513  3.72494  3.29354  2.67741  2.69355  4.24690  2.90347  2.73739  3.18146  2.89801  2.37887  2.77519  2.98518  4.58477  3.61503
          0.01855  4.39224  5.11458  0.61958  0.77255  0.48576  0.95510
     56   3.34428  4.67049  4.84144  4.35943  1.47808  4.37609  3.99516  2.90767  4.17984  2.25785  2.43643  4.28603  4.67984  4.22993  4.22155  3.70696  3.56766  2.87443  1.72586  2.60168     79 f x - -
          2.68618  4.42225  2.77519  2.73123  3.46354  2.40513  3.72494  3.29354  2.67741  2.69355  4.24690  2.90347  2.73739  3.18146  2.89801  2.37887  2.77519  2.98518  4.58477  3.61503
          0.01855  4.39224  5.11458  0.61958  0.77255  0.48576  0.95510
     57   3.34193  4.60899  5.22685  4.76313  3.88274  4.78027  5.48745  1.58206  4.66111  2.35404  3.66165  4.93659  5.08502  4.93278  4.84245  4.20383  3.61636  0.71366  5.92002  4.69527     80 v x - -
          2.68618  4.42225  2.77519  2.73123  3.46354  2.40513  3.72494  3.29354  2.67741  2.69355  4.24690  2.90347  2.73739  3.18146  2.89801  2.37887  2.77519  2.98518  4.58477  3.61503
          0.01855  4.39224  5.11458  0.61958  0.77255  0.48576  0.95510
     58   2.79130  5.15984  2.32892  2.41238  4.37848  3.47128  3.73798  3.89404  2.22417  3.43556  4.23206  2.15608  3.92013  2.87638  3.02324  2.76776  3.03118  3.52100  5.58842  2.13479     81 y x - -
          2.68618  4.42225  2.77519  2.73123  3.46354  2.40513  3.72494  3.29354  2.67741  2.69355  4.24690  2.90347  2.73739  3.18146  2.89801  2.37887  2.77519  2.98518  4.58477  3.61503
          0.01855  4.39224  5.11458  0.61958  0.77255  0.48576  0.95510
     59   2.81257  5.24885  2.74436  1.65995  4.59576  2.26644  3.75211  4.06509  2.13867  3.57145  4.35077  2.94355  3.92175  2.87593  3.00909  2.30683  3.06060  3.65337  5.72617  4.32396     82 e x - -
          2.68618  4.42225  2.77519  2.73123  3.46354  2.40513  3.72494  3.29354  2.67741  2.69355  4.24690  2.90347  2.73739  3.18146  2.89801  2.37887  2.77519  2.98518  4.58477  3.61503
          0.01855  4.39224  5.11458  0.61958  0.77255  0.48576  0.95510
     60   2.05630  5.27686  1.99908  2.36131  4.59261  3.43920  2.78440  4.07604  2.58432  3.58652  4.36648  2.05127  3.91809  2.88635  3.09600  2.77346  3.06919  3.66436  5.74595  4.32505     83 d x - -
          2.68618  4.42225  2.77519  2.73123  3.46354  2.40513  3.72494  3.29354  2.67741  2.69355  4.24690  2.90347  2.73739  3.18146  2.89801  2.37887  2.77519  2.98518  4.58477  3.61503
          0.01855  4.39224  5.11458  0.61958  0.77255  0.48576  0.95510
     61   3.32970  0.30622  4.91009  4.78767  4.70941  3.81415  5.32748  3.98284  4.63693  3.85257  4.99971  4.64989  4.55432  4.96072  4.65705  3.59820  3.84029  3.68074  5.96907  4.98372     84 C x - -
          2.68618  4.42225  2.77519  2.73123  3.46354  2.40513  3.72494  3.29354  2.67741  2.69355  4.24690  2.90347  2.73739  3.18146  2.89801  2.37887  2.77519  2.98518  4.58477  3.61503
          0.01855  4.39224  5.11458  0.61958  0.77255  0.48576  0.95510
     62   2.88421  5.19393  3.18276  2.60987  4.53933  3.61146  2.38538  3.96969  2.24359  3.46176  4.26397  3.10729  3.99767  2.34684  1.67926  2.43270  3.09422  3.60237  5.57566  4.27079     85 r x - -
          2.68618  4.42225  2.77519  2.73123  3.46354  2.40513  3.72494  3.29354  2.67741  2.69355  4.24690  2.90347  2.73739  3.18146  2.89801  2.37887  2.77519  2.98518  4.58477  3.61503
          0.01855  4.39224  5.11458  0.61958  0.77255  0.48576  0.95510
     63   2.65306  4.44849  3.66015  3.17382  3.82888  3.52467  4.13926  2.33845  3.10772  2.80771  3.76668  3.50590  1.66545  3.44206  3.44132  2.86979  2.03699  2.71712  5.29922  4.06418     86 p x - -
          2.68618  4.42225  2.77519  2.73123  3.46354  2.40513  3.72494  3.29354  2.67741  2.69355  4.24690  2.90347  2.73739  3.18146  2.89801  2.37887  2.77519  2.98518  4.58477  3.61503
          0.01855  4.39224  5.11458  0.61958  0.77255  0.48576  0.95510
     64   2.34121  4.64154  4.08770  3.58086  2.08412  4.03823  2.62622  3.15691  3.49494  2.76364  3.76823  3.79355  4.40018  3.71383  3.74462  3.32556  3.33340  2.96748  4.21505  1.36489     87 y x - -
          2.68618  4.42225  2.77519  2.73123  3.46354  2.40513  3.72494  3.29354  2.67741  2.69355  4.24690  2.90347  2.73739  3.18146  2.89801  2.37887  2.77519  2.98518  4.58477  3.61503
          0.01855  4.39224  5.11458  0.61958  0.77255  0.48576  0.95510
     65   2.70736  4.53135  3.86587  3.55200  4.14455  3.45770  4.51411  3.22491  3.49337  3.09159  4.15295  3.74299  0.95899  3.84672  3.76215  2.92759  3.14479  2.12421  5.65299  4.41335     88 p x - -
          2.68618  4.42225  2.77519  2.73123  3.46354  2.40513  3.72494  3.29354  2.67741  2.69355  4.24690  2.90347  2.73739  3.18146  2.89801  2.37887  2.77519  2.98518  4.58477  3.61503
          0.01855  4.39224  5.11458  0.61958  0.77255  0.48576  0.95510
     66   2.97026  4.41990  4.48699  3.95615  3.62184  4.11978  4.63295  2.14336  3.83423  1.96029  3.51136  4.17603  4.52131  4.10463  4.04885  3.46448  2.05748  1.19113  5.33043  4.13096     89 v x - -
          2.68618  4.42225  2.77519  2.73123  3.46354  2.40513  3.72494  3.29354  2.67741  2.69355  4.24690  2.90347  2.73739  3.18146  2.89801  2.37887  2.77519  2.98518  4.58477  3.61503
          0.01855  4.39224  5.11458  0.61958  0.77255  0.48576  0.95510
     67   2.70396  4.35537  3.66980  3.12371  3.46344  3.69872  2.98144  1.67788  3.03649  2.54680  3.46935  2.73263  4.08624  3.35379  3.34738  2.96972  2.94078  2.19195  4.94241  3.69886     90 i x - -
          2.68618  4.42225  2.77519  2.73123  3.46354  2.40513  3.72494  3.29354  2.67741  2.69355  4.24690  2.90347  2.73739  3.18146  2.89801  2.37887  2.77519  2.98518  4.58477  3.61503
          0.01855  4.39224  5.11458  0.61958  0.77255  0.48576  0.95510
     68   3.79940  5.12431  5.02642  4.69793  3.42630  4.63971  5.19804  2.68263  4.46569  0.42585  3.33698  4.92762  5.00412  4.70176  4.54431  4.32163  4.07921  2.84910  5.46022  4.29436     91 L x - -
          2.68618  4.42225  2.77519  2.73123  3.46354  2.40513  3.72494  3.29354  2.67741  2.69355  4.24690  2.90347  2.73739  3.18146  2.89801  2.37887  2.77519  2.98518  4.58477  3.61503
          0.01855  4.39224  5.11458  0.61958  0.77255  0.48576  0.95510
     69   2.06159  4.68435  3.13478  2.80898  4.51694  2.52422  4.07545  3.96023  2.95439  3.56758  4.37251  2.39850  1.54601  3.25804  3.38684  2.69241  2.98720  3.47998  5.77933  4.47247     92 p x - -
          2.68618  4.42225  2.77519  2.73123  3.46354  2.40513  3.72494  3.29354  2.67741  2.69355  4.24690  2.90347  2.73739  3.18146  2.89801  2.37887  2.77519  2.98518  4.58477  3.61503
          0.01855  4.39224  5.11458  0.61958  0.77255  0.48576  0.95510
     70   3.65029  5.76182  0.39204  2.82019  5.23274  3.69935  4.51510  4.96187  3.71402  4.48264  5.50185  3.39258  4.38850  3.77485  4.27866  3.57325  4.00882  4.55335  6.28416  5.05788     93 D x - -
          2.68618  4.42225  2.77519  2.73123  3.46354  2.40513  3.72494  3.29354  2.67741  2.69355  4.24690  2.90347  2.73739  3.18146  2.89801  2.37887  2.77519  2.98518  4.58477  3.61503
          0.01855  4.39224  5.11458  0.61958  0.77255  0.48576  0.95510
     71   2.91954  5.13119  3.16201  2.69255  4.56731  1.59959  3.80818  3.98829  2.34720  3.50391  4.32968  3.17052  4.04070  2.41632  1.89527  2.92912  3.16241  3.62110  5.63228  4.34939     94 g x - -
          2.68618  4.42225  2.77519  2.73123  3.46354  2.40513  3.72494  3.29354  2.67741  2.69355  4.24690  2.90347  2.73739  3.18146  2.89801  2.37887  2.77519  2.98518  4.58477  3.61503
          0.01855  4.39224  5.11458  0.61958  0.77255  0.48576  0.95510
     72   2.45596  4.39962  3.74408  3.49254  4.62863  3.16722  4.54816  4.02872  3.52904  3.74831  4.58335  3.59246  3.94064  3.82998  3.81362  0.77078  2.22372  3.44876  5.97407  4.76293     95 s x - -
          2.68618  4.42225  2.77519  2.73123  3.46354  2.40513  3.72494  3.29354  2.67741  2.69355  4.24690  2.90347  2.73739  3.18146  2.89801  2.37887  2.77519  2.98518  4.58477  3.61503
          0.01855  4.39224  5.11458  0.61958  0.77255  0.48576  0.95510
     73   2.81126  4.33848  4.04348  3.47851  3.52401  3.90316  4.23011  1.80723  2.62461  2.47168  3.46801  3.78760  4.27574  3.66107  3.61844  3.19207  2.48887  1.50658  5.07689  3.86615     96 v x - -
          2.68618  4.42225  2.77519  2.73123  3.46354  2.40513  3.72494  3.29354  2.67741  2.69355  4.24690  2.90347  2.73739  3.18146  2.89801  2.37887  2.77519  2.98518  4.58477  3.61503
          0.01855  4.39224  5.11458  0.61958  0.77255  0.48576  0.95510
     74   2.40810  4.53360  4.80043  4.25207  3.42434  4.39006  4.80399  1.61865  4.11399  1.12744  3.26543  4.44991  4.69646  4.30555  4.26049  3.73286  3.41038  2.11111  5.29743  4.15955     97 l x - -
          2.68618  4.42225  2.77519  2.73123  3.46354  2.40513  3.72494  3.29354  2.67741  2.69355  4.24690  2.90347  2.73739  3.18146  2.89801  2.37887  2.77519  2.98518  4.58477  3.61503
          0.01855  4.39224  5.11458  0.61958  0.77255  0.48576  0.95510
     75   2.25879  5.05467  2.81373  2.14052  4.49512  3.41745  3.81952  3.94727  2.64390  3.50226  4.29796  2.41419  3.92192  2.96112  3.12664  1.54654  3.03557  3.54268  5.69339  4.31603     98 s x - -
          2.68618  4.42225  2.77519  2.73123  3.46354  2.40513  3.72494  3.29354  2.67741  2.69355  4.24690  2.90347  2.73739  3.18146  2.89801  2.37887  2.77519  2.98518  4.58477  3.61503
          0.01855  4.39224  5.11458  0.61958  0.77255  0.48576  0.95510
     76   2.96302  4.80411  3.52810  3.27419  3.60883  0.87531  4.20662  3.76898  3.34409  3.38798  4.34919  3.61360  4.22335  3.67772  3.65929  3.10721  3.33668  3.45062  5.11799  2.31741     99 g x - -
          2.68618  4.42225  2.77519  2.73123  3.46354  2.40513  3.72494  3.29354  2.67741  2.69355  4.24690  2.90347  2.73739  3.18146  2.89801  2.37887  2.77519  2.98518  4.58477  3.61503
          0.01855  4.39224  5.11458  0.61958  0.77255  0.48576  0.95510
     77   2.70276  5.15462  2.24742  2.12514  4.48265  3.46418  3.65364  3.94947  2.10100  3.44691  3.24489  2.93977  3.86345  2.75981  2.17227  2.67312  2.93274  3.53666  5.59146  4.20104    100 k x - -
          2.68618  4.42225  2.77519  2.73123  3.46354  2.40513  3.72494  3.29354  2.67741  2.69355  4.24690  2.90347  2.73739  3.18146  2.89801  2.37887  2.77519  2.98518  4.58477  3.61503
          0.01855  4.39224  5.11458  0.61958  0.77255  0.48576  0.95510
     78   2.67436  4.27817  3.76966  3.20243  2.06476  3.70017  2.95054  2.33726  3.12584  2.46882  3.38614  3.53624  3.04349  3.40415  3.41504  2.96694  2.50376  2.53775  4.83902  3.59486    101 f x - -
          2.68618  4.42225  2.77519  2.73123  3.46354  2.40513  3.72494  3.29354  2.67741  2.69355  4.24690  2.90347  2.73739  3.18146  2.89801  2.37887  2.77519  2.98518  4.58477  3.61503
          0.01855  4.39224  5.11458  0.61958  0.77255  0.48576  0.95510
     79   2.67631  4.50108  3.40106  2.42088  2.89172  3.60872  3.83722  3.02662  2.77815  2.71722  3.59870  3.28035  3.99179  3.11618  2.68692  2.84553  2.20501  2.78653  2.68374  3.77480    102 t x - -
          2.68618  4.42225  2.77519  2.73123  3.46354  2.40513  3.72494  3.29354  2.67741  2.69355  4.24690  2.90347  2.73739  3.18146  2.89801  2.37887  2.77519  2.98518  4.58477  3.61503
          0.01855  4.39224  5.11458  0.61958  0.77255  0.48576  0.95510
     80   2.23953  4.76230  3.14236  2.65609  4.32280  2.59815  3.86433  3.75451  2.67658  3.34922  4.14940  3.12237  3.89190  2.45471  3.12481  1.71703  2.37886  3.34986  5.56918  4.24433    103 s x - -
          2.68618  4.42225  2.77519  2.73123  3.46354  2.40513  3.72494  3.29354  2.67741  2.69355  4.24690  2.90347  2.73739  3.18146  2.89801  2.37887  2.77519  2.98518  4.58477  3.61503
          0.01855  4.39224  5.11458  0.61958  0.77255  0.48576  0.95510
     81   1.68682  4.99709  2.99262  2.16339  4.33254  3.47902  3.73234  3.76211  2.47656  3.32656  4.12524  3.02248  2.93880  2.86781  2.42934  2.73198  2.96737  3.39820  5.52621  4.17850    104 a x - -
          2.68618  4.42225  2.77519  2.73123  3.46354  2.40513  3.72494  3.29354  2.67741  2.69355  4.24690  2.90347  2.73739  3.18146  2.89801  2.37887  2.77519  2.98518  4.58477  3.61503
          0.01855  4.39224  5.11458  0.61958  0.77255  0.48576  0.95510
     82   2.29874  4.36244  3.59257  3.02740  3.43869  3.65772  3.90299  2.85736  2.97154  2.22730  3.47004  2.73128  4.03805  3.27065  3.30969  2.47369  2.90380  2.63668  3.38876  2.48261    105 l x - -
          2.68618  4.42225  2.77519  2.73123  3.46354  2.40513  3.72494  3.29354  2.67741  2.69355  4.24690  2.90347  2.73739  3.18146  2.89801  2.37887  2.77519  2.98518  4.58477  3.61503
          0.22671  4.39224  1.65822  0.61958  0.77255  0.48576  0.95510
     83   1.87952  4.28344  3.84680  3.30875  3.54686  3.63656  4.14307  2.46815  3.23164  2.10980  3.48227  3.61051  4.09937  3.52485  3.52859  2.95565  2.31109  1.91188  5.08801  3.87411    106 a x - -
          2.68618  4.42225  2.77519  2.73123  3.46354  2.40513  3.72494  3.29354  2.67741  2.69355  4.24690  2.90347  2.73739  3.18146  2.89801  2.37887  2.77519  2.98518  4.58477  3.61503
          0.02280  4.18832  4.91067  0.61958  0.77255  0.73517  0.65282
     84   2.27208  4.66362  2.17555  2.57297  2.86164  3.43634  3.75105  3.27803  2.62341  2.95702  3.81466  3.06371  3.87586  2.94762  3.06711  2.70475  2.38365  2.98880  5.25653  3.94476    107 d x - -
          2.68618  4.42225  2.77519  2.73123  3.46354  2.40513  3.72494  3.29354  2.67741  2.69355  4.24690  2.90347  2.73739  3.18146  2.89801  2.37887  2.77519  2.98518  4.58477  3.61503
          0.02280  4.18832  4.91067  0.61958  0.77255  0.35645  1.20451
     85   2.87478  5.35852  1.47156  2.34783  4.69903  3.43030  3.80210  4.18864  2.65487  3.68839  4.47356  2.91195  2.80783  2.34811  3.17909  2.36106  3.13436  3.76316  5.84406  4.40737    108 d x - -
          2.68638  4.42245  2.77506  2.73084  3.46374  2.40533  3.72515  3.29374  2.67761  2.69349  4.24710  2.90367  2.73760  3.18167  2.89821  2.37884  2.77505  2.98415  4.58289  3.61523
          0.64214  0.75966  5.11458  0.68434  0.70204  0.48576  0.95510
     86   2.71739  5.13530  2.18127  1.89302  3.16642  3.45333  3.68443  3.89714  2.46037  3.42156  4.19256  2.93486  3.87318  2.38751  2.95261  2.69225  2.55639  3.50253  5.59226  4.19820    114 e x - -
          2.68618  4.42225  2.77519  2.73123  3.46354  2.40513  3.72494  3.29354  2.67741  2.69355  4.24690  2.90347  2.73739  3.18146  2.89801  2.37887  2.77519  2.98518  4.58477  3.61503
          0.21718  4.39224  1.69913  0.61958  0.77255  0.48576  0.95510
     87   2.90429  5.45017  1.95125  1.39350  4.72894  3.34684  2.60651  4.24889  2.66738  3.73553  4.54008  2.80398  3.89623  2.90805  3.21169  2.81662  3.16648  3.82274  5.87847  4.40938    115 e x - -
          2.68618  4.42225  2.77519  2.73123  3.46354  2.40513  3.72494  3.29354  2.67741  2.69355  4.24690  2.90347  2.73739  3.18146  2.89801  2.37887  2.77519  2.98518  4.58477  3.61503
          0.02258  4.19764  4.91999  0.61958  0.77255  0.72599  0.66135
     88   2.67788  4.93819  1.81204  2.42091  4.47447  3.29765  3.81642  3.92055  2.69146  3.49796  4.30446  2.93969  3.85406  2.97092  3.18615  1.84983  2.30981  3.49767  5.69560  4.31437    116 d x - -
          2.68618  4.42225  2.77519  2.73123  3.46354  2.40513  3.72494  3.29354  2.67741  2.69355  4.24690  2.90347  2.73739  3.18146  2.89801  2.37887  2.77519  2.98518  4.58477  3.61503
          0.02258  4.19764  4.91999  0.61958  0.77255  0.72599  0.66135
     89   3.01642  0.46659  4.59064  4.41333  4.34690  3.55928  4.99074  3.55941  4.24816  3.45290  4.58886  4.31658  4.28970  4.58106  4.31005  3.28689  3.51119  3.27811  5.67762  4.62859    117 C x - -
          2.68680  4.42287  2.77516  2.72991  3.46349  2.40529  3.72473  3.29305  2.67683  2.69356  4.24752  2.90409  2.73771  3.18109  2.89825  2.37834  2.77582  2.98541  4.58539  3.61565
          0.44022  1.03253        *  2.12473  0.12723  0.00000        *
//
