# Supplementary material for: Remote homology clustering identifies lowly conserved families of effector proteins in plant-pathogenic fungi
Source: Microb Genom. 2021 Sep 1;7(9):000637. doi: 10.1099/mgen.0.000637 (PMC8715435; doi:10.1099/mgen.0.000637)
Supplement: Supplementary material 16 [file mgen-7-0637-s0016.zip › hmms/markov-PC_011E13.hmm]

HMMER3/f [3.3 | Nov 2019]
NAME  markov-PC_011E13
LENG  172
ALPH  amino
RF    yes
MM    no
CONS  yes
CS    no
MAP   yes
DATE  Thu Jul 23 06:53:50 2020
NSEQ  18
EFFN  1.006348
CKSUM 1264757696
STATS LOCAL MSV      -10.8186  0.70733
STATS LOCAL VITERBI  -11.5215  0.70733
STATS LOCAL FORWARD   -4.4648  0.70733
HMM          A        C        D        E        F        G        H        I        K        L        M        N        P        Q        R        S        T        V        W        Y   
            m->m     m->i     m->d     i->m     i->i     d->m     d->d
  COMPO   2.53773  3.43138  2.82229  2.67628  3.49134  2.70857  3.68946  3.09995  2.55271  2.63991  3.72459  3.01243  3.37363  3.07791  2.96011  2.56149  2.85727  2.81501  4.24730  3.51640
          2.68618  4.42225  2.77519  2.73123  3.46354  2.40513  3.72494  3.29354  2.67741  2.69355  4.24690  2.90347  2.73739  3.18146  2.89801  2.37887  2.77519  2.98518  4.58477  3.61503
          0.02365  4.15209  4.87444  0.61958  0.77255  0.00000        *
      1   3.21413  4.72330  4.36376  3.98765  3.36387  4.05111  4.65823  2.56907  3.73803  1.92382  0.92735  4.22779  4.52104  4.10568  3.90857  3.58819  3.52908  2.60603  5.23650  4.01911      1 m x - -
          2.68618  4.42225  2.77519  2.73123  3.46354  2.40513  3.72494  3.29354  2.67741  2.69355  4.24690  2.90347  2.73739  3.18146  2.89801  2.37887  2.77519  2.98518  4.58477  3.61503
          0.02365  4.15209  4.87444  0.61958  0.77255  0.48576  0.95510
      2   2.97169  5.02996  3.39277  2.82306  4.31107  3.64976  3.74749  3.63624  1.06043  3.20300  3.60645  3.24750  4.06124  2.90692  2.39907  3.01260  3.18728  3.37219  5.43676  4.19280      2 k x - -
          2.68618  4.42225  2.77519  2.73123  3.46354  2.40513  3.72494  3.29354  2.67741  2.69355  4.24690  2.90347  2.73739  3.18146  2.89801  2.37887  2.77519  2.98518  4.58477  3.61503
          0.02365  4.15209  4.87444  0.61958  0.77255  0.48576  0.95510
      3   2.53286  4.23183  3.99840  3.44271  2.84534  3.75336  4.10352  2.47126  3.33945  1.41544  3.24073  3.70759  4.14535  3.59285  3.57370  2.69954  2.94904  2.24950  4.84231  3.61753      3 l x - -
          2.68618  4.42225  2.77519  2.73123  3.46354  2.40513  3.72494  3.29354  2.67741  2.69355  4.24690  2.90347  2.73739  3.18146  2.89801  2.37887  2.77519  2.98518  4.58477  3.61503
          0.06005  4.15209  3.15715  0.61958  0.77255  0.48576  0.95510
      4   2.60984  4.26580  3.68966  3.15485  3.17103  3.58308  3.97930  2.65369  3.07234  1.63052  3.38191  3.48339  4.01858  3.37298  3.37068  2.34651  2.53987  2.46421  4.91071  3.67037      4 l x - -
          2.68618  4.42225  2.77519  2.73123  3.46354  2.40513  3.72494  3.29354  2.67741  2.69355  4.24690  2.90347  2.73739  3.18146  2.89801  2.37887  2.77519  2.98518  4.58477  3.61503
          0.02451  4.11656  4.83891  0.61958  0.77255  0.46078  0.99640
      5   2.85164  4.54045  3.67663  3.28236  2.88958  3.67043  3.85856  3.06762  3.16345  2.72586  3.76572  3.56032  4.16364  3.51367  3.43042  3.05104  2.36993  2.86328  4.49077  1.29504      5 y x - -
          2.68618  4.42225  2.77519  2.73123  3.46354  2.40513  3.72494  3.29354  2.67741  2.69355  4.24690  2.90347  2.73739  3.18146  2.89801  2.37887  2.77519  2.98518  4.58477  3.61503
          0.02365  4.15209  4.87444  0.61958  0.77255  0.48576  0.95510
      6   2.15830  4.31212  3.48686  2.96750  3.62659  3.41870  3.92084  2.94711  2.91689  1.84078  3.57963  3.32545  3.21428  3.23308  3.26277  2.49883  2.46999  2.68838  5.06160  3.82880      6 l x - -
          2.68618  4.42225  2.77519  2.73123  3.46354  2.40513  3.72494  3.29354  2.67741  2.69355  4.24690  2.90347  2.73739  3.18146  2.89801  2.37887  2.77519  2.98518  4.58477  3.61503
          0.09308  4.15209  2.61531  0.61958  0.77255  0.48576  0.95510
      7   3.37929  4.70269  4.90423  4.35847  2.73513  4.61306  4.81203  2.04978  4.22115  0.82138  2.90941  4.60580  4.78912  4.31576  4.33870  3.96712  3.60099  2.32217  5.07723  3.87831      7 l x - -
          2.68618  4.42225  2.77519  2.73123  3.46354  2.40513  3.72494  3.29354  2.67741  2.69355  4.24690  2.90347  2.73739  3.18146  2.89801  2.37887  2.77519  2.98518  4.58477  3.61503
          0.02533  4.08434  4.80669  0.61958  0.77255  0.44093  1.03124
      8   2.87872  4.45400  3.98618  3.47089  2.99174  3.87935  4.20406  2.54196  3.36180  1.18245  3.21812  3.78544  2.78176  3.64493  3.62125  3.20240  3.13588  2.49754  4.93447  3.66307      8 l x - -
          2.68618  4.42225  2.77519  2.73123  3.46354  2.40513  3.72494  3.29354  2.67741  2.69355  4.24690  2.90347  2.73739  3.18146  2.89801  2.37887  2.77519  2.98518  4.58477  3.61503
          0.02365  4.15209  4.87444  0.61958  0.77255  0.48576  0.95510
      9   2.76606  4.21464  4.23194  3.65883  2.64794  3.90654  4.22856  2.10486  3.54645  2.01744  3.20934  3.88458  3.27997  3.76874  3.73848  3.20569  3.00297  1.49491  4.87710  3.67449      9 v x - -
          2.68618  4.42225  2.77519  2.73123  3.46354  2.40513  3.72494  3.29354  2.67741  2.69355  4.24690  2.90347  2.73739  3.18146  2.89801  2.37887  2.77519  2.98518  4.58477  3.61503
          0.02365  4.15209  4.87444  0.61958  0.77255  0.48576  0.95510
     10   2.15705  4.37151  3.44225  2.94049  3.27112  3.37652  3.93625  3.04565  2.90463  2.58660  3.69799  3.30271  3.90101  3.22606  3.26871  1.55892  2.84287  2.77254  5.13990  3.85943     10 s x - -
          2.68618  4.42225  2.77519  2.73123  3.46354  2.40513  3.72494  3.29354  2.67741  2.69355  4.24690  2.90347  2.73739  3.18146  2.89801  2.37887  2.77519  2.98518  4.58477  3.61503
          0.02365  4.15209  4.87444  0.61958  0.77255  0.48576  0.95510
     11   2.94149  4.38700  4.36336  3.82421  3.28498  4.07242  4.44273  1.78956  3.66383  1.22229  3.19648  4.06618  4.42204  3.92692  3.85746  3.03465  3.19133  2.12600  5.06031  3.86377     11 l x - -
          2.68618  4.42225  2.77519  2.73123  3.46354  2.40513  3.72494  3.29354  2.67741  2.69355  4.24690  2.90347  2.73739  3.18146  2.89801  2.37887  2.77519  2.98518  4.58477  3.61503
          0.02365  4.15209  4.87444  0.61958  0.77255  0.48576  0.95510
     12   3.42924  4.74897  4.96541  4.44462  3.16664  4.66884  4.99533  1.90591  4.24976  0.78218  2.98417  4.70299  4.86476  4.41153  4.37220  4.05751  3.66364  2.24688  5.27798  4.15621     12 l x - -
          2.68618  4.42225  2.77519  2.73123  3.46354  2.40513  3.72494  3.29354  2.67741  2.69355  4.24690  2.90347  2.73739  3.18146  2.89801  2.37887  2.77519  2.98518  4.58477  3.61503
          0.02365  4.15209  4.87444  0.61958  0.77255  0.48576  0.95510
     13   1.39641  4.29597  3.53219  3.07451  3.97139  3.20934  4.07937  3.25851  3.03435  2.72966  3.90040  3.34718  3.83902  3.35424  3.37675  2.24137  2.22669  2.90701  5.36845  4.13676     13 a x - -
          2.68618  4.42225  2.77519  2.73123  3.46354  2.40513  3.72494  3.29354  2.67741  2.69355  4.24690  2.90347  2.73739  3.18146  2.89801  2.37887  2.77519  2.98518  4.58477  3.61503
          0.09675  4.15209  2.57070  0.61958  0.77255  0.48576  0.95510
     14   1.90413  3.50546  3.60554  3.05479  3.46230  3.48073  3.91976  2.73506  2.98485  2.39955  3.43518  3.39012  3.93633  3.28398  3.30369  2.77827  2.16822  2.50482  4.93031  3.39884     14 a x - -
          2.68618  4.42225  2.77519  2.73123  3.46354  2.40513  3.72494  3.29354  2.67741  2.69355  4.24690  2.90347  2.73739  3.18146  2.89801  2.37887  2.77519  2.98518  4.58477  3.61503
          0.02542  4.08077  4.80311  0.61958  0.77255  0.43887  1.03497
     15   2.56967  4.32207  3.52825  2.99834  2.66525  3.49118  3.90682  2.86606  2.94555  2.44908  3.52218  3.36013  3.95226  3.25419  3.28616  1.83077  2.39767  2.63274  4.95677  3.67698     15 s x - -
          2.68622  4.42229  2.77523  2.73127  3.46357  2.40516  3.72476  3.29358  2.67744  2.69358  4.24693  2.90350  2.73736  3.18150  2.89804  2.37884  2.77495  2.98522  4.58480  3.61490
          0.19700  1.76508  4.87444  0.43114  1.04915  0.48576  0.95510
     16   2.26711  4.31502  4.28735  3.78631  3.14846  3.89539  4.49532  2.10423  3.69683  2.31735  3.45860  3.99722  4.35156  3.95973  3.92787  3.25719  3.11096  1.14409  5.22506  3.99096     18 v x - -
          2.68618  4.42225  2.77519  2.73123  3.46354  2.40513  3.72494  3.29354  2.67741  2.69355  4.24690  2.90347  2.73739  3.18146  2.89801  2.37887  2.77519  2.98518  4.58477  3.61503
          0.02365  4.15209  4.87444  0.61958  0.77255  0.48576  0.95510
     17   1.95748  4.23985  3.55968  3.26063  4.40675  3.02107  4.32049  3.76458  3.29445  3.49379  4.32589  3.39831  3.77387  3.58958  3.60215  1.04648  2.48402  3.22397  5.75211  4.54365     19 s x - -
          2.68618  4.42225  2.77519  2.73123  3.46354  2.40513  3.72494  3.29354  2.67741  2.69355  4.24690  2.90347  2.73739  3.18146  2.89801  2.37887  2.77519  2.98518  4.58477  3.61503
          0.02365  4.15209  4.87444  0.61958  0.77255  0.48576  0.95510
     18   0.79205  4.25821  3.63206  3.42663  4.43631  2.66437  4.46467  3.74993  3.49857  3.53936  4.41253  3.50642  3.82453  3.78164  3.75726  2.54543  2.86106  3.23112  5.78986  4.61662     20 a x - -
          2.68618  4.42225  2.77519  2.73123  3.46354  2.40513  3.72494  3.29354  2.67741  2.69355  4.24690  2.90347  2.73739  3.18146  2.89801  2.37887  2.77519  2.98518  4.58477  3.61503
          0.02365  4.15209  4.87444  0.61958  0.77255  0.48576  0.95510
     19   2.29679  5.06041  2.47401  2.34902  4.37781  3.40393  3.37788  3.83454  1.99144  3.34919  4.11835  2.88788  3.80952  2.71635  2.39638  2.51852  2.88099  3.43836  5.50773  4.12820     21 k x - -
          2.68618  4.42225  2.77519  2.73123  3.46354  2.40513  3.72494  3.29354  2.67741  2.69355  4.24690  2.90347  2.73739  3.18146  2.89801  2.37887  2.77519  2.98518  4.58477  3.61503
          0.02365  4.15209  4.87444  0.61958  0.77255  0.48576  0.95510
     20   3.06278  5.18832  3.52067  2.83020  4.59023  3.72077  3.66523  3.94193  1.13780  3.06266  4.27581  3.24207  4.07865  2.80004  1.88923  3.06375  3.23192  3.63045  5.48309  4.29379     22 k x - -
          2.68618  4.42225  2.77519  2.73123  3.46354  2.40513  3.72494  3.29354  2.67741  2.69355  4.24690  2.90347  2.73739  3.18146  2.89801  2.37887  2.77519  2.98518  4.58477  3.61503
          0.02365  4.15209  4.87444  0.61958  0.77255  0.48576  0.95510
     21   3.22734  4.92020  3.75411  3.30947  2.62233  3.91205  1.09680  3.57810  2.98999  3.03173  4.10062  3.60593  4.32552  3.46281  3.24099  3.31011  3.46510  3.37774  3.38336  2.56647     23 h x - -
          2.68618  4.42225  2.77519  2.73123  3.46354  2.40513  3.72494  3.29354  2.67741  2.69355  4.24690  2.90347  2.73739  3.18146  2.89801  2.37887  2.77519  2.98518  4.58477  3.61503
          0.02365  4.15209  4.87444  0.61958  0.77255  0.48576  0.95510
     22   3.00745  4.89652  3.66425  3.02725  3.96532  3.73667  3.82405  3.36346  2.25909  2.19883  3.93923  3.40507  4.13437  3.02971  1.24430  3.11041  3.22371  3.17686  5.27294  4.01611     24 r x - -
          2.68618  4.42225  2.77519  2.73123  3.46354  2.40513  3.72494  3.29354  2.67741  2.69355  4.24690  2.90347  2.73739  3.18146  2.89801  2.37887  2.77519  2.98518  4.58477  3.61503
          0.02365  4.15209  4.87444  0.61958  0.77255  0.48576  0.95510
     23   3.48456  4.86914  4.63783  4.28803  3.26702  4.33416  4.85718  2.49499  4.05349  0.59400  3.21858  4.53669  4.72715  4.35361  4.18003  3.95198  3.76920  2.60324  5.23803  4.02289     25 L x - -
          2.68618  4.42225  2.77519  2.73123  3.46354  2.40513  3.72494  3.29354  2.67741  2.69355  4.24690  2.90347  2.73739  3.18146  2.89801  2.37887  2.77519  2.98518  4.58477  3.61503
          0.02365  4.15209  4.87444  0.61958  0.77255  0.48576  0.95510
     24   2.94838  0.51490  4.51806  4.32810  4.26712  3.50393  4.91492  3.46768  4.16075  3.36545  4.49893  4.24234  4.23151  4.49559  4.23205  3.21922  3.43923  3.19064  5.61234  4.55016     26 C x - -
          2.68618  4.42225  2.77519  2.73123  3.46354  2.40513  3.72494  3.29354  2.67741  2.69355  4.24690  2.90347  2.73739  3.18146  2.89801  2.37887  2.77519  2.98518  4.58477  3.61503
          0.02365  4.15209  4.87444  0.61958  0.77255  0.48576  0.95510
     25   2.94838  0.51490  4.51806  4.32810  4.26712  3.50393  4.91492  3.46768  4.16075  3.36545  4.49893  4.24234  4.23151  4.49559  4.23205  3.21922  3.43923  3.19064  5.61234  4.55016     27 C x - -
          2.68618  4.42225  2.77519  2.73123  3.46354  2.40513  3.72494  3.29354  2.67741  2.69355  4.24690  2.90347  2.73739  3.18146  2.89801  2.37887  2.77519  2.98518  4.58477  3.61503
          0.02365  4.15209  4.87444  0.61958  0.77255  0.48576  0.95510
     26   2.94838  0.51490  4.51806  4.32810  4.26712  3.50393  4.91492  3.46768  4.16075  3.36545  4.49893  4.24234  4.23151  4.49559  4.23205  3.21922  3.43923  3.19064  5.61234  4.55016     28 C x - -
          2.68618  4.42225  2.77519  2.73123  3.46354  2.40513  3.72494  3.29354  2.67741  2.69355  4.24690  2.90347  2.73739  3.18146  2.89801  2.37887  2.77519  2.98518  4.58477  3.61503
          0.02365  4.15209  4.87444  0.61958  0.77255  0.48576  0.95510
     27   0.85583  4.22965  3.71654  3.46705  4.31555  3.06835  4.45491  3.42101  3.46235  3.32126  4.26133  3.52640  3.83507  3.77000  3.71391  2.54504  2.54016  3.00086  5.74508  4.55178     29 a x - -
          2.68618  4.42225  2.77519  2.73123  3.46354  2.40513  3.72494  3.29354  2.67741  2.69355  4.24690  2.90347  2.73739  3.18146  2.89801  2.37887  2.77519  2.98518  4.58477  3.61503
          0.02365  4.15209  4.87444  0.61958  0.77255  0.48576  0.95510
     28   2.39982  4.60823  2.88370  2.44820  4.38231  1.31082  4.00358  3.76324  2.90709  3.42881  4.27515  3.10211  3.84966  3.21316  3.31343  2.65913  2.69025  3.33271  5.67698  4.37883     30 g x - -
          2.68618  4.42225  2.77519  2.73123  3.46354  2.40513  3.72494  3.29354  2.67741  2.69355  4.24690  2.90347  2.73739  3.18146  2.89801  2.37887  2.77519  2.98518  4.58477  3.61503
          0.02365  4.15209  4.87444  0.61958  0.77255  0.48576  0.95510
     29   3.04225  4.48664  4.22612  3.71803  1.43142  4.01077  3.68781  2.97593  2.78434  2.57322  3.60119  3.81983  4.35739  3.75619  3.74637  3.31120  3.26827  2.80349  2.69300  2.12765     31 f x - -
          2.68618  4.42225  2.77519  2.73123  3.46354  2.40513  3.72494  3.29354  2.67741  2.69355  4.24690  2.90347  2.73739  3.18146  2.89801  2.37887  2.77519  2.98518  4.58477  3.61503
          0.02365  4.15209  4.87444  0.61958  0.77255  0.48576  0.95510
     30   2.96286  5.35516  2.01722  2.27514  4.70802  3.30086  3.88956  4.28541  2.88870  3.82682  4.69012  1.15587  3.93096  3.07271  3.43599  2.89491  3.27840  3.86054  5.93282  4.46610     32 n x - -
          2.68618  4.42225  2.77519  2.73123  3.46354  2.40513  3.72494  3.29354  2.67741  2.69355  4.24690  2.90347  2.73739  3.18146  2.89801  2.37887  2.77519  2.98518  4.58477  3.61503
          0.02365  4.15209  4.87444  0.61958  0.77255  0.48576  0.95510
     31   1.28583  4.79831  2.00510  2.53096  4.42941  3.25294  3.95381  3.78326  2.90399  3.47670  4.33978  3.01837  3.87764  3.14780  3.37956  2.72758  3.03419  3.38622  5.72000  4.37067     33 a x - -
          2.68618  4.42225  2.77519  2.73123  3.46354  2.40513  3.72494  3.29354  2.67741  2.69355  4.24690  2.90347  2.73739  3.18146  2.89801  2.37887  2.77519  2.98518  4.58477  3.61503
          0.02365  4.15209  4.87444  0.61958  0.77255  0.48576  0.95510
     32   2.94838  0.51490  4.51806  4.32810  4.26712  3.50393  4.91492  3.46768  4.16075  3.36545  4.49893  4.24234  4.23151  4.49559  4.23205  3.21922  3.43923  3.19064  5.61234  4.55016     34 C x - -
          2.68618  4.42225  2.77519  2.73123  3.46354  2.40513  3.72494  3.29354  2.67741  2.69355  4.24690  2.90347  2.73739  3.18146  2.89801  2.37887  2.77519  2.98518  4.58477  3.61503
          0.02365  4.15209  4.87444  0.61958  0.77255  0.48576  0.95510
     33   2.87166  5.31626  1.90802  2.24044  4.72969  2.13514  3.81669  4.23817  2.77454  3.75264  4.57389  1.72841  3.88374  2.97469  3.33225  2.80670  3.17021  3.79857  5.91415  4.45371     35 n x - -
          2.68618  4.42225  2.77519  2.73123  3.46354  2.40513  3.72494  3.29354  2.67741  2.69355  4.24690  2.90347  2.73739  3.18146  2.89801  2.37887  2.77519  2.98518  4.58477  3.61503
          0.02365  4.15209  4.87444  0.61958  0.77255  0.48576  0.95510
     34   2.67310  4.56027  3.31185  2.75649  3.29685  3.57631  3.79946  2.82111  2.67873  2.34545  3.56442  3.21738  3.96080  1.86234  3.06609  2.81642  2.68567  2.76186  5.08076  3.79565     36 q x - -
          2.68618  4.42225  2.77519  2.73123  3.46354  2.40513  3.72494  3.29354  2.67741  2.69355  4.24690  2.90347  2.73739  3.18146  2.89801  2.37887  2.77519  2.98518  4.58477  3.61503
          0.02365  4.15209  4.87444  0.61958  0.77255  0.48576  0.95510
     35   3.45937  4.76811  4.68398  4.26519  1.03385  4.39595  3.78663  2.91135  4.10337  1.90034  3.52704  4.18719  4.68688  4.14984  4.17651  3.74127  3.68197  2.91215  3.97016  2.13159     37 f x - -
          2.68618  4.42225  2.77519  2.73123  3.46354  2.40513  3.72494  3.29354  2.67741  2.69355  4.24690  2.90347  2.73739  3.18146  2.89801  2.37887  2.77519  2.98518  4.58477  3.61503
          0.02365  4.15209  4.87444  0.61958  0.77255  0.48576  0.95510
     36   2.14369  4.21223  3.90445  3.47188  3.77239  3.01573  4.30337  2.62776  3.40665  2.73837  3.70940  3.63219  3.99483  3.69163  3.66604  2.77627  2.62201  1.25670  5.29242  4.09002     38 v x - -
          2.68618  4.42225  2.77519  2.73123  3.46354  2.40513  3.72494  3.29354  2.67741  2.69355  4.24690  2.90347  2.73739  3.18146  2.89801  2.37887  2.77519  2.98518  4.58477  3.61503
          0.02365  4.15209  4.87444  0.61958  0.77255  0.48576  0.95510
     37   2.76045  1.13850  4.36028  3.94018  2.77344  3.62395  4.37636  2.65976  3.78607  2.46475  3.62518  3.97404  4.21645  4.03401  3.94225  3.08690  3.13811  2.49486  4.94210  3.54433     39 c x - -
          2.68618  4.42225  2.77519  2.73123  3.46354  2.40513  3.72494  3.29354  2.67741  2.69355  4.24690  2.90347  2.73739  3.18146  2.89801  2.37887  2.77519  2.98518  4.58477  3.61503
          0.02365  4.15209  4.87444  0.61958  0.77255  0.48576  0.95510
     38   2.73509  4.99323  1.52011  2.38066  4.20704  3.39113  3.72714  3.32341  2.58069  2.91408  4.11449  2.71681  3.87298  2.88969  3.06210  2.73723  2.99095  3.29142  5.49124  4.09774     40 d x - -
          2.68618  4.42225  2.77519  2.73123  3.46354  2.40513  3.72494  3.29354  2.67741  2.69355  4.24690  2.90347  2.73739  3.18146  2.89801  2.37887  2.77519  2.98518  4.58477  3.61503
          0.02365  4.15209  4.87444  0.61958  0.77255  0.48576  0.95510
     39   2.19285  4.71392  2.55380  2.53077  4.36342  1.83870  3.84650  3.80615  2.71952  3.39865  4.20406  3.00467  2.82532  3.01266  3.18737  2.45255  2.89780  3.37095  5.61318  4.27357     41 g x - -
          2.68618  4.42225  2.77519  2.73123  3.46354  2.40513  3.72494  3.29354  2.67741  2.69355  4.24690  2.90347  2.73739  3.18146  2.89801  2.37887  2.77519  2.98518  4.58477  3.61503
          0.02365  4.15209  4.87444  0.61958  0.77255  0.48576  0.95510
     40   2.59392  4.46192  2.66253  2.70952  2.87249  3.51326  3.75208  2.99812  2.68662  2.68717  3.56035  3.16683  3.43763  3.00927  3.08964  2.64479  2.55860  2.47236  5.01952  3.11179     42 v x - -
          2.68618  4.42225  2.77519  2.73123  3.46354  2.40513  3.72494  3.29354  2.67741  2.69355  4.24690  2.90347  2.73739  3.18146  2.89801  2.37887  2.77519  2.98518  4.58477  3.61503
          0.02365  4.15209  4.87444  0.61958  0.77255  0.48576  0.95510
     41   2.29826  4.72545  3.01024  2.34763  4.01276  3.23249  3.44189  3.23971  2.51432  3.04313  3.87005  3.00577  3.83772  2.86253  2.96115  1.87897  2.71196  3.10111  5.30338  3.98526     43 s x - -
          2.68618  4.42225  2.77519  2.73123  3.46354  2.40513  3.72494  3.29354  2.67741  2.69355  4.24690  2.90347  2.73739  3.18146  2.89801  2.37887  2.77519  2.98518  4.58477  3.61503
          0.02365  4.15209  4.87444  0.61958  0.77255  0.48576  0.95510
     42   2.05078  4.26305  3.65328  3.36454  4.23841  3.11487  4.36735  3.33889  3.33606  3.23536  4.17726  3.49075  3.85275  3.66810  3.60780  2.57808  1.04390  2.95258  5.66601  4.45993     44 t x - -
          2.68618  4.42225  2.77519  2.73123  3.46354  2.40513  3.72494  3.29354  2.67741  2.69355  4.24690  2.90347  2.73739  3.18146  2.89801  2.37887  2.77519  2.98518  4.58477  3.61503
          0.02365  4.15209  4.87444  0.61958  0.77255  0.48576  0.95510
     43   2.11979  4.76090  2.91041  2.55631  4.31879  2.43268  3.81627  3.74420  2.60436  3.34119  4.16517  3.03022  3.84874  1.75335  3.01709  2.67063  2.93497  3.34741  5.55341  4.23015     45 q x - -
          2.68618  4.42225  2.77519  2.73123  3.46354  2.40513  3.72494  3.29354  2.67741  2.69355  4.24690  2.90347  2.73739  3.18146  2.89801  2.37887  2.77519  2.98518  4.58477  3.61503
          0.02365  4.15209  4.87444  0.61958  0.77255  0.48576  0.95510
     44   2.44855  4.94364  2.50772  2.28267  4.22261  3.40515  3.60481  3.66467  2.25456  3.22011  4.00304  2.68262  3.79987  2.64940  2.85143  2.43526  2.59867  3.29842  4.00715  3.77649     46 k x - -
          2.68618  4.42225  2.77519  2.73123  3.46354  2.40513  3.72494  3.29354  2.67741  2.69355  4.24690  2.90347  2.73739  3.18146  2.89801  2.37887  2.77519  2.98518  4.58477  3.61503
          0.02365  4.15209  4.87444  0.61958  0.77255  0.48576  0.95510
     45   2.79570  4.40535  4.82126  4.28379  3.54276  4.43576  4.90605  1.33377  4.17748  1.78415  3.36382  4.48814  4.72593  4.40014  4.35109  3.78845  3.33875  1.37366  5.42087  4.24475     47 i x - -
          2.68618  4.42225  2.77519  2.73123  3.46354  2.40513  3.72494  3.29354  2.67741  2.69355  4.24690  2.90347  2.73739  3.18146  2.89801  2.37887  2.77519  2.98518  4.58477  3.61503
          0.02365  4.15209  4.87444  0.61958  0.77255  0.48576  0.95510
     46   3.16732  4.47563  4.91753  4.43654  3.68277  4.52481  5.15691  1.52630  4.32293  2.18668  3.48624  4.63827  4.85047  4.59751  4.51872  3.92705  3.44075  0.89983  5.66197  4.44331     48 v x - -
          2.68618  4.42225  2.77519  2.73123  3.46354  2.40513  3.72494  3.29354  2.67741  2.69355  4.24690  2.90347  2.73739  3.18146  2.89801  2.37887  2.77519  2.98518  4.58477  3.61503
          0.02365  4.15209  4.87444  0.61958  0.77255  0.48576  0.95510
     47   2.43063  5.10269  2.06830  2.31720  4.41957  3.38484  3.61742  3.88433  2.08152  3.39502  4.16335  2.75689  3.81014  2.62650  2.71360  2.63569  2.69432  3.48051  5.55319  4.15861     49 d x - -
          2.68618  4.42225  2.77519  2.73123  3.46354  2.40513  3.72494  3.29354  2.67741  2.69355  4.24690  2.90347  2.73739  3.18146  2.89801  2.37887  2.77519  2.98518  4.58477  3.61503
          0.02365  4.15209  4.87444  0.61958  0.77255  0.48576  0.95510
     48   2.29706  4.95240  2.72357  2.36835  4.23311  3.40532  3.39618  3.67605  2.30615  3.05250  4.01199  2.54855  3.80167  2.37680  2.84768  2.61013  2.66170  3.30846  5.42452  3.65328     50 a x - -
          2.68619  4.42232  2.77511  2.73130  3.46361  2.40520  3.72501  3.29347  2.67734  2.69356  4.24697  2.90344  2.73740  3.18153  2.89800  2.37875  2.77520  2.98525  4.58484  3.61495
          0.14227  2.68231  2.74558  1.38635  0.28766  0.48576  0.95510
     49   2.57449  4.28570  3.46772  2.90072  3.23263  3.35500  3.80777  2.78326  2.84958  2.39695  3.22025  3.06663  3.93609  3.15196  3.19763  2.16848  2.67700  2.55976  3.40672  3.40093     62 s x - -
          2.68618  4.42225  2.77519  2.73123  3.46354  2.40513  3.72494  3.29354  2.67741  2.69355  4.24690  2.90347  2.73739  3.18146  2.89801  2.37887  2.77519  2.98518  4.58477  3.61503
          0.02508  4.09386  4.81621  0.61958  0.77255  0.44655  1.02119
     50   2.56750  5.09819  2.37280  2.30877  4.42155  3.06558  3.61084  3.89139  2.09001  3.39843  4.16071  2.60999  2.88332  2.72308  2.76335  2.50805  2.88713  3.48048  5.55430  4.15386     63 k x - -
          2.68618  4.42225  2.77519  2.73123  3.46354  2.40513  3.72494  3.29354  2.67741  2.69355  4.24690  2.90347  2.73739  3.18146  2.89801  2.37887  2.77519  2.98518  4.58477  3.61503
          0.02365  4.15209  4.87444  0.61958  0.77255  0.48576  0.95510
     51   2.58236  5.13003  2.28288  2.29575  4.45288  2.69622  3.62779  3.92548  2.23785  3.43167  4.19793  2.32922  3.25030  2.74346  2.79134  2.63797  2.91501  3.51310  5.58822  4.18154     64 k x - -
          2.68618  4.42225  2.77519  2.73123  3.46354  2.40513  3.72494  3.29354  2.67741  2.69355  4.24690  2.90347  2.73739  3.18146  2.89801  2.37887  2.77519  2.98518  4.58477  3.61503
          0.02365  4.15209  4.87444  0.61958  0.77255  0.48576  0.95510
     52   2.64690  5.00253  2.80421  2.32782  4.30444  3.42729  2.76349  3.49522  2.11279  3.27927  4.05985  2.91982  3.81932  2.72157  2.22641  2.63730  2.62172  3.37095  5.45197  4.09272     65 k x - -
          2.68618  4.42225  2.77519  2.73123  3.46354  2.40513  3.72494  3.29354  2.67741  2.69355  4.24690  2.90347  2.73739  3.18146  2.89801  2.37887  2.77519  2.98518  4.58477  3.61503
          0.02365  4.15209  4.87444  0.61958  0.77255  0.48576  0.95510
     53   3.92596  5.04424  4.93546  4.69301  1.56409  4.60713  3.48360  3.63258  4.50473  2.92867  4.19178  4.23021  4.88735  4.33784  4.43758  3.97705  4.13234  3.53869  2.24710  0.95474     66 y x - -
          2.68618  4.42225  2.77519  2.73123  3.46354  2.40513  3.72494  3.29354  2.67741  2.69355  4.24690  2.90347  2.73739  3.18146  2.89801  2.37887  2.77519  2.98518  4.58477  3.61503
          0.02365  4.15209  4.87444  0.61958  0.77255  0.48576  0.95510
     54   2.17344  4.34551  4.49177  3.97452  3.63539  4.12078  4.69728  1.63883  3.87960  2.32757  3.49110  4.19517  4.52081  4.14961  4.10680  3.47807  3.20370  1.20650  5.39310  4.18518     67 v x - -
          2.68618  4.42225  2.77519  2.73123  3.46354  2.40513  3.72494  3.29354  2.67741  2.69355  4.24690  2.90347  2.73739  3.18146  2.89801  2.37887  2.77519  2.98518  4.58477  3.61503
          0.02365  4.15209  4.87444  0.61958  0.77255  0.48576  0.95510
     55   2.90540  4.80624  3.58196  2.95225  3.93630  3.68434  3.80787  3.28343  2.30246  2.81399  2.65516  3.34802  4.08028  3.00956  1.34808  3.01755  3.12851  3.08893  5.26052  4.02284     68 r x - -
          2.68618  4.42225  2.77519  2.73123  3.46354  2.40513  3.72494  3.29354  2.67741  2.69355  4.24690  2.90347  2.73739  3.18146  2.89801  2.37887  2.77519  2.98518  4.58477  3.61503
          0.02365  4.15209  4.87444  0.61958  0.77255  0.48576  0.95510
     56   2.12159  4.27447  3.47732  3.26840  4.43443  3.02684  4.36808  3.83530  3.35117  3.57004  4.42813  3.40903  3.79698  3.65423  3.64016  0.89112  2.83568  3.28350  5.79358  4.55756     69 s x - -
          2.68618  4.42225  2.77519  2.73123  3.46354  2.40513  3.72494  3.29354  2.67741  2.69355  4.24690  2.90347  2.73739  3.18146  2.89801  2.37887  2.77519  2.98518  4.58477  3.61503
          0.02365  4.15209  4.87444  0.61958  0.77255  0.48576  0.95510
     57   2.65542  4.94548  2.67063  2.37801  4.23992  3.05548  3.40873  3.67650  2.35839  3.24723  4.04857  2.64242  3.82750  2.80107  2.93542  2.52081  1.92697  3.31891  5.45914  4.09662     70 t x - -
          2.68618  4.42225  2.77519  2.73123  3.46354  2.40513  3.72494  3.29354  2.67741  2.69355  4.24690  2.90347  2.73739  3.18146  2.89801  2.37887  2.77519  2.98518  4.58477  3.61503
          0.02365  4.15209  4.87444  0.61958  0.77255  0.48576  0.95510
     58   2.96945  5.15694  3.11348  2.66398  4.58582  3.57334  3.70759  3.98667  1.11367  3.47288  4.32553  3.12353  4.01373  2.67387  2.38920  2.69905  3.18757  3.63891  5.55956  4.31214     71 k x - -
          2.68618  4.42225  2.77519  2.73123  3.46354  2.40513  3.72494  3.29354  2.67741  2.69355  4.24690  2.90347  2.73739  3.18146  2.89801  2.37887  2.77519  2.98518  4.58477  3.61503
          0.02365  4.15209  4.87444  0.61958  0.77255  0.48576  0.95510
     59   2.41396  4.65917  2.88301  2.54181  3.90002  3.43532  3.69847  3.29829  2.54465  2.78010  3.78126  3.03649  3.56405  2.88435  2.98707  1.90340  2.70692  3.00173  5.22371  3.34272     72 s x - -
          2.68618  4.42225  2.77519  2.73123  3.46354  2.40513  3.72494  3.29354  2.67741  2.69355  4.24690  2.90347  2.73739  3.18146  2.89801  2.37887  2.77519  2.98518  4.58477  3.61503
          0.02365  4.15209  4.87444  0.61958  0.77255  0.48576  0.95510
     60   3.84310  5.11001  4.54588  4.32768  3.01071  4.06698  4.28956  3.88960  4.05002  3.23191  4.50859  4.42323  4.60965  4.42261  4.12580  4.04385  4.15975  3.78716  0.47072  2.99971     73 W x - -
          2.68618  4.42225  2.77519  2.73123  3.46354  2.40513  3.72494  3.29354  2.67741  2.69355  4.24690  2.90347  2.73739  3.18146  2.89801  2.37887  2.77519  2.98518  4.58477  3.61503
          0.02365  4.15209  4.87444  0.61958  0.77255  0.48576  0.95510
     61   3.04221  5.37804  0.88740  2.33232  4.89383  2.59584  4.00418  4.45547  3.08517  3.99222  4.87746  2.89945  3.97306  3.20122  3.66868  2.97606  3.38550  4.00211  6.06094  4.64855     74 d x - -
          2.68618  4.42225  2.77519  2.73123  3.46354  2.40513  3.72494  3.29354  2.67741  2.69355  4.24690  2.90347  2.73739  3.18146  2.89801  2.37887  2.77519  2.98518  4.58477  3.61503
          0.02365  4.15209  4.87444  0.61958  0.77255  0.48576  0.95510
     62   2.93650  5.12708  3.23261  2.68441  4.55578  3.59436  3.68292  3.94057  1.17203  3.42635  4.26784  3.13894  3.16187  2.81822  2.22841  2.93618  3.14490  3.59478  5.52125  4.28456     75 k x - -
          2.68618  4.42225  2.77519  2.73123  3.46354  2.40513  3.72494  3.29354  2.67741  2.69355  4.24690  2.90347  2.73739  3.18146  2.89801  2.37887  2.77519  2.98518  4.58477  3.61503
          0.02365  4.15209  4.87444  0.61958  0.77255  0.48576  0.95510
     63   2.63857  5.04108  2.54444  2.25005  4.33977  3.15256  3.61055  3.79733  2.23103  3.32665  4.09908  2.10960  3.53676  2.72825  2.86797  2.61798  2.87310  3.16203  5.50155  3.70677     76 n x - -
          2.68618  4.42225  2.77519  2.73123  3.46354  2.40513  3.72494  3.29354  2.67741  2.69355  4.24690  2.90347  2.73739  3.18146  2.89801  2.37887  2.77519  2.98518  4.58477  3.61503
          0.02365  4.15209  4.87444  0.61958  0.77255  0.48576  0.95510
     64   2.66361  4.90103  2.45752  2.41000  4.26719  3.35308  3.72518  3.69846  2.55620  3.28632  4.10076  2.93322  3.84124  2.57710  3.02664  2.37324  1.77084  3.33440  5.50743  4.15036     77 t x - -
          2.68618  4.42225  2.77519  2.73123  3.46354  2.40513  3.72494  3.29354  2.67741  2.69355  4.24690  2.90347  2.73739  3.18146  2.89801  2.37887  2.77519  2.98518  4.58477  3.61503
          0.02365  4.15209  4.87444  0.61958  0.77255  0.48576  0.95510
     65   3.05130  4.78946  3.78156  3.72096  4.84006  0.40398  4.81499  4.51677  3.93975  4.13237  5.11692  3.94708  4.18875  4.24230  4.13638  3.23267  3.55416  3.99091  5.85207  4.95456     78 G x - -
          2.68618  4.42225  2.77519  2.73123  3.46354  2.40513  3.72494  3.29354  2.67741  2.69355  4.24690  2.90347  2.73739  3.18146  2.89801  2.37887  2.77519  2.98518  4.58477  3.61503
          0.02365  4.15209  4.87444  0.61958  0.77255  0.48576  0.95510
     66   1.34890  4.22964  3.58599  3.30234  4.39836  3.01503  4.35082  3.77174  3.34657  3.50256  4.33942  3.41864  3.77559  3.63180  3.64534  1.33724  2.78923  3.22671  5.75378  4.54376     79 s x - -
          2.68618  4.42225  2.77519  2.73123  3.46354  2.40513  3.72494  3.29354  2.67741  2.69355  4.24690  2.90347  2.73739  3.18146  2.89801  2.37887  2.77519  2.98518  4.58477  3.61503
          0.02365  4.15209  4.87444  0.61958  0.77255  0.48576  0.95510
     67   3.16733  4.86788  3.80610  3.69206  4.64822  3.54004  4.73839  4.27615  3.77544  3.86802  4.93575  3.96637  0.44054  4.15524  3.98114  3.34555  3.63243  3.88760  5.74801  4.77553     80 P x - -
          2.68618  4.42225  2.77519  2.73123  3.46354  2.40513  3.72494  3.29354  2.67741  2.69355  4.24690  2.90347  2.73739  3.18146  2.89801  2.37887  2.77519  2.98518  4.58477  3.61503
          0.02365  4.15209  4.87444  0.61958  0.77255  0.48576  0.95510
     68   2.66490  2.11609  4.55197  4.01013  3.49114  4.01489  4.56106  1.62201  3.88404  2.29156  3.39676  4.15047  4.41978  4.11160  4.04653  3.36599  3.10679  1.58804  5.17512  3.98030     81 v x - -
          2.68618  4.42225  2.77519  2.73123  3.46354  2.40513  3.72494  3.29354  2.67741  2.69355  4.24690  2.90347  2.73739  3.18146  2.89801  2.37887  2.77519  2.98518  4.58477  3.61503
          0.02365  4.15209  4.87444  0.61958  0.77255  0.48576  0.95510
     69   2.55559  4.49461  3.32945  3.15002  4.58208  1.02203  4.35706  4.08037  3.33665  3.72061  4.57485  3.42437  2.11028  3.63041  3.66385  2.70884  3.03169  3.53050  5.80805  4.64940     82 g x - -
          2.68618  4.42225  2.77519  2.73123  3.46354  2.40513  3.72494  3.29354  2.67741  2.69355  4.24690  2.90347  2.73739  3.18146  2.89801  2.37887  2.77519  2.98518  4.58477  3.61503
          0.02365  4.15209  4.87444  0.61958  0.77255  0.48576  0.95510
     70   3.05130  4.78946  3.78156  3.72096  4.84006  0.40398  4.81499  4.51677  3.93975  4.13237  5.11692  3.94708  4.18875  4.24230  4.13638  3.23267  3.55416  3.99091  5.85207  4.95456     83 G x - -
          2.68618  4.42225  2.77519  2.73123  3.46354  2.40513  3.72494  3.29354  2.67741  2.69355  4.24690  2.90347  2.73739  3.18146  2.89801  2.37887  2.77519  2.98518  4.58477  3.61503
          0.02365  4.15209  4.87444  0.61958  0.77255  0.48576  0.95510
     71   2.60925  4.16345  3.82574  3.24663  3.25173  3.66307  3.94078  2.42964  2.93878  1.62807  3.25039  3.54387  3.58548  3.40738  3.37344  2.93765  2.67835  2.40265  3.67561  3.54781     84 l x - -
          2.68618  4.42225  2.77519  2.73123  3.46354  2.40513  3.72494  3.29354  2.67741  2.69355  4.24690  2.90347  2.73739  3.18146  2.89801  2.37887  2.77519  2.98518  4.58477  3.61503
          0.02365  4.15209  4.87444  0.61958  0.77255  0.48576  0.95510
     72   2.52146  4.98885  2.76554  2.36239  4.28525  3.05134  3.60297  3.73262  1.91393  3.27201  3.54307  2.80158  3.80310  2.39918  2.82091  2.61339  2.71248  3.35420  5.45363  4.08165     85 k x - -
          2.68618  4.42225  2.77519  2.73123  3.46354  2.40513  3.72494  3.29354  2.67741  2.69355  4.24690  2.90347  2.73739  3.18146  2.89801  2.37887  2.77519  2.98518  4.58477  3.61503
          0.02365  4.15209  4.87444  0.61958  0.77255  0.48576  0.95510
     73   2.77547  4.86240  2.74051  2.64046  4.54658  2.82951  4.07126  4.14768  2.99398  3.74877  4.62059  0.97422  3.93913  3.29581  3.40128  2.83207  3.17479  3.67524  5.78981  4.44963     86 n x - -
          2.68618  4.42225  2.77519  2.73123  3.46354  2.40513  3.72494  3.29354  2.67741  2.69355  4.24690  2.90347  2.73739  3.18146  2.89801  2.37887  2.77519  2.98518  4.58477  3.61503
          0.02365  4.15209  4.87444  0.61958  0.77255  0.48576  0.95510
     74   3.62816  4.94342  4.53123  4.17585  2.11998  4.33775  3.59799  3.47771  3.90380  2.83510  4.05736  4.07134  4.68765  4.07261  4.00190  3.74786  3.85894  3.37156  1.05957  1.79896     87 w x - -
          2.68618  4.42225  2.77519  2.73123  3.46354  2.40513  3.72494  3.29354  2.67741  2.69355  4.24690  2.90347  2.73739  3.18146  2.89801  2.37887  2.77519  2.98518  4.58477  3.61503
          0.02365  4.15209  4.87444  0.61958  0.77255  0.48576  0.95510
     75   3.25378  4.60740  4.81868  4.25504  2.81667  4.47086  4.74847  1.92275  4.12290  1.59396  1.35553  4.48435  4.69979  4.24520  4.24910  3.80599  3.47964  2.31337  5.11446  3.96844     88 m x - -
          2.68618  4.42225  2.77519  2.73123  3.46354  2.40513  3.72494  3.29354  2.67741  2.69355  4.24690  2.90347  2.73739  3.18146  2.89801  2.37887  2.77519  2.98518  4.58477  3.61503
          0.02268  4.19333  4.91567  0.61958  0.77255  0.48576  0.95510
     76   3.74404  5.10135  4.32905  4.12918  2.38291  4.21735  3.81840  3.71316  3.97876  3.08099  4.35600  4.14198  4.68845  4.20446  4.09140  3.84381  4.03496  3.60017  4.03519  0.56334     89 Y x - -
          2.68618  4.42225  2.77519  2.73123  3.46354  2.40513  3.72494  3.29354  2.67741  2.69355  4.24690  2.90347  2.73739  3.18146  2.89801  2.37887  2.77519  2.98518  4.58477  3.61503
          0.02268  4.19333  4.91567  0.61958  0.77255  0.48576  0.95510
     77   0.77766  4.24887  3.68888  3.48095  4.40270  3.05432  4.49018  3.67304  3.51863  3.50318  4.39467  3.52960  3.83665  3.81267  3.76609  2.36659  2.85492  3.17600  5.80190  4.59396     90 a x - -
          2.68618  4.42225  2.77519  2.73123  3.46354  2.40513  3.72494  3.29354  2.67741  2.69355  4.24690  2.90347  2.73739  3.18146  2.89801  2.37887  2.77519  2.98518  4.58477  3.61503
          0.04819  4.19333  3.44345  0.61958  0.77255  0.48576  0.95510
     78   2.27060  4.88427  2.86686  2.35582  4.14747  3.42793  3.62483  3.57388  2.22888  3.01767  3.95159  2.80722  3.82029  2.76081  2.37353  2.63337  2.66144  2.88560  5.37032  4.02287     91 k x - -
          2.68618  4.42225  2.77519  2.73123  3.46354  2.40513  3.72494  3.29354  2.67741  2.69355  4.24690  2.90347  2.73739  3.18146  2.89801  2.37887  2.77519  2.98518  4.58477  3.61503
          0.02326  4.16839  4.89074  0.61958  0.77255  0.51628  0.90816
     79   2.84049  5.36068  1.72366  1.96330  4.67904  2.39569  3.73784  4.17544  2.63248  3.67059  4.46528  2.49613  3.86587  2.87521  3.17969  2.58919  2.91678  3.74811  5.82914  4.37227     92 d x - -
          2.68618  4.42225  2.77519  2.73123  3.46354  2.40513  3.72494  3.29354  2.67741  2.69355  4.24690  2.90347  2.73739  3.18146  2.89801  2.37887  2.77519  2.98518  4.58477  3.61503
          0.16211  4.16839  2.00864  0.61958  0.77255  0.51628  0.90816
     80   2.47288  5.02126  2.41306  2.31391  4.34272  3.35763  3.59891  3.79568  1.87233  3.32363  4.10350  2.85379  3.41371  2.72091  2.70748  2.48143  2.87511  3.40609  5.49452  4.11496     93 k x - -
          2.68619  4.42226  2.77515  2.73125  3.46355  2.40514  3.72496  3.29355  2.67742  2.69356  4.24691  2.90348  2.73741  3.18148  2.89795  2.37888  2.77521  2.98512  4.58478  3.61490
          0.14868  3.15101  2.35023  0.82926  0.57336  0.65675  0.73092
     81   2.81693  5.31936  1.92445  1.73489  4.62945  2.29543  3.69491  4.12501  2.64309  3.63551  4.45736  2.52007  3.79776  2.84869  3.20369  2.73314  3.09257  3.70871  5.80758  4.34100     98 e x - -
          2.68618  4.42225  2.77519  2.73123  3.46354  2.40513  3.72494  3.29354  2.67741  2.69355  4.24690  2.90347  2.73739  3.18146  2.89801  2.37887  2.77519  2.98518  4.58477  3.61503
          0.02925  3.94223  4.66458  0.61958  0.77255  0.43743  1.03759
     82   2.62191  5.00128  2.76635  2.29731  4.29919  3.40238  3.04779  3.75006  2.12473  3.28276  4.05658  2.89149  3.17516  2.44982  2.71393  2.60883  2.85215  3.36730  5.45783  3.09927     99 k x - -
          2.68618  4.42225  2.77519  2.73123  3.46354  2.40513  3.72494  3.29354  2.67741  2.69355  4.24690  2.90347  2.73739  3.18146  2.89801  2.37887  2.77519  2.98518  4.58477  3.61503
          0.02400  4.13732  4.85966  0.61958  0.77255  0.50292  0.92826
     83   2.60556  4.54302  3.20373  2.66520  3.39215  2.17374  3.74205  2.96453  2.64548  2.79421  3.66328  2.47992  3.89279  2.98044  3.05937  2.72824  2.84852  2.74731  5.07535  3.52673    100 g x - -
          2.68618  4.42225  2.77519  2.73123  3.46354  2.40513  3.72494  3.29354  2.67741  2.69355  4.24690  2.90347  2.73739  3.18146  2.89801  2.37887  2.77519  2.98518  4.58477  3.61503
          0.02339  4.16303  4.88537  0.61958  0.77255  0.52264  0.89883
     84   3.14912  5.64633  0.83671  2.10877  4.96278  3.32004  3.96099  4.50658  3.06085  4.03915  4.95012  2.82014  3.98579  3.15309  3.67812  3.02613  3.46543  4.08787  6.14918  4.66141    101 d x - -
          2.68618  4.42225  2.77519  2.73123  3.46354  2.40513  3.72494  3.29354  2.67741  2.69355  4.24690  2.90347  2.73739  3.18146  2.89801  2.37887  2.77519  2.98518  4.58477  3.61503
          0.02339  4.16303  4.88537  0.61958  0.77255  0.46338  0.99197
     85   3.37084  5.51027  0.54866  2.59642  4.93892  3.48705  4.26085  4.60804  3.41254  4.16266  5.15973  3.16465  4.16310  3.50867  3.96354  3.30486  3.72016  4.21651  6.04045  4.77406    102 D x - -
          2.68618  4.42225  2.77519  2.73123  3.46354  2.40513  3.72494  3.29354  2.67741  2.69355  4.24690  2.90347  2.73739  3.18146  2.89801  2.37887  2.77519  2.98518  4.58477  3.61503
          0.02268  4.19333  4.91567  0.61958  0.77255  0.48576  0.95510
     86   2.77004  5.04339  2.42285  2.13563  4.50571  1.49703  3.83529  3.95639  2.74970  3.53036  4.35630  2.90639  3.88521  3.00234  3.25413  2.54883  2.88117  3.55563  5.74082  4.35084    103 g x - -
          2.68618  4.42225  2.77519  2.73123  3.46354  2.40513  3.72494  3.29354  2.67741  2.69355  4.24690  2.90347  2.73739  3.18146  2.89801  2.37887  2.77519  2.98518  4.58477  3.61503
          0.02268  4.19333  4.91567  0.61958  0.77255  0.48576  0.95510
     87   3.02063  4.42420  4.37109  3.86187  1.98744  4.02949  2.57287  2.70520  3.72848  1.99719  3.54277  3.90087  4.37471  3.85671  3.85578  3.33481  3.24756  2.73122  3.01924  1.86227    104 y x - -
          2.68618  4.42225  2.77519  2.73123  3.46354  2.40513  3.72494  3.29354  2.67741  2.69355  4.24690  2.90347  2.73739  3.18146  2.89801  2.37887  2.77519  2.98518  4.58477  3.61503
          0.02268  4.19333  4.91567  0.61958  0.77255  0.48576  0.95510
     88   3.45351  4.74979  5.07248  4.54300  3.20649  4.73910  5.07762  1.73112  4.36598  0.82306  3.00687  4.78963  4.91530  4.49516  4.47270  4.12500  3.68454  2.20612  5.32981  4.23161    105 l x - -
          2.68618  4.42225  2.77519  2.73123  3.46354  2.40513  3.72494  3.29354  2.67741  2.69355  4.24690  2.90347  2.73739  3.18146  2.89801  2.37887  2.77519  2.98518  4.58477  3.61503
          0.02268  4.19333  4.91567  0.61958  0.77255  0.48576  0.95510
     89   3.11486  4.84583  3.85325  3.79917  4.91167  0.37035  4.88750  4.60158  4.02337  4.21056  5.19756  4.01908  4.24603  4.32275  4.21253  3.29784  3.62077  4.06763  5.90965  5.02859    106 G x - -
          2.68618  4.42225  2.77519  2.73123  3.46354  2.40513  3.72494  3.29354  2.67741  2.69355  4.24690  2.90347  2.73739  3.18146  2.89801  2.37887  2.77519  2.98518  4.58477  3.61503
          0.02268  4.19333  4.91567  0.61958  0.77255  0.48576  0.95510
     90   3.11486  4.84583  3.85325  3.79917  4.91167  0.37035  4.88750  4.60158  4.02337  4.21056  5.19756  4.01908  4.24603  4.32275  4.21253  3.29784  3.62077  4.06763  5.90965  5.02859    107 G x - -
          2.68618  4.42225  2.77519  2.73123  3.46354  2.40513  3.72494  3.29354  2.67741  2.69355  4.24690  2.90347  2.73739  3.18146  2.89801  2.37887  2.77519  2.98518  4.58477  3.61503
          0.02268  4.19333  4.91567  0.61958  0.77255  0.48576  0.95510
     91   2.63347  4.91870  2.32817  2.40124  4.17661  3.42291  3.63685  3.61304  2.27877  2.90355  3.98593  2.57854  3.82587  2.77275  2.89292  2.64240  2.52426  3.26469  5.40110  3.07738    108 k x - -
          2.68618  4.42225  2.77519  2.73123  3.46354  2.40513  3.72494  3.29354  2.67741  2.69355  4.24690  2.90347  2.73739  3.18146  2.89801  2.37887  2.77519  2.98518  4.58477  3.61503
          0.02268  4.19333  4.91567  0.61958  0.77255  0.48576  0.95510
     92   3.27207  5.41156  2.67673  0.64190  4.80482  3.51316  4.14478  4.32605  3.06985  3.89625  4.86974  3.16928  4.13705  3.36228  3.50272  3.22898  3.58313  3.98142  5.91427  4.65396    109 E x - -
          2.68618  4.42225  2.77519  2.73123  3.46354  2.40513  3.72494  3.29354  2.67741  2.69355  4.24690  2.90347  2.73739  3.18146  2.89801  2.37887  2.77519  2.98518  4.58477  3.61503
          0.02268  4.19333  4.91567  0.61958  0.77255  0.48576  0.95510
     93   3.15919  4.46056  4.92229  4.38399  3.51598  4.51914  4.98347  1.58764  4.27153  2.02922  2.58740  4.58271  4.78916  4.47418  4.42826  3.87722  3.40513  1.07925  5.44410  4.28488    110 v x - -
          2.68618  4.42225  2.77519  2.73123  3.46354  2.40513  3.72494  3.29354  2.67741  2.69355  4.24690  2.90347  2.73739  3.18146  2.89801  2.37887  2.77519  2.98518  4.58477  3.61503
          0.02268  4.19333  4.91567  0.61958  0.77255  0.48576  0.95510
     94   2.48883  4.49159  3.11997  2.93441  4.42036  3.13754  4.18334  3.96888  3.10839  3.61838  4.45886  2.75451  3.85602  3.42992  3.46155  0.94796  2.94670  3.43833  5.74499  4.43033    111 s x - -
          2.68618  4.42225  2.77519  2.73123  3.46354  2.40513  3.72494  3.29354  2.67741  2.69355  4.24690  2.90347  2.73739  3.18146  2.89801  2.37887  2.77519  2.98518  4.58477  3.61503
          0.02268  4.19333  4.91567  0.61958  0.77255  0.48576  0.95510
     95   2.68536  5.15079  2.14807  2.15720  4.46787  2.54422  3.63268  3.94161  2.22032  3.44412  4.20792  2.62303  3.81878  2.74644  2.77935  2.64673  2.92308  3.26700  5.59761  4.18986    112 d x - -
          2.68618  4.42225  2.77519  2.73123  3.46354  2.40513  3.72494  3.29354  2.67741  2.69355  4.24690  2.90347  2.73739  3.18146  2.89801  2.37887  2.77519  2.98518  4.58477  3.61503
          0.02268  4.19333  4.91567  0.61958  0.77255  0.48576  0.95510
     96   2.70424  4.33813  3.67710  3.13407  3.41628  3.69527  3.96044  2.36938  2.78055  1.49245  3.39518  3.01879  4.07897  3.33441  3.24230  2.98122  2.93974  2.47196  4.92797  3.69739    113 l x - -
          2.68618  4.42225  2.77519  2.73123  3.46354  2.40513  3.72494  3.29354  2.67741  2.69355  4.24690  2.90347  2.73739  3.18146  2.89801  2.37887  2.77519  2.98518  4.58477  3.61503
          0.02268  4.19333  4.91567  0.61958  0.77255  0.48576  0.95510
     97   3.00988  0.47096  4.58372  4.40520  4.33925  3.55396  4.98349  3.55059  4.23981  3.44451  4.58023  4.30948  4.28412  4.57290  4.30259  3.28039  3.50428  3.26971  5.67137  4.62107    114 C x - -
          2.68618  4.42225  2.77519  2.73123  3.46354  2.40513  3.72494  3.29354  2.67741  2.69355  4.24690  2.90347  2.73739  3.18146  2.89801  2.37887  2.77519  2.98518  4.58477  3.61503
          0.02268  4.19333  4.91567  0.61958  0.77255  0.48576  0.95510
     98   2.65668  5.02774  2.07022  2.15528  3.63687  3.00707  3.63590  3.76515  2.42356  3.30959  4.09178  2.78544  3.82021  2.76077  2.91316  2.33065  2.89300  3.38802  5.49744  3.79834    115 d x - -
          2.68611  4.42227  2.77522  2.73125  3.46356  2.40515  3.72497  3.29356  2.67734  2.69357  4.24692  2.90349  2.73742  3.18136  2.89793  2.37889  2.77522  2.98520  4.58479  3.61505
          0.15927  1.96682  4.91567  0.29697  1.35894  0.48576  0.95510
     99   2.50046  4.45123  3.10577  2.74104  3.41530  3.32720  3.76841  2.78590  2.62384  2.23275  3.54676  3.19321  3.91605  2.33547  3.10574  2.76332  2.83453  2.60557  4.32022  3.75514    117 l x - -
          2.68618  4.42225  2.77519  2.73123  3.46354  2.40513  3.72494  3.29354  2.67741  2.69355  4.24690  2.90347  2.73739  3.18146  2.89801  2.37887  2.77519  2.98518  4.58477  3.61503
          0.08762  4.19333  2.67663  0.61958  0.77255  0.48576  0.95510
    100   2.50630  4.42650  2.91078  2.74199  2.88481  3.52353  3.75765  2.94982  2.71186  2.49421  3.52198  3.18993  3.90726  2.70069  3.10494  2.75708  2.67700  2.62282  4.97472  2.76421    118 l x - -
          2.68620  4.42227  2.77511  2.73125  3.46356  2.40514  3.72471  3.29356  2.67742  2.69357  4.24691  2.90348  2.73741  3.18148  2.89802  2.37888  2.77511  2.98520  4.58479  3.61505
          0.06144  2.96083  4.85224  0.78073  0.61262  0.44184  1.02961
    101   2.61278  5.10641  2.44975  2.26253  4.41940  1.98563  3.67290  3.87667  2.23998  3.40896  4.19590  2.87985  3.84286  2.80165  2.82398  2.50978  2.95932  3.48783  5.58762  4.19615    122 g x - -
          2.68618  4.42225  2.77519  2.73123  3.46354  2.40513  3.72494  3.29354  2.67741  2.69355  4.24690  2.90347  2.73739  3.18146  2.89801  2.37887  2.77519  2.98518  4.58477  3.61503
          0.02268  4.19333  4.91567  0.61958  0.77255  0.48576  0.95510
    102   2.57816  4.38148  3.67958  3.09868  3.46562  3.68979  3.92348  2.75433  2.64860  1.44143  3.20634  3.46385  4.06631  3.26217  2.86748  2.97066  2.94743  2.57977  4.95834  3.74731    123 l x - -
          2.68618  4.42225  2.77519  2.73123  3.46354  2.40513  3.72494  3.29354  2.67741  2.69355  4.24690  2.90347  2.73739  3.18146  2.89801  2.37887  2.77519  2.98518  4.58477  3.61503
          0.02268  4.19333  4.91567  0.61958  0.77255  0.48576  0.95510
    103   2.67688  4.83430  2.73717  2.15476  4.45979  2.95176  3.90746  3.90513  2.78464  3.50369  4.33327  3.01171  3.87905  3.08795  3.23141  1.26183  3.02421  3.48039  5.70741  4.36148    124 s x - -
          2.68618  4.42225  2.77519  2.73123  3.46354  2.40513  3.72494  3.29354  2.67741  2.69355  4.24690  2.90347  2.73739  3.18146  2.89801  2.37887  2.77519  2.98518  4.58477  3.61503
          0.02268  4.19333  4.91567  0.61958  0.77255  0.48576  0.95510
    104   2.50535  4.42344  3.52250  3.36645  4.41728  3.14920  4.46023  3.99035  3.46297  3.68953  4.59585  3.52883  3.91704  3.78816  3.72946  0.69321  3.01179  3.45221  5.76549  4.50653    125 s x - -
          2.68618  4.42225  2.77519  2.73123  3.46354  2.40513  3.72494  3.29354  2.67741  2.69355  4.24690  2.90347  2.73739  3.18146  2.89801  2.37887  2.77519  2.98518  4.58477  3.61503
          0.02268  4.19333  4.91567  0.61958  0.77255  0.48576  0.95510
    105   3.24734  5.28291  3.71433  3.01532  4.77127  3.81434  3.73508  4.11418  1.75451  3.53990  4.43542  3.37825  4.18680  2.87622  0.96140  3.25026  3.40455  3.80902  5.55174  4.42204    126 r x - -
          2.68618  4.42225  2.77519  2.73123  3.46354  2.40513  3.72494  3.29354  2.67741  2.69355  4.24690  2.90347  2.73739  3.18146  2.89801  2.37887  2.77519  2.98518  4.58477  3.61503
          0.02268  4.19333  4.91567  0.61958  0.77255  0.48576  0.95510
    106   3.00988  0.47096  4.58372  4.40520  4.33925  3.55396  4.98349  3.55059  4.23981  3.44451  4.58023  4.30948  4.28412  4.57290  4.30259  3.28039  3.50428  3.26971  5.67137  4.62107    127 C x - -
          2.68618  4.42225  2.77519  2.73123  3.46354  2.40513  3.72494  3.29354  2.67741  2.69355  4.24690  2.90347  2.73739  3.18146  2.89801  2.37887  2.77519  2.98518  4.58477  3.61503
          0.02268  4.19333  4.91567  0.61958  0.77255  0.48576  0.95510
    107   3.38511  4.75037  4.71998  4.27195  1.01542  4.39549  4.18694  2.60904  4.10949  1.87643  2.79016  4.33483  4.70286  4.22041  4.21412  3.77326  3.63185  2.67612  4.41866  2.84235    128 f x - -
          2.68618  4.42225  2.77519  2.73123  3.46354  2.40513  3.72494  3.29354  2.67741  2.69355  4.24690  2.90347  2.73739  3.18146  2.89801  2.37887  2.77519  2.98518  4.58477  3.61503
          0.02268  4.19333  4.91567  0.61958  0.77255  0.48576  0.95510
    108   2.68222  4.99178  2.44031  2.38142  4.42439  3.33548  3.74353  3.87975  2.58167  3.43510  4.23111  1.94548  3.84366  2.88576  3.07409  2.16036  2.29934  3.47458  5.62640  4.24271    129 n x - -
          2.68618  4.42225  2.77519  2.73123  3.46354  2.40513  3.72494  3.29354  2.67741  2.69355  4.24690  2.90347  2.73739  3.18146  2.89801  2.37887  2.77519  2.98518  4.58477  3.61503
          0.02268  4.19333  4.91567  0.61958  0.77255  0.48576  0.95510
    109   2.49566  4.64565  3.06563  2.82151  4.15822  3.30260  3.50210  3.72233  2.86140  3.34840  4.24046  3.22064  1.19248  3.26724  3.20200  2.76498  3.03401  3.33769  5.50396  4.16870    130 p x - -
          2.68618  4.42225  2.77519  2.73123  3.46354  2.40513  3.72494  3.29354  2.67741  2.69355  4.24690  2.90347  2.73739  3.18146  2.89801  2.37887  2.77519  2.98518  4.58477  3.61503
          0.02268  4.19333  4.91567  0.61958  0.77255  0.48576  0.95510
    110   2.63502  4.97970  3.08454  2.51798  4.28353  3.50324  3.64686  3.69946  1.49976  3.24827  4.05848  3.02052  3.51686  2.78142  2.43054  2.62924  2.95389  3.35629  5.42438  3.53769    131 k x - -
          2.68618  4.42225  2.77519  2.73123  3.46354  2.40513  3.72494  3.29354  2.67741  2.69355  4.24690  2.90347  2.73739  3.18146  2.89801  2.37887  2.77519  2.98518  4.58477  3.61503
          0.02268  4.19333  4.91567  0.61958  0.77255  0.48576  0.95510
    111   2.54681  4.97875  2.51694  2.37019  4.26738  3.41184  3.61010  3.71454  2.06749  3.08173  4.03699  2.46695  3.43132  2.72997  2.85004  2.51850  2.75280  3.33925  4.19120  4.07477    132 k x - -
          2.68618  4.42225  2.77519  2.73123  3.46354  2.40513  3.72494  3.29354  2.67741  2.69355  4.24690  2.90347  2.73739  3.18146  2.89801  2.37887  2.77519  2.98518  4.58477  3.61503
          0.02268  4.19333  4.91567  0.61958  0.77255  0.48576  0.95510
    112   2.62407  4.90848  2.75487  2.13499  3.52423  2.62681  3.63145  3.60207  2.33234  3.17721  3.97344  2.78654  3.82151  2.76615  2.79162  2.63439  2.85628  3.25384  5.39266  3.10186    133 e x - -
          2.68618  4.42225  2.77519  2.73123  3.46354  2.40513  3.72494  3.29354  2.67741  2.69355  4.24690  2.90347  2.73739  3.18146  2.89801  2.37887  2.77519  2.98518  4.58477  3.61503
          0.02268  4.19333  4.91567  0.61958  0.77255  0.48576  0.95510
    113   2.51888  4.41354  3.36053  2.79394  2.84584  3.55018  3.78580  2.93384  2.36867  2.51363  3.51191  3.07814  3.93152  3.06977  2.68389  2.78577  2.54280  2.69605  3.65085  3.50062    134 k x - -
          2.68618  4.42225  2.77519  2.73123  3.46354  2.40513  3.72494  3.29354  2.67741  2.69355  4.24690  2.90347  2.73739  3.18146  2.89801  2.37887  2.77519  2.98518  4.58477  3.61503
          0.02268  4.19333  4.91567  0.61958  0.77255  0.48576  0.95510
    114   2.62718  4.99620  2.64134  2.36870  4.28732  2.85111  3.60965  3.73803  2.28776  3.27754  4.05315  2.24637  3.80960  2.72824  2.45360  2.61733  2.85834  3.35919  4.62167  3.77653    135 n x - -
          2.68607  4.42261  2.77495  2.73151  3.46390  2.40520  3.72455  3.29390  2.67746  2.69382  4.24726  2.90315  2.73663  3.18182  2.89801  2.37904  2.77526  2.98554  4.58321  3.61429
          0.29490  1.39407  4.91567  1.89565  0.16278  0.48576  0.95510
    115   2.52474  4.99824  2.81446  2.36282  3.96489  2.83014  3.60631  3.74856  2.11018  3.28493  4.05691  2.60429  3.24800  2.72273  2.58560  2.60858  2.63999  3.36493  5.46463  4.08725    157 k x - -
          2.68618  4.42225  2.77519  2.73123  3.46354  2.40513  3.72494  3.29354  2.67741  2.69355  4.24690  2.90347  2.73739  3.18146  2.89801  2.37887  2.77519  2.98518  4.58477  3.61503
          0.09620  4.19333  2.56886  0.61958  0.77255  0.48576  0.95510
    116   2.71433  5.20556  1.96699  2.12274  4.52163  2.98412  3.64148  4.00356  2.32585  3.49924  4.26929  2.48883  3.81313  2.76076  2.75661  2.39470  2.95786  3.58356  5.65020  4.22721    158 d x - -
          2.68618  4.42225  2.77519  2.73123  3.46354  2.40513  3.72494  3.29354  2.67741  2.69355  4.24690  2.90347  2.73739  3.18146  2.89801  2.37887  2.77519  2.98518  4.58477  3.61503
          0.06090  4.12152  3.14970  0.61958  0.77255  0.51194  0.91462
    117   2.43008  4.98462  2.72569  2.35085  4.30465  2.44042  3.62078  3.75357  2.09590  3.29541  4.07714  2.74528  3.43687  2.74509  2.74509  2.52574  2.87072  3.37120  5.47952  4.10523    159 k x - -
          2.68618  4.42225  2.77519  2.73123  3.46354  2.40513  3.72494  3.29354  2.67741  2.69355  4.24690  2.90347  2.73739  3.18146  2.89801  2.37887  2.77519  2.98518  4.58477  3.61503
          0.11183  4.11757  2.41331  0.61958  0.77255  0.57361  0.82894
    118   2.61887  4.52682  3.25585  2.68578  3.71304  3.50174  3.71059  3.06819  2.39352  2.17528  3.62291  3.13947  3.05261  2.93835  2.46171  2.74898  2.84935  2.61037  5.07409  3.81416    160 l x - -
          2.68618  4.42225  2.77519  2.73123  3.46354  2.40513  3.72494  3.29354  2.67741  2.69355  4.24690  2.90347  2.73739  3.18146  2.89801  2.37887  2.77519  2.98518  4.58477  3.61503
          0.02669  4.03244  4.75478  0.61958  0.77255  0.55192  0.85765
    119   2.83273  4.91412  3.27451  2.71208  4.24417  3.55981  3.70445  3.52883  1.24965  3.14266  3.58712  3.15644  3.97444  2.86088  2.46328  2.88107  2.87706  3.24684  5.39784  4.14534    161 k x - -
          2.68618  4.42225  2.77519  2.73123  3.46354  2.40513  3.72494  3.29354  2.67741  2.69355  4.24690  2.90347  2.73739  3.18146  2.89801  2.37887  2.77519  2.98518  4.58477  3.61503
          0.02507  4.09425  4.81660  0.61958  0.77255  0.55516  0.85327
    120   3.21489  4.49557  4.98042  4.46069  3.51776  4.61727  5.11605  1.09303  4.34660  1.78775  3.30882  4.68002  4.86588  4.56286  4.51542  3.99536  3.46472  1.47840  5.53438  4.36790    162 i x - -
          2.68618  4.42225  2.77519  2.73123  3.46354  2.40513  3.72494  3.29354  2.67741  2.69355  4.24690  2.90347  2.73739  3.18146  2.89801  2.37887  2.77519  2.98518  4.58477  3.61503
          0.02449  4.11757  4.83992  0.61958  0.77255  0.57361  0.82894
    121   2.97662  5.06550  3.14674  2.76090  4.59364  3.03853  3.82189  4.01107  0.97289  3.53585  4.41095  3.20426  4.02910  2.98501  2.53756  3.00029  3.23819  3.65208  5.58918  4.37803    163 k x - -
          2.68618  4.42225  2.77519  2.73123  3.46354  2.40513  3.72494  3.29354  2.67741  2.69355  4.24690  2.90347  2.73739  3.18146  2.89801  2.37887  2.77519  2.98518  4.58477  3.61503
          0.02449  4.11757  4.83992  0.61958  0.77255  0.57361  0.82894
    122   2.67826  4.91027  2.72582  2.10118  4.26867  1.93941  3.39772  3.70277  2.54853  3.28733  4.10669  2.92110  3.84126  2.88035  3.00910  2.53694  2.61450  3.34237  5.50711  4.15277    164 g x - -
          2.68618  4.42225  2.77519  2.73123  3.46354  2.40513  3.72494  3.29354  2.67741  2.69355  4.24690  2.90347  2.73739  3.18146  2.89801  2.37887  2.77519  2.98518  4.58477  3.61503
          0.02449  4.11757  4.83992  0.61958  0.77255  0.49422  0.94173
    123   3.05184  5.11926  3.51662  2.85342  4.39903  3.72086  3.68295  3.84515  1.88425  3.33931  4.21748  3.26057  4.08615  2.83642  1.15608  3.07127  3.22727  3.54911  5.40668  3.63292    165 r x - -
          2.68618  4.42225  2.77519  2.73123  3.46354  2.40513  3.72494  3.29354  2.67741  2.69355  4.24690  2.90347  2.73739  3.18146  2.89801  2.37887  2.77519  2.98518  4.58477  3.61503
          0.02345  4.16022  4.88257  0.61958  0.77255  0.52593  0.89405
    124   2.68944  5.11354  2.57697  2.24816  4.42522  2.89927  3.63839  3.88815  2.28152  3.40620  4.18229  2.86360  3.82192  1.93158  2.89713  2.39604  2.80823  3.48999  5.57198  4.17640    166 q x - -
          2.68618  4.42225  2.77519  2.73123  3.46354  2.40513  3.72494  3.29354  2.67741  2.69355  4.24690  2.90347  2.73739  3.18146  2.89801  2.37887  2.77519  2.98518  4.58477  3.61503
          0.02345  4.16022  4.88257  0.61958  0.77255  0.52593  0.89405
    125   2.15337  4.58740  3.14492  2.46826  3.77685  3.48204  3.07985  3.16226  2.58232  2.82640  3.68141  2.86884  3.87523  2.92439  3.00595  2.71076  2.70843  2.33270  5.13330  3.60385    167 a x - -
          2.68618  4.42225  2.77519  2.73123  3.46354  2.40513  3.72494  3.29354  2.67741  2.69355  4.24690  2.90347  2.73739  3.18146  2.89801  2.37887  2.77519  2.98518  4.58477  3.61503
          0.07004  4.16022  2.95570  0.61958  0.77255  0.52593  0.89405
    126   2.65755  5.02679  2.81672  1.97065  4.32135  2.72586  3.20411  3.76995  2.17562  2.95615  4.08951  2.63103  3.81218  2.73731  2.82099  2.64098  2.89030  3.39258  5.48323  4.11020    168 e x - -
          2.68618  4.42225  2.77519  2.73123  3.46354  2.40513  3.72494  3.29354  2.67741  2.69355  4.24690  2.90347  2.73739  3.18146  2.89801  2.37887  2.77519  2.98518  4.58477  3.61503
          0.05821  4.11474  3.21354  0.61958  0.77255  0.57663  0.82505
    127   2.40202  4.79336  2.83070  2.29937  4.04305  2.55589  3.63028  3.16496  2.24821  3.06194  3.87672  2.94456  3.80953  2.78210  2.89163  2.62809  2.73260  2.96357  5.30626  3.97109    169 k x - -
          2.68618  4.42225  2.77519  2.73123  3.46354  2.40513  3.72494  3.29354  2.67741  2.69355  4.24690  2.90347  2.73739  3.18146  2.89801  2.37887  2.77519  2.98518  4.58477  3.61503
          0.07925  4.08192  2.82484  0.61958  0.77255  0.61035  0.78342
    128   2.59021  4.84837  2.92652  2.08702  4.11427  3.39279  3.59850  3.53793  2.36683  3.11988  3.65639  2.47617  3.38937  2.73677  2.63956  2.60699  2.73624  2.92611  5.34011  3.99424    170 e x - -
          2.68612  4.42228  2.77522  2.73126  3.46357  2.40516  3.72497  3.29357  2.67736  2.69358  4.24692  2.90349  2.73742  3.18136  2.89803  2.37876  2.77522  2.98521  4.58480  3.61506
          0.30408  1.57999  2.87845  0.25948  1.47602  0.61233  0.78107
    129   2.57560  4.75242  2.83530  2.27680  3.68394  3.40591  3.61039  3.21925  2.16127  2.85682  3.82598  2.94255  3.79713  2.76579  2.77148  2.61566  2.41280  3.07941  5.25757  3.92939    172 k x - -
          2.68618  4.42225  2.77519  2.73123  3.46354  2.40513  3.72494  3.29354  2.67741  2.69355  4.24690  2.90347  2.73739  3.18146  2.89801  2.37887  2.77519  2.98518  4.58477  3.61503
          0.05830  4.00973  3.25723  0.61958  0.77255  0.67729  0.70926
    130   2.40290  4.89011  2.88295  2.38539  4.21466  3.37085  3.60080  3.64345  2.17006  3.20225  4.00249  2.40925  3.21999  2.73580  2.46954  2.50082  2.85442  3.28345  5.39623  4.05452    173 k x - -
          2.68618  4.42225  2.77519  2.73123  3.46354  2.40513  3.72494  3.29354  2.67741  2.69355  4.24690  2.90347  2.73739  3.18146  2.89801  2.37887  2.77519  2.98518  4.58477  3.61503
          0.02816  3.97960  4.70194  0.61958  0.77255  0.70264  0.68374
    131   2.49593  4.88093  2.67728  2.34480  4.17140  3.03740  3.59421  3.60569  2.24441  3.17448  3.97045  2.87523  3.77377  2.32896  2.84237  2.41731  2.71332  3.04345  5.38335  4.02468    174 k x - -
          2.68618  4.42225  2.77519  2.73123  3.46354  2.40513  3.72494  3.29354  2.67741  2.69355  4.24690  2.90347  2.73739  3.18146  2.89801  2.37887  2.77519  2.98518  4.58477  3.61503
          0.02816  3.97960  4.70194  0.61958  0.77255  0.70264  0.68374
    132   2.15484  4.46461  3.15063  2.64331  3.80620  2.35499  3.74365  3.19569  2.61331  2.86365  3.71803  3.08461  3.80696  2.96364  2.84862  2.46354  2.78381  2.77397  5.16072  3.51835    175 a x - -
          2.68618  4.42225  2.77519  2.73123  3.46354  2.40513  3.72494  3.29354  2.67741  2.69355  4.24690  2.90347  2.73739  3.18146  2.89801  2.37887  2.77519  2.98518  4.58477  3.61503
          0.11843  3.97960  2.37519  0.61958  0.77255  0.61830  0.77405
    133   2.36401  4.59050  3.00762  2.39609  3.85161  2.57076  3.66492  3.24611  2.51435  2.78669  3.73638  2.99449  3.53305  2.85700  2.94811  2.48819  2.68787  2.94912  5.17891  3.56035    176 a x - -
          2.68618  4.42225  2.77519  2.73123  3.46354  2.40513  3.72494  3.29354  2.67741  2.69355  4.24690  2.90347  2.73739  3.18146  2.89801  2.37887  2.77519  2.98518  4.58477  3.61503
          0.06140  3.94847  3.21211  0.61958  0.77255  0.72741  0.66002
    134   2.32810  4.59066  2.94383  2.50576  4.08854  2.47119  3.70816  3.50063  2.20287  3.11669  3.93909  2.97082  3.33510  2.88098  2.93509  2.43593  2.54517  3.13076  5.35699  4.04914    177 k x - -
          2.68618  4.42225  2.77519  2.73123  3.46354  2.40513  3.72494  3.29354  2.67741  2.69355  4.24690  2.90347  2.73739  3.18146  2.89801  2.37887  2.77519  2.98518  4.58477  3.61503
          0.03001  3.91707  4.63942  0.61958  0.77255  0.57778  0.82359
    135   2.59165  4.12136  3.85302  3.27941  2.76929  3.65121  3.87235  2.45716  3.18239  2.13168  3.22794  3.54591  3.24903  3.42788  3.41893  2.73767  2.82336  2.38040  2.91655  2.96655    178 l x - -
          2.68618  4.42225  2.77519  2.73123  3.46354  2.40513  3.72494  3.29354  2.67741  2.69355  4.24690  2.90347  2.73739  3.18146  2.89801  2.37887  2.77519  2.98518  4.58477  3.61503
          0.10499  4.03210  2.50193  0.61958  0.77255  0.65753  0.73008
    136   2.46547  4.74576  2.79126  2.41527  4.18970  3.05804  3.68846  3.61376  2.37916  3.20798  4.02531  2.31831  2.53057  2.84912  2.93488  2.60367  2.69657  3.24165  5.43067  4.09619    179 n x - -
          2.68618  4.42225  2.77519  2.73123  3.46354  2.40513  3.72494  3.29354  2.67741  2.69355  4.24690  2.90347  2.73739  3.18146  2.89801  2.37887  2.77519  2.98518  4.58477  3.61503
          0.02885  3.95596  4.67830  0.61958  0.77255  0.60144  0.79412
    137   2.56948  4.10336  3.83512  3.25684  3.00644  3.63349  3.89329  2.26001  3.15217  2.28643  3.21068  3.32255  4.00458  3.40848  3.04798  2.90871  2.80118  2.12387  2.96594  3.21243    180 v x - -
          2.68618  4.42225  2.77519  2.73123  3.46354  2.40513  3.72494  3.29354  2.67741  2.69355  4.24690  2.90347  2.73739  3.18146  2.89801  2.37887  2.77519  2.98518  4.58477  3.61503
          0.02670  4.03210  4.75444  0.61958  0.77255  0.55268  0.85662
    138   2.64019  5.04588  2.49362  2.23504  4.34810  2.85261  2.83070  3.80730  2.31241  3.33592  4.11116  2.85085  3.47045  2.72839  2.87941  2.26008  2.78133  3.41601  5.51110  4.11980    181 e x - -
          2.68599  4.42269  2.77564  2.73143  3.46398  2.40395  3.72449  3.29382  2.67720  2.69374  4.24734  2.90353  2.73700  3.18177  2.89819  2.37899  2.77564  2.98515  4.58521  3.61547
          0.32453  1.50730  2.88914  2.25196  0.11115  0.59855  0.79764
    139   2.56787  4.37174  3.32543  2.76181  3.52542  3.31752  3.75184  2.89387  2.49455  2.24439  3.47441  2.87159  3.89384  3.03641  3.08034  2.64615  2.60235  2.47409  3.79782  3.69270    199 l x - -
          2.68635  4.42243  2.77537  2.73134  3.46371  2.40416  3.72512  3.29359  2.67758  2.69367  4.24707  2.90337  2.73752  3.18149  2.89818  2.37881  2.77523  2.98524  4.58494  3.61521
          0.47022  1.09928  3.16950  1.14083  0.38501  0.60194  0.79351
    140   2.60627  4.89853  2.56828  2.25830  4.18443  2.47995  3.61624  3.38245  2.41559  3.19203  3.99024  2.88084  3.53229  2.66666  2.89426  2.43886  2.64333  3.26363  5.40564  4.04329    206 e x - -
          2.68618  4.42225  2.77519  2.73123  3.46354  2.40513  3.72494  3.29354  2.67741  2.69355  4.24690  2.90347  2.73739  3.18146  2.89801  2.37887  2.77519  2.98518  4.58477  3.61503
          0.07650  4.03682  2.88249  0.61958  0.77255  0.56891  0.83503
    141   2.54813  5.01814  2.51258  2.31268  4.32864  3.35819  3.35202  3.78153  1.89246  3.31497  4.09814  2.85372  3.50220  2.72948  2.83805  2.26340  2.87983  3.39693  5.49141  4.11149    207 k x - -
          2.68618  4.42225  2.77519  2.73123  3.46354  2.40513  3.72494  3.29354  2.67741  2.69355  4.24690  2.90347  2.73739  3.18146  2.89801  2.37887  2.77519  2.98518  4.58477  3.61503
          0.02650  4.03970  4.76204  0.61958  0.77255  0.59319  0.80422
    142   2.58968  4.77353  2.99865  2.35555  3.70658  3.25783  3.62079  3.42339  2.03646  3.02951  3.62982  2.79803  2.99162  2.77415  2.76654  2.62781  2.82004  3.10483  4.45248  3.94637    208 k x - -
          2.68618  4.42225  2.77519  2.73123  3.46354  2.40513  3.72494  3.29354  2.67741  2.69355  4.24690  2.90347  2.73739  3.18146  2.89801  2.37887  2.77519  2.98518  4.58477  3.61503
          0.02562  4.07284  4.79519  0.61958  0.77255  0.61930  0.77289
    143   2.50474  4.57147  3.12920  2.49869  3.50348  3.46109  3.11624  3.14651  2.54724  2.59588  3.66028  3.05969  2.72314  2.77547  2.97293  2.68274  2.70792  2.72369  5.11200  3.82363    209 e x - -
          2.68618  4.42225  2.77519  2.73123  3.46354  2.40513  3.72494  3.29354  2.67741  2.69355  4.24690  2.90347  2.73739  3.18146  2.89801  2.37887  2.77519  2.98518  4.58477  3.61503
          0.02562  4.07284  4.79519  0.61958  0.77255  0.46607  0.98742
    144   2.42006  4.97943  2.80092  2.01589  4.26849  3.40236  3.43722  3.71664  2.30018  3.26011  4.03673  2.89543  3.17809  2.72237  2.72265  2.45888  2.75513  3.33992  5.44663  3.41241    210 e x - -
          2.68608  4.42231  2.77525  2.73129  3.46360  2.40504  3.72500  3.29360  2.67746  2.69361  4.24695  2.90352  2.73734  3.18134  2.89789  2.37888  2.77525  2.98524  4.58483  3.61486
          0.26180  1.50169  4.88257  0.50916  0.91879  0.52593  0.89405
    145   2.53288  4.90847  2.83042  2.30095  4.17715  3.41332  3.25191  3.61086  2.26244  3.18146  3.97461  2.82238  3.26327  2.75164  2.86924  2.55561  2.25426  2.94670  5.39316  4.03555    213 t x - -
          2.68618  4.42225  2.77519  2.73123  3.46354  2.40513  3.72494  3.29354  2.67741  2.69355  4.24690  2.90347  2.73739  3.18146  2.89801  2.37887  2.77519  2.98518  4.58477  3.61503
          0.02345  4.16022  4.88257  0.61958  0.77255  0.52593  0.89405
    146   2.49820  4.84333  2.25920  2.45316  4.41259  3.04501  3.83682  3.84685  2.72674  3.44240  4.25922  2.95737  1.69872  3.00369  3.20925  2.67645  2.77806  3.43130  5.65893  4.29840    214 p x - -
          2.68618  4.42225  2.77519  2.73123  3.46354  2.40513  3.72494  3.29354  2.67741  2.69355  4.24690  2.90347  2.73739  3.18146  2.89801  2.37887  2.77519  2.98518  4.58477  3.61503
          0.09176  4.16022  2.63005  0.61958  0.77255  0.52593  0.89405
    147   2.60197  4.44704  3.28909  2.73758  3.61809  3.24962  3.74984  2.98772  2.54922  2.67733  3.55458  3.18154  3.90433  2.89909  2.75782  2.58548  2.83532  1.92689  5.01174  3.48621    215 v x - -
          2.68618  4.42225  2.77519  2.73123  3.46354  2.40513  3.72494  3.29354  2.67741  2.69355  4.24690  2.90347  2.73739  3.18146  2.89801  2.37887  2.77519  2.98518  4.58477  3.61503
          0.02509  4.09355  4.81589  0.61958  0.77255  0.59866  0.79750
    148   2.57323  4.30647  3.43996  2.88600  3.46543  3.30653  3.81715  2.69308  2.68336  2.53589  3.42994  3.28807  3.44572  3.14362  3.17391  2.59894  2.81363  1.84739  4.90723  3.46309    216 v x - -
          2.68618  4.42225  2.77519  2.73123  3.46354  2.40513  3.72494  3.29354  2.67741  2.69355  4.24690  2.90347  2.73739  3.18146  2.89801  2.37887  2.77519  2.98518  4.58477  3.61503
          0.02509  4.09355  4.81589  0.61958  0.77255  0.59866  0.79750
    149   2.33377  4.30367  3.33307  2.98105  4.24081  1.46202  4.09971  3.65274  3.03263  3.32392  4.15238  3.25308  2.84032  3.33921  3.39380  2.20936  2.77524  2.82434  5.57419  4.32867    217 g x - -
          2.68618  4.42225  2.77519  2.73123  3.46354  2.40513  3.72494  3.29354  2.67741  2.69355  4.24690  2.90347  2.73739  3.18146  2.89801  2.37887  2.77519  2.98518  4.58477  3.61503
          0.02509  4.09355  4.81589  0.61958  0.77255  0.59866  0.79750
    150   2.22031  4.49634  3.00761  2.78482  4.23633  1.28743  3.48307  3.73213  2.92753  3.37818  4.23336  3.15902  3.82492  3.26577  3.29212  2.62166  2.91151  3.29035  5.56392  4.26111    218 g x - -
          2.68618  4.42225  2.77519  2.73123  3.46354  2.40513  3.72494  3.29354  2.67741  2.69355  4.24690  2.90347  2.73739  3.18146  2.89801  2.37887  2.77519  2.98518  4.58477  3.61503
          0.05289  4.09355  3.35719  0.61958  0.77255  0.59866  0.79750
    151   2.48899  4.51406  2.96808  2.72013  4.31996  1.39590  3.96772  3.72865  2.55637  3.37500  4.21644  3.11032  3.80414  3.17975  3.16889  2.46122  2.68611  3.28550  5.60077  4.32199    219 g x - -
          2.68618  4.42225  2.77519  2.73123  3.46354  2.40513  3.72494  3.29354  2.67741  2.69355  4.24690  2.90347  2.73739  3.18146  2.89801  2.37887  2.77519  2.98518  4.58477  3.61503
          0.04869  4.06645  3.49379  0.61958  0.77255  0.46241  0.99362
    152   2.61812  4.75650  3.05914  2.43405  3.71424  3.45599  3.64936  3.38957  1.83777  3.00558  3.83217  3.00206  3.49123  2.64562  2.74980  2.66836  2.84676  2.74539  4.43670  3.94538    220 k x - -
          2.68623  4.42231  2.77525  2.73129  3.46342  2.40518  3.72500  3.29359  2.67722  2.69360  4.24695  2.90352  2.73719  3.18152  2.89796  2.37892  2.77505  2.98524  4.58482  3.61509
          0.21374  2.17838  2.53552  0.96475  0.47977  0.54916  0.86142
    153   2.72288  4.94112  3.07584  2.51541  4.26463  3.47867  3.34552  3.67103  2.11713  3.21844  4.03598  3.00795  3.35484  2.75856  1.75669  2.57059  2.76767  3.33196  5.39125  4.09568    225 r x - -
          2.68618  4.42225  2.77519  2.73123  3.46354  2.40513  3.72494  3.29354  2.67741  2.69355  4.24690  2.90347  2.73739  3.18146  2.89801  2.37887  2.77519  2.98518  4.58477  3.61503
          0.05104  4.06575  3.42325  0.61958  0.77255  0.62617  0.76494
    154   2.61180  4.55339  3.18298  2.67978  3.80082  2.03010  3.75290  2.82986  2.30953  2.64160  3.72091  3.13076  3.88529  2.97412  2.91560  2.73365  2.87020  2.85325  5.16200  3.88410    226 g x - -
          2.68618  4.42225  2.77519  2.73123  3.46354  2.40513  3.72494  3.29354  2.67741  2.69355  4.24690  2.90347  2.73739  3.18146  2.89801  2.37887  2.77519  2.98518  4.58477  3.61503
          0.02646  4.04118  4.76352  0.61958  0.77255  0.51944  0.90351
    155   2.69804  4.97899  2.98935  2.45741  4.30077  3.45147  3.36814  3.72610  1.89922  3.26642  4.06863  2.96848  3.47965  2.75661  2.46308  1.95639  2.92525  3.36846  5.43746  4.11121    227 k x - -
          2.68618  4.42225  2.77519  2.73123  3.46354  2.40513  3.72494  3.29354  2.67741  2.69355  4.24690  2.90347  2.73739  3.18146  2.89801  2.37887  2.77519  2.98518  4.58477  3.61503
          0.02450  4.11713  4.83947  0.61958  0.77255  0.50959  0.91814
    156   2.74399  5.04212  3.08562  2.49890  4.37482  3.31534  3.61772  3.79094  1.83445  3.11492  4.10787  3.00237  3.47195  2.55706  1.93543  2.73831  2.76911  3.43077  5.45592  4.14508    228 k x - -
          2.68618  4.42225  2.77519  2.73123  3.46354  2.40513  3.72494  3.29354  2.67741  2.69355  4.24690  2.90347  2.73739  3.18146  2.89801  2.37887  2.77519  2.98518  4.58477  3.61503
          0.04983  4.15167  3.41531  0.61958  0.77255  0.53584  0.87990
    157   2.64626  4.86239  2.99226  2.45530  4.12644  3.44220  3.63541  3.54125  2.05171  2.58920  3.94082  2.75128  2.83903  2.56588  2.78654  2.67072  2.72060  3.21135  5.34897  4.02171    229 k x - -
          2.68618  4.42225  2.77519  2.73123  3.46354  2.40513  3.72494  3.29354  2.67741  2.69355  4.24690  2.90347  2.73739  3.18146  2.89801  2.37887  2.77519  2.98518  4.58477  3.61503
          0.02428  4.12612  4.84846  0.61958  0.77255  0.56440  0.84096
    158   2.61644  4.74512  3.02799  2.39631  3.98503  2.31690  3.66185  3.19672  2.20858  2.73668  3.83789  2.99990  3.48389  2.82860  2.88645  2.66961  2.75156  3.07765  5.26883  3.95435    230 k x - -
          2.68618  4.42225  2.77519  2.73123  3.46354  2.40513  3.72494  3.29354  2.67741  2.69355  4.24690  2.90347  2.73739  3.18146  2.89801  2.37887  2.77519  2.98518  4.58477  3.61503
          0.02428  4.12612  4.84846  0.61958  0.77255  0.51609  0.90845
    159   2.59220  4.32048  3.45710  2.88953  3.19069  3.56762  3.81770  2.58314  2.24770  2.52683  3.23114  3.29834  3.94712  3.14615  3.19254  2.57317  2.73610  2.43474  4.89819  2.87805    231 k x - -
          2.68618  4.42225  2.77519  2.73123  3.46354  2.40513  3.72494  3.29354  2.67741  2.69355  4.24690  2.90347  2.73739  3.18146  2.89801  2.37887  2.77519  2.98518  4.58477  3.61503
          0.02366  4.15167  4.87401  0.61958  0.77255  0.53584  0.87990
    160   2.43512  4.95567  2.76632  2.16333  4.25158  2.58128  3.62385  3.69537  2.40481  3.25072  3.66510  2.70397  3.07049  2.75088  2.88613  2.47739  2.85983  3.32495  5.44831  4.07772    232 e x - -
          2.68618  4.42225  2.77519  2.73123  3.46354  2.40513  3.72494  3.29354  2.67741  2.69355  4.24690  2.90347  2.73739  3.18146  2.89801  2.37887  2.77519  2.98518  4.58477  3.61503
          0.04983  4.15167  3.41531  0.61958  0.77255  0.53584  0.87990
    161   2.84505  5.17484  2.50476  1.76986  4.55360  1.71357  3.77919  4.00481  2.43348  3.55378  4.38772  2.87235  3.89243  2.93932  3.06937  2.80995  3.12277  3.61947  5.73150  4.34514    233 g x - -
          2.68618  4.42225  2.77519  2.73123  3.46354  2.40513  3.72494  3.29354  2.67741  2.69355  4.24690  2.90347  2.73739  3.18146  2.89801  2.37887  2.77519  2.98518  4.58477  3.61503
          0.02428  4.12612  4.84846  0.61958  0.77255  0.56440  0.84096
    162   3.28367  5.42723  0.61285  2.53075  4.84337  3.42238  4.18298  4.49391  3.31937  4.05952  5.05057  3.09716  4.09360  3.42766  3.86452  3.22236  3.63014  4.10833  5.96014  4.68385    234 D x - -
          2.68618  4.42225  2.77519  2.73123  3.46354  2.40513  3.72494  3.29354  2.67741  2.69355  4.24690  2.90347  2.73739  3.18146  2.89801  2.37887  2.77519  2.98518  4.58477  3.61503
          0.02428  4.12612  4.84846  0.61958  0.77255  0.51609  0.90845
    163   2.37186  5.06798  2.29382  2.21041  4.37714  3.38330  3.61230  3.83886  2.06498  3.18273  4.12838  2.86599  3.12929  2.72803  2.86752  2.53138  2.88240  3.44080  5.52650  4.13370    235 k x - -
          2.68618  4.42225  2.77519  2.73123  3.46354  2.40513  3.72494  3.29354  2.67741  2.69355  4.24690  2.90347  2.73739  3.18146  2.89801  2.37887  2.77519  2.98518  4.58477  3.61503
          0.02366  4.15167  4.87401  0.61958  0.77255  0.53584  0.87990
    164   2.61481  5.09695  1.76480  2.31431  4.40136  3.36423  3.39504  3.85536  2.39417  3.40323  4.20297  2.86425  3.84269  2.82722  3.00801  2.70166  2.24569  3.47581  5.59377  4.20013    236 d x - -
          2.68618  4.42225  2.77519  2.73123  3.46354  2.40513  3.72494  3.29354  2.67741  2.69355  4.24690  2.90347  2.73739  3.18146  2.89801  2.37887  2.77519  2.98518  4.58477  3.61503
          0.02366  4.15167  4.87401  0.61958  0.77255  0.53584  0.87990
    165   2.83242  4.94664  3.09216  2.62463  4.15378  3.53469  1.64778  3.65883  2.28004  3.22108  4.07763  3.09768  3.96170  2.71546  2.41918  2.86461  2.81200  3.34783  5.35443  4.04164    237 h x - -
          2.68618  4.42225  2.77519  2.73123  3.46354  2.40513  3.72494  3.29354  2.67741  2.69355  4.24690  2.90347  2.73739  3.18146  2.89801  2.37887  2.77519  2.98518  4.58477  3.61503
          0.02366  4.15167  4.87401  0.61958  0.77255  0.53584  0.87990
    166   3.06703  3.70951  4.39496  3.90660  2.20116  4.02522  3.80746  2.87506  3.73802  2.41252  3.54071  3.94736  4.40475  3.90178  3.87364  3.36830  3.31802  2.74938  1.35797  2.49337    238 w x - -
          2.68618  4.42225  2.77519  2.73123  3.46354  2.40513  3.72494  3.29354  2.67741  2.69355  4.24690  2.90347  2.73739  3.18146  2.89801  2.37887  2.77519  2.98518  4.58477  3.61503
          0.02366  4.15167  4.87401  0.61958  0.77255  0.53584  0.87990
    167   2.74988  4.93107  2.63349  2.23958  4.43553  3.07306  3.85950  3.87953  2.72222  3.47294  4.31613  2.75155  1.46735  3.04178  3.16124  2.77290  3.07042  3.48927  5.67720  4.32564    239 p x - -
          2.68618  4.42225  2.77519  2.73123  3.46354  2.40513  3.72494  3.29354  2.67741  2.69355  4.24690  2.90347  2.73739  3.18146  2.89801  2.37887  2.77519  2.98518  4.58477  3.61503
          0.02366  4.15167  4.87401  0.61958  0.77255  0.53584  0.87990
    168   2.60527  4.61648  3.12869  2.47989  3.81568  3.22153  3.69867  3.20301  2.22842  2.85919  3.70876  3.06783  3.86646  2.89916  2.97312  2.57125  2.37221  2.44252  5.15753  3.33016    240 k x - -
          2.68618  4.42225  2.77519  2.73123  3.46354  2.40513  3.72494  3.29354  2.67741  2.69355  4.24690  2.90347  2.73739  3.18146  2.89801  2.37887  2.77519  2.98518  4.58477  3.61503
          0.02366  4.15167  4.87401  0.61958  0.77255  0.53584  0.87990
    169   2.71096  1.44487  4.15140  3.64599  3.26556  3.68127  4.20770  2.36337  3.45184  2.35813  3.45221  3.81021  4.18085  3.76085  3.65453  3.05334  3.02614  2.32725  4.88725  3.26420    241 c x - -
          2.68618  4.42225  2.77519  2.73123  3.46354  2.40513  3.72494  3.29354  2.67741  2.69355  4.24690  2.90347  2.73739  3.18146  2.89801  2.37887  2.77519  2.98518  4.58477  3.61503
          0.05499  4.15167  3.27620  0.61958  0.77255  0.53584  0.87990
    170   2.45867  4.69264  3.05238  2.16830  3.90948  3.44293  3.66102  3.14611  2.48923  2.94340  3.45534  3.00636  3.04295  2.83615  2.93645  2.26392  2.82647  3.01183  5.21906  3.53913    242 e x - -
          2.68618  4.42225  2.77519  2.73123  3.46354  2.40513  3.72494  3.29354  2.67741  2.69355  4.24690  2.90347  2.73739  3.18146  2.89801  2.37887  2.77519  2.98518  4.58477  3.61503
          0.12534  4.12107  2.28691  0.61958  0.77255  0.56985  0.83381
    171   2.68737  5.06942  2.61962  2.01631  4.38772  3.33080  3.63595  3.84331  2.30172  3.37694  4.17132  2.22532  3.28461  2.76947  2.90647  2.23343  2.93527  3.45685  5.55564  4.16636    243 e x - -
          2.68618  4.42225  2.77519  2.73123  3.46354  2.40513  3.72494  3.29354  2.67741  2.69355  4.24690  2.90347  2.73739  3.18146  2.89801  2.37887  2.77519  2.98518  4.58477  3.61503
          0.05688  4.02269  3.28633  0.61958  0.77255  0.66595  0.72111
    172   2.60560  4.72322  2.91438  2.15146  3.95222  3.39416  3.11762  3.35599  2.34480  2.98117  3.81866  2.95008  3.81102  2.80488  2.84279  2.44012  2.84104  2.49616  5.23849  3.92381    244 e x - -
          2.68624  4.42319  2.77518  2.73126  3.46447  2.40518  3.72506  3.29287  2.67768  2.69390  4.24645  2.90440  2.73772  3.18049  2.89607  2.37916  2.77486  2.98455  4.58570  3.61597
          0.22480  1.60284        *  3.15192  0.04371  0.00000        *
//
