# Supplementary material for: Remote homology clustering identifies lowly conserved families of effector proteins in plant-pathogenic fungi
Source: Microb Genom. 2021 Sep 1;7(9):000637. doi: 10.1099/mgen.0.000637 (PMC8715435; doi:10.1099/mgen.0.000637)
Supplement: Supplementary material 16 [file mgen-7-0637-s0016.zip › hmms/markov-PC_02URNV.hmm]

HMMER3/f [3.3 | Nov 2019]
NAME  markov-PC_02URNV
LENG  262
ALPH  amino
RF    yes
MM    no
CONS  yes
CS    no
MAP   yes
DATE  Thu Jul 23 08:49:45 2020
NSEQ  222
EFFN  9.915070
CKSUM 3308275222
STATS LOCAL MSV      -10.8716  0.70246
STATS LOCAL VITERBI  -12.2028  0.70246
STATS LOCAL FORWARD   -5.0264  0.70246
HMM          A        C        D        E        F        G        H        I        K        L        M        N        P        Q        R        S        T        V        W        Y   
            m->m     m->i     m->d     i->m     i->i     d->m     d->d
  COMPO   2.39473  3.77751  2.93183  2.83807  3.36583  2.72499  3.80145  2.92052  2.85951  2.55273  3.66619  3.06912  3.27491  3.06929  3.02995  2.54689  2.72657  2.65983  4.08478  3.59682
          2.68618  4.42225  2.77519  2.73123  3.46354  2.40513  3.72494  3.29354  2.67741  2.69355  4.24690  2.90347  2.73739  3.18146  2.89801  2.37887  2.77519  2.98518  4.58477  3.61503
          0.02526  4.08701  4.80935  0.61958  0.77255  0.00000        *
      1   3.15146  4.66911  4.28698  3.90191  3.32031  3.99820  4.58753  2.51821  3.65674  1.88705  1.01910  4.15131  4.46449  4.02703  3.83579  3.52056  3.46337  2.54821  5.18666  3.96498      1 m x - -
          2.68618  4.42225  2.77519  2.73123  3.46354  2.40513  3.72494  3.29354  2.67741  2.69355  4.24690  2.90347  2.73739  3.18146  2.89801  2.37887  2.77519  2.98518  4.58477  3.61503
          0.02526  4.08701  4.80935  0.61958  0.77255  0.48576  0.95510
      2   3.14546  5.24333  3.59680  2.88692  4.72777  3.74295  3.64932  4.06040  1.39824  3.47966  4.35547  3.27167  4.10110  2.78218  1.32914  3.13652  3.29921  3.74437  5.49927  4.35418      2 r x - -
          2.68618  4.42225  2.77519  2.73123  3.46354  2.40513  3.72494  3.29354  2.67741  2.69355  4.24690  2.90347  2.73739  3.18146  2.89801  2.37887  2.77519  2.98518  4.58477  3.61503
          0.02526  4.08701  4.80935  0.61958  0.77255  0.48576  0.95510
      3   2.30772  4.25127  3.44751  3.13056  4.26707  3.03674  4.20217  3.62809  3.14373  3.35729  4.20865  3.32858  3.76091  3.46617  3.46203  1.36764  1.72147  3.14346  5.62173  4.38879      3 s x - -
          2.68618  4.42225  2.77519  2.73123  3.46354  2.40513  3.72494  3.29354  2.67741  2.69355  4.24690  2.90347  2.73739  3.18146  2.89801  2.37887  2.77519  2.98518  4.58477  3.61503
          0.02526  4.08701  4.80935  0.61958  0.77255  0.48576  0.95510
      4   2.91006  4.67221  3.68805  3.09661  3.61533  3.73834  3.90346  2.96356  2.50853  1.52797  3.59574  3.46835  4.13204  3.16588  1.87082  3.09000  3.14022  2.84180  5.11231  3.85703      4 l x - -
          2.68618  4.42225  2.77519  2.73123  3.46354  2.40513  3.72494  3.29354  2.67741  2.69355  4.24690  2.90347  2.73739  3.18146  2.89801  2.37887  2.77519  2.98518  4.58477  3.61503
          0.02526  4.08701  4.80935  0.61958  0.77255  0.48576  0.95510
      5   1.56206  4.60105  3.31735  2.83857  4.16561  3.34787  3.86239  3.51106  2.49542  3.16634  4.05019  3.21844  3.89389  3.05901  1.86757  2.72700  2.94419  3.16786  5.41585  4.16810      5 a x - -
          2.68618  4.42225  2.77519  2.73123  3.46354  2.40513  3.72494  3.29354  2.67741  2.69355  4.24690  2.90347  2.73739  3.18146  2.89801  2.37887  2.77519  2.98518  4.58477  3.61503
          0.02526  4.08701  4.80935  0.61958  0.77255  0.48576  0.95510
      6   2.39568  4.24574  3.57594  3.11812  3.87076  3.21701  4.08632  3.05556  3.06979  2.90654  3.80972  3.37283  3.84161  3.38459  3.39687  1.79004  2.00714  2.05711  5.30129  4.07357      6 s x - -
          2.68618  4.42225  2.77519  2.73123  3.46354  2.40513  3.72494  3.29354  2.67741  2.69355  4.24690  2.90347  2.73739  3.18146  2.89801  2.37887  2.77519  2.98518  4.58477  3.61503
          0.02526  4.08701  4.80935  0.61958  0.77255  0.48576  0.95510
      7   3.40428  4.80595  4.53318  4.17922  3.23114  4.25226  4.76816  2.45211  3.94498  0.64981  3.19634  4.43390  4.65404  4.26143  4.08380  3.85619  3.69061  2.54417  5.18276  3.95387      7 L x - -
          2.68618  4.42225  2.77519  2.73123  3.46354  2.40513  3.72494  3.29354  2.67741  2.69355  4.24690  2.90347  2.73739  3.18146  2.89801  2.37887  2.77519  2.98518  4.58477  3.61503
          0.02526  4.08701  4.80935  0.61958  0.77255  0.48576  0.95510
      8   2.09249  4.47023  3.39820  2.85558  3.80146  3.45191  3.85088  2.99997  2.63771  2.79210  3.71077  3.25469  3.92218  3.09065  2.09466  2.75905  2.88180  2.11643  5.18763  3.93923      8 a x - -
          2.68618  4.42225  2.77519  2.73123  3.46354  2.40513  3.72494  3.29354  2.67741  2.69355  4.24690  2.90347  2.73739  3.18146  2.89801  2.37887  2.77519  2.98518  4.58477  3.61503
          0.02526  4.08701  4.80935  0.61958  0.77255  0.48576  0.95510
      9   2.64781  4.51006  3.30093  2.78196  3.69680  3.52767  3.81922  2.25890  2.66303  2.65968  3.61382  3.22316  3.94689  2.20316  3.02134  2.80602  2.31638  2.69076  5.12396  3.86333      9 q x - -
          2.68618  4.42225  2.77519  2.73123  3.46354  2.40513  3.72494  3.29354  2.67741  2.69355  4.24690  2.90347  2.73739  3.18146  2.89801  2.37887  2.77519  2.98518  4.58477  3.61503
          0.02526  4.08701  4.80935  0.61958  0.77255  0.48576  0.95510
     10   2.73146  4.45481  3.51754  2.99270  3.07237  3.64328  3.76011  2.94355  2.85502  2.08581  3.55015  2.24424  4.03745  3.22084  3.17129  2.92462  2.96951  2.73714  2.71585  3.14488     10 l x - -
          2.68618  4.42225  2.77519  2.73123  3.46354  2.40513  3.72494  3.29354  2.67741  2.69355  4.24690  2.90347  2.73739  3.18146  2.89801  2.37887  2.77519  2.98518  4.58477  3.61503
          0.17672  4.08701  1.92964  0.61958  0.77255  0.48576  0.95510
     11   1.50793  4.16368  3.31540  3.09199  4.28757  1.61773  4.20920  3.64214  3.20569  3.38447  4.23995  3.26837  3.67724  3.49089  3.51199  2.40604  2.71936  3.12313  5.62753  4.42303     11 a x - -
          2.68618  4.42225  2.77519  2.73123  3.46354  2.40513  3.72494  3.29354  2.67741  2.69355  4.24690  2.90347  2.73739  3.18146  2.89801  2.37887  2.77519  2.98518  4.58477  3.61503
          0.02933  3.93961  4.66196  0.61958  0.77255  0.62994  0.76062
     12   2.55250  4.23577  3.85914  3.42896  3.67909  3.46028  4.30911  2.30032  3.32430  2.48043  3.58687  3.64466  4.04627  3.66095  3.59478  2.86526  2.00120  1.48910  5.30487  4.07853     12 v x - -
          2.68618  4.42225  2.77519  2.73123  3.46354  2.40513  3.72494  3.29354  2.67741  2.69355  4.24690  2.90347  2.73739  3.18146  2.89801  2.37887  2.77519  2.98518  4.58477  3.61503
          0.02933  3.93961  4.66196  0.61958  0.77255  0.40513  1.09928
     13   3.49460  4.81993  5.01393  4.46539  3.11493  4.71350  4.99617  2.29868  4.26409  0.74973  2.21198  4.73562  4.87524  4.38932  4.36985  4.08657  3.71588  2.47930  5.24952  4.18515     13 l x - -
          2.68618  4.42225  2.77519  2.73123  3.46354  2.40513  3.72494  3.29354  2.67741  2.69355  4.24690  2.90347  2.73739  3.18146  2.89801  2.37887  2.77519  2.98518  4.58477  3.61503
          0.02262  4.19622  4.91856  0.61958  0.77255  0.48576  0.95510
     14   3.13558  4.45181  4.91920  4.35064  2.34758  4.41999  4.75929  1.75974  4.21804  1.45159  3.09912  4.50076  4.67327  4.33212  4.30431  3.75828  3.36613  1.54651  5.13692  3.98725     14 l x - -
          2.68618  4.42225  2.77519  2.73123  3.46354  2.40513  3.72494  3.29354  2.67741  2.69355  4.24690  2.90347  2.73739  3.18146  2.89801  2.37887  2.77519  2.98518  4.58477  3.61503
          0.02262  4.19622  4.91856  0.61958  0.77255  0.48576  0.95510
     15   1.63565  4.41505  3.97303  3.52931  3.54195  3.67576  4.35369  2.54997  3.40832  1.40957  3.47225  3.77941  4.20370  3.73450  3.66287  3.06709  3.09589  2.42162  5.23067  4.01315     15 l x - -
          2.68618  4.42225  2.77519  2.73123  3.46354  2.40513  3.72494  3.29354  2.67741  2.69355  4.24690  2.90347  2.73739  3.18146  2.89801  2.37887  2.77519  2.98518  4.58477  3.61503
          0.13447  4.19622  2.20031  0.61958  0.77255  0.48576  0.95510
     16   2.72645  4.84573  2.80494  2.56705  4.38843  1.64774  3.87217  3.88454  2.64570  3.45809  4.31729  3.04428  3.88992  1.87758  3.02094  2.77201  3.05895  3.48546  5.60140  4.28603     16 g x - -
          2.68618  4.42225  2.77519  2.73123  3.46354  2.40513  3.72494  3.29354  2.67741  2.69355  4.24690  2.90347  2.73739  3.18146  2.89801  2.37887  2.77519  2.98518  4.58477  3.61503
          0.02526  4.08701  4.80935  0.61958  0.77255  0.60850  0.78563
     17   3.38267  4.71931  4.72701  4.27148  1.30712  4.42540  4.18842  2.49983  4.11656  1.39124  3.15472  4.34682  4.69564  4.20706  4.21352  3.80150  3.61698  2.58684  4.40436  2.84210     17 f x - -
          2.68618  4.42225  2.77519  2.73123  3.46354  2.40513  3.72494  3.29354  2.67741  2.69355  4.24690  2.90347  2.73739  3.18146  2.89801  2.37887  2.77519  2.98518  4.58477  3.61503
          0.02526  4.08701  4.80935  0.61958  0.77255  0.41602  1.07784
     18   1.66295  4.31746  3.73500  3.24149  3.65793  3.48865  4.13458  2.72257  3.15739  1.87567  3.59324  3.53082  4.02243  3.47729  3.46131  2.84130  2.31477  2.50704  5.17994  3.96215     18 a x - -
          2.68618  4.42225  2.77519  2.73123  3.46354  2.40513  3.72494  3.29354  2.67741  2.69355  4.24690  2.90347  2.73739  3.18146  2.89801  2.37887  2.77519  2.98518  4.58477  3.61503
          0.02262  4.19622  4.91856  0.61958  0.77255  0.48576  0.95510
     19   2.18569  4.61750  3.23242  2.68705  3.93636  3.44998  3.78850  3.31763  2.60734  2.97353  3.15833  3.14518  3.89630  2.98781  2.50022  1.78454  2.87850  3.01705  5.26542  3.98194     19 s x - -
          2.68618  4.42225  2.77519  2.73123  3.46354  2.40513  3.72494  3.29354  2.67741  2.69355  4.24690  2.90347  2.73739  3.18146  2.89801  2.37887  2.77519  2.98518  4.58477  3.61503
          0.02121  4.25958  4.98193  0.61958  0.77255  0.48576  0.95510
     20   1.88388  4.69207  2.58866  2.61994  4.00788  3.45029  3.78804  3.35659  2.63635  3.03551  3.33629  3.10343  3.89691  2.97232  3.07804  2.71095  2.04492  3.05141  5.33174  4.02651     20 a x - -
          2.68618  4.42225  2.77519  2.73123  3.46354  2.40513  3.72494  3.29354  2.67741  2.69355  4.24690  2.90347  2.73739  3.18146  2.89801  2.37887  2.77519  2.98518  4.58477  3.61503
          0.02026  4.30501  5.02736  0.61958  0.77255  0.48576  0.95510
     21   1.89131  4.94720  2.97704  2.02149  4.22462  3.46564  3.68937  3.65174  2.46656  3.23017  3.52042  2.98759  3.87344  2.45020  2.93016  2.46553  2.91346  3.30385  5.44788  4.09651     21 a x - -
          2.68618  4.42225  2.77519  2.73123  3.46354  2.40513  3.72494  3.29354  2.67741  2.69355  4.24690  2.90347  2.73739  3.18146  2.89801  2.37887  2.77519  2.98518  4.58477  3.61503
          0.01946  4.34474  5.06708  0.61958  0.77255  0.48576  0.95510
     22   2.69069  4.65973  3.28197  2.71943  3.86440  3.56922  3.80377  2.95421  2.64518  2.90516  3.00084  3.19284  2.13944  3.01610  2.35547  2.43042  2.92750  2.97302  5.21763  3.93850     22 p x - -
          2.68618  4.42225  2.77519  2.73123  3.46354  2.40513  3.72494  3.29354  2.67741  2.69355  4.24690  2.90347  2.73739  3.18146  2.89801  2.37887  2.77519  2.98518  4.58477  3.61503
          0.01789  4.42822  5.15057  0.61958  0.77255  0.48576  0.95510
     23   1.67052  4.95903  3.14419  2.66019  4.42516  3.50001  3.82915  3.84686  2.50009  3.41380  4.22586  2.25817  3.97203  2.97509  1.92853  2.80215  3.04131  3.46798  5.59520  4.28188     23 a x - -
          2.68618  4.42225  2.77519  2.73123  3.46354  2.40513  3.72494  3.29354  2.67741  2.69355  4.24690  2.90347  2.73739  3.18146  2.89801  2.37887  2.77519  2.98518  4.58477  3.61503
          0.01789  4.42822  5.15057  0.61958  0.77255  0.48576  0.95510
     24   2.06019  2.82667  3.71048  3.15453  3.14486  3.60793  4.00686  2.87517  3.09113  2.61039  3.51248  3.49465  4.04633  2.98644  3.40818  2.89551  1.79989  2.64484  4.99741  3.77639     24 t x - -
          2.68618  4.42225  2.77519  2.73123  3.46354  2.40513  3.72494  3.29354  2.67741  2.69355  4.24690  2.90347  2.73739  3.18146  2.89801  2.37887  2.77519  2.98518  4.58477  3.61503
          0.31776  4.42822  1.34596  0.61958  0.77255  0.48576  0.95510
     25   2.61345  4.60705  3.08116  2.38819  3.81338  3.44830  3.73062  3.22137  2.59784  2.88325  3.74034  3.07638  3.87347  2.94417  3.01613  2.25521  2.20634  2.94171  5.16915  2.73054     25 t x - -
          2.68618  4.42225  2.77519  2.73123  3.46354  2.40513  3.72494  3.29354  2.67741  2.69355  4.24690  2.90347  2.73739  3.18146  2.89801  2.37887  2.77519  2.98518  4.58477  3.61503
          0.02407  4.13453  4.85688  0.61958  0.77255  0.64650  0.74208
     26   2.70623  4.96597  2.81816  2.26436  4.21477  3.42208  3.70454  3.68204  2.51478  3.26205  4.07562  2.03210  3.87062  2.85676  2.97999  1.97108  2.95238  3.33537  5.46097  3.27737     26 s x - -
          2.68497  4.42257  2.77552  2.73155  3.46357  2.40506  3.72527  3.29386  2.67773  2.69348  4.24722  2.90363  2.73731  3.18178  2.89833  2.37919  2.77468  2.98499  4.58509  3.61406
          0.46073  1.41257  2.07416  1.77943  0.18481  0.64727  0.74123
     27   2.65114  5.02390  2.17361  2.36096  4.33365  3.40225  3.61837  3.78192  2.22907  3.31588  4.09523  2.89758  3.81546  2.73897  2.26963  2.40387  2.88555  3.07122  5.49044  4.11694     38 d x - -
          2.68601  4.42247  2.77541  2.73145  3.46375  2.40525  3.72478  3.29352  2.67762  2.69351  4.24711  2.90353  2.73748  3.18168  2.89806  2.37880  2.77457  2.98455  4.58498  3.61525
          0.38278  1.16986  4.87593  1.28861  0.32249  0.58470  0.81481
     28   2.22324  4.65547  3.17425  2.61614  3.33893  3.51281  3.73453  3.23911  1.98170  2.89644  2.98382  2.78262  3.90287  2.93329  3.01072  2.73306  2.68361  2.96194  5.19613  3.90366     44 k x - -
          2.68618  4.42225  2.77519  2.73123  3.46354  2.40513  3.72494  3.29354  2.67741  2.69355  4.24690  2.90347  2.73739  3.18146  2.89801  2.37887  2.77519  2.98518  4.58477  3.61503
          0.02051  4.29267  5.01502  0.61958  0.77255  0.69050  0.69580
     29   2.70766  4.32060  3.78705  3.21416  3.29198  2.89442  4.00813  2.62136  3.14654  2.52409  2.18110  3.55928  2.94470  3.09465  3.44497  2.70690  2.93966  2.28338  4.91629  2.98445     45 m x - -
          2.68618  4.42225  2.77519  2.73123  3.46354  2.40513  3.72494  3.29354  2.67741  2.69355  4.24690  2.90347  2.73739  3.18146  2.89801  2.37887  2.77519  2.98518  4.58477  3.61503
          0.01592  4.54373  5.26608  0.61958  0.77255  0.69050  0.69580
     30   2.57273  4.58874  3.45647  2.89270  3.56380  3.10262  3.48154  3.11766  2.25072  2.37114  2.55887  3.34301  4.06225  2.91302  3.25630  2.91010  2.39746  2.46204  5.15342  3.89586     46 k x - -
          2.68618  4.42225  2.77519  2.73123  3.46354  2.40513  3.72494  3.29354  2.67741  2.69355  4.24690  2.90347  2.73739  3.18146  2.89801  2.37887  2.77519  2.98518  4.58477  3.61503
          0.06381  4.64940  2.95174  0.61958  0.77255  0.69050  0.69580
     31   2.17458  4.78612  3.24518  2.68477  3.05719  3.60568  3.58836  3.38052  2.45235  3.02671  3.60840  3.18182  3.99280  2.67419  2.49920  2.81884  2.12513  2.81032  5.31659  4.01635     47 t x - -
          2.68567  4.42191  2.77462  2.73160  3.46391  2.40540  3.72531  3.29358  2.67760  2.69351  4.24727  2.90368  2.73763  3.18183  2.89818  2.37880  2.77428  2.98503  4.58514  3.61508
          0.99134  0.88140  1.53843  1.12795  0.39111  0.45041  1.01436
     32   2.35777  4.45710  3.54521  2.98111  2.62303  3.66569  3.93209  2.64582  2.94007  2.59734  3.56977  3.09649  3.13466  3.24702  3.30503  2.01986  2.52850  2.74069  5.04587  3.80609     57 s x - -
          2.68618  4.42225  2.77519  2.73123  3.46354  2.40513  3.72494  3.29354  2.67741  2.69355  4.24690  2.90347  2.73739  3.18146  2.89801  2.37887  2.77519  2.98518  4.58477  3.61503
          0.10838  4.53921  2.38566  0.61958  0.77255  0.78393  0.60992
     33   2.64267  4.27405  3.87707  3.30227  2.30317  2.88647  4.03331  2.19214  3.10675  2.47731  3.06849  3.61483  2.60412  3.48686  3.49312  2.79949  2.78081  2.53497  4.87768  3.66990     58 i x - -
          2.68618  4.42225  2.77519  2.73123  3.46354  2.40513  3.72494  3.29354  2.67741  2.69355  4.24690  2.90347  2.73739  3.18146  2.89801  2.37887  2.77519  2.98518  4.58477  3.61503
          0.01622  4.52552  5.24787  0.61958  0.77255  0.72179  0.66530
     34   2.73357  5.18441  2.80666  2.32008  4.19264  3.26602  3.22494  3.76243  2.45132  3.29633  4.23173  2.56696  2.25270  2.71405  2.76977  2.22623  2.96485  3.56191  5.63188  4.23601     59 s x - -
          2.68618  4.42225  2.77519  2.73123  3.46354  2.40513  3.72494  3.29354  2.67741  2.69355  4.24690  2.90347  2.73739  3.18146  2.89801  2.37887  2.77519  2.98518  4.58477  3.61503
          0.03405  4.60990  3.74975  0.61958  0.77255  0.84319  0.56271
     35   2.67204  4.03695  3.09502  2.39545  3.78503  3.55072  3.54838  3.68783  2.20173  2.75986  3.67982  2.44921  3.36232  2.72179  3.00473  2.39644  2.41043  3.34433  5.49046  4.13951     60 k x - -
          2.68618  4.42225  2.77519  2.73123  3.46354  2.40513  3.72494  3.29354  2.67741  2.69355  4.24690  2.90347  2.73739  3.18146  2.89801  2.37887  2.77519  2.98518  4.58477  3.61503
          0.07517  4.61544  2.77232  0.61958  0.77255  0.33818  1.24850
     36   2.80318  4.92877  2.57681  2.69424  4.14672  3.65219  2.74571  3.13709  2.57088  2.06786  3.43857  3.20392  3.00072  3.02950  3.02983  2.30705  2.95019  3.24915  5.44597  3.81134     61 l x - -
          2.68618  4.42225  2.77519  2.73123  3.46354  2.40513  3.72494  3.29354  2.67741  2.69355  4.24690  2.90347  2.73739  3.18146  2.89801  2.37887  2.77519  2.98518  4.58477  3.61503
          0.01223  4.80570  5.52805  0.61958  0.77255  0.40890  1.09178
     37   2.00417  4.35238  4.17882  3.59678  3.27046  3.92026  4.21387  2.17086  3.49572  1.97993  3.46568  2.50098  3.58627  3.73492  3.71581  2.80198  2.69017  2.50018  3.79205  3.43648     62 l x - -
          2.68618  4.42225  2.77519  2.73123  3.46354  2.40513  3.72494  3.29354  2.67741  2.69355  4.24690  2.90347  2.73739  3.18146  2.89801  2.37887  2.77519  2.98518  4.58477  3.61503
          0.01150  4.86687  5.58922  0.61958  0.77255  0.48576  0.95510
     38   2.88299  3.31017  4.46154  3.86899  3.10924  3.52885  3.92364  1.92431  3.73010  1.94783  2.54819  3.57052  3.58412  3.93083  3.33957  2.79527  2.18551  2.58201  4.94479  3.75759     63 i x - -
          2.68618  4.42225  2.77519  2.73123  3.46354  2.40513  3.72494  3.29354  2.67741  2.69355  4.24690  2.90347  2.73739  3.18146  2.89801  2.37887  2.77519  2.98518  4.58477  3.61503
          0.01051  4.95661  5.67896  0.61958  0.77255  0.48576  0.95510
     39   2.59508  4.76142  4.99363  4.39685  3.67113  4.46485  4.78102  2.42083  3.72084  2.63261  0.91974  4.52166  4.41695  3.99519  3.65206  3.12315  2.70198  2.79176  5.37772  3.70970     64 m x - -
          2.68618  4.42225  2.77519  2.73123  3.46354  2.40513  3.72494  3.29354  2.67741  2.69355  4.24690  2.90347  2.73739  3.18146  2.89801  2.37887  2.77519  2.98518  4.58477  3.61503
          0.01902  5.73477  4.15965  0.61958  0.77255  0.48576  0.95510
     40   2.81074  4.41872  3.72667  3.16799  4.10322  3.30480  2.49390  3.18455  2.00164  2.48524  3.29369  3.28794  4.14198  2.52337  1.91013  2.96467  3.51225  3.13178  5.28800  4.05628     65 r x - -
          2.68618  4.42225  2.77519  2.73123  3.46354  2.40513  3.72494  3.29354  2.67741  2.69355  4.24690  2.90347  2.73739  3.18146  2.89801  2.37887  2.77519  2.98518  4.58477  3.61503
          0.01076  5.75610  4.88794  0.61958  0.77255  0.56510  0.84003
     41   2.27719  3.27515  4.31707  4.58715  1.79535  4.07377  4.37727  2.54382  4.39796  1.96344  3.45329  3.25605  3.53407  4.55169  3.49196  2.91603  3.04638  2.07445  4.92134  3.37380     66 f x - -
          2.68618  4.42225  2.77519  2.73123  3.46354  2.40513  3.72494  3.29354  2.67741  2.69355  4.24690  2.90347  2.73739  3.18146  2.89801  2.37887  2.77519  2.98518  4.58477  3.61503
          0.00471  5.75577  6.47812  0.61958  0.77255  0.59785  0.79849
     42   2.63631  5.49589  3.55648  2.99506  3.37868  2.85280  3.99613  2.93712  2.83106  2.87710  4.56485  2.75918  3.22288  2.91905  3.31169  1.80645  2.03018  3.16270  4.14396  4.65465     67 s x - -
          2.68628  4.42235  2.77529  2.73133  3.46364  2.40523  3.72504  3.29338  2.67751  2.69365  4.24700  2.90356  2.73749  3.18156  2.89787  2.37861  2.77524  2.98521  4.58487  3.61376
          0.06349  2.81376  6.47812  0.67619  0.71040  0.47192  0.97765
     43   1.83379  4.34735  4.04844  3.33487  3.50209  3.30448  4.50106  2.81216  3.04063  2.37341  3.56668  3.29810  3.70257  3.13200  3.35453  2.26899  1.81557  3.16192  5.72480  4.19960     70 t x - -
          2.68618  4.42225  2.77519  2.73123  3.46354  2.40513  3.72494  3.29354  2.67741  2.69355  4.24690  2.90347  2.73739  3.18146  2.89801  2.37887  2.77519  2.98518  4.58477  3.61503
          0.05089  5.79141  3.06687  0.61958  0.77255  0.52117  0.90097
     44   1.89336  4.40222  4.29088  4.46788  2.75483  4.18006  4.47781  1.93025  3.88711  2.06162  3.23667  4.56853  3.64019  3.89954  3.73801  2.52330  2.38077  2.21108  5.38715  3.81298     71 a x - -
          2.68618  4.42225  2.77519  2.73123  3.46354  2.40513  3.72494  3.29354  2.67741  2.69355  4.24690  2.90347  2.73739  3.18146  2.89801  2.37887  2.77519  2.98518  4.58477  3.61503
          0.03181  5.76177  3.56975  0.61958  0.77255  0.51859  0.90475
     45   2.47425  3.68874  5.28610  4.67348  2.39115  3.56111  4.14771  2.40410  3.84800  1.30678  3.67107  4.54523  3.16751  4.60581  4.28160  2.56534  2.92734  2.44764  4.60738  3.52746     72 l x - -
          2.68618  4.42225  2.77519  2.73123  3.46354  2.40513  3.72494  3.29354  2.67741  2.69355  4.24690  2.90347  2.73739  3.18146  2.89801  2.37887  2.77519  2.98518  4.58477  3.61503
          0.00465  5.76955  6.49190  0.61958  0.77255  0.69797  0.68834
     46   1.51963  4.83759  4.36337  4.23354  3.35657  3.64919  4.76473  2.85790  4.11424  1.93032  3.50225  3.94006  3.43841  3.38547  4.29547  2.51606  2.03758  2.44715  4.48609  3.92655     73 a x - -
          2.68618  4.42225  2.77519  2.73123  3.46354  2.40513  3.72494  3.29354  2.67741  2.69355  4.24690  2.90347  2.73739  3.18146  2.89801  2.37887  2.77519  2.98518  4.58477  3.61503
          0.01918  5.78505  4.14005  0.61958  0.77255  0.72698  0.66042
     47   2.36634  2.88029  4.41666  4.05825  2.56767  4.13446  4.59122  2.28549  4.28582  1.69555  3.65761  4.49981  3.93902  4.60268  4.24096  3.16318  2.64328  1.62076  5.36881  3.80606     74 v x - -
          2.68618  4.42225  2.77519  2.73123  3.46354  2.40513  3.72494  3.29354  2.67741  2.69355  4.24690  2.90347  2.73739  3.18146  2.89801  2.37887  2.77519  2.98518  4.58477  3.61503
          0.11805  5.77435  2.22336  0.61958  0.77255  0.69580  0.69050
     48   1.90791  4.72885  4.45284  3.75216  2.93153  2.56355  4.73024  2.37377  4.16838  1.78510  3.50293  4.45762  3.80527  4.36232  3.22452  3.24664  2.87218  1.83422  5.34418  4.15841     75 l x - -
          2.68618  4.42225  2.77519  2.73123  3.46354  2.40513  3.72494  3.29354  2.67741  2.69355  4.24690  2.90347  2.73739  3.18146  2.89801  2.37887  2.77519  2.98518  4.58477  3.61503
          0.13027  5.67312  2.13110  0.61958  0.77255  1.01865  0.44798
     49   1.75093  4.07308  4.15200  4.05903  2.94231  3.32446  4.03015  2.60713  3.73119  1.98969  3.26191  3.81560  4.06808  3.87399  3.98537  2.06531  2.58418  2.43208  5.32309  3.74522     76 a x - -
          2.68618  4.42225  2.77519  2.73123  3.46354  2.40513  3.72494  3.29354  2.67741  2.69355  4.24690  2.90347  2.73739  3.18146  2.89801  2.37887  2.77519  2.98518  4.58477  3.61503
          0.09361  5.57852  2.45830  0.61958  0.77255  1.20696  0.35540
     50   2.08526  4.62707  4.87970  4.28203  2.78720  3.13484  3.99027  2.73328  4.12537  1.23923  3.30866  4.39943  4.22535  3.91738  3.60049  2.68983  2.63841  2.65539  4.80206  3.83333     77 l x - -
          2.68618  4.42225  2.77519  2.73123  3.46354  2.40513  3.72494  3.29354  2.67741  2.69355  4.24690  2.90347  2.73739  3.18146  2.89801  2.37887  2.77519  2.98518  4.58477  3.61503
          0.15149  5.53173  1.99058  0.61958  0.77255  0.66206  0.72523
     51   1.75003  4.85007  3.87927  3.41543  3.16614  4.19839  3.98760  2.96021  3.26736  1.71796  3.96515  3.97928  3.16764  3.19092  3.74555  3.16099  2.04067  2.51011  5.42742  4.05728     78 l x - -
          2.68337  4.42158  2.77608  2.73202  3.46328  2.40585  3.72573  3.29374  2.67823  2.69161  4.24778  2.90417  2.73761  3.18194  2.89883  2.37908  2.77492  2.98369  4.58518  3.61584
          0.91146  0.80883  1.87938  0.99821  0.45972  1.35929  0.29685
     52   1.48875  4.71497  3.85738  3.65925  2.93365  3.43361  4.42961  2.98210  3.58787  2.46754  3.50377  3.99289  3.69171  3.68556  3.63031  2.08098  2.58878  2.19356  5.31260  4.10057     87 a x - -
          2.68618  4.42225  2.77519  2.73123  3.46354  2.40513  3.72494  3.29354  2.67741  2.69355  4.24690  2.90347  2.73739  3.18146  2.89801  2.37887  2.77519  2.98518  4.58477  3.61503
          0.08625  5.41827  2.54843  0.61958  0.77255  1.23076  0.34541
     53   2.15541  4.89426  3.88875  3.32359  3.36348  3.51491  4.06340  3.22465  3.19177  1.85579  3.99385  3.30390  2.63383  3.45017  3.49463  1.74759  2.91076  2.73657  5.46716  4.22038     88 s x - -
          2.68618  4.42225  2.77519  2.73123  3.46354  2.40513  3.72494  3.29354  2.67741  2.69355  4.24690  2.90347  2.73739  3.18146  2.89801  2.37887  2.77519  2.98518  4.58477  3.61503
          0.03455  5.42421  3.52173  0.61958  0.77255  0.58352  0.81629
     54   1.95779  4.76257  4.67801  3.72982  3.38721  3.37738  4.66211  3.06450  3.98209  1.73957  2.63801  3.96322  3.19123  4.00357  4.02684  2.01869  2.77338  2.15657  5.37214  4.17771     89 l x - -
          2.68618  4.42225  2.77519  2.73123  3.46354  2.40513  3.72494  3.29354  2.67741  2.69355  4.24690  2.90347  2.73739  3.18146  2.89801  2.37887  2.77519  2.98518  4.58477  3.61503
          0.03769  5.65132  3.39694  0.61958  0.77255  1.09199  0.40879
     55   1.36917  4.56447  3.60658  3.19763  3.80758  3.28970  4.14560  3.41984  3.12306  2.40463  3.98836  3.32469  3.10865  3.46026  3.20624  2.71109  2.39242  2.51777  5.70006  4.42608     90 a x - -
          2.68618  4.42225  2.77519  2.73123  3.46354  2.40513  3.72494  3.29354  2.67741  2.69355  4.24690  2.90347  2.73739  3.18146  2.89801  2.37887  2.77519  2.98518  4.58477  3.61503
          0.08333  5.64131  2.57171  0.61958  0.77255  0.93966  0.49554
     56   1.64278  4.10825  4.74658  3.69515  3.06637  3.05743  4.37755  2.61072  3.74443  2.10721  3.44318  3.87225  2.95366  3.92293  3.79958  2.53655  2.86532  2.29351  3.44714  4.14794     91 a x - -
          2.68618  4.42225  2.77519  2.73123  3.46354  2.40513  3.72494  3.29354  2.67741  2.69355  4.24690  2.90347  2.73739  3.18146  2.89801  2.37887  2.77519  2.98518  4.58477  3.61503
          0.10165  5.62688  2.37456  0.61958  0.77255  1.19169  0.36199
     57   1.54763  3.12542  4.18922  3.46680  2.91510  3.33926  4.13914  3.05669  3.27337  2.17938  3.87228  3.86854  3.04507  3.01761  3.68782  2.58830  2.69312  2.87281  5.43978  3.63482     92 a x - -
          2.68618  4.42225  2.77519  2.73123  3.46354  2.40513  3.72494  3.29354  2.67741  2.69355  4.24690  2.90347  2.73739  3.18146  2.89801  2.37887  2.77519  2.98518  4.58477  3.61503
          0.12516  5.55603  2.17351  0.61958  0.77255  1.47455  0.25991
     58   1.62711  3.79790  4.26762  3.63542  3.51082  3.66184  4.23652  2.90214  3.26149  1.63800  3.48623  4.16482  3.90491  3.77632  4.02777  2.71919  2.68212  2.19254  5.26347  3.69251     93 a x - -
          2.68618  4.42225  2.77519  2.73123  3.46354  2.40513  3.72494  3.29354  2.67741  2.69355  4.24690  2.90347  2.73739  3.18146  2.89801  2.37887  2.77519  2.98518  4.58477  3.61503
          0.19610  5.45356  1.74994  0.61958  0.77255  1.44595  0.26856
     59   1.42315  4.62283  3.39417  2.94684  3.68035  3.25493  3.55716  3.72606  2.80262  3.14781  4.19714  3.45092  3.83800  3.02232  3.38332  1.80780  2.68488  3.31734  4.89159  4.12100     94 a x - -
          2.68618  4.42225  2.77519  2.73123  3.46354  2.40513  3.72494  3.29354  2.67741  2.69355  4.24690  2.90347  2.73739  3.18146  2.89801  2.37887  2.77519  2.98518  4.58477  3.61503
          0.19752  5.30761  1.74708  0.61958  0.77255  0.69138  0.69492
     60   1.94632  4.96045  3.73635  3.04397  3.96125  2.92561  4.30633  3.31747  3.17627  2.00265  3.44915  3.73816  2.19634  3.53194  2.88563  2.86703  2.63736  2.59031  5.52706  3.89482     95 a . - -
          2.68434  4.42350  2.77543  2.73182  3.46337  2.40625  3.72554  3.29302  2.67818  2.69152  4.24517  2.90456  2.73687  3.18236  2.89761  2.37947  2.77487  2.98437  4.58637  3.61585
          1.26900  0.52764  2.04875  1.40315  0.28213  0.96833  0.47758
     61   1.88266  5.57492  3.04789  2.51366  4.68925  3.48537  3.81863  3.48596  2.47445  3.66308  4.04415  3.27065  2.85193  2.41549  3.14635  2.05739  2.70650  2.82797  6.01722  4.45551    121 a x - -
          2.68618  4.42225  2.77519  2.73123  3.46354  2.40513  3.72494  3.29354  2.67741  2.69355  4.24690  2.90347  2.73739  3.18146  2.89801  2.37887  2.77519  2.98518  4.58477  3.61503
          0.17267  5.47722  1.86820  0.61958  0.77255  0.57948  0.82142
     62   1.34330  5.13126  3.21836  3.18358  3.18956  3.23775  3.83927  3.30832  3.20617  2.88667  3.92494  3.41937  3.43187  3.29102  3.54642  2.43872  2.51012  2.59048  5.68039  3.95944    122 a x - -
          2.68618  4.42225  2.77519  2.73123  3.46354  2.40513  3.72494  3.29354  2.67741  2.69355  4.24690  2.90347  2.73739  3.18146  2.89801  2.37887  2.77519  2.98518  4.58477  3.61503
          0.07801  5.58177  2.64115  0.61958  0.77255  0.69817  0.68815
     63   1.96117  5.42153  2.91108  2.77521  4.26122  3.18471  3.50903  3.03943  2.85069  2.24001  4.27024  2.67406  4.24192  3.17248  3.51209  2.51494  2.34255  2.70046  4.06225  4.58648    123 a x - -
          2.68609  4.42231  2.77522  2.73130  3.46360  2.40519  3.72501  3.29360  2.67740  2.69358  4.24696  2.90349  2.73746  3.18153  2.89807  2.37870  2.77498  2.98515  4.58483  3.61510
          0.06656  3.32100  3.56583  0.83073  0.57222  1.10060  0.40447
     64   2.08608  4.54769  2.79540  3.05203  3.96379  2.87955  3.99346  3.99918  2.96618  3.10802  4.49797  3.57310  1.45104  3.39589  3.27688  2.46687  2.60742  3.48607  5.92868  4.41175    132 p x - -
          2.68618  4.42225  2.77519  2.73123  3.46354  2.40513  3.72494  3.29354  2.67741  2.69355  4.24690  2.90347  2.73739  3.18146  2.89801  2.37887  2.77519  2.98518  4.58477  3.61503
          0.01678  5.65728  4.33179  0.61958  0.77255  1.21501  0.35198
     65   2.34083  4.25864  3.16346  3.18528  3.55355  3.48637  4.18375  3.45658  3.15826  2.23460  2.83445  3.38972  3.78351  2.16131  3.51358  2.37817  2.32174  2.58785  5.72174  3.86509    133 q x - -
          2.68624  4.42231  2.77502  2.73129  3.46360  2.40502  3.72500  3.29353  2.67739  2.69361  4.24696  2.90340  2.73746  3.18142  2.89807  2.37879  2.77526  2.98524  4.58483  3.61509
          0.24135  3.41566  1.70605  0.84295  0.56289  0.93838  0.49637
     66   1.83138  4.91733  3.99935  3.43298  3.70081  2.98382  3.83160  2.84980  3.33167  2.85208  3.83070  3.23076  2.53404  3.69888  3.34249  2.38914  2.37429  2.41434  5.49521  2.90774    138 a x - -
          2.68618  4.42225  2.77519  2.73123  3.46354  2.40513  3.72494  3.29354  2.67741  2.69355  4.24690  2.90347  2.73739  3.18146  2.89801  2.37887  2.77519  2.98518  4.58477  3.61503
          0.08744  5.52253  2.52914  0.61958  0.77255  1.26782  0.33051
     67   2.03471  5.58894  3.06965  2.73162  4.22549  3.01923  3.85352  4.04061  2.19393  3.16199  4.33580  2.95050  2.80291  2.26037  2.98645  2.25694  3.10200  3.10469  5.18311  4.07286    139 a x - -
          2.68618  4.42225  2.77519  2.73123  3.46354  2.40513  3.72494  3.29354  2.67741  2.69355  4.24690  2.90347  2.73739  3.18146  2.89801  2.37887  2.77519  2.98518  4.58477  3.61503
          0.11856  5.49233  2.22857  0.61958  0.77255  0.59674  0.79985
     68   2.39177  4.94700  3.59734  2.71297  4.27373  2.75788  3.87296  2.85141  2.84789  3.30735  3.97776  3.48951  2.02404  3.18638  2.46856  2.08949  2.95700  2.85865  5.90264  4.26865    140 p x - -
          2.68618  4.42225  2.77519  2.73123  3.46354  2.40513  3.72494  3.29354  2.67741  2.69355  4.24690  2.90347  2.73739  3.18146  2.89801  2.37887  2.77519  2.98518  4.58477  3.61503
          0.09985  5.62521  2.39230  0.61958  0.77255  0.89026  0.52857
     69   2.30948  5.13050  3.23923  3.11008  2.54210  3.64919  4.34313  3.03683  3.11431  2.18481  3.19649  3.34013  2.21445  3.02495  3.16847  2.66010  2.71392  2.94168  5.68311  3.92202    141 l x - -
          2.68601  4.42172  2.77528  2.73123  3.46362  2.40521  3.72460  3.29362  2.67744  2.69359  4.24698  2.90345  2.73748  3.18149  2.89799  2.37885  2.77507  2.98522  4.58485  3.61511
          0.06868  2.97236  4.18683  0.78973  0.60508  0.77624  0.61643
     70   2.26073  4.92553  2.72504  2.78821  4.24723  3.38412  3.82329  3.36684  2.83676  3.18693  4.27851  2.02477  3.30106  2.93078  3.18714  2.57847  2.01804  3.34959  6.11430  3.39857    148 t x - -
          2.68618  4.42225  2.77519  2.73123  3.46354  2.40513  3.72494  3.29354  2.67741  2.69355  4.24690  2.90347  2.73739  3.18146  2.89801  2.37887  2.77519  2.98518  4.58477  3.61503
          0.02543  5.70562  3.82681  0.61958  0.77255  0.60027  0.79554
     71   2.52444  5.77552  2.63892  2.27088  5.11699  2.99722  3.57315  3.72492  2.77470  3.49598  4.55792  2.06012  2.66788  3.10152  3.32894  2.81242  2.23355  2.73748  6.21037  3.94963    149 n x - -
          2.68574  4.42259  2.77528  2.73146  3.46363  2.40542  3.72513  3.29236  2.67771  2.69374  4.24723  2.90318  2.73773  3.18160  2.89816  2.37810  2.77527  2.98536  4.58510  3.61537
          0.49080  0.97248  4.63376  0.03706  3.31366  0.89918  0.52240
     72   2.25774  5.66919  3.37050  2.92768  3.58868  3.03801  3.86496  4.02845  2.82992  3.20173  4.26911  3.15316  2.65063  2.75994  3.09655  2.19537  1.87037  2.59197  6.13266  4.44105    151 t x - -
          2.68618  4.42225  2.77519  2.73123  3.46354  2.40513  3.72494  3.29354  2.67741  2.69355  4.24690  2.90347  2.73739  3.18146  2.89801  2.37887  2.77519  2.98518  4.58477  3.61503
          0.01522  5.78867  4.41945  0.61958  0.77255  0.77316  0.61907
     73   2.84949  5.79226  2.98797  2.52832  3.81329  2.36988  2.85681  3.82330  2.40788  3.49136  4.83359  2.96355  2.64976  2.69945  2.77237  2.49409  2.53976  3.16574  5.24491  3.70423    152 g x - -
          2.68618  4.42225  2.77519  2.73123  3.46354  2.40513  3.72494  3.29354  2.67741  2.69355  4.24690  2.90347  2.73739  3.18146  2.89801  2.37887  2.77519  2.98518  4.58477  3.61503
          0.02559  5.80188  3.80571  0.61958  0.77255  0.51352  0.91226
     74   2.38788  5.68637  2.94627  2.92322  3.79941  3.07862  3.56416  2.67313  2.94714  2.98371  4.46915  2.07636  2.41064  3.06463  3.38891  2.46691  2.74020  2.77020  6.15224  4.77583    153 n x - -
          2.68618  4.42225  2.77519  2.73123  3.46354  2.40513  3.72494  3.29354  2.67741  2.69355  4.24690  2.90347  2.73739  3.18146  2.89801  2.37887  2.77519  2.98518  4.58477  3.61503
          0.01775  5.83231  4.22222  0.61958  0.77255  0.53946  0.87482
     75   2.75276  5.33278  3.30296  3.11661  3.54562  3.95999  4.46131  2.73504  3.28983  2.75510  4.31118  2.64699  3.48154  3.23522  3.31626  1.64419  2.36914  2.64953  4.71625  2.68712    154 s x - -
          2.68618  4.42225  2.77519  2.73123  3.46354  2.40513  3.72494  3.29354  2.67741  2.69355  4.24690  2.90347  2.73739  3.18146  2.89801  2.37887  2.77519  2.98518  4.58477  3.61503
          0.01680  5.85001  4.28423  0.61958  0.77255  0.43253  1.04659
     76   2.76814  2.99751  3.00005  2.71797  3.66455  3.17458  3.48128  3.92615  3.12128  3.28132  4.11971  2.47131  2.95107  3.33948  3.40760  2.85786  2.23851  3.15214  2.01534  4.57607    155 w x - -
          2.68618  4.42225  2.77519  2.73123  3.46354  2.40513  3.72494  3.29354  2.67741  2.69355  4.24690  2.90347  2.73739  3.18146  2.89801  2.37887  2.77519  2.98518  4.58477  3.61503
          0.00704  5.87665  5.46944  0.61958  0.77255  0.40969  1.09022
     77   1.91680  3.04717  3.48778  3.21791  2.68099  3.36613  3.23910  3.39324  3.29961  2.33367  2.92566  3.59854  4.05474  2.91112  3.22401  2.84191  2.23863  3.12870  5.84357  3.86155    156 a x - -
          2.68618  4.42225  2.77519  2.73123  3.46354  2.40513  3.72494  3.29354  2.67741  2.69355  4.24690  2.90347  2.73739  3.18146  2.89801  2.37887  2.77519  2.98518  4.58477  3.61503
          0.02348  5.89498  3.88945  0.61958  0.77255  0.47398  0.97424
     78   2.72979  5.75650  3.16507  2.38705  2.87642  1.83616  4.08829  3.47994  2.91585  3.43533  4.54173  3.35840  1.94128  3.12216  3.32981  2.81992  2.47965  3.92938  4.84264  4.82508    157 g x - -
          2.68619  4.42226  2.77520  2.73124  3.46344  2.40514  3.72495  3.29355  2.67742  2.69345  4.24691  2.90348  2.73740  3.18147  2.89802  2.37888  2.77520  2.98519  4.58478  3.61504
          0.02892  4.27706  4.22522  0.40673  1.09610  0.54255  0.87052
     79   2.28513  5.86546  2.71778  2.89229  4.35847  2.61770  3.80434  4.16360  2.55668  3.05302  4.66896  2.77721  2.71832  3.24943  2.26968  2.07994  2.44791  3.96765  6.29900  4.29240    159 s x - -
          2.68618  4.42225  2.77519  2.73123  3.46354  2.40513  3.72494  3.29354  2.67741  2.69355  4.24690  2.90347  2.73739  3.18146  2.89801  2.37887  2.77519  2.98518  4.58477  3.61503
          0.00402  5.91481  6.63716  0.61958  0.77255  0.39495  1.11997
     80   2.48288  5.18479  2.76221  2.70318  4.03333  2.99367  3.47484  4.38608  2.44869  4.01454  4.92695  2.52108  2.65382  2.68275  1.83857  2.47196  3.08983  3.30012  6.31872  4.50744    160 r x - -
          2.68618  4.42225  2.77519  2.73123  3.46354  2.40513  3.72494  3.29354  2.67741  2.69355  4.24690  2.90347  2.73739  3.18146  2.89801  2.37887  2.77519  2.98518  4.58477  3.61503
          0.01994  5.93996  4.06827  0.61958  0.77255  0.48576  0.95510
     81   2.09043  5.87148  2.52473  2.86558  4.15165  2.99218  3.22931  4.51085  2.37604  3.87946  4.29623  2.61880  3.21148  2.78577  3.25780  2.12633  2.82844  3.68720  4.83667  2.68632    161 a x - -
          2.68619  4.42226  2.77520  2.73124  3.46355  2.40513  3.72495  3.29355  2.67742  2.69349  4.24690  2.90339  2.73740  3.18147  2.89801  2.37888  2.77520  2.98519  4.58478  3.61504
          0.00851  4.93772  6.64635  0.63711  0.75252  0.59395  0.80328
     82   2.44077  5.11702  2.61190  2.53452  4.17958  2.02449  3.24574  3.62064  2.98354  3.47437  4.37861  3.34399  2.77791  3.17528  2.94789  2.09969  2.50048  3.39827  4.93538  4.59005    164 g x - -
          2.68618  4.42225  2.77519  2.73123  3.46354  2.40513  3.72494  3.29354  2.67741  2.69355  4.24690  2.90347  2.73739  3.18146  2.89801  2.37887  2.77519  2.98518  4.58477  3.61503
          0.00397  5.92750  6.64985  0.61958  0.77255  0.42361  1.06329
     83   2.57688  4.70177  2.83903  3.03302  4.18476  2.79717  3.36758  2.99432  2.77118  3.41901  4.18881  3.44611  3.03886  2.06805  2.84964  2.49681  2.44775  2.38562  6.25361  4.58911    165 q x - -
          2.68618  4.42225  2.77519  2.73123  3.46354  2.40513  3.72494  3.29354  2.67741  2.69355  4.24690  2.90347  2.73739  3.18146  2.89801  2.37887  2.77519  2.98518  4.58477  3.61503
          0.00390  5.94340  6.66575  0.61958  0.77255  0.48576  0.95510
     84   3.31692  4.79907  2.59525  2.62088  5.23411  2.08820  3.59245  4.21615  2.31423  4.19458  4.56530  1.49123  4.13756  3.43740  3.29447  2.31671  2.92139  4.27989  5.47115  3.45847    166 n x - -
          2.68618  4.42225  2.77519  2.73123  3.46354  2.40513  3.72494  3.29354  2.67741  2.69355  4.24690  2.90347  2.73739  3.18146  2.89801  2.37887  2.77519  2.98518  4.58477  3.61503
          0.00388  5.94877  6.67112  0.61958  0.77255  0.48576  0.95510
     85   2.59689  5.09495  2.24842  2.80705  3.26431  4.17900  2.88393  3.21900  2.53595  3.10888  3.84413  2.91911  4.57128  2.70568  2.85126  3.12382  2.16353  3.45496  5.70951  2.57705    167 t x - -
          2.68618  4.42225  2.77519  2.73123  3.46354  2.40513  3.72494  3.29354  2.67741  2.69355  4.24690  2.90347  2.73739  3.18146  2.89801  2.37887  2.77519  2.98518  4.58477  3.61503
          0.00388  5.94877  6.67112  0.61958  0.77255  0.48576  0.95510
     86   4.02646  0.12708  6.48501  6.42117  5.64665  4.76346  6.67437  4.72103  6.08413  4.50848  4.73948  5.67592  5.60121  6.26547  6.03438  4.29006  4.59445  4.13800  7.36962  6.09348    168 C x - -
          2.68618  4.42225  2.77519  2.73123  3.46354  2.40513  3.72494  3.29354  2.67741  2.69355  4.24690  2.90347  2.73739  3.18146  2.89801  2.37887  2.77519  2.98518  4.58477  3.61503
          0.00386  5.95469  6.67703  0.61958  0.77255  0.48576  0.95510
     87   3.39797  5.90419  1.82775  2.72947  5.24636  1.03345  4.35818  4.25418  2.85865  3.85648  4.94603  3.21081  4.56297  3.01806  3.50630  2.78041  3.04126  4.29335  6.33819  4.68003    169 g x - -
          2.68618  4.42225  2.77520  2.73123  3.46354  2.40513  3.72495  3.29354  2.67741  2.69355  4.24690  2.90347  2.73740  3.18146  2.89796  2.37887  2.77520  2.98518  4.58477  3.61503
          0.00629  5.29634  6.67703  0.55122  0.85860  0.48576  0.95510
     88   2.19746  5.89281  1.61886  2.40234  4.82440  2.73244  3.99558  4.03110  2.78713  3.59095  4.57511  3.10334  2.55684  2.76497  3.51318  2.73207  2.71807  3.49247  6.32589  4.57778    171 d x - -
          2.68571  4.42232  2.77527  2.73130  3.46361  2.40479  3.72502  3.29361  2.67748  2.69362  4.24697  2.90354  2.73747  3.18154  2.89808  2.37894  2.77527  2.98526  4.58484  3.61510
          0.03899  3.29732  6.67703  0.67192  0.71484  0.48576  0.95510
     89   2.13919  5.58232  3.36257  3.12876  4.09982  3.23324  3.97679  3.77491  3.20773  2.47806  4.43791  3.68300  3.98637  3.60280  3.41837  1.05683  2.60587  3.91037  6.08966  3.97494    174 s x - -
          2.68618  4.42225  2.77519  2.73123  3.46354  2.40513  3.72494  3.29354  2.67741  2.69355  4.24690  2.90347  2.73739  3.18146  2.89801  2.37887  2.77519  2.98518  4.58477  3.61503
          0.00386  5.95469  6.67703  0.61958  0.77255  0.48576  0.95510
     90   2.70590  5.72912  3.22674  3.11375  5.00812  4.19818  4.39391  3.48385  2.92628  3.74583  4.23272  3.59267  4.07870  3.43390  3.29265  1.30501  1.29853  3.84350  6.20361  4.83655    175 t x - -
          2.68619  4.42226  2.77520  2.73124  3.46355  2.40514  3.72495  3.29355  2.67742  2.69356  4.24691  2.90348  2.73725  3.18147  2.89802  2.37888  2.77520  2.98519  4.58478  3.61504
          0.01354  4.40683  6.67703  0.41601  1.07786  0.48576  0.95510
     91   3.29353  3.88780  5.44271  4.52724  0.73135  4.66663  4.99225  2.91433  4.61881  3.06687  3.99659  4.82130  3.69464  4.31319  4.63360  3.85282  3.73245  2.86076  3.27069  2.25987    177 f x - -
          2.68618  4.42225  2.77519  2.73123  3.46354  2.40513  3.72494  3.29354  2.67741  2.69355  4.24690  2.90347  2.73739  3.18146  2.89801  2.37887  2.77519  2.98518  4.58477  3.61503
          0.02295  5.95469  3.90742  0.61958  0.77255  0.48576  0.95510
     92   2.15610  5.82796  2.65672  1.74793  5.14971  3.92382  4.02070  2.56877  2.85322  3.77450  3.81183  3.09824  3.49144  3.21795  3.22879  3.02016  2.61328  2.21296  6.27486  3.66743    178 e x - -
          2.68618  4.42225  2.77519  2.73123  3.46354  2.40513  3.72494  3.29354  2.67741  2.69355  4.24690  2.90347  2.73739  3.18146  2.89801  2.37887  2.77519  2.98518  4.58477  3.61503
          0.01291  5.93567  4.58693  0.61958  0.77255  0.41268  1.08434
     93   2.84897  5.88860  1.81955  2.59855  4.22333  2.83571  4.09400  3.32987  2.70480  4.03475  4.92926  1.44370  3.78191  2.80258  3.10980  3.15190  3.29795  4.27923  6.32129  3.65867    179 n x - -
          2.68618  4.42225  2.77519  2.73123  3.46354  2.40513  3.72494  3.29354  2.67741  2.69355  4.24690  2.90347  2.73739  3.18146  2.89801  2.37887  2.77519  2.98518  4.58477  3.61503
          0.40717  5.94591  1.10307  0.61958  0.77255  0.44885  1.01711
     94   2.81322  5.63817  2.97232  2.16819  3.95618  3.18389  3.18502  2.97067  2.57009  3.25060  4.68083  2.73938  3.24829  2.34394  2.44211  3.03397  2.66956  2.71111  6.07544  3.88459    180 e x - -
          2.68618  4.42225  2.77519  2.73123  3.46354  2.40513  3.72494  3.29354  2.67741  2.69355  4.24690  2.90347  2.73739  3.18146  2.89801  2.37887  2.77519  2.98518  4.58477  3.61503
          0.32785  5.55764  1.28855  0.61958  0.77255  0.46154  0.99510
     95   2.86251  5.55614  3.37155  2.53324  4.42819  3.28111  4.15779  3.40770  2.73114  3.37335  4.19662  3.45420  3.05399  1.93982  3.26513  2.56300  1.49676  3.56245  6.01905  3.90734    181 t x - -
          2.68618  4.42225  2.77519  2.73123  3.46354  2.40513  3.72494  3.29354  2.67741  2.69355  4.24690  2.90347  2.73739  3.18146  2.89801  2.37887  2.77519  2.98518  4.58477  3.61503
          0.01880  5.59348  4.20591  0.61958  0.77255  0.49481  0.94080
     96   2.77849  5.68647  2.65443  2.87852  3.95703  3.07321  4.29179  3.44721  2.93907  3.63328  4.74053  2.75399  3.91284  3.40703  2.75022  1.83504  1.65796  2.92089  5.43647  3.91961    182 t x - -
          2.68618  4.42225  2.77519  2.73123  3.46354  2.40513  3.72494  3.29354  2.67741  2.69355  4.24690  2.90347  2.73739  3.18146  2.89801  2.37887  2.77519  2.98518  4.58477  3.61503
          0.10347  5.81747  2.35053  0.61958  0.77255  1.14804  0.38164
     97   2.84114  5.74991  2.67263  2.62906  4.77585  2.42562  3.76672  4.58071  2.87905  3.85112  4.42404  2.32267  3.37955  2.89824  2.84747  1.48939  2.78390  3.67204  6.18268  4.03992    183 s x - -
          2.68626  4.42233  2.77527  2.73126  3.46362  2.40513  3.72502  3.29353  2.67743  2.69358  4.24675  2.90341  2.73742  3.18154  2.89808  2.37888  2.77486  2.98499  4.58485  3.61511
          0.35571  4.23663  1.25572  1.46209  0.26364  0.71352  0.67318
     98   2.16836  5.63019  2.25945  2.70201  3.70257  2.02222  3.88285  4.11093  2.82984  3.93353  4.67205  2.40218  3.41192  2.73626  2.93826  2.34924  3.05164  3.41705  6.06561  4.65742    195 g x - -
          2.68618  4.42225  2.77519  2.73123  3.46354  2.40513  3.72494  3.29354  2.67741  2.69355  4.24690  2.90347  2.73739  3.18146  2.89801  2.37887  2.77519  2.98518  4.58477  3.61503
          0.70254  5.53019  0.69173  0.61958  0.77255  0.25323  1.49741
     99   2.47533  5.58312  2.33324  2.48766  3.83543  2.00675  4.06967  3.59470  2.54255  3.38956  4.62710  3.03644  2.67524  3.17016  3.22968  2.09056  2.92403  3.85344  6.02341  4.62015    196 g . - -
          2.68619  4.42284  2.77510  2.73173  3.46403  2.40553  3.72553  3.29312  2.67787  2.69267  4.24696  2.90346  2.73703  3.18187  2.89838  2.37868  2.77465  2.98451  4.58493  3.61545
          0.47968  0.97025  6.20006  0.85003  0.55757  0.14572  1.99804
    100   2.27357  5.88631  2.33108  2.74777  5.23209  1.90703  4.33445  4.26130  2.38099  4.05902  4.92678  2.35321  3.06577  3.04484  3.47376  2.54718  2.26583  3.75331  6.31856  4.90717    201 g x - -
          2.68618  4.42225  2.77519  2.73123  3.46354  2.40513  3.72494  3.29354  2.67741  2.69355  4.24690  2.90347  2.73739  3.18146  2.89801  2.37887  2.77519  2.98518  4.58477  3.61503
          0.00811  5.93972  5.21318  0.61958  0.77255  0.60850  0.78563
    101   2.21341  5.85621  3.33577  2.95698  5.18993  3.96334  4.33919  4.42185  2.98764  3.64748  4.89987  2.79928  1.97198  3.01784  3.01872  1.19785  3.47533  3.93281  4.70913  4.89175    202 s x - -
          2.68618  4.42225  2.77519  2.73123  3.46354  2.40513  3.72494  3.29354  2.67741  2.69355  4.24690  2.90347  2.73739  3.18146  2.89801  2.37887  2.77519  2.98518  4.58477  3.61503
          0.00394  5.93554  6.65789  0.61958  0.77255  0.44226  1.02885
    102   1.43553  3.85926  4.78450  4.20403  4.10874  3.54984  4.84232  2.73998  3.86753  3.00004  3.95304  4.46902  1.08142  4.20697  3.77302  3.55605  3.70584  2.94370  5.60570  4.40634    203 p x - -
          2.68618  4.42225  2.77519  2.73123  3.46354  2.40513  3.72494  3.29354  2.67741  2.69355  4.24690  2.90347  2.73739  3.18146  2.89801  2.37887  2.77519  2.98518  4.58477  3.61503
          0.00387  5.95355  6.67590  0.61958  0.77255  0.51538  0.90949
    103   3.34520  5.73357  2.05276  3.15956  3.91867  4.19580  4.39117  4.05106  2.68091  1.56116  4.79173  2.56874  3.83662  3.08717  3.08895  2.21703  2.72895  3.70628  5.18435  3.08986    204 l x - -
          2.68618  4.42225  2.77519  2.73123  3.46354  2.40513  3.72494  3.29354  2.67741  2.69355  4.24690  2.90347  2.73739  3.18146  2.89801  2.37887  2.77519  2.98518  4.58477  3.61503
          0.00387  5.95355  6.67590  0.61958  0.77255  0.51538  0.90949
    104   2.61761  4.87614  5.38296  4.38514  3.59300  4.65176  4.98155  2.08733  3.70536  2.67523  3.99468  4.79059  5.01616  3.79881  4.40754  3.51095  2.38401  1.23773  1.99125  3.71439    205 v x - -
          2.68618  4.42225  2.77519  2.73123  3.46354  2.40513  3.72494  3.29354  2.67741  2.69355  4.24690  2.90347  2.73739  3.18146  2.89801  2.37887  2.77519  2.98518  4.58477  3.61503
          0.00579  5.95355  5.75044  0.61958  0.77255  0.51538  0.90949
    105   2.16999  5.89413  2.65318  2.42750  5.23999  3.69313  4.34209  4.72652  2.72472  3.62794  4.93459  2.57725  4.54860  3.19479  2.04481  1.55594  2.63013  3.85909  6.32634  4.59417    206 s x - -
          2.68618  4.42225  2.77519  2.73123  3.46354  2.40513  3.72494  3.29354  2.67741  2.69355  4.24690  2.90347  2.73739  3.18146  2.89801  2.37887  2.77519  2.98518  4.58477  3.61503
          0.00387  5.95163  6.67397  0.61958  0.77255  0.52893  0.88973
    106   2.81771  5.91296  0.76849  2.35475  4.75153  3.91008  3.94052  4.73877  3.10680  4.21653  4.95537  3.56177  4.56969  2.63657  3.33971  3.11263  3.63895  4.19552  6.34724  3.81036    207 d x - -
          2.68618  4.42225  2.77519  2.73123  3.46354  2.40513  3.72494  3.29354  2.67741  2.69355  4.24690  2.90347  2.73739  3.18146  2.89801  2.37887  2.77519  2.98518  4.58477  3.61503
          0.00387  5.95163  6.67397  0.61958  0.77255  0.52893  0.88973
    107   3.73829  0.14566  6.32350  6.35389  6.46943  3.76186  6.71651  5.86076  6.15390  5.68958  6.46197  5.42718  5.34528  6.21069  6.05555  3.78285  4.33931  3.83962  7.84805  6.82312    208 C x - -
          2.68618  4.42225  2.77519  2.73123  3.46354  2.40513  3.72494  3.29354  2.67741  2.69355  4.24690  2.90347  2.73739  3.18146  2.89801  2.37887  2.77519  2.98518  4.58477  3.61503
          0.00387  5.95163  6.67397  0.61958  0.77255  0.52893  0.88973
    108   1.81491  5.84733  3.65232  2.09625  5.17284  4.16576  4.00798  4.36401  2.47516  2.12019  4.11871  3.16953  4.55875  1.78435  2.83850  3.19298  3.27305  3.41852  6.29188  3.89052    209 q x - -
          2.68618  4.42225  2.77519  2.73123  3.46354  2.40513  3.72494  3.29354  2.67741  2.69355  4.24690  2.90347  2.73739  3.18146  2.89801  2.37887  2.77519  2.98518  4.58477  3.61503
          0.00387  5.95163  6.67397  0.61958  0.77255  0.52893  0.88973
    109   1.89502  5.89102  2.70835  2.65909  5.23552  2.94013  3.39907  4.17170  2.41651  2.95593  4.72648  3.47992  4.54918  2.20725  2.87914  2.33186  2.32307  3.33632  6.32405  4.33441    210 a x - -
          2.68618  4.42225  2.77519  2.73123  3.46354  2.40513  3.72494  3.29354  2.67741  2.69355  4.24690  2.90347  2.73739  3.18146  2.89801  2.37887  2.77519  2.98518  4.58477  3.61503
          0.00387  5.95163  6.67397  0.61958  0.77255  0.52893  0.88973
    110   2.87737  4.90747  5.50129  4.88741  3.80797  4.71064  5.04643  1.66080  4.67402  0.87743  2.45256  4.87343  4.19539  4.80304  4.68228  3.81072  2.95739  2.90302  5.53431  4.36091    211 l x - -
          2.68618  4.42225  2.77519  2.73123  3.46354  2.40513  3.72494  3.29354  2.67741  2.69355  4.24690  2.90347  2.73739  3.18146  2.89801  2.37887  2.77519  2.98518  4.58477  3.61503
          0.00387  5.95163  6.67397  0.61958  0.77255  0.52893  0.88973
    111   1.81285  2.58950  5.29306  4.21855  3.59746  4.63799  3.42095  2.31658  3.98264  2.18068  3.42605  4.74713  5.00329  3.70874  2.31109  3.22553  3.54904  2.29100  4.99680  2.36378    212 a x - -
          2.68618  4.42225  2.77520  2.73124  3.46354  2.40513  3.72495  3.29354  2.67741  2.69348  4.24690  2.90347  2.73740  3.18147  2.89801  2.37887  2.77520  2.98519  4.58477  3.61503
          0.02136  4.94682  4.26706  0.50375  0.92700  0.52893  0.88973
    112   2.64476  5.88627  1.87066  2.68142  4.92945  3.32103  4.07428  4.09215  2.47802  4.00845  4.92667  2.85802  4.09768  2.69369  2.35875  1.66391  2.93840  4.27746  4.16621  4.66281    214 s x - -
          2.68618  4.42225  2.77519  2.73123  3.46354  2.40513  3.72494  3.29354  2.67741  2.69355  4.24690  2.90347  2.73739  3.18146  2.89801  2.37887  2.77519  2.98518  4.58477  3.61503
          0.00392  5.93879  6.66113  0.61958  0.77255  0.61442  0.77861
    113   2.73402  5.87837  3.05274  2.18250  4.59227  2.40644  3.94341  4.39638  2.86571  2.81023  4.91969  1.66764  4.54181  2.65874  3.39332  2.17603  2.88856  3.81365  4.89934  4.25419    215 n x - -
          2.68618  4.42225  2.77519  2.73123  3.46354  2.40513  3.72494  3.29354  2.67741  2.69355  4.24690  2.90347  2.73739  3.18146  2.89801  2.37887  2.77519  2.98518  4.58477  3.61503
          0.00392  5.93879  6.66113  0.61958  0.77255  0.61442  0.77861
    114   2.68833  4.85627  5.44475  4.51202  2.62982  4.65065  4.98418  1.31563  4.61430  1.92053  3.83107  4.18961  4.34235  4.74555  3.78009  3.96191  3.42705  2.39611  1.86366  4.09501    216 i x - -
          2.68618  4.42225  2.77519  2.73123  3.46354  2.40513  3.72494  3.29354  2.67741  2.69355  4.24690  2.90347  2.73739  3.18146  2.89801  2.37887  2.77519  2.98518  4.58477  3.61503
          0.00392  5.93879  6.66113  0.61958  0.77255  0.50794  0.92063
    115   1.56732  5.86868  3.15042  2.68929  4.22533  3.13122  4.12616  3.81366  2.76687  2.48705  4.25277  2.61387  4.55136  2.60875  2.68181  2.60423  2.43451  3.81656  6.30709  4.62804    217 a x - -
          2.68618  4.42225  2.77519  2.73123  3.46354  2.40513  3.72494  3.29354  2.67741  2.69355  4.24690  2.90347  2.73739  3.18146  2.89801  2.37887  2.77519  2.98518  4.58477  3.61503
          0.24701  5.94833  1.53130  0.61958  0.77255  0.55172  0.85793
    116   2.12748  5.74099  3.02979  2.65332  5.08623  2.15291  4.19071  4.57232  2.34283  3.97612  4.27818  2.52054  3.45421  2.98608  3.24125  1.68986  2.76479  3.78811  6.17358  4.76252    218 s x - -
          2.68618  4.42225  2.77519  2.73123  3.46354  2.40513  3.72494  3.29354  2.67741  2.69355  4.24690  2.90347  2.73739  3.18146  2.89801  2.37887  2.77519  2.98518  4.58477  3.61503
          0.18495  5.70627  1.79861  0.61958  0.77255  0.18877  1.76012
    117   2.72197  5.80618  2.11461  1.96557  5.15253  3.02652  3.30037  4.43572  2.65856  3.78148  4.84651  2.81728  3.90861  2.59066  2.27487  2.39735  2.89171  4.05765  6.23811  3.13474    219 e x - -
          2.68633  4.42254  2.77525  2.73145  3.46383  2.40500  3.72394  3.29356  2.67703  2.69375  4.24719  2.90335  2.73740  3.18151  2.89824  2.37909  2.77468  2.98541  4.58506  3.61462
          0.13092  2.19073  4.52148  1.02700  0.44329  0.25610  1.48752
    118   2.48728  5.88463  2.23646  2.87509  4.03196  2.19937  3.13936  4.71551  2.58939  3.16976  4.92532  1.85813  3.12457  3.16789  2.76783  2.69703  3.56565  3.60258  6.31738  4.13113    227 n x - -
          2.68619  4.42232  2.77506  2.73122  3.46361  2.40517  3.72477  3.29361  2.67737  2.69362  4.24697  2.90318  2.73735  3.18154  2.89808  2.37894  2.77513  2.98526  4.58484  3.61510
          0.08530  2.59615  4.93265  0.13583  2.06353  0.56925  0.83460
    119   2.73865  5.86358  2.94045  2.38831  2.99506  1.04915  3.75617  4.67990  2.82373  4.16516  4.50591  3.52605  4.13460  2.97890  3.33214  3.11448  3.21264  4.11411  6.30148  3.37621    229 g x - -
          2.68618  4.42225  2.77519  2.73123  3.46354  2.40513  3.72494  3.29354  2.67741  2.69355  4.24690  2.90347  2.73739  3.18146  2.89801  2.37887  2.77519  2.98518  4.58477  3.61503
          0.01289  5.93736  4.58861  0.61958  0.77255  0.62344  0.76808
    120   3.06734  5.85418  2.24399  2.55373  3.67827  3.24990  3.63007  3.84263  2.90330  3.68929  4.89753  2.84573  4.00699  2.57373  3.29985  2.43080  1.62138  2.98962  4.69201  3.41176    230 t x - -
          2.68618  4.42225  2.77519  2.73123  3.46354  2.40513  3.72494  3.29354  2.67741  2.69355  4.24690  2.90347  2.73739  3.18146  2.89801  2.37887  2.77519  2.98518  4.58477  3.61503
          0.01192  5.92843  4.69003  0.61958  0.77255  0.67768  0.70886
    121   2.84829  4.87287  4.65792  4.61894  1.67164  4.22604  4.60725  3.15482  4.44700  2.52508  3.99049  4.41444  4.97441  4.61641  3.62188  3.29914  3.24458  2.96962  1.11320  3.26324    231 w x - -
          2.68618  4.42225  2.77519  2.73123  3.46354  2.40513  3.72494  3.29354  2.67741  2.69355  4.24690  2.90347  2.73739  3.18146  2.89801  2.37887  2.77519  2.98518  4.58477  3.61503
          0.00728  5.92051  5.38861  0.61958  0.77255  0.62420  0.76720
    122   2.60801  5.30759  2.64223  2.50216  3.34261  3.48724  3.29692  3.22150  2.50509  3.33112  4.25938  3.36982  3.67260  3.12882  2.54407  2.37347  2.00284  3.64455  4.91393  2.99225    232 t x - -
          2.68618  4.42225  2.77519  2.73123  3.46354  2.40513  3.72494  3.29354  2.67741  2.69355  4.24690  2.90347  2.73739  3.18146  2.89801  2.37887  2.77519  2.98518  4.58477  3.61503
          0.03965  5.92626  3.31846  0.61958  0.77255  0.69037  0.69594
    123   2.75491  4.63078  5.41494  3.95158  3.33357  4.31481  4.72785  2.08576  4.58319  1.95355  3.00914  4.78067  4.98057  4.48088  4.58988  3.35080  3.23589  0.96367  5.00389  3.90090    233 v x - -
          2.68618  4.42225  2.77519  2.73123  3.46354  2.40513  3.72494  3.29354  2.67741  2.69355  4.24690  2.90347  2.73739  3.18146  2.89801  2.37887  2.77519  2.98518  4.58477  3.61503
          0.09369  5.89072  2.44560  0.61958  0.77255  0.87484  0.53945
    124   2.84245  4.62166  2.66530  2.32030  4.44550  2.22659  3.37694  4.02593  2.68057  3.99208  4.07411  3.24259  2.91665  3.09038  2.36039  2.23484  2.71403  3.60102  4.70474  3.08418    234 g x - -
          2.68618  4.42225  2.77519  2.73123  3.46354  2.40513  3.72494  3.29354  2.67741  2.69355  4.24690  2.90347  2.73739  3.18146  2.89801  2.37887  2.77519  2.98518  4.58477  3.61503
          0.01523  5.80153  4.41488  0.61958  0.77255  0.90653  0.51739
    125   2.50150  5.13420  2.46573  2.89598  3.25164  2.23593  3.07523  3.45978  2.59176  3.38823  4.35482  2.32708  3.56141  2.75655  2.70330  2.83797  2.97733  3.73116  4.74798  3.55246    235 g x - -
          2.68618  4.42225  2.77519  2.73123  3.46354  2.40513  3.72494  3.29354  2.67741  2.69355  4.24690  2.90347  2.73739  3.18146  2.89801  2.37887  2.77519  2.98518  4.58477  3.61503
          0.09044  5.82525  2.48270  0.61958  0.77255  0.80668  0.59120
    126   2.05034  5.11149  3.68455  3.31763  2.74898  2.59009  4.23738  3.00462  2.92169  2.68043  3.62745  3.41937  2.91730  3.58468  3.57892  2.66780  3.09023  2.69348  2.49219  3.11831    236 a x - -
          2.68618  4.42225  2.77519  2.73123  3.46354  2.40513  3.72494  3.29354  2.67741  2.69355  4.24690  2.90347  2.73739  3.18146  2.89801  2.37887  2.77519  2.98518  4.58477  3.61503
          0.27281  5.77906  1.44533  0.61958  0.77255  1.06830  0.42097
    127   2.69395  4.30050  2.82472  2.91405  4.03984  2.61360  3.88229  2.91073  2.93557  3.22673  3.92472  2.16756  4.21027  3.29620  3.43390  2.33103  2.11455  2.43477  4.48801  4.46791    237 t x - -
          2.68618  4.42225  2.77519  2.73123  3.46354  2.40513  3.72494  3.29354  2.67741  2.69355  4.24690  2.90347  2.73739  3.18146  2.89801  2.37887  2.77519  2.98518  4.58477  3.61503
          0.25259  5.54183  1.51733  0.61958  0.77255  0.72458  0.66268
    128   2.34593  5.10355  2.36459  2.61386  4.74102  2.06995  3.72122  3.15842  2.24331  3.59961  4.54131  2.45209  3.65477  2.96009  2.93932  2.87762  2.91087  3.07672  6.07501  4.66679    238 g . - -
          2.68146  4.42472  2.77227  2.73314  3.46593  2.40448  3.72698  3.29500  2.67841  2.69563  4.24910  2.90248  2.73694  3.18399  2.89930  2.37856  2.77481  2.98592  4.58654  3.61111
          1.35172  0.45758  2.22200  1.76309  0.18816  0.69571  0.69059
    129   2.45051  4.59438  2.15028  2.61039  4.46173  2.64684  4.03143  4.52476  2.38978  3.12078  4.36127  2.55089  3.63359  3.18482  3.24684  2.18726  2.19364  3.56403  6.13886  4.18549    268 d x - -
          2.68618  4.42225  2.77519  2.73123  3.46354  2.40513  3.72494  3.29354  2.67741  2.69355  4.24690  2.90347  2.73739  3.18146  2.89801  2.37887  2.77519  2.98518  4.58477  3.61503
          0.00517  5.66296  6.38531  0.61958  0.77255  0.48527  0.95589
    130   2.35694  5.82703  2.62169  2.39040  4.40428  1.93254  2.96503  4.01387  2.90392  4.13166  4.86809  2.77362  4.09228  3.10507  2.80065  2.51554  2.18269  3.50789  4.26691  4.54500    269 g x - -
          2.68621  4.42234  2.77529  2.73132  3.46363  2.40516  3.72504  3.29335  2.67750  2.69294  4.24699  2.90356  2.73749  3.18156  2.89802  2.37893  2.77514  2.98528  4.58415  3.61502
          0.03738  3.34390  6.57676  0.96426  0.48008  0.29960  1.35138
    131   2.92682  4.99302  3.43589  2.87804  2.29610  3.65651  2.53016  3.11994  2.99016  3.74826  4.73819  3.47965  3.17580  1.91119  2.98836  3.20272  3.42960  3.85513  3.13479  2.20955    273 q x - -
          2.68618  4.42225  2.77519  2.73123  3.46354  2.40513  3.72494  3.29354  2.67741  2.69355  4.24690  2.90347  2.73739  3.18146  2.89801  2.37887  2.77519  2.98518  4.58477  3.61503
          0.00388  5.94936  6.67170  0.61958  0.77255  0.54467  0.86757
    132   2.98426  5.31975  3.53592  3.51322  3.92949  4.02500  2.39632  2.45459  2.91963  2.48342  4.05390  3.58495  4.72452  3.37872  1.67190  3.33281  2.59038  2.21874  5.87660  3.33727    274 r x - -
          2.68618  4.42225  2.77519  2.73123  3.46354  2.40513  3.72494  3.29354  2.67741  2.69355  4.24690  2.90347  2.73739  3.18146  2.89801  2.37887  2.77519  2.98518  4.58477  3.61503
          0.00388  5.94936  6.67170  0.61958  0.77255  0.54467  0.86757
    133   3.09909  5.88918  3.01394  2.63647  5.23351  2.97444  3.70417  3.51117  2.50592  3.57377  4.93003  3.26685  1.83574  1.79163  3.06104  3.23052  2.24193  3.53007  6.32231  4.15909    275 q x - -
          2.68618  4.42225  2.77519  2.73123  3.46354  2.40513  3.72494  3.29354  2.67741  2.69355  4.24690  2.90347  2.73739  3.18146  2.89801  2.37887  2.77519  2.98518  4.58477  3.61503
          0.01546  5.94936  4.36341  0.61958  0.77255  0.54467  0.86757
    134   3.09400  4.86699  4.64703  4.40243  3.15707  4.24028  3.79107  1.41395  4.14363  1.25899  3.98544  4.19110  3.77066  4.69747  4.01514  3.62958  3.71075  1.94478  5.07437  3.99188    276 l x - -
          2.68618  4.42225  2.77519  2.73123  3.46354  2.40513  3.72494  3.29354  2.67741  2.69355  4.24690  2.90347  2.73739  3.18146  2.89801  2.37887  2.77519  2.98518  4.58477  3.61503
          0.00393  5.93782  6.66017  0.61958  0.77255  0.49315  0.94341
    135   1.86389  4.97805  3.54780  4.24191  4.08523  2.95785  4.49833  2.80690  4.03317  1.81802  3.08669  4.49141  4.59272  3.83426  3.09940  3.31469  3.25183  1.43498  5.58585  3.73197    277 v x - -
          2.68618  4.42225  2.77519  2.73123  3.46354  2.40513  3.72494  3.29354  2.67741  2.69355  4.24690  2.90347  2.73739  3.18146  2.89801  2.37887  2.77519  2.98518  4.58477  3.61503
          0.02806  5.94936  3.68632  0.61958  0.77255  0.54467  0.86757
    136   3.08705  5.86340  3.38133  2.82153  4.58340  3.39782  3.88481  4.49864  2.45679  3.54609  4.90545  3.05723  4.53445  1.62410  2.97676  2.07017  1.94716  3.46195  3.23507  4.17705    278 q x - -
          2.68618  4.42225  2.77519  2.73123  3.46354  2.40513  3.72494  3.29354  2.67741  2.69355  4.24690  2.90347  2.73739  3.18146  2.89801  2.37887  2.77519  2.98518  4.58477  3.61503
          0.00398  5.92527  6.64762  0.61958  0.77255  0.44779  1.01899
    137   2.16907  5.76383  3.41402  2.77388  2.90279  3.36409  2.50658  4.05279  3.03682  3.40350  4.56878  3.04271  4.57639  2.73768  3.05465  2.34959  3.05360  3.72816  4.27604  1.85239    279 y x - -
          2.68618  4.42225  2.77519  2.73123  3.46354  2.40513  3.72494  3.29354  2.67741  2.69355  4.24690  2.90347  2.73739  3.18146  2.89801  2.37887  2.77519  2.98518  4.58477  3.61503
          0.00388  5.94936  6.67170  0.61958  0.77255  0.48686  0.95335
    138   2.53735  5.89022  3.05301  2.81013  5.23260  0.92532  4.19412  4.71673  2.74183  4.03469  4.93165  3.35860  4.55352  3.18764  3.03764  2.74625  2.87647  4.27943  6.32443  3.69125    280 g x - -
          2.68618  4.42225  2.77519  2.73123  3.46354  2.40513  3.72494  3.29354  2.67741  2.69355  4.24690  2.90347  2.73739  3.18146  2.89801  2.37887  2.77519  2.98518  4.58477  3.61503
          0.00386  5.95437  6.67672  0.61958  0.77255  0.50954  0.91822
    139   2.82382  5.88976  2.41258  3.05111  5.23097  3.05776  4.09868  4.71425  3.04001  3.95497  4.93197  3.28261  3.33198  3.40095  3.14996  1.49449  1.37808  4.27844  6.32514  4.91632    281 t x - -
          2.68618  4.42225  2.77519  2.73123  3.46354  2.40513  3.72494  3.29354  2.67741  2.69355  4.24690  2.90347  2.73739  3.18146  2.89801  2.37887  2.77519  2.98518  4.58477  3.61503
          0.00386  5.95437  6.67672  0.61958  0.77255  0.50954  0.91822
    140   5.36017  0.04244  6.89129  6.92207  6.00594  5.68286  7.01536  6.59285  6.81222  6.08232  7.30337  6.63911  6.43154  7.05604  6.69956  5.59806  5.90919  6.17149  7.37058  4.76725    282 C x - -
          2.68618  4.42225  2.77519  2.73123  3.46354  2.40513  3.72494  3.29354  2.67741  2.69355  4.24690  2.90347  2.73739  3.18146  2.89801  2.37887  2.77519  2.98518  4.58477  3.61503
          0.00386  5.95437  6.67672  0.61958  0.77255  0.50954  0.91822
    141   1.25859  5.82042  3.66865  2.82623  4.56321  2.60436  3.71700  4.05095  2.97044  4.11223  4.72163  2.86658  4.56695  2.68071  3.08402  2.84112  2.26122  2.71403  6.27235  4.32198    283 a x - -
          2.68618  4.42225  2.77519  2.73123  3.46354  2.40513  3.72494  3.29354  2.67741  2.69355  4.24690  2.90347  2.73739  3.18146  2.89801  2.37887  2.77519  2.98518  4.58477  3.61503
          0.00386  5.95437  6.67672  0.61958  0.77255  0.50954  0.91822
    142   3.66033  5.02751  4.58127  4.99321  0.69616  4.83639  5.15664  2.67002  4.78436  1.63342  3.79492  4.99196  5.18172  4.59817  4.41906  4.15036  3.89051  2.90645  5.61869  4.25975    284 f x - -
          2.68618  4.42225  2.77519  2.73123  3.46354  2.40513  3.72494  3.29354  2.67741  2.69355  4.24690  2.90347  2.73739  3.18146  2.89801  2.37887  2.77519  2.98518  4.58477  3.61503
          0.00386  5.95437  6.67672  0.61958  0.77255  0.50954  0.91822
    143   2.08211  5.66428  3.56702  3.08850  4.66099  1.19589  4.41578  3.81659  3.11155  3.93111  4.72933  3.12014  4.15194  3.39617  3.33641  1.98963  3.35190  3.09027  4.47762  3.83855    285 g x - -
          2.68618  4.42225  2.77519  2.73123  3.46354  2.40513  3.72494  3.29354  2.67741  2.69355  4.24690  2.90347  2.73739  3.18146  2.89801  2.37887  2.77519  2.98518  4.58477  3.61503
          0.01136  5.95437  4.74401  0.61958  0.77255  0.47118  0.97888
    144   1.79248  4.22372  5.50664  4.89323  2.96033  4.55686  5.04622  1.90314  4.67806  2.51032  3.23018  4.87330  5.06855  4.80891  4.68416  3.71627  3.54459  1.02708  5.53512  4.35864    286 v x - -
          2.68618  4.42225  2.77519  2.73123  3.46354  2.40513  3.72494  3.29354  2.67741  2.69355  4.24690  2.90347  2.73739  3.18146  2.89801  2.37887  2.77519  2.98518  4.58477  3.61503
          0.00388  5.95020  6.67255  0.61958  0.77255  0.53884  0.87569
    145   2.57986  5.89348  3.44620  2.17100  5.23949  3.18865  3.71110  4.72613  2.18329  3.98301  4.34928  2.95139  4.54755  1.85749  2.08692  2.40742  2.65858  3.50623  5.33319  4.30169    287 q x - -
          2.68618  4.42225  2.77519  2.73123  3.46354  2.40513  3.72494  3.29354  2.67741  2.69355  4.24690  2.90347  2.73739  3.18146  2.89801  2.37887  2.77519  2.98518  4.58477  3.61503
          0.00720  5.95020  5.38943  0.61958  0.77255  0.53884  0.87569
    146   2.02808  3.66280  4.09810  3.48369  4.25043  2.45701  3.43228  2.83350  3.58373  3.09325  4.30714  3.96726  1.91553  3.85660  2.29335  3.08245  2.84764  2.25195  4.95961  4.30562    288 p x - -
          2.68618  4.42225  2.77519  2.73123  3.46354  2.40513  3.72494  3.29354  2.67741  2.69355  4.24690  2.90347  2.73739  3.18146  2.89801  2.37887  2.77519  2.98518  4.58477  3.61503
          0.01611  5.94690  4.31481  0.61958  0.77255  0.56140  0.84492
    147   2.11829  5.76299  2.96201  2.89641  3.81603  2.45212  3.76069  2.98471  2.58723  2.93816  3.30095  3.30146  2.81830  2.52534  3.46601  2.69741  2.62569  3.03398  6.22608  3.68812    289 a x - -
          2.68618  4.42225  2.77519  2.73123  3.46354  2.40513  3.72494  3.29354  2.67741  2.69355  4.24690  2.90347  2.73739  3.18146  2.89801  2.37887  2.77519  2.98518  4.58477  3.61503
          0.14141  5.93472  2.04621  0.61958  0.77255  0.60142  0.79414
    148   2.51676  5.79622  1.98267  2.41018  3.97931  2.43099  3.93622  4.62602  2.41619  3.66278  4.21187  2.63641  2.91564  3.02725  3.14345  2.92421  2.71656  3.37765  6.22934  3.00058    290 d x - -
          2.68619  4.42226  2.77505  2.73124  3.46355  2.40513  3.72495  3.29355  2.67742  2.69356  4.24690  2.90347  2.73740  3.18147  2.89801  2.37888  2.77520  2.98519  4.58478  3.61504
          0.32781  4.32961  1.32302  0.42899  1.05316  0.87223  0.54132
    149   2.34057  5.57258  2.86087  2.75661  3.87223  1.62494  3.74937  3.34461  2.60107  3.86411  4.62178  2.75460  2.98660  2.92088  3.35447  2.86361  2.75228  2.94850  6.02491  3.96016    292 g x - -
          2.68618  4.42225  2.77519  2.73123  3.46354  2.40513  3.72494  3.29354  2.67741  2.69355  4.24690  2.90347  2.73739  3.18146  2.89801  2.37887  2.77519  2.98518  4.58477  3.61503
          0.20434  5.54591  1.70976  0.61958  0.77255  0.35823  1.20035
    150   2.58998  5.74254  2.04362  2.57248  4.57606  3.21028  4.20296  3.96899  2.68736  3.76842  4.52642  2.76226  3.04272  2.42326  3.05856  2.21350  2.66988  3.46273  3.54651  3.11843    293 d . - -
          2.68560  4.42277  2.77526  2.73169  3.46355  2.40519  3.72510  3.29406  2.67793  2.69282  4.24742  2.90391  2.73607  3.18165  2.89853  2.37900  2.77445  2.98570  4.58508  3.61521
          0.55465  1.11239  2.33352  0.63402  0.75599  0.81870  0.58161
    151   2.73170  4.81844  2.80150  2.91538  4.92940  1.98934  3.48166  3.13849  2.83707  2.40366  4.68444  2.53637  2.84290  3.21339  3.27103  2.26359  2.89977  3.00148  6.09295  4.71215    300 g x - -
          2.68618  4.42225  2.77519  2.73123  3.46354  2.40513  3.72494  3.29354  2.67741  2.69355  4.24690  2.90347  2.73739  3.18146  2.89801  2.37887  2.77519  2.98518  4.58477  3.61503
          0.07476  5.71444  2.67753  0.61958  0.77255  0.43065  1.05006
    152   2.86320  5.75595  2.18627  2.73807  4.21318  2.11523  4.06723  3.58101  2.22606  2.88544  3.76123  2.39568  3.58528  2.91282  3.45185  2.69328  3.32285  2.82139  4.62362  4.05095    301 g x - -
          2.68618  4.42225  2.77519  2.73123  3.46354  2.40513  3.72494  3.29354  2.67741  2.69355  4.24690  2.90347  2.73739  3.18146  2.89801  2.37887  2.77519  2.98518  4.58477  3.61503
          0.01962  5.82590  4.10548  0.61958  0.77255  0.61076  0.78293
    153   2.54771  5.09245  3.01292  2.90696  3.55584  2.01453  3.72071  3.72646  2.97466  3.04513  4.74132  2.75941  2.84780  2.55228  3.41189  2.82191  2.36250  2.98748  4.00917  3.22474    302 g x - -
          2.68618  4.42225  2.77519  2.73123  3.46354  2.40513  3.72494  3.29354  2.67741  2.69355  4.24690  2.90347  2.73739  3.18146  2.89801  2.37887  2.77519  2.98518  4.58477  3.61503
          0.00418  5.87487  6.59721  0.61958  0.77255  0.40415  1.10125
    154   2.76727  5.75472  3.13664  2.92411  3.77065  2.69619  4.14760  3.41776  2.87594  2.55052  4.80967  2.44612  2.12715  2.67686  3.18121  2.68457  2.78239  3.17159  3.54227  3.26829    303 p x - -
          2.68618  4.42225  2.77519  2.73123  3.46354  2.40513  3.72494  3.29354  2.67741  2.69355  4.24690  2.90347  2.73739  3.18146  2.89801  2.37887  2.77519  2.98518  4.58477  3.61503
          0.00393  5.93817  6.66052  0.61958  0.77255  0.52543  0.89478
    155   1.98139  3.54454  5.13869  4.61531  1.72676  3.32815  4.98741  2.86091  4.37624  2.17229  3.82126  4.13403  4.49501  4.74451  4.32826  3.75969  2.57404  2.25725  3.30837  2.28746    304 f x - -
          2.68618  4.42225  2.77519  2.73123  3.46354  2.40513  3.72494  3.29354  2.67741  2.69355  4.24690  2.90347  2.73739  3.18146  2.89801  2.37887  2.77519  2.98518  4.58477  3.61503
          0.00389  5.94645  6.66879  0.61958  0.77255  0.56444  0.84090
    156   2.88693  5.38306  3.44291  2.86277  2.80566  4.30916  3.19293  2.98859  2.47481  2.55902  3.34894  3.25316  4.21203  3.42119  2.95386  3.03810  2.50777  2.47573  3.50645  2.23666    305 y x - -
          2.68618  4.42225  2.77519  2.73123  3.46354  2.40513  3.72494  3.29354  2.67741  2.69355  4.24690  2.90347  2.73739  3.18146  2.89801  2.37887  2.77519  2.98518  4.58477  3.61503
          0.00389  5.94645  6.66879  0.61958  0.77255  0.56444  0.84090
    157   3.99069  4.72120  6.02814  5.45915  4.28763  4.06159  5.73990  1.00189  5.28788  2.32707  2.58996  5.48000  5.63254  5.44554  5.32695  4.65543  4.05911  1.09522  6.18963  5.00381    306 i x - -
          2.68618  4.42225  2.77519  2.73123  3.46354  2.40513  3.72494  3.29354  2.67741  2.69355  4.24690  2.90347  2.73739  3.18146  2.89801  2.37887  2.77519  2.98518  4.58477  3.61503
          0.00389  5.94645  6.66879  0.61958  0.77255  0.56444  0.84090
    158   2.77551  4.51878  3.04893  3.66588  5.32535  0.49578  3.69513  4.76249  3.70977  4.35861  5.15563  3.75358  4.85657  4.03700  4.16170  3.22521  3.41222  3.93087  6.57724  5.25581    307 G x - -
          2.68613  4.42232  2.77526  2.73130  3.46361  2.40520  3.72450  3.29350  2.67736  2.69362  4.24668  2.90346  2.73740  3.18153  2.89793  2.37889  2.77520  2.98517  4.58484  3.61495
          0.00779  5.03796  6.66879  1.61616  0.22147  0.56444  0.84090
    159   3.10253  5.26867  1.81254  3.08704  4.16374  2.26421  3.80457  4.29991  2.71661  4.15486  4.20910  1.39981  4.55269  3.35007  3.40476  2.54979  3.18094  3.55387  6.29727  4.30415    325 n x - -
          2.68618  4.42225  2.77519  2.73123  3.46354  2.40513  3.72494  3.29354  2.67741  2.69355  4.24690  2.90347  2.73739  3.18146  2.89801  2.37887  2.77519  2.98518  4.58477  3.61503
          0.00389  5.94645  6.66879  0.61958  0.77255  0.56444  0.84090
    160   2.46483  5.88812  2.54299  2.40150  4.42906  2.87177  4.33937  4.05583  2.29122  3.25783  4.92887  3.18312  4.41486  1.64281  2.76460  2.75709  3.11049  2.65871  6.32103  4.91030    326 q x - -
          2.68618  4.42225  2.77519  2.73123  3.46354  2.40513  3.72494  3.29354  2.67741  2.69355  4.24690  2.90347  2.73739  3.18146  2.89801  2.37887  2.77519  2.98518  4.58477  3.61503
          0.00389  5.94645  6.66879  0.61958  0.77255  0.53577  0.88000
    161   4.82353  7.68637  0.14448  3.43841  6.95164  4.72375  5.48941  6.64986  4.83413  6.03831  7.04935  3.47567  5.47251  4.69902  5.68785  4.59691  5.18136  6.11291  8.14860  6.43665    327 D x - -
          2.68618  4.42225  2.77519  2.73123  3.46354  2.40513  3.72494  3.29354  2.67741  2.69355  4.24690  2.90347  2.73739  3.18146  2.89801  2.37887  2.77519  2.98518  4.58477  3.61503
          0.00388  5.94891  6.67125  0.61958  0.77255  0.54776  0.86332
    162   2.69912  5.15924  5.83552  5.24290  3.65624  5.07789  5.45403  0.87744  5.04891  2.08146  3.37081  5.24504  5.41269  5.18352  5.06697  4.40576  3.89612  1.46492  5.91195  4.33554    328 i x - -
          2.68618  4.42225  2.77519  2.73123  3.46354  2.40513  3.72494  3.29354  2.67741  2.69355  4.24690  2.90347  2.73739  3.18146  2.89801  2.37887  2.77519  2.98518  4.58477  3.61503
          0.00388  5.94891  6.67125  0.61958  0.77255  0.44886  1.01710
    163   1.63026  4.62581  4.01871  2.79896  4.44836  4.23478  4.59890  1.92615  2.09737  2.71372  3.65053  3.93329  4.74676  3.47108  3.08260  2.85531  3.25421  2.37657  5.85211  3.84414    329 a x - -
          2.68618  4.42225  2.77519  2.73123  3.46354  2.40513  3.72494  3.29354  2.67741  2.69355  4.24690  2.90347  2.73739  3.18146  2.89801  2.37887  2.77519  2.98518  4.58477  3.61503
          0.00385  5.95765  6.68000  0.61958  0.77255  0.48576  0.95510
    164   2.78631  5.87586  0.94313  2.40089  5.21188  3.42274  4.20785  4.69152  3.02659  3.34748  4.09041  2.86475  3.41864  3.37835  3.44444  3.23558  2.98521  4.04585  3.84693  4.76738    330 d x - -
          2.68618  4.42225  2.77519  2.73123  3.46354  2.40513  3.72494  3.29354  2.67741  2.69355  4.24690  2.90347  2.73739  3.18146  2.89801  2.37887  2.77519  2.98518  4.58477  3.61503
          0.00385  5.95765  6.68000  0.61958  0.77255  0.48576  0.95510
    165   3.50578  5.10644  5.73644  5.12713  3.74142  4.95535  5.29609  1.28930  4.91933  0.91697  3.32307  5.12208  5.29101  4.62241  4.52213  4.27458  3.76842  2.13397  5.74353  4.58765    331 l x - -
          2.68618  4.42225  2.77519  2.73123  3.46354  2.40513  3.72494  3.29354  2.67741  2.69355  4.24690  2.90347  2.73739  3.18146  2.89801  2.37887  2.77519  2.98518  4.58477  3.61503
          0.00385  5.95765  6.68000  0.61958  0.77255  0.48576  0.95510
    166   3.51436  4.88582  5.48968  4.87443  3.61348  4.68780  5.02318  1.00555  4.65777  1.65173  3.08460  4.85370  5.04992  4.78669  4.15058  3.44826  3.35640  1.82293  5.51198  3.69649    332 i x - -
          2.68618  4.42225  2.77519  2.73123  3.46354  2.40513  3.72494  3.29354  2.67741  2.69355  4.24690  2.90347  2.73739  3.18146  2.89801  2.37887  2.77519  2.98518  4.58477  3.61503
          0.00385  5.95765  6.68000  0.61958  0.77255  0.48576  0.95510
    167   2.76670  5.89793  2.47299  2.78877  3.89246  2.77309  3.56697  4.47148  2.56888  3.74303  4.93839  1.83380  4.55245  2.45895  1.98949  3.07118  2.46922  4.02572  6.33015  4.18220    333 n x - -
          2.68618  4.42225  2.77519  2.73123  3.46354  2.40513  3.72494  3.29354  2.67741  2.69355  4.24690  2.90347  2.73739  3.18146  2.89801  2.37887  2.77519  2.98518  4.58477  3.61503
          0.00385  5.95765  6.68000  0.61958  0.77255  0.48576  0.95510
    168   3.16038  5.89727  1.69532  2.09700  5.24277  2.80922  3.97616  3.53573  2.48390  3.88243  4.93782  2.83650  4.55269  3.36991  3.35939  2.12683  2.03131  4.28814  6.32970  3.92979    334 d x - -
          2.68618  4.42225  2.77519  2.73123  3.46354  2.40513  3.72494  3.29354  2.67741  2.69355  4.24690  2.90347  2.73739  3.18146  2.89801  2.37887  2.77519  2.98518  4.58477  3.61503
          0.00385  5.95765  6.68000  0.61958  0.77255  0.48576  0.95510
    169   1.26591  5.55354  5.73576  5.40226  5.81287  4.00839  6.10127  5.21053  5.30875  4.93823  4.57938  5.13476  5.24239  5.50020  5.47172  0.60344  3.10120  3.19918  7.21864  6.09112    335 S x - -
          2.68618  4.42225  2.77519  2.73123  3.46354  2.40513  3.72494  3.29354  2.67741  2.69355  4.24690  2.90347  2.73739  3.18146  2.89801  2.37887  2.77519  2.98518  4.58477  3.61503
          0.01334  5.95765  4.54090  0.61958  0.77255  0.48576  0.95510
    170   3.26644  4.91557  5.51480  4.23494  3.90348  4.73034  5.07157  1.09241  4.69313  1.52642  3.62974  4.40375  5.09066  4.82763  4.70523  3.64352  3.53257  1.58357  5.56347  4.38630    336 i x - -
          2.68618  4.42225  2.77519  2.73123  3.46354  2.40513  3.72494  3.29354  2.67741  2.69355  4.24690  2.90347  2.73739  3.18146  2.89801  2.37887  2.77519  2.98518  4.58477  3.61503
          0.00707  5.94820  5.41852  0.61958  0.77255  0.55260  0.85673
    171   2.27386  5.88501  2.87679  2.17852  5.23129  3.55400  3.15620  4.36919  2.07125  3.47254  4.92535  2.25614  4.53838  2.78618  1.86850  2.64784  3.38361  4.14448  5.33981  4.23943    337 r x - -
          2.68618  4.42225  2.77519  2.73123  3.46354  2.40513  3.72494  3.29354  2.67741  2.69355  4.24690  2.90347  2.73739  3.18146  2.89801  2.37887  2.77519  2.98518  4.58477  3.61503
          0.00393  5.93617  6.65852  0.61958  0.77255  0.53716  0.87805
    172   3.11114  5.88023  2.23004  2.37426  4.26005  4.14846  4.33570  4.70810  1.91645  2.78662  3.36943  2.59288  4.54189  2.48743  1.77410  3.09105  3.60515  3.85750  5.13182  3.96459    338 r x - -
          2.68621  4.42243  2.77518  2.73142  3.46372  2.40492  3.72470  3.29334  2.67723  2.69364  4.24708  2.90339  2.73758  3.18155  2.89777  2.37905  2.77521  2.98516  4.58456  3.61498
          0.03375  4.39151  3.87246  2.11578  0.12845  0.44613  1.02194
    173   2.51012  5.22652  5.62148  5.06631  0.85729  4.97065  3.51645  3.67856  4.87471  2.97134  4.35164  4.10775  5.32484  4.97869  4.90385  3.76939  4.09061  3.26818  3.10763  1.67515    357 f x - -
          2.68621  4.42228  2.77523  2.73119  3.46320  2.40516  3.72498  3.29357  2.67744  2.69358  4.24659  2.90341  2.73743  3.18150  2.89804  2.37886  2.77516  2.98522  4.58480  3.61506
          0.02322  3.83209  6.65172  0.58413  0.81553  0.49831  0.93536
    174   2.33880  5.88464  3.31287  2.66636  5.22957  1.98003  4.33523  4.24393  2.67487  3.97484  4.41435  2.84757  4.54163  2.18928  3.04681  1.60246  2.78810  3.73404  6.31741  4.90654    362 s x - -
          2.68618  4.42225  2.77519  2.73123  3.46354  2.40513  3.72494  3.29354  2.67741  2.69355  4.24690  2.90347  2.73739  3.18146  2.89801  2.37887  2.77519  2.98518  4.58477  3.61503
          0.06421  5.94022  2.82074  0.61958  0.77255  0.44939  1.01616
    175   2.53567  5.84483  2.85262  2.38290  3.43029  2.65560  3.45694  4.67009  2.62562  3.82345  4.24056  3.13922  3.34239  2.88649  2.42073  2.42353  3.57340  2.97719  2.16774  4.56552    363 w x - -
          2.68618  4.42225  2.77519  2.73123  3.46354  2.40513  3.72494  3.29354  2.67741  2.69355  4.24690  2.90347  2.73739  3.18146  2.89801  2.37887  2.77519  2.98518  4.58477  3.61503
          0.34775  5.88939  1.23458  0.61958  0.77255  0.83700  0.56741
    176   2.57139  5.60782  3.04367  2.73212  4.59523  1.37537  3.82332  4.40825  2.62118  2.85513  4.65326  2.85667  3.66764  3.00287  3.03252  2.36910  3.03240  3.82924  4.62851  4.11092    364 g x - -
          2.68618  4.42225  2.77519  2.73123  3.46354  2.40513  3.72494  3.29354  2.67741  2.69355  4.24690  2.90347  2.73739  3.18146  2.89801  2.37887  2.77519  2.98518  4.58477  3.61503
          0.05956  5.54745  2.92014  0.61958  0.77255  0.11979  2.18129
    177   3.28290  5.86910  2.18349  2.55282  4.54993  2.01753  2.87794  4.70116  2.75586  3.45481  4.90961  2.19615  3.87476  2.77863  3.41358  2.53705  2.13673  4.26006  5.32141  4.22989    365 g x - -
          2.68655  4.42297  2.77519  2.73225  3.46423  2.40253  3.72517  3.29424  2.67759  2.69416  4.24799  2.90354  2.73776  3.18152  2.89880  2.37918  2.77425  2.98505  4.58425  3.61426
          0.94905  1.10916  1.26211  1.16248  0.37500  0.36661  1.18117
    178   2.89548  5.60073  2.67167  2.92545  4.30205  1.15018  3.95778  3.92909  2.62718  3.48967  3.70503  3.29939  3.69965  2.63365  3.30732  2.83696  3.11139  3.70844  6.05807  3.82078    381 g x - -
          2.68618  4.42225  2.77519  2.73123  3.46354  2.40513  3.72494  3.29354  2.67741  2.69355  4.24690  2.90347  2.73739  3.18146  2.89801  2.37887  2.77519  2.98518  4.58477  3.61503
          0.04938  5.63155  3.11010  0.61958  0.77255  0.19314  1.73937
    179   3.34938  5.81334  2.87999  2.70192  4.13015  3.63725  3.85119  4.09691  1.81096  1.97030  4.17895  3.26953  4.52358  2.69256  1.73178  3.08549  3.28697  3.35166  5.15843  3.78172    382 r x - -
          2.68618  4.42225  2.77519  2.73123  3.46354  2.40513  3.72494  3.29354  2.67741  2.69355  4.24690  2.90347  2.73739  3.18146  2.89801  2.37887  2.77519  2.98518  4.58477  3.61503
          0.00409  5.89735  6.61970  0.61958  0.77255  0.33085  1.26695
    180   3.22394  4.87838  4.67589  4.23598  3.84314  4.03304  4.34285  2.37467  4.53988  1.58076  3.09278  4.76820  5.00768  3.38159  4.58714  3.40247  2.77388  1.05789  5.49840  4.17328    383 v x - -
          2.68618  4.42225  2.77519  2.73123  3.46354  2.40513  3.72494  3.29354  2.67741  2.69355  4.24690  2.90347  2.73739  3.18146  2.89801  2.37887  2.77519  2.98518  4.58477  3.61503
          0.00388  5.94891  6.67125  0.61958  0.77255  0.48576  0.95510
    181   2.09165  5.74310  3.23350  3.10302  4.57724  1.03330  4.38582  4.47517  3.14972  4.02355  4.80115  3.68662  4.12873  3.41656  2.86586  2.40455  2.85879  3.40378  6.21447  4.12036    384 g x - -
          2.68618  4.42225  2.77519  2.73123  3.46354  2.40513  3.72494  3.29354  2.67741  2.69355  4.24690  2.90347  2.73739  3.18146  2.89801  2.37887  2.77519  2.98518  4.58477  3.61503
          0.00388  5.94891  6.67125  0.61958  0.77255  0.48576  0.95510
    182   0.85843  3.69840  4.86746  4.10185  4.15337  3.81618  4.90452  3.50011  4.18989  2.87948  4.15852  4.52631  4.94509  3.85296  4.40516  2.47351  2.87066  1.84855  5.65221  4.45603    385 a x - -
          2.68618  4.42225  2.77519  2.73123  3.46354  2.40513  3.72494  3.29354  2.67741  2.69355  4.24690  2.90347  2.73739  3.18146  2.89801  2.37887  2.77519  2.98518  4.58477  3.61503
          0.00388  5.94891  6.67125  0.61958  0.77255  0.48576  0.95510
    183   2.79266  5.89264  3.30251  2.04657  4.54016  3.61477  4.13144  4.30216  1.58568  4.19832  4.49352  2.84621  4.54671  2.78271  2.10090  2.13209  2.70116  3.90097  5.17802  4.91324    386 k x - -
          2.68618  4.42225  2.77519  2.73123  3.46354  2.40513  3.72494  3.29354  2.67741  2.69355  4.24690  2.90347  2.73739  3.18146  2.89801  2.37887  2.77519  2.98518  4.58477  3.61503
          0.01096  5.94891  4.79292  0.61958  0.77255  0.48576  0.95510
    184   3.75845  5.91016  4.30106  4.70528  4.84469  0.13719  6.13712  6.09659  5.46856  5.73412  6.54803  4.47388  5.37134  5.48447  5.79273  4.09807  4.50038  5.24540  7.69659  6.37243    387 G x - -
          2.68601  4.42280  2.77575  2.73143  3.46386  2.40454  3.72550  3.29373  2.67796  2.69405  4.24683  2.90351  2.73795  3.18038  2.89856  2.37873  2.77457  2.98447  4.58532  3.61376
          0.06389  2.80318  6.66223  2.03056  0.14071  0.53564  0.88019
    185   3.20862  5.86074  2.50365  2.15942  4.42085  3.88910  4.00746  3.66254  2.85425  3.79762  3.28236  2.50669  4.54644  2.59962  3.08075  2.20699  1.95285  2.52205  5.65617  4.03974    398 t x - -
          2.68618  4.42225  2.77519  2.73123  3.46354  2.40513  3.72494  3.29354  2.67741  2.69355  4.24690  2.90347  2.73739  3.18146  2.89801  2.37887  2.77519  2.98518  4.58477  3.61503
          0.00392  5.93989  6.66223  0.61958  0.77255  0.45579  1.00497
    186   3.09518  4.88732  5.47259  4.85921  3.09805  4.24707  5.02332  2.85905  4.64684  2.75978  0.95368  4.84770  5.04949  4.77985  3.79449  3.99945  3.50982  1.41365  5.51719  4.34133    399 m x - -
          2.68618  4.42225  2.77519  2.73123  3.46354  2.40513  3.72494  3.29354  2.67741  2.69355  4.24690  2.90347  2.73739  3.18146  2.89801  2.37887  2.77519  2.98518  4.58477  3.61503
          0.00389  5.94695  6.66929  0.61958  0.77255  0.48576  0.95510
    187   3.24964  5.89119  2.76529  2.64940  5.23713  3.17926  2.96118  4.52680  2.12088  3.09188  4.11045  2.16855  2.01284  3.02768  2.86489  2.56067  2.63057  4.14196  4.87463  4.91189    400 p x - -
          2.68618  4.42225  2.77519  2.73123  3.46354  2.40513  3.72494  3.29354  2.67741  2.69355  4.24690  2.90347  2.73739  3.18146  2.89801  2.37887  2.77519  2.98518  4.58477  3.61503
          0.00389  5.94695  6.66929  0.61958  0.77255  0.48576  0.95510
    188   4.34404  0.09749  6.41477  6.42972  6.10628  3.68091  6.77853  6.27254  6.30327  5.91337  6.83265  5.87324  5.80247  6.48615  6.24860  4.56950  4.92801  5.53012  7.47578  4.69312    401 C x - -
          2.68618  4.42225  2.77519  2.73123  3.46354  2.40513  3.72494  3.29354  2.67741  2.69355  4.24690  2.90347  2.73739  3.18146  2.89801  2.37887  2.77519  2.98518  4.58477  3.61503
          0.00390  5.94379  6.66614  0.61958  0.77255  0.48576  0.95510
    189   2.13812  5.88713  1.52767  2.81693  4.21093  2.99482  4.22241  4.71808  2.59474  4.19239  4.69208  2.66274  4.08534  2.01300  3.11339  3.07537  3.19802  3.78581  3.47517  4.62259    402 d x - -
          2.68618  4.42225  2.77519  2.73123  3.46354  2.40513  3.72494  3.29354  2.67741  2.69355  4.24690  2.90347  2.73739  3.18146  2.89801  2.37887  2.77519  2.98518  4.58477  3.61503
          0.06744  5.94379  2.77109  0.61958  0.77255  0.48576  0.95510
    190   1.89125  5.83564  2.58329  2.73965  4.39078  2.59561  4.30003  4.43959  2.85810  3.62816  4.87761  2.86807  3.55963  2.81176  3.13678  2.22432  2.23394  2.45613  6.27132  4.55859    403 a x - -
          2.68618  4.42225  2.77519  2.73123  3.46354  2.40513  3.72494  3.29354  2.67741  2.69355  4.24690  2.90347  2.73739  3.18146  2.89801  2.37887  2.77519  2.98518  4.58477  3.61503
          0.00416  5.88051  6.60286  0.61958  0.77255  0.30980  1.32275
    191   2.17176  5.88345  2.06313  2.68699  5.22682  2.50934  4.33845  4.38397  2.75498  3.02050  4.51420  2.41989  3.03436  3.31486  2.15801  3.12938  2.68978  3.29247  6.31715  4.34328    404 d x - -
          2.68618  4.42225  2.77519  2.73123  3.46354  2.40513  3.72494  3.29354  2.67741  2.69355  4.24690  2.90347  2.73739  3.18146  2.89801  2.37887  2.77519  2.98518  4.58477  3.61503
          0.06393  5.94379  2.82510  0.61958  0.77255  0.48576  0.95510
    192   2.70011  5.25140  2.49304  2.87042  3.82612  2.17577  3.31340  3.80140  2.91948  3.54617  4.39388  3.07837  3.24325  3.06253  2.61208  2.27463  2.83908  2.39933  3.44528  4.62320    405 g x - -
          2.68618  4.42225  2.77519  2.73123  3.46354  2.40513  3.72494  3.29354  2.67741  2.69355  4.24690  2.90347  2.73739  3.18146  2.89801  2.37887  2.77519  2.98518  4.58477  3.61503
          0.45170  5.88401  1.01980  0.61958  0.77255  0.74868  0.64053
    193   2.58797  5.19911  2.98475  2.37414  4.22539  1.62757  3.90699  4.38930  2.29849  3.29216  4.61857  2.56213  3.55744  3.15392  3.28407  2.66313  2.44034  3.68359  6.01400  4.23903    406 g x - -
          2.68618  4.42225  2.77519  2.73123  3.46354  2.40513  3.72494  3.29354  2.67741  2.69355  4.24690  2.90347  2.73739  3.18146  2.89801  2.37887  2.77519  2.98518  4.58477  3.61503
          0.51143  5.45166  0.92616  0.61958  0.77255  0.44523  1.02354
    194   2.21572  5.59534  3.14108  2.68680  4.93467  2.55173  4.06189  3.82910  2.59079  2.70157  4.63751  2.27450  2.77816  2.49896  2.99567  2.33312  2.58983  3.98289  6.03147  4.62399    407 a . - -
          2.68669  4.42319  2.77417  2.73197  3.46405  2.40277  3.72432  3.29444  2.67750  2.69420  4.24698  2.90291  2.73800  3.18148  2.89841  2.37890  2.77561  2.98568  4.58472  3.61544
          1.45699  0.35084  2.76514  0.70752  0.67898  0.40485  1.09985
    195   3.01979  5.73579  3.29089  2.53441  4.16349  1.67641  2.96987  3.40885  2.65326  3.59505  4.78160  2.99484  3.73535  2.92150  2.77836  2.49248  2.72991  2.68097  4.07644  4.20758    421 g x - -
          2.68618  4.42225  2.77519  2.73123  3.46354  2.40513  3.72494  3.29354  2.67741  2.69355  4.24690  2.90347  2.73739  3.18146  2.89801  2.37887  2.77519  2.98518  4.58477  3.61503
          0.16525  5.77382  1.90238  0.61958  0.77255  0.83866  0.56614
    196   3.00236  5.72069  3.32119  2.20840  5.06605  2.35605  3.76642  4.09036  1.94253  3.51120  4.13597  2.98714  3.50218  2.15814  2.16671  3.00137  2.62139  3.82528  5.59646  4.39742    422 k x - -
          2.68618  4.42225  2.77519  2.73123  3.46354  2.40513  3.72494  3.29354  2.67741  2.69355  4.24690  2.90347  2.73739  3.18146  2.89801  2.37887  2.77519  2.98518  4.58477  3.61503
          0.01452  5.67120  4.51265  0.61958  0.77255  0.54746  0.86374
    197   1.78465  5.60556  3.29659  2.91473  4.23174  2.69803  3.37796  2.85223  3.00502  3.87608  4.66821  3.34006  3.63937  2.53698  3.07754  2.87690  3.18244  1.72109  4.75007  4.44937    423 v x - -
          2.68618  4.42225  2.77519  2.73123  3.46354  2.40513  3.72494  3.29354  2.67741  2.69355  4.24690  2.90347  2.73739  3.18146  2.89801  2.37887  2.77519  2.98518  4.58477  3.61503
          0.00440  5.82417  6.54651  0.61958  0.77255  0.47951  0.96518
    198   2.52774  5.86045  1.93625  2.37209  4.79198  2.68691  4.08176  4.23396  2.47097  3.06446  4.75131  2.85463  2.92731  2.70323  2.73478  2.86355  2.48983  3.68764  5.61847  3.88576    424 d x - -
          2.68618  4.42225  2.77519  2.73123  3.46354  2.40513  3.72494  3.29354  2.67741  2.69355  4.24690  2.90347  2.73739  3.18146  2.89801  2.37887  2.77519  2.98518  4.58477  3.61503
          0.00408  5.90045  6.62280  0.61958  0.77255  0.42156  1.06718
    199   2.82856  4.85823  5.45635  4.84094  3.10570  4.23600  4.99130  2.13486  4.62462  1.97252  3.14988  4.22853  5.01987  4.75476  4.63062  3.96845  2.25336  1.01793  5.48275  4.14161    425 v x - -
          2.68618  4.42225  2.77519  2.73123  3.46354  2.40513  3.72494  3.29354  2.67741  2.69355  4.24690  2.90347  2.73739  3.18146  2.89801  2.37887  2.77519  2.98518  4.58477  3.61503
          0.01309  5.93479  4.56953  0.61958  0.77255  0.49085  0.94702
    200   2.66507  5.86841  2.88007  2.09275  3.62764  2.74280  3.32414  3.55740  2.49650  3.50011  4.19551  2.72366  4.09361  2.43409  2.74400  2.68357  2.70533  3.57743  5.03615  2.79576    426 e x - -
          2.68618  4.42225  2.77519  2.73123  3.46354  2.40513  3.72494  3.29354  2.67741  2.69355  4.24690  2.90347  2.73739  3.18146  2.89801  2.37887  2.77519  2.98518  4.58477  3.61503
          0.00399  5.92249  6.64484  0.61958  0.77255  0.47443  0.97350
    201   4.03036  4.13454  5.64601  5.09881  3.54777  4.29145  4.96531  3.88710  4.80965  3.56241  4.10539  5.07542  5.44664  5.01140  3.29109  4.40760  4.26339  3.70878  0.37870  3.13090    427 W x - -
          2.68618  4.42225  2.77519  2.73123  3.46354  2.40513  3.72494  3.29354  2.67741  2.69355  4.24690  2.90347  2.73739  3.18146  2.89801  2.37887  2.77519  2.98518  4.58477  3.61503
          0.00395  5.93164  6.65399  0.61958  0.77255  0.51368  0.91203
    202   2.39778  5.85502  3.47455  2.63334  4.12952  1.78745  4.33620  3.51432  2.61018  4.04611  4.89851  3.35636  4.10310  2.18104  2.51870  2.48671  2.72593  4.02800  3.45655  3.33229    428 g x - -
          2.68618  4.42225  2.77519  2.73123  3.46354  2.40513  3.72494  3.29354  2.67741  2.69355  4.24690  2.90347  2.73739  3.18146  2.89801  2.37887  2.77519  2.98518  4.58477  3.61503
          0.00395  5.93164  6.65399  0.61958  0.77255  0.46869  0.98301
    203   3.55497  5.17074  5.83911  5.24448  4.24701  5.08310  5.45264  0.97018  4.42619  1.32349  4.19346  5.24932  5.41343  5.17627  5.06347  4.41069  4.07355  1.74322  3.65384  4.73418    429 i x - -
          2.68618  4.42225  2.77519  2.73123  3.46354  2.40513  3.72494  3.29354  2.67741  2.69355  4.24690  2.90347  2.73739  3.18146  2.89801  2.37887  2.77519  2.98518  4.58477  3.61503
          0.00394  5.93559  6.65793  0.61958  0.77255  0.48576  0.95510
    204   2.49247  4.81505  3.58664  3.24517  3.41299  3.36142  3.44405  3.10948  3.36642  3.33864  4.38779  3.86467  4.63513  3.07554  2.81333  2.11549  3.21334  3.59505  4.41983  1.27731    430 y x - -
          2.68618  4.42225  2.77519  2.73123  3.46354  2.40513  3.72494  3.29354  2.67741  2.69355  4.24690  2.90347  2.73739  3.18146  2.89801  2.37887  2.77519  2.98518  4.58477  3.61503
          0.00431  5.84529  6.56763  0.61958  0.77255  0.48576  0.95510
    205   3.04980  5.77821  2.79026  2.99636  4.26139  2.59367  1.83085  4.59104  2.05284  3.32937  4.82169  2.90487  3.30757  3.35917  2.77758  2.69085  3.13602  2.86407  6.21736  3.03583    431 h x - -
          2.68618  4.42225  2.77519  2.73123  3.46354  2.40513  3.72494  3.29354  2.67741  2.69355  4.24690  2.90347  2.73739  3.18146  2.89801  2.37887  2.77519  2.98518  4.58477  3.61503
          0.00447  5.80952  6.53186  0.61958  0.77255  0.48576  0.95510
    206   2.39656  5.31698  3.06799  2.96797  4.02509  3.95465  3.52128  3.59160  2.96102  2.97972  4.38813  2.53649  1.97688  3.31028  3.32875  1.70224  2.77789  3.44029  4.54443  3.91777    432 s x - -
          2.68618  4.42225  2.77519  2.73123  3.46354  2.40513  3.72494  3.29354  2.67741  2.69355  4.24690  2.90347  2.73739  3.18146  2.89801  2.37887  2.77519  2.98518  4.58477  3.61503
          0.00615  5.49088  6.21323  0.61958  0.77255  0.48576  0.95510
    207   2.21791  5.53502  2.85551  2.48442  4.85771  1.85578  3.75998  3.50531  2.67300  3.64256  4.58161  3.01195  2.43580  2.90951  3.28403  2.53169  3.18803  3.68320  4.35969  3.32361    433 g x - -
          2.68618  4.42225  2.77519  2.73123  3.46354  2.40513  3.72494  3.29354  2.67741  2.69355  4.24690  2.90347  2.73739  3.18146  2.89801  2.37887  2.77519  2.98518  4.58477  3.61503
          0.00652  5.43163  6.15397  0.61958  0.77255  0.48576  0.95510
    208   2.69843  3.35716  2.68757  2.15275  3.72084  2.86439  3.74904  3.34124  2.63744  3.52869  4.32003  3.28126  3.07570  3.02614  3.09448  2.14671  3.01701  3.60524  2.86846  3.44293    434 s x - -
          2.68618  4.42225  2.77519  2.73123  3.46354  2.40513  3.72494  3.29354  2.67741  2.69355  4.24690  2.90347  2.73739  3.18146  2.89801  2.37887  2.77519  2.98518  4.58477  3.61503
          0.00835  5.18512  5.90746  0.61958  0.77255  0.48576  0.95510
    209   2.76516  4.33819  2.79299  2.50656  3.79760  3.04876  3.92100  3.83878  2.55093  3.64591  4.40744  2.43490  3.01343  2.36031  3.15790  2.79967  2.46645  3.38535  5.81253  2.32786    435 y x - -
          2.68618  4.42225  2.77519  2.73123  3.46354  2.40513  3.72494  3.29354  2.67741  2.69355  4.24690  2.90347  2.73739  3.18146  2.89801  2.37887  2.77519  2.98518  4.58477  3.61503
          0.00869  5.14554  5.86789  0.61958  0.77255  0.48576  0.95510
    210   2.73356  4.29680  3.20442  2.48023  4.33169  2.37792  3.89276  4.06198  2.64738  3.08404  4.35808  3.09140  2.35511  2.34417  2.17057  2.64927  2.85078  3.51637  5.76560  4.38323    436 r x - -
          2.68618  4.42225  2.77519  2.73123  3.46354  2.40513  3.72494  3.29354  2.67741  2.69355  4.24690  2.90347  2.73739  3.18146  2.89801  2.37887  2.77519  2.98518  4.58477  3.61503
          0.00937  5.07108  5.79342  0.61958  0.77255  0.48576  0.95510
    211   2.88281  4.98999  3.34577  2.19540  3.09493  3.37504  3.94720  3.39796  2.77577  2.32466  4.06828  3.20047  2.74228  3.12007  2.52744  2.34428  2.40483  3.06325  5.51076  4.19697    437 e x - -
          2.68618  4.42225  2.77519  2.73123  3.46354  2.40513  3.72494  3.29354  2.67741  2.69355  4.24690  2.90347  2.73739  3.18146  2.89801  2.37887  2.77519  2.98518  4.58477  3.61503
          0.01007  4.99936  5.72171  0.61958  0.77255  0.48576  0.95510
    212   1.94883  4.19925  3.36904  2.80913  3.46856  2.80094  3.69135  3.30280  2.57498  2.77676  3.96971  3.12845  3.91194  2.78764  3.01045  2.49472  2.55705  3.19411  5.41979  2.86720    438 a x - -
          2.68618  4.42225  2.77519  2.73123  3.46354  2.40513  3.72494  3.29354  2.67741  2.69355  4.24690  2.90347  2.73739  3.18146  2.89801  2.37887  2.77519  2.98518  4.58477  3.61503
          0.09747  4.92143  2.45825  0.61958  0.77255  0.48576  0.95510
    213   2.80983  5.07039  3.01764  2.61773  3.87596  2.23609  3.82827  3.25478  2.47030  2.32081  4.13599  3.01762  3.44889  2.63950  2.80221  2.18271  3.04112  3.41195  5.56079  4.21164    439 s x - -
          2.68618  4.42225  2.77519  2.73123  3.46354  2.40513  3.72494  3.29354  2.67741  2.69355  4.24690  2.90347  2.73739  3.18146  2.89801  2.37887  2.77519  2.98518  4.58477  3.61503
          0.02321  4.82594  4.20491  0.61958  0.77255  0.38123  1.14891
    214   2.63461  4.31159  3.28713  2.62492  4.13328  3.41229  3.70960  3.53498  2.71587  2.94078  3.99997  3.23404  3.75011  2.95103  2.19446  2.00799  2.58609  3.23829  4.68794  2.51977    440 s x - -
          2.68618  4.42225  2.77519  2.73123  3.46354  2.40513  3.72494  3.29354  2.67741  2.69355  4.24690  2.90347  2.73739  3.18146  2.89801  2.37887  2.77519  2.98518  4.58477  3.61503
          0.17384  4.84716  1.88573  0.61958  0.77255  0.46996  0.98089
    215   2.64229  4.55072  3.34294  2.97671  3.69927  2.99001  3.95904  2.96724  2.54139  1.63454  3.65121  3.40890  3.26103  3.25304  3.31486  2.77425  2.99505  2.83133  3.03373  3.87698    441 l x - -
          2.68618  4.42225  2.77519  2.73123  3.46354  2.40513  3.72494  3.29354  2.67741  2.69355  4.24690  2.90347  2.73739  3.18146  2.89801  2.37887  2.77519  2.98518  4.58477  3.61503
          0.20257  4.68810  1.74773  0.61958  0.77255  0.79174  0.60341
    216   1.87684  3.50873  3.54837  2.98394  3.57269  2.90158  3.40453  2.93609  2.93848  2.14100  3.53667  3.39207  3.04164  3.24441  3.29672  2.89967  2.92084  2.70691  5.01304  3.54022    442 a x - -
          2.68618  4.42225  2.77519  2.73123  3.46354  2.40513  3.72494  3.29354  2.67741  2.69355  4.24690  2.90347  2.73739  3.18146  2.89801  2.37887  2.77519  2.98518  4.58477  3.61503
          0.01693  4.48276  5.20510  0.61958  0.77255  0.88003  0.53575
    217   2.70881  4.77592  2.18226  2.64069  3.32304  3.11534  3.78658  3.37714  2.54521  2.30159  3.85795  3.14144  2.77527  2.97080  3.07431  2.68351  2.84364  3.08860  4.55785  3.99874    443 d x - -
          2.68618  4.42225  2.77519  2.73123  3.46354  2.40513  3.72494  3.29354  2.67741  2.69355  4.24690  2.90347  2.73739  3.18146  2.89801  2.37887  2.77519  2.98518  4.58477  3.61503
          0.01604  4.53677  5.25912  0.61958  0.77255  0.86356  0.54759
    218   2.49092  4.67597  3.08165  2.66887  3.87260  2.25115  3.21958  3.26281  2.65691  2.92166  3.77257  3.15567  3.94684  2.99279  3.08889  2.67376  2.57960  2.67508  5.22448  2.73967    444 g x - -
          2.68625  4.42257  2.77543  2.73155  3.46386  2.40419  3.72470  3.29386  2.67744  2.69387  4.24722  2.90378  2.73771  3.18160  2.89808  2.37897  2.77525  2.98449  4.58183  3.61500
          1.04593  0.91013  1.40176  1.17590  0.36895  0.48844  0.95084
    219   2.16038  4.31928  3.65595  2.93974  2.35249  3.67041  3.93687  2.79833  3.02382  2.46659  3.42682  3.45836  4.04906  2.98589  3.14776  2.92589  2.60946  2.08919  4.91151  3.68920    449 v x - -
          2.68632  4.42239  2.77533  2.73125  3.46368  2.40513  3.72508  3.29296  2.67749  2.69361  4.24640  2.90360  2.73738  3.18137  2.89801  2.37878  2.77511  2.98506  4.58491  3.61517
          0.25686  1.51140  5.12854  0.98071  0.47007  0.46842  0.98347
    220   2.75424  4.56624  3.49668  2.03242  3.69751  3.68933  3.91166  2.38898  2.83112  2.50259  3.65518  3.36454  4.06936  3.19072  2.64423  2.92899  2.98362  2.84151  2.41843  3.85746    453 e x - -
          2.68618  4.42225  2.77519  2.73123  3.46354  2.40513  3.72494  3.29354  2.67741  2.69355  4.24690  2.90347  2.73739  3.18146  2.89801  2.37887  2.77519  2.98518  4.58477  3.61503
          0.01543  4.57469  5.29704  0.61958  0.77255  0.67958  0.70691
    221   2.08678  5.08722  2.97514  2.10198  4.41316  3.20626  3.72538  3.86514  2.49294  3.40430  4.17938  3.00090  3.90609  2.33703  2.97386  2.39027  2.21741  3.47716  5.58597  4.20841    454 a x - -
          2.68618  4.42225  2.77519  2.73123  3.46354  2.40513  3.72494  3.29354  2.67741  2.69355  4.24690  2.90347  2.73739  3.18146  2.89801  2.37887  2.77519  2.98518  4.58477  3.61503
          0.01646  4.51071  5.23306  0.61958  0.77255  0.67958  0.70691
    222   2.66317  4.59154  3.50439  3.01971  4.04709  3.47978  4.08071  3.03483  2.97563  2.89731  3.99038  3.39826  1.54464  3.32394  3.35112  1.77182  3.00111  3.08469  5.43556  4.16188    455 p x - -
          2.68618  4.42225  2.77519  2.73123  3.46354  2.40513  3.72494  3.29354  2.67741  2.69355  4.24690  2.90347  2.73739  3.18146  2.89801  2.37887  2.77519  2.98518  4.58477  3.61503
          0.01646  4.51071  5.23306  0.61958  0.77255  0.67958  0.70691
    223   2.76921  5.05781  2.94273  2.02405  4.35650  3.50580  3.28684  3.79660  2.55902  3.36506  4.16623  3.03220  1.76866  2.91236  3.02397  2.48842  3.01402  3.13630  5.57036  4.20905    456 p x - -
          2.68619  4.42226  2.77521  2.73124  3.46355  2.40499  3.72496  3.29355  2.67742  2.69356  4.24691  2.90348  2.73741  3.18148  2.89802  2.37888  2.77521  2.98520  4.58478  3.61504
          0.07451  2.71279  5.21191  0.37598  1.16033  0.67958  0.70691
    224   3.12509  4.46885  4.85467  4.30166  3.62221  4.40995  4.84515  1.91904  4.17957  1.70230  3.49047  4.47459  4.72971  4.39378  4.33310  3.74780  2.39852  1.13269  5.38989  4.20871    458 v x - -
          2.68618  4.42225  2.77519  2.73123  3.46354  2.40513  3.72494  3.29354  2.67741  2.69355  4.24690  2.90347  2.73739  3.18146  2.89801  2.37887  2.77519  2.98518  4.58477  3.61503
          0.01682  4.48957  5.21191  0.61958  0.77255  0.67958  0.70691
    225   2.79020  4.81654  2.75238  2.75957  4.13617  3.52061  3.98406  3.50941  2.86384  3.16820  3.11118  3.23333  1.24984  3.19435  3.28423  2.88028  3.08721  3.21545  5.49878  4.18522    459 p x - -
          2.68618  4.42225  2.77519  2.73123  3.46354  2.40513  3.72494  3.29354  2.67741  2.69355  4.24690  2.90347  2.73739  3.18146  2.89801  2.37887  2.77519  2.98518  4.58477  3.61503
          0.01735  4.45887  5.18122  0.61958  0.77255  0.67958  0.70691
    226   2.75071  5.03890  2.96063  1.78118  4.32704  2.98173  3.73113  3.74213  2.01339  3.32000  4.12306  3.01575  3.92178  2.86724  2.93006  2.75437  2.98645  2.30849  5.52711  4.17482    460 e x - -
          2.68618  4.42225  2.77519  2.73123  3.46354  2.40513  3.72494  3.29354  2.67741  2.69355  4.24690  2.90347  2.73739  3.18146  2.89801  2.37887  2.77519  2.98518  4.58477  3.61503
          0.01807  4.41835  5.14069  0.61958  0.77255  0.67958  0.70691
    227   2.79740  5.22349  2.59210  2.45443  4.57345  2.12932  3.70722  4.03041  1.82877  3.52038  4.29226  2.98977  3.92619  2.82045  2.18564  2.76470  3.02763  3.62347  5.65344  4.28173    461 k x - -
          2.68618  4.42225  2.77519  2.73123  3.46354  2.40513  3.72494  3.29354  2.67741  2.69355  4.24690  2.90347  2.73739  3.18146  2.89801  2.37887  2.77519  2.98518  4.58477  3.61503
          0.01807  4.41835  5.14069  0.61958  0.77255  0.38123  1.14891
    228   2.84042  5.34854  2.21830  1.62761  4.68065  3.50026  3.77018  4.16725  2.55134  3.64954  4.40859  2.96691  3.95114  2.88254  2.32629  2.05880  3.08127  3.73557  5.78731  4.36489    462 e x - -
          2.68618  4.42225  2.77519  2.73123  3.46354  2.40513  3.72494  3.29354  2.67741  2.69355  4.24690  2.90347  2.73739  3.18146  2.89801  2.37887  2.77519  2.98518  4.58477  3.61503
          0.01589  4.54558  5.26793  0.61958  0.77255  0.48576  0.95510
    229   2.66702  4.44070  3.74471  3.23687  3.80196  1.63173  4.15618  3.09721  3.18763  2.20576  3.76696  3.55262  4.08328  3.49058  3.51674  2.17763  2.99091  2.20623  5.25099  4.02208    463 g x - -
          2.68618  4.42225  2.77519  2.73123  3.46354  2.40513  3.72494  3.29354  2.67741  2.69355  4.24690  2.90347  2.73739  3.18146  2.89801  2.37887  2.77519  2.98518  4.58477  3.61503
          0.01589  4.54558  5.26793  0.61958  0.77255  0.48576  0.95510
    230   2.05165  4.48186  4.65237  4.07391  3.36546  4.24274  4.58132  2.17251  3.93922  1.65019  1.56931  4.26965  4.56111  4.12088  4.08474  3.55507  3.30762  2.36801  5.12523  3.98381    464 m x - -
          2.68618  4.42225  2.77519  2.73123  3.46354  2.40513  3.72494  3.29354  2.67741  2.69355  4.24690  2.90347  2.73739  3.18146  2.89801  2.37887  2.77519  2.98518  4.58477  3.61503
          0.01589  4.54558  5.26793  0.61958  0.77255  0.48576  0.95510
    231   2.01970  5.29733  2.42316  1.67073  4.62007  3.45225  3.73781  4.09901  2.02774  3.59428  4.36341  2.92182  3.91313  2.85588  3.03094  2.76057  3.05295  3.67864  5.74268  4.32370    465 e x - -
          2.68618  4.42225  2.77519  2.73123  3.46354  2.40513  3.72494  3.29354  2.67741  2.69355  4.24690  2.90347  2.73739  3.18146  2.89801  2.37887  2.77519  2.98518  4.58477  3.61503
          0.01823  4.40985  5.13220  0.61958  0.77255  0.48576  0.95510
    232   3.10299  5.42824  2.60439  1.10362  4.94295  1.63868  4.07991  4.44986  3.02363  3.98113  4.83305  3.06900  4.10102  3.25598  3.53152  3.05742  3.42290  4.01228  6.09273  4.70343    466 e x - -
          2.68618  4.42225  2.77519  2.73123  3.46354  2.40513  3.72494  3.29354  2.67741  2.69355  4.24690  2.90347  2.73739  3.18146  2.89801  2.37887  2.77519  2.98518  4.58477  3.61503
          0.01823  4.40985  5.13220  0.61958  0.77255  0.48576  0.95510
    233   2.85164  5.10276  3.21636  2.62630  4.40931  3.61166  3.71891  3.83141  1.87401  3.36169  4.17379  3.12097  2.18822  2.85064  1.93299  2.85569  3.06400  3.48688  5.51256  3.28512    467 k x - -
          2.68623  4.42231  2.77525  2.73129  3.46359  2.40518  3.72500  3.29359  2.67746  2.69360  4.24695  2.90352  2.73658  3.18152  2.89806  2.37892  2.77525  2.98524  4.58482  3.61509
          0.39336  1.34857  2.72412  0.16942  1.85891  0.48576  0.95510
    234   0.92844  4.35804  3.79035  3.58158  4.67490  1.62922  4.62741  4.06929  3.68440  3.79431  4.62208  3.62718  3.92324  3.93321  3.95096  2.62096  2.95289  3.45921  6.00876  4.84482    469 a x - -
          2.68618  4.42225  2.77519  2.73123  3.46354  2.40513  3.72494  3.29354  2.67741  2.69355  4.24690  2.90347  2.73739  3.18146  2.89801  2.37887  2.77519  2.98518  4.58477  3.61503
          0.01939  4.34829  5.07064  0.61958  0.77255  0.57497  0.82719
    235   3.07627  5.29202  1.75991  2.58304  4.98679  0.95320  4.20342  4.54277  3.27243  4.09427  4.96642  3.12059  4.10127  3.40929  3.81778  3.06332  3.45307  4.05647  6.15621  4.80036    470 g x - -
          2.68618  4.42225  2.77519  2.73123  3.46354  2.40513  3.72494  3.29354  2.67741  2.69355  4.24690  2.90347  2.73739  3.18146  2.89801  2.37887  2.77519  2.98518  4.58477  3.61503
          0.01939  4.34829  5.07064  0.61958  0.77255  0.57497  0.82719
    236   3.24785  4.61920  4.82726  4.35586  1.27062  4.35625  4.45973  2.38528  4.21858  2.07826  3.38840  4.42093  4.70885  4.34892  4.32191  3.73346  3.51215  1.55081  4.76278  3.26740    471 f x - -
          2.68618  4.42225  2.77519  2.73123  3.46354  2.40513  3.72494  3.29354  2.67741  2.69355  4.24690  2.90347  2.73739  3.18146  2.89801  2.37887  2.77519  2.98518  4.58477  3.61503
          0.01939  4.34829  5.07064  0.61958  0.77255  0.43377  1.04430
    237   3.19227  4.54897  4.85971  4.37090  2.15045  4.38391  4.69190  2.16023  4.24488  2.13435  3.41867  4.48330  4.73376  4.41673  4.37132  3.76199  3.45787  0.97285  5.06996  3.67539    472 v x - -
          2.68618  4.42225  2.77519  2.73123  3.46354  2.40513  3.72494  3.29354  2.67741  2.69355  4.24690  2.90347  2.73739  3.18146  2.89801  2.37887  2.77519  2.98518  4.58477  3.61503
          0.01939  4.34829  5.07064  0.61958  0.77255  0.48576  0.95510
    238   2.74491  4.33263  4.01861  3.48922  3.48178  3.75346  4.23162  2.54051  3.38361  1.58554  3.44555  3.75578  4.20202  3.66870  3.63861  2.01437  3.02687  1.85627  5.06288  3.84810    473 l x - -
          2.68618  4.42225  2.77519  2.73123  3.46354  2.40513  3.72494  3.29354  2.67741  2.69355  4.24690  2.90347  2.73739  3.18146  2.89801  2.37887  2.77519  2.98518  4.58477  3.61503
          0.01939  4.34829  5.07064  0.61958  0.77255  0.48576  0.95510
    239   2.00645  4.63857  3.24327  2.78465  4.06543  3.41861  2.01639  3.47675  2.74939  3.13605  3.98797  3.21622  3.93728  3.12277  3.14066  2.74344  1.96765  3.14413  5.39897  4.10409    474 t x - -
          2.68618  4.42225  2.77519  2.73123  3.46354  2.40513  3.72494  3.29354  2.67741  2.69355  4.24690  2.90347  2.73739  3.18146  2.89801  2.37887  2.77519  2.98518  4.58477  3.61503
          0.01939  4.34829  5.07064  0.61958  0.77255  0.48576  0.95510
    240   2.79404  5.17897  2.08817  1.93223  4.48293  2.20262  3.75731  3.92962  2.59608  3.48261  4.27946  2.92518  3.90839  2.89359  3.10335  2.76488  3.04530  2.54343  5.67577  4.27534    475 e x - -
          2.68618  4.42225  2.77519  2.73123  3.46354  2.40513  3.72494  3.29354  2.67741  2.69355  4.24690  2.90347  2.73739  3.18146  2.89801  2.37887  2.77519  2.98518  4.58477  3.61503
          0.33181  4.34829  1.31139  0.61958  0.77255  0.48576  0.95510
    241   3.09611  4.47822  4.61804  4.11560  3.35907  4.30427  4.78269  1.95287  3.95878  1.40554  3.21256  4.35506  4.63549  4.22180  4.14978  3.68282  3.36162  1.27329  5.30526  4.10728    476 v x - -
          2.68618  4.42225  2.77519  2.73123  3.46354  2.40513  3.72494  3.29354  2.67741  2.69355  4.24690  2.90347  2.73739  3.18146  2.89801  2.37887  2.77519  2.98518  4.58477  3.61503
          0.02641  4.04290  4.76525  0.61958  0.77255  0.81271  0.58636
    242   1.69774  4.53693  2.90626  2.67528  4.28465  3.14751  3.96203  3.68077  2.84884  3.37466  4.23296  1.68100  3.79950  3.17568  3.24243  2.60152  2.89627  3.25371  5.59384  4.27811    477 n x - -
          2.68618  4.42225  2.77519  2.73123  3.46354  2.40513  3.72494  3.29354  2.67741  2.69355  4.24690  2.90347  2.73739  3.18146  2.89801  2.37887  2.77519  2.98518  4.58477  3.61503
          0.02641  4.04290  4.76525  0.61958  0.77255  0.81271  0.58636
    243   2.56620  4.26733  3.88155  3.44798  3.73507  3.46165  4.32825  2.40623  3.34741  2.56127  3.64831  3.65788  4.05729  3.67903  3.62017  2.86607  1.69998  1.59024  5.33945  4.11538    478 v x - -
          2.68618  4.42225  2.77519  2.73123  3.46354  2.40513  3.72494  3.29354  2.67741  2.69355  4.24690  2.90347  2.73739  3.18146  2.89801  2.37887  2.77519  2.98518  4.58477  3.61503
          0.02641  4.04290  4.76525  0.61958  0.77255  0.81271  0.58636
    244   2.62173  4.41922  3.46520  3.10845  3.70789  1.67210  4.08922  3.02267  3.05066  1.74009  3.77535  3.42936  3.96689  3.42276  3.34963  2.82331  2.98114  2.79246  5.19876  3.92316    479 g x - -
          2.68618  4.42225  2.77519  2.73123  3.46354  2.40513  3.72494  3.29354  2.67741  2.69355  4.24690  2.90347  2.73739  3.18146  2.89801  2.37887  2.77519  2.98518  4.58477  3.61503
          0.02641  4.04290  4.76525  0.61958  0.77255  0.32499  1.28205
    245   2.19177  4.44304  3.55190  2.33958  3.61346  3.68912  3.98261  2.70134  2.97326  2.06944  3.54831  3.43035  4.08310  3.29247  3.33083  2.95407  2.96183  1.86895  5.09364  3.85455    480 v x - -
          2.68618  4.42225  2.77519  2.73123  3.46354  2.40513  3.72494  3.29354  2.67741  2.69355  4.24690  2.90347  2.73739  3.18146  2.89801  2.37887  2.77519  2.98518  4.58477  3.61503
          0.01939  4.34829  5.07064  0.61958  0.77255  0.48576  0.95510
    246   2.59264  4.54832  3.31223  2.88702  4.05717  3.37999  4.00803  3.39382  2.91094  3.12393  3.98711  2.25179  3.94165  3.24106  3.30249  1.67437  2.93680  1.95812  5.42450  4.14605    481 s x - -
          2.68618  4.42225  2.77519  2.73123  3.46354  2.40513  3.72494  3.29354  2.67741  2.69355  4.24690  2.90347  2.73739  3.18146  2.89801  2.37887  2.77519  2.98518  4.58477  3.61503
          0.01939  4.34829  5.07064  0.61958  0.77255  0.48576  0.95510
    247   2.68702  4.35760  3.71746  3.21938  3.39571  1.99603  4.01690  2.84653  3.15632  2.62060  3.55666  3.53826  4.08605  3.45403  3.45382  2.94584  2.96548  1.85372  4.90629  2.42755    482 v x - -
          2.68618  4.42225  2.77519  2.73123  3.46354  2.40513  3.72494  3.29354  2.67741  2.69355  4.24690  2.90347  2.73739  3.18146  2.89801  2.37887  2.77519  2.98518  4.58477  3.61503
          0.01939  4.34829  5.07064  0.61958  0.77255  0.48576  0.95510
    248   2.89171  4.39015  4.13254  3.59993  1.91619  3.91956  2.47451  2.74987  3.47809  2.43619  3.46027  3.80870  4.29105  3.71337  3.68768  3.21911  3.12916  1.64248  4.48566  2.99559    483 v x - -
          2.68618  4.42225  2.77519  2.73123  3.46354  2.40513  3.72494  3.29354  2.67741  2.69355  4.24690  2.90347  2.73739  3.18146  2.89801  2.37887  2.77519  2.98518  4.58477  3.61503
          0.01939  4.34829  5.07064  0.61958  0.77255  0.48576  0.95510
    249   4.24262  5.42323  4.88858  4.72965  3.31833  4.32721  4.61296  4.32362  4.46505  3.62375  4.92860  4.79514  4.88760  4.82459  4.49956  4.44188  4.57284  4.22429  0.30345  3.30010    484 W x - -
          2.68618  4.42225  2.77519  2.73123  3.46354  2.40513  3.72494  3.29354  2.67741  2.69355  4.24690  2.90347  2.73739  3.18146  2.89801  2.37887  2.77519  2.98518  4.58477  3.61503
          0.01939  4.34829  5.07064  0.61958  0.77255  0.48576  0.95510
    250   3.60002  4.86111  5.32642  4.79311  3.28368  4.93639  5.28314  1.64412  4.62471  0.75994  3.06369  5.02347  5.07076  4.69299  4.69254  4.33274  3.82640  2.28465  5.44994  4.38743    485 l x - -
          2.68618  4.42225  2.77519  2.73123  3.46354  2.40513  3.72494  3.29354  2.67741  2.69355  4.24690  2.90347  2.73739  3.18146  2.89801  2.37887  2.77519  2.98518  4.58477  3.61503
          0.01939  4.34829  5.07064  0.61958  0.77255  0.48576  0.95510
    251   1.77873  4.55837  3.52448  2.96500  3.76263  3.61641  3.92042  3.06058  2.72152  1.93510  3.69077  3.36973  4.04433  3.18088  2.25015  2.90596  2.98943  2.83534  5.17860  3.93690    486 a x - -
          2.68618  4.42225  2.77519  2.73123  3.46354  2.40513  3.72494  3.29354  2.67741  2.69355  4.24690  2.90347  2.73739  3.18146  2.89801  2.37887  2.77519  2.98518  4.58477  3.61503
          0.25114  4.34829  1.56468  0.61958  0.77255  0.48576  0.95510
    252   2.81453  4.56416  3.42680  3.27257  4.26394  3.24897  4.34625  3.82139  3.33389  3.44315  4.49493  3.57456  0.74391  3.72123  3.57418  2.98347  3.25980  3.46137  5.43764  4.38520    487 p x - -
          2.68618  4.42225  2.77519  2.73123  3.46354  2.40513  3.72494  3.29354  2.67741  2.69355  4.24690  2.90347  2.73739  3.18146  2.89801  2.37887  2.77519  2.98518  4.58477  3.61503
          0.02992  3.91995  4.64230  0.61958  0.77255  0.74669  0.64232
    253   2.99300  5.11401  2.50749  0.95974  4.46616  3.30457  3.89532  3.92948  2.78180  3.53891  4.51071  2.95971  3.91137  3.10989  3.19566  2.97049  3.29755  3.60837  5.62879  4.35089    488 e x - -
          2.68618  4.42225  2.77519  2.73123  3.46354  2.40513  3.72494  3.29354  2.67741  2.69355  4.24690  2.90347  2.73739  3.18146  2.89801  2.37887  2.77519  2.98518  4.58477  3.61503
          0.02992  3.91995  4.64230  0.61958  0.77255  0.74669  0.64232
    254   3.06804  4.47347  4.40320  4.02072  3.40615  4.11780  4.73996  1.02101  3.84977  1.98239  3.33403  4.25939  4.54438  4.19312  4.04090  3.61761  3.36633  1.84759  5.30685  4.04930    489 i x - -
          2.68618  4.42225  2.77519  2.73123  3.46354  2.40513  3.72494  3.29354  2.67741  2.69355  4.24690  2.90347  2.73739  3.18146  2.89801  2.37887  2.77519  2.98518  4.58477  3.61503
          0.02992  3.91995  4.64230  0.61958  0.77255  0.35155  1.21603
    255   1.52002  4.40486  3.92573  3.48450  3.57615  3.63045  4.32805  2.58249  3.36868  1.53624  3.51405  3.73720  4.17102  3.69975  3.63128  3.02290  3.07104  2.43940  5.24145  4.01716    490 a x - -
          2.68618  4.42225  2.77519  2.73123  3.46354  2.40513  3.72494  3.29354  2.67741  2.69355  4.24690  2.90347  2.73739  3.18146  2.89801  2.37887  2.77519  2.98518  4.58477  3.61503
          0.02274  4.19102  4.91336  0.61958  0.77255  0.48576  0.95510
    256   2.80563  4.56469  3.49283  3.00561  1.90984  3.67831  2.43712  3.11828  2.95138  2.73664  3.69364  3.38574  2.54320  3.27204  3.29413  2.96684  3.05163  2.89670  4.53633  2.99410    491 f x - -
          2.68618  4.42225  2.77519  2.73123  3.46354  2.40513  3.72494  3.29354  2.67741  2.69355  4.24690  2.90347  2.73739  3.18146  2.89801  2.37887  2.77519  2.98518  4.58477  3.61503
          0.02274  4.19102  4.91336  0.61958  0.77255  0.48576  0.95510
    257   3.08711  4.44440  4.62607  4.10912  1.88593  4.16135  3.96422  1.91132  3.94102  2.11394  3.31006  4.11253  4.47829  4.03799  4.01301  3.48385  3.31404  2.57919  2.03257  2.68477    492 f x - -
          2.68618  4.42225  2.77519  2.73123  3.46354  2.40513  3.72494  3.29354  2.67741  2.69355  4.24690  2.90347  2.73739  3.18146  2.89801  2.37887  2.77519  2.98518  4.58477  3.61503
          0.02274  4.19102  4.91336  0.61958  0.77255  0.48576  0.95510
    258   3.74022  5.09849  4.32539  4.12493  2.38169  4.21446  3.81659  3.70958  3.97456  3.07806  4.35266  4.13880  4.68554  4.20087  4.08774  3.84029  4.03109  3.59647  4.03393  0.56549    493 Y x - -
          2.68618  4.42225  2.77519  2.73123  3.46354  2.40513  3.72494  3.29354  2.67741  2.69355  4.24690  2.90347  2.73739  3.18146  2.89801  2.37887  2.77519  2.98518  4.58477  3.61503
          0.02274  4.19102  4.91336  0.61958  0.77255  0.48576  0.95510
    259   3.28847  4.63461  4.76608  4.40368  3.61034  4.39451  5.08430  0.75203  4.23867  2.14335  3.50871  4.60664  4.80603  4.56150  4.40072  3.93146  3.58631  1.90894  5.55879  4.31726    494 i x - -
          2.68618  4.42225  2.77519  2.73123  3.46354  2.40513  3.72494  3.29354  2.67741  2.69355  4.24690  2.90347  2.73739  3.18146  2.89801  2.37887  2.77519  2.98518  4.58477  3.61503
          0.02274  4.19102  4.91336  0.61958  0.77255  0.48576  0.95510
    260   2.80260  4.81504  1.59608  2.62449  4.11699  3.46409  3.97399  3.09193  2.91640  3.07544  4.05608  3.12961  4.00516  3.18540  3.37711  2.89329  3.10183  1.77294  5.54251  4.19442    495 d x - -
          2.68618  4.42225  2.77519  2.73123  3.46354  2.40513  3.72494  3.29354  2.67741  2.69355  4.24690  2.90347  2.73739  3.18146  2.89801  2.37887  2.77519  2.98518  4.58477  3.61503
          0.02274  4.19102  4.91336  0.61958  0.77255  0.48576  0.95510
    261   2.82357  5.16741  2.47903  1.70070  4.45752  3.31393  3.66415  3.91987  2.40085  3.44200  4.29668  2.81385  3.83773  1.95509  2.80324  2.77617  3.07548  3.55946  5.60217  4.22894    496 e x - -
          2.68618  4.42225  2.77519  2.73123  3.46354  2.40513  3.72494  3.29354  2.67741  2.69355  4.24690  2.90347  2.73739  3.18146  2.89801  2.37887  2.77519  2.98518  4.58477  3.61503
          0.02992  3.91995  4.64230  0.61958  0.77255  0.48576  0.95510
    262   0.94746  4.21571  3.51073  3.30407  4.09958  3.03900  4.32052  3.23219  3.32155  3.11162  4.13815  3.44171  3.78270  3.65834  3.56888  2.56555  2.84619  2.87839  5.52199  4.32749    497 a x - -
          2.68618  4.42225  2.77519  2.73123  3.46354  2.40513  3.72494  3.29354  2.67741  2.69355  4.24690  2.90347  2.73739  3.18146  2.89801  2.37887  2.77519  2.98518  4.58477  3.61503
          0.02024  3.91027        *  0.61958  0.77255  0.00000        *
//
