# Supplementary material for: Remote homology clustering identifies lowly conserved families of effector proteins in plant-pathogenic fungi
Source: Microb Genom. 2021 Sep 1;7(9):000637. doi: 10.1099/mgen.0.000637 (PMC8715435; doi:10.1099/mgen.0.000637)
Supplement: Supplementary material 16 [file mgen-7-0637-s0016.zip › hmms/cluster-PC_006B95.hmm]

HMMER3/f [3.3 | Nov 2019]
NAME  cluster-PC_006B95
LENG  124
ALPH  amino
RF    yes
MM    no
CONS  yes
CS    no
MAP   yes
DATE  Wed Jul 22 12:44:03 2020
NSEQ  2
EFFN  0.519531
CKSUM 3173560418
STATS LOCAL MSV      -10.0309  0.71277
STATS LOCAL VITERBI  -10.5878  0.71277
STATS LOCAL FORWARD   -4.2281  0.71277
HMM          A        C        D        E        F        G        H        I        K        L        M        N        P        Q        R        S        T        V        W        Y   
            m->m     m->i     m->d     i->m     i->i     d->m     d->d
  COMPO   2.67391  4.11910  2.98830  2.70526  2.94864  3.06559  3.68403  2.78819  2.71885  2.49958  3.64965  2.94402  3.76225  3.14222  2.98175  2.53785  2.83534  2.60148  4.83852  3.03284
          2.68618  4.42225  2.77519  2.73123  3.46354  2.40513  3.72494  3.29354  2.67741  2.69355  4.24690  2.90347  2.73739  3.18146  2.89801  2.37887  2.77519  2.98518  4.58477  3.61503
          0.03096  3.88632  4.60867  0.61958  0.77255  0.00000        *
      1   2.97990  4.52644  4.06418  3.65856  3.21351  3.84437  4.39049  2.39048  3.42593  1.80599  1.35164  3.93438  4.30495  3.80683  3.62964  3.33051  3.28542  2.39823  5.05624  3.81930      1 m x - -
          2.68618  4.42225  2.77519  2.73123  3.46354  2.40513  3.72494  3.29354  2.67741  2.69355  4.24690  2.90347  2.73739  3.18146  2.89801  2.37887  2.77519  2.98518  4.58477  3.61503
          0.03096  3.88632  4.60867  0.61958  0.77255  0.48576  0.95510
      2   2.98450  4.94918  3.16144  2.78010  4.33877  3.47265  3.76645  3.76887  1.01949  3.33084  4.29139  3.20402  3.97188  2.95703  2.43371  3.02549  3.23666  3.47582  5.38761  4.20230      2 k x - -
          2.68618  4.42225  2.77519  2.73123  3.46354  2.40513  3.72494  3.29354  2.67741  2.69355  4.24690  2.90347  2.73739  3.18146  2.89801  2.37887  2.77519  2.98518  4.58477  3.61503
          0.03096  3.88632  4.60867  0.61958  0.77255  0.48576  0.95510
      3   3.27575  4.67339  4.25773  3.97471  0.98933  3.96256  3.88302  2.79757  3.88136  2.16435  3.52558  4.03468  4.42072  4.04548  3.99767  3.54506  3.57683  2.78931  4.12772  2.49289      3 f x - -
          2.68618  4.42225  2.77519  2.73123  3.46354  2.40513  3.72494  3.29354  2.67741  2.69355  4.24690  2.90347  2.73739  3.18146  2.89801  2.37887  2.77519  2.98518  4.58477  3.61503
          0.03096  3.88632  4.60867  0.61958  0.77255  0.48576  0.95510
      4   3.26682  4.75020  3.85854  3.59038  2.29335  3.84616  3.62459  3.27407  3.44749  2.72447  3.94762  3.74031  4.31961  3.75022  3.62843  3.40219  3.55352  3.14526  3.93769  0.94307      4 y x - -
          2.68618  4.42225  2.77519  2.73123  3.46354  2.40513  3.72494  3.29354  2.67741  2.69355  4.24690  2.90347  2.73739  3.18146  2.89801  2.37887  2.77519  2.98518  4.58477  3.61503
          0.03096  3.88632  4.60867  0.61958  0.77255  0.48576  0.95510
      5   3.00959  4.82486  3.13882  2.90000  3.29410  3.45892  1.11362  3.71467  2.74266  3.20696  4.25086  3.30884  4.01213  3.26637  3.00762  3.08010  3.31336  3.44951  4.75900  3.24454      5 h x - -
          2.68618  4.42225  2.77519  2.73123  3.46354  2.40513  3.72494  3.29354  2.67741  2.69355  4.24690  2.90347  2.73739  3.18146  2.89801  2.37887  2.77519  2.98518  4.58477  3.61503
          0.03096  3.88632  4.60867  0.61958  0.77255  0.48576  0.95510
      6   2.32156  4.24223  3.21818  3.03441  4.08997  2.97184  4.14397  3.61436  3.10911  3.33346  4.25827  3.25710  3.71175  3.45731  3.39485  1.07037  2.80269  3.14644  5.46131  4.17352      6 s x - -
          2.68618  4.42225  2.77519  2.73123  3.46354  2.40513  3.72494  3.29354  2.67741  2.69355  4.24690  2.90347  2.73739  3.18146  2.89801  2.37887  2.77519  2.98518  4.58477  3.61503
          0.03096  3.88632  4.60867  0.61958  0.77255  0.48576  0.95510
      7   2.32156  4.24223  3.21818  3.03441  4.08997  2.97184  4.14397  3.61436  3.10911  3.33346  4.25827  3.25710  3.71175  3.45731  3.39485  1.07037  2.80269  3.14644  5.46131  4.17352      7 s x - -
          2.68618  4.42225  2.77519  2.73123  3.46354  2.40513  3.72494  3.29354  2.67741  2.69355  4.24690  2.90347  2.73739  3.18146  2.89801  2.37887  2.77519  2.98518  4.58477  3.61503
          0.03096  3.88632  4.60867  0.61958  0.77255  0.48576  0.95510
      8   3.27575  4.67339  4.25773  3.97471  0.98933  3.96256  3.88302  2.79757  3.88136  2.16435  3.52558  4.03468  4.42072  4.04548  3.99767  3.54506  3.57683  2.78931  4.12772  2.49289      8 f x - -
          2.68618  4.42225  2.77519  2.73123  3.46354  2.40513  3.72494  3.29354  2.67741  2.69355  4.24690  2.90347  2.73739  3.18146  2.89801  2.37887  2.77519  2.98518  4.58477  3.61503
          0.03096  3.88632  4.60867  0.61958  0.77255  0.48576  0.95510
      9   2.81895  4.35754  4.14461  3.80800  3.56002  3.73835  4.60726  2.04909  3.67600  2.24453  3.52289  3.99565  4.29797  4.03472  3.88719  3.24262  3.18008  1.00761  5.34685  4.07941      9 v x - -
          2.68618  4.42225  2.77519  2.73123  3.46354  2.40513  3.72494  3.29354  2.67741  2.69355  4.24690  2.90347  2.73739  3.18146  2.89801  2.37887  2.77519  2.98518  4.58477  3.61503
          0.03096  3.88632  4.60867  0.61958  0.77255  0.48576  0.95510
     10   2.32156  4.24223  3.21818  3.03441  4.08997  2.97184  4.14397  3.61436  3.10911  3.33346  4.25827  3.25710  3.71175  3.45731  3.39485  1.07037  2.80269  3.14644  5.46131  4.17352     10 s x - -
          2.68618  4.42225  2.77519  2.73123  3.46354  2.40513  3.72494  3.29354  2.67741  2.69355  4.24690  2.90347  2.73739  3.18146  2.89801  2.37887  2.77519  2.98518  4.58477  3.61503
          0.03096  3.88632  4.60867  0.61958  0.77255  0.48576  0.95510
     11   2.73463  4.73193  2.71550  2.60228  4.09759  3.19304  3.93173  3.81078  2.83648  3.45603  4.41107  1.13377  3.84550  3.20437  3.19173  2.80120  3.11686  3.43159  5.40190  4.04482     11 n x - -
          2.68618  4.42225  2.77519  2.73123  3.46354  2.40513  3.72494  3.29354  2.67741  2.69355  4.24690  2.90347  2.73739  3.18146  2.89801  2.37887  2.77519  2.98518  4.58477  3.61503
          0.03096  3.88632  4.60867  0.61958  0.77255  0.48576  0.95510
     12   3.17063  4.62870  4.21178  3.85153  3.14071  3.99984  4.50291  2.34533  3.61915  0.85833  3.15903  4.12568  4.43271  3.98416  3.79302  3.57208  3.46419  2.38629  5.02520  3.75177     12 l x - -
          2.68618  4.42225  2.77519  2.73123  3.46354  2.40513  3.72494  3.29354  2.67741  2.69355  4.24690  2.90347  2.73739  3.18146  2.89801  2.37887  2.77519  2.98518  4.58477  3.61503
          0.03096  3.88632  4.60867  0.61958  0.77255  0.48576  0.95510
     13   2.41988  4.26504  3.44008  3.19253  3.98081  3.10391  4.20883  3.10962  3.13578  2.97262  4.02212  3.39981  3.80869  3.52987  3.39391  2.62128  1.14865  2.80312  5.41739  4.19739     13 t x - -
          2.68618  4.42225  2.77519  2.73123  3.46354  2.40513  3.72494  3.29354  2.67741  2.69355  4.24690  2.90347  2.73739  3.18146  2.89801  2.37887  2.77519  2.98518  4.58477  3.61503
          0.03096  3.88632  4.60867  0.61958  0.77255  0.48576  0.95510
     14   3.04185  4.45652  4.35564  3.97183  3.38335  4.08171  4.69727  1.06092  3.80025  1.96637  3.31637  4.21522  4.51144  4.14701  3.99522  3.57821  3.34070  1.84596  5.27716  4.01676     14 i x - -
          2.68618  4.42225  2.77519  2.73123  3.46354  2.40513  3.72494  3.29354  2.67741  2.69355  4.24690  2.90347  2.73739  3.18146  2.89801  2.37887  2.77519  2.98518  4.58477  3.61503
          0.03096  3.88632  4.60867  0.61958  0.77255  0.48576  0.95510
     15   3.17063  4.62870  4.21178  3.85153  3.14071  3.99984  4.50291  2.34533  3.61915  0.85833  3.15903  4.12568  4.43271  3.98416  3.79302  3.57208  3.46419  2.38629  5.02520  3.75177     15 l x - -
          2.68618  4.42225  2.77519  2.73123  3.46354  2.40513  3.72494  3.29354  2.67741  2.69355  4.24690  2.90347  2.73739  3.18146  2.89801  2.37887  2.77519  2.98518  4.58477  3.61503
          0.03096  3.88632  4.60867  0.61958  0.77255  0.48576  0.95510
     16   2.32156  4.24223  3.21818  3.03441  4.08997  2.97184  4.14397  3.61436  3.10911  3.33346  4.25827  3.25710  3.71175  3.45731  3.39485  1.07037  2.80269  3.14644  5.46131  4.17352     16 s x - -
          2.68618  4.42225  2.77519  2.73123  3.46354  2.40513  3.72494  3.29354  2.67741  2.69355  4.24690  2.90347  2.73739  3.18146  2.89801  2.37887  2.77519  2.98518  4.58477  3.61503
          0.03096  3.88632  4.60867  0.61958  0.77255  0.48576  0.95510
     17   3.17063  4.62870  4.21178  3.85153  3.14071  3.99984  4.50291  2.34533  3.61915  0.85833  3.15903  4.12568  4.43271  3.98416  3.79302  3.57208  3.46419  2.38629  5.02520  3.75177     17 l x - -
          2.68618  4.42225  2.77519  2.73123  3.46354  2.40513  3.72494  3.29354  2.67741  2.69355  4.24690  2.90347  2.73739  3.18146  2.89801  2.37887  2.77519  2.98518  4.58477  3.61503
          0.03096  3.88632  4.60867  0.61958  0.77255  0.48576  0.95510
     18   3.27575  4.67339  4.25773  3.97471  0.98933  3.96256  3.88302  2.79757  3.88136  2.16435  3.52558  4.03468  4.42072  4.04548  3.99767  3.54506  3.57683  2.78931  4.12772  2.49289     18 f x - -
          2.68618  4.42225  2.77519  2.73123  3.46354  2.40513  3.72494  3.29354  2.67741  2.69355  4.24690  2.90347  2.73739  3.18146  2.89801  2.37887  2.77519  2.98518  4.58477  3.61503
          0.03096  3.88632  4.60867  0.61958  0.77255  0.48576  0.95510
     19   3.17063  4.62870  4.21178  3.85153  3.14071  3.99984  4.50291  2.34533  3.61915  0.85833  3.15903  4.12568  4.43271  3.98416  3.79302  3.57208  3.46419  2.38629  5.02520  3.75177     19 l x - -
          2.68618  4.42225  2.77519  2.73123  3.46354  2.40513  3.72494  3.29354  2.67741  2.69355  4.24690  2.90347  2.73739  3.18146  2.89801  2.37887  2.77519  2.98518  4.58477  3.61503
          0.03096  3.88632  4.60867  0.61958  0.77255  0.48576  0.95510
     20   2.73463  4.73193  2.71550  2.60228  4.09759  3.19304  3.93173  3.81078  2.83648  3.45603  4.41107  1.13377  3.84550  3.20437  3.19173  2.80120  3.11686  3.43159  5.40190  4.04482     20 n x - -
          2.68618  4.42225  2.77519  2.73123  3.46354  2.40513  3.72494  3.29354  2.67741  2.69355  4.24690  2.90347  2.73739  3.18146  2.89801  2.37887  2.77519  2.98518  4.58477  3.61503
          0.03096  3.88632  4.60867  0.61958  0.77255  0.48576  0.95510
     21   3.04185  4.45652  4.35564  3.97183  3.38335  4.08171  4.69727  1.06092  3.80025  1.96637  3.31637  4.21522  4.51144  4.14701  3.99522  3.57821  3.34070  1.84596  5.27716  4.01676     21 i x - -
          2.68618  4.42225  2.77519  2.73123  3.46354  2.40513  3.72494  3.29354  2.67741  2.69355  4.24690  2.90347  2.73739  3.18146  2.89801  2.37887  2.77519  2.98518  4.58477  3.61503
          0.03096  3.88632  4.60867  0.61958  0.77255  0.48576  0.95510
     22   2.77209  4.67571  3.03542  2.70628  2.97854  3.47633  3.62622  3.32054  2.71878  2.91481  3.87744  2.11391  3.95419  3.08886  3.07347  2.85359  3.04035  3.06469  4.53080  2.01552     22 y x - -
          2.68618  4.42225  2.77519  2.73123  3.46354  2.40513  3.72494  3.29354  2.67741  2.69355  4.24690  2.90347  2.73739  3.18146  2.89801  2.37887  2.77519  2.98518  4.58477  3.61503
          0.03096  3.88632  4.60867  0.61958  0.77255  0.48576  0.95510
     23   2.68180  4.45606  3.35843  3.25949  4.40192  0.70805  4.37909  4.00474  3.44267  3.65718  4.63290  3.52269  3.84765  3.76570  3.67736  2.85408  3.16411  3.53038  5.49358  4.50422     23 g x - -
          2.68618  4.42225  2.77519  2.73123  3.46354  2.40513  3.72494  3.29354  2.67741  2.69355  4.24690  2.90347  2.73739  3.18146  2.89801  2.37887  2.77519  2.98518  4.58477  3.61503
          0.03096  3.88632  4.60867  0.61958  0.77255  0.48576  0.95510
     24   0.99398  4.19870  3.47643  3.26817  4.06595  3.02291  4.28861  3.19352  3.28478  3.07451  4.10467  3.41435  3.76342  3.62463  3.53446  2.54880  2.82710  2.84552  5.49172  4.29347     24 a x - -
          2.68618  4.42225  2.77519  2.73123  3.46354  2.40513  3.72494  3.29354  2.67741  2.69355  4.24690  2.90347  2.73739  3.18146  2.89801  2.37887  2.77519  2.98518  4.58477  3.61503
          0.03096  3.88632  4.60867  0.61958  0.77255  0.48576  0.95510
     25   3.27575  4.67339  4.25773  3.97471  0.98933  3.96256  3.88302  2.79757  3.88136  2.16435  3.52558  4.03468  4.42072  4.04548  3.99767  3.54506  3.57683  2.78931  4.12772  2.49289     25 f x - -
          2.68618  4.42225  2.77519  2.73123  3.46354  2.40513  3.72494  3.29354  2.67741  2.69355  4.24690  2.90347  2.73739  3.18146  2.89801  2.37887  2.77519  2.98518  4.58477  3.61503
          0.03096  3.88632  4.60867  0.61958  0.77255  0.48576  0.95510
     26   2.32156  4.24223  3.21818  3.03441  4.08997  2.97184  4.14397  3.61436  3.10911  3.33346  4.25827  3.25710  3.71175  3.45731  3.39485  1.07037  2.80269  3.14644  5.46131  4.17352     26 s x - -
          2.68618  4.42225  2.77519  2.73123  3.46354  2.40513  3.72494  3.29354  2.67741  2.69355  4.24690  2.90347  2.73739  3.18146  2.89801  2.37887  2.77519  2.98518  4.58477  3.61503
          0.03096  3.88632  4.60867  0.61958  0.77255  0.48576  0.95510
     27   2.80184  5.21390  1.70426  2.16002  4.48283  3.22670  3.68464  4.00354  2.58348  3.53171  4.38191  2.72552  3.79570  1.99521  3.08778  2.73650  3.07731  3.61649  5.68463  4.24775     27 d x - -
          2.68618  4.42225  2.77519  2.73123  3.46354  2.40513  3.72494  3.29354  2.67741  2.69355  4.24690  2.90347  2.73739  3.18146  2.89801  2.37887  2.77519  2.98518  4.58477  3.61503
          0.24643  3.88632  1.62003  0.61958  0.77255  0.48576  0.95510
     28   2.57563  4.54664  2.63527  2.50654  3.88013  3.06293  3.79236  3.55846  2.68538  3.23231  4.19793  1.56020  3.71075  3.07472  3.02466  2.65679  2.95705  3.20114  5.21117  3.84981     28 n . - -
          2.68618  4.42225  2.77519  2.73123  3.46354  2.40513  3.72494  3.29354  2.67741  2.69355  4.24690  2.90347  2.73739  3.18146  2.89801  2.37887  2.77519  2.98518  4.58477  3.61503
          0.03826  3.67816  4.40050  0.61958  0.77255  0.39712  1.11551
     29   2.67770  4.28560  3.87489  3.40736  3.51340  3.65846  4.26904  1.65267  3.28009  2.25756  3.41819  3.69160  4.14877  3.62881  3.55338  3.03074  2.08658  2.00518  5.19129  3.96116     29 i x - -
          2.68618  4.42225  2.77519  2.73123  3.46354  2.40513  3.72494  3.29354  2.67741  2.69355  4.24690  2.90347  2.73739  3.18146  2.89801  2.37887  2.77519  2.98518  4.58477  3.61503
          0.03096  3.88632  4.60867  0.61958  0.77255  0.48576  0.95510
     30   3.37338  4.71968  4.30577  3.91226  1.94912  4.14522  3.41168  3.25479  3.69823  2.65612  3.83828  3.84879  4.48103  3.84262  3.82028  3.50638  3.59793  3.12944  1.99365  1.33303     30 y x - -
          2.68618  4.42225  2.77519  2.73123  3.46354  2.40513  3.72494  3.29354  2.67741  2.69355  4.24690  2.90347  2.73739  3.18146  2.89801  2.37887  2.77519  2.98518  4.58477  3.61503
          0.03096  3.88632  4.60867  0.61958  0.77255  0.48576  0.95510
     31   2.79114  5.05881  2.53448  1.73461  4.17764  3.32038  2.30780  3.79469  2.41935  3.33880  4.19896  2.83844  3.83257  2.83020  2.82075  2.76405  3.04226  3.45250  5.42034  4.01623     31 e x - -
          2.68618  4.42225  2.77519  2.73123  3.46354  2.40513  3.72494  3.29354  2.67741  2.69355  4.24690  2.90347  2.73739  3.18146  2.89801  2.37887  2.77519  2.98518  4.58477  3.61503
          0.03096  3.88632  4.60867  0.61958  0.77255  0.48576  0.95510
     32   2.60160  0.91278  4.12406  3.86673  3.85471  3.22180  4.51075  3.00076  3.69369  2.91570  4.03737  3.85001  3.92986  4.03920  3.81567  2.87331  3.06951  2.74445  5.26810  4.14234     32 c x - -
          2.68618  4.42225  2.77519  2.73123  3.46354  2.40513  3.72494  3.29354  2.67741  2.69355  4.24690  2.90347  2.73739  3.18146  2.89801  2.37887  2.77519  2.98518  4.58477  3.61503
          0.03096  3.88632  4.60867  0.61958  0.77255  0.48576  0.95510
     33   2.70234  4.80266  2.91789  2.54321  4.23613  3.33966  3.69575  3.64487  1.71881  3.22951  4.09920  3.00983  2.25482  2.86795  2.62647  2.74561  2.97907  3.30445  5.39916  4.12630     33 k x - -
          2.68618  4.42225  2.77519  2.73123  3.46354  2.40513  3.72494  3.29354  2.67741  2.69355  4.24690  2.90347  2.73739  3.18146  2.89801  2.37887  2.77519  2.98518  4.58477  3.61503
          0.03096  3.88632  4.60867  0.61958  0.77255  0.48576  0.95510
     34   2.32156  4.24223  3.21818  3.03441  4.08997  2.97184  4.14397  3.61436  3.10911  3.33346  4.25827  3.25710  3.71175  3.45731  3.39485  1.07037  2.80269  3.14644  5.46131  4.17352     34 s x - -
          2.68618  4.42225  2.77519  2.73123  3.46354  2.40513  3.72494  3.29354  2.67741  2.69355  4.24690  2.90347  2.73739  3.18146  2.89801  2.37887  2.77519  2.98518  4.58477  3.61503
          0.03096  3.88632  4.60867  0.61958  0.77255  0.48576  0.95510
     35   2.68180  4.45606  3.35843  3.25949  4.40192  0.70805  4.37909  4.00474  3.44267  3.65718  4.63290  3.52269  3.84765  3.76570  3.67736  2.85408  3.16411  3.53038  5.49358  4.50422     35 g x - -
          2.68618  4.42225  2.77519  2.73123  3.46354  2.40513  3.72494  3.29354  2.67741  2.69355  4.24690  2.90347  2.73739  3.18146  2.89801  2.37887  2.77519  2.98518  4.58477  3.61503
          0.03096  3.88632  4.60867  0.61958  0.77255  0.48576  0.95510
     36   3.00421  5.13505  0.89840  2.34310  4.51385  3.22092  3.94285  4.10511  3.02952  3.71090  4.68915  2.90023  3.87467  3.18190  3.54775  2.96489  3.34302  3.74277  5.67979  4.38425     36 d x - -
          2.68618  4.42225  2.77519  2.73123  3.46354  2.40513  3.72494  3.29354  2.67741  2.69355  4.24690  2.90347  2.73739  3.18146  2.89801  2.37887  2.77519  2.98518  4.58477  3.61503
          0.03096  3.88632  4.60867  0.61958  0.77255  0.48576  0.95510
     37   2.71355  4.56978  3.08039  2.01000  3.71032  3.51870  3.85386  2.02245  2.70415  2.59120  3.63642  3.17941  3.96725  3.09279  3.07160  2.87076  2.96814  2.50493  5.19881  3.90945     37 e x - -
          2.68618  4.42225  2.77519  2.73123  3.46354  2.40513  3.72494  3.29354  2.67741  2.69355  4.24690  2.90347  2.73739  3.18146  2.89801  2.37887  2.77519  2.98518  4.58477  3.61503
          0.03096  3.88632  4.60867  0.61958  0.77255  0.48576  0.95510
     38   3.04185  4.45652  4.35564  3.97183  3.38335  4.08171  4.69727  1.06092  3.80025  1.96637  3.31637  4.21522  4.51144  4.14701  3.99522  3.57821  3.34070  1.84596  5.27716  4.01676     38 i x - -
          2.68618  4.42225  2.77519  2.73123  3.46354  2.40513  3.72494  3.29354  2.67741  2.69355  4.24690  2.90347  2.73739  3.18146  2.89801  2.37887  2.77519  2.98518  4.58477  3.61503
          0.03096  3.88632  4.60867  0.61958  0.77255  0.48576  0.95510
     39   2.61473  4.44211  3.25888  2.87167  3.05589  3.39787  3.71923  3.13504  2.83271  2.78272  3.73771  3.23382  3.91196  3.18648  3.16238  1.95357  2.92324  2.87448  4.60159  2.10258     39 s x - -
          2.68618  4.42225  2.77519  2.73123  3.46354  2.40513  3.72494  3.29354  2.67741  2.69355  4.24690  2.90347  2.73739  3.18146  2.89801  2.37887  2.77519  2.98518  4.58477  3.61503
          0.03096  3.88632  4.60867  0.61958  0.77255  0.48576  0.95510
     40   2.79145  5.05530  2.53881  1.75306  4.17087  3.32189  2.27736  3.79040  2.41817  3.33515  4.19607  2.84098  3.83358  2.83118  2.81793  2.76530  3.04244  3.44921  5.41525  4.01137     40 e x - -
          2.68618  4.42225  2.77519  2.73123  3.46354  2.40513  3.72494  3.29354  2.67741  2.69355  4.24690  2.90347  2.73739  3.18146  2.89801  2.37887  2.77519  2.98518  4.58477  3.61503
          0.03096  3.88632  4.60867  0.61958  0.77255  0.48576  0.95510
     41   2.73233  4.93691  2.44199  1.63927  4.41798  1.97381  3.77340  3.86901  2.66670  3.46347  4.32704  2.83506  3.79870  2.95996  3.12137  2.73079  3.04950  3.48225  5.62357  4.27828     41 e x - -
          2.68618  4.42225  2.77519  2.73123  3.46354  2.40513  3.72494  3.29354  2.67741  2.69355  4.24690  2.90347  2.73739  3.18146  2.89801  2.37887  2.77519  2.98518  4.58477  3.61503
          0.03096  3.88632  4.60867  0.61958  0.77255  0.48576  0.95510
     42   2.79973  5.20919  1.72638  2.16276  4.47835  3.22827  3.68357  3.99836  2.57922  3.52693  4.37674  2.72770  3.79572  1.97349  3.08153  2.73542  3.07472  3.61193  5.67989  4.24452     42 d x - -
          2.68618  4.42225  2.77519  2.73123  3.46354  2.40513  3.72494  3.29354  2.67741  2.69355  4.24690  2.90347  2.73739  3.18146  2.89801  2.37887  2.77519  2.98518  4.58477  3.61503
          0.03096  3.88632  4.60867  0.61958  0.77255  0.48576  0.95510
     43   3.00984  4.36993  4.59240  4.09720  3.46961  4.28052  4.83666  1.36596  3.97498  1.98781  3.29443  4.33886  4.62094  4.25538  4.19081  3.66247  3.28129  1.28927  5.41045  4.19992     43 v x - -
          2.68618  4.42225  2.77519  2.73123  3.46354  2.40513  3.72494  3.29354  2.67741  2.69355  4.24690  2.90347  2.73739  3.18146  2.89801  2.37887  2.77519  2.98518  4.58477  3.61503
          0.03096  3.88632  4.60867  0.61958  0.77255  0.48576  0.95510
     44   3.26682  4.75020  3.85854  3.59038  2.29335  3.84616  3.62459  3.27407  3.44749  2.72447  3.94762  3.74031  4.31961  3.75022  3.62843  3.40219  3.55352  3.14526  3.93769  0.94307     44 y x - -
          2.68618  4.42225  2.77519  2.73123  3.46354  2.40513  3.72494  3.29354  2.67741  2.69355  4.24690  2.90347  2.73739  3.18146  2.89801  2.37887  2.77519  2.98518  4.58477  3.61503
          0.03096  3.88632  4.60867  0.61958  0.77255  0.48576  0.95510
     45   2.32156  4.24223  3.21818  3.03441  4.08997  2.97184  4.14397  3.61436  3.10911  3.33346  4.25827  3.25710  3.71175  3.45731  3.39485  1.07037  2.80269  3.14644  5.46131  4.17352     45 s x - -
          2.68618  4.42225  2.77519  2.73123  3.46354  2.40513  3.72494  3.29354  2.67741  2.69355  4.24690  2.90347  2.73739  3.18146  2.89801  2.37887  2.77519  2.98518  4.58477  3.61503
          0.03096  3.88632  4.60867  0.61958  0.77255  0.48576  0.95510
     46   2.58806  4.62817  2.88609  2.56403  3.76117  3.26419  2.30928  3.52566  2.54621  3.12865  4.00566  3.01158  3.81049  2.96907  2.90684  1.91160  2.90430  3.17997  5.14260  3.71948     46 s x - -
          2.68618  4.42225  2.77519  2.73123  3.46354  2.40513  3.72494  3.29354  2.67741  2.69355  4.24690  2.90347  2.73739  3.18146  2.89801  2.37887  2.77519  2.98518  4.58477  3.61503
          0.03096  3.88632  4.60867  0.61958  0.77255  0.48576  0.95510
     47   2.62472  4.80618  1.81281  2.32937  4.28097  3.18663  3.76440  3.62818  2.68714  3.31599  4.18735  2.84702  3.77430  2.94790  3.16944  2.65119  2.03018  3.26666  5.56583  4.19461     47 d x - -
          2.68618  4.42225  2.77519  2.73123  3.46354  2.40513  3.72494  3.29354  2.67741  2.69355  4.24690  2.90347  2.73739  3.18146  2.89801  2.37887  2.77519  2.98518  4.58477  3.61503
          0.03096  3.88632  4.60867  0.61958  0.77255  0.48576  0.95510
     48   2.73463  4.73193  2.71550  2.60228  4.09759  3.19304  3.93173  3.81078  2.83648  3.45603  4.41107  1.13377  3.84550  3.20437  3.19173  2.80120  3.11686  3.43159  5.40190  4.04482     48 n x - -
          2.68618  4.42225  2.77519  2.73123  3.46354  2.40513  3.72494  3.29354  2.67741  2.69355  4.24690  2.90347  2.73739  3.18146  2.89801  2.37887  2.77519  2.98518  4.58477  3.61503
          0.03096  3.88632  4.60867  0.61958  0.77255  0.48576  0.95510
     49   2.97990  4.52644  4.06418  3.65856  3.21351  3.84437  4.39049  2.39048  3.42593  1.80599  1.35164  3.93438  4.30495  3.80683  3.62964  3.33051  3.28542  2.39823  5.05624  3.81930     49 m x - -
          2.68618  4.42225  2.77519  2.73123  3.46354  2.40513  3.72494  3.29354  2.67741  2.69355  4.24690  2.90347  2.73739  3.18146  2.89801  2.37887  2.77519  2.98518  4.58477  3.61503
          0.03096  3.88632  4.60867  0.61958  0.77255  0.48576  0.95510
     50   2.78452  5.00390  2.71704  2.41342  4.36591  3.35093  3.64513  3.82132  1.69905  3.36342  4.21527  2.05277  3.84972  2.80367  2.57061  2.77721  3.03782  3.46509  5.47918  4.16023     50 k x - -
          2.68618  4.42225  2.77519  2.73123  3.46354  2.40513  3.72494  3.29354  2.67741  2.69355  4.24690  2.90347  2.73739  3.18146  2.89801  2.37887  2.77519  2.98518  4.58477  3.61503
          0.03096  3.88632  4.60867  0.61958  0.77255  0.48576  0.95510
     51   2.57698  4.61067  3.12468  2.67555  4.12644  3.28105  3.72648  3.57070  2.32824  3.17165  4.03455  3.08121  3.81383  2.91358  1.88232  1.92496  2.89267  3.20820  5.33940  4.06446     51 r x - -
          2.68618  4.42225  2.77519  2.73123  3.46354  2.40513  3.72494  3.29354  2.67741  2.69355  4.24690  2.90347  2.73739  3.18146  2.89801  2.37887  2.77519  2.98518  4.58477  3.61503
          0.03096  3.88632  4.60867  0.61958  0.77255  0.48576  0.95510
     52   3.27575  4.67339  4.25773  3.97471  0.98933  3.96256  3.88302  2.79757  3.88136  2.16435  3.52558  4.03468  4.42072  4.04548  3.99767  3.54506  3.57683  2.78931  4.12772  2.49289     52 f x - -
          2.68618  4.42225  2.77519  2.73123  3.46354  2.40513  3.72494  3.29354  2.67741  2.69355  4.24690  2.90347  2.73739  3.18146  2.89801  2.37887  2.77519  2.98518  4.58477  3.61503
          0.03096  3.88632  4.60867  0.61958  0.77255  0.48576  0.95510
     53   2.89091  5.41764  1.55691  1.54280  4.70367  3.18011  3.71994  4.20730  2.72702  3.72952  4.58862  2.65225  3.79767  2.88901  3.30838  2.78309  3.17903  3.79542  5.88656  4.40034     53 e x - -
          2.68618  4.42225  2.77519  2.73123  3.46354  2.40513  3.72494  3.29354  2.67741  2.69355  4.24690  2.90347  2.73739  3.18146  2.89801  2.37887  2.77519  2.98518  4.58477  3.61503
          0.03096  3.88632  4.60867  0.61958  0.77255  0.48576  0.95510
     54   2.84492  4.98671  2.99099  2.55068  4.13021  3.47362  2.31080  3.73152  1.62871  3.24987  4.11901  3.01902  3.90514  2.77440  2.38390  2.85109  3.06000  3.41395  5.28474  3.95761     54 k x - -
          2.68618  4.42225  2.77519  2.73123  3.46354  2.40513  3.72494  3.29354  2.67741  2.69355  4.24690  2.90347  2.73739  3.18146  2.89801  2.37887  2.77519  2.98518  4.58477  3.61503
          0.03096  3.88632  4.60867  0.61958  0.77255  0.48576  0.95510
     55   3.06155  4.44237  4.49670  3.98900  1.98938  4.20532  4.33732  1.59459  3.86404  1.71285  3.06000  4.18002  4.50462  4.03609  4.02339  3.55661  3.30494  2.09902  4.70895  3.29606     55 i x - -
          2.68618  4.42225  2.77519  2.73123  3.46354  2.40513  3.72494  3.29354  2.67741  2.69355  4.24690  2.90347  2.73739  3.18146  2.89801  2.37887  2.77519  2.98518  4.58477  3.61503
          0.03096  3.88632  4.60867  0.61958  0.77255  0.48576  0.95510
     56   2.67703  4.70395  3.13946  2.67865  4.15262  3.35179  3.72236  3.58944  2.30203  3.16638  4.04946  3.10428  2.22902  2.90663  1.80100  2.75072  2.96432  3.25484  5.32999  4.08402     56 r x - -
          2.68618  4.42225  2.77519  2.73123  3.46354  2.40513  3.72494  3.29354  2.67741  2.69355  4.24690  2.90347  2.73739  3.18146  2.89801  2.37887  2.77519  2.98518  4.58477  3.61503
          0.03096  3.88632  4.60867  0.61958  0.77255  0.48576  0.95510
     57   3.27575  4.67339  4.25773  3.97471  0.98933  3.96256  3.88302  2.79757  3.88136  2.16435  3.52558  4.03468  4.42072  4.04548  3.99767  3.54506  3.57683  2.78931  4.12772  2.49289     57 f x - -
          2.68618  4.42225  2.77519  2.73123  3.46354  2.40513  3.72494  3.29354  2.67741  2.69355  4.24690  2.90347  2.73739  3.18146  2.89801  2.37887  2.77519  2.98518  4.58477  3.61503
          0.03096  3.88632  4.60867  0.61958  0.77255  0.48576  0.95510
     58   2.64065  4.68087  3.03919  2.61579  4.12514  3.34217  3.71050  3.42467  1.77505  3.09669  3.98409  3.05547  3.84318  2.89099  2.62631  2.71766  2.05583  3.11115  5.34781  4.08133     58 k x - -
          2.68618  4.42225  2.77519  2.73123  3.46354  2.40513  3.72494  3.29354  2.67741  2.69355  4.24690  2.90347  2.73739  3.18146  2.89801  2.37887  2.77519  2.98518  4.58477  3.61503
          0.03096  3.88632  4.60867  0.61958  0.77255  0.48576  0.95510
     59   2.41988  4.26504  3.44008  3.19253  3.98081  3.10391  4.20883  3.10962  3.13578  2.97262  4.02212  3.39981  3.80869  3.52987  3.39391  2.62128  1.14865  2.80312  5.41739  4.19739     59 t x - -
          2.68618  4.42225  2.77519  2.73123  3.46354  2.40513  3.72494  3.29354  2.67741  2.69355  4.24690  2.90347  2.73739  3.18146  2.89801  2.37887  2.77519  2.98518  4.58477  3.61503
          0.03096  3.88632  4.60867  0.61958  0.77255  0.48576  0.95510
     60   3.04185  4.45652  4.35564  3.97183  3.38335  4.08171  4.69727  1.06092  3.80025  1.96637  3.31637  4.21522  4.51144  4.14701  3.99522  3.57821  3.34070  1.84596  5.27716  4.01676     60 i x - -
          2.68618  4.42225  2.77519  2.73123  3.46354  2.40513  3.72494  3.29354  2.67741  2.69355  4.24690  2.90347  2.73739  3.18146  2.89801  2.37887  2.77519  2.98518  4.58477  3.61503
          0.03096  3.88632  4.60867  0.61958  0.77255  0.48576  0.95510
     61   2.96388  5.07821  2.49296  1.00584  4.42611  3.28276  3.87053  3.88275  2.75278  3.49756  4.47079  2.94030  3.88794  3.08578  3.16319  2.94476  3.26816  3.56509  5.59506  4.31710     61 e x - -
          2.68618  4.42225  2.77519  2.73123  3.46354  2.40513  3.72494  3.29354  2.67741  2.69355  4.24690  2.90347  2.73739  3.18146  2.89801  2.37887  2.77519  2.98518  4.58477  3.61503
          0.03096  3.88632  4.60867  0.61958  0.77255  0.48576  0.95510
     62   2.88970  5.41563  1.57567  1.52753  4.70182  3.18067  3.71929  4.20509  2.72494  3.72738  4.58602  2.65288  3.79752  2.88814  3.30547  2.78229  3.17753  3.79338  5.88446  4.39888     62 e x - -
          2.68618  4.42225  2.77519  2.73123  3.46354  2.40513  3.72494  3.29354  2.67741  2.69355  4.24690  2.90347  2.73739  3.18146  2.89801  2.37887  2.77519  2.98518  4.58477  3.61503
          0.03096  3.88632  4.60867  0.61958  0.77255  0.48576  0.95510
     63   2.83243  5.12861  2.61945  1.77690  4.46930  3.36053  3.63020  3.87911  1.70538  3.40645  4.25596  2.86688  3.85159  2.77876  2.59027  2.79609  3.06776  3.52691  5.54302  4.22084     63 k x - -
          2.68618  4.42225  2.77519  2.73123  3.46354  2.40513  3.72494  3.29354  2.67741  2.69355  4.24690  2.90347  2.73739  3.18146  2.89801  2.37887  2.77519  2.98518  4.58477  3.61503
          0.03096  3.88632  4.60867  0.61958  0.77255  0.48576  0.95510
     64   2.81895  4.35754  4.14461  3.80800  3.56002  3.73835  4.60726  2.04909  3.67600  2.24453  3.52289  3.99565  4.29797  4.03472  3.88719  3.24262  3.18008  1.00761  5.34685  4.07941     64 v x - -
          2.68618  4.42225  2.77519  2.73123  3.46354  2.40513  3.72494  3.29354  2.67741  2.69355  4.24690  2.90347  2.73739  3.18146  2.89801  2.37887  2.77519  2.98518  4.58477  3.61503
          0.03096  3.88632  4.60867  0.61958  0.77255  0.48576  0.95510
     65   3.26682  4.75020  3.85854  3.59038  2.29335  3.84616  3.62459  3.27407  3.44749  2.72447  3.94762  3.74031  4.31961  3.75022  3.62843  3.40219  3.55352  3.14526  3.93769  0.94307     65 y x - -
          2.68618  4.42225  2.77519  2.73123  3.46354  2.40513  3.72494  3.29354  2.67741  2.69355  4.24690  2.90347  2.73739  3.18146  2.89801  2.37887  2.77519  2.98518  4.58477  3.61503
          0.03096  3.88632  4.60867  0.61958  0.77255  0.48576  0.95510
     66   2.81218  5.14351  2.47150  1.72624  4.43045  3.30290  3.65377  3.89061  2.38835  3.41694  4.27549  2.80591  3.82725  1.98740  2.78696  2.76741  3.06443  3.53454  5.58056  4.21046     66 e x - -
          2.68618  4.42225  2.77519  2.73123  3.46354  2.40513  3.72494  3.29354  2.67741  2.69355  4.24690  2.90347  2.73739  3.18146  2.89801  2.37887  2.77519  2.98518  4.58477  3.61503
          0.03096  3.88632  4.60867  0.61958  0.77255  0.48576  0.95510
     67   2.78452  5.00390  2.71704  2.41342  4.36591  3.35093  3.64513  3.82132  1.69905  3.36342  4.21527  2.05277  3.84972  2.80367  2.57061  2.77721  3.03782  3.46509  5.47918  4.16023     67 k x - -
          2.68618  4.42225  2.77519  2.73123  3.46354  2.40513  3.72494  3.29354  2.67741  2.69355  4.24690  2.90347  2.73739  3.18146  2.89801  2.37887  2.77519  2.98518  4.58477  3.61503
          0.03096  3.88632  4.60867  0.61958  0.77255  0.48576  0.95510
     68   2.41988  4.26504  3.44008  3.19253  3.98081  3.10391  4.20883  3.10962  3.13578  2.97262  4.02212  3.39981  3.80869  3.52987  3.39391  2.62128  1.14865  2.80312  5.41739  4.19739     68 t x - -
          2.68618  4.42225  2.77519  2.73123  3.46354  2.40513  3.72494  3.29354  2.67741  2.69355  4.24690  2.90347  2.73739  3.18146  2.89801  2.37887  2.77519  2.98518  4.58477  3.61503
          0.03096  3.88632  4.60867  0.61958  0.77255  0.48576  0.95510
     69   2.46067  4.53394  2.73225  2.52802  4.21528  3.08093  3.84885  3.73483  2.73018  3.36447  4.21038  1.94398  3.72844  3.06068  3.12964  1.79508  2.85210  3.28671  5.51545  4.16634     69 s x - -
          2.68618  4.42225  2.77519  2.73123  3.46354  2.40513  3.72494  3.29354  2.67741  2.69355  4.24690  2.90347  2.73739  3.18146  2.89801  2.37887  2.77519  2.98518  4.58477  3.61503
          0.03096  3.88632  4.60867  0.61958  0.77255  0.48576  0.95510
     70   3.17063  4.62870  4.21178  3.85153  3.14071  3.99984  4.50291  2.34533  3.61915  0.85833  3.15903  4.12568  4.43271  3.98416  3.79302  3.57208  3.46419  2.38629  5.02520  3.75177     70 l x - -
          2.68618  4.42225  2.77519  2.73123  3.46354  2.40513  3.72494  3.29354  2.67741  2.69355  4.24690  2.90347  2.73739  3.18146  2.89801  2.37887  2.77519  2.98518  4.58477  3.61503
          0.03096  3.88632  4.60867  0.61958  0.77255  0.48576  0.95510
     71   2.29628  4.27195  3.09738  2.82783  4.16355  2.98816  3.99720  3.61266  2.90748  3.28173  4.13549  3.12984  2.05651  3.24222  3.25468  1.68403  2.73917  3.13872  5.49257  4.22293     71 s x - -
          2.68618  4.42225  2.77519  2.73123  3.46354  2.40513  3.72494  3.29354  2.67741  2.69355  4.24690  2.90347  2.73739  3.18146  2.89801  2.37887  2.77519  2.98518  4.58477  3.61503
          0.03096  3.88632  4.60867  0.61958  0.77255  0.48576  0.95510
     72   3.02078  4.85928  3.51281  3.02076  4.21736  3.50635  3.83383  3.75989  2.24229  3.27328  4.27294  3.37953  4.00811  3.05332  0.95744  3.10418  3.28569  3.48319  5.29469  4.14154     72 r x - -
          2.68618  4.42225  2.77519  2.73123  3.46354  2.40513  3.72494  3.29354  2.67741  2.69355  4.24690  2.90347  2.73739  3.18146  2.89801  2.37887  2.77519  2.98518  4.58477  3.61503
          0.03096  3.88632  4.60867  0.61958  0.77255  0.48576  0.95510
     73   2.22550  4.19298  3.12117  2.91445  4.28087  1.80585  4.10089  3.74761  3.07063  3.41896  4.25149  3.15774  3.64539  3.36210  3.40484  1.57953  2.70617  3.19465  5.60169  4.35643     73 s x - -
          2.68618  4.42225  2.77519  2.73123  3.46354  2.40513  3.72494  3.29354  2.67741  2.69355  4.24690  2.90347  2.73739  3.18146  2.89801  2.37887  2.77519  2.98518  4.58477  3.61503
          0.03096  3.88632  4.60867  0.61958  0.77255  0.48576  0.95510
     74   2.64279  4.63423  1.99396  2.53660  3.91877  3.33702  3.83479  2.96149  2.76177  2.89384  3.87298  3.02764  3.86871  3.05263  3.20347  2.74480  2.94227  1.97587  5.34863  4.00820     74 v x - -
          2.68618  4.42225  2.77519  2.73123  3.46354  2.40513  3.72494  3.29354  2.67741  2.69355  4.24690  2.90347  2.73739  3.18146  2.89801  2.37887  2.77519  2.98518  4.58477  3.61503
          0.03096  3.88632  4.60867  0.61958  0.77255  0.48576  0.95510
     75   2.66243  4.48752  3.45383  2.91351  3.70819  3.48875  3.82519  2.85730  2.49331  2.64403  3.66056  3.28995  3.94939  3.07224  1.98977  2.83715  2.93777  1.95582  5.12897  3.87168     75 v x - -
          2.68618  4.42225  2.77519  2.73123  3.46354  2.40513  3.72494  3.29354  2.67741  2.69355  4.24690  2.90347  2.73739  3.18146  2.89801  2.37887  2.77519  2.98518  4.58477  3.61503
          0.03096  3.88632  4.60867  0.61958  0.77255  0.48576  0.95510
     76   3.26682  4.75020  3.85854  3.59038  2.29335  3.84616  3.62459  3.27407  3.44749  2.72447  3.94762  3.74031  4.31961  3.75022  3.62843  3.40219  3.55352  3.14526  3.93769  0.94307     76 y x - -
          2.68618  4.42225  2.77519  2.73123  3.46354  2.40513  3.72494  3.29354  2.67741  2.69355  4.24690  2.90347  2.73739  3.18146  2.89801  2.37887  2.77519  2.98518  4.58477  3.61503
          0.03096  3.88632  4.60867  0.61958  0.77255  0.48576  0.95510
     77   2.98450  4.94918  3.16144  2.78010  4.33877  3.47265  3.76645  3.76887  1.01949  3.33084  4.29139  3.20402  3.97188  2.95703  2.43371  3.02549  3.23666  3.47582  5.38761  4.20230     77 k x - -
          2.68618  4.42225  2.77519  2.73123  3.46354  2.40513  3.72494  3.29354  2.67741  2.69355  4.24690  2.90347  2.73739  3.18146  2.89801  2.37887  2.77519  2.98518  4.58477  3.61503
          0.03096  3.88632  4.60867  0.61958  0.77255  0.48576  0.95510
     78   2.81895  4.35754  4.14461  3.80800  3.56002  3.73835  4.60726  2.04909  3.67600  2.24453  3.52289  3.99565  4.29797  4.03472  3.88719  3.24262  3.18008  1.00761  5.34685  4.07941     78 v x - -
          2.68618  4.42225  2.77519  2.73123  3.46354  2.40513  3.72494  3.29354  2.67741  2.69355  4.24690  2.90347  2.73739  3.18146  2.89801  2.37887  2.77519  2.98518  4.58477  3.61503
          0.03096  3.88632  4.60867  0.61958  0.77255  0.48576  0.95510
     79   3.17063  4.62870  4.21178  3.85153  3.14071  3.99984  4.50291  2.34533  3.61915  0.85833  3.15903  4.12568  4.43271  3.98416  3.79302  3.57208  3.46419  2.38629  5.02520  3.75177     79 l x - -
          2.68618  4.42225  2.77519  2.73123  3.46354  2.40513  3.72494  3.29354  2.67741  2.69355  4.24690  2.90347  2.73739  3.18146  2.89801  2.37887  2.77519  2.98518  4.58477  3.61503
          0.03096  3.88632  4.60867  0.61958  0.77255  0.48576  0.95510
     80   2.82496  5.25451  1.61587  2.11565  4.57497  3.17256  3.72842  4.12296  2.72251  3.66356  4.51874  1.84607  3.78949  2.90423  3.28059  2.74911  3.12763  3.70729  5.79614  4.32315     80 d x - -
          2.68618  4.42225  2.77519  2.73123  3.46354  2.40513  3.72494  3.29354  2.67741  2.69355  4.24690  2.90347  2.73739  3.18146  2.89801  2.37887  2.77519  2.98518  4.58477  3.61503
          0.03096  3.88632  4.60867  0.61958  0.77255  0.48576  0.95510
     81   2.81895  4.35754  4.14461  3.80800  3.56002  3.73835  4.60726  2.04909  3.67600  2.24453  3.52289  3.99565  4.29797  4.03472  3.88719  3.24262  3.18008  1.00761  5.34685  4.07941     81 v x - -
          2.68618  4.42225  2.77519  2.73123  3.46354  2.40513  3.72494  3.29354  2.67741  2.69355  4.24690  2.90347  2.73739  3.18146  2.89801  2.37887  2.77519  2.98518  4.58477  3.61503
          0.03096  3.88632  4.60867  0.61958  0.77255  0.48576  0.95510
     82   3.05424  4.75157  3.51475  3.10988  2.33920  3.78545  2.10594  3.36151  2.94887  2.83451  3.89930  3.41235  4.18446  3.32154  3.22993  3.13051  3.28846  3.16251  3.96530  1.62566     82 y x - -
          2.68618  4.42225  2.77519  2.73123  3.46354  2.40513  3.72494  3.29354  2.67741  2.69355  4.24690  2.90347  2.73739  3.18146  2.89801  2.37887  2.77519  2.98518  4.58477  3.61503
          0.03096  3.88632  4.60867  0.61958  0.77255  0.48576  0.95510
     83   2.29535  4.27132  3.09842  2.82787  4.16414  2.98770  3.99697  3.61318  2.90734  3.28196  4.13519  3.12970  2.08918  3.24170  3.25490  1.66281  2.73824  3.13873  5.49292  4.22342     83 s x - -
          2.68618  4.42225  2.77519  2.73123  3.46354  2.40513  3.72494  3.29354  2.67741  2.69355  4.24690  2.90347  2.73739  3.18146  2.89801  2.37887  2.77519  2.98518  4.58477  3.61503
          0.03096  3.88632  4.60867  0.61958  0.77255  0.48576  0.95510
     84   2.46067  4.53394  2.73225  2.52802  4.21528  3.08093  3.84885  3.73483  2.73018  3.36447  4.21038  1.94398  3.72844  3.06068  3.12964  1.79508  2.85210  3.28671  5.51545  4.16634     84 s x - -
          2.68618  4.42225  2.77519  2.73123  3.46354  2.40513  3.72494  3.29354  2.67741  2.69355  4.24690  2.90347  2.73739  3.18146  2.89801  2.37887  2.77519  2.98518  4.58477  3.61503
          0.03096  3.88632  4.60867  0.61958  0.77255  0.48576  0.95510
     85   2.57698  4.61067  3.12468  2.67555  4.12644  3.28105  3.72648  3.57070  2.32824  3.17165  4.03455  3.08121  3.81383  2.91358  1.88232  1.92496  2.89267  3.20820  5.33940  4.06446     85 r x - -
          2.68618  4.42225  2.77519  2.73123  3.46354  2.40513  3.72494  3.29354  2.67741  2.69355  4.24690  2.90347  2.73739  3.18146  2.89801  2.37887  2.77519  2.98518  4.58477  3.61503
          0.03096  3.88632  4.60867  0.61958  0.77255  0.48576  0.95510
     86   2.57698  4.61067  3.12468  2.67555  4.12644  3.28105  3.72648  3.57070  2.32824  3.17165  4.03455  3.08121  3.81383  2.91358  1.88232  1.92496  2.89267  3.20820  5.33940  4.06446     86 r x - -
          2.68618  4.42225  2.77519  2.73123  3.46354  2.40513  3.72494  3.29354  2.67741  2.69355  4.24690  2.90347  2.73739  3.18146  2.89801  2.37887  2.77519  2.98518  4.58477  3.61503
          0.03096  3.88632  4.60867  0.61958  0.77255  0.48576  0.95510
     87   2.51321  4.25123  3.54965  3.12004  3.54317  3.38481  4.03746  1.87215  3.03230  2.51514  3.55134  3.41795  3.93460  3.38467  3.32967  1.98748  2.85330  2.35553  5.08628  3.81097     87 i x - -
          2.68618  4.42225  2.77519  2.73123  3.46354  2.40513  3.72494  3.29354  2.67741  2.69355  4.24690  2.90347  2.73739  3.18146  2.89801  2.37887  2.77519  2.98518  4.58477  3.61503
          0.03096  3.88632  4.60867  0.61958  0.77255  0.48576  0.95510
     88   1.90515  4.76386  2.60897  1.76309  4.21715  3.22774  3.76031  3.51538  2.61241  3.21956  4.10642  2.89671  3.79645  2.94731  3.03936  2.67689  2.94804  3.18180  5.50123  4.16474     88 e x - -
          2.68618  4.42225  2.77519  2.73123  3.46354  2.40513  3.72494  3.29354  2.67741  2.69355  4.24690  2.90347  2.73739  3.18146  2.89801  2.37887  2.77519  2.98518  4.58477  3.61503
          0.03096  3.88632  4.60867  0.61958  0.77255  0.48576  0.95510
     89   2.41988  4.26504  3.44008  3.19253  3.98081  3.10391  4.20883  3.10962  3.13578  2.97262  4.02212  3.39981  3.80869  3.52987  3.39391  2.62128  1.14865  2.80312  5.41739  4.19739     89 t x - -
          2.68618  4.42225  2.77519  2.73123  3.46354  2.40513  3.72494  3.29354  2.67741  2.69355  4.24690  2.90347  2.73739  3.18146  2.89801  2.37887  2.77519  2.98518  4.58477  3.61503
          0.03096  3.88632  4.60867  0.61958  0.77255  0.48576  0.95510
     90   2.41988  4.26504  3.44008  3.19253  3.98081  3.10391  4.20883  3.10962  3.13578  2.97262  4.02212  3.39981  3.80869  3.52987  3.39391  2.62128  1.14865  2.80312  5.41739  4.19739     90 t x - -
          2.68618  4.42225  2.77519  2.73123  3.46354  2.40513  3.72494  3.29354  2.67741  2.69355  4.24690  2.90347  2.73739  3.18146  2.89801  2.37887  2.77519  2.98518  4.58477  3.61503
          0.03096  3.88632  4.60867  0.61958  0.77255  0.48576  0.95510
     91   3.40691  4.72331  4.38604  4.02221  1.38252  4.20590  3.44459  3.12386  3.88495  2.49478  3.73926  3.91721  4.53103  3.93604  3.98180  3.56355  3.63487  3.04344  3.62134  1.34313     91 y x - -
          2.68618  4.42225  2.77519  2.73123  3.46354  2.40513  3.72494  3.29354  2.67741  2.69355  4.24690  2.90347  2.73739  3.18146  2.89801  2.37887  2.77519  2.98518  4.58477  3.61503
          0.03096  3.88632  4.60867  0.61958  0.77255  0.48576  0.95510
     92   0.99398  4.19870  3.47643  3.26817  4.06595  3.02291  4.28861  3.19352  3.28478  3.07451  4.10467  3.41435  3.76342  3.62463  3.53446  2.54880  2.82710  2.84552  5.49172  4.29347     92 a x - -
          2.68618  4.42225  2.77519  2.73123  3.46354  2.40513  3.72494  3.29354  2.67741  2.69355  4.24690  2.90347  2.73739  3.18146  2.89801  2.37887  2.77519  2.98518  4.58477  3.61503
          0.03096  3.88632  4.60867  0.61958  0.77255  0.48576  0.95510
     93   2.81895  4.35754  4.14461  3.80800  3.56002  3.73835  4.60726  2.04909  3.67600  2.24453  3.52289  3.99565  4.29797  4.03472  3.88719  3.24262  3.18008  1.00761  5.34685  4.07941     93 v x - -
          2.68618  4.42225  2.77519  2.73123  3.46354  2.40513  3.72494  3.29354  2.67741  2.69355  4.24690  2.90347  2.73739  3.18146  2.89801  2.37887  2.77519  2.98518  4.58477  3.61503
          0.03096  3.88632  4.60867  0.61958  0.77255  0.48576  0.95510
     94   3.27575  4.67339  4.25773  3.97471  0.98933  3.96256  3.88302  2.79757  3.88136  2.16435  3.52558  4.03468  4.42072  4.04548  3.99767  3.54506  3.57683  2.78931  4.12772  2.49289     94 f x - -
          2.68618  4.42225  2.77519  2.73123  3.46354  2.40513  3.72494  3.29354  2.67741  2.69355  4.24690  2.90347  2.73739  3.18146  2.89801  2.37887  2.77519  2.98518  4.58477  3.61503
          0.03096  3.88632  4.60867  0.61958  0.77255  0.48576  0.95510
     95   2.46250  4.48972  2.86773  2.60318  4.11899  3.12988  3.84850  3.49701  2.69573  3.20319  4.07550  1.99743  3.75114  3.06367  3.07152  2.56720  1.95176  3.11344  5.43759  4.12378     95 t x - -
          2.68618  4.42225  2.77519  2.73123  3.46354  2.40513  3.72494  3.29354  2.67741  2.69355  4.24690  2.90347  2.73739  3.18146  2.89801  2.37887  2.77519  2.98518  4.58477  3.61503
          0.03096  3.88632  4.60867  0.61958  0.77255  0.48576  0.95510
     96   2.66319  4.87166  2.50034  1.72048  4.31459  3.20774  3.72812  3.74911  2.58281  3.35880  4.21276  2.83354  3.78320  2.90670  3.02542  1.92520  2.97309  3.37285  5.55876  4.18971     96 e x - -
          2.68618  4.42225  2.77519  2.73123  3.46354  2.40513  3.72494  3.29354  2.67741  2.69355  4.24690  2.90347  2.73739  3.18146  2.89801  2.37887  2.77519  2.98518  4.58477  3.61503
          0.03096  3.88632  4.60867  0.61958  0.77255  0.48576  0.95510
     97   2.81274  5.18084  2.30282  1.62534  4.49651  3.22511  3.69917  3.98525  2.57180  3.53799  4.39269  1.92922  3.80538  2.86872  3.04377  2.75531  3.09502  3.60166  5.68976  4.26972     97 e x - -
          2.68618  4.42225  2.77519  2.73123  3.46354  2.40513  3.72494  3.29354  2.67741  2.69355  4.24690  2.90347  2.73739  3.18146  2.89801  2.37887  2.77519  2.98518  4.58477  3.61503
          0.03096  3.88632  4.60867  0.61958  0.77255  0.48576  0.95510
     98   2.98450  4.94918  3.16144  2.78010  4.33877  3.47265  3.76645  3.76887  1.01949  3.33084  4.29139  3.20402  3.97188  2.95703  2.43371  3.02549  3.23666  3.47582  5.38761  4.20230     98 k x - -
          2.68618  4.42225  2.77519  2.73123  3.46354  2.40513  3.72494  3.29354  2.67741  2.69355  4.24690  2.90347  2.73739  3.18146  2.89801  2.37887  2.77519  2.98518  4.58477  3.61503
          0.03096  3.88632  4.60867  0.61958  0.77255  0.48576  0.95510
     99   2.87417  4.99729  3.15991  2.63236  4.32734  3.51455  3.59808  3.76270  2.00539  3.25232  4.13219  3.07425  3.92721  1.96352  1.72191  2.88582  3.07999  3.44915  5.35965  4.11731     99 r x - -
          2.68618  4.42225  2.77519  2.73123  3.46354  2.40513  3.72494  3.29354  2.67741  2.69355  4.24690  2.90347  2.73739  3.18146  2.89801  2.37887  2.77519  2.98518  4.58477  3.61503
          0.03096  3.88632  4.60867  0.61958  0.77255  0.48576  0.95510
    100   2.91102  4.37976  4.27865  3.75731  3.26129  4.02374  4.48075  2.04829  3.60530  1.80700  2.10549  4.02956  4.39177  3.88826  3.82854  3.37640  3.17940  1.54718  5.12976  3.94777    100 v x - -
          2.68618  4.42225  2.77519  2.73123  3.46354  2.40513  3.72494  3.29354  2.67741  2.69355  4.24690  2.90347  2.73739  3.18146  2.89801  2.37887  2.77519  2.98518  4.58477  3.61503
          0.03096  3.88632  4.60867  0.61958  0.77255  0.48576  0.95510
    101   1.76629  4.18864  3.80894  3.41020  3.71463  3.34149  4.30730  2.35324  3.33356  2.52285  3.62524  3.59315  3.96879  3.65481  3.60330  2.76307  2.86620  1.57485  5.33271  4.10726    101 v x - -
          2.68618  4.42225  2.77519  2.73123  3.46354  2.40513  3.72494  3.29354  2.67741  2.69355  4.24690  2.90347  2.73739  3.18146  2.89801  2.37887  2.77519  2.98518  4.58477  3.61503
          0.03096  3.88632  4.60867  0.61958  0.77255  0.48576  0.95510
    102   2.91102  4.37976  4.27865  3.75731  3.26129  4.02374  4.48075  2.04829  3.60530  1.80700  2.10549  4.02956  4.39177  3.88826  3.82854  3.37640  3.17940  1.54718  5.12976  3.94777    102 v x - -
          2.68618  4.42225  2.77519  2.73123  3.46354  2.40513  3.72494  3.29354  2.67741  2.69355  4.24690  2.90347  2.73739  3.18146  2.89801  2.37887  2.77519  2.98518  4.58477  3.61503
          0.03096  3.88632  4.60867  0.61958  0.77255  0.48576  0.95510
    103   2.99900  4.43113  4.39030  3.89286  3.26613  4.14075  4.60360  1.96731  3.72754  1.39046  3.14193  4.15980  4.49639  4.01951  3.94169  3.51596  3.26988  1.47353  5.19070  3.97383    103 l x - -
          2.68618  4.42225  2.77519  2.73123  3.46354  2.40513  3.72494  3.29354  2.67741  2.69355  4.24690  2.90347  2.73739  3.18146  2.89801  2.37887  2.77519  2.98518  4.58477  3.61503
          0.03096  3.88632  4.60867  0.61958  0.77255  0.48576  0.95510
    104   3.26682  4.75020  3.85854  3.59038  2.29335  3.84616  3.62459  3.27407  3.44749  2.72447  3.94762  3.74031  4.31961  3.75022  3.62843  3.40219  3.55352  3.14526  3.93769  0.94307    104 y x - -
          2.68618  4.42225  2.77519  2.73123  3.46354  2.40513  3.72494  3.29354  2.67741  2.69355  4.24690  2.90347  2.73739  3.18146  2.89801  2.37887  2.77519  2.98518  4.58477  3.61503
          0.03096  3.88632  4.60867  0.61958  0.77255  0.48576  0.95510
    105   2.89140  4.87786  2.91172  2.66647  4.04831  3.37497  3.82497  3.68100  2.48625  3.18199  4.20927  3.12640  3.92850  1.20962  2.77024  2.93847  3.18826  3.40975  5.31777  4.01237    105 q x - -
          2.68618  4.42225  2.77519  2.73123  3.46354  2.40513  3.72494  3.29354  2.67741  2.69355  4.24690  2.90347  2.73739  3.18146  2.89801  2.37887  2.77519  2.98518  4.58477  3.61503
          0.03096  3.88632  4.60867  0.61958  0.77255  0.48576  0.95510
    106   2.79659  4.70161  3.13706  2.72387  3.08488  3.53680  3.61918  3.27439  2.55259  2.82242  3.80532  3.15603  3.96756  2.11519  2.87345  2.87906  3.03602  3.04500  4.61160  2.10853    106 y x - -
          2.68618  4.42225  2.77519  2.73123  3.46354  2.40513  3.72494  3.29354  2.67741  2.69355  4.24690  2.90347  2.73739  3.18146  2.89801  2.37887  2.77519  2.98518  4.58477  3.61503
          0.03096  3.88632  4.60867  0.61958  0.77255  0.48576  0.95510
    107   2.63196  4.64363  3.10424  2.70129  4.21111  2.00920  3.77672  3.66150  2.39138  3.25097  4.11866  3.11231  3.82933  2.96999  1.77787  2.71718  2.95341  3.29047  5.37825  4.14520    107 r x - -
          2.68618  4.42225  2.77519  2.73123  3.46354  2.40513  3.72494  3.29354  2.67741  2.69355  4.24690  2.90347  2.73739  3.18146  2.89801  2.37887  2.77519  2.98518  4.58477  3.61503
          0.03096  3.88632  4.60867  0.61958  0.77255  0.48576  0.95510
    108   2.99776  4.50700  3.98126  3.50892  2.52513  3.92817  3.78155  2.65508  3.31776  1.56985  3.35169  3.73114  4.28833  3.61616  3.53580  3.26759  3.23687  2.59035  4.20832  1.84915    108 l x - -
          2.68618  4.42225  2.77519  2.73123  3.46354  2.40513  3.72494  3.29354  2.67741  2.69355  4.24690  2.90347  2.73739  3.18146  2.89801  2.37887  2.77519  2.98518  4.58477  3.61503
          0.03096  3.88632  4.60867  0.61958  0.77255  0.48576  0.95510
    109   2.66060  4.47924  3.46008  2.92147  3.69821  3.49055  3.83177  2.83945  2.50767  2.63317  3.65171  3.29633  3.95172  3.08192  2.01814  2.83917  2.93664  1.92791  5.12485  3.86789    109 v x - -
          2.68618  4.42225  2.77519  2.73123  3.46354  2.40513  3.72494  3.29354  2.67741  2.69355  4.24690  2.90347  2.73739  3.18146  2.89801  2.37887  2.77519  2.98518  4.58477  3.61503
          0.03096  3.88632  4.60867  0.61958  0.77255  0.48576  0.95510
    110   2.73463  4.73193  2.71550  2.60228  4.09759  3.19304  3.93173  3.81078  2.83648  3.45603  4.41107  1.13377  3.84550  3.20437  3.19173  2.80120  3.11686  3.43159  5.40190  4.04482    110 n x - -
          2.68618  4.42225  2.77519  2.73123  3.46354  2.40513  3.72494  3.29354  2.67741  2.69355  4.24690  2.90347  2.73739  3.18146  2.89801  2.37887  2.77519  2.98518  4.58477  3.61503
          0.03096  3.88632  4.60867  0.61958  0.77255  0.48576  0.95510
    111   2.77209  4.67571  3.03542  2.70628  2.97854  3.47633  3.62622  3.32054  2.71878  2.91481  3.87744  2.11391  3.95419  3.08886  3.07347  2.85359  3.04035  3.06469  4.53080  2.01552    111 y x - -
          2.68618  4.42225  2.77519  2.73123  3.46354  2.40513  3.72494  3.29354  2.67741  2.69355  4.24690  2.90347  2.73739  3.18146  2.89801  2.37887  2.77519  2.98518  4.58477  3.61503
          0.03096  3.88632  4.60867  0.61958  0.77255  0.48576  0.95510
    112   2.87417  4.99729  3.15991  2.63236  4.32734  3.51455  3.59808  3.76270  2.00539  3.25232  4.13219  3.07425  3.92721  1.96352  1.72191  2.88582  3.07999  3.44915  5.35965  4.11731    112 r x - -
          2.68618  4.42225  2.77519  2.73123  3.46354  2.40513  3.72494  3.29354  2.67741  2.69355  4.24690  2.90347  2.73739  3.18146  2.89801  2.37887  2.77519  2.98518  4.58477  3.61503
          0.03096  3.88632  4.60867  0.61958  0.77255  0.48576  0.95510
    113   2.83135  5.13019  2.61076  1.75654  4.46958  3.35733  3.63130  3.88048  1.72563  3.40847  4.25784  2.86326  3.85013  2.78011  2.59975  2.79437  3.06751  3.52773  5.54605  4.22162    113 k x - -
          2.68618  4.42225  2.77519  2.73123  3.46354  2.40513  3.72494  3.29354  2.67741  2.69355  4.24690  2.90347  2.73739  3.18146  2.89801  2.37887  2.77519  2.98518  4.58477  3.61503
          0.03096  3.88632  4.60867  0.61958  0.77255  0.48576  0.95510
    114   3.27575  4.67339  4.25773  3.97471  0.98933  3.96256  3.88302  2.79757  3.88136  2.16435  3.52558  4.03468  4.42072  4.04548  3.99767  3.54506  3.57683  2.78931  4.12772  2.49289    114 f x - -
          2.68618  4.42225  2.77519  2.73123  3.46354  2.40513  3.72494  3.29354  2.67741  2.69355  4.24690  2.90347  2.73739  3.18146  2.89801  2.37887  2.77519  2.98518  4.58477  3.61503
          0.03096  3.88632  4.60867  0.61958  0.77255  0.48576  0.95510
    115   3.04185  4.45652  4.35564  3.97183  3.38335  4.08171  4.69727  1.06092  3.80025  1.96637  3.31637  4.21522  4.51144  4.14701  3.99522  3.57821  3.34070  1.84596  5.27716  4.01676    115 i x - -
          2.68618  4.42225  2.77519  2.73123  3.46354  2.40513  3.72494  3.29354  2.67741  2.69355  4.24690  2.90347  2.73739  3.18146  2.89801  2.37887  2.77519  2.98518  4.58477  3.61503
          0.03096  3.88632  4.60867  0.61958  0.77255  0.48576  0.95510
    116   2.89091  5.41764  1.55691  1.54280  4.70367  3.18011  3.71994  4.20730  2.72702  3.72952  4.58862  2.65225  3.79767  2.88901  3.30838  2.78309  3.17903  3.79542  5.88656  4.40034    116 e x - -
          2.68618  4.42225  2.77519  2.73123  3.46354  2.40513  3.72494  3.29354  2.67741  2.69355  4.24690  2.90347  2.73739  3.18146  2.89801  2.37887  2.77519  2.98518  4.58477  3.61503
          0.03096  3.88632  4.60867  0.61958  0.77255  0.48576  0.95510
    117   2.96388  5.07821  2.49296  1.00584  4.42611  3.28276  3.87053  3.88275  2.75278  3.49756  4.47079  2.94030  3.88794  3.08578  3.16319  2.94476  3.26816  3.56509  5.59506  4.31710    117 e x - -
          2.68618  4.42225  2.77519  2.73123  3.46354  2.40513  3.72494  3.29354  2.67741  2.69355  4.24690  2.90347  2.73739  3.18146  2.89801  2.37887  2.77519  2.98518  4.58477  3.61503
          0.03096  3.88632  4.60867  0.61958  0.77255  0.48576  0.95510
    118   2.60160  0.91278  4.12406  3.86673  3.85471  3.22180  4.51075  3.00076  3.69369  2.91570  4.03737  3.85001  3.92986  4.03920  3.81567  2.87331  3.06951  2.74445  5.26810  4.14234    118 c x - -
          2.68618  4.42225  2.77519  2.73123  3.46354  2.40513  3.72494  3.29354  2.67741  2.69355  4.24690  2.90347  2.73739  3.18146  2.89801  2.37887  2.77519  2.98518  4.58477  3.61503
          0.03096  3.88632  4.60867  0.61958  0.77255  0.48576  0.95510
    119   2.61695  4.37786  3.39618  2.96068  3.13889  3.45820  3.78782  2.88794  2.86180  2.59139  3.58692  3.31104  3.94412  3.22997  3.17134  2.80974  2.07207  2.66962  4.68471  2.16972    119 t x - -
          2.68618  4.42225  2.77519  2.73123  3.46354  2.40513  3.72494  3.29354  2.67741  2.69355  4.24690  2.90347  2.73739  3.18146  2.89801  2.37887  2.77519  2.98518  4.58477  3.61503
          0.24643  3.88632  1.62003  0.61958  0.77255  0.48576  0.95510
    120   2.98482  4.55314  3.55588  3.25939  2.35030  3.60647  3.56091  3.02228  3.12221  2.52457  3.72239  3.49668  4.09089  3.47656  3.34191  3.13793  3.27404  2.88536  3.98284  1.36637    120 y x - -
          2.68618  4.42225  2.77519  2.73123  3.46354  2.40513  3.72494  3.29354  2.67741  2.69355  4.24690  2.90347  2.73739  3.18146  2.89801  2.37887  2.77519  2.98518  4.58477  3.61503
          0.03826  3.67816  4.40050  0.61958  0.77255  0.64618  0.74243
    121   2.23840  4.14967  3.05278  2.87027  3.88235  2.88376  3.98007  3.38326  2.92913  3.12361  4.07580  3.12066  3.60856  3.29769  3.21390  1.43038  2.70570  2.96348  5.27386  3.96699    121 s x - -
          2.68618  4.42225  2.77519  2.73123  3.46354  2.40513  3.72494  3.29354  2.67741  2.69355  4.24690  2.90347  2.73739  3.18146  2.89801  2.37887  2.77519  2.98518  4.58477  3.61503
          0.03826  3.67816  4.40050  0.61958  0.77255  0.64618  0.74243
    122   2.79998  4.63152  3.27211  2.84134  3.93614  3.31053  3.71505  3.47345  2.20956  3.02631  4.04338  3.21055  3.83306  2.95557  1.32830  2.90009  3.08642  3.20878  5.10567  3.91681    122 r x - -
          2.68618  4.42225  2.77519  2.73123  3.46354  2.40513  3.72494  3.29354  2.67741  2.69355  4.24690  2.90347  2.73739  3.18146  2.89801  2.37887  2.77519  2.98518  4.58477  3.61503
          0.03826  3.67816  4.40050  0.61958  0.77255  0.64618  0.74243
    123   2.74378  4.70196  2.79568  2.55988  3.83986  3.24460  3.71183  3.45127  2.39880  2.97240  4.01882  3.01278  3.80350  1.63163  2.68191  2.80604  3.04728  3.19728  5.15449  3.83780    123 q x - -
          2.68618  4.42225  2.77519  2.73123  3.46354  2.40513  3.72494  3.29354  2.67741  2.69355  4.24690  2.90347  2.73739  3.18146  2.89801  2.37887  2.77519  2.98518  4.58477  3.61503
          0.03826  3.67816  4.40050  0.61958  0.77255  0.64618  0.74243
    124   2.45426  4.23518  3.08596  2.96743  4.08738  1.10584  4.08915  3.64834  3.11974  3.32612  4.30993  3.25342  3.62011  3.46220  3.36715  2.62277  2.92092  3.21658  5.22418  4.18644    124 g x - -
          2.68618  4.42225  2.77519  2.73123  3.46354  2.40513  3.72494  3.29354  2.67741  2.69355  4.24690  2.90347  2.73739  3.18146  2.89801  2.37887  2.77519  2.98518  4.58477  3.61503
          0.02592  3.66581        *  0.61958  0.77255  0.00000        *
//
