# Supplementary material for: Remote homology clustering identifies lowly conserved families of effector proteins in plant-pathogenic fungi
Source: Microb Genom. 2021 Sep 1;7(9):000637. doi: 10.1099/mgen.0.000637 (PMC8715435; doi:10.1099/mgen.0.000637)
Supplement: Supplementary material 16 [file mgen-7-0637-s0016.zip › hmms/markov-PC_08JMY0.hmm]

HMMER3/f [3.3 | Nov 2019]
NAME  markov-PC_08JMY0
LENG  125
ALPH  amino
RF    yes
MM    no
CONS  yes
CS    no
MAP   yes
DATE  Thu Jul 23 11:29:40 2020
NSEQ  5
EFFN  1.020508
CKSUM 3841062797
STATS LOCAL MSV       -9.9241  0.71265
STATS LOCAL VITERBI  -10.5980  0.71265
STATS LOCAL FORWARD   -4.6078  0.71265
HMM          A        C        D        E        F        G        H        I        K        L        M        N        P        Q        R        S        T        V        W        Y   
            m->m     m->i     m->d     i->m     i->i     d->m     d->d
  COMPO   2.56692  3.94368  3.03110  2.76811  3.41927  3.02415  3.85174  2.89384  2.65580  2.31896  3.48109  3.07135  3.14141  2.99536  2.96399  2.61922  2.81492  2.68178  4.25658  3.54455
          2.68571  4.42054  2.77560  2.73166  3.46344  2.40430  3.72586  3.29445  2.67558  2.69260  4.24561  2.90380  2.73782  3.18086  2.89892  2.37944  2.77611  2.98547  4.58568  3.61594
          0.21282  1.69052  4.92333  2.99745  0.05120  0.00000        *
      1   3.39603  4.75743  4.86044  4.31587  3.13831  4.57529  4.87044  2.31234  4.10678  1.17467  1.38498  4.58273  4.78784  4.28477  4.23878  3.94050  3.62478  2.45332  5.21154  4.10932     30 l x - -
          2.68618  4.42225  2.77519  2.73123  3.46354  2.40513  3.72494  3.29354  2.67741  2.69355  4.24690  2.90347  2.73739  3.18146  2.89801  2.37887  2.77519  2.98518  4.58477  3.61503
          0.02251  4.20099  4.92333  0.61958  0.77255  0.48576  0.95510
      2   2.83523  4.95408  3.20808  2.65333  4.19116  3.58746  3.69969  3.58199  1.88969  2.24692  4.01506  3.12728  3.97643  1.89133  2.56017  2.87058  3.04658  3.29595  5.37619  4.10083     31 k x - -
          2.68618  4.42225  2.77519  2.73123  3.46354  2.40513  3.72494  3.29354  2.67741  2.69355  4.24690  2.90347  2.73739  3.18146  2.89801  2.37887  2.77519  2.98518  4.58477  3.61503
          0.02251  4.20099  4.92333  0.61958  0.77255  0.48576  0.95510
      3   3.54634  4.91837  4.71669  4.37053  3.29605  4.39594  4.92506  2.52956  4.13596  0.55522  3.23819  4.61486  4.78264  4.42354  4.25304  4.02521  3.82985  2.64986  5.28096  4.07601     32 L x - -
          2.68618  4.42225  2.77519  2.73123  3.46354  2.40513  3.72494  3.29354  2.67741  2.69355  4.24690  2.90347  2.73739  3.18146  2.89801  2.37887  2.77519  2.98518  4.58477  3.61503
          0.02251  4.20099  4.92333  0.61958  0.77255  0.48576  0.95510
      4   2.66617  4.23356  3.98695  3.46071  2.01728  3.67272  4.07383  2.57539  3.36853  2.37671  3.38214  3.68827  4.11980  3.61825  3.60135  2.23421  2.94491  1.84243  4.78345  3.46329     33 v x - -
          2.68618  4.42225  2.77519  2.73123  3.46354  2.40513  3.72494  3.29354  2.67741  2.69355  4.24690  2.90347  2.73739  3.18146  2.89801  2.37887  2.77519  2.98518  4.58477  3.61503
          0.02251  4.20099  4.92333  0.61958  0.77255  0.48576  0.95510
      5   2.81482  4.44499  3.98262  3.51346  3.49192  3.75531  4.32551  2.52198  3.35374  1.37812  3.41853  3.79077  4.24121  3.70309  3.60662  3.13019  1.79439  2.41097  5.19085  3.97414     34 l x - -
          2.68618  4.42225  2.77519  2.73123  3.46354  2.40513  3.72494  3.29354  2.67741  2.69355  4.24690  2.90347  2.73739  3.18146  2.89801  2.37887  2.77519  2.98518  4.58477  3.61503
          0.02251  4.20099  4.92333  0.61958  0.77255  0.48576  0.95510
      6   3.48699  4.79406  4.95015  4.47050  1.46619  4.59504  4.42709  2.48570  4.31518  1.09723  3.09070  4.55637  4.81773  4.36011  4.38015  3.97039  3.71219  2.62318  4.61602  3.11872     35 l x - -
          2.68618  4.42225  2.77519  2.73123  3.46354  2.40513  3.72494  3.29354  2.67741  2.69355  4.24690  2.90347  2.73739  3.18146  2.89801  2.37887  2.77519  2.98518  4.58477  3.61503
          0.02251  4.20099  4.92333  0.61958  0.77255  0.48576  0.95510
      7   3.27197  4.55195  5.06130  4.52137  3.42073  4.65131  5.09027  1.57187  4.40553  1.26323  3.20895  4.72452  4.87403  4.55758  4.53281  4.01800  3.51141  1.42797  5.44587  4.32732     36 l x - -
          2.68618  4.42225  2.77519  2.73123  3.46354  2.40513  3.72494  3.29354  2.67741  2.69355  4.24690  2.90347  2.73739  3.18146  2.89801  2.37887  2.77519  2.98518  4.58477  3.61503
          0.02251  4.20099  4.92333  0.61958  0.77255  0.48576  0.95510
      8   1.82592  4.33478  3.49544  3.10077  4.23656  3.14457  4.17001  3.57403  3.10233  3.29464  4.14301  3.35108  1.82101  3.41792  3.45138  2.55641  1.88059  3.13456  5.58993  4.35753     37 p x - -
          2.68618  4.42225  2.77519  2.73123  3.46354  2.40513  3.72494  3.29354  2.67741  2.69355  4.24690  2.90347  2.73739  3.18146  2.89801  2.37887  2.77519  2.98518  4.58477  3.61503
          0.02251  4.20099  4.92333  0.61958  0.77255  0.48576  0.95510
      9   2.54566  4.31454  3.64827  3.16285  3.71963  3.42565  4.08657  2.24467  3.09014  2.73007  3.67237  3.46167  3.97374  3.41516  3.40682  2.36508  1.54072  2.58704  5.19192  3.96132     38 t x - -
          2.68618  4.42225  2.77519  2.73123  3.46354  2.40513  3.72494  3.29354  2.67741  2.69355  4.24690  2.90347  2.73739  3.18146  2.89801  2.37887  2.77519  2.98518  4.58477  3.61503
          0.02251  4.20099  4.92333  0.61958  0.77255  0.48576  0.95510
     10   0.62761  4.39144  3.83108  3.65329  4.41398  3.20445  4.63131  3.59148  3.67908  3.45661  4.46197  3.70864  3.97594  3.99135  3.89710  2.74401  3.04492  3.18658  5.80657  4.64909     39 A x - -
          2.68618  4.42225  2.77519  2.73123  3.46354  2.40513  3.72494  3.29354  2.67741  2.69355  4.24690  2.90347  2.73739  3.18146  2.89801  2.37887  2.77519  2.98518  4.58477  3.61503
          0.02251  4.20099  4.92333  0.61958  0.77255  0.48576  0.95510
     11   3.26367  4.76667  4.42314  4.05445  3.39962  4.09210  4.71370  2.61052  3.80147  1.95487  0.86281  4.28744  4.56524  4.16730  3.96547  3.64117  3.58118  2.65266  5.27649  4.06226     40 m x - -
          2.68618  4.42225  2.77519  2.73123  3.46354  2.40513  3.72494  3.29354  2.67741  2.69355  4.24690  2.90347  2.73739  3.18146  2.89801  2.37887  2.77519  2.98518  4.58477  3.61503
          0.02251  4.20099  4.92333  0.61958  0.77255  0.48576  0.95510
     12   3.54634  4.91837  4.71669  4.37053  3.29605  4.39594  4.92506  2.52956  4.13596  0.55522  3.23819  4.61486  4.78264  4.42354  4.25304  4.02521  3.82985  2.64986  5.28096  4.07601     41 L x - -
          2.68618  4.42225  2.77519  2.73123  3.46354  2.40513  3.72494  3.29354  2.67741  2.69355  4.24690  2.90347  2.73739  3.18146  2.89801  2.37887  2.77519  2.98518  4.58477  3.61503
          0.02251  4.20099  4.92333  0.61958  0.77255  0.48576  0.95510
     13   1.17942  4.28871  4.00001  3.60974  3.93503  3.37841  4.47857  2.65102  3.53897  2.79294  3.85426  3.72568  4.04824  3.83729  3.79534  2.81063  2.96063  1.76421  5.51506  4.30359     42 a x - -
          2.68618  4.42225  2.77519  2.73123  3.46354  2.40513  3.72494  3.29354  2.67741  2.69355  4.24690  2.90347  2.73739  3.18146  2.89801  2.37887  2.77519  2.98518  4.58477  3.61503
          0.02251  4.20099  4.92333  0.61958  0.77255  0.48576  0.95510
     14   3.54634  4.91837  4.71669  4.37053  3.29605  4.39594  4.92506  2.52956  4.13596  0.55522  3.23819  4.61486  4.78264  4.42354  4.25304  4.02521  3.82985  2.64986  5.28096  4.07601     43 L x - -
          2.68618  4.42225  2.77519  2.73123  3.46354  2.40513  3.72494  3.29354  2.67741  2.69355  4.24690  2.90347  2.73739  3.18146  2.89801  2.37887  2.77519  2.98518  4.58477  3.61503
          0.02251  4.20099  4.92333  0.61958  0.77255  0.48576  0.95510
     15   3.19333  5.16024  3.17053  2.94462  4.37150  3.61744  4.10077  4.06787  2.74513  3.53526  4.56733  3.40221  4.18412  0.74547  3.01678  3.23341  3.49640  3.78067  5.58927  4.31198     44 q x - -
          2.68618  4.42225  2.77519  2.73123  3.46354  2.40513  3.72494  3.29354  2.67741  2.69355  4.24690  2.90347  2.73739  3.18146  2.89801  2.37887  2.77519  2.98518  4.58477  3.61503
          0.02251  4.20099  4.92333  0.61958  0.77255  0.48576  0.95510
     16   1.93974  4.32996  4.25379  3.85614  3.84173  3.66078  4.66117  2.23383  3.77010  2.59476  3.72695  3.97390  4.26816  4.06512  3.99811  3.08985  3.09734  1.06154  5.53160  4.31760     45 v x - -
          2.68618  4.42225  2.77519  2.73123  3.46354  2.40513  3.72494  3.29354  2.67741  2.69355  4.24690  2.90347  2.73739  3.18146  2.89801  2.37887  2.77519  2.98518  4.58477  3.61503
          0.02251  4.20099  4.92333  0.61958  0.77255  0.48576  0.95510
     17   2.49413  4.55199  3.11662  2.75684  4.32497  3.21258  3.97353  3.75252  2.83658  3.38399  4.20145  2.34647  3.83180  3.16556  3.24725  1.58299  1.97894  3.30436  5.60811  4.31195     46 s x - -
          2.68618  4.42225  2.77519  2.73123  3.46354  2.40513  3.72494  3.29354  2.67741  2.69355  4.24690  2.90347  2.73739  3.18146  2.89801  2.37887  2.77519  2.98518  4.58477  3.61503
          0.02251  4.20099  4.92333  0.61958  0.77255  0.48576  0.95510
     18   1.19612  2.34321  4.02056  3.63881  4.17331  2.14704  4.45203  3.50602  3.56916  3.27170  4.12904  3.59176  3.81445  3.81700  3.80053  2.50559  2.77601  3.04400  5.58872  4.42132     47 a x - -
          2.68665  4.42272  2.77516  2.73122  3.46300  2.40490  3.72541  3.29316  2.67742  2.69402  4.24517  2.90394  2.73689  3.18193  2.89677  2.37934  2.77567  2.98565  4.57909  3.61550
          0.21282  1.69052  4.92333  2.36640  0.09852  0.48576  0.95510
     19   2.66306  4.34862  3.55033  2.41965  3.41579  3.64682  3.89450  2.71325  2.93546  2.23969  3.43049  3.39703  4.02687  3.25209  3.26954  2.90768  2.89622  1.85552  4.90525  2.80556     63 v x - -
          2.68618  4.42225  2.77519  2.73123  3.46354  2.40513  3.72494  3.29354  2.67741  2.69355  4.24690  2.90347  2.73739  3.18146  2.89801  2.37887  2.77519  2.98518  4.58477  3.61503
          0.02251  4.20099  4.92333  0.61958  0.77255  0.48576  0.95510
     20   2.69733  5.02968  2.74841  2.03691  4.37257  3.38167  3.69671  3.81859  2.49779  3.37183  4.16739  2.26714  2.75021  2.83281  2.97595  2.68755  2.21135  3.43704  5.56456  4.18687     64 e x - -
          2.68618  4.42225  2.77519  2.73123  3.46354  2.40513  3.72494  3.29354  2.67741  2.69355  4.24690  2.90347  2.73739  3.18146  2.89801  2.37887  2.77519  2.98518  4.58477  3.61503
          0.02251  4.20099  4.92333  0.61958  0.77255  0.48576  0.95510
     21   3.13168  4.56977  4.41592  3.91918  2.75831  4.10934  4.06824  2.04472  3.65804  2.18539  3.42398  4.05320  4.47708  3.93942  3.81318  3.48161  3.38017  2.60360  1.37398  2.90519     65 w x - -
          2.68618  4.42225  2.77519  2.73123  3.46354  2.40513  3.72494  3.29354  2.67741  2.69355  4.24690  2.90347  2.73739  3.18146  2.89801  2.37887  2.77519  2.98518  4.58477  3.61503
          0.14136  4.20099  2.14690  0.61958  0.77255  0.48576  0.95510
     22   2.07440  4.92372  2.85704  2.45647  4.33069  3.37710  3.69221  3.74645  1.83636  3.31573  4.13339  2.28328  3.85203  2.83897  2.77749  2.70655  2.95486  3.37824  5.50001  4.17014     66 k x - -
          2.68618  4.42225  2.77519  2.73123  3.46354  2.40513  3.72494  3.29354  2.67741  2.69355  4.24690  2.90347  2.73739  3.18146  2.89801  2.37887  2.77519  2.98518  4.58477  3.61503
          0.02531  4.08493  4.80728  0.61958  0.77255  0.41223  1.08522
     23   2.67609  4.94001  2.19117  2.40458  4.16183  3.41151  3.68099  3.65063  2.50214  3.23029  4.04077  2.38433  3.85038  2.83294  2.97833  2.28001  2.92027  3.30398  3.00568  4.04225     67 d x - -
          2.68618  4.42225  2.77519  2.73123  3.46354  2.40513  3.72494  3.29354  2.67741  2.69355  4.24690  2.90347  2.73739  3.18146  2.89801  2.37887  2.77519  2.98518  4.58477  3.61503
          0.02251  4.20099  4.92333  0.61958  0.77255  0.48576  0.95510
     24   3.76594  5.02603  4.64378  4.30236  1.39421  4.48749  2.27005  3.62720  4.16048  2.97516  4.18642  4.11190  4.79297  4.16054  4.23679  3.83239  3.97920  3.50269  3.68188  1.12163     68 y x - -
          2.68618  4.42225  2.77519  2.73123  3.46354  2.40513  3.72494  3.29354  2.67741  2.69355  4.24690  2.90347  2.73739  3.18146  2.89801  2.37887  2.77519  2.98518  4.58477  3.61503
          0.02251  4.20099  4.92333  0.61958  0.77255  0.48576  0.95510
     25   3.02151  0.46322  4.59601  4.41964  4.35285  3.56342  4.99637  3.56627  4.25465  3.45943  4.59558  4.32210  4.29404  4.58741  4.31584  3.29195  3.51656  3.28465  5.68247  4.63443     69 C x - -
          2.68618  4.42225  2.77519  2.73123  3.46354  2.40513  3.72494  3.29354  2.67741  2.69355  4.24690  2.90347  2.73739  3.18146  2.89801  2.37887  2.77519  2.98518  4.58477  3.61503
          0.02251  4.20099  4.92333  0.61958  0.77255  0.48576  0.95510
     26   3.11138  5.32085  3.50650  2.81259  4.80101  3.74573  3.66346  4.14274  1.35566  3.54495  4.38879  3.23484  4.09574  2.13209  1.65507  3.08406  3.26988  3.79945  5.56769  4.38755     70 k x - -
          2.68618  4.42225  2.77519  2.73123  3.46354  2.40513  3.72494  3.29354  2.67741  2.69355  4.24690  2.90347  2.73739  3.18146  2.89801  2.37887  2.77519  2.98518  4.58477  3.61503
          0.02251  4.20099  4.92333  0.61958  0.77255  0.48576  0.95510
     27   3.31370  4.67243  4.87011  4.36384  3.27350  4.51667  4.95239  2.14769  4.18812  0.87557  3.09771  4.59480  4.79361  4.38206  4.33026  3.90644  3.56949  1.76069  5.32542  4.18848     71 l x - -
          2.68618  4.42225  2.77519  2.73123  3.46354  2.40513  3.72494  3.29354  2.67741  2.69355  4.24690  2.90347  2.73739  3.18146  2.89801  2.37887  2.77519  2.98518  4.58477  3.61503
          0.02251  4.20099  4.92333  0.61958  0.77255  0.48576  0.95510
     28   2.68387  4.58291  3.32540  2.77723  3.68154  3.54509  3.77293  3.16745  2.57976  2.83161  3.71829  3.21573  3.95584  3.02641  2.39794  2.81517  1.87446  2.91039  5.07067  2.62489     72 t x - -
          2.68618  4.42225  2.77519  2.73123  3.46354  2.40513  3.72494  3.29354  2.67741  2.69355  4.24690  2.90347  2.73739  3.18146  2.89801  2.37887  2.77519  2.98518  4.58477  3.61503
          0.02251  4.20099  4.92333  0.61958  0.77255  0.48576  0.95510
     29   3.54634  4.91837  4.71669  4.37053  3.29605  4.39594  4.92506  2.52956  4.13596  0.55522  3.23819  4.61486  4.78264  4.42354  4.25304  4.02521  3.82985  2.64986  5.28096  4.07601     73 L x - -
          2.68618  4.42225  2.77519  2.73123  3.46354  2.40513  3.72494  3.29354  2.67741  2.69355  4.24690  2.90347  2.73739  3.18146  2.89801  2.37887  2.77519  2.98518  4.58477  3.61503
          0.02251  4.20099  4.92333  0.61958  0.77255  0.48576  0.95510
     30   2.73675  4.40435  3.66825  3.10313  2.61761  3.71699  3.93760  2.74201  2.19477  2.32345  2.05736  3.48006  4.08786  3.30510  3.24118  2.98695  2.96794  2.59170  4.89701  3.62575     74 m x - -
          2.68618  4.42225  2.77519  2.73123  3.46354  2.40513  3.72494  3.29354  2.67741  2.69355  4.24690  2.90347  2.73739  3.18146  2.89801  2.37887  2.77519  2.98518  4.58477  3.61503
          0.02251  4.20099  4.92333  0.61958  0.77255  0.48576  0.95510
     31   2.66836  5.07803  2.58741  2.17199  4.39276  3.42488  3.61322  3.84956  1.93459  3.36188  4.13156  2.90666  3.82636  2.72636  2.33360  2.64535  2.89719  3.45455  5.51668  3.07429     75 k x - -
          2.68618  4.42225  2.77519  2.73123  3.46354  2.40513  3.72494  3.29354  2.67741  2.69355  4.24690  2.90347  2.73739  3.18146  2.89801  2.37887  2.77519  2.98518  4.58477  3.61503
          0.02251  4.20099  4.92333  0.61958  0.77255  0.48576  0.95510
     32   2.82622  4.88621  3.00300  2.75804  4.54820  1.17400  4.00026  3.99972  1.99696  3.58723  4.45073  3.20457  3.99205  3.19416  3.02361  2.89024  3.17303  3.59024  5.70164  4.44954     76 g x - -
          2.68618  4.42225  2.77519  2.73123  3.46354  2.40513  3.72494  3.29354  2.67741  2.69355  4.24690  2.90347  2.73739  3.18146  2.89801  2.37887  2.77519  2.98518  4.58477  3.61503
          0.02251  4.20099  4.92333  0.61958  0.77255  0.48576  0.95510
     33   2.72486  5.22026  2.09151  1.99391  4.54510  2.86749  3.65012  4.02663  2.42693  3.51420  4.27801  2.84967  3.83363  2.44520  2.36138  2.67532  2.96447  3.60240  5.65602  4.23902     77 e x - -
          2.68618  4.42225  2.77519  2.73123  3.46354  2.40513  3.72494  3.29354  2.67741  2.69355  4.24690  2.90347  2.73739  3.18146  2.89801  2.37887  2.77519  2.98518  4.58477  3.61503
          0.02251  4.20099  4.92333  0.61958  0.77255  0.48576  0.95510
     34   2.40750  5.02203  2.83233  1.94558  4.31707  3.40999  3.64587  3.75961  2.41559  3.30883  4.09611  2.44762  3.83257  2.31099  2.88778  2.65852  2.90662  2.89464  5.49855  4.12487     78 e x - -
          2.68618  4.42225  2.77519  2.73123  3.46354  2.40513  3.72494  3.29354  2.67741  2.69355  4.24690  2.90347  2.73739  3.18146  2.89801  2.37887  2.77519  2.98518  4.58477  3.61503
          0.02251  4.20099  4.92333  0.61958  0.77255  0.48576  0.95510
     35   3.26050  4.57549  4.91267  4.40614  2.31502  4.50722  4.72967  1.06020  4.27506  1.84405  3.20553  4.55651  4.77533  4.41265  4.38814  3.87863  3.50405  2.05138  5.04387  3.69289     79 i x - -
          2.68618  4.42225  2.77519  2.73123  3.46354  2.40513  3.72494  3.29354  2.67741  2.69355  4.24690  2.90347  2.73739  3.18146  2.89801  2.37887  2.77519  2.98518  4.58477  3.61503
          0.02251  4.20099  4.92333  0.61958  0.77255  0.48576  0.95510
     36   2.85189  4.76901  3.31834  2.85596  3.79485  3.64115  3.90134  2.37197  2.62193  2.68699  3.76982  3.30498  4.07501  1.46153  2.94078  2.97385  3.10254  2.89487  5.26582  3.95659     80 q x - -
          2.68618  4.42225  2.77519  2.73123  3.46354  2.40513  3.72494  3.29354  2.67741  2.69355  4.24690  2.90347  2.73739  3.18146  2.89801  2.37887  2.77519  2.98518  4.58477  3.61503
          0.02251  4.20099  4.92333  0.61958  0.77255  0.48576  0.95510
     37   1.70685  4.26490  3.60186  3.34167  4.47146  3.03817  4.40308  3.85537  3.39924  3.58326  4.41867  3.45214  3.80675  3.68426  3.69383  1.01433  2.82691  3.29054  5.82241  4.61118     81 s x - -
          2.68618  4.42225  2.77519  2.73123  3.46354  2.40513  3.72494  3.29354  2.67741  2.69355  4.24690  2.90347  2.73739  3.18146  2.89801  2.37887  2.77519  2.98518  4.58477  3.61503
          0.02251  4.20099  4.92333  0.61958  0.77255  0.48576  0.95510
     38   2.95577  5.33239  2.60173  1.83111  4.64247  3.43803  3.77897  4.11584  2.49602  3.61526  4.46110  2.93217  3.95989  1.40992  2.89349  2.89971  3.20556  3.74028  5.75176  4.37690     82 q x - -
          2.68618  4.42225  2.77519  2.73123  3.46354  2.40513  3.72494  3.29354  2.67741  2.69355  4.24690  2.90347  2.73739  3.18146  2.89801  2.37887  2.77519  2.98518  4.58477  3.61503
          0.02251  4.20099  4.92333  0.61958  0.77255  0.48576  0.95510
     39   2.51081  4.42870  3.53117  3.37614  4.42617  3.15441  4.46931  4.00065  3.47325  3.69939  4.60537  3.53669  3.92300  3.79784  3.73900  0.68550  3.01793  3.46062  5.77379  4.51567     83 S x - -
          2.68618  4.42225  2.77519  2.73123  3.46354  2.40513  3.72494  3.29354  2.67741  2.69355  4.24690  2.90347  2.73739  3.18146  2.89801  2.37887  2.77519  2.98518  4.58477  3.61503
          0.02251  4.20099  4.92333  0.61958  0.77255  0.48576  0.95510
     40   2.63860  4.46383  3.35591  2.79432  2.97352  3.56694  3.77383  2.98351  2.16688  2.39373  3.55564  3.23423  2.97108  3.07041  3.11074  2.80431  2.86950  2.74710  4.93611  2.75710     84 k x - -
          2.68618  4.42225  2.77519  2.73123  3.46354  2.40513  3.72494  3.29354  2.67741  2.69355  4.24690  2.90347  2.73739  3.18146  2.89801  2.37887  2.77519  2.98518  4.58477  3.61503
          0.02251  4.20099  4.92333  0.61958  0.77255  0.48576  0.95510
     41   3.32006  4.73335  4.48472  4.01737  2.60420  4.21091  3.99041  2.88612  3.70554  1.67899  3.51172  4.11443  4.56873  3.99708  3.84642  3.61871  3.56227  2.87383  1.28660  2.69732     85 w x - -
          2.68618  4.42225  2.77519  2.73123  3.46354  2.40513  3.72494  3.29354  2.67741  2.69355  4.24690  2.90347  2.73739  3.18146  2.89801  2.37887  2.77519  2.98518  4.58477  3.61503
          0.02251  4.20099  4.92333  0.61958  0.77255  0.48576  0.95510
     42   2.95197  4.36075  4.51954  3.99262  3.63178  4.16538  4.69718  1.64115  3.88933  2.33499  3.49249  4.21770  4.54668  4.15977  4.11149  3.51467  2.26198  1.19777  5.38105  4.17451     86 v x - -
          2.68618  4.42225  2.77519  2.73123  3.46354  2.40513  3.72494  3.29354  2.67741  2.69355  4.24690  2.90347  2.73739  3.18146  2.89801  2.37887  2.77519  2.98518  4.58477  3.61503
          0.02251  4.20099  4.92333  0.61958  0.77255  0.48576  0.95510
     43   2.12036  4.83785  3.21404  2.62663  4.10433  3.54360  3.68902  3.47938  1.92291  2.50648  3.93029  3.10410  3.92978  2.85142  2.19240  2.79241  2.96023  3.18130  5.32062  4.04320     87 k x - -
          2.68618  4.42225  2.77519  2.73123  3.46354  2.40513  3.72494  3.29354  2.67741  2.69355  4.24690  2.90347  2.73739  3.18146  2.89801  2.37887  2.77519  2.98518  4.58477  3.61503
          0.02251  4.20099  4.92333  0.61958  0.77255  0.48576  0.95510
     44   2.75695  4.75287  3.31542  2.71061  3.91505  3.58942  3.70744  3.34663  1.88643  2.30594  3.83306  3.16833  3.96281  2.90244  2.19496  2.84094  2.97086  3.07675  5.19837  2.87784     88 k x - -
          2.68618  4.42225  2.77519  2.73123  3.46354  2.40513  3.72494  3.29354  2.67741  2.69355  4.24690  2.90347  2.73739  3.18146  2.89801  2.37887  2.77519  2.98518  4.58477  3.61503
          0.02251  4.20099  4.92333  0.61958  0.77255  0.48576  0.95510
     45   2.39401  4.39997  3.28322  2.99413  4.48554  1.62972  4.18936  3.93947  3.12337  3.57360  4.37892  3.27963  2.09964  3.41182  3.50092  1.87393  2.85322  3.38148  5.77876  4.52452     89 g x - -
          2.68618  4.42225  2.77519  2.73123  3.46354  2.40513  3.72494  3.29354  2.67741  2.69355  4.24690  2.90347  2.73739  3.18146  2.89801  2.37887  2.77519  2.98518  4.58477  3.61503
          0.02251  4.20099  4.92333  0.61958  0.77255  0.48576  0.95510
     46   2.49906  4.35476  3.44301  2.94765  2.60833  2.27643  3.94963  3.14485  2.93159  2.84649  3.72064  3.30181  3.88786  3.23843  3.29769  2.06865  2.27521  2.84678  5.16763  3.91298     90 s x - -
          2.68618  4.42225  2.77519  2.73123  3.46354  2.40513  3.72494  3.29354  2.67741  2.69355  4.24690  2.90347  2.73739  3.18146  2.89801  2.37887  2.77519  2.98518  4.58477  3.61503
          0.02251  4.20099  4.92333  0.61958  0.77255  0.48576  0.95510
     47   3.24961  4.93793  3.89402  3.78938  4.73571  3.60753  4.82823  4.38084  3.87789  3.96520  5.03726  4.05723  0.39434  4.25584  4.07471  3.43010  3.71898  3.98574  5.81776  4.86473     91 P x - -
          2.68618  4.42225  2.77519  2.73123  3.46354  2.40513  3.72494  3.29354  2.67741  2.69355  4.24690  2.90347  2.73739  3.18146  2.89801  2.37887  2.77519  2.98518  4.58477  3.61503
          0.02251  4.20099  4.92333  0.61958  0.77255  0.48576  0.95510
     48   3.27528  4.55082  5.07854  4.54015  3.43187  4.66397  5.10925  1.46630  4.42564  1.30232  3.21824  4.74076  4.88485  4.57738  4.55156  4.03262  3.51506  1.46798  5.46018  4.34080     92 l x - -
          2.68618  4.42225  2.77519  2.73123  3.46354  2.40513  3.72494  3.29354  2.67741  2.69355  4.24690  2.90347  2.73739  3.18146  2.89801  2.37887  2.77519  2.98518  4.58477  3.61503
          0.02251  4.20099  4.92333  0.61958  0.77255  0.48576  0.95510
     49   2.65626  4.91504  2.80860  1.96601  4.33228  2.34769  3.73733  3.76987  2.55472  3.34336  4.14569  2.94937  2.80308  2.88324  3.02686  2.67215  2.32019  3.38482  5.55087  4.19018     93 e x - -
          2.68618  4.42225  2.77519  2.73123  3.46354  2.40513  3.72494  3.29354  2.67741  2.69355  4.24690  2.90347  2.73739  3.18146  2.89801  2.37887  2.77519  2.98518  4.58477  3.61503
          0.02251  4.20099  4.92333  0.61958  0.77255  0.48576  0.95510
     50   2.98760  4.40533  4.47153  3.91967  3.36787  4.16709  4.55547  1.64728  3.78466  1.39301  3.23300  4.16366  4.49822  4.02681  3.98003  3.49368  2.36298  2.03376  5.16532  4.00093     94 l x - -
          2.68618  4.42225  2.77519  2.73123  3.46354  2.40513  3.72494  3.29354  2.67741  2.69355  4.24690  2.90347  2.73739  3.18146  2.89801  2.37887  2.77519  2.98518  4.58477  3.61503
          0.02251  4.20099  4.92333  0.61958  0.77255  0.48576  0.95510
     51   2.81657  4.37008  4.05424  3.52214  3.37288  3.85501  4.27042  2.40977  3.40322  1.38221  3.28924  3.81259  2.82247  3.69058  3.65407  3.17712  3.08145  1.88151  5.05505  3.85950     95 l x - -
          2.68625  4.42232  2.77526  2.73130  3.46361  2.40520  3.72501  3.29298  2.67748  2.69362  4.24697  2.90353  2.73746  3.18153  2.89765  2.37894  2.77526  2.98479  4.58484  3.61510
          0.16029  1.96020  4.92333  0.93386  0.49928  0.48576  0.95510
     52   2.95264  4.33848  4.52795  3.97058  3.46089  4.18681  4.58800  1.57765  3.86021  1.78320  3.33632  4.19464  4.51569  4.09303  4.05297  3.50983  2.28471  1.59994  5.20359  4.02107     99 i x - -
          2.68618  4.42225  2.77519  2.73123  3.46354  2.40513  3.72494  3.29354  2.67741  2.69355  4.24690  2.90347  2.73739  3.18146  2.89801  2.37887  2.77519  2.98518  4.58477  3.61503
          0.02251  4.20099  4.92333  0.61958  0.77255  0.48576  0.95510
     53   2.28809  4.88942  2.95184  2.10081  4.15643  3.43219  3.64980  3.57918  2.42616  3.16372  3.24285  2.95531  3.83656  2.22860  2.88454  2.41089  2.87225  3.23876  5.38780  4.04196    100 e x - -
          2.68618  4.42225  2.77519  2.73123  3.46354  2.40513  3.72494  3.29354  2.67741  2.69355  4.24690  2.90347  2.73739  3.18146  2.89801  2.37887  2.77519  2.98518  4.58477  3.61503
          0.02251  4.20099  4.92333  0.61958  0.77255  0.48576  0.95510
     54   3.24961  4.93793  3.89402  3.78938  4.73571  3.60753  4.82823  4.38084  3.87789  3.96520  5.03726  4.05723  0.39434  4.25584  4.07471  3.43010  3.71898  3.98574  5.81776  4.86473    101 P x - -
          2.68618  4.42225  2.77519  2.73123  3.46354  2.40513  3.72494  3.29354  2.67741  2.69355  4.24690  2.90347  2.73739  3.18146  2.89801  2.37887  2.77519  2.98518  4.58477  3.61503
          0.02251  4.20099  4.92333  0.61958  0.77255  0.48576  0.95510
     55   2.38468  4.34338  3.38600  3.23503  4.60311  1.01989  4.42089  4.09870  3.44041  3.76524  4.58567  3.41087  3.83054  3.70142  3.74826  1.85963  2.89676  3.46438  5.91512  4.69698    102 g x - -
          2.68618  4.42225  2.77519  2.73123  3.46354  2.40513  3.72494  3.29354  2.67741  2.69355  4.24690  2.90347  2.73739  3.18146  2.89801  2.37887  2.77519  2.98518  4.58477  3.61503
          0.02251  4.20099  4.92333  0.61958  0.77255  0.48576  0.95510
     56   2.70050  4.52709  3.43234  2.84379  3.70674  3.61182  3.80538  2.58047  2.15817  2.71510  3.62254  3.27446  3.99029  3.05548  2.41217  2.86690  2.92628  1.94800  5.09249  3.85016    103 v x - -
          2.68618  4.42225  2.77519  2.73123  3.46354  2.40513  3.72494  3.29354  2.67741  2.69355  4.24690  2.90347  2.73739  3.18146  2.89801  2.37887  2.77519  2.98518  4.58477  3.61503
          0.02251  4.20099  4.92333  0.61958  0.77255  0.48576  0.95510
     57   2.57944  4.45516  3.34160  2.86377  3.65174  3.42101  3.87718  3.16933  2.83328  2.85915  3.74367  3.25952  3.92067  3.17088  3.20333  1.77719  2.32000  2.88645  5.08444  2.42157    104 s x - -
          2.68618  4.42225  2.77519  2.73123  3.46354  2.40513  3.72494  3.29354  2.67741  2.69355  4.24690  2.90347  2.73739  3.18146  2.89801  2.37887  2.77519  2.98518  4.58477  3.61503
          0.02251  4.20099  4.92333  0.61958  0.77255  0.48576  0.95510
     58   2.70457  4.97652  3.01195  2.00089  4.26078  3.47789  3.64374  2.84724  2.31795  3.23412  4.04174  2.98552  3.87175  2.24851  2.26673  2.71054  2.92812  3.33321  5.42829  4.09813    105 e x - -
          2.68618  4.42225  2.77519  2.73123  3.46354  2.40513  3.72494  3.29354  2.67741  2.69355  4.24690  2.90347  2.73739  3.18146  2.89801  2.37887  2.77519  2.98518  4.58477  3.61503
          0.02251  4.20099  4.92333  0.61958  0.77255  0.48576  0.95510
     59   2.68855  4.92913  2.74940  2.02841  4.40119  3.33488  3.79071  3.84537  2.62271  3.42013  4.23230  2.95959  2.52348  2.94603  3.08692  1.67496  2.98531  3.44813  5.62164  4.25941    106 s x - -
          2.68618  4.42225  2.77519  2.73123  3.46354  2.40513  3.72494  3.29354  2.67741  2.69355  4.24690  2.90347  2.73739  3.18146  2.89801  2.37887  2.77519  2.98518  4.58477  3.61503
          0.02251  4.20099  4.92333  0.61958  0.77255  0.48576  0.95510
     60   3.11684  4.44994  4.83270  4.28188  1.72413  4.36735  4.64993  1.66259  4.15088  1.86841  3.17100  4.42697  4.64774  4.28864  4.25848  3.70785  3.35405  1.70637  5.03644  3.77032    107 i x - -
          2.68618  4.42225  2.77519  2.73123  3.46354  2.40513  3.72494  3.29354  2.67741  2.69355  4.24690  2.90347  2.73739  3.18146  2.89801  2.37887  2.77519  2.98518  4.58477  3.61503
          0.02251  4.20099  4.92333  0.61958  0.77255  0.48576  0.95510
     61   3.02311  5.31773  2.90396  2.04485  4.71435  3.55951  3.73974  4.11494  1.15349  3.59030  4.43567  3.06069  4.02032  2.87733  2.53146  2.98138  3.23884  3.75445  5.67443  4.39374    108 k x - -
          2.68618  4.42225  2.77519  2.73123  3.46354  2.40513  3.72494  3.29354  2.67741  2.69355  4.24690  2.90347  2.73739  3.18146  2.89801  2.37887  2.77519  2.98518  4.58477  3.61503
          0.02251  4.20099  4.92333  0.61958  0.77255  0.48576  0.95510
     62   2.72346  4.44026  3.81577  3.36854  3.64336  3.59978  4.25472  2.66526  3.21739  1.90823  3.60363  3.65399  4.14032  3.59554  3.49471  2.98820  1.35476  2.50173  5.26131  4.01340    109 t x - -
          2.68618  4.42225  2.77519  2.73123  3.46354  2.40513  3.72494  3.29354  2.67741  2.69355  4.24690  2.90347  2.73739  3.18146  2.89801  2.37887  2.77519  2.98518  4.58477  3.61503
          0.02251  4.20099  4.92333  0.61958  0.77255  0.48576  0.95510
     63   3.05168  5.58939  1.26826  2.21739  4.90795  3.31494  3.90042  4.48092  2.94366  3.97923  4.83856  1.64870  3.95455  3.07461  3.54725  2.94135  3.35777  4.03527  6.10217  4.58610    110 d x - -
          2.68618  4.42225  2.77519  2.73123  3.46354  2.40513  3.72494  3.29354  2.67741  2.69355  4.24690  2.90347  2.73739  3.18146  2.89801  2.37887  2.77519  2.98518  4.58477  3.61503
          0.02251  4.20099  4.92333  0.61958  0.77255  0.48576  0.95510
     64   2.70806  4.87271  3.07100  2.53917  4.10670  2.93790  3.67753  3.55384  1.70592  3.14224  3.96967  2.64154  3.89517  2.83631  2.75306  2.74267  2.93722  3.23441  3.10978  4.01769    111 k x - -
          2.68618  4.42225  2.77519  2.73123  3.46354  2.40513  3.72494  3.29354  2.67741  2.69355  4.24690  2.90347  2.73739  3.18146  2.89801  2.37887  2.77519  2.98518  4.58477  3.61503
          0.02251  4.20099  4.92333  0.61958  0.77255  0.48576  0.95510
     65   2.75106  5.04422  1.88186  2.38554  4.12351  3.41359  3.70701  3.76408  2.56265  3.32668  4.14966  2.07551  3.88125  2.87663  3.04567  2.74100  2.99935  3.41256  3.12653  3.98693    112 d x - -
          2.68618  4.42225  2.77519  2.73123  3.46354  2.40513  3.72494  3.29354  2.67741  2.69355  4.24690  2.90347  2.73739  3.18146  2.89801  2.37887  2.77519  2.98518  4.58477  3.61503
          0.02251  4.20099  4.92333  0.61958  0.77255  0.48576  0.95510
     66   3.02151  0.46322  4.59601  4.41964  4.35285  3.56342  4.99637  3.56627  4.25465  3.45943  4.59558  4.32210  4.29404  4.58741  4.31584  3.29195  3.51656  3.28465  5.68247  4.63443    113 C x - -
          2.68618  4.42225  2.77519  2.73123  3.46354  2.40513  3.72494  3.29354  2.67741  2.69355  4.24690  2.90347  2.73739  3.18146  2.89801  2.37887  2.77519  2.98518  4.58477  3.61503
          0.02251  4.20099  4.92333  0.61958  0.77255  0.48576  0.95510
     67   2.89441  5.07527  2.98528  2.62817  4.45983  3.49304  3.79465  3.97349  2.36870  3.49890  4.34961  1.37670  3.99038  2.95618  2.03692  2.90457  3.15867  3.60431  5.57618  4.26379    114 n x - -
          2.68618  4.42225  2.77519  2.73123  3.46354  2.40513  3.72494  3.29354  2.67741  2.69355  4.24690  2.90347  2.73739  3.18146  2.89801  2.37887  2.77519  2.98518  4.58477  3.61503
          0.02251  4.20099  4.92333  0.61958  0.77255  0.48576  0.95510
     68   2.81404  4.59543  3.62749  3.24961  3.72258  3.57322  4.20714  3.04314  3.12940  1.90954  3.78608  3.58492  1.29375  3.53595  3.41877  3.01741  3.15779  2.87615  5.27970  3.99413    115 p x - -
          2.68618  4.42225  2.77519  2.73123  3.46354  2.40513  3.72494  3.29354  2.67741  2.69355  4.24690  2.90347  2.73739  3.18146  2.89801  2.37887  2.77519  2.98518  4.58477  3.61503
          0.02251  4.20099  4.92333  0.61958  0.77255  0.48576  0.95510
     69   2.70322  4.70810  3.22237  2.68665  3.96977  3.52163  3.75845  2.43659  1.68335  2.97505  3.84994  3.15049  3.93951  2.95043  2.81818  2.31674  2.94610  3.00123  5.27255  3.99430    116 k x - -
          2.68618  4.42225  2.77519  2.73123  3.46354  2.40513  3.72494  3.29354  2.67741  2.69355  4.24690  2.90347  2.73739  3.18146  2.89801  2.37887  2.77519  2.98518  4.58477  3.61503
          0.02251  4.20099  4.92333  0.61958  0.77255  0.48576  0.95510
     70   2.30940  4.38170  4.67848  4.16217  3.66720  4.27383  4.84634  1.27655  4.06393  2.31877  3.50707  4.36238  4.64298  4.32249  4.26865  3.63706  3.28247  1.34839  5.47032  4.26599    117 i x - -
          2.68618  4.42225  2.77519  2.73123  3.46354  2.40513  3.72494  3.29354  2.67741  2.69355  4.24690  2.90347  2.73739  3.18146  2.89801  2.37887  2.77519  2.98518  4.58477  3.61503
          0.02251  4.20099  4.92333  0.61958  0.77255  0.48576  0.95510
     71   2.90381  5.12527  3.24541  2.66058  4.52662  3.60001  3.67601  3.91619  1.72656  3.40733  4.23473  3.12645  2.18247  2.80630  1.84184  2.90180  3.10938  3.56731  5.51503  4.26225    118 k x - -
          2.68618  4.42225  2.77519  2.73123  3.46354  2.40513  3.72494  3.29354  2.67741  2.69355  4.24690  2.90347  2.73739  3.18146  2.89801  2.37887  2.77519  2.98518  4.58477  3.61503
          0.14136  4.20099  2.14690  0.61958  0.77255  0.48576  0.95510
     72   3.26023  5.07431  3.77401  3.24699  4.48356  3.70065  4.00012  4.04449  2.35269  3.52194  4.52098  3.58814  4.19690  3.21375  0.69747  3.33690  3.51425  3.76033  5.48278  4.36957    119 r x - -
          2.68618  4.42225  2.77519  2.73123  3.46354  2.40513  3.72494  3.29354  2.67741  2.69355  4.24690  2.90347  2.73739  3.18146  2.89801  2.37887  2.77519  2.98518  4.58477  3.61503
          0.02531  4.08493  4.80728  0.61958  0.77255  0.41223  1.08522
     73   2.92872  5.11458  1.87633  2.50891  4.79452  1.07231  4.08684  4.32975  3.12774  3.90099  4.76875  3.03650  3.98649  3.29279  3.65051  2.93160  3.30279  3.86106  5.98115  4.63826    120 g x - -
          2.68618  4.42225  2.77519  2.73123  3.46354  2.40513  3.72494  3.29354  2.67741  2.69355  4.24690  2.90347  2.73739  3.18146  2.89801  2.37887  2.77519  2.98518  4.58477  3.61503
          0.02251  4.20099  4.92333  0.61958  0.77255  0.48576  0.95510
     74   2.63565  4.67261  3.17574  2.67052  4.03534  3.43423  3.78617  3.37487  1.96985  3.05567  3.91089  3.12844  3.89868  2.97368  2.91928  1.85206  2.91137  2.38832  5.33337  4.04522    121 s x - -
          2.68618  4.42225  2.77519  2.73123  3.46354  2.40513  3.72494  3.29354  2.67741  2.69355  4.24690  2.90347  2.73739  3.18146  2.89801  2.37887  2.77519  2.98518  4.58477  3.61503
          0.02251  4.20099  4.92333  0.61958  0.77255  0.48576  0.95510
     75   2.85000  4.37966  4.13655  3.60510  3.35246  3.90404  4.32309  2.37416  3.47753  1.28440  3.26086  3.88086  3.13044  3.75688  3.71303  3.23124  3.11394  1.85912  5.06399  3.87569    122 l x - -
          2.68618  4.42225  2.77519  2.73123  3.46354  2.40513  3.72494  3.29354  2.67741  2.69355  4.24690  2.90347  2.73739  3.18146  2.89801  2.37887  2.77519  2.98518  4.58477  3.61503
          0.02251  4.20099  4.92333  0.61958  0.77255  0.48576  0.95510
     76   2.64361  4.72791  3.03785  2.58033  4.04625  2.64986  3.75919  3.45628  2.55948  2.65082  3.92670  3.06466  2.09608  2.54645  2.97122  2.71321  2.91120  3.13928  5.34375  4.03508    123 p x - -
          2.68618  4.42225  2.77519  2.73123  3.46354  2.40513  3.72494  3.29354  2.67741  2.69355  4.24690  2.90347  2.73739  3.18146  2.89801  2.37887  2.77519  2.98518  4.58477  3.61503
          0.02251  4.20099  4.92333  0.61958  0.77255  0.48576  0.95510
     77   2.83098  5.21341  2.71860  1.95774  4.57050  2.31229  3.70972  4.01707  1.65779  3.52229  4.32560  2.92752  3.90609  2.84200  2.81202  2.79273  3.07275  3.62577  5.66383  4.29946    124 k x - -
          2.68618  4.42225  2.77519  2.73123  3.46354  2.40513  3.72494  3.29354  2.67741  2.69355  4.24690  2.90347  2.73739  3.18146  2.89801  2.37887  2.77519  2.98518  4.58477  3.61503
          0.02251  4.20099  4.92333  0.61958  0.77255  0.48576  0.95510
     78   2.87049  5.37830  2.00957  1.98751  4.68626  1.83138  3.75509  4.17612  2.28471  3.67554  4.47659  2.81869  3.88883  2.89484  3.16874  2.79582  3.13109  3.75794  5.83543  4.38657    125 g x - -
          2.68618  4.42225  2.77519  2.73123  3.46354  2.40513  3.72494  3.29354  2.67741  2.69355  4.24690  2.90347  2.73739  3.18146  2.89801  2.37887  2.77519  2.98518  4.58477  3.61503
          0.02251  4.20099  4.92333  0.61958  0.77255  0.48576  0.95510
     79   3.55139  5.04693  4.05342  3.70945  2.20718  4.21674  2.20967  3.68745  3.52452  3.05811  4.22340  3.83805  4.59155  3.80981  3.73163  3.59517  3.78081  3.52792  3.86178  0.93146    126 y x - -
          2.68618  4.42225  2.77519  2.73123  3.46354  2.40513  3.72494  3.29354  2.67741  2.69355  4.24690  2.90347  2.73739  3.18146  2.89801  2.37887  2.77519  2.98518  4.58477  3.61503
          0.02251  4.20099  4.92333  0.61958  0.77255  0.48576  0.95510
     80   2.63243  4.35082  3.51741  2.94356  3.47348  3.60040  3.84076  2.83967  2.37550  2.54093  2.58817  3.34039  3.98129  3.17073  3.13592  2.85536  2.22832  2.62039  3.10248  3.68050    127 t x - -
          2.68618  4.42225  2.77519  2.73123  3.46354  2.40513  3.72494  3.29354  2.67741  2.69355  4.24690  2.90347  2.73739  3.18146  2.89801  2.37887  2.77519  2.98518  4.58477  3.61503
          0.02251  4.20099  4.92333  0.61958  0.77255  0.48576  0.95510
     81   3.41411  4.70295  5.12650  4.55437  3.16502  4.72063  5.03535  1.68057  4.41595  0.98622  2.22059  4.78056  4.87145  4.46778  4.48906  4.07498  3.63154  2.28006  5.27179  4.23900    128 l x - -
          2.68618  4.42225  2.77519  2.73123  3.46354  2.40513  3.72494  3.29354  2.67741  2.69355  4.24690  2.90347  2.73739  3.18146  2.89801  2.37887  2.77519  2.98518  4.58477  3.61503
          0.02251  4.20099  4.92333  0.61958  0.77255  0.48576  0.95510
     82   2.77774  4.61097  3.38041  2.88163  3.14633  3.63418  2.42485  3.18376  2.78765  2.81849  3.74052  3.29666  4.04013  3.15693  3.14012  2.91182  2.26089  2.94283  4.67154  2.02254    129 y x - -
          2.68618  4.42225  2.77519  2.73123  3.46354  2.40513  3.72494  3.29354  2.67741  2.69355  4.24690  2.90347  2.73739  3.18146  2.89801  2.37887  2.77519  2.98518  4.58477  3.61503
          0.02251  4.20099  4.92333  0.61958  0.77255  0.48576  0.95510
     83   1.68675  4.30379  3.55029  3.37381  4.57594  1.03302  4.48468  3.96362  3.52086  3.69369  4.53578  3.48598  3.83745  3.78172  3.80240  2.55352  2.88642  3.37447  5.90141  4.72332    130 g x - -
          2.68618  4.42225  2.77519  2.73123  3.46354  2.40513  3.72494  3.29354  2.67741  2.69355  4.24690  2.90347  2.73739  3.18146  2.89801  2.37887  2.77519  2.98518  4.58477  3.61503
          0.02251  4.20099  4.92333  0.61958  0.77255  0.48576  0.95510
     84   2.91511  5.45119  1.68783  1.68229  4.77022  3.33246  3.79223  4.27468  2.72707  3.76981  4.58019  2.80071  3.90112  2.93893  3.28980  1.94391  3.18823  3.84349  5.92828  4.45347    131 e x - -
          2.68618  4.42225  2.77519  2.73123  3.46354  2.40513  3.72494  3.29354  2.67741  2.69355  4.24690  2.90347  2.73739  3.18146  2.89801  2.37887  2.77519  2.98518  4.58477  3.61503
          0.02251  4.20099  4.92333  0.61958  0.77255  0.48576  0.95510
     85   2.67190  4.42722  3.49129  2.91947  3.54751  3.62330  3.85961  2.83477  2.22710  2.01571  2.65839  3.33495  4.00281  3.15398  3.10635  2.87762  2.41869  2.63409  5.00604  3.77368    132 l x - -
          2.68618  4.42225  2.77519  2.73123  3.46354  2.40513  3.72494  3.29354  2.67741  2.69355  4.24690  2.90347  2.73739  3.18146  2.89801  2.37887  2.77519  2.98518  4.58477  3.61503
          0.02251  4.20099  4.92333  0.61958  0.77255  0.48576  0.95510
     86   2.29975  5.09907  3.04477  2.54803  4.47468  3.52107  3.67958  3.88023  1.52087  3.39457  4.21230  3.04373  3.93937  2.16538  2.55811  2.82186  3.05213  3.52037  5.53380  4.23544    133 k x - -
          2.68618  4.42225  2.77519  2.73123  3.46354  2.40513  3.72494  3.29354  2.67741  2.69355  4.24690  2.90347  2.73739  3.18146  2.89801  2.37887  2.77519  2.98518  4.58477  3.61503
          0.02251  4.20099  4.92333  0.61958  0.77255  0.48576  0.95510
     87   2.88996  4.93033  3.37052  2.76215  3.99575  3.64989  3.69416  3.58293  1.79814  3.15026  4.01965  3.20421  4.02345  2.88443  2.07171  2.94035  3.09109  3.29848  5.23026  2.00039    134 k x - -
          2.68618  4.42225  2.77519  2.73123  3.46354  2.40513  3.72494  3.29354  2.67741  2.69355  4.24690  2.90347  2.73739  3.18146  2.89801  2.37887  2.77519  2.98518  4.58477  3.61503
          0.02251  4.20099  4.92333  0.61958  0.77255  0.48576  0.95510
     88   3.21236  4.54838  4.88538  4.31283  2.53888  4.44747  4.72933  1.67567  4.17670  1.61368  1.62915  4.49770  4.67894  4.27192  4.26823  3.78122  3.43632  2.28502  5.07650  3.93480    135 l x - -
          2.68618  4.42225  2.77519  2.73123  3.46354  2.40513  3.72494  3.29354  2.67741  2.69355  4.24690  2.90347  2.73739  3.18146  2.89801  2.37887  2.77519  2.98518  4.58477  3.61503
          0.02251  4.20099  4.92333  0.61958  0.77255  0.48576  0.95510
     89   2.68556  4.65954  3.17841  2.79365  3.90428  3.41594  2.42772  3.47781  2.69703  3.12388  4.01632  3.21520  3.95019  3.13606  3.03951  2.79457  1.43174  3.16207  5.27857  3.92263    136 t x - -
          2.68618  4.42225  2.77519  2.73123  3.46354  2.40513  3.72494  3.29354  2.67741  2.69355  4.24690  2.90347  2.73739  3.18146  2.89801  2.37887  2.77519  2.98518  4.58477  3.61503
          0.02251  4.20099  4.92333  0.61958  0.77255  0.48576  0.95510
     90   2.92171  5.42761  1.82574  1.84596  4.74186  3.33923  3.80152  4.23755  2.73611  3.74543  4.56344  2.81302  1.84725  2.95207  3.29138  2.83914  3.19510  3.81854  5.90986  4.44691    137 d x - -
          2.68618  4.42225  2.77519  2.73123  3.46354  2.40513  3.72494  3.29354  2.67741  2.69355  4.24690  2.90347  2.73739  3.18146  2.89801  2.37887  2.77519  2.98518  4.58477  3.61503
          0.02251  4.20099  4.92333  0.61958  0.77255  0.48576  0.95510
     91   2.94514  5.50307  1.55143  1.62724  4.81588  3.32809  3.80679  4.32696  2.76131  3.81683  4.63296  2.79177  3.90952  2.95651  3.33506  2.14133  3.22132  3.89160  5.97360  4.48651    138 d x - -
          2.68618  4.42225  2.77519  2.73123  3.46354  2.40513  3.72494  3.29354  2.67741  2.69355  4.24690  2.90347  2.73739  3.18146  2.89801  2.37887  2.77519  2.98518  4.58477  3.61503
          0.02251  4.20099  4.92333  0.61958  0.77255  0.48576  0.95510
     92   2.66798  4.62955  3.20809  2.28288  3.77324  3.54025  3.75237  3.13655  2.58144  2.16914  2.76996  3.14264  3.92729  2.36022  2.97625  2.77763  2.89720  2.90046  5.15852  3.88336    139 l x - -
          2.68618  4.42225  2.77519  2.73123  3.46354  2.40513  3.72494  3.29354  2.67741  2.69355  4.24690  2.90347  2.73739  3.18146  2.89801  2.37887  2.77519  2.98518  4.58477  3.61503
          0.02251  4.20099  4.92333  0.61958  0.77255  0.48576  0.95510
     93   1.17942  4.28871  4.00001  3.60974  3.93503  3.37841  4.47857  2.65102  3.53897  2.79294  3.85426  3.72568  4.04824  3.83729  3.79534  2.81063  2.96063  1.76421  5.51506  4.30359    140 a x - -
          2.68618  4.42225  2.77519  2.73123  3.46354  2.40513  3.72494  3.29354  2.67741  2.69355  4.24690  2.90347  2.73739  3.18146  2.89801  2.37887  2.77519  2.98518  4.58477  3.61503
          0.02251  4.20099  4.92333  0.61958  0.77255  0.48576  0.95510
     94   1.45808  4.31817  3.49316  3.12789  4.36908  3.08780  4.21976  3.78292  3.16381  3.45325  4.27069  3.35067  2.75015  3.46102  3.51614  1.50171  2.81091  3.26184  5.69598  4.46457    141 a x - -
          2.68618  4.42225  2.77519  2.73123  3.46354  2.40513  3.72494  3.29354  2.67741  2.69355  4.24690  2.90347  2.73739  3.18146  2.89801  2.37887  2.77519  2.98518  4.58477  3.61503
          0.02251  4.20099  4.92333  0.61958  0.77255  0.48576  0.95510
     95   2.62600  4.59122  2.57217  2.28194  3.14281  3.51048  3.73712  3.12156  2.62140  2.49476  2.62728  3.11502  3.89918  2.95418  3.04748  2.73704  2.85808  2.86776  5.12915  3.84129    142 e x - -
          2.68618  4.42225  2.77519  2.73123  3.46354  2.40513  3.72494  3.29354  2.67741  2.69355  4.24690  2.90347  2.73739  3.18146  2.89801  2.37887  2.77519  2.98518  4.58477  3.61503
          0.02251  4.20099  4.92333  0.61958  0.77255  0.48576  0.95510
     96   2.66812  4.39011  2.74263  2.95081  3.36147  3.63389  3.85464  2.81819  2.90710  1.92566  2.89788  3.35778  4.01216  3.21150  3.25970  2.88644  2.90014  2.62289  4.86451  2.50994    143 l x - -
          2.68618  4.42225  2.77519  2.73123  3.46354  2.40513  3.72494  3.29354  2.67741  2.69355  4.24690  2.90347  2.73739  3.18146  2.89801  2.37887  2.77519  2.98518  4.58477  3.61503
          0.02251  4.20099  4.92333  0.61958  0.77255  0.48576  0.95510
     97   3.03736  5.02188  2.95064  2.87609  4.44198  3.43865  4.24389  4.23861  3.18411  3.85030  4.81357  0.68594  4.11206  3.52817  3.54076  3.09869  3.43664  3.82607  5.70945  4.37521    144 N x - -
          2.68618  4.42225  2.77519  2.73123  3.46354  2.40513  3.72494  3.29354  2.67741  2.69355  4.24690  2.90347  2.73739  3.18146  2.89801  2.37887  2.77519  2.98518  4.58477  3.61503
          0.02251  4.20099  4.92333  0.61958  0.77255  0.48576  0.95510
     98   2.76665  5.10070  3.01513  2.48442  4.46321  3.49184  3.64494  3.89204  1.94210  3.39382  4.18712  2.38371  3.89584  2.76571  2.03279  2.18527  2.98923  3.51292  5.52721  4.20260    145 k x - -
          2.68618  4.42225  2.77519  2.73123  3.46354  2.40513  3.72494  3.29354  2.67741  2.69355  4.24690  2.90347  2.73739  3.18146  2.89801  2.37887  2.77519  2.98518  4.58477  3.61503
          0.02251  4.20099  4.92333  0.61958  0.77255  0.48576  0.95510
     99   2.63270  4.33647  3.53698  2.96473  3.46527  3.61354  3.86300  2.77747  2.85966  2.12891  2.91120  2.88396  3.99201  3.19826  2.60755  2.86663  2.86444  2.06152  4.92300  3.69271    146 v x - -
          2.68618  4.42225  2.77519  2.73123  3.46354  2.40513  3.72494  3.29354  2.67741  2.69355  4.24690  2.90347  2.73739  3.18146  2.89801  2.37887  2.77519  2.98518  4.58477  3.61503
          0.02251  4.20099  4.92333  0.61958  0.77255  0.48576  0.95510
    100   2.86758  4.47978  3.90337  3.30660  3.35757  3.86973  4.08523  2.64725  2.99378  1.42480  2.51533  3.66054  4.21470  3.43059  2.35194  3.15638  3.09277  2.58366  5.00705  3.81750    147 l x - -
          2.68618  4.42225  2.77519  2.73123  3.46354  2.40513  3.72494  3.29354  2.67741  2.69355  4.24690  2.90347  2.73739  3.18146  2.89801  2.37887  2.77519  2.98518  4.58477  3.61503
          0.21282  4.20099  1.73320  0.61958  0.77255  0.48576  0.95510
    101   1.89915  4.80062  1.96380  2.38157  4.40895  2.32199  3.80737  3.84305  2.72784  3.44572  4.26769  2.88806  3.78586  2.97936  3.22209  2.62934  2.93882  3.41524  5.65709  4.28837    148 a x - -
          2.68618  4.42225  2.77519  2.73123  3.46354  2.40513  3.72494  3.29354  2.67741  2.69355  4.24690  2.90347  2.73739  3.18146  2.89801  2.37887  2.77519  2.98518  4.58477  3.61503
          0.02716  4.01533  4.73767  0.61958  0.77255  0.68042  0.70604
    102   2.75958  5.03148  2.82123  2.42741  4.39737  2.44637  3.64422  3.82394  1.89533  3.35055  4.17139  2.93762  3.86237  2.09254  2.62081  2.75031  2.99799  3.46052  5.50122  4.18172    149 k x - -
          2.68618  4.42225  2.77519  2.73123  3.46354  2.40513  3.72494  3.29354  2.67741  2.69355  4.24690  2.90347  2.73739  3.18146  2.89801  2.37887  2.77519  2.98518  4.58477  3.61503
          0.02716  4.01533  4.73767  0.61958  0.77255  0.68042  0.70604
    103   2.02104  4.61938  3.12594  2.63332  4.11412  3.31572  3.74552  3.50335  2.45246  3.12443  3.96613  3.07176  2.66515  2.92198  2.09205  2.63856  2.85658  3.15042  5.36200  4.08124    150 a x - -
          2.68618  4.42225  2.77519  2.73123  3.46354  2.40513  3.72494  3.29354  2.67741  2.69355  4.24690  2.90347  2.73739  3.18146  2.89801  2.37887  2.77519  2.98518  4.58477  3.61503
          0.02716  4.01533  4.73767  0.61958  0.77255  0.68042  0.70604
    104   2.72543  4.73531  3.19743  2.76636  4.21998  3.38628  3.82322  3.67026  2.42850  3.25058  4.13780  3.18419  1.64838  3.01593  1.99627  2.80755  3.03007  3.32646  5.40691  4.16567    151 p x - -
          2.68618  4.42225  2.77519  2.73123  3.46354  2.40513  3.72494  3.29354  2.67741  2.69355  4.24690  2.90347  2.73739  3.18146  2.89801  2.37887  2.77519  2.98518  4.58477  3.61503
          0.02716  4.01533  4.73767  0.61958  0.77255  0.68042  0.70604
    105   3.52863  4.78560  4.65870  4.30834  1.12193  4.33390  3.54176  3.17628  4.12227  2.49454  3.76007  4.09033  4.64880  4.11987  4.15156  3.71376  3.75402  3.12207  2.12190  1.98119    152 f x - -
          2.68618  4.42225  2.77519  2.73123  3.46354  2.40513  3.72494  3.29354  2.67741  2.69355  4.24690  2.90347  2.73739  3.18146  2.89801  2.37887  2.77519  2.98518  4.58477  3.61503
          0.02716  4.01533  4.73767  0.61958  0.77255  0.38084  1.14976
    106   2.85596  5.29889  1.44115  2.27970  4.57337  3.35648  2.92093  4.10547  2.65945  3.62326  4.43475  2.84509  2.59390  2.91784  3.18493  2.79682  3.12235  3.70031  5.76704  4.32339    153 d x - -
          2.68618  4.42225  2.77519  2.73123  3.46354  2.40513  3.72494  3.29354  2.67741  2.69355  4.24690  2.90347  2.73739  3.18146  2.89801  2.37887  2.77519  2.98518  4.58477  3.61503
          0.02251  4.20099  4.92333  0.61958  0.77255  0.48576  0.95510
    107   2.73968  4.95725  2.12581  2.43310  4.14454  3.44092  3.72518  3.57401  2.54716  2.08689  4.02327  2.96499  3.89278  2.24657  3.00405  2.75393  2.98233  3.27000  5.43653  4.07695    154 l x - -
          2.68618  4.42225  2.77519  2.73123  3.46354  2.40513  3.72494  3.29354  2.67741  2.69355  4.24690  2.90347  2.73739  3.18146  2.89801  2.37887  2.77519  2.98518  4.58477  3.61503
          0.24768  4.20099  1.58764  0.61958  0.77255  0.48576  0.95510
    108   2.65092  4.31280  3.60637  3.07290  3.22297  3.61776  3.87859  2.64147  2.95584  1.96647  3.36533  3.42879  4.01984  3.29133  3.25868  2.90750  2.10108  2.46825  4.77567  2.79196    155 l x - -
          2.68618  4.42225  2.77519  2.73123  3.46354  2.40513  3.72494  3.29354  2.67741  2.69355  4.24690  2.90347  2.73739  3.18146  2.89801  2.37887  2.77519  2.98518  4.58477  3.61503
          0.02811  3.98142  4.70377  0.61958  0.77255  0.70892  0.67762
    109   2.72065  4.99415  2.70936  2.38117  4.40375  2.67279  3.66503  3.84470  1.75903  3.38179  4.20102  2.25406  3.83183  2.81145  2.73465  2.71384  2.98257  3.46357  5.53734  4.19784    156 k x - -
          2.68618  4.42225  2.77519  2.73123  3.46354  2.40513  3.72494  3.29354  2.67741  2.69355  4.24690  2.90347  2.73739  3.18146  2.89801  2.37887  2.77519  2.98518  4.58477  3.61503
          0.02811  3.98142  4.70377  0.61958  0.77255  0.47826  0.96722
    110   2.66350  4.68481  3.14457  2.17838  3.74389  3.50586  3.67862  3.27965  2.13839  2.91250  3.77046  3.08220  3.89480  2.89318  2.86488  2.74428  2.89011  3.00250  2.83840  3.07260    157 k x - -
          2.68618  4.42225  2.77519  2.73123  3.46354  2.40513  3.72494  3.29354  2.67741  2.69355  4.24690  2.90347  2.73739  3.18146  2.89801  2.37887  2.77519  2.98518  4.58477  3.61503
          0.02426  4.12703  4.84938  0.61958  0.77255  0.57231  0.83061
    111   2.96122  4.62743  3.81731  3.45940  3.31239  2.09731  4.10982  3.46411  3.31572  3.07487  4.07038  3.72415  4.17442  3.70086  3.55225  3.16055  3.29957  3.20953  1.10625  3.34748    158 w x - -
          2.68618  4.42225  2.77519  2.73123  3.46354  2.40513  3.72494  3.29354  2.67741  2.69355  4.24690  2.90347  2.73739  3.18146  2.89801  2.37887  2.77519  2.98518  4.58477  3.61503
          0.10916  4.12703  2.43865  0.61958  0.77255  0.57231  0.83061
    112   2.51557  4.33995  3.54613  3.17149  3.83243  3.30024  4.16195  2.91103  3.11135  2.77269  3.81506  3.44278  1.59651  3.46881  3.41466  2.72817  2.91009  1.98270  5.33738  4.08437    159 p x - -
          2.68618  4.42225  2.77519  2.73123  3.46354  2.40513  3.72494  3.29354  2.67741  2.69355  4.24690  2.90347  2.73739  3.18146  2.89801  2.37887  2.77519  2.98518  4.58477  3.61503
          0.02638  4.04425  4.76660  0.61958  0.77255  0.65465  0.73319
    113   3.09619  4.46483  4.63883  4.09001  1.98816  4.28131  4.47745  2.19056  3.96347  1.38269  3.02553  4.28091  4.55391  4.10481  4.09951  3.61305  3.32889  1.78405  4.86105  3.55744    160 l x - -
          2.68618  4.42225  2.77519  2.73123  3.46354  2.40513  3.72494  3.29354  2.67741  2.69355  4.24690  2.90347  2.73739  3.18146  2.89801  2.37887  2.77519  2.98518  4.58477  3.61503
          0.02638  4.04425  4.76660  0.61958  0.77255  0.65465  0.73319
    114   2.73772  4.83957  1.51076  2.47257  4.14325  3.34974  3.86072  3.27416  2.79030  3.13637  4.09271  2.99009  3.90251  3.05765  3.26494  2.79042  3.03986  2.24202  5.52504  4.15282    161 d x - -
          2.68618  4.42225  2.77519  2.73123  3.46354  2.40513  3.72494  3.29354  2.67741  2.69355  4.24690  2.90347  2.73739  3.18146  2.89801  2.37887  2.77519  2.98518  4.58477  3.61503
          0.02638  4.04425  4.76660  0.61958  0.77255  0.65465  0.73319
    115   2.60799  4.56015  3.24359  2.69058  3.81245  3.45093  3.72879  3.18840  2.48617  2.84172  2.75699  3.13454  3.87911  2.94315  2.26399  2.06851  2.86216  2.91641  5.15178  3.88124    162 s x - -
          2.68618  4.42225  2.77519  2.73123  3.46354  2.40513  3.72494  3.29354  2.67741  2.69355  4.24690  2.90347  2.73739  3.18146  2.89801  2.37887  2.77519  2.98518  4.58477  3.61503
          0.16747  4.04425  1.99017  0.61958  0.77255  0.65465  0.73319
    116   2.81920  5.14963  2.49088  1.77408  4.43888  3.31469  3.65935  3.89888  2.38614  3.42337  4.28075  2.81795  3.83607  1.89697  2.78128  2.77511  3.07032  3.54237  5.58462  4.21685    163 e x - -
          2.68618  4.42225  2.77519  2.73123  3.46354  2.40513  3.72494  3.29354  2.67741  2.69355  4.24690  2.90347  2.73739  3.18146  2.89801  2.37887  2.77519  2.98518  4.58477  3.61503
          0.03031  3.90710  4.62945  0.61958  0.77255  0.76562  0.62557
    117   2.68326  4.91073  2.48693  1.64100  4.34586  3.21751  3.73104  3.78411  2.58771  3.38728  4.23938  2.82987  3.79208  2.90695  3.03599  1.98142  2.99014  3.40540  5.58322  4.20804    164 e x - -
          2.68618  4.42225  2.77519  2.73123  3.46354  2.40513  3.72494  3.29354  2.67741  2.69355  4.24690  2.90347  2.73739  3.18146  2.89801  2.37887  2.77519  2.98518  4.58477  3.61503
          0.03031  3.90710  4.62945  0.61958  0.77255  0.76562  0.62557
    118   1.75599  4.31328  3.67813  3.25193  3.51475  3.47344  4.15610  2.48890  3.13395  1.75442  3.46949  3.53759  4.02102  3.49624  3.41571  2.86873  2.94359  2.33049  5.15596  3.90499    165 l x - -
          2.68618  4.42225  2.77519  2.73123  3.46354  2.40513  3.72494  3.29354  2.67741  2.69355  4.24690  2.90347  2.73739  3.18146  2.89801  2.37887  2.77519  2.98518  4.58477  3.61503
          0.03031  3.90710  4.62945  0.61958  0.77255  0.76562  0.62557
    119   2.67702  4.69930  3.14103  2.69051  4.15496  3.35011  3.74225  3.59497  2.33588  3.17517  4.05925  3.11512  2.05238  2.92944  1.88267  2.75368  2.96970  3.25848  5.34045  4.09367    166 r x - -
          2.68618  4.42225  2.77519  2.73123  3.46354  2.40513  3.72494  3.29354  2.67741  2.69355  4.24690  2.90347  2.73739  3.18146  2.89801  2.37887  2.77519  2.98518  4.58477  3.61503
          0.03031  3.90710  4.62945  0.61958  0.77255  0.76562  0.62557
    120   2.78697  4.67130  3.24116  2.79138  3.56258  3.56267  3.79453  2.98991  2.51514  1.90452  3.59813  3.23036  3.99171  2.01022  2.81335  2.91284  3.03227  2.85330  5.07484  3.74924    167 l x - -
          2.68618  4.42225  2.77519  2.73123  3.46354  2.40513  3.72494  3.29354  2.67741  2.69355  4.24690  2.90347  2.73739  3.18146  2.89801  2.37887  2.77519  2.98518  4.58477  3.61503
          0.03031  3.90710  4.62945  0.61958  0.77255  0.76562  0.62557
    121   2.64205  4.75674  2.68453  1.86743  4.16918  3.26821  3.74839  3.46782  2.56752  3.16805  4.05410  2.92699  3.81293  2.93403  2.97764  2.69020  1.95206  3.14682  5.45376  4.12765    168 e x - -
          2.68618  4.42225  2.77519  2.73123  3.46354  2.40513  3.72494  3.29354  2.67741  2.69355  4.24690  2.90347  2.73739  3.18146  2.89801  2.37887  2.77519  2.98518  4.58477  3.61503
          0.03031  3.90710  4.62945  0.61958  0.77255  0.76562  0.62557
    122   2.33182  4.25278  3.23627  3.05344  4.11066  2.98201  4.16244  3.63786  3.12953  3.35534  4.27840  3.27283  3.72362  3.47611  3.41465  1.04004  2.81450  3.16539  5.48034  4.19432    169 s x - -
          2.68618  4.42225  2.77519  2.73123  3.46354  2.40513  3.72494  3.29354  2.67741  2.69355  4.24690  2.90347  2.73739  3.18146  2.89801  2.37887  2.77519  2.98518  4.58477  3.61503
          0.03031  3.90710  4.62945  0.61958  0.77255  0.76562  0.62557
    123   2.59266  4.62801  2.95267  2.59043  4.03969  3.29131  3.75456  3.40681  2.48052  3.04624  3.95369  3.03752  3.82284  2.13961  2.82280  2.67784  1.94434  3.09358  5.33957  4.04317    170 t x - -
          2.68618  4.42225  2.77519  2.73123  3.46354  2.40513  3.72494  3.29354  2.67741  2.69355  4.24690  2.90347  2.73739  3.18146  2.89801  2.37887  2.77519  2.98518  4.58477  3.61503
          0.03031  3.90710  4.62945  0.61958  0.77255  0.76562  0.62557
    124   2.59557  4.57378  3.24045  2.74810  4.04009  3.33462  3.75313  3.37351  2.35796  3.03044  3.93024  3.14240  3.84791  2.94994  1.97259  2.70453  1.92272  3.06117  5.29517  4.04579    171 t x - -
          2.68618  4.42225  2.77519  2.73123  3.46354  2.40513  3.72494  3.29354  2.67741  2.69355  4.24690  2.90347  2.73739  3.18146  2.89801  2.37887  2.77519  2.98518  4.58477  3.61503
          0.03031  3.90710  4.62945  0.61958  0.77255  0.76562  0.62557
    125   2.54202  4.39116  3.20755  2.85455  3.71933  3.32831  3.93199  2.82090  2.84233  2.77160  3.75147  2.22405  3.88671  3.21579  3.18259  2.72401  2.87889  1.77873  5.18984  3.87497    172 v x - -
          2.68632  4.42239  2.77533  2.73137  3.46293  2.40527  3.72508  3.29368  2.67755  2.69369  4.24704  2.90360  2.73753  3.18104  2.89772  2.37850  2.77533  2.98486  4.58491  3.61517
          0.21171  1.65651        *  1.46950  0.26142  0.00000        *
//
