# Supplementary material for: Remote homology clustering identifies lowly conserved families of effector proteins in plant-pathogenic fungi
Source: Microb Genom. 2021 Sep 1;7(9):000637. doi: 10.1099/mgen.0.000637 (PMC8715435; doi:10.1099/mgen.0.000637)
Supplement: Supplementary material 16 [file mgen-7-0637-s0016.zip › hmms/cluster-PC_002QUS.hmm]

HMMER3/f [3.3 | Nov 2019]
NAME  cluster-PC_002QUS
LENG  150
ALPH  amino
RF    yes
MM    no
CONS  yes
CS    no
MAP   yes
DATE  Wed Jul 22 12:43:53 2020
NSEQ  4
EFFN  0.621094
CKSUM 757089658
STATS LOCAL MSV      -10.0576  0.70935
STATS LOCAL VITERBI  -10.9405  0.70935
STATS LOCAL FORWARD   -4.3549  0.70935
HMM          A        C        D        E        F        G        H        I        K        L        M        N        P        Q        R        S        T        V        W        Y   
            m->m     m->i     m->d     i->m     i->i     d->m     d->d
  COMPO   2.54639  4.37704  3.03809  2.75296  3.24155  2.92369  3.58012  2.71508  2.73676  2.41102  3.55523  3.07732  3.36612  3.18439  3.00838  2.59362  2.81023  2.54178  4.32717  3.53469
          2.68618  4.42225  2.77519  2.73123  3.46354  2.40513  3.72494  3.29354  2.67741  2.69355  4.24690  2.90347  2.73739  3.18146  2.89801  2.37887  2.77519  2.98518  4.58477  3.61503
          0.02877  3.95861  4.68096  0.61958  0.77255  0.00000        *
      1   3.03822  4.57375  4.14239  3.74285  3.24733  3.89856  4.45808  2.43161  3.50605  1.82952  1.22213  4.00956  4.36010  3.88254  3.70116  3.39609  3.34545  2.44759  5.09934  3.86843      1 m x - -
          2.68618  4.42225  2.77519  2.73123  3.46354  2.40513  3.72494  3.29354  2.67741  2.69355  4.24690  2.90347  2.73739  3.18146  2.89801  2.37887  2.77519  2.98518  4.58477  3.61503
          0.02877  3.95861  4.68096  0.61958  0.77255  0.48576  0.95510
      2   3.05171  5.01796  3.23338  2.83930  4.42407  3.53142  3.80851  3.85884  0.92630  3.40537  4.36263  3.25982  4.02605  2.99542  2.45026  3.08831  3.29880  3.56192  5.44369  4.26903      2 k x - -
          2.68618  4.42225  2.77519  2.73123  3.46354  2.40513  3.72494  3.29354  2.67741  2.69355  4.24690  2.90347  2.73739  3.18146  2.89801  2.37887  2.77519  2.98518  4.58477  3.61503
          0.02877  3.95861  4.68096  0.61958  0.77255  0.48576  0.95510
      3   3.09834  4.49378  4.45691  4.07634  3.43303  4.15855  4.78888  0.97726  3.90613  2.00200  3.35554  4.30965  4.58193  4.24584  4.09290  3.66257  3.39616  1.85129  5.34133  4.08673      3 i x - -
          2.68618  4.42225  2.77519  2.73123  3.46354  2.40513  3.72494  3.29354  2.67741  2.69355  4.24690  2.90347  2.73739  3.18146  2.89801  2.37887  2.77519  2.98518  4.58477  3.61503
          0.02877  3.95861  4.68096  0.61958  0.77255  0.48576  0.95510
      4   2.78094  4.97192  2.65951  2.41107  3.90474  3.34568  2.37675  3.78596  2.48717  3.33054  4.20235  1.80136  3.86835  2.90602  2.87338  2.77991  3.05285  3.43837  5.25133  3.78123      4 n x - -
          2.68618  4.42225  2.77519  2.73123  3.46354  2.40513  3.72494  3.29354  2.67741  2.69355  4.24690  2.90347  2.73739  3.18146  2.89801  2.37887  2.77519  2.98518  4.58477  3.61503
          0.02877  3.95861  4.68096  0.61958  0.77255  0.48576  0.95510
      5   3.25251  4.68948  4.32759  3.96826  3.16976  4.09117  4.59698  2.37899  3.73515  0.77602  3.16658  4.23536  4.51199  4.08286  3.89696  3.67269  3.54300  2.43860  5.07987  3.82294      5 l x - -
          2.68618  4.42225  2.77519  2.73123  3.46354  2.40513  3.72494  3.29354  2.67741  2.69355  4.24690  2.90347  2.73739  3.18146  2.89801  2.37887  2.77519  2.98518  4.58477  3.61503
          0.02877  3.95861  4.68096  0.61958  0.77255  0.48576  0.95510
      6   2.35864  4.27996  3.28258  3.10273  4.16265  3.00830  4.21002  3.69709  3.18230  3.41082  4.32998  3.31346  3.75430  3.52497  3.46542  0.96824  2.84529  3.21332  5.52834  4.24673      6 s x - -
          2.68618  4.42225  2.77519  2.73123  3.46354  2.40513  3.72494  3.29354  2.67741  2.69355  4.24690  2.90347  2.73739  3.18146  2.89801  2.37887  2.77519  2.98518  4.58477  3.61503
          0.02877  3.95861  4.68096  0.61958  0.77255  0.48576  0.95510
      7   3.06731  4.52515  4.21398  3.71544  2.56660  4.00059  3.87482  2.68349  3.44252  1.56253  3.31775  3.88126  4.35606  3.74736  3.61677  3.37086  3.30642  2.65225  1.90914  2.69014      7 l x - -
          2.68618  4.42225  2.77519  2.73123  3.46354  2.40513  3.72494  3.29354  2.67741  2.69355  4.24690  2.90347  2.73739  3.18146  2.89801  2.37887  2.77519  2.98518  4.58477  3.61503
          0.02877  3.95861  4.68096  0.61958  0.77255  0.48576  0.95510
      8   3.05171  5.01796  3.23338  2.83930  4.42407  3.53142  3.80851  3.85884  0.92630  3.40537  4.36263  3.25982  4.02605  2.99542  2.45026  3.08831  3.29880  3.56192  5.44369  4.26903      8 k x - -
          2.68618  4.42225  2.77519  2.73123  3.46354  2.40513  3.72494  3.29354  2.67741  2.69355  4.24690  2.90347  2.73739  3.18146  2.89801  2.37887  2.77519  2.98518  4.58477  3.61503
          0.02877  3.95861  4.68096  0.61958  0.77255  0.48576  0.95510
      9   1.65274  4.15964  3.51151  3.18199  4.08164  3.02147  4.19346  3.19551  3.15771  3.08353  4.00932  3.34603  3.73860  3.48317  3.45114  2.46750  1.56217  2.81843  5.50232  4.28973      9 t x - -
          2.68618  4.42225  2.77519  2.73123  3.46354  2.40513  3.72494  3.29354  2.67741  2.69355  4.24690  2.90347  2.73739  3.18146  2.89801  2.37887  2.77519  2.98518  4.58477  3.61503
          0.02877  3.95861  4.68096  0.61958  0.77255  0.48576  0.95510
     10   3.52757  4.80704  4.49739  4.15792  1.41665  4.29762  3.45582  3.23772  4.01379  2.59005  3.84443  3.99108  4.61591  4.02856  4.08385  3.66120  3.75297  3.15803  3.61376  1.16274     10 y x - -
          2.68618  4.42225  2.77519  2.73123  3.46354  2.40513  3.72494  3.29354  2.67741  2.69355  4.24690  2.90347  2.73739  3.18146  2.89801  2.37887  2.77519  2.98518  4.58477  3.61503
          0.02877  3.95861  4.68096  0.61958  0.77255  0.48576  0.95510
     11   1.38330  4.14872  3.52634  3.19924  4.09420  3.00859  4.20614  3.21307  3.17795  3.09969  4.02161  3.35062  3.73155  3.49792  3.46903  2.45630  1.86707  2.82796  5.51360  4.30393     11 a x - -
          2.68618  4.42225  2.77519  2.73123  3.46354  2.40513  3.72494  3.29354  2.67741  2.69355  4.24690  2.90347  2.73739  3.18146  2.89801  2.37887  2.77519  2.98518  4.58477  3.61503
          0.02877  3.95861  4.68096  0.61958  0.77255  0.48576  0.95510
     12   3.05165  4.39141  4.69342  4.19937  3.53139  4.35619  4.92936  1.40501  4.08209  2.04729  3.34818  4.42877  4.68816  4.35755  4.29112  3.74206  3.32208  1.15576  5.48064  4.26976     12 v x - -
          2.68618  4.42225  2.77519  2.73123  3.46354  2.40513  3.72494  3.29354  2.67741  2.69355  4.24690  2.90347  2.73739  3.18146  2.89801  2.37887  2.77519  2.98518  4.58477  3.61503
          0.02877  3.95861  4.68096  0.61958  0.77255  0.48576  0.95510
     13   3.25251  4.68948  4.32759  3.96826  3.16976  4.09117  4.59698  2.37899  3.73515  0.77602  3.16658  4.23536  4.51199  4.08286  3.89696  3.67269  3.54300  2.43860  5.07987  3.82294     13 l x - -
          2.68618  4.42225  2.77519  2.73123  3.46354  2.40513  3.72494  3.29354  2.67741  2.69355  4.24690  2.90347  2.73739  3.18146  2.89801  2.37887  2.77519  2.98518  4.58477  3.61503
          0.02877  3.95861  4.68096  0.61958  0.77255  0.48576  0.95510
     14   2.35864  4.27996  3.28258  3.10273  4.16265  3.00830  4.21002  3.69709  3.18230  3.41082  4.32998  3.31346  3.75430  3.52497  3.46542  0.96824  2.84529  3.21332  5.52834  4.24673     14 s x - -
          2.68618  4.42225  2.77519  2.73123  3.46354  2.40513  3.72494  3.29354  2.67741  2.69355  4.24690  2.90347  2.73739  3.18146  2.89801  2.37887  2.77519  2.98518  4.58477  3.61503
          0.02877  3.95861  4.68096  0.61958  0.77255  0.48576  0.95510
     15   3.09834  4.49378  4.45691  4.07634  3.43303  4.15855  4.78888  0.97726  3.90613  2.00200  3.35554  4.30965  4.58193  4.24584  4.09290  3.66257  3.39616  1.85129  5.34133  4.08673     15 i x - -
          2.68618  4.42225  2.77519  2.73123  3.46354  2.40513  3.72494  3.29354  2.67741  2.69355  4.24690  2.90347  2.73739  3.18146  2.89801  2.37887  2.77519  2.98518  4.58477  3.61503
          0.02877  3.95861  4.68096  0.61958  0.77255  0.48576  0.95510
     16   2.87624  4.39547  4.24405  3.91026  3.61384  3.81243  4.69734  2.04867  3.77934  2.28620  3.56633  4.08613  4.36843  4.13313  3.98347  3.32169  3.23589  0.92296  5.41269  4.14946     16 v x - -
          2.68618  4.42225  2.77519  2.73123  3.46354  2.40513  3.72494  3.29354  2.67741  2.69355  4.24690  2.90347  2.73739  3.18146  2.89801  2.37887  2.77519  2.98518  4.58477  3.61503
          0.02877  3.95861  4.68096  0.61958  0.77255  0.48576  0.95510
     17   2.35864  4.27996  3.28258  3.10273  4.16265  3.00830  4.21002  3.69709  3.18230  3.41082  4.32998  3.31346  3.75430  3.52497  3.46542  0.96824  2.84529  3.21332  5.52834  4.24673     17 s x - -
          2.68618  4.42225  2.77519  2.73123  3.46354  2.40513  3.72494  3.29354  2.67741  2.69355  4.24690  2.90347  2.73739  3.18146  2.89801  2.37887  2.77519  2.98518  4.58477  3.61503
          0.02877  3.95861  4.68096  0.61958  0.77255  0.48576  0.95510
     18   3.25251  4.68948  4.32759  3.96826  3.16976  4.09117  4.59698  2.37899  3.73515  0.77602  3.16658  4.23536  4.51199  4.08286  3.89696  3.67269  3.54300  2.43860  5.07987  3.82294     18 l x - -
          2.68618  4.42225  2.77519  2.73123  3.46354  2.40513  3.72494  3.29354  2.67741  2.69355  4.24690  2.90347  2.73739  3.18146  2.89801  2.37887  2.77519  2.98518  4.58477  3.61503
          0.02877  3.95861  4.68096  0.61958  0.77255  0.48576  0.95510
     19   2.77457  4.54110  3.46595  3.37648  4.51651  0.60775  4.49117  4.13739  3.56945  3.78063  4.75733  3.63027  3.93499  3.88682  3.79572  2.94901  3.26251  3.64909  5.58858  4.62144     19 G x - -
          2.68618  4.42225  2.77519  2.73123  3.46354  2.40513  3.72494  3.29354  2.67741  2.69355  4.24690  2.90347  2.73739  3.18146  2.89801  2.37887  2.77519  2.98518  4.58477  3.61503
          0.02877  3.95861  4.68096  0.61958  0.77255  0.48576  0.95510
     20   2.77457  4.54110  3.46595  3.37648  4.51651  0.60775  4.49117  4.13739  3.56945  3.78063  4.75733  3.63027  3.93499  3.88682  3.79572  2.94901  3.26251  3.64909  5.58858  4.62144     20 G x - -
          2.68618  4.42225  2.77519  2.73123  3.46354  2.40513  3.72494  3.29354  2.67741  2.69355  4.24690  2.90347  2.73739  3.18146  2.89801  2.37887  2.77519  2.98518  4.58477  3.61503
          0.02877  3.95861  4.68096  0.61958  0.77255  0.48576  0.95510
     21   3.09834  4.49378  4.45691  4.07634  3.43303  4.15855  4.78888  0.97726  3.90613  2.00200  3.35554  4.30965  4.58193  4.24584  4.09290  3.66257  3.39616  1.85129  5.34133  4.08673     21 i x - -
          2.68618  4.42225  2.77519  2.73123  3.46354  2.40513  3.72494  3.29354  2.67741  2.69355  4.24690  2.90347  2.73739  3.18146  2.89801  2.37887  2.77519  2.98518  4.58477  3.61503
          0.02877  3.95861  4.68096  0.61958  0.77255  0.48576  0.95510
     22   3.09205  4.89354  3.21247  2.98151  3.34706  3.52204  0.97306  3.80826  2.82231  3.29125  4.34124  3.38719  4.07954  3.34898  3.08264  3.16207  3.39852  3.54177  4.81091  3.29559     22 h x - -
          2.68618  4.42225  2.77519  2.73123  3.46354  2.40513  3.72494  3.29354  2.67741  2.69355  4.24690  2.90347  2.73739  3.18146  2.89801  2.37887  2.77519  2.98518  4.58477  3.61503
          0.02877  3.95861  4.68096  0.61958  0.77255  0.48576  0.95510
     23   0.89643  4.23633  3.55111  3.34686  4.13915  3.05846  4.35859  3.27764  3.36536  3.15522  4.17798  3.47437  3.80587  3.69873  3.60967  2.58608  2.86942  2.91714  5.55771  4.36766     23 a x - -
          2.68618  4.42225  2.77519  2.73123  3.46354  2.40513  3.72494  3.29354  2.67741  2.69355  4.24690  2.90347  2.73739  3.18146  2.89801  2.37887  2.77519  2.98518  4.58477  3.61503
          0.02877  3.95861  4.68096  0.61958  0.77255  0.48576  0.95510
     24   3.03822  4.57375  4.14239  3.74285  3.24733  3.89856  4.45808  2.43161  3.50605  1.82952  1.22213  4.00956  4.36010  3.88254  3.70116  3.39609  3.34545  2.44759  5.09934  3.86843     24 m x - -
          2.68618  4.42225  2.77519  2.73123  3.46354  2.40513  3.72494  3.29354  2.67741  2.69355  4.24690  2.90347  2.73739  3.18146  2.89801  2.37887  2.77519  2.98518  4.58477  3.61503
          0.02877  3.95861  4.68096  0.61958  0.77255  0.48576  0.95510
     25   2.69769  4.68671  2.90245  1.74342  3.93999  3.41994  3.81895  2.98990  2.65414  2.86966  3.84971  3.06977  3.91214  3.02457  3.05349  2.79654  2.97197  2.08845  5.34445  4.03061     25 e x - -
          2.68618  4.42225  2.77519  2.73123  3.46354  2.40513  3.72494  3.29354  2.67741  2.69355  4.24690  2.90347  2.73739  3.18146  2.89801  2.37887  2.77519  2.98518  4.58477  3.61503
          0.21045  3.95861  1.76788  0.61958  0.77255  0.48576  0.95510
     26   2.71132  5.08273  2.01827  2.15143  4.26532  3.21390  2.77844  3.84547  2.50323  3.38780  4.21961  2.28141  3.75176  2.78266  3.00112  2.66434  2.97602  3.47019  5.51189  4.07069     26 d x - -
          2.68618  4.42225  2.77519  2.73123  3.46354  2.40513  3.72494  3.29354  2.67741  2.69355  4.24690  2.90347  2.73739  3.18146  2.89801  2.37887  2.77519  2.98518  4.58477  3.61503
          0.03440  3.78256  4.50491  0.61958  0.77255  0.63475  0.75516
     27   2.73759  4.30782  3.99833  3.66134  3.48716  3.62780  4.47943  2.06442  3.52758  2.19191  3.46884  3.86478  4.19521  3.89509  3.74821  3.12778  3.10256  1.14711  5.25543  3.98020     27 v x - -
          2.68618  4.42225  2.77519  2.73123  3.46354  2.40513  3.72494  3.29354  2.67741  2.69355  4.24690  2.90347  2.73739  3.18146  2.89801  2.37887  2.77519  2.98518  4.58477  3.61503
          0.03440  3.78256  4.50491  0.61958  0.77255  0.63475  0.75516
     28   2.64064  4.41004  3.23859  3.06679  4.06492  3.10277  4.14968  3.58945  3.11678  3.22526  4.27315  3.38126  1.01324  3.50845  3.37039  2.80593  3.07576  3.24490  5.27395  4.18525     28 p x - -
          2.68618  4.42225  2.77519  2.73123  3.46354  2.40513  3.72494  3.29354  2.67741  2.69355  4.24690  2.90347  2.73739  3.18146  2.89801  2.37887  2.77519  2.98518  4.58477  3.61503
          0.03440  3.78256  4.50491  0.61958  0.77255  0.63475  0.75516
     29   1.15183  4.15179  3.37467  3.16477  3.96581  2.97809  4.19698  3.07829  3.17873  2.96361  4.00779  3.33606  3.70907  3.52890  3.43386  2.50408  2.77533  2.74854  5.40216  4.19290     29 a x - -
          2.68618  4.42225  2.77519  2.73123  3.46354  2.40513  3.72494  3.29354  2.67741  2.69355  4.24690  2.90347  2.73739  3.18146  2.89801  2.37887  2.77519  2.98518  4.58477  3.61503
          0.03440  3.78256  4.50491  0.61958  0.77255  0.40274  1.10409
     30   3.02774  5.15505  2.52597  0.90889  4.51228  3.33056  3.92537  3.98333  2.81682  3.58681  4.55748  2.98379  3.93936  3.13950  3.23426  3.00165  3.33277  3.65845  5.66765  4.39043     30 e x - -
          2.68618  4.42225  2.77519  2.73123  3.46354  2.40513  3.72494  3.29354  2.67741  2.69355  4.24690  2.90347  2.73739  3.18146  2.89801  2.37887  2.77519  2.98518  4.58477  3.61503
          0.02877  3.95861  4.68096  0.61958  0.77255  0.48576  0.95510
     31   2.71188  4.43655  3.56793  3.14284  3.45171  3.54664  4.06072  2.71726  3.01279  1.48404  3.46034  3.49032  2.36965  3.40017  3.30161  2.94503  3.01922  2.59184  5.06410  3.79683     31 l x - -
          2.68618  4.42225  2.77519  2.73123  3.46354  2.40513  3.72494  3.29354  2.67741  2.69355  4.24690  2.90347  2.73739  3.18146  2.89801  2.37887  2.77519  2.98518  4.58477  3.61503
          0.02877  3.95861  4.68096  0.61958  0.77255  0.48576  0.95510
     32   2.64979  4.35583  3.69085  3.23626  3.50810  3.54020  4.13228  2.51150  3.08298  1.78022  3.46136  3.54468  4.05612  3.46645  3.36565  2.91806  1.81097  2.35957  5.13971  3.88930     32 l x - -
          2.68618  4.42225  2.77519  2.73123  3.46354  2.40513  3.72494  3.29354  2.67741  2.69355  4.24690  2.90347  2.73739  3.18146  2.89801  2.37887  2.77519  2.98518  4.58477  3.61503
          0.02877  3.95861  4.68096  0.61958  0.77255  0.48576  0.95510
     33   2.52826  4.60506  3.00322  2.59367  4.17476  2.20446  3.76671  3.60128  2.51409  3.20644  4.03925  3.03467  2.43819  2.94670  2.39925  2.60895  2.85356  3.21607  5.41202  4.12643     33 g x - -
          2.68618  4.42225  2.77519  2.73123  3.46354  2.40513  3.72494  3.29354  2.67741  2.69355  4.24690  2.90347  2.73739  3.18146  2.89801  2.37887  2.77519  2.98518  4.58477  3.61503
          0.02877  3.95861  4.68096  0.61958  0.77255  0.48576  0.95510
     34   3.03066  4.43819  4.48983  3.99272  3.33842  4.20738  4.69105  1.93482  3.83323  1.49297  3.20663  4.24490  4.55884  4.11891  4.04056  3.58560  3.30127  1.29648  5.26205  4.04619     34 v x - -
          2.68618  4.42225  2.77519  2.73123  3.46354  2.40513  3.72494  3.29354  2.67741  2.69355  4.24690  2.90347  2.73739  3.18146  2.89801  2.37887  2.77519  2.98518  4.58477  3.61503
          0.02877  3.95861  4.68096  0.61958  0.77255  0.48576  0.95510
     35   2.65714  4.89317  1.83195  2.30532  4.42930  3.17059  3.79646  3.91588  2.74729  3.51166  4.35269  2.82962  3.78548  2.97744  3.25287  1.65818  2.99737  3.48990  5.68582  4.28241     35 s x - -
          2.68618  4.42225  2.77519  2.73123  3.46354  2.40513  3.72494  3.29354  2.67741  2.69355  4.24690  2.90347  2.73739  3.18146  2.89801  2.37887  2.77519  2.98518  4.58477  3.61503
          0.02877  3.95861  4.68096  0.61958  0.77255  0.48576  0.95510
     36   2.84204  5.20929  2.46016  1.54752  4.50061  3.31805  3.68193  3.96862  2.43777  3.48618  4.33789  2.81297  3.84858  2.08029  2.85310  2.78821  3.09621  3.60128  5.64390  4.26025     36 e x - -
          2.68618  4.42225  2.77519  2.73123  3.46354  2.40513  3.72494  3.29354  2.67741  2.69355  4.24690  2.90347  2.73739  3.18146  2.89801  2.37887  2.77519  2.98518  4.58477  3.61503
          0.02877  3.95861  4.68096  0.61958  0.77255  0.48576  0.95510
     37   2.65635  4.75575  2.75216  2.51714  4.28350  1.76563  3.81486  3.77478  2.59556  3.35979  4.22598  2.98984  3.82701  2.04286  2.96704  2.70894  2.99076  3.38578  5.51414  4.20104     37 g x - -
          2.68618  4.42225  2.77519  2.73123  3.46354  2.40513  3.72494  3.29354  2.67741  2.69355  4.24690  2.90347  2.73739  3.18146  2.89801  2.37887  2.77519  2.98518  4.58477  3.61503
          0.02877  3.95861  4.68096  0.61958  0.77255  0.48576  0.95510
     38   3.50269  4.80534  4.43397  4.06646  1.93800  4.24836  3.42819  3.35797  3.84992  2.73404  3.93526  3.93599  4.57555  3.95125  3.94420  3.61565  3.72456  3.23828  2.06550  1.15217     38 y x - -
          2.68618  4.42225  2.77519  2.73123  3.46354  2.40513  3.72494  3.29354  2.67741  2.69355  4.24690  2.90347  2.73739  3.18146  2.89801  2.37887  2.77519  2.98518  4.58477  3.61503
          0.02877  3.95861  4.68096  0.61958  0.77255  0.48576  0.95510
     39   2.46037  4.30545  3.50588  3.26244  4.04622  3.14174  4.27302  3.18389  3.20712  3.04431  4.08969  3.45765  3.85245  3.59774  3.46137  2.66265  1.03387  2.86961  5.47645  4.26299     39 t x - -
          2.68618  4.42225  2.77519  2.73123  3.46354  2.40513  3.72494  3.29354  2.67741  2.69355  4.24690  2.90347  2.73739  3.18146  2.89801  2.37887  2.77519  2.98518  4.58477  3.61503
          0.02877  3.95861  4.68096  0.61958  0.77255  0.48576  0.95510
     40   2.76280  5.04907  2.00445  2.36214  4.37528  3.34540  3.67440  3.85237  2.39584  3.39264  4.22746  2.89066  3.83960  2.82634  1.78233  2.74404  3.01747  3.48463  5.52392  4.17470     40 r x - -
          2.68618  4.42225  2.77519  2.73123  3.46354  2.40513  3.72494  3.29354  2.67741  2.69355  4.24690  2.90347  2.73739  3.18146  2.89801  2.37887  2.77519  2.98518  4.58477  3.61503
          0.02877  3.95861  4.68096  0.61958  0.77255  0.48576  0.95510
     41   3.36910  4.74576  4.35675  4.08801  0.88067  4.03791  3.91725  2.88261  3.99297  2.23303  3.60032  4.11680  4.49487  4.13732  4.09141  3.63434  3.67043  2.87956  4.14156  2.49809     41 f x - -
          2.68618  4.42225  2.77519  2.73123  3.46354  2.40513  3.72494  3.29354  2.67741  2.69355  4.24690  2.90347  2.73739  3.18146  2.89801  2.37887  2.77519  2.98518  4.58477  3.61503
          0.02877  3.95861  4.68096  0.61958  0.77255  0.48576  0.95510
     42   2.66913  4.40821  3.46662  3.03607  3.05986  3.51084  3.80175  2.92108  2.93317  2.61402  3.61678  3.37035  3.99491  3.29500  3.23302  2.86605  2.13879  2.70639  4.62205  1.88170     42 y x - -
          2.68618  4.42225  2.77519  2.73123  3.46354  2.40513  3.72494  3.29354  2.67741  2.69355  4.24690  2.90347  2.73739  3.18146  2.89801  2.37887  2.77519  2.98518  4.58477  3.61503
          0.02877  3.95861  4.68096  0.61958  0.77255  0.48576  0.95510
     43   2.93543  5.05776  3.25058  2.69086  4.41170  3.56939  3.61821  3.83556  1.98823  3.30966  4.18817  3.12289  3.97157  2.04193  1.52294  2.94273  3.13217  3.52034  5.39863  4.17252     43 r x - -
          2.68618  4.42225  2.77519  2.73123  3.46354  2.40513  3.72494  3.29354  2.67741  2.69355  4.24690  2.90347  2.73739  3.18146  2.89801  2.37887  2.77519  2.98518  4.58477  3.61503
          0.02877  3.95861  4.68096  0.61958  0.77255  0.48576  0.95510
     44   2.52939  4.57665  2.98649  2.57479  3.96011  3.27719  2.52615  3.43502  2.55264  3.06740  3.91465  3.02610  3.79618  2.94317  2.94235  2.00526  2.41570  3.09188  5.27833  3.95446     44 s x - -
          2.68618  4.42225  2.77519  2.73123  3.46354  2.40513  3.72494  3.29354  2.67741  2.69355  4.24690  2.90347  2.73739  3.18146  2.89801  2.37887  2.77519  2.98518  4.58477  3.61503
          0.02877  3.95861  4.68096  0.61958  0.77255  0.48576  0.95510
     45   2.31945  4.29889  3.15016  2.87415  4.22324  3.01412  4.04194  3.67612  2.95509  3.33980  4.18615  3.16943  2.12246  3.28419  3.30505  1.50683  2.76618  3.18812  5.54702  4.28038     45 s x - -
          2.68618  4.42225  2.77519  2.73123  3.46354  2.40513  3.72494  3.29354  2.67741  2.69355  4.24690  2.90347  2.73739  3.18146  2.89801  2.37887  2.77519  2.98518  4.58477  3.61503
          0.02877  3.95861  4.68096  0.61958  0.77255  0.48576  0.95510
     46   2.46037  4.30545  3.50588  3.26244  4.04622  3.14174  4.27302  3.18389  3.20712  3.04431  4.08969  3.45765  3.85245  3.59774  3.46137  2.66265  1.03387  2.86961  5.47645  4.26299     46 t x - -
          2.68618  4.42225  2.77519  2.73123  3.46354  2.40513  3.72494  3.29354  2.67741  2.69355  4.24690  2.90347  2.73739  3.18146  2.89801  2.37887  2.77519  2.98518  4.58477  3.61503
          0.02877  3.95861  4.68096  0.61958  0.77255  0.48576  0.95510
     47   1.33378  4.13808  3.41750  3.14086  4.21844  2.93081  4.20105  3.55715  3.18535  3.31397  4.17057  3.29054  3.67861  3.48421  3.48613  1.68748  2.69379  3.05904  5.58745  4.36631     47 a x - -
          2.68618  4.42225  2.77519  2.73123  3.46354  2.40513  3.72494  3.29354  2.67741  2.69355  4.24690  2.90347  2.73739  3.18146  2.89801  2.37887  2.77519  2.98518  4.58477  3.61503
          0.02877  3.95861  4.68096  0.61958  0.77255  0.48576  0.95510
     48   2.59348  4.76759  2.70515  1.90819  4.22490  3.25330  3.72149  3.62644  2.55357  3.24624  4.07795  2.90468  3.78628  2.89051  2.99665  2.00001  2.44325  3.25788  5.47806  4.13675     48 e x - -
          2.68618  4.42225  2.77519  2.73123  3.46354  2.40513  3.72494  3.29354  2.67741  2.69355  4.24690  2.90347  2.73739  3.18146  2.89801  2.37887  2.77519  2.98518  4.58477  3.61503
          0.02877  3.95861  4.68096  0.61958  0.77255  0.48576  0.95510
     49   1.86565  4.22165  3.93210  3.52907  3.72474  3.44291  4.39817  2.27626  3.44873  2.51143  3.62652  3.70054  4.05706  3.76300  3.70762  2.86396  2.92995  1.38500  5.36917  4.14731     49 v x - -
          2.68618  4.42225  2.77519  2.73123  3.46354  2.40513  3.72494  3.29354  2.67741  2.69355  4.24690  2.90347  2.73739  3.18146  2.89801  2.37887  2.77519  2.98518  4.58477  3.61503
          0.02877  3.95861  4.68096  0.61958  0.77255  0.48576  0.95510
     50   2.68249  4.30277  3.87930  3.40841  3.54617  3.65440  4.27168  1.71417  3.28579  2.31015  3.45513  3.69148  4.15080  3.63094  3.56192  3.02478  1.88670  2.06065  5.20642  3.97708     50 i x - -
          2.68618  4.42225  2.77519  2.73123  3.46354  2.40513  3.72494  3.29354  2.67741  2.69355  4.24690  2.90347  2.73739  3.18146  2.89801  2.37887  2.77519  2.98518  4.58477  3.61503
          0.02877  3.95861  4.68096  0.61958  0.77255  0.48576  0.95510
     51   3.25251  4.68948  4.32759  3.96826  3.16976  4.09117  4.59698  2.37899  3.73515  0.77602  3.16658  4.23536  4.51199  4.08286  3.89696  3.67269  3.54300  2.43860  5.07987  3.82294     51 l x - -
          2.68618  4.42225  2.77519  2.73123  3.46354  2.40513  3.72494  3.29354  2.67741  2.69355  4.24690  2.90347  2.73739  3.18146  2.89801  2.37887  2.77519  2.98518  4.58477  3.61503
          0.02877  3.95861  4.68096  0.61958  0.77255  0.48576  0.95510
     52   2.35864  4.27996  3.28258  3.10273  4.16265  3.00830  4.21002  3.69709  3.18230  3.41082  4.32998  3.31346  3.75430  3.52497  3.46542  0.96824  2.84529  3.21332  5.52834  4.24673     52 s x - -
          2.68618  4.42225  2.77519  2.73123  3.46354  2.40513  3.72494  3.29354  2.67741  2.69355  4.24690  2.90347  2.73739  3.18146  2.89801  2.37887  2.77519  2.98518  4.58477  3.61503
          0.02877  3.95861  4.68096  0.61958  0.77255  0.48576  0.95510
     53   2.53369  4.60324  2.70667  2.55813  4.37404  1.63983  3.93815  3.89614  2.85852  3.51234  4.36114  1.96126  3.77317  3.15522  3.26816  2.61478  2.93958  3.42046  5.63880  4.31600     53 g x - -
          2.68618  4.42225  2.77519  2.73123  3.46354  2.40513  3.72494  3.29354  2.67741  2.69355  4.24690  2.90347  2.73739  3.18146  2.89801  2.37887  2.77519  2.98518  4.58477  3.61503
          0.02877  3.95861  4.68096  0.61958  0.77255  0.48576  0.95510
     54   3.25251  4.68948  4.32759  3.96826  3.16976  4.09117  4.59698  2.37899  3.73515  0.77602  3.16658  4.23536  4.51199  4.08286  3.89696  3.67269  3.54300  2.43860  5.07987  3.82294     54 l x - -
          2.68618  4.42225  2.77519  2.73123  3.46354  2.40513  3.72494  3.29354  2.67741  2.69355  4.24690  2.90347  2.73739  3.18146  2.89801  2.37887  2.77519  2.98518  4.58477  3.61503
          0.02877  3.95861  4.68096  0.61958  0.77255  0.48576  0.95510
     55   2.94811  4.38913  4.38289  3.86097  3.31602  4.09374  4.56212  2.01321  3.71238  1.86697  2.21936  4.11733  4.45495  3.98603  3.92543  3.44909  3.21510  1.36663  5.18516  4.00383     55 v x - -
          2.68618  4.42225  2.77519  2.73123  3.46354  2.40513  3.72494  3.29354  2.67741  2.69355  4.24690  2.90347  2.73739  3.18146  2.89801  2.37887  2.77519  2.98518  4.58477  3.61503
          0.02877  3.95861  4.68096  0.61958  0.77255  0.48576  0.95510
     56   2.81891  5.30877  1.60633  2.14889  4.61220  3.24840  3.68706  4.10825  2.20328  3.61630  4.43592  2.28533  3.80924  2.83724  3.10529  2.73962  3.08732  3.69644  5.77292  4.32114     56 d x - -
          2.68618  4.42225  2.77519  2.73123  3.46354  2.40513  3.72494  3.29354  2.67741  2.69355  4.24690  2.90347  2.73739  3.18146  2.89801  2.37887  2.77519  2.98518  4.58477  3.61503
          0.02877  3.95861  4.68096  0.61958  0.77255  0.48576  0.95510
     57   2.87624  4.39547  4.24405  3.91026  3.61384  3.81243  4.69734  2.04867  3.77934  2.28620  3.56633  4.08613  4.36843  4.13313  3.98347  3.32169  3.23589  0.92296  5.41269  4.14946     57 v x - -
          2.68618  4.42225  2.77519  2.73123  3.46354  2.40513  3.72494  3.29354  2.67741  2.69355  4.24690  2.90347  2.73739  3.18146  2.89801  2.37887  2.77519  2.98518  4.58477  3.61503
          0.02877  3.95861  4.68096  0.61958  0.77255  0.48576  0.95510
     58   2.83557  4.72983  3.39033  2.82501  3.54800  3.59013  3.67579  3.33753  1.55969  2.91728  3.85290  3.23433  3.98910  2.95131  2.56574  2.93156  3.05406  3.09320  2.59487  3.53287     58 k x - -
          2.68618  4.42225  2.77519  2.73123  3.46354  2.40513  3.72494  3.29354  2.67741  2.69355  4.24690  2.90347  2.73739  3.18146  2.89801  2.37887  2.77519  2.98518  4.58477  3.61503
          0.02877  3.95861  4.68096  0.61958  0.77255  0.48576  0.95510
     59   3.48153  4.82511  4.22471  3.95235  2.75822  3.82816  4.00872  3.50913  3.67286  2.88900  4.13890  4.08409  4.35317  4.05603  3.78595  3.68439  3.78636  3.40185  0.72815  2.75588     59 w x - -
          2.68618  4.42225  2.77519  2.73123  3.46354  2.40513  3.72494  3.29354  2.67741  2.69355  4.24690  2.90347  2.73739  3.18146  2.89801  2.37887  2.77519  2.98518  4.58477  3.61503
          0.21045  3.95861  1.76788  0.61958  0.77255  0.48576  0.95510
     60   2.89703  5.00386  1.05629  2.28819  4.36993  3.14611  3.85855  3.93853  2.92679  3.56426  4.54299  2.83888  3.79292  3.09951  3.42852  2.87152  3.23467  3.58827  5.55587  4.26109     60 d x - -
          2.68618  4.42225  2.77519  2.73123  3.46354  2.40513  3.72494  3.29354  2.67741  2.69355  4.24690  2.90347  2.73739  3.18146  2.89801  2.37887  2.77519  2.98518  4.58477  3.61503
          0.03440  3.78256  4.50491  0.61958  0.77255  0.40274  1.10409
     61   2.79610  4.79476  2.75821  2.65259  4.17191  3.24272  3.99251  3.90126  2.90365  3.53850  4.49355  1.01417  3.89900  3.26576  3.26093  2.86023  3.18102  3.51476  5.46799  4.11432     61 n x - -
          2.68618  4.42225  2.77519  2.73123  3.46354  2.40513  3.72494  3.29354  2.67741  2.69355  4.24690  2.90347  2.73739  3.18146  2.89801  2.37887  2.77519  2.98518  4.58477  3.61503
          0.02877  3.95861  4.68096  0.61958  0.77255  0.48576  0.95510
     62   3.02774  5.15505  2.52597  0.90889  4.51228  3.33056  3.92537  3.98333  2.81682  3.58681  4.55748  2.98379  3.93936  3.13950  3.23426  3.00165  3.33277  3.65845  5.66765  4.39043     62 e x - -
          2.68618  4.42225  2.77519  2.73123  3.46354  2.40513  3.72494  3.29354  2.67741  2.69355  4.24690  2.90347  2.73739  3.18146  2.89801  2.37887  2.77519  2.98518  4.58477  3.61503
          0.02877  3.95861  4.68096  0.61958  0.77255  0.48576  0.95510
     63   2.69846  4.83293  2.82014  2.50054  4.21375  3.32345  3.73626  3.69184  2.44780  3.25082  4.12993  2.98623  2.39454  1.77791  2.80769  2.73447  2.98792  3.34548  5.43875  4.11941     63 q x - -
          2.68618  4.42225  2.77519  2.73123  3.46354  2.40513  3.72494  3.29354  2.67741  2.69355  4.24690  2.90347  2.73739  3.18146  2.89801  2.37887  2.77519  2.98518  4.58477  3.61503
          0.02877  3.95861  4.68096  0.61958  0.77255  0.48576  0.95510
     64   3.17760  4.59372  4.51158  3.97134  3.06696  4.31123  4.60746  2.20979  3.76852  1.21488  1.75737  4.26616  4.57100  4.01162  3.94907  3.66225  3.41280  2.30167  5.07528  3.93045     64 l x - -
          2.68618  4.42225  2.77519  2.73123  3.46354  2.40513  3.72494  3.29354  2.67741  2.69355  4.24690  2.90347  2.73739  3.18146  2.89801  2.37887  2.77519  2.98518  4.58477  3.61503
          0.02877  3.95861  4.68096  0.61958  0.77255  0.48576  0.95510
     65   2.46037  4.30545  3.50588  3.26244  4.04622  3.14174  4.27302  3.18389  3.20712  3.04431  4.08969  3.45765  3.85245  3.59774  3.46137  2.66265  1.03387  2.86961  5.47645  4.26299     65 t x - -
          2.68618  4.42225  2.77519  2.73123  3.46354  2.40513  3.72494  3.29354  2.67741  2.69355  4.24690  2.90347  2.73739  3.18146  2.89801  2.37887  2.77519  2.98518  4.58477  3.61503
          0.02877  3.95861  4.68096  0.61958  0.77255  0.48576  0.95510
     66   3.03822  4.57375  4.14239  3.74285  3.24733  3.89856  4.45808  2.43161  3.50605  1.82952  1.22213  4.00956  4.36010  3.88254  3.70116  3.39609  3.34545  2.44759  5.09934  3.86843     66 m x - -
          2.68618  4.42225  2.77519  2.73123  3.46354  2.40513  3.72494  3.29354  2.67741  2.69355  4.24690  2.90347  2.73739  3.18146  2.89801  2.37887  2.77519  2.98518  4.58477  3.61503
          0.02877  3.95861  4.68096  0.61958  0.77255  0.48576  0.95510
     67   2.86841  4.61104  3.48496  3.33670  4.32387  3.29370  4.40680  3.89176  3.40142  3.50914  4.56292  3.63455  0.68199  3.78759  3.63691  3.03868  3.31684  3.52726  5.48649  4.44583     67 P x - -
          2.68618  4.42225  2.77519  2.73123  3.46354  2.40513  3.72494  3.29354  2.67741  2.69355  4.24690  2.90347  2.73739  3.18146  2.89801  2.37887  2.77519  2.98518  4.58477  3.61503
          0.02877  3.95861  4.68096  0.61958  0.77255  0.48576  0.95510
     68   2.78272  4.65792  3.07490  2.04699  3.67480  3.54015  3.85805  2.90028  2.68711  1.69803  3.63739  3.19526  3.99281  3.10370  3.03518  2.91679  3.03387  2.73869  5.17970  3.88578     68 l x - -
          2.68618  4.42225  2.77519  2.73123  3.46354  2.40513  3.72494  3.29354  2.67741  2.69355  4.24690  2.90347  2.73739  3.18146  2.89801  2.37887  2.77519  2.98518  4.58477  3.61503
          0.02877  3.95861  4.68096  0.61958  0.77255  0.48576  0.95510
     69   3.36910  4.74576  4.35675  4.08801  0.88067  4.03791  3.91725  2.88261  3.99297  2.23303  3.60032  4.11680  4.49487  4.13732  4.09141  3.63434  3.67043  2.87956  4.14156  2.49809     69 f x - -
          2.68618  4.42225  2.77519  2.73123  3.46354  2.40513  3.72494  3.29354  2.67741  2.69355  4.24690  2.90347  2.73739  3.18146  2.89801  2.37887  2.77519  2.98518  4.58477  3.61503
          0.02877  3.95861  4.68096  0.61958  0.77255  0.48576  0.95510
     70   3.05171  5.01796  3.23338  2.83930  4.42407  3.53142  3.80851  3.85884  0.92630  3.40537  4.36263  3.25982  4.02605  2.99542  2.45026  3.08831  3.29880  3.56192  5.44369  4.26903     70 k x - -
          2.68618  4.42225  2.77519  2.73123  3.46354  2.40513  3.72494  3.29354  2.67741  2.69355  4.24690  2.90347  2.73739  3.18146  2.89801  2.37887  2.77519  2.98518  4.58477  3.61503
          0.02877  3.95861  4.68096  0.61958  0.77255  0.48576  0.95510
     71   2.63903  4.38220  3.55485  3.11385  3.01507  3.45314  3.79711  3.08149  2.95153  2.71829  3.69097  3.39995  3.97195  3.33324  3.22729  2.01637  2.95616  2.83557  2.02258  3.05468     71 s x - -
          2.68618  4.42225  2.77519  2.73123  3.46354  2.40513  3.72494  3.29354  2.67741  2.69355  4.24690  2.90347  2.73739  3.18146  2.89801  2.37887  2.77519  2.98518  4.58477  3.61503
          0.02877  3.95861  4.68096  0.61958  0.77255  0.48576  0.95510
     72   3.06591  4.40039  4.71570  4.22201  3.51469  4.37615  4.94459  1.23847  4.10268  2.01707  3.32847  4.45030  4.70097  4.37292  4.30663  3.76345  3.33497  1.31308  5.47754  4.27239     72 i x - -
          2.68618  4.42225  2.77519  2.73123  3.46354  2.40513  3.72494  3.29354  2.67741  2.69355  4.24690  2.90347  2.73739  3.18146  2.89801  2.37887  2.77519  2.98518  4.58477  3.61503
          0.02877  3.95861  4.68096  0.61958  0.77255  0.48576  0.95510
     73   1.56775  4.17558  3.32256  3.10612  4.31204  1.51072  4.22759  3.67052  3.22623  3.41103  4.26588  3.28067  3.68810  3.50983  3.53142  2.41693  2.73264  3.14533  5.64962  4.44641     73 g x - -
          2.68618  4.42225  2.77519  2.73123  3.46354  2.40513  3.72494  3.29354  2.67741  2.69355  4.24690  2.90347  2.73739  3.18146  2.89801  2.37887  2.77519  2.98518  4.58477  3.61503
          0.02877  3.95861  4.68096  0.61958  0.77255  0.48576  0.95510
     74   2.76257  4.95941  2.48184  1.70897  4.46623  1.71360  3.82132  3.92198  2.72091  3.51462  4.37784  2.87707  3.83369  3.00962  3.17607  2.76439  3.08616  3.52818  5.66992  4.32809     74 e x - -
          2.68618  4.42225  2.77519  2.73123  3.46354  2.40513  3.72494  3.29354  2.67741  2.69355  4.24690  2.90347  2.73739  3.18146  2.89801  2.37887  2.77519  2.98518  4.58477  3.61503
          0.02877  3.95861  4.68096  0.61958  0.77255  0.48576  0.95510
     75   2.92619  5.47272  1.63890  1.38494  4.76018  3.21235  3.75044  4.27073  2.75734  3.78238  4.63750  2.68060  3.82972  2.91740  3.34269  2.81451  3.21360  3.85164  5.93513  4.44277     75 e x - -
          2.68618  4.42225  2.77519  2.73123  3.46354  2.40513  3.72494  3.29354  2.67741  2.69355  4.24690  2.90347  2.73739  3.18146  2.89801  2.37887  2.77519  2.98518  4.58477  3.61503
          0.02877  3.95861  4.68096  0.61958  0.77255  0.48576  0.95510
     76   2.90005  5.04169  3.17280  2.64616  4.37910  3.53910  3.62235  3.81565  2.03230  3.29911  4.17367  3.09244  3.95106  1.77233  1.78675  2.90660  3.10542  3.49626  5.40007  4.15517     76 q x - -
          2.68618  4.42225  2.77519  2.73123  3.46354  2.40513  3.72494  3.29354  2.67741  2.69355  4.24690  2.90347  2.73739  3.18146  2.89801  2.37887  2.77519  2.98518  4.58477  3.61503
          0.02877  3.95861  4.68096  0.61958  0.77255  0.48576  0.95510
     77   1.63281  4.76204  1.89136  2.39762  4.32862  3.18090  3.83352  3.67348  2.77816  3.37016  4.23856  2.89981  3.79250  3.02367  3.26019  2.65566  2.96034  3.29288  5.61898  4.25830     77 a x - -
          2.68618  4.42225  2.77519  2.73123  3.46354  2.40513  3.72494  3.29354  2.67741  2.69355  4.24690  2.90347  2.73739  3.18146  2.89801  2.37887  2.77519  2.98518  4.58477  3.61503
          0.02877  3.95861  4.68096  0.61958  0.77255  0.48576  0.95510
     78   2.84204  5.20929  2.46016  1.54752  4.50061  3.31805  3.68193  3.96862  2.43777  3.48618  4.33789  2.81297  3.84858  2.08029  2.85310  2.78821  3.09621  3.60128  5.64390  4.26025     78 e x - -
          2.68618  4.42225  2.77519  2.73123  3.46354  2.40513  3.72494  3.29354  2.67741  2.69355  4.24690  2.90347  2.73739  3.18146  2.89801  2.37887  2.77519  2.98518  4.58477  3.61503
          0.02877  3.95861  4.68096  0.61958  0.77255  0.48576  0.95510
     79   3.02774  5.15505  2.52597  0.90889  4.51228  3.33056  3.92537  3.98333  2.81682  3.58681  4.55748  2.98379  3.93936  3.13950  3.23426  3.00165  3.33277  3.65845  5.66765  4.39043     79 e x - -
          2.68618  4.42225  2.77519  2.73123  3.46354  2.40513  3.72494  3.29354  2.67741  2.69355  4.24690  2.90347  2.73739  3.18146  2.89801  2.37887  2.77519  2.98518  4.58477  3.61503
          0.02877  3.95861  4.68096  0.61958  0.77255  0.48576  0.95510
     80   1.97373  4.35221  3.81417  3.37947  3.44327  3.60240  4.23726  2.41980  3.24787  1.46094  3.37951  3.65905  4.11892  3.59949  3.51191  2.99433  3.02086  2.29665  5.14362  3.90902     80 l x - -
          2.68618  4.42225  2.77519  2.73123  3.46354  2.40513  3.72494  3.29354  2.67741  2.69355  4.24690  2.90347  2.73739  3.18146  2.89801  2.37887  2.77519  2.98518  4.58477  3.61503
          0.02877  3.95861  4.68096  0.61958  0.77255  0.48576  0.95510
     81   3.09126  4.80310  3.53151  3.12653  2.38422  3.81480  1.81370  3.42100  2.96291  2.88795  3.95227  3.43588  4.21513  3.34230  3.24694  3.16055  3.32534  3.21949  4.00912  1.72029     81 y x - -
          2.68618  4.42225  2.77519  2.73123  3.46354  2.40513  3.72494  3.29354  2.67741  2.69355  4.24690  2.90347  2.73739  3.18146  2.89801  2.37887  2.77519  2.98518  4.58477  3.61503
          0.02877  3.95861  4.68096  0.61958  0.77255  0.48576  0.95510
     82   3.36910  4.74576  4.35675  4.08801  0.88067  4.03791  3.91725  2.88261  3.99297  2.23303  3.60032  4.11680  4.49487  4.13732  4.09141  3.63434  3.67043  2.87956  4.14156  2.49809     82 f x - -
          2.68618  4.42225  2.77519  2.73123  3.46354  2.40513  3.72494  3.29354  2.67741  2.69355  4.24690  2.90347  2.73739  3.18146  2.89801  2.37887  2.77519  2.98518  4.58477  3.61503
          0.02877  3.95861  4.68096  0.61958  0.77255  0.48576  0.95510
     83   2.55300  1.88203  2.03890  2.79549  3.91927  3.26256  3.95814  3.20574  2.92351  3.00741  3.92582  3.19875  3.84903  3.22426  3.30906  2.70004  2.90609  2.90389  5.29635  4.02904     83 c x - -
          2.68618  4.42225  2.77519  2.73123  3.46354  2.40513  3.72494  3.29354  2.67741  2.69355  4.24690  2.90347  2.73739  3.18146  2.89801  2.37887  2.77519  2.98518  4.58477  3.61503
          0.02877  3.95861  4.68096  0.61958  0.77255  0.48576  0.95510
     84   2.87624  4.39547  4.24405  3.91026  3.61384  3.81243  4.69734  2.04867  3.77934  2.28620  3.56633  4.08613  4.36843  4.13313  3.98347  3.32169  3.23589  0.92296  5.41269  4.14946     84 v x - -
          2.68618  4.42225  2.77519  2.73123  3.46354  2.40513  3.72494  3.29354  2.67741  2.69355  4.24690  2.90347  2.73739  3.18146  2.89801  2.37887  2.77519  2.98518  4.58477  3.61503
          0.02877  3.95861  4.68096  0.61958  0.77255  0.48576  0.95510
     85   2.83459  4.98687  2.86764  2.51059  3.90552  3.44959  2.02487  3.72302  2.29178  3.24216  4.12803  2.99940  3.91145  2.10153  2.60949  2.83931  3.06939  3.40832  5.20243  3.77873     85 h x - -
          2.68618  4.42225  2.77519  2.73123  3.46354  2.40513  3.72494  3.29354  2.67741  2.69355  4.24690  2.90347  2.73739  3.18146  2.89801  2.37887  2.77519  2.98518  4.58477  3.61503
          0.02877  3.95861  4.68096  0.61958  0.77255  0.48576  0.95510
     86   3.09834  4.49378  4.45691  4.07634  3.43303  4.15855  4.78888  0.97726  3.90613  2.00200  3.35554  4.30965  4.58193  4.24584  4.09290  3.66257  3.39616  1.85129  5.34133  4.08673     86 i x - -
          2.68618  4.42225  2.77519  2.73123  3.46354  2.40513  3.72494  3.29354  2.67741  2.69355  4.24690  2.90347  2.73739  3.18146  2.89801  2.37887  2.77519  2.98518  4.58477  3.61503
          0.02877  3.95861  4.68096  0.61958  0.77255  0.48576  0.95510
     87   1.64972  4.32320  3.69821  3.27029  3.54705  3.47544  4.17370  2.52840  3.15671  1.78584  3.50175  3.55073  4.02891  3.51440  3.43933  2.87068  2.95163  2.36415  5.17875  3.93012     87 a x - -
          2.68618  4.42225  2.77519  2.73123  3.46354  2.40513  3.72494  3.29354  2.67741  2.69355  4.24690  2.90347  2.73739  3.18146  2.89801  2.37887  2.77519  2.98518  4.58477  3.61503
          0.02877  3.95861  4.68096  0.61958  0.77255  0.48576  0.95510
     88   3.09205  4.89354  3.21247  2.98151  3.34706  3.52204  0.97306  3.80826  2.82231  3.29125  4.34124  3.38719  4.07954  3.34898  3.08264  3.16207  3.39852  3.54177  4.81091  3.29559     88 h x - -
          2.68618  4.42225  2.77519  2.73123  3.46354  2.40513  3.72494  3.29354  2.67741  2.69355  4.24690  2.90347  2.73739  3.18146  2.89801  2.37887  2.77519  2.98518  4.58477  3.61503
          0.02877  3.95861  4.68096  0.61958  0.77255  0.48576  0.95510
     89   2.35864  4.27996  3.28258  3.10273  4.16265  3.00830  4.21002  3.69709  3.18230  3.41082  4.32998  3.31346  3.75430  3.52497  3.46542  0.96824  2.84529  3.21332  5.52834  4.24673     89 s x - -
          2.68618  4.42225  2.77519  2.73123  3.46354  2.40513  3.72494  3.29354  2.67741  2.69355  4.24690  2.90347  2.73739  3.18146  2.89801  2.37887  2.77519  2.98518  4.58477  3.61503
          0.02877  3.95861  4.68096  0.61958  0.77255  0.48576  0.95510
     90   2.43450  4.26487  3.43576  2.95708  3.70981  3.28444  3.94292  2.41965  2.89664  2.73036  3.65436  3.28564  3.84009  3.23356  3.23693  1.97990  2.09780  2.61348  5.15177  3.90824     90 s x - -
          2.68618  4.42225  2.77519  2.73123  3.46354  2.40513  3.72494  3.29354  2.67741  2.69355  4.24690  2.90347  2.73739  3.18146  2.89801  2.37887  2.77519  2.98518  4.58477  3.61503
          0.02877  3.95861  4.68096  0.61958  0.77255  0.48576  0.95510
     91   2.77457  4.54110  3.46595  3.37648  4.51651  0.60775  4.49117  4.13739  3.56945  3.78063  4.75733  3.63027  3.93499  3.88682  3.79572  2.94901  3.26251  3.64909  5.58858  4.62144     91 G x - -
          2.68618  4.42225  2.77519  2.73123  3.46354  2.40513  3.72494  3.29354  2.67741  2.69355  4.24690  2.90347  2.73739  3.18146  2.89801  2.37887  2.77519  2.98518  4.58477  3.61503
          0.02877  3.95861  4.68096  0.61958  0.77255  0.48576  0.95510
     92   2.67608  4.66266  3.15489  2.75913  4.15659  3.32996  3.83329  3.61385  2.48127  3.20771  4.10557  3.16990  1.59508  3.03942  2.19765  2.76975  2.99690  3.27050  5.37419  4.13140     92 p x - -
          2.68618  4.42225  2.77519  2.73123  3.46354  2.40513  3.72494  3.29354  2.67741  2.69355  4.24690  2.90347  2.73739  3.18146  2.89801  2.37887  2.77519  2.98518  4.58477  3.61503
          0.02877  3.95861  4.68096  0.61958  0.77255  0.48576  0.95510
     93   2.72143  5.10261  2.14107  2.31739  4.43214  3.36482  3.59968  3.87978  1.85082  3.38723  4.18590  2.85216  3.81366  2.72768  2.33923  2.68751  2.95432  3.49523  5.52909  4.16824     93 k x - -
          2.68618  4.42225  2.77519  2.73123  3.46354  2.40513  3.72494  3.29354  2.67741  2.69355  4.24690  2.90347  2.73739  3.18146  2.89801  2.37887  2.77519  2.98518  4.58477  3.61503
          0.02877  3.95861  4.68096  0.61958  0.77255  0.48576  0.95510
     94   2.75759  2.44870  4.25451  3.74637  3.26942  3.76257  4.34726  2.26139  3.55635  1.37976  3.24667  3.91926  4.23096  3.84459  3.74371  3.15424  3.06367  2.15364  4.99782  3.76339     94 l x - -
          2.68618  4.42225  2.77519  2.73123  3.46354  2.40513  3.72494  3.29354  2.67741  2.69355  4.24690  2.90347  2.73739  3.18146  2.89801  2.37887  2.77519  2.98518  4.58477  3.61503
          0.02877  3.95861  4.68096  0.61958  0.77255  0.48576  0.95510
     95   2.76422  4.77120  2.90388  2.60105  3.30364  3.42707  3.68027  3.46144  2.65672  3.05659  3.99157  1.66570  3.92595  3.03315  3.03529  2.81971  3.03937  3.17822  4.80649  2.58177     95 n x - -
          2.68618  4.42225  2.77519  2.73123  3.46354  2.40513  3.72494  3.29354  2.67741  2.69355  4.24690  2.90347  2.73739  3.18146  2.89801  2.37887  2.77519  2.98518  4.58477  3.61503
          0.02877  3.95861  4.68096  0.61958  0.77255  0.48576  0.95510
     96   2.70093  4.73424  3.23530  2.74775  4.23229  3.38174  3.72668  3.67515  2.22170  3.24776  4.12041  3.14398  3.88980  2.90442  1.46060  2.28467  2.99442  3.32190  5.37797  4.12363     96 r x - -
          2.68618  4.42225  2.77519  2.73123  3.46354  2.40513  3.72494  3.29354  2.67741  2.69355  4.24690  2.90347  2.73739  3.18146  2.89801  2.37887  2.77519  2.98518  4.58477  3.61503
          0.02877  3.95861  4.68096  0.61958  0.77255  0.48576  0.95510
     97   0.89643  4.23633  3.55111  3.34686  4.13915  3.05846  4.35859  3.27764  3.36536  3.15522  4.17798  3.47437  3.80587  3.69873  3.60967  2.58608  2.86942  2.91714  5.55771  4.36766     97 a x - -
          2.68618  4.42225  2.77519  2.73123  3.46354  2.40513  3.72494  3.29354  2.67741  2.69355  4.24690  2.90347  2.73739  3.18146  2.89801  2.37887  2.77519  2.98518  4.58477  3.61503
          0.02877  3.95861  4.68096  0.61958  0.77255  0.48576  0.95510
     98   3.10384  4.93622  3.60340  3.09703  4.31267  3.57483  3.88866  3.86065  2.27492  3.36095  4.35922  3.45002  4.07352  3.10501  0.85456  3.18406  3.36412  3.58096  5.36099  4.22166     98 r x - -
          2.68618  4.42225  2.77519  2.73123  3.46354  2.40513  3.72494  3.29354  2.67741  2.69355  4.24690  2.90347  2.73739  3.18146  2.89801  2.37887  2.77519  2.98518  4.58477  3.61503
          0.02877  3.95861  4.68096  0.61958  0.77255  0.48576  0.95510
     99   2.25576  4.19602  3.34782  3.03656  4.16736  2.98385  4.11441  3.51325  3.04866  3.25401  4.11512  3.25061  3.70070  3.37921  3.36682  1.50128  1.81732  3.04958  5.52808  4.28958     99 s x - -
          2.68618  4.42225  2.77519  2.73123  3.46354  2.40513  3.72494  3.29354  2.67741  2.69355  4.24690  2.90347  2.73739  3.18146  2.89801  2.37887  2.77519  2.98518  4.58477  3.61503
          0.02877  3.95861  4.68096  0.61958  0.77255  0.48576  0.95510
    100   3.25251  4.68948  4.32759  3.96826  3.16976  4.09117  4.59698  2.37899  3.73515  0.77602  3.16658  4.23536  4.51199  4.08286  3.89696  3.67269  3.54300  2.43860  5.07987  3.82294    100 l x - -
          2.68618  4.42225  2.77519  2.73123  3.46354  2.40513  3.72494  3.29354  2.67741  2.69355  4.24690  2.90347  2.73739  3.18146  2.89801  2.37887  2.77519  2.98518  4.58477  3.61503
          0.02877  3.95861  4.68096  0.61958  0.77255  0.48576  0.95510
    101   2.77457  4.54110  3.46595  3.37648  4.51651  0.60775  4.49117  4.13739  3.56945  3.78063  4.75733  3.63027  3.93499  3.88682  3.79572  2.94901  3.26251  3.64909  5.58858  4.62144    101 G x - -
          2.68618  4.42225  2.77519  2.73123  3.46354  2.40513  3.72494  3.29354  2.67741  2.69355  4.24690  2.90347  2.73739  3.18146  2.89801  2.37887  2.77519  2.98518  4.58477  3.61503
          0.02877  3.95861  4.68096  0.61958  0.77255  0.48576  0.95510
    102   2.67104  4.30342  3.85425  3.38451  3.55294  3.63308  4.25547  1.76514  3.26265  2.32423  3.46455  3.66982  4.13472  3.61000  3.54178  3.00385  1.84161  2.08410  5.20539  3.97436    102 i x - -
          2.68618  4.42225  2.77519  2.73123  3.46354  2.40513  3.72494  3.29354  2.67741  2.69355  4.24690  2.90347  2.73739  3.18146  2.89801  2.37887  2.77519  2.98518  4.58477  3.61503
          0.02877  3.95861  4.68096  0.61958  0.77255  0.48576  0.95510
    103   2.87624  4.39547  4.24405  3.91026  3.61384  3.81243  4.69734  2.04867  3.77934  2.28620  3.56633  4.08613  4.36843  4.13313  3.98347  3.32169  3.23589  0.92296  5.41269  4.14946    103 v x - -
          2.68618  4.42225  2.77519  2.73123  3.46354  2.40513  3.72494  3.29354  2.67741  2.69355  4.24690  2.90347  2.73739  3.18146  2.89801  2.37887  2.77519  2.98518  4.58477  3.61503
          0.02877  3.95861  4.68096  0.61958  0.77255  0.48576  0.95510
    104   2.50912  4.60024  2.73028  2.53274  4.27955  3.11838  3.87273  3.80536  2.75422  3.42568  4.26859  1.71995  3.76364  3.07922  3.16207  1.87562  2.89709  3.35207  5.57056  4.21447    104 n x - -
          2.68618  4.42225  2.77519  2.73123  3.46354  2.40513  3.72494  3.29354  2.67741  2.69355  4.24690  2.90347  2.73739  3.18146  2.89801  2.37887  2.77519  2.98518  4.58477  3.61503
          0.02877  3.95861  4.68096  0.61958  0.77255  0.48576  0.95510
    105   2.35864  4.27996  3.28258  3.10273  4.16265  3.00830  4.21002  3.69709  3.18230  3.41082  4.32998  3.31346  3.75430  3.52497  3.46542  0.96824  2.84529  3.21332  5.52834  4.24673    105 s x - -
          2.68618  4.42225  2.77519  2.73123  3.46354  2.40513  3.72494  3.29354  2.67741  2.69355  4.24690  2.90347  2.73739  3.18146  2.89801  2.37887  2.77519  2.98518  4.58477  3.61503
          0.02877  3.95861  4.68096  0.61958  0.77255  0.48576  0.95510
    106   2.79610  4.79476  2.75821  2.65259  4.17191  3.24272  3.99251  3.90126  2.90365  3.53850  4.49355  1.01417  3.89900  3.26576  3.26093  2.86023  3.18102  3.51476  5.46799  4.11432    106 n x - -
          2.68618  4.42225  2.77519  2.73123  3.46354  2.40513  3.72494  3.29354  2.67741  2.69355  4.24690  2.90347  2.73739  3.18146  2.89801  2.37887  2.77519  2.98518  4.58477  3.61503
          0.02877  3.95861  4.68096  0.61958  0.77255  0.48576  0.95510
    107   2.62875  4.47323  3.22938  2.81044  3.58540  3.44315  3.84034  2.94553  2.71936  2.62756  2.08746  2.31117  3.92482  3.12490  3.05374  2.79245  2.91265  2.73068  5.05986  3.74657    107 m x - -
          2.68618  4.42225  2.77519  2.73123  3.46354  2.40513  3.72494  3.29354  2.67741  2.69355  4.24690  2.90347  2.73739  3.18146  2.89801  2.37887  2.77519  2.98518  4.58477  3.61503
          0.02877  3.95861  4.68096  0.61958  0.77255  0.48576  0.95510
    108   2.77204  5.09470  1.67294  2.30607  4.41378  3.31312  3.68888  3.90348  2.47280  3.44323  4.27806  2.84799  3.83026  2.84331  2.10767  2.74103  3.03454  3.52673  5.57812  4.20445    108 d x - -
          2.68618  4.42225  2.77519  2.73123  3.46354  2.40513  3.72494  3.29354  2.67741  2.69355  4.24690  2.90347  2.73739  3.18146  2.89801  2.37887  2.77519  2.98518  4.58477  3.61503
          0.02877  3.95861  4.68096  0.61958  0.77255  0.48576  0.95510
    109   2.82291  5.23855  1.80646  2.19691  4.51350  3.26305  3.70615  4.03367  2.58805  3.55660  4.40071  2.76099  3.82398  1.77457  3.08552  2.75893  3.09531  3.64362  5.70487  4.27196    109 q x - -
          2.68618  4.42225  2.77519  2.73123  3.46354  2.40513  3.72494  3.29354  2.67741  2.69355  4.24690  2.90347  2.73739  3.18146  2.89801  2.37887  2.77519  2.98518  4.58477  3.61503
          0.02877  3.95861  4.68096  0.61958  0.77255  0.48576  0.95510
    110   3.08060  4.72566  3.71639  3.25113  2.41757  3.83409  1.77769  3.33255  2.97301  2.81951  3.87906  3.52016  4.22586  3.39008  3.22436  3.19085  3.31308  3.13984  2.27120  2.36985    110 h x - -
          2.68618  4.42225  2.77519  2.73123  3.46354  2.40513  3.72494  3.29354  2.67741  2.69355  4.24690  2.90347  2.73739  3.18146  2.89801  2.37887  2.77519  2.98518  4.58477  3.61503
          0.02877  3.95861  4.68096  0.61958  0.77255  0.48576  0.95510
    111   2.64763  4.33674  3.66472  3.18408  3.12005  3.50902  3.87332  2.87181  2.97872  2.52486  3.54374  3.46667  4.00022  3.36989  3.23858  2.87957  2.09021  2.66885  2.06945  3.23848    111 w x - -
          2.68618  4.42225  2.77519  2.73123  3.46354  2.40513  3.72494  3.29354  2.67741  2.69355  4.24690  2.90347  2.73739  3.18146  2.89801  2.37887  2.77519  2.98518  4.58477  3.61503
          0.02877  3.95861  4.68096  0.61958  0.77255  0.48576  0.95510
    112   1.81828  4.21834  3.91605  3.51229  3.72898  3.42560  4.38480  2.29990  3.43327  2.52315  3.63268  3.68423  4.04296  3.74718  3.69416  2.84625  2.92041  1.42134  5.36571  4.14409    112 v x - -
          2.68618  4.42225  2.77519  2.73123  3.46354  2.40513  3.72494  3.29354  2.67741  2.69355  4.24690  2.90347  2.73739  3.18146  2.89801  2.37887  2.77519  2.98518  4.58477  3.61503
          0.02877  3.95861  4.68096  0.61958  0.77255  0.48576  0.95510
    113   2.72369  5.03709  2.61372  2.04146  4.35108  3.33219  3.64456  3.79331  2.39506  3.33836  4.16141  2.84562  2.56783  2.11444  2.81999  2.70304  2.97264  3.43037  5.52212  4.15949    113 e x - -
          2.68618  4.42225  2.77519  2.73123  3.46354  2.40513  3.72494  3.29354  2.67741  2.69355  4.24690  2.90347  2.73739  3.18146  2.89801  2.37887  2.77519  2.98518  4.58477  3.61503
          0.02877  3.95861  4.68096  0.61958  0.77255  0.48576  0.95510
    114   1.64292  4.52311  3.25145  2.79137  4.07239  3.28556  3.82194  3.40805  2.47889  3.07864  3.97222  3.16872  3.83791  3.02676  2.01958  2.67029  2.88480  3.07359  5.34638  4.09600    114 a x - -
          2.68618  4.42225  2.77519  2.73123  3.46354  2.40513  3.72494  3.29354  2.67741  2.69355  4.24690  2.90347  2.73739  3.18146  2.89801  2.37887  2.77519  2.98518  4.58477  3.61503
          0.02877  3.95861  4.68096  0.61958  0.77255  0.48576  0.95510
    115   2.70683  4.84299  3.10708  2.53706  3.92804  3.48598  2.94031  3.50896  2.22052  3.07827  3.92105  3.01907  3.86895  2.43162  2.08696  2.73985  2.92111  3.20166  5.18049  3.04524    115 r x - -
          2.68618  4.42225  2.77519  2.73123  3.46354  2.40513  3.72494  3.29354  2.67741  2.69355  4.24690  2.90347  2.73739  3.18146  2.89801  2.37887  2.77519  2.98518  4.58477  3.61503
          0.02877  3.95861  4.68096  0.61958  0.77255  0.48576  0.95510
    116   2.77472  4.57193  3.53654  2.95532  3.67306  3.62136  3.82796  2.12712  2.45640  2.56936  3.62311  3.34406  4.02825  3.07382  1.79243  2.95083  3.01451  2.66474  5.11247  3.85796    116 r x - -
          2.68618  4.42225  2.77519  2.73123  3.46354  2.40513  3.72494  3.29354  2.67741  2.69355  4.24690  2.90347  2.73739  3.18146  2.89801  2.37887  2.77519  2.98518  4.58477  3.61503
          0.02877  3.95861  4.68096  0.61958  0.77255  0.48576  0.95510
    117   2.45666  4.55485  2.75012  2.53070  4.35307  2.11317  3.87749  3.82180  2.77821  3.42727  4.24806  2.01660  3.73598  3.07100  3.20958  2.11291  2.84987  3.34464  5.62034  4.29251    117 n x - -
          2.68618  4.42225  2.77519  2.73123  3.46354  2.40513  3.72494  3.29354  2.67741  2.69355  4.24690  2.90347  2.73739  3.18146  2.89801  2.37887  2.77519  2.98518  4.58477  3.61503
          0.02877  3.95861  4.68096  0.61958  0.77255  0.48576  0.95510
    118   2.63019  4.73181  2.92570  2.56458  4.24534  3.29413  3.73892  3.66736  1.85241  3.26828  4.11846  3.01785  3.82971  2.91398  2.72874  1.73562  2.93787  3.29632  5.44505  4.14770    118 s x - -
          2.68618  4.42225  2.77519  2.73123  3.46354  2.40513  3.72494  3.29354  2.67741  2.69355  4.24690  2.90347  2.73739  3.18146  2.89801  2.37887  2.77519  2.98518  4.58477  3.61503
          0.02877  3.95861  4.68096  0.61958  0.77255  0.48576  0.95510
    119   2.25669  4.22373  3.17209  2.97577  4.35065  1.53561  4.16451  3.82301  3.14381  3.49193  4.32093  3.20712  3.68207  3.42812  3.47487  1.67223  2.74404  3.25231  5.66867  4.42839    119 g x - -
          2.68618  4.42225  2.77519  2.73123  3.46354  2.40513  3.72494  3.29354  2.67741  2.69355  4.24690  2.90347  2.73739  3.18146  2.89801  2.37887  2.77519  2.98518  4.58477  3.61503
          0.02877  3.95861  4.68096  0.61958  0.77255  0.48576  0.95510
    120   1.33520  4.18824  3.74084  3.36466  3.84444  3.21006  4.28890  2.65513  3.29825  2.71335  3.77378  3.51975  3.88446  3.61868  3.57247  2.64383  2.82413  1.99445  5.40361  4.17882    120 a x - -
          2.68618  4.42225  2.77519  2.73123  3.46354  2.40513  3.72494  3.29354  2.67741  2.69355  4.24690  2.90347  2.73739  3.18146  2.89801  2.37887  2.77519  2.98518  4.58477  3.61503
          0.02877  3.95861  4.68096  0.61958  0.77255  0.48576  0.95510
    121   2.51304  4.23862  3.78591  3.35778  3.71491  3.39052  4.26007  2.43177  3.25704  2.54652  3.63191  3.57817  3.99305  3.59729  3.53666  2.79624  1.73684  1.70472  5.30831  4.07985    121 v x - -
          2.68618  4.42225  2.77519  2.73123  3.46354  2.40513  3.72494  3.29354  2.67741  2.69355  4.24690  2.90347  2.73739  3.18146  2.89801  2.37887  2.77519  2.98518  4.58477  3.61503
          0.02877  3.95861  4.68096  0.61958  0.77255  0.48576  0.95510
    122   2.70801  4.56429  3.46577  2.90835  3.79938  3.51644  3.81744  2.97786  2.43396  2.73552  3.73924  3.29085  3.97051  3.04734  1.76046  2.86346  2.97700  2.06409  5.18191  3.92722    122 r x - -
          2.68618  4.42225  2.77519  2.73123  3.46354  2.40513  3.72494  3.29354  2.67741  2.69355  4.24690  2.90347  2.73739  3.18146  2.89801  2.37887  2.77519  2.98518  4.58477  3.61503
          0.02877  3.95861  4.68096  0.61958  0.77255  0.48576  0.95510
    123   2.59942  3.17885  3.66340  3.08779  3.41579  3.57725  3.90621  2.07605  2.86404  2.40583  3.38113  3.42831  3.98909  3.26410  2.33670  2.87170  2.85365  2.37875  4.90956  3.68460    123 i x - -
          2.68618  4.42225  2.77519  2.73123  3.46354  2.40513  3.72494  3.29354  2.67741  2.69355  4.24690  2.90347  2.73739  3.18146  2.89801  2.37887  2.77519  2.98518  4.58477  3.61503
          0.02877  3.95861  4.68096  0.61958  0.77255  0.48576  0.95510
    124   2.65532  4.76868  2.71300  1.88885  4.18605  3.28642  3.76838  3.48884  2.58885  3.18677  4.07008  2.94922  3.83065  2.95388  2.99995  2.70493  1.83988  3.16581  5.47044  4.14534    124 t x - -
          2.68618  4.42225  2.77519  2.73123  3.46354  2.40513  3.72494  3.29354  2.67741  2.69355  4.24690  2.90347  2.73739  3.18146  2.89801  2.37887  2.77519  2.98518  4.58477  3.61503
          0.02877  3.95861  4.68096  0.61958  0.77255  0.48576  0.95510
    125   2.75406  4.52914  3.22327  2.14432  3.66352  3.60273  3.94679  1.74892  2.82699  2.52051  3.58961  3.29802  4.04283  3.21111  3.17775  2.95683  3.00842  2.38673  5.19328  3.91960    125 i x - -
          2.68618  4.42225  2.77519  2.73123  3.46354  2.40513  3.72494  3.29354  2.67741  2.69355  4.24690  2.90347  2.73739  3.18146  2.89801  2.37887  2.77519  2.98518  4.58477  3.61503
          0.02877  3.95861  4.68096  0.61958  0.77255  0.48576  0.95510
    126   2.82252  5.15505  2.77148  2.10369  4.50601  3.42419  3.60531  3.92531  1.76626  3.41280  4.23436  2.90864  3.86873  2.06147  2.50216  2.78587  3.04053  3.55904  5.53170  4.21751    126 k x - -
          2.68618  4.42225  2.77519  2.73123  3.46354  2.40513  3.72494  3.29354  2.67741  2.69355  4.24690  2.90347  2.73739  3.18146  2.89801  2.37887  2.77519  2.98518  4.58477  3.61503
          0.02877  3.95861  4.68096  0.61958  0.77255  0.48576  0.95510
    127   2.74485  5.12463  1.85747  2.21426  4.39011  2.64673  2.45521  3.92185  2.56888  3.46119  4.28145  2.77255  3.80143  2.83709  3.08012  2.70152  3.01367  3.53346  5.61067  4.18276    127 d x - -
          2.68618  4.42225  2.77519  2.73123  3.46354  2.40513  3.72494  3.29354  2.67741  2.69355  4.24690  2.90347  2.73739  3.18146  2.89801  2.37887  2.77519  2.98518  4.58477  3.61503
          0.02877  3.95861  4.68096  0.61958  0.77255  0.48576  0.95510
    128   2.82554  3.04346  4.33907  3.78039  2.50484  3.94364  4.23111  2.25712  3.64548  1.38052  3.06938  3.96560  4.29236  3.83856  3.80597  3.26619  3.07159  2.18903  4.74731  3.46286    128 l x - -
          2.68618  4.42225  2.77519  2.73123  3.46354  2.40513  3.72494  3.29354  2.67741  2.69355  4.24690  2.90347  2.73739  3.18146  2.89801  2.37887  2.77519  2.98518  4.58477  3.61503
          0.02877  3.95861  4.68096  0.61958  0.77255  0.48576  0.95510
    129   3.07485  4.69054  3.72438  3.30693  1.71956  3.85831  1.80683  3.21379  3.19394  2.68135  3.79332  3.55739  4.25614  3.48924  3.46139  3.20334  3.31959  3.05232  3.97880  2.30373    129 f x - -
          2.68618  4.42225  2.77519  2.73123  3.46354  2.40513  3.72494  3.29354  2.67741  2.69355  4.24690  2.90347  2.73739  3.18146  2.89801  2.37887  2.77519  2.98518  4.58477  3.61503
          0.02877  3.95861  4.68096  0.61958  0.77255  0.48576  0.95510
    130   1.97373  4.35221  3.81417  3.37947  3.44327  3.60240  4.23726  2.41980  3.24787  1.46094  3.37951  3.65905  4.11892  3.59949  3.51191  2.99433  3.02086  2.29665  5.14362  3.90902    130 l x - -
          2.68618  4.42225  2.77519  2.73123  3.46354  2.40513  3.72494  3.29354  2.67741  2.69355  4.24690  2.90347  2.73739  3.18146  2.89801  2.37887  2.77519  2.98518  4.58477  3.61503
          0.02877  3.95861  4.68096  0.61958  0.77255  0.48576  0.95510
    131   2.65896  4.36041  3.60380  3.23863  1.64524  2.11486  3.92613  2.98477  3.23343  2.63456  3.67303  3.49832  4.00099  3.51192  3.50848  2.87976  2.99972  2.76717  4.62897  3.13665    131 f x - -
          2.68618  4.42225  2.77519  2.73123  3.46354  2.40513  3.72494  3.29354  2.67741  2.69355  4.24690  2.90347  2.73739  3.18146  2.89801  2.37887  2.77519  2.98518  4.58477  3.61503
          0.02877  3.95861  4.68096  0.61958  0.77255  0.48576  0.95510
    132   1.90531  4.61352  2.80372  2.15689  4.16213  3.20651  3.78458  3.54814  2.64646  3.19874  4.03883  2.96682  3.77371  2.97289  3.07522  1.99041  2.85443  3.17366  5.45142  4.13522    132 a x - -
          2.68618  4.42225  2.77519  2.73123  3.46354  2.40513  3.72494  3.29354  2.67741  2.69355  4.24690  2.90347  2.73739  3.18146  2.89801  2.37887  2.77519  2.98518  4.58477  3.61503
          0.02877  3.95861  4.68096  0.61958  0.77255  0.48576  0.95510
    133   2.55939  4.47142  3.11448  2.77506  3.81772  3.31178  3.90525  3.00604  2.78975  2.89350  3.85271  1.87631  3.87511  3.16340  3.14866  2.70915  2.89749  2.02060  5.25582  3.92561    133 n x - -
          2.68618  4.42225  2.77519  2.73123  3.46354  2.40513  3.72494  3.29354  2.67741  2.69355  4.24690  2.90347  2.73739  3.18146  2.89801  2.37887  2.77519  2.98518  4.58477  3.61503
          0.02877  3.95861  4.68096  0.61958  0.77255  0.48576  0.95510
    134   2.68328  4.73106  1.75715  2.49623  4.02389  3.34040  3.83783  3.10779  2.76217  3.00646  3.97225  3.00171  3.87947  3.04310  3.22082  2.75979  2.98233  2.09110  5.42856  4.07331    134 d x - -
          2.68618  4.42225  2.77519  2.73123  3.46354  2.40513  3.72494  3.29354  2.67741  2.69355  4.24690  2.90347  2.73739  3.18146  2.89801  2.37887  2.77519  2.98518  4.58477  3.61503
          0.02877  3.95861  4.68096  0.61958  0.77255  0.48576  0.95510
    135   3.09972  4.46095  4.60276  4.09145  2.09002  4.27594  4.44234  1.42824  3.96473  1.73466  3.08344  4.27307  4.56568  4.12720  4.11091  3.63050  3.34226  2.06613  4.80430  3.41922    135 i x - -
          2.68618  4.42225  2.77519  2.73123  3.46354  2.40513  3.72494  3.29354  2.67741  2.69355  4.24690  2.90347  2.73739  3.18146  2.89801  2.37887  2.77519  2.98518  4.58477  3.61503
          0.02877  3.95861  4.68096  0.61958  0.77255  0.48576  0.95510
    136   2.70150  4.72331  3.16728  2.71920  4.18902  3.37113  3.77142  3.63194  2.36463  3.21018  4.09369  3.14249  1.89065  2.95875  1.89807  2.77840  2.99651  3.29233  5.37069  4.12587    136 p x - -
          2.68620  4.42227  2.77522  2.73125  3.46356  2.40515  3.72399  3.29356  2.67743  2.69357  4.24692  2.90349  2.73742  3.18149  2.89803  2.37889  2.77522  2.98521  4.58479  3.61505
          0.21045  1.71195  4.68096  0.29351  1.36902  0.48576  0.95510
    137   2.83952  5.22236  1.91659  2.18055  4.55839  3.20875  3.77041  4.11307  2.75075  3.66472  4.52244  1.47874  3.82471  2.95014  3.28990  2.77777  3.14717  3.70095  5.78823  4.32978    138 n x - -
          2.68618  4.42225  2.77519  2.73123  3.46354  2.40513  3.72494  3.29354  2.67741  2.69355  4.24690  2.90347  2.73739  3.18146  2.89801  2.37887  2.77519  2.98518  4.58477  3.61503
          0.02877  3.95861  4.68096  0.61958  0.77255  0.48576  0.95510
    138   3.25777  4.62341  4.57342  4.09948  1.58428  4.31222  4.17315  2.39472  3.95284  1.31427  3.06697  4.23328  4.59001  4.08013  4.08107  3.67879  3.49335  2.47097  4.43328  2.90432    139 l x - -
          2.68618  4.42225  2.77519  2.73123  3.46354  2.40513  3.72494  3.29354  2.67741  2.69355  4.24690  2.90347  2.73739  3.18146  2.89801  2.37887  2.77519  2.98518  4.58477  3.61503
          0.02877  3.95861  4.68096  0.61958  0.77255  0.48576  0.95510
    139   2.86841  4.61104  3.48496  3.33670  4.32387  3.29370  4.40680  3.89176  3.40142  3.50914  4.56292  3.63455  0.68199  3.78759  3.63691  3.03868  3.31684  3.52726  5.48649  4.44583    140 P x - -
          2.68618  4.42225  2.77519  2.73123  3.46354  2.40513  3.72494  3.29354  2.67741  2.69355  4.24690  2.90347  2.73739  3.18146  2.89801  2.37887  2.77519  2.98518  4.58477  3.61503
          0.02877  3.95861  4.68096  0.61958  0.77255  0.48576  0.95510
    140   2.78726  5.07734  1.47430  2.26556  4.51720  3.22004  3.79858  4.01327  2.76072  3.58273  4.44061  2.81557  2.25224  2.97769  3.28320  2.75863  3.10164  3.60812  5.72619  4.33426    141 d x - -
          2.68618  4.42225  2.77519  2.73123  3.46354  2.40513  3.72494  3.29354  2.67741  2.69355  4.24690  2.90347  2.73739  3.18146  2.89801  2.37887  2.77519  2.98518  4.58477  3.61503
          0.02877  3.95861  4.68096  0.61958  0.77255  0.48576  0.95510
    141   3.52757  4.80704  4.49739  4.15792  1.41665  4.29762  3.45582  3.23772  4.01379  2.59005  3.84443  3.99108  4.61591  4.02856  4.08385  3.66120  3.75297  3.15803  3.61376  1.16274    142 y x - -
          2.68618  4.42225  2.77519  2.73123  3.46354  2.40513  3.72494  3.29354  2.67741  2.69355  4.24690  2.90347  2.73739  3.18146  2.89801  2.37887  2.77519  2.98518  4.58477  3.61503
          0.02877  3.95861  4.68096  0.61958  0.77255  0.48576  0.95510
    142   3.09834  4.49378  4.45691  4.07634  3.43303  4.15855  4.78888  0.97726  3.90613  2.00200  3.35554  4.30965  4.58193  4.24584  4.09290  3.66257  3.39616  1.85129  5.34133  4.08673    143 i x - -
          2.68618  4.42225  2.77519  2.73123  3.46354  2.40513  3.72494  3.29354  2.67741  2.69355  4.24690  2.90347  2.73739  3.18146  2.89801  2.37887  2.77519  2.98518  4.58477  3.61503
          0.02877  3.95861  4.68096  0.61958  0.77255  0.48576  0.95510
    143   3.05171  5.01796  3.23338  2.83930  4.42407  3.53142  3.80851  3.85884  0.92630  3.40537  4.36263  3.25982  4.02605  2.99542  2.45026  3.08831  3.29880  3.56192  5.44369  4.26903    144 k x - -
          2.68618  4.42225  2.77519  2.73123  3.46354  2.40513  3.72494  3.29354  2.67741  2.69355  4.24690  2.90347  2.73739  3.18146  2.89801  2.37887  2.77519  2.98518  4.58477  3.61503
          0.02877  3.95861  4.68096  0.61958  0.77255  0.48576  0.95510
    144   3.09834  4.49378  4.45691  4.07634  3.43303  4.15855  4.78888  0.97726  3.90613  2.00200  3.35554  4.30965  4.58193  4.24584  4.09290  3.66257  3.39616  1.85129  5.34133  4.08673    145 i x - -
          2.68618  4.42225  2.77519  2.73123  3.46354  2.40513  3.72494  3.29354  2.67741  2.69355  4.24690  2.90347  2.73739  3.18146  2.89801  2.37887  2.77519  2.98518  4.58477  3.61503
          0.02877  3.95861  4.68096  0.61958  0.77255  0.48576  0.95510
    145   3.02754  5.13406  3.42864  2.77642  4.57955  3.64179  3.60028  3.93128  1.32141  3.38114  4.25432  3.17971  4.01544  2.73730  1.64308  3.02571  3.19759  3.61495  5.42831  4.25754    146 k x - -
          2.68618  4.42225  2.77519  2.73123  3.46354  2.40513  3.72494  3.29354  2.67741  2.69355  4.24690  2.90347  2.73739  3.18146  2.89801  2.37887  2.77519  2.98518  4.58477  3.61503
          0.02877  3.95861  4.68096  0.61958  0.77255  0.48576  0.95510
    146   3.25251  4.68948  4.32759  3.96826  3.16976  4.09117  4.59698  2.37899  3.73515  0.77602  3.16658  4.23536  4.51199  4.08286  3.89696  3.67269  3.54300  2.43860  5.07987  3.82294    147 l x - -
          2.68618  4.42225  2.77519  2.73123  3.46354  2.40513  3.72494  3.29354  2.67741  2.69355  4.24690  2.90347  2.73739  3.18146  2.89801  2.37887  2.77519  2.98518  4.58477  3.61503
          0.02877  3.95861  4.68096  0.61958  0.77255  0.48576  0.95510
    147   2.62214  2.41953  4.32577  3.85539  3.54873  3.61746  4.50053  2.09970  3.70971  2.34984  3.47947  3.93289  4.18103  3.98184  3.89712  3.03120  2.98044  1.31744  5.23065  4.01299    148 v x - -
          2.68618  4.42225  2.77519  2.73123  3.46354  2.40513  3.72494  3.29354  2.67741  2.69355  4.24690  2.90347  2.73739  3.18146  2.89801  2.37887  2.77519  2.98518  4.58477  3.61503
          0.02877  3.95861  4.68096  0.61958  0.77255  0.48576  0.95510
    148   2.68780  4.79226  2.82762  2.52520  4.18731  3.30940  3.76189  3.66721  2.49092  3.23563  4.12357  3.00308  1.95998  2.07796  2.84831  2.73493  2.98853  3.32291  5.43139  4.11629    149 p x - -
          2.68618  4.42225  2.77519  2.73123  3.46354  2.40513  3.72494  3.29354  2.67741  2.69355  4.24690  2.90347  2.73739  3.18146  2.89801  2.37887  2.77519  2.98518  4.58477  3.61503
          0.02877  3.95861  4.68096  0.61958  0.77255  0.48576  0.95510
    149   2.64879  4.69689  3.03543  2.56246  3.97991  3.41901  3.68058  3.30340  1.91424  2.99180  3.85864  2.58552  3.85814  2.86460  2.73265  2.72192  2.89727  2.31021  5.25792  3.96649    150 k x - -
          2.68618  4.42225  2.77519  2.73123  3.46354  2.40513  3.72494  3.29354  2.67741  2.69355  4.24690  2.90347  2.73739  3.18146  2.89801  2.37887  2.77519  2.98518  4.58477  3.61503
          0.02877  3.95861  4.68096  0.61958  0.77255  0.48576  0.95510
    150   2.35540  4.28996  3.27684  2.94348  4.08711  3.08276  4.04049  3.39400  2.93842  3.12931  4.02789  3.23077  2.22581  3.29458  3.26973  2.51944  1.60547  3.00261  5.44981  4.20944    151 t x - -
          2.68630  4.42237  2.77531  2.73135  3.46365  2.40524  3.72506  3.29366  2.67650  2.69366  4.24701  2.90358  2.73715  3.18158  2.89812  2.37898  2.77531  2.98530  4.58258  3.61515
          0.20114  1.70264        *  1.32205  0.31005  0.00000        *
//
