# Supplementary material for: Remote homology clustering identifies lowly conserved families of effector proteins in plant-pathogenic fungi
Source: Microb Genom. 2021 Sep 1;7(9):000637. doi: 10.1099/mgen.0.000637 (PMC8715435; doi:10.1099/mgen.0.000637)
Supplement: Supplementary material 16 [file mgen-7-0637-s0016.zip › hmms/markov-PC_03VR5X.hmm]

HMMER3/f [3.3 | Nov 2019]
NAME  markov-PC_03VR5X
LENG  565
ALPH  amino
RF    yes
MM    no
CONS  yes
CS    no
MAP   yes
DATE  Thu Jul 23 08:00:06 2020
NSEQ  1860
EFFN  12.803535
CKSUM 3242391314
STATS LOCAL MSV      -12.2368  0.69747
STATS LOCAL VITERBI  -13.3164  0.69747
STATS LOCAL FORWARD   -5.8622  0.69747
HMM          A        C        D        E        F        G        H        I        K        L        M        N        P        Q        R        S        T        V        W        Y   
            m->m     m->i     m->d     i->m     i->i     d->m     d->d
  COMPO   2.44567  4.17935  2.94244  2.78269  3.33769  2.75706  3.56835  2.98854  2.80118  2.57105  3.84420  3.02837  3.08414  3.09691  2.90657  2.51560  2.72774  2.71862  4.60036  3.47226
          2.68618  4.42225  2.77519  2.73123  3.46354  2.40513  3.72494  3.29354  2.67741  2.69355  4.24690  2.90347  2.73739  3.18146  2.89801  2.37887  2.77519  2.98518  4.58477  3.61503
          0.03126  3.87673  4.59908  0.61958  0.77255  0.00000        *
      1   2.97243  4.52049  4.05392  3.64763  3.20940  3.83723  4.38178  2.38542  3.41550  1.80337  1.36979  3.92462  4.29779  3.79705  3.62033  3.32202  3.27778  2.39205  5.05084  3.81303      1 m x - -
          2.68618  4.42225  2.77519  2.73123  3.46354  2.40513  3.72494  3.29354  2.67741  2.69355  4.24690  2.90347  2.73739  3.18146  2.89801  2.37887  2.77519  2.98518  4.58477  3.61503
          0.03126  3.87673  4.59908  0.61958  0.77255  0.48576  0.95510
      2   2.80354  4.93046  3.20015  2.61623  4.31808  3.50140  3.58210  3.67680  1.62528  3.21039  4.06298  3.06002  3.89940  2.72676  1.91119  2.82621  2.63379  3.35708  5.35052  4.11977      2 k x - -
          2.68618  4.42225  2.77519  2.73123  3.46354  2.40513  3.72494  3.29354  2.67741  2.69355  4.24690  2.90347  2.73739  3.18146  2.89801  2.37887  2.77519  2.98518  4.58477  3.61503
          0.03126  3.87673  4.59908  0.61958  0.77255  0.48576  0.95510
      3   2.64883  4.71018  2.91254  2.12102  3.05833  3.41538  2.54324  3.31477  2.48418  2.92181  3.80385  2.97882  3.84085  2.85913  2.89392  2.70489  2.88559  3.03541  4.97788  3.53811      3 e x - -
          2.68618  4.42225  2.77519  2.73123  3.46354  2.40513  3.72494  3.29354  2.67741  2.69355  4.24690  2.90347  2.73739  3.18146  2.89801  2.37887  2.77519  2.98518  4.58477  3.61503
          0.10167  3.87673  2.57760  0.61958  0.77255  0.48576  0.95510
      4   2.76255  4.64371  3.30935  2.77770  3.27222  3.52989  3.60797  3.23029  2.34014  2.80814  3.76707  3.18138  3.93901  2.93748  1.92717  2.86353  2.99213  2.99454  4.72898  2.41694      4 r x - -
          2.68618  4.42225  2.77519  2.73123  3.46354  2.40513  3.72494  3.29354  2.67741  2.69355  4.24690  2.90347  2.73739  3.18146  2.89801  2.37887  2.77519  2.98518  4.58477  3.61503
          0.03351  3.80856  4.53091  0.61958  0.77255  0.54444  0.86790
      5   2.00653  4.77267  1.75230  2.28930  4.28865  3.12589  3.76400  3.62701  2.72176  3.33139  4.21489  2.80642  3.74042  2.95558  3.21341  2.62681  2.94095  3.25856  5.58151  4.20481      5 d x - -
          2.68618  4.42225  2.77519  2.73123  3.46354  2.40513  3.72494  3.29354  2.67741  2.69355  4.24690  2.90347  2.73739  3.18146  2.89801  2.37887  2.77519  2.98518  4.58477  3.61503
          0.03351  3.80856  4.53091  0.61958  0.77255  0.54444  0.86790
      6   2.78356  5.18346  1.60077  2.09494  4.50241  3.13847  3.69977  4.04830  2.69368  3.60276  4.46320  2.03240  3.75649  2.87964  3.24424  2.71521  3.08895  3.64029  5.73576  4.26989      6 d x - -
          2.68618  4.42225  2.77519  2.73123  3.46354  2.40513  3.72494  3.29354  2.67741  2.69355  4.24690  2.90347  2.73739  3.18146  2.89801  2.37887  2.77519  2.98518  4.58477  3.61503
          0.18742  3.80856  1.90563  0.61958  0.77255  0.54444  0.86790
      7   2.32798  2.87061  3.25852  2.87508  3.74899  3.08380  3.89344  3.12079  2.80927  2.90382  3.81144  2.00813  3.71095  3.18472  3.12926  2.50251  2.72049  2.78574  5.15547  3.86435      7 n x - -
          2.68618  4.42225  2.77519  2.73123  3.46354  2.40513  3.72494  3.29354  2.67741  2.69355  4.24690  2.90347  2.73739  3.18146  2.89801  2.37887  2.77519  2.98518  4.58477  3.61503
          0.03527  3.75800  4.48035  0.61958  0.77255  0.65009  0.73814
      8   2.63499  4.76356  2.55137  1.74110  4.16015  3.20985  3.70141  3.44297  2.51780  3.15035  4.05707  2.85044  3.76927  2.88914  2.92254  2.67047  2.41959  3.12899  5.44182  4.10653      8 e x - -
          2.68618  4.42225  2.77519  2.73123  3.46354  2.40513  3.72494  3.29354  2.67741  2.69355  4.24690  2.90347  2.73739  3.18146  2.89801  2.37887  2.77519  2.98518  4.58477  3.61503
          0.03527  3.75800  4.48035  0.61958  0.77255  0.47439  0.97356
      9   2.13357  4.78067  2.64507  1.85175  4.20542  3.24251  3.69790  3.59304  2.53713  3.21940  4.06025  2.87145  2.97000  2.86792  2.98451  2.62991  2.89267  3.23624  5.46194  4.11805      9 e x - -
          2.68618  4.42225  2.77519  2.73123  3.46354  2.40513  3.72494  3.29354  2.67741  2.69355  4.24690  2.90347  2.73739  3.18146  2.89801  2.37887  2.77519  2.98518  4.58477  3.61503
          0.03074  3.89351  4.61585  0.61958  0.77255  0.54444  0.86790
     10   2.75031  5.05855  1.66786  2.27827  4.37171  3.27919  3.67511  3.86286  2.47843  3.41236  4.25456  2.82074  3.80568  2.83487  2.24436  2.72145  3.01729  3.49083  5.55194  4.17660     10 d x - -
          2.68618  4.42225  2.77519  2.73123  3.46354  2.40513  3.72494  3.29354  2.67741  2.69355  4.24690  2.90347  2.73739  3.18146  2.89801  2.37887  2.77519  2.98518  4.58477  3.61503
          0.03074  3.89351  4.61585  0.61958  0.77255  0.54444  0.86790
     11   2.72193  5.04442  2.45484  2.36600  4.37988  3.38569  3.57694  3.80906  1.79267  3.32220  4.13228  2.88388  3.81771  2.70797  2.15083  2.70014  2.94704  3.44198  5.46154  4.13300     11 k x - -
          2.68618  4.42225  2.77519  2.73123  3.46354  2.40513  3.72494  3.29354  2.67741  2.69355  4.24690  2.90347  2.73739  3.18146  2.89801  2.37887  2.77519  2.98518  4.58477  3.61503
          0.03074  3.89351  4.61585  0.61958  0.77255  0.54444  0.86790
     12   2.69624  4.97976  1.52756  2.21850  4.45930  3.14732  3.76526  3.95558  2.74410  3.54714  4.39958  2.76035  3.77037  2.94788  3.27097  2.06908  3.02971  3.53533  5.71385  4.28517     12 d x - -
          2.68618  4.42225  2.77519  2.73123  3.46354  2.40513  3.72494  3.29354  2.67741  2.69355  4.24690  2.90347  2.73739  3.18146  2.89801  2.37887  2.77519  2.98518  4.58477  3.61503
          0.03074  3.89351  4.61585  0.61958  0.77255  0.54444  0.86790
     13   2.28593  4.90600  2.49391  1.46883  4.32517  3.23375  3.75188  3.64015  2.60658  3.32057  4.21455  2.84847  3.80987  2.93218  3.04586  2.71964  3.01535  3.30231  5.58310  4.22195     13 e x - -
          2.68618  4.42225  2.77519  2.73123  3.46354  2.40513  3.72494  3.29354  2.67741  2.69355  4.24690  2.90347  2.73739  3.18146  2.89801  2.37887  2.77519  2.98518  4.58477  3.61503
          0.03074  3.89351  4.61585  0.61958  0.77255  0.54444  0.86790
     14   1.69993  4.12926  3.31860  3.05384  4.18641  2.90721  4.14108  3.53119  3.10921  3.28416  4.14521  3.23219  3.64975  3.41727  3.41687  1.42859  2.67329  3.03810  5.55195  4.31901     14 s x - -
          2.68618  4.42225  2.77519  2.73123  3.46354  2.40513  3.72494  3.29354  2.67741  2.69355  4.24690  2.90347  2.73739  3.18146  2.89801  2.37887  2.77519  2.98518  4.58477  3.61503
          0.11845  3.89351  2.39330  0.61958  0.77255  0.54444  0.86790
     15   2.05568  4.74883  2.56060  1.75393  4.18915  3.20134  3.73536  3.47475  2.58444  3.18786  4.08614  2.86546  3.77395  2.92518  3.00526  2.66447  2.93699  3.14870  5.47670  4.13982     15 e x - -
          2.68625  4.42232  2.77527  2.73093  3.46361  2.40520  3.72502  3.29361  2.67748  2.69362  4.24697  2.90309  2.73747  3.18094  2.89808  2.37894  2.77527  2.98526  4.58484  3.61510
          0.45664  1.52388  1.90563  0.93909  0.49591  0.51991  0.90282
     16   2.85351  4.94505  1.13143  2.27111  4.30636  3.11603  3.82679  3.86584  2.88792  3.50105  4.48166  2.81821  3.76020  3.06993  3.38102  2.83525  3.19133  3.52138  5.50083  4.20855     19 d x - -
          2.68618  4.42225  2.77519  2.73123  3.46354  2.40513  3.72494  3.29354  2.67741  2.69355  4.24690  2.90347  2.73739  3.18146  2.89801  2.37887  2.77519  2.98518  4.58477  3.61503
          0.03597  3.73877  4.46112  0.61958  0.77255  0.54678  0.86467
     17   2.56267  3.26852  3.35180  2.81599  3.51857  3.44444  3.77429  2.83549  2.62698  2.29970  3.50610  3.21768  3.88351  2.26766  2.95192  2.74293  2.82821  2.62231  4.97687  3.70035     20 q x - -
          2.68618  4.42225  2.77519  2.73123  3.46354  2.40513  3.72494  3.29354  2.67741  2.69355  4.24690  2.90347  2.73739  3.18146  2.89801  2.37887  2.77519  2.98518  4.58477  3.61503
          0.03280  3.82958  4.55193  0.61958  0.77255  0.42176  1.06680
     18   2.71624  5.10617  2.59908  1.85464  4.42472  3.33127  3.61570  3.87567  2.02297  3.39514  4.19564  2.53805  3.06750  2.74908  2.79755  2.67906  2.95756  3.49095  5.55666  4.17770     21 e x - -
          2.68618  4.42225  2.77519  2.73123  3.46354  2.40513  3.72494  3.29354  2.67741  2.69355  4.24690  2.90347  2.73739  3.18146  2.89801  2.37887  2.77519  2.98518  4.58477  3.61503
          0.02884  3.95629  4.67864  0.61958  0.77255  0.48576  0.95510
     19   2.61903  4.83971  2.69679  2.43492  4.09588  3.42671  3.60659  3.50785  2.00177  2.82830  3.20074  2.94949  3.81617  2.74998  2.40229  2.64327  2.84584  3.17985  5.31885  3.99066     22 k x - -
          2.68618  4.42225  2.77519  2.73123  3.46354  2.40513  3.72494  3.29354  2.67741  2.69355  4.24690  2.90347  2.73739  3.18146  2.89801  2.37887  2.77519  2.98518  4.58477  3.61503
          0.02639  4.04362  4.76597  0.61958  0.77255  0.48576  0.95510
     20   2.39828  4.96225  2.24542  2.32712  4.25337  3.36370  3.17901  3.69790  2.31257  3.25061  4.03967  2.86569  3.78800  2.73519  2.77518  2.54471  2.45829  3.32811  5.44559  4.07292     23 d x - -
          2.68618  4.42225  2.77519  2.73123  3.46354  2.40513  3.72494  3.29354  2.67741  2.69355  4.24690  2.90347  2.73739  3.18146  2.89801  2.37887  2.77519  2.98518  4.58477  3.61503
          0.02639  4.04362  4.76597  0.61958  0.77255  0.48576  0.95510
     21   2.20528  4.48168  2.93081  2.66859  4.36834  1.77924  3.95909  3.81323  2.86748  3.43241  4.24617  2.29979  3.75240  3.15751  3.28838  2.16722  2.83039  3.32029  5.64609  4.34661     24 g x - -
          2.68618  4.42225  2.77519  2.73123  3.46354  2.40513  3.72494  3.29354  2.67741  2.69355  4.24690  2.90347  2.73739  3.18146  2.89801  2.37887  2.77519  2.98518  4.58477  3.61503
          0.02639  4.04362  4.76597  0.61958  0.77255  0.48576  0.95510
     22   2.54474  4.19559  3.61967  3.06167  2.90587  3.35550  3.89021  2.28563  2.99649  2.42939  3.34605  3.40283  3.95270  3.28279  3.30486  2.41693  2.25277  2.38534  4.84028  3.61754     25 t x - -
          2.68618  4.42225  2.77519  2.73123  3.46354  2.40513  3.72494  3.29354  2.67741  2.69355  4.24690  2.90347  2.73739  3.18146  2.89801  2.37887  2.77519  2.98518  4.58477  3.61503
          0.04720  4.04362  3.55554  0.61958  0.77255  0.48576  0.95510
     23   2.53023  4.57970  3.12268  2.62470  4.02224  2.07649  3.75191  3.42751  2.53147  3.06025  3.56394  3.07014  3.81495  2.93850  2.52872  2.19930  2.82954  3.08531  5.31253  4.02255     26 g x - -
          2.68616  4.42227  2.77504  2.73125  3.46356  2.40515  3.72496  3.29356  2.67743  2.69357  4.24692  2.90349  2.73741  3.18148  2.89792  2.37887  2.77521  2.98520  4.58479  3.61505
          0.16911  1.91664  4.76968  0.31356  1.31244  0.50726  0.92166
     24   2.59178  4.44259  3.27568  2.52823  3.45035  3.51525  3.75150  2.90000  2.67689  2.11420  3.12995  2.51915  3.90028  3.01156  3.06875  2.75117  2.74165  2.69696  5.00563  3.74383     28 l x - -
          2.68618  4.42225  2.77519  2.73123  3.46354  2.40513  3.72494  3.29354  2.67741  2.69355  4.24690  2.90347  2.73739  3.18146  2.89801  2.37887  2.77519  2.98518  4.58477  3.61503
          0.07977  4.07685  2.81827  0.61958  0.77255  0.50726  0.92166
     25   2.57793  3.85785  3.49054  2.92032  3.41466  3.56561  3.82266  2.33765  2.31022  2.30221  3.37685  3.31621  3.94448  3.16170  3.17929  2.81703  2.54229  2.42953  4.87447  3.45065     29 l x - -
          2.68618  4.42225  2.77519  2.73123  3.46354  2.40513  3.72494  3.29354  2.67741  2.69355  4.24690  2.90347  2.73739  3.18146  2.89801  2.37887  2.77519  2.98518  4.58477  3.61503
          0.02692  4.02400  4.74635  0.61958  0.77255  0.52745  0.89186
     26   2.60504  4.81222  2.41917  2.39854  4.10286  3.36140  3.65520  3.51783  2.47741  2.69038  3.94376  2.58549  3.80437  2.81081  2.94449  2.46475  2.29643  3.18168  5.36500  4.02055     30 t x - -
          2.68615  4.42238  2.77505  2.73136  3.46312  2.40526  3.72316  3.29367  2.67754  2.69368  4.24703  2.90360  2.73718  3.18159  2.89782  2.37900  2.77533  2.98531  4.58490  3.61516
          0.30218  1.37720  4.76659  1.11024  0.39970  0.46371  0.99140
     27   2.15238  5.07538  2.51596  2.00580  4.37927  3.36578  3.62273  3.84004  2.34890  3.36631  4.14354  2.73164  2.93962  2.74461  2.80457  2.63473  2.90190  3.44685  5.53989  4.14504     35 e x - -
          2.68618  4.42225  2.77519  2.73123  3.46354  2.40513  3.72494  3.29354  2.67741  2.69355  4.24690  2.90347  2.73739  3.18146  2.89801  2.37887  2.77519  2.98518  4.58477  3.61503
          0.02462  4.11229  4.83464  0.61958  0.77255  0.49341  0.94299
     28   2.59966  4.47971  3.33095  2.76070  3.64556  3.54706  3.76512  2.96297  2.09111  2.28965  3.44164  3.20547  3.93009  2.88271  2.98039  2.72216  2.86151  2.20882  5.04231  3.78950     36 k x - -
          2.68618  4.42225  2.77519  2.73123  3.46354  2.40513  3.72494  3.29354  2.67741  2.69355  4.24690  2.90347  2.73739  3.18146  2.89801  2.37887  2.77519  2.98518  4.58477  3.61503
          0.11976  4.12610  2.33596  0.61958  0.77255  0.49341  0.94299
     29   2.78976  4.30557  4.06300  3.49624  3.23542  3.86888  4.18318  2.30005  3.36646  1.35393  2.66434  3.78583  4.22450  3.63497  3.60143  2.67268  3.02911  2.30680  4.91301  3.72533     37 l x - -
          2.68618  4.42225  2.77519  2.73123  3.46354  2.40513  3.72494  3.29354  2.67741  2.69355  4.24690  2.90347  2.73739  3.18146  2.89801  2.37887  2.77519  2.98518  4.58477  3.61503
          0.02466  4.11087  4.83322  0.61958  0.77255  0.59216  0.80549
     30   2.55746  4.73228  3.00695  2.20898  3.95814  3.43893  3.66132  2.62162  2.41044  2.94253  3.81778  2.36530  3.83949  2.83204  2.88910  2.61504  2.76240  3.00748  5.25350  3.93847     38 e x - -
          2.68618  4.42225  2.77519  2.73123  3.46354  2.40513  3.72494  3.29354  2.67741  2.69355  4.24690  2.90347  2.73739  3.18146  2.89801  2.37887  2.77519  2.98518  4.58477  3.61503
          0.02466  4.11087  4.83322  0.61958  0.77255  0.59216  0.80549
     31   2.57260  2.80273  4.00514  3.42003  2.87065  3.66958  3.96897  2.47212  3.30254  2.08366  3.16977  3.49909  3.93514  3.30852  3.49279  2.95448  2.76901  1.99309  4.66346  3.07760     39 v x - -
          2.68618  4.42225  2.77519  2.73123  3.46354  2.40513  3.72494  3.29354  2.67741  2.69355  4.24690  2.90347  2.73739  3.18146  2.89801  2.37887  2.77519  2.98518  4.58477  3.61503
          0.03331  4.11087  4.11244  0.61958  0.77255  0.44032  1.03234
     32   2.56193  4.25267  3.50698  3.03988  3.14908  2.62990  3.88204  2.66373  2.97825  2.32502  3.17065  3.40797  3.99297  3.12471  3.19108  2.87108  2.83678  1.91887  4.84548  3.56286     40 v x - -
          2.68618  4.42225  2.77519  2.73123  3.46354  2.40513  3.72494  3.29354  2.67741  2.69355  4.24690  2.90347  2.73739  3.18146  2.89801  2.37887  2.77519  2.98518  4.58477  3.61503
          0.02226  4.21177  4.93412  0.61958  0.77255  0.50667  0.92255
     33   2.51146  4.56272  3.20745  2.64588  3.59226  3.44672  3.55398  3.12481  2.61279  2.32104  3.65319  3.07784  3.68449  2.92828  2.41574  2.42848  2.72108  2.86143  5.10928  3.31040     41 l x - -
          2.68618  4.42225  2.77519  2.73123  3.46354  2.40513  3.72494  3.29354  2.67741  2.69355  4.24690  2.90347  2.73739  3.18146  2.89801  2.37887  2.77519  2.98518  4.58477  3.61503
          0.02686  4.21177  4.44932  0.61958  0.77255  0.50667  0.92255
     34   2.59265  4.11423  2.97786  2.48679  3.83220  3.16594  3.67724  3.36607  2.14705  2.96169  3.57477  2.93016  3.76978  2.84562  2.89303  2.29391  2.56676  2.77512  5.26068  3.94319     42 k x - -
          2.68618  4.42225  2.77519  2.73123  3.46354  2.40513  3.72494  3.29354  2.67741  2.69355  4.24690  2.90347  2.73739  3.18146  2.89801  2.37887  2.77519  2.98518  4.58477  3.61503
          0.05845  4.23076  3.16450  0.61958  0.77255  0.51229  0.91409
     35   2.50818  4.35497  3.43836  2.87172  3.30233  3.56985  3.82027  2.85810  2.76809  2.07856  3.38873  3.28882  3.95150  3.13463  2.87907  2.45145  2.32542  2.58544  4.93428  3.56046     43 l x - -
          2.68618  4.42225  2.77520  2.73123  3.46354  2.40513  3.72495  3.29354  2.67737  2.69355  4.24690  2.90347  2.73740  3.18146  2.89801  2.37887  2.77520  2.98518  4.58477  3.61503
          0.19944  3.58801  1.87628  0.55660  0.85133  0.55607  0.85204
     36   2.72467  4.18993  4.09482  3.53582  2.63230  3.78689  3.83614  2.43387  3.41234  2.29419  3.16585  3.70735  4.14613  3.61417  3.59169  2.97088  2.95507  2.34258  2.33116  2.28084     45 y x - -
          2.68618  4.42225  2.77519  2.73123  3.46354  2.40513  3.72494  3.29354  2.67741  2.69355  4.24690  2.90347  2.73739  3.18146  2.89801  2.37887  2.77519  2.98518  4.58477  3.61503
          0.04225  4.05802  3.72605  0.61958  0.77255  0.60269  0.79261
     37   2.28057  4.35928  3.28557  2.82906  3.25904  2.37956  3.79938  2.86871  2.79057  2.42031  2.98159  3.25290  3.92719  3.10263  3.16254  2.72673  2.82170  2.63607  4.94159  3.57554     46 a x - -
          2.68618  4.42225  2.77519  2.73123  3.46354  2.40513  3.72494  3.29354  2.67741  2.69355  4.24690  2.90347  2.73739  3.18146  2.89801  2.37887  2.77519  2.98518  4.58477  3.61503
          0.06510  4.14134  3.05491  0.61958  0.77255  0.66979  0.71706
     38   2.55754  4.35166  2.34806  2.51149  3.49011  3.44157  3.66388  3.26966  2.42931  2.53109  3.75081  2.92006  3.83462  2.84535  2.94877  2.42992  2.78445  2.92477  5.19534  3.88730     47 d x - -
          2.68618  4.42225  2.77519  2.73123  3.46354  2.40513  3.72494  3.29354  2.67741  2.69355  4.24690  2.90347  2.73739  3.18146  2.89801  2.37887  2.77519  2.98518  4.58477  3.61503
          0.02490  4.10113  4.82348  0.61958  0.77255  0.70821  0.67831
     39   2.31318  4.44308  3.26420  2.70721  3.62163  3.23788  3.55597  2.92859  2.54924  2.60915  3.55413  3.07672  3.72540  3.00126  3.06714  2.71036  2.44360  2.24249  5.01910  3.75800     48 v x - -
          2.68618  4.42225  2.77519  2.73123  3.46354  2.40513  3.72494  3.29354  2.67741  2.69355  4.24690  2.90347  2.73739  3.18146  2.89801  2.37887  2.77519  2.98518  4.58477  3.61503
          0.22912  4.10113  1.67017  0.61958  0.77255  0.62075  0.77120
     40   2.43043  4.52545  3.04398  2.53311  3.70693  2.59025  3.72693  3.04633  2.62382  2.67824  2.59150  3.11554  3.88035  2.95615  3.04042  2.64710  2.82824  2.78671  5.08359  3.72068     49 a . - -
          2.68618  4.42225  2.77519  2.73123  3.46354  2.40513  3.72494  3.29354  2.67741  2.69355  4.24690  2.90347  2.73739  3.18146  2.89801  2.37887  2.77519  2.98518  4.58477  3.61503
          0.05916  4.14070  3.18133  0.61958  0.77255  0.82201  0.57901
     41   2.60794  4.93125  2.26808  2.36360  3.86505  3.39663  3.48713  3.64563  2.25084  2.82393  3.99304  2.81413  3.79597  2.41605  2.84579  2.57580  2.83993  3.19852  5.40456  4.03899     50 k . - -
          2.68618  4.42225  2.77519  2.73123  3.46354  2.40513  3.72494  3.29354  2.67741  2.69355  4.24690  2.90347  2.73739  3.18146  2.89801  2.37887  2.77519  2.98518  4.58477  3.61503
          0.02477  4.10631  4.82866  0.61958  0.77255  0.66848  0.71844
     42   2.45515  4.66697  3.11269  2.48088  3.81262  3.34081  3.69271  3.08336  2.53702  2.51291  3.74954  2.47082  3.70122  2.46764  2.97843  2.62215  2.81131  2.86024  4.65763  3.89495     51 a . - -
          2.68608  4.42232  2.77561  2.73102  3.46341  2.40560  3.72333  3.29190  2.67788  2.69256  4.24726  2.90404  2.73797  3.18129  2.89837  2.37847  2.77567  2.98550  4.58550  3.61448
          0.80726  0.61290  4.41071  1.89328  0.16320  0.58562  0.81364
     43   2.61809  4.66323  3.17471  2.61441  3.66120  3.51929  3.67451  3.17827  2.50477  2.63153  3.68640  3.10611  2.32853  2.82853  2.90813  2.31642  2.72416  2.93470  5.19909  3.78312     69 s . - -
          2.68618  4.42225  2.77519  2.73123  3.46354  2.40513  3.72494  3.29354  2.67741  2.69355  4.24690  2.90347  2.73739  3.18146  2.89801  2.37887  2.77519  2.98518  4.58477  3.61503
          0.19634  4.32211  1.80184  0.61958  0.77255  0.67255  0.71417
     44   2.16903  4.61679  3.02095  2.54830  3.72667  3.47064  3.27868  3.20205  2.50675  2.72605  3.70295  3.03949  2.95097  2.88879  2.98504  2.60016  2.82833  2.66410  5.15352  3.55691     70 a . - -
          2.68629  4.42235  2.77537  2.73120  3.46369  2.40532  3.72402  3.29361  2.67751  2.69372  4.24523  2.90306  2.73755  3.18158  2.89815  2.37882  2.77496  2.98521  4.58496  3.61504
          0.55483  0.87186  4.87183  0.93244  0.50020  0.36356  1.18809
     45   2.72751  3.42145  3.52512  3.12136  2.58107  3.78052  3.10834  2.83670  2.90688  2.48890  2.19708  3.51419  4.12923  3.43544  3.27978  2.39392  2.75469  2.61008  5.00282  3.61292     74 m . - -
          2.68618  4.42225  2.77519  2.73123  3.46354  2.40513  3.72494  3.29354  2.67741  2.69355  4.24690  2.90347  2.73739  3.18146  2.89801  2.37887  2.77519  2.98518  4.58477  3.61503
          0.04088  4.70145  3.47464  0.61958  0.77255  0.53628  0.87929
     46   2.57983  3.31725  3.22776  2.88632  3.31556  2.76274  3.77676  2.74902  2.70254  2.50153  3.56360  2.60764  3.95507  3.19418  3.03626  2.63121  2.61883  2.66257  4.92348  3.68567     75 l . - -
          2.68618  4.42225  2.77519  2.73123  3.46354  2.40513  3.72494  3.29354  2.67741  2.69355  4.24690  2.90347  2.73739  3.18146  2.89801  2.37887  2.77519  2.98518  4.58477  3.61503
          0.03740  4.67452  3.59792  0.61958  0.77255  0.58776  0.81097
     47   2.64707  4.55115  3.22006  2.73218  3.38022  3.50794  3.82325  2.68957  2.37782  2.54797  3.59135  3.20773  3.56123  3.11393  2.75312  2.23823  2.74333  2.89415  4.15224  3.16644     76 s . - -
          2.68618  4.42225  2.77519  2.73123  3.46354  2.40513  3.72494  3.29354  2.67741  2.69355  4.24690  2.90347  2.73739  3.18146  2.89801  2.37887  2.77519  2.98518  4.58477  3.61503
          0.07042  4.65141  2.83967  0.61958  0.77255  0.62892  0.76179
     48   2.31927  2.98785  3.47548  2.94988  3.15927  3.33999  3.93317  2.84459  2.86196  2.44566  3.45749  3.23988  3.30794  3.26132  3.21640  2.32046  2.58380  2.66859  4.28005  3.65366     77 a . - -
          2.68618  4.42225  2.77519  2.73123  3.46354  2.40513  3.72494  3.29354  2.67741  2.69355  4.24690  2.90347  2.73739  3.18146  2.89801  2.37887  2.77519  2.98518  4.58477  3.61503
          0.06891  4.59610  2.87349  0.61958  0.77255  0.71765  0.66923
     49   2.21565  4.76238  3.18431  2.56771  3.64808  3.39820  3.30745  3.17582  2.54519  2.58152  3.73445  2.71924  3.66370  2.97985  2.76083  2.64143  2.46333  2.91239  4.29998  3.99099     78 a . - -
          2.68618  4.42225  2.77519  2.73123  3.46354  2.40513  3.72494  3.29354  2.67741  2.69355  4.24690  2.90347  2.73739  3.18146  2.89801  2.37887  2.77519  2.98518  4.58477  3.61503
          0.03593  4.54312  3.70308  0.61958  0.77255  0.79188  0.60330
     50   2.67441  4.41533  3.16193  2.69727  3.44313  3.53395  3.76299  3.18519  2.66557  2.73776  3.64516  3.03342  2.93189  2.92320  2.52631  2.44393  2.38242  2.85349  4.93601  3.12435     79 t . - -
          2.68618  4.42225  2.77519  2.73123  3.46354  2.40513  3.72494  3.29354  2.67741  2.69355  4.24690  2.90347  2.73739  3.18146  2.89801  2.37887  2.77519  2.98518  4.58477  3.61503
          0.02331  4.52345  4.40736  0.61958  0.77255  0.81717  0.58283
     51   2.54487  2.98916  3.56051  3.22516  3.15100  3.43087  3.91034  2.38427  3.02980  2.12388  3.40012  3.51661  3.15641  3.26318  3.35806  2.78603  2.49974  2.45042  4.28878  3.67712     80 l . - -
          2.68618  4.42225  2.77519  2.73123  3.46354  2.40513  3.72494  3.29354  2.67741  2.69355  4.24690  2.90347  2.73739  3.18146  2.89801  2.37887  2.77519  2.98518  4.58477  3.61503
          0.05961  4.51650  3.05884  0.61958  0.77255  0.82582  0.57603
     52   2.61165  4.27470  3.00878  2.21914  3.82291  3.51636  3.20987  3.03033  2.32169  2.67994  3.82852  3.04597  3.87828  2.81680  2.47396  2.63585  2.82383  3.01602  4.58482  3.75309     81 e . - -
          2.68618  4.42225  2.77519  2.73123  3.46354  2.40513  3.72494  3.29354  2.67741  2.69355  4.24690  2.90347  2.73739  3.18146  2.89801  2.37887  2.77519  2.98518  4.58477  3.61503
          0.04343  4.47398  3.47069  0.61958  0.77255  0.87606  0.53857
     53   2.52137  4.31636  3.18907  2.71706  3.58225  3.30918  2.90113  2.91179  2.67417  2.57011  3.71009  3.00622  2.85973  2.77886  3.06312  2.65286  2.87137  2.73358  4.93274  3.20693     82 a . - -
          2.68618  4.42225  2.77519  2.73123  3.46354  2.40513  3.72494  3.29354  2.67741  2.69355  4.24690  2.90347  2.73739  3.18146  2.89801  2.37887  2.77519  2.98518  4.58477  3.61503
          0.02898  4.44809  4.08240  0.61958  0.77255  0.90448  0.51878
     54   2.38465  4.49678  3.19977  2.62008  3.57822  3.51328  3.73126  3.14749  2.65376  2.63401  3.73283  3.10035  3.62671  2.49815  3.06375  2.48892  2.18763  2.82241  4.40805  3.68852     83 t . - -
          2.68618  4.42225  2.77519  2.73123  3.46354  2.40513  3.72494  3.29354  2.67741  2.69355  4.24690  2.90347  2.73739  3.18146  2.89801  2.37887  2.77519  2.98518  4.58477  3.61503
          0.02655  4.43684  4.24259  0.61958  0.77255  0.91636  0.51078
     55   2.26219  4.93820  2.48742  2.42023  3.94358  3.29655  3.08120  3.66316  2.38499  2.96039  4.05494  2.98454  3.87317  2.55239  2.82060  2.43495  2.82121  3.03933  5.07482  4.04900     84 a . - -
          2.68618  4.42225  2.77519  2.73123  3.46354  2.40513  3.72494  3.29354  2.67741  2.69355  4.24690  2.90347  2.73739  3.18146  2.89801  2.37887  2.77519  2.98518  4.58477  3.61503
          0.03471  4.42818  3.80851  0.61958  0.77255  0.92532  0.50485
     56   2.61487  4.31547  3.19316  2.46222  3.86399  3.15648  3.23850  3.22673  2.59093  2.63620  3.72998  2.43409  3.69446  2.86439  3.05503  2.61196  2.79944  2.72188  3.27342  3.93273     85 n . - -
          2.68618  4.42225  2.77519  2.73123  3.46354  2.40513  3.72494  3.29354  2.67741  2.69355  4.24690  2.90347  2.73739  3.18146  2.89801  2.37887  2.77519  2.98518  4.58477  3.61503
          0.02504  4.41166  4.37436  0.61958  0.77255  0.94199  0.49405
     57   2.40242  4.70210  3.18257  2.59279  3.77453  3.34077  3.75474  3.20481  2.59013  2.69532  3.78647  2.56645  3.19330  2.88501  2.94883  2.35423  2.82674  2.40346  5.23628  3.88234     86 s . - -
          2.68618  4.42225  2.77519  2.73123  3.46354  2.40513  3.72494  3.29354  2.67741  2.69355  4.24690  2.90347  2.73739  3.18146  2.89801  2.37887  2.77519  2.98518  4.58477  3.61503
          0.02819  4.40493  4.16154  0.61958  0.77255  0.94862  0.48984
     58   2.39274  4.22154  3.52862  3.06925  2.88184  2.77707  3.89355  2.74955  2.87341  2.34773  3.26223  3.34321  3.67263  3.24753  3.33871  2.78602  2.66604  2.20525  4.90708  3.18759     87 v . - -
          2.68618  4.42225  2.77519  2.73123  3.46354  2.40513  3.72494  3.29354  2.67741  2.69355  4.24690  2.90347  2.73739  3.18146  2.89801  2.37887  2.77519  2.98518  4.58477  3.61503
          0.02309  4.39523  4.55704  0.61958  0.77255  0.95802  0.48394
     59   2.50257  5.05293  2.46012  2.38877  4.15752  3.23699  3.56332  3.62380  2.38034  3.08091  4.10655  2.89280  3.28806  2.73177  2.34540  2.30330  2.82407  3.35130  5.34850  4.07657     88 s . - -
          2.68618  4.42225  2.77519  2.73123  3.46354  2.40513  3.72494  3.29354  2.67741  2.69355  4.24690  2.90347  2.73739  3.18146  2.89801  2.37887  2.77519  2.98518  4.58477  3.61503
          0.09188  4.39072  2.58498  0.61958  0.77255  0.96233  0.48127
     60   2.45650  4.53267  3.20629  2.64567  3.55701  3.09929  3.14042  3.07034  2.61383  2.45893  3.70626  2.55768  3.15523  2.96182  3.05557  2.64095  2.74685  2.74785  5.07164  3.87613     89 a . - -
          2.68618  4.42225  2.77519  2.73123  3.46354  2.40513  3.72494  3.29354  2.67741  2.69355  4.24690  2.90347  2.73739  3.18146  2.89801  2.37887  2.77519  2.98518  4.58477  3.61503
          0.02719  4.31882  4.30463  0.61958  0.77255  1.02629  0.44369
     61   2.49732  4.51796  3.10019  2.18304  3.37613  3.47576  3.68861  3.14250  2.59813  2.40189  3.73579  3.10563  3.36096  2.92701  2.86109  2.45025  2.80879  2.82960  5.18810  3.66908     90 e . - -
          2.68618  4.42225  2.77519  2.73123  3.46354  2.40513  3.72494  3.29354  2.67741  2.69355  4.24690  2.90347  2.73739  3.18146  2.89801  2.37887  2.77519  2.98518  4.58477  3.61503
          0.04459  4.31175  3.49984  0.61958  0.77255  1.03213  0.44044
     62   2.38871  4.40979  3.14611  2.61170  3.79525  3.45216  3.74033  2.92272  2.53691  2.72980  3.53456  2.95590  3.75336  2.83330  2.83411  2.55276  2.36790  2.89740  5.15393  3.01764     91 t . - -
          2.68618  4.42225  2.77519  2.73123  3.46354  2.40513  3.72494  3.29354  2.67741  2.69355  4.24690  2.90347  2.73739  3.18146  2.89801  2.37887  2.77519  2.98518  4.58477  3.61503
          0.03860  4.28778  3.72420  0.61958  0.77255  1.05138  0.42995
     63   2.56951  4.45241  3.07148  2.56883  3.77191  3.25360  3.55444  3.19057  2.57789  2.51437  3.68823  2.94716  2.92140  2.91693  2.94131  2.64890  2.20754  2.94595  5.18696  3.75236     92 t . - -
          2.68632  4.41752  2.77666  2.73226  3.46316  2.40630  3.72567  3.29424  2.67848  2.69273  4.24686  2.90363  2.73638  3.18094  2.89673  2.37804  2.77374  2.98615  4.58412  3.61530
          0.78197  0.63476  4.38703  2.93987  0.05432  0.68755  0.69877
     64   2.58265  4.97711  2.92526  2.45422  4.07315  3.19943  3.70001  3.40779  2.45974  2.76290  3.71575  2.71556  3.72526  2.29092  2.69799  2.27146  2.77833  3.12437  5.46166  4.06885    144 s x - -
          2.68618  4.42225  2.77519  2.73123  3.46354  2.40513  3.72494  3.29354  2.67741  2.69355  4.24690  2.90347  2.73739  3.18146  2.89801  2.37887  2.77519  2.98518  4.58477  3.61503
          0.05772  4.47483  3.10791  0.61958  0.77255  0.82729  0.57489
     65   2.50174  4.89283  2.97273  2.47855  3.79432  3.48248  3.25222  3.28904  2.45900  2.96994  3.73392  2.76411  3.73915  2.83878  2.65559  2.16882  2.83595  3.12850  5.39495  3.02131    145 s x - -
          2.68618  4.42225  2.77519  2.73123  3.46354  2.40513  3.72494  3.29354  2.67741  2.69355  4.24690  2.90347  2.73739  3.18146  2.89801  2.37887  2.77519  2.98518  4.58477  3.61503
          0.03583  4.47863  3.73624  0.61958  0.77255  0.88238  0.53409
     66   2.43767  5.00608  2.91021  2.40302  4.19496  3.35416  3.40427  3.78014  2.13760  3.11826  3.79185  2.47479  3.45725  2.59314  2.76993  2.38631  2.70739  3.23945  5.55946  4.17467    146 k x - -
          2.68618  4.42225  2.77519  2.73123  3.46354  2.40513  3.72494  3.29354  2.67741  2.69355  4.24690  2.90347  2.73739  3.18146  2.89801  2.37887  2.77519  2.98518  4.58477  3.61503
          0.04049  4.49205  3.55831  0.61958  0.77255  0.85997  0.55022
     67   2.67279  4.69524  3.29162  3.06192  3.48295  3.80380  3.97338  3.28206  2.97899  2.70926  1.32244  2.80926  3.96940  3.10245  3.35883  2.91392  2.96512  2.93746  5.35220  3.81080    147 m x - -
          2.68618  4.42225  2.77519  2.73123  3.46354  2.40513  3.72494  3.29354  2.67741  2.69355  4.24690  2.90347  2.73739  3.18146  2.89801  2.37887  2.77519  2.98518  4.58477  3.61503
          0.03195  5.11103  3.67233  0.61958  0.77255  0.89695  0.52393
     68   2.80594  4.71671  3.49514  3.01593  3.46840  3.72791  3.89011  3.12500  2.83209  2.61642  2.73910  3.41128  3.50606  3.26285  2.91502  2.37497  2.91466  2.83350  5.20607  1.78342    148 y x - -
          2.68618  4.42225  2.77519  2.73123  3.46354  2.40513  3.72494  3.29354  2.67741  2.69355  4.24690  2.90347  2.73739  3.18146  2.89801  2.37887  2.77519  2.98518  4.58477  3.61503
          0.02649  5.14335  3.89679  0.61958  0.77255  0.71388  0.67283
     69   2.55421  4.97424  3.17098  2.76812  3.78928  1.86191  3.48768  3.50501  2.72448  3.06253  2.35160  3.25050  3.44784  3.06727  3.07618  2.50562  2.86848  3.23191  5.03238  4.08938    149 g x - -
          2.68618  4.42225  2.77519  2.73123  3.46354  2.40513  3.72494  3.29354  2.67741  2.69355  4.24690  2.90347  2.73739  3.18146  2.89801  2.37887  2.77519  2.98518  4.58477  3.61503
          0.04579  5.31144  3.22344  0.61958  0.77255  0.80385  0.59349
     70   2.81412  4.48339  3.78444  3.19073  2.82670  2.43608  3.82977  2.61673  2.87275  2.50284  2.66227  3.37704  3.80937  3.42882  2.05404  2.77551  2.81635  2.94402  4.90864  4.12883    150 r x - -
          2.68618  4.42225  2.77519  2.73123  3.46354  2.40513  3.72494  3.29354  2.67741  2.69355  4.24690  2.90347  2.73739  3.18146  2.89801  2.37887  2.77519  2.98518  4.58477  3.61503
          0.04582  5.36241  3.21637  0.61958  0.77255  0.73571  0.65232
     71   2.98939  4.35336  4.27530  3.68670  3.35067  4.13188  4.21836  2.77161  3.35519  2.09709  1.90159  3.84739  3.78877  3.68085  3.31957  1.56231  2.93558  2.81647  4.49408  3.75756    151 s x - -
          2.68612  4.42255  2.77586  2.73199  3.46194  2.40550  3.72409  3.29345  2.67743  2.69212  4.24699  2.90396  2.73775  3.18200  2.89766  2.37865  2.77538  2.98506  4.58451  3.61522
          0.86545  0.68281  2.60442  0.77059  0.62127  0.59230  0.80531
     72   2.85810  4.46516  3.25456  3.32296  2.23450  3.69747  3.62371  2.57504  2.83633  2.02108  2.86755  3.53817  3.40175  3.09341  2.69157  2.68805  2.96824  2.95554  5.19961  3.84721    156 l . - -
          2.68640  4.42216  2.77567  2.73140  3.46233  2.40546  3.72396  3.29272  2.67740  2.69281  4.24727  2.90391  2.73754  3.18184  2.89818  2.37857  2.77516  2.98548  4.58486  3.61525
          0.60428  1.34033  1.65145  0.91254  0.51333  0.85847  0.55132
     73   2.62818  4.08272  4.66875  4.08927  2.63580  3.88088  4.25215  2.39158  3.76127  1.80542  3.13200  4.09017  3.94341  3.90176  3.70787  1.67868  2.90042  2.25222  4.69373  3.97931    165 s x - -
          2.68618  4.42225  2.77519  2.73123  3.46354  2.40513  3.72494  3.29354  2.67741  2.69355  4.24690  2.90347  2.73739  3.18146  2.89801  2.37887  2.77519  2.98518  4.58477  3.61503
          0.22004  5.53601  1.64212  0.61958  0.77255  0.89776  0.52338
     74   2.16657  4.04223  4.48665  3.78750  3.16503  3.76702  3.99511  2.71176  3.61142  2.00532  3.52457  3.77992  3.71496  3.78661  3.27097  1.57938  2.90380  2.53388  3.84578  3.76162    166 s x - -
          2.68618  4.42225  2.77519  2.73123  3.46354  2.40513  3.72494  3.29354  2.67741  2.69355  4.24690  2.90347  2.73739  3.18146  2.89801  2.37887  2.77519  2.98518  4.58477  3.61503
          0.09667  5.44687  2.43227  0.61958  0.77255  1.16914  0.37198
     75   1.90899  4.35398  4.68594  4.33678  2.67842  4.01107  4.39064  2.28850  4.06446  1.71907  3.37882  4.13122  4.12922  4.18488  3.94317  2.73359  2.93059  1.82196  4.36242  3.65179    167 l x - -
          2.68618  4.42225  2.77519  2.73123  3.46354  2.40513  3.72494  3.29354  2.67741  2.69355  4.24690  2.90347  2.73739  3.18146  2.89801  2.37887  2.77519  2.98518  4.58477  3.61503
          0.05162  5.44871  3.07891  0.61958  0.77255  1.23495  0.34369
     76   2.83679  3.95239  4.35833  3.96466  1.60472  3.77939  4.46552  2.60479  4.02081  1.38586  3.30593  4.36885  4.29168  4.01537  4.02854  2.99620  3.12954  2.39159  5.13095  3.76372    168 l x - -
          2.68618  4.42225  2.77519  2.73123  3.46354  2.40513  3.72494  3.29354  2.67741  2.69355  4.24690  2.90347  2.73739  3.18146  2.89801  2.37887  2.77519  2.98518  4.58477  3.61503
          0.05867  5.48570  2.94058  0.61958  0.77255  0.80451  0.59295
     77   2.23128  4.01177  4.72606  4.29479  2.56864  3.97134  4.08670  2.67293  3.72516  1.79865  3.35670  4.09272  4.03415  4.30276  3.86824  2.65891  2.54620  1.65457  4.41768  3.65999    169 v x - -
          2.68616  4.42208  2.77527  2.73133  3.46341  2.40522  3.72504  3.29347  2.67749  2.69303  4.24700  2.90355  2.73747  3.18156  2.89810  2.37891  2.77524  2.98496  4.58471  3.61512
          0.25421  1.99377  2.42716  0.10904  2.27005  0.75922  0.63117
     78   2.04665  3.92678  4.24544  4.08597  3.14351  3.83497  3.88819  2.72535  3.77762  1.23614  3.57461  4.22593  3.89544  3.91593  3.99722  2.46149  2.89802  2.49004  4.78977  3.77457    171 l x - -
          2.68618  4.42225  2.77519  2.73123  3.46354  2.40513  3.72494  3.29354  2.67741  2.69355  4.24690  2.90347  2.73739  3.18146  2.89801  2.37887  2.77519  2.98518  4.58477  3.61503
          0.23227  5.63479  1.59114  0.61958  0.77255  0.84881  0.55848
     79   1.43240  3.55909  4.78721  4.43303  2.84562  3.89647  4.39722  2.49165  4.00744  1.82335  2.95328  4.08421  4.12573  3.89067  3.93987  2.95847  2.96745  2.33057  4.53458  3.76872    172 a . - -
          2.68618  4.42225  2.77519  2.73123  3.46354  2.40513  3.72494  3.29354  2.67741  2.69355  4.24690  2.90347  2.73739  3.18146  2.89801  2.37887  2.77519  2.98518  4.58477  3.61503
          0.22785  5.54247  1.61023  0.61958  0.77255  1.60618  0.22396
     80   2.45504  3.96561  4.54535  4.13518  1.56673  3.82702  4.19988  2.53837  3.67756  1.69553  3.56826  4.27962  3.56939  4.02033  3.89047  3.01439  2.78934  2.44933  4.98244  3.77524    173 f . - -
          2.68596  4.42177  2.77535  2.73138  3.46329  2.40525  3.72510  3.29352  2.67750  2.69296  4.24700  2.90354  2.73751  3.18160  2.89812  2.37888  2.77523  2.98509  4.58492  3.61507
          0.34088  1.29693  4.16791  0.07609  2.61362  0.36316  1.18900
     81   2.46833  4.04690  4.58628  4.31304  2.65556  3.83931  4.51195  2.07690  3.87613  1.17748  3.49870  4.33351  4.27390  4.25179  4.02670  2.75684  3.02515  2.43020  4.55479  4.04950    175 l x - -
          2.68510  4.41951  2.77621  2.73221  3.46202  2.40576  3.72522  3.29253  2.67844  2.69101  4.24769  2.90443  2.73782  3.18185  2.89900  2.37860  2.77529  2.98432  4.58427  3.61528
          1.84282  0.47454  1.51659  0.70690  0.67958  1.00010  0.45862
     82   2.08523  4.11793  4.52744  4.05022  2.64082  3.35804  4.05479  2.30327  3.99222  1.66326  3.62327  4.10511  4.10511  3.93365  3.55888  2.74755  2.54464  2.13883  4.82042  3.74212    185 l x - -
          2.68618  4.42225  2.77519  2.73123  3.46354  2.40513  3.72494  3.29354  2.67741  2.69355  4.24690  2.90347  2.73739  3.18146  2.89801  2.37887  2.77519  2.98518  4.58477  3.61503
          0.15228  5.54174  1.98533  0.61958  0.77255  1.44038  0.27029
     83   2.01637  3.83928  4.49997  4.24455  2.82217  3.28236  4.35757  2.12244  4.00272  1.80394  3.49083  4.03673  3.86677  3.67633  4.03772  2.52735  2.91465  2.06178  4.88325  3.62995    186 l x - -
          2.68618  4.42225  2.77519  2.73123  3.46354  2.40513  3.72494  3.29354  2.67741  2.69355  4.24690  2.90347  2.73739  3.18146  2.89801  2.37887  2.77519  2.98518  4.58477  3.61503
          0.16703  5.42965  1.90088  0.61958  0.77255  1.36875  0.29360
     84   1.91870  3.82657  4.36740  3.52563  2.82064  2.99373  4.07567  2.67859  3.76680  1.99133  3.40865  3.92656  3.90135  3.85860  3.77582  2.35686  2.47637  2.22719  5.01039  3.72721    187 a x - -
          2.68618  4.42225  2.77519  2.73123  3.46354  2.40513  3.72494  3.29354  2.67741  2.69355  4.24690  2.90347  2.73739  3.18146  2.89801  2.37887  2.77519  2.98518  4.58477  3.61503
          0.02753  5.35430  3.79757  0.61958  0.77255  0.12023  2.17789
     85   2.09240  2.20982  4.46319  4.01231  3.29074  3.39594  4.47301  2.71592  3.88922  2.10178  2.36892  3.98706  3.57971  3.74640  3.84596  2.27853  2.78521  2.60236  4.91215  4.15497    188 a . - -
          2.68618  4.42225  2.77519  2.73123  3.46354  2.40513  3.72494  3.29354  2.67741  2.69355  4.24690  2.90347  2.73739  3.18146  2.89801  2.37887  2.77519  2.98518  4.58477  3.61503
          0.01314  5.99693  4.55022  0.61958  0.77255  0.62307  0.76851
     86   1.94305  4.28508  3.86860  3.35360  3.26300  3.32264  4.34408  3.18487  3.31254  2.42111  4.11031  3.55047  3.29172  3.62191  3.24976  2.29378  1.82121  2.32724  4.89070  4.04228    189 t . - -
          2.68618  4.42225  2.77519  2.73123  3.46354  2.40513  3.72494  3.29354  2.67741  2.69355  4.24690  2.90347  2.73739  3.18146  2.89801  2.37887  2.77519  2.98518  4.58477  3.61503
          0.01289  5.98753  4.57588  0.61958  0.77255  0.68354  0.70285
     87   2.11327  4.10015  3.99759  3.39408  3.05320  2.09549  3.97297  2.87859  3.57022  2.10045  3.93240  3.62646  3.14059  3.56600  3.50545  2.38504  2.72221  2.64185  4.17916  3.78381    190 g . - -
          2.68618  4.42225  2.77519  2.73123  3.46354  2.40513  3.72494  3.29354  2.67741  2.69355  4.24690  2.90347  2.73739  3.18146  2.89801  2.37887  2.77519  2.98518  4.58477  3.61503
          0.01771  5.97841  4.19858  0.61958  0.77255  0.73840  0.64986
     88   1.89431  4.46526  4.04141  3.40428  3.20254  3.23900  3.99536  2.66630  3.48423  1.62377  4.07641  3.66503  2.91625  3.41446  3.66905  2.56909  2.89853  2.59424  4.30068  4.09868    191 l . - -
          2.68618  4.42225  2.77519  2.73123  3.46354  2.40513  3.72494  3.29354  2.67741  2.69355  4.24690  2.90347  2.73739  3.18146  2.89801  2.37887  2.77519  2.98518  4.58477  3.61503
          0.02957  5.96453  3.62805  0.61958  0.77255  0.81566  0.58402
     89   2.01419  4.54074  3.73881  3.36486  3.36207  3.34735  3.97087  3.04565  3.20688  2.54047  4.03166  3.22790  3.02804  3.50123  3.24695  1.55731  2.61340  2.83798  5.05825  4.00389    192 s . - -
          2.68618  4.42225  2.77519  2.73123  3.46354  2.40513  3.72494  3.29354  2.67741  2.69355  4.24690  2.90347  2.73739  3.18146  2.89801  2.37887  2.77519  2.98518  4.58477  3.61503
          0.02082  5.93888  4.01893  0.61958  0.77255  0.94201  0.49404
     90   2.29297  4.95113  3.64780  2.99725  3.73923  2.98556  3.65734  1.99888  3.08789  2.45508  4.24791  3.37417  2.19862  3.28510  3.25628  2.57779  2.86558  2.82377  5.03193  4.22021    193 i . - -
          2.68618  4.42225  2.77519  2.73123  3.46354  2.40513  3.72494  3.29354  2.67741  2.69355  4.24690  2.90347  2.73739  3.18146  2.89801  2.37887  2.77519  2.98518  4.58477  3.61503
          0.02781  5.92205  3.69896  0.61958  0.77255  1.01551  0.44976
     91   2.17851  4.85906  3.58034  3.11433  3.49181  1.99920  3.92354  2.67585  2.94916  2.28119  4.19059  3.21126  2.91136  3.03840  3.27515  2.76900  2.80423  2.78472  5.81729  4.25900    194 g . - -
          2.68618  4.42225  2.77519  2.73123  3.46354  2.40513  3.72494  3.29354  2.67741  2.69355  4.24690  2.90347  2.73739  3.18146  2.89801  2.37887  2.77519  2.98518  4.58477  3.61503
          0.01674  5.89832  4.27901  0.61958  0.77255  1.10889  0.40036
     92   2.21866  4.89118  2.85254  2.84249  3.27946  3.30549  3.75535  3.25715  2.87549  2.65857  4.46079  3.32896  2.66580  3.07991  2.78067  1.78628  2.95949  3.14939  5.24053  4.37354    195 s . - -
          2.68618  4.42225  2.77519  2.73123  3.46354  2.40513  3.72494  3.29354  2.67741  2.69355  4.24690  2.90347  2.73739  3.18146  2.89801  2.37887  2.77519  2.98518  4.58477  3.61503
          0.02415  5.88572  3.85911  0.61958  0.77255  1.15435  0.37872
     93   2.48261  5.09651  3.09016  2.98210  3.41661  3.34671  3.96539  3.36401  2.94315  2.25306  4.15494  2.96198  1.85617  3.21596  2.97967  2.67063  2.69051  2.76102  5.05380  4.30124    196 p . - -
          2.68618  4.42225  2.77519  2.73123  3.46354  2.40513  3.72494  3.29354  2.67741  2.69355  4.24690  2.90347  2.73739  3.18146  2.89801  2.37887  2.77519  2.98518  4.58477  3.61503
          0.21568  5.86578  1.65459  0.61958  0.77255  1.22121  0.34938
     94   2.44042  5.52046  2.86166  2.37348  3.74329  3.14436  3.48298  3.26274  2.64749  2.35108  4.37325  3.01845  2.98551  2.79825  2.82019  2.41309  2.73587  2.94964  5.51242  4.31280    197 l . - -
          2.68618  4.42225  2.77519  2.73123  3.46354  2.40513  3.72494  3.29354  2.67741  2.69355  4.24690  2.90347  2.73739  3.18146  2.89801  2.37887  2.77519  2.98518  4.58477  3.61503
          0.07468  5.65531  2.68149  0.61958  0.77255  1.69725  0.20235
     95   2.06624  5.25190  2.74639  2.60818  4.01654  2.98133  3.64319  3.50781  2.63027  2.80866  4.38514  3.11843  2.94791  2.70399  2.73855  2.56761  2.68138  2.80218  5.55692  3.79010    198 a . - -
          2.68618  4.42225  2.77519  2.73123  3.46354  2.40513  3.72494  3.29354  2.67741  2.69355  4.24690  2.90347  2.73739  3.18146  2.89801  2.37887  2.77519  2.98518  4.58477  3.61503
          0.05230  5.58622  3.05327  0.61958  0.77255  1.79975  0.18073
     96   2.18596  5.31616  2.79816  2.62097  3.82265  3.01043  3.68545  3.64682  2.74436  2.37307  4.44142  3.09070  3.16494  2.96234  2.24847  2.44848  2.90829  3.16223  5.34827  3.71008    199 a . - -
          2.68618  4.42225  2.77519  2.73123  3.46354  2.40513  3.72494  3.29354  2.67741  2.69355  4.24690  2.90347  2.73739  3.18146  2.89801  2.37887  2.77519  2.98518  4.58477  3.61503
          0.09443  5.53977  2.45128  0.61958  0.77255  1.85973  0.16927
     97   2.36053  4.79248  2.69932  2.56727  4.36333  3.12177  3.48077  2.88272  2.68163  2.66754  4.22540  2.94860  3.21259  2.93294  2.53137  2.34693  2.88014  2.98555  5.82939  3.62791    200 s . - -
          2.68195  4.42831  2.77531  2.73341  3.46374  2.40811  3.72648  3.29219  2.68087  2.69022  4.24769  2.90530  2.73484  3.18061  2.89977  2.37653  2.77323  2.98499  4.58747  3.61900
          1.67148  0.28679  2.79097  2.77745  0.06422  0.42759  1.05578
     98   2.49875  5.39050  2.82218  2.75413  3.90407  3.09512  3.87590  2.57539  2.83639  2.87977  4.02806  3.22688  2.95657  3.05673  2.89140  2.39718  2.54044  2.18620  5.40795  4.24185    301 v x - -
          2.68618  4.42225  2.77519  2.73123  3.46354  2.40513  3.72494  3.29354  2.67741  2.69355  4.24690  2.90347  2.73739  3.18146  2.89801  2.37887  2.77519  2.98518  4.58477  3.61503
          0.25049  5.82067  1.52043  0.61958  0.77255  0.89225  0.52718
     99   2.55811  5.40810  3.01254  2.75418  4.00144  3.32090  3.81860  2.70369  2.74154  2.48667  4.27389  3.12700  2.65659  3.05234  3.06534  2.48571  2.12366  2.66416  5.34874  4.19073    302 t x - -
          2.68618  4.42225  2.77519  2.73123  3.46354  2.40513  3.72494  3.29354  2.67741  2.69355  4.24690  2.90347  2.73739  3.18146  2.89801  2.37887  2.77519  2.98518  4.58477  3.61503
          0.04296  5.64879  3.25647  0.61958  0.77255  1.05454  0.42825
    100   2.55707  4.94167  3.02388  2.66274  3.91152  3.25804  3.72072  3.59894  2.71559  2.93077  4.31612  2.72031  3.21938  2.93046  1.79528  2.37588  2.63282  3.16785  5.74641  3.98161    303 r x - -
          2.68618  4.42225  2.77519  2.73123  3.46354  2.40513  3.72494  3.29354  2.67741  2.69355  4.24690  2.90347  2.73739  3.18146  2.89801  2.37887  2.77519  2.98518  4.58477  3.61503
          0.06015  5.71917  2.89873  0.61958  0.77255  0.86989  0.54300
    101   2.46168  4.94148  3.08655  2.61656  4.23716  3.05068  3.82383  3.86917  2.71659  3.07040  4.30580  2.52330  3.28311  2.92193  1.90833  2.27414  2.60746  3.12259  5.62747  4.25075    304 r x - -
          2.68618  4.42225  2.77519  2.73123  3.46354  2.40513  3.72494  3.29354  2.67741  2.69355  4.24690  2.90347  2.73739  3.18146  2.89801  2.37887  2.77519  2.98518  4.58477  3.61503
          0.02356  5.78395  3.90174  0.61958  0.77255  0.80854  0.58971
    102   2.19607  4.92133  2.96634  2.64429  4.08926  3.31661  3.65706  3.76434  2.84305  2.52827  4.33422  3.01386  3.23939  1.95740  2.87075  2.49357  2.60108  3.29886  5.58657  3.81231    305 q x - -
          2.68618  4.42225  2.77519  2.73123  3.46354  2.40513  3.72494  3.29354  2.67741  2.69355  4.24690  2.90347  2.73739  3.18146  2.89801  2.37887  2.77519  2.98518  4.58477  3.61503
          0.02501  5.86386  3.82311  0.61958  0.77255  0.87372  0.54025
    103   2.25426  5.52499  2.66778  2.76042  4.24819  2.79247  3.90976  3.79467  2.78809  2.72170  4.43215  1.99105  3.33838  2.67639  2.77113  2.67839  2.64521  3.28066  5.57126  4.09931    306 n x - -
          2.68618  4.42225  2.77519  2.73123  3.46354  2.40513  3.72494  3.29354  2.67741  2.69355  4.24690  2.90347  2.73739  3.18146  2.89801  2.37887  2.77519  2.98518  4.58477  3.61503
          0.17697  5.89248  1.83611  0.61958  0.77255  0.93605  0.49787
    104   2.24841  4.92684  2.80127  2.21520  4.66365  3.14730  3.82124  4.02317  2.69246  3.48030  4.68274  2.65707  2.52212  2.60531  2.75734  2.18644  2.65663  3.45270  5.42764  4.50814    307 s x - -
          2.68618  4.42225  2.77519  2.73123  3.46354  2.40513  3.72494  3.29354  2.67741  2.69355  4.24690  2.90347  2.73739  3.18146  2.89801  2.37887  2.77519  2.98518  4.58477  3.61503
          0.06777  5.75515  2.77482  0.61958  0.77255  1.27489  0.32776
    105   2.59007  5.39761  2.72241  2.66730  4.36724  3.11661  3.89918  2.68597  2.56988  3.38214  4.58081  2.92899  2.56827  2.87238  2.63704  2.62889  2.29698  2.73613  5.78376  3.89940    308 t x - -
          2.68619  4.42226  2.77516  2.73124  3.46355  2.40513  3.72495  3.29355  2.67741  2.69356  4.24690  2.90347  2.73740  3.18140  2.89800  2.37887  2.77518  2.98518  4.58478  3.61504
          0.02650  4.34537  4.32839  0.44362  1.02641  0.56497  0.84021
    106   2.52093  4.95929  3.10431  2.82706  4.52343  3.33864  3.87899  3.90312  2.79425  3.39871  4.71437  3.08495  2.08401  2.85989  2.45837  2.39587  2.01676  2.72832  5.58456  4.46111    310 t x - -
          2.68618  4.42225  2.77519  2.73123  3.46354  2.40513  3.72494  3.29354  2.67741  2.69355  4.24690  2.90347  2.73739  3.18146  2.89801  2.37887  2.77519  2.98518  4.58477  3.61503
          0.05571  5.90055  2.96711  0.61958  0.77255  0.68579  0.70055
    107   1.62721  5.31930  2.94603  2.68547  4.85775  2.76192  3.72509  3.91674  2.83298  3.07577  4.57465  3.02099  2.59408  2.85087  3.16138  2.23814  2.58464  3.60220  6.05663  4.39672    311 a x - -
          2.68618  4.42225  2.77519  2.73123  3.46354  2.40513  3.72494  3.29354  2.67741  2.69355  4.24690  2.90347  2.73739  3.18146  2.89801  2.37887  2.77519  2.98518  4.58477  3.61503
          0.04322  5.91107  3.22906  0.61958  0.77255  0.85442  0.55431
    108   2.65668  4.76868  4.93745  4.49173  3.49629  4.46036  4.66634  1.51606  4.46095  2.17984  3.56329  4.25350  4.48568  4.27457  4.43333  3.58421  3.22381  1.11837  5.29391  3.55868    312 v x - -
          2.68618  4.42225  2.77520  2.73123  3.46354  2.40513  3.72495  3.29350  2.67741  2.69355  4.24690  2.90347  2.73738  3.18146  2.89801  2.37887  2.77519  2.98518  4.58477  3.61503
          0.01129  5.16414  5.20108  0.53947  0.87481  1.05870  0.42603
    109   3.00914  5.61691  2.65050  2.95451  5.01264  3.74459  4.27849  4.29972  2.94131  3.68124  4.64654  3.17795  2.67250  3.24232  3.35959  1.01224  2.28258  4.04635  6.15707  4.66795    314 s x - -
          2.68617  4.42225  2.77519  2.73124  3.46354  2.40513  3.72495  3.29353  2.67741  2.69355  4.24690  2.90346  2.73740  3.18145  2.89800  2.37887  2.77520  2.98516  4.58477  3.61503
          0.02706  5.34111  3.82082  0.62899  0.76170  0.72617  0.66118
    110   2.36818  5.73074  2.79964  2.53775  4.65628  3.71245  3.97473  3.98961  2.71860  3.26647  4.48069  3.03561  2.74263  1.55561  3.05642  2.46292  2.49003  3.59640  6.21374  4.76714    317 q x - -
          2.68618  4.42225  2.77519  2.73123  3.46354  2.40513  3.72494  3.29354  2.67741  2.69355  4.24690  2.90347  2.73739  3.18146  2.89801  2.37887  2.77519  2.98518  4.58477  3.61503
          0.01597  5.95087  4.32441  0.61958  0.77255  0.63727  0.75233
    111   2.17416  5.31881  1.90117  1.85179  4.61946  3.23675  4.10371  4.18046  2.66483  3.55970  4.90293  3.22355  3.44643  2.77450  3.37471  2.16552  2.73784  3.70668  6.04419  4.26867    318 e x - -
          2.68618  4.42225  2.77519  2.73123  3.46354  2.40513  3.72494  3.29354  2.67741  2.69355  4.24690  2.90347  2.73739  3.18146  2.89801  2.37887  2.77519  2.98518  4.58477  3.61503
          0.01108  5.98347  4.76794  0.61958  0.77255  0.72818  0.65930
    112   3.02248  5.14231  2.75254  2.83109  3.55702  4.17792  4.49995  3.05534  3.16909  1.23914  3.87234  3.45772  4.12393  2.65710  3.76432  3.06190  2.39325  2.59995  5.79221  4.44575    319 l x - -
          2.68626  4.42266  2.77523  2.73142  3.46337  2.40548  3.72519  3.29189  2.67730  2.69292  4.24705  2.90364  2.73770  3.18157  2.89823  2.37901  2.77523  2.98508  4.58491  3.61486
          0.33880  1.25661  5.89402  0.28492  1.39463  0.49606  0.93885
    113   3.06294  4.92030  3.39458  3.38741  1.46813  4.15768  4.40502  3.05754  3.75074  2.02731  3.71807  3.27888  4.06084  3.39662  3.95968  2.95980  3.05509  2.83087  4.56868  2.13562    323 f x - -
          2.68618  4.42225  2.77519  2.73123  3.46354  2.40513  3.72494  3.29354  2.67741  2.69355  4.24690  2.90347  2.73739  3.18146  2.89801  2.37887  2.77519  2.98518  4.58477  3.61503
          0.19130  6.03713  1.76186  0.61958  0.77255  0.66318  0.72404
    114   2.34733  5.82972  1.49450  2.34520  4.80108  3.72096  3.81622  4.45042  2.71414  3.99283  4.80829  2.55163  3.25797  2.93388  3.24003  2.28354  2.65758  4.06329  4.26157  4.58988    324 d x - -
          2.68618  4.42225  2.77519  2.73123  3.46354  2.40513  3.72494  3.29354  2.67741  2.69355  4.24690  2.90347  2.73739  3.18146  2.89801  2.37887  2.77519  2.98518  4.58477  3.61503
          0.00842  5.85059  5.20171  0.61958  0.77255  0.29025  1.37863
    115   3.10761  5.69169  2.39358  2.13665  3.91312  3.87503  4.08053  3.49521  2.50044  3.07895  4.28453  2.41095  4.44306  2.22128  2.29640  2.53265  2.80658  3.63462  5.49791  3.44744    325 e x - -
          2.68618  4.42225  2.77519  2.73123  3.46354  2.40513  3.72494  3.29354  2.67741  2.69355  4.24690  2.90347  2.73739  3.18146  2.89801  2.37887  2.77519  2.98518  4.58477  3.61503
          0.00387  6.02957  6.52939  0.61958  0.77255  0.62655  0.76450
    116   3.02881  4.83174  5.21405  4.76263  1.45102  4.59859  5.00812  2.71608  4.42513  1.04310  2.85191  4.89050  4.63882  4.39817  4.50241  3.75081  3.43536  2.99075  5.06226  3.28264    326 l x - -
          2.68616  4.42225  2.77519  2.73123  3.46354  2.40513  3.72494  3.29354  2.67741  2.69355  4.24690  2.90347  2.73740  3.18146  2.89801  2.37887  2.77519  2.98518  4.58477  3.61503
          0.02952  5.68284  3.66172  0.58567  0.81358  0.64495  0.74378
    117   2.83319  5.92658  3.22605  1.99283  4.24701  3.69932  4.09396  3.86591  2.20239  3.29888  4.34159  2.92270  4.47026  2.51651  3.02279  2.75463  1.85054  2.39889  6.14629  4.07713    328 t x - -
          2.68618  4.42225  2.77519  2.73123  3.46354  2.40513  3.72494  3.29354  2.67741  2.69355  4.24690  2.90347  2.73739  3.18146  2.89801  2.37887  2.77519  2.98518  4.58477  3.61503
          0.00494  6.02271  5.98928  0.61958  0.77255  0.54448  0.86784
    118   3.09197  5.51514  3.24810  2.25040  2.90229  4.04507  3.47753  4.35741  2.50821  2.51668  4.46728  3.43547  3.29389  2.85724  1.62482  2.75834  3.03173  3.99511  4.57122  2.94573    329 r x - -
          2.68618  4.42225  2.77519  2.73123  3.46354  2.40513  3.72494  3.29354  2.67741  2.69355  4.24690  2.90347  2.73739  3.18146  2.89801  2.37887  2.77519  2.98518  4.58477  3.61503
          0.01998  6.04869  4.05026  0.61958  0.77255  0.67565  0.71096
    119   2.91608  4.39940  4.97295  4.77974  1.86837  4.42056  3.59160  3.10521  4.57852  2.11219  3.16559  4.15467  3.46670  4.40392  4.53385  3.52168  3.09734  3.01991  4.27047  1.20843    330 y x - -
          2.68618  4.42225  2.77519  2.73123  3.46354  2.40513  3.72494  3.29354  2.67741  2.69355  4.24690  2.90347  2.73739  3.18146  2.89801  2.37887  2.77519  2.98518  4.58477  3.61503
          0.02193  6.03908  3.94716  0.61958  0.77255  0.62650  0.76456
    120   1.20450  4.95638  4.47314  3.16142  3.24528  3.57430  4.82323  2.93412  3.97703  2.92391  3.73364  4.43622  4.81484  4.00811  4.13214  2.15354  1.91085  2.63487  4.63111  4.19323    331 a x - -
          2.68618  4.42225  2.77519  2.73123  3.46354  2.40513  3.72494  3.29354  2.67741  2.69355  4.24690  2.90347  2.73739  3.18146  2.89801  2.37887  2.77519  2.98518  4.58477  3.61503
          0.00480  6.03400  6.03544  0.61958  0.77255  0.79188  0.60329
    121   2.16339  5.84237  3.58816  2.72132  4.50702  3.51130  3.26744  4.19331  2.21316  3.11823  3.78364  2.68026  4.24562  1.86157  2.06977  3.06342  2.82031  4.03848  5.00142  3.76685    332 q x - -
          2.68618  4.42225  2.77519  2.73123  3.46354  2.40513  3.72494  3.29354  2.67741  2.69355  4.24690  2.90347  2.73739  3.18146  2.89801  2.37887  2.77519  2.98518  4.58477  3.61503
          0.00623  6.03529  5.56800  0.61958  0.77255  0.64514  0.74358
    122   3.23334  4.79391  5.26274  4.82050  1.83566  4.73044  3.40224  2.32475  4.51139  1.65144  3.62045  4.66743  5.09411  4.65471  4.48889  3.71520  3.69625  2.94844  4.05969  1.36663    333 y x - -
          2.68619  4.42226  2.77520  2.73123  3.46346  2.40513  3.72495  3.29347  2.67741  2.69354  4.24690  2.90347  2.73740  3.18147  2.89799  2.37887  2.77520  2.98519  4.58478  3.61504
          0.00656  5.50118  6.01081  0.74440  0.64440  0.50732  0.92157
    123   1.21530  3.40696  4.42233  3.91565  4.18917  4.00250  4.72821  3.34509  3.97219  3.23542  4.10583  4.10546  4.28151  3.96020  4.09925  1.38064  3.14129  2.19603  5.63645  4.53556    338 a x - -
          2.68618  4.42225  2.77519  2.73123  3.46354  2.40513  3.72494  3.29354  2.67741  2.69355  4.24690  2.90347  2.73739  3.18146  2.89801  2.37887  2.77519  2.98518  4.58477  3.61503
          0.00387  6.06693  6.47043  0.61958  0.77255  0.59732  0.79914
    124   1.27323  5.32058  2.27993  3.04482  4.49851  2.79850  4.10117  4.32154  2.97782  3.88429  4.14496  3.01000  4.28157  2.81611  2.95908  2.00000  3.30610  3.96583  6.39479  4.74620    339 a x - -
          2.68614  4.42226  2.77520  2.73124  3.46354  2.40514  3.72495  3.29355  2.67742  2.69352  4.24688  2.90348  2.73741  3.18147  2.89802  2.37883  2.77520  2.98519  4.58478  3.61504
          0.01181  5.22523  5.05717  0.73100  0.65667  0.57287  0.82989
    125   0.92656  4.83137  4.41822  4.23327  3.91702  4.02917  4.48877  1.92441  4.12858  2.61415  3.91448  4.02603  4.69421  3.97744  4.40096  2.80516  3.12435  2.45619  5.65564  4.29289    343 a x - -
          2.68618  4.42225  2.77519  2.73123  3.46354  2.40513  3.72494  3.29354  2.67741  2.69355  4.24690  2.90347  2.73739  3.18146  2.89801  2.37887  2.77519  2.98518  4.58477  3.61503
          0.00409  6.06732  6.34002  0.61958  0.77255  0.61239  0.78101
    126   0.92467  4.76055  4.35167  3.95679  4.18776  3.88629  4.76681  3.46245  3.87889  3.23642  4.08144  4.25249  4.34070  3.96808  4.15666  1.86508  2.46412  2.41105  5.76891  4.15378    344 a x - -
          2.68618  4.42225  2.77519  2.73123  3.46354  2.40513  3.72494  3.29354  2.67741  2.69355  4.24690  2.90347  2.73739  3.18146  2.89801  2.37887  2.77519  2.98518  4.58477  3.61503
          0.01155  6.06778  4.69164  0.61958  0.77255  0.58029  0.82039
    127   3.31776  4.95546  4.31526  3.79132  3.98714  4.09874  4.35646  3.49916  3.76890  3.22008  4.23069  3.58714  4.20201  4.08420  4.18328  3.33975  3.52473  3.37864  5.32673  0.53368    345 Y x - -
          2.68602  4.42244  2.77523  2.73139  3.46349  2.40530  3.72508  3.29315  2.67762  2.69327  4.24688  2.90349  2.73738  3.18118  2.89819  2.37890  2.77516  2.98509  4.58471  3.61515
          0.07724  2.68851  5.05912  1.03446  0.43915  0.57632  0.82545
    128   2.08209  0.71506  4.14266  3.72722  4.12053  3.96636  4.58792  3.28123  3.82989  3.27914  4.24682  3.83750  4.51517  3.83903  4.23573  3.38916  3.61087  3.15744  5.66760  4.24173    351 c x - -
          2.68618  4.42225  2.77519  2.73123  3.46354  2.40513  3.72494  3.29354  2.67741  2.69355  4.24690  2.90347  2.73739  3.18146  2.89801  2.37887  2.77519  2.98518  4.58477  3.61503
          0.17548  6.06609  1.84122  0.61958  0.77255  0.61882  0.77345
    129   2.63974  5.25601  2.83242  2.86082  4.78164  3.30873  3.84865  2.84170  2.60135  3.09696  4.15649  2.38657  2.18190  3.28118  3.24984  2.45350  2.87913  2.18791  5.99117  4.63084    352 p x - -
          2.68618  4.42225  2.77519  2.73123  3.46354  2.40513  3.72494  3.29354  2.67741  2.69355  4.24690  2.90347  2.73739  3.18146  2.89801  2.37887  2.77519  2.98518  4.58477  3.61503
          0.07854  5.89827  2.62019  0.61958  0.77255  1.35922  0.29687
    130   2.58822  5.60940  2.86176  2.60661  3.96319  2.07035  3.83874  3.88742  2.55732  3.89284  4.47174  2.56189  3.26644  3.02477  2.79722  1.84574  2.81373  3.37893  5.96956  4.24323    353 s x - -
          2.68618  4.42225  2.77519  2.73123  3.46354  2.40513  3.72494  3.29354  2.67741  2.69355  4.24690  2.90347  2.73739  3.18146  2.89801  2.37887  2.77519  2.98518  4.58477  3.61503
          0.26503  5.82625  1.47025  0.61958  0.77255  1.55707  0.23667
    131   2.68015  5.64920  2.75670  2.51723  4.68220  3.31963  3.84530  3.96762  2.54128  3.14934  4.10852  1.92780  2.87353  2.84734  3.13113  2.43458  2.23544  3.13896  5.89592  4.15733    354 n x - -
          2.68618  4.42225  2.77519  2.73123  3.46354  2.40513  3.72494  3.29354  2.67741  2.69355  4.24690  2.90347  2.73739  3.18146  2.89801  2.37887  2.77519  2.98518  4.58477  3.61503
          0.07807  5.56799  2.64116  0.61958  0.77255  0.81390  0.58542
    132   2.23092  5.68433  3.00639  2.55715  3.64256  2.98623  3.41222  3.35157  2.64762  3.21022  4.37556  2.58592  3.30194  3.10301  3.18598  2.55410  2.25570  2.61500  5.31415  3.36027    355 a . - -
          2.68622  4.42241  2.77501  2.73180  3.46378  2.40402  3.72525  3.29387  2.67799  2.69355  4.24781  2.90287  2.73748  3.18183  2.89861  2.37826  2.77509  2.98560  4.58525  3.61519
          1.78704  0.35553  2.02691  0.76024  0.63028  1.62972  0.21814
    133   2.59538  5.22197  3.17337  2.89588  3.97908  3.45424  4.07406  2.14910  2.93009  2.40728  3.37813  2.91117  2.44545  3.23044  3.44632  2.65351  2.80877  2.30339  5.75961  4.19029    383 i x - -
          2.68618  4.42225  2.77519  2.73123  3.46354  2.40513  3.72494  3.29354  2.67741  2.69354  4.24690  2.90347  2.73739  3.18146  2.89801  2.37887  2.77519  2.98518  4.58477  3.61503
          0.09695  5.39102  2.43218  0.59842  0.79780  0.93769  0.49681
    134   2.68932  5.59613  2.99226  2.73166  4.03969  2.01228  3.85651  3.18140  2.70676  2.37556  4.18359  2.97387  4.27776  2.63947  2.97656  2.49949  2.87035  2.73804  5.20333  3.58218    385 g x - -
          2.68618  4.42225  2.77519  2.73123  3.46354  2.40513  3.72494  3.29354  2.67741  2.69355  4.24690  2.90347  2.73739  3.18146  2.89801  2.37887  2.77519  2.98518  4.58477  3.61503
          0.03496  5.72609  3.47068  0.61958  0.77255  1.19211  0.36180
    135   2.46453  5.34333  2.69338  2.37099  4.32768  2.72553  3.86249  3.86654  1.99942  3.24156  4.11181  2.87378  3.34382  2.54859  2.91851  2.51404  2.38552  3.67895  5.97054  4.35810    386 k x - -
          2.68618  4.42225  2.77519  2.73123  3.46354  2.40513  3.72494  3.29354  2.67741  2.69355  4.24690  2.90347  2.73739  3.18146  2.89801  2.37887  2.77519  2.98518  4.58477  3.61503
          0.01228  5.77890  4.69803  0.61958  0.77255  1.46746  0.26203
    136   2.60828  5.78963  2.98804  2.77488  4.76330  2.99279  3.92932  4.12759  2.12555  3.40945  4.65606  2.22897  1.88806  3.00311  3.15067  2.57248  2.66382  3.20493  6.22338  4.26078    387 p x - -
          2.68625  4.42237  2.77529  2.73126  3.46366  2.40506  3.72510  3.29364  2.67728  2.69323  4.24703  2.90355  2.73741  3.18145  2.89815  2.37889  2.77500  2.98517  4.58490  3.61521
          0.11734  2.42783  3.79470  0.79228  0.60296  1.51343  0.24866
    137   3.15645  4.53066  3.93770  4.13275  1.75047  3.97557  4.67681  2.38099  3.58150  2.25037  3.56572  4.25688  4.01680  4.22708  4.30664  3.59276  3.26760  2.17010  1.63963  3.84763    399 w x - -
          2.68631  4.42250  2.77493  2.73102  3.46345  2.40504  3.72513  3.29368  2.67738  2.69314  4.24715  2.90348  2.73756  3.18148  2.89821  2.37893  2.77523  2.98528  4.58502  3.61518
          0.17487  2.19189  3.02153  0.89577  0.52475  1.38281  0.28885
    138   2.39632  4.59603  2.59014  2.70367  4.85030  3.23138  3.82538  3.98096  2.44667  3.60700  4.78328  2.49094  4.00604  2.60682  3.11663  2.23340  1.89533  3.07016  5.11423  4.01582    405 t x - -
          2.68618  4.42225  2.77519  2.73123  3.46354  2.40513  3.72494  3.29354  2.67741  2.69355  4.24690  2.90347  2.73739  3.18146  2.89801  2.37887  2.77519  2.98518  4.58477  3.61503
          0.00997  5.77312  4.98934  0.61958  0.77255  1.53107  0.24373
    139   3.24374  0.57664  3.94322  3.71013  4.14277  3.97653  4.63035  3.52067  3.46246  3.18190  4.18293  3.90397  4.26919  3.90597  3.83309  3.48044  3.42929  3.27987  5.66202  4.33993    406 C x - -
          2.68618  4.42225  2.77519  2.73123  3.46354  2.40513  3.72494  3.29354  2.67741  2.69355  4.24690  2.90347  2.73739  3.18146  2.89801  2.37887  2.77519  2.98518  4.58477  3.61503
          0.02872  5.78575  3.67936  0.61958  0.77255  1.53486  0.24269
    140   2.25503  4.56027  2.98278  2.66703  4.55713  1.70491  4.05894  3.91864  2.68266  2.84429  4.48315  3.12807  2.55579  3.16491  3.21815  2.44971  2.86049  3.38834  5.09654  4.58856    407 g x - -
          2.68595  4.42228  2.77513  2.73119  3.46393  2.40531  3.72474  3.29371  2.67738  2.69321  4.24729  2.90315  2.73761  3.18147  2.89815  2.37879  2.77538  2.98511  4.58534  3.61500
          0.46470  1.05989  3.68162  0.61829  0.77407  0.50818  0.92027
    141   2.66369  5.28731  2.71361  2.54846  2.93741  2.30828  4.06188  3.94680  2.85977  3.42341  4.51103  2.78899  3.47511  3.24436  3.19636  1.79693  2.39439  3.21039  5.81308  4.00600    421 s x - -
          2.68618  4.42225  2.77519  2.73123  3.46354  2.40513  3.72494  3.29354  2.67741  2.69355  4.24690  2.90347  2.73739  3.18146  2.89801  2.37887  2.77519  2.98518  4.58477  3.61503
          0.10908  5.96529  2.29491  0.61958  0.77255  0.58889  0.80956
    142   2.50347  4.08513  3.26026  2.35178  4.29836  3.56994  3.47543  3.58364  2.93264  3.47093  4.44325  2.16482  2.47725  3.08144  1.88424  2.77862  3.22121  3.31809  5.97692  3.38568    422 r x - -
          2.68618  4.42225  2.77519  2.73123  3.46354  2.40513  3.72494  3.29354  2.67741  2.69355  4.24690  2.90347  2.73739  3.18146  2.89801  2.37887  2.77519  2.98518  4.58477  3.61503
          0.00953  5.93934  4.98347  0.61958  0.77255  0.58076  0.81978
    143   3.19049  0.59340  4.35110  3.79852  4.05537  3.95554  4.57103  3.55170  3.70473  2.99592  3.98443  3.18379  4.63354  3.91318  3.99116  3.65894  3.46228  3.26171  5.63600  4.28350    423 C x - -
          2.68618  4.42225  2.77519  2.73123  3.46354  2.40513  3.72494  3.29354  2.67741  2.69355  4.24690  2.90347  2.73739  3.18146  2.89801  2.37887  2.77519  2.98518  4.58477  3.61503
          0.08016  6.02230  2.59547  0.61958  0.77255  0.95770  0.48414
    144   2.80557  4.51240  2.68852  2.57933  4.53609  3.16663  3.62616  4.34546  2.54485  3.32409  4.32564  3.08160  1.54761  2.46421  3.20901  2.33655  3.05081  3.82233  6.04676  4.40211    424 p x - -
          2.68621  4.42229  2.77492  2.73126  3.46358  2.40516  3.72498  3.29358  2.67744  2.69359  4.24693  2.90350  2.73742  3.18150  2.89773  2.37890  2.77523  2.98522  4.58481  3.61507
          0.02508  3.87898  5.49844  0.66102  0.72634  0.89639  0.52432
    145   2.12642  5.50309  2.20898  2.31276  4.79883  3.07235  3.97352  3.91625  2.64063  2.78694  4.66118  2.89688  4.17750  2.89352  3.00782  1.85989  2.87205  3.56905  6.34666  4.22080    427 s x - -
          2.68618  4.42225  2.77519  2.73123  3.46354  2.40513  3.72494  3.29354  2.67741  2.69355  4.24690  2.90347  2.73739  3.18146  2.89801  2.37887  2.77519  2.98518  4.58477  3.61503
          0.06433  5.98662  2.81685  0.61958  0.77255  1.02565  0.44405
    146   3.13442  4.49745  3.63721  3.22831  2.24516  3.72059  4.29495  2.96578  3.29524  2.50960  4.07806  2.86942  1.96614  3.76459  3.72576  3.11851  2.76769  1.77604  5.37867  3.73605    428 v x - -
          2.68618  4.42225  2.77519  2.73123  3.46354  2.40513  3.72494  3.29354  2.67741  2.69355  4.24690  2.90347  2.73739  3.18146  2.89801  2.37887  2.77519  2.98518  4.58477  3.61503
          0.42311  5.93864  1.07189  0.61958  0.77255  0.99607  0.46097
    147   2.71606  5.66046  2.87484  1.70571  4.57443  3.17617  3.73699  4.07613  2.44959  3.25763  3.75161  2.86454  2.18420  2.57877  3.17646  2.90672  2.68752  3.63424  6.09390  4.37177    429 e x - -
          2.68618  4.42225  2.77519  2.73123  3.46354  2.40513  3.72494  3.29354  2.67741  2.69355  4.24690  2.90347  2.73739  3.18146  2.89801  2.37887  2.77519  2.98518  4.58477  3.61503
          0.01181  5.57148  4.83692  0.61958  0.77255  0.13737  2.05297
    148   2.29197  5.72030  2.74851  2.71927  3.44303  2.21200  4.01769  3.75650  2.89253  3.01393  3.89162  3.04124  2.01051  2.77412  3.06423  2.57958  2.91752  3.65092  6.40004  4.63960    430 p . - -
          2.68618  4.42225  2.77519  2.73123  3.46354  2.40513  3.72494  3.29354  2.67741  2.69355  4.24690  2.90347  2.73739  3.18146  2.89801  2.37887  2.77519  2.98518  4.58477  3.61503
          0.16470  6.08743  1.89994  0.61958  0.77255  0.69023  0.69607
    149   2.17716  5.63882  2.58058  2.76776  2.00722  3.00670  3.90720  4.11457  2.71281  3.51252  4.52357  2.04939  3.31133  2.99078  3.21679  2.82671  2.92801  3.39299  5.97406  4.35804    431 f . - -
          2.68618  4.42225  2.77519  2.73123  3.46354  2.40513  3.72494  3.29354  2.67741  2.69355  4.24690  2.90347  2.73739  3.18146  2.89801  2.37887  2.77519  2.98518  4.58477  3.61503
          0.05110  5.92670  3.05441  0.61958  0.77255  1.38954  0.28660
    150   2.97773  5.67341  2.66316  2.63092  3.32415  1.64130  3.69068  3.95164  2.51969  3.67110  4.48195  2.53766  3.48941  2.93481  3.11776  2.59665  2.69280  3.05099  5.82165  4.31954    432 g . - -
          2.68618  4.42225  2.77519  2.73123  3.46354  2.40513  3.72494  3.29354  2.67741  2.69355  4.24690  2.90347  2.73739  3.18146  2.89801  2.37887  2.77519  2.98518  4.58477  3.61503
          0.32891  5.87977  1.28194  0.61958  0.77255  1.51379  0.24856
    151   2.41444  5.26714  3.07745  2.65720  4.06331  3.36508  3.50660  3.39338  2.63884  2.33340  4.32144  3.41298  3.25607  2.99781  3.23223  2.77787  2.20132  1.97664  5.88203  4.06467    433 v . - -
          2.68618  4.42225  2.77519  2.73123  3.46354  2.40513  3.72494  3.29354  2.67741  2.69355  4.24690  2.90347  2.73739  3.18146  2.89801  2.37887  2.77519  2.98518  4.58477  3.61503
          0.07250  5.55661  2.71699  0.61958  0.77255  2.02743  0.14119
    152   2.64758  4.66347  3.19593  2.95723  3.84154  3.73621  4.22266  2.80570  2.91468  2.43649  3.97341  3.34124  3.50901  3.24243  3.49139  2.80788  1.65730  2.00084  5.43151  3.88766    434 t . - -
          2.68571  4.42323  2.77505  2.73246  3.46223  2.40431  3.72543  3.28986  2.67866  2.69291  4.24753  2.90404  2.73865  3.18159  2.89917  2.37985  2.77557  2.98379  4.58113  3.61311
          1.73105  0.31453  2.37765  1.48621  0.25648  0.22249  1.61205
    153   2.29061  5.03664  3.64870  3.48196  2.63912  2.86474  4.40532  3.01992  3.40852  2.74156  3.46052  3.71938  3.31713  3.21975  3.76456  2.95021  1.56691  2.27552  5.29252  3.70196    467 t x - -
          2.68618  4.42225  2.77519  2.73123  3.46354  2.40513  3.72494  3.29354  2.67741  2.69355  4.24690  2.90347  2.73739  3.18146  2.89801  2.37887  2.77519  2.98518  4.58477  3.61503
          0.44503  5.98852  1.03090  0.61958  0.77255  0.97847  0.47142
    154   2.93660  5.65672  2.98234  1.69100  4.61882  3.54530  3.88094  3.79105  2.37283  3.68199  4.46999  2.88984  4.20322  2.53236  2.87345  2.67708  1.84520  3.10605  5.51869  4.22448    468 e x - -
          2.68618  4.42225  2.77519  2.73123  3.46354  2.40513  3.72494  3.29354  2.67741  2.69355  4.24690  2.90347  2.73739  3.18146  2.89801  2.37887  2.77519  2.98518  4.58477  3.61503
          0.08905  5.57897  2.50813  0.61958  0.77255  1.36890  0.29355
    155   3.13741  4.44876  4.22993  4.16900  3.45969  4.25664  4.73149  1.83546  4.07976  1.32785  3.38081  3.99510  4.44161  3.90998  4.30214  3.15149  2.25330  1.92383  5.27063  3.80945    469 l . - -
          2.68624  4.42262  2.77492  2.73130  3.46340  2.40531  3.72526  3.29270  2.67762  2.69361  4.24535  2.90364  2.73764  3.18155  2.89826  2.37887  2.77524  2.98445  4.58497  3.61526
          0.15152  2.09688  4.03076  1.32326  0.30961  1.69933  0.20188
    156   2.55609  4.64303  4.11077  2.96755  3.39992  4.05523  4.21884  2.14115  3.56434  2.03194  3.77277  3.87907  4.48556  3.96392  3.82071  3.26641  2.86540  1.27691  5.12395  3.61873    480 v x - -
          2.68618  4.42225  2.77519  2.73123  3.46354  2.40513  3.72494  3.29354  2.67741  2.69355  4.24690  2.90347  2.73739  3.18146  2.89801  2.37887  2.77519  2.98518  4.58477  3.61503
          0.08582  5.62923  2.54276  0.61958  0.77255  1.84407  0.17218
    157   2.36763  5.09756  2.86693  2.59386  3.89243  3.29472  3.28289  3.73952  2.09612  2.89048  4.05580  3.03117  4.11912  2.95538  2.88776  2.58287  2.07514  3.26605  5.33537  3.27887    481 t x - -
          2.68618  4.42226  2.77520  2.73124  3.46354  2.40513  3.72494  3.29354  2.67741  2.69355  4.24690  2.90347  2.73736  3.18145  2.89801  2.37886  2.77520  2.98518  4.58477  3.61502
          0.20134  5.30505  1.72936  0.78050  0.61281  0.65329  0.73466
    158   2.96009  5.56219  2.79808  2.01296  4.07762  3.54022  3.71319  3.46443  1.76655  3.46546  4.58522  2.93243  4.04678  2.75070  3.20373  2.33355  2.50874  2.89725  5.98291  3.70738    493 k x - -
          2.68618  4.42225  2.77519  2.73123  3.46354  2.40513  3.72494  3.29354  2.67741  2.69355  4.24690  2.90347  2.73739  3.18146  2.89801  2.37887  2.77519  2.98518  4.58477  3.61503
          0.02888  5.73682  3.67921  0.61958  0.77255  1.43405  0.27226
    159   3.11296  4.69940  3.94672  3.60417  1.30982  3.83351  4.31800  2.74516  3.59032  2.44992  3.68980  3.91986  4.11152  2.59068  2.53885  3.14757  3.10756  2.84803  3.93601  3.30594    494 f x - -
          2.68618  4.42225  2.77519  2.73123  3.46354  2.40513  3.72494  3.29354  2.67741  2.69355  4.24690  2.90347  2.73739  3.18146  2.89801  2.37887  2.77519  2.98518  4.58477  3.61503
          0.11804  5.75937  2.22387  0.61958  0.77255  1.29926  0.31846
    160   2.91773  5.16154  2.86677  2.56841  3.13959  3.23682  3.73483  1.96779  2.68558  2.90253  4.40912  2.80424  4.12415  2.92509  3.20620  2.28340  2.71193  3.05634  4.60149  3.54512    495 i x - -
          2.68618  4.42225  2.77519  2.73123  3.46354  2.40513  3.72494  3.29354  2.67741  2.69355  4.24690  2.90347  2.73739  3.18146  2.89801  2.37887  2.77519  2.98518  4.58477  3.61503
          0.09531  5.71289  2.43494  0.61958  0.77255  1.74730  0.19146
    161   2.56831  5.54342  2.57813  2.67901  3.71454  3.16937  3.66213  3.97529  2.70028  3.56056  4.44420  1.41903  3.56625  3.19216  3.29177  2.55800  2.39719  3.75813  6.11362  4.25348    496 n x - -
          2.68618  4.42225  2.77519  2.73123  3.46354  2.40513  3.72494  3.29354  2.67741  2.69355  4.24690  2.90347  2.73739  3.18146  2.89801  2.37887  2.77519  2.98518  4.58477  3.61503
          0.16650  5.63551  1.89841  0.61958  0.77255  0.34067  1.24234
    162   2.74726  5.85824  2.30995  2.66164  4.30900  2.51108  3.27209  3.63279  2.74594  3.47710  4.48040  1.83186  3.38840  3.09386  3.32433  2.58859  2.24863  3.60927  5.51727  4.45930    497 n . - -
          2.68618  4.42225  2.77519  2.73123  3.46354  2.40513  3.72494  3.29354  2.67741  2.69355  4.24690  2.90347  2.73739  3.18146  2.89801  2.37887  2.77519  2.98518  4.58477  3.61503
          0.17080  5.90946  1.86889  0.61958  0.77255  1.45865  0.26468
    163   2.87515  5.72184  2.32876  2.64430  3.57142  3.07219  3.94160  2.66715  2.11865  3.40035  4.55226  2.84000  3.41179  2.74616  3.20993  2.67248  2.83720  3.57485  2.55799  4.17641    498 k . - -
          2.68660  4.42266  2.77503  2.73159  3.46373  2.40470  3.72483  3.29379  2.67771  2.69347  4.24710  2.90180  2.73751  3.18181  2.89827  2.37894  2.77489  2.98565  4.58454  3.61527
          0.56291  0.87910  4.18025  0.67208  0.71467  0.42847  1.05414
    164   2.79025  5.68648  2.62168  2.65676  3.67453  2.26403  4.01802  3.77017  2.68925  3.02297  4.57609  2.69820  3.32586  3.12619  2.79049  2.37868  2.00650  3.53138  4.45530  3.98573    529 t x - -
          2.68678  4.42314  2.77559  2.73172  3.46283  2.40407  3.72551  3.29361  2.67798  2.69101  4.24640  2.90394  2.73702  3.18171  2.89866  2.37920  2.77566  2.98533  4.58535  3.61539
          0.68279  0.90131  2.42184  0.77116  0.62078  0.99132  0.46376
    165   2.86024  5.51960  3.04643  2.58746  3.51370  2.91553  3.84601  3.59675  2.82259  2.90375  4.42900  3.36480  3.34155  3.17158  3.30875  2.10470  1.46067  3.67850  5.40419  3.69321    536 t x - -
          2.68618  4.42225  2.77519  2.73123  3.46354  2.40513  3.72494  3.29354  2.67741  2.69355  4.24690  2.90347  2.73739  3.18146  2.89801  2.37887  2.77519  2.98518  4.58477  3.61503
          0.05833  5.92753  2.91890  0.61958  0.77255  0.60632  0.78824
    166   2.97528  5.58258  1.57991  2.88934  4.80634  2.32442  4.34151  3.75451  2.96390  3.16813  4.74139  1.85594  4.10553  3.19092  3.38934  2.46771  2.84282  3.33373  6.32651  4.54850    537 d x - -
          2.68618  4.42225  2.77519  2.73123  3.46354  2.40513  3.72494  3.29354  2.67741  2.69355  4.24690  2.90347  2.73739  3.18146  2.89801  2.37887  2.77519  2.98518  4.58477  3.61503
          0.00631  5.98288  5.58065  0.61958  0.77255  0.70620  0.68026
    167   2.78740  4.42406  4.16345  3.47331  4.03747  2.92727  4.52116  2.35610  3.65413  3.09492  3.84180  3.73784  3.22236  3.03684  3.97512  2.12694  1.39337  2.35686  5.82538  4.20901    538 t x - -
          2.68618  4.42225  2.77519  2.73123  3.46354  2.40513  3.72494  3.29354  2.67741  2.69355  4.24690  2.90347  2.73739  3.18146  2.89801  2.37887  2.77519  2.98518  4.58477  3.61503
          0.00355  6.03951  6.76186  0.61958  0.77255  0.79067  0.60429
    168   2.47480  2.68810  3.44310  2.97860  3.90248  3.02590  3.72605  4.09223  2.90984  3.62687  4.36745  3.04070  4.47569  1.73397  2.42946  2.49211  2.20336  3.63406  6.21125  4.11755    539 q x - -
          2.68618  4.42225  2.77519  2.73123  3.46354  2.40512  3.72494  3.29354  2.67741  2.69355  4.24690  2.90347  2.73739  3.18146  2.89801  2.37887  2.77519  2.98518  4.58477  3.61503
          0.00698  5.93312  5.44758  0.60841  0.78573  0.91007  0.51499
    169   2.47724  4.66765  5.01798  4.58832  3.30084  0.65005  4.77341  3.40780  4.44204  3.14679  3.93171  4.55916  4.78886  4.41876  4.38788  3.43030  3.66958  2.76987  4.27536  3.28807    542 G x - -
          2.68618  4.42225  2.77519  2.73123  3.46354  2.40513  3.72494  3.29354  2.67741  2.69355  4.24690  2.90347  2.73739  3.18146  2.89801  2.37887  2.77519  2.98518  4.58477  3.61503
          0.00436  6.06323  6.20130  0.61958  0.77255  0.91033  0.51482
    170   3.21554  4.75467  5.51782  4.83647  1.14647  4.51636  4.91075  2.95311  4.60906  2.78659  3.60109  3.80991  5.10469  4.45431  4.60881  3.92089  3.37048  2.95588  4.64531  1.24986    543 f x - -
          2.68617  4.42222  2.77519  2.73123  3.46354  2.40513  3.72493  3.29354  2.67740  2.69355  4.24690  2.90346  2.73740  3.18146  2.89801  2.37887  2.77520  2.98518  4.58477  3.61502
          0.01582  5.93354  4.33928  0.68573  0.70062  0.70663  0.67985
    171   3.28773  4.80056  5.56531  4.94961  3.83621  4.56934  5.09677  1.03451  4.50243  2.06212  3.70403  4.86506  5.12506  4.65396  4.73688  3.98504  3.41329  1.26107  5.43875  4.13459    551 i x - -
          2.68618  4.42225  2.77520  2.73123  3.46354  2.40513  3.72495  3.29350  2.67741  2.69355  4.24690  2.90347  2.73740  3.18144  2.89801  2.37886  2.77520  2.98518  4.58477  3.61503
          0.00462  5.65754  6.79999  0.62610  0.76502  0.72595  0.66139
    172   0.72323  4.99644  5.05960  4.71268  3.24518  2.44071  4.97230  3.10992  4.31885  2.78354  4.01959  4.61354  4.76467  4.72037  4.63648  3.02522  3.41113  2.60378  4.74843  3.87357    554 a x - -
          2.68602  4.42213  2.77521  2.73127  3.46354  2.40513  3.72494  3.29356  2.67746  2.69356  4.24676  2.90352  2.73744  3.18152  2.89797  2.37886  2.77516  2.98518  4.58483  3.61505
          0.02458  3.93993  5.33179  0.99269  0.46295  0.80789  0.59022
    173   3.03612  5.04180  4.51104  4.02835  3.55950  4.56552  3.42994  2.62007  3.52878  1.98186  3.63324  4.46154  4.67644  4.09782  1.70659  3.53665  2.74273  1.70103  3.81347  2.77937    618 v x - -
          2.68618  4.42225  2.77519  2.73123  3.46354  2.40513  3.72494  3.29354  2.67741  2.69355  4.24690  2.90347  2.73739  3.18146  2.89801  2.37887  2.77519  2.98518  4.58477  3.61503
          0.00574  6.08799  5.66826  0.61958  0.77255  0.74005  0.64835
    174   3.40210  5.96862  0.90333  2.90855  5.12635  4.01475  3.75570  4.28513  3.12160  4.04869  4.96413  2.26766  4.54101  3.32700  3.36710  2.12581  3.43047  3.92522  4.77322  4.58509    619 d x - -
          2.68624  4.42236  2.77526  2.73127  3.46365  2.40524  3.72506  3.29365  2.67734  2.69363  4.24701  2.90351  2.73646  3.18155  2.89810  2.37885  2.77529  2.98528  4.58488  3.61514
          0.24518  2.35174  2.10184  0.10804  2.27883  0.80513  0.59246
    175   2.97873  5.78795  1.52287  2.43299  4.92595  3.97093  2.09167  4.49189  2.63568  3.88172  4.70374  2.99589  2.48648  3.22518  3.27205  2.49935  2.87365  4.04772  6.32496  4.67516    622 d x - -
          2.68618  4.42225  2.77519  2.73123  3.46354  2.40513  3.72494  3.29354  2.67741  2.69355  4.24690  2.90347  2.73739  3.18146  2.89801  2.37887  2.77519  2.98518  4.58477  3.61503
          0.05473  5.96381  2.98203  0.61958  0.77255  0.40770  1.09415
    176   1.85195  5.94654  3.00517  2.67718  4.89581  3.03723  2.61168  4.18810  2.55389  3.75334  4.72371  2.98683  3.32368  3.07594  2.91621  2.39193  2.03047  3.25992  6.37601  3.99196    623 a x - -
          2.68606  4.42293  2.77527  2.73090  3.46351  2.40515  3.72509  3.29379  2.67749  2.69394  4.24737  2.90346  2.73673  3.18169  2.89766  2.37883  2.77530  2.98551  4.58375  3.61524
          0.26483  1.52761  4.15999  1.06360  0.42344  0.56663  0.83802
    177   1.93801  5.36073  3.15043  2.77889  4.82348  3.77302  3.23756  4.50871  2.14663  3.12962  4.16284  2.19173  3.52973  2.92881  2.00235  2.76610  2.66463  4.23274  6.18886  4.57651    653 a x - -
          2.68618  4.42225  2.77519  2.73123  3.46354  2.40513  3.72494  3.29354  2.67741  2.69355  4.24690  2.90347  2.73739  3.18146  2.89801  2.37887  2.77519  2.98518  4.58477  3.61503
          0.10073  6.07925  2.36942  0.61958  0.77255  0.83632  0.56793
    178   3.12637  5.51918  3.31136  2.51009  5.20503  3.18637  3.95806  4.75124  0.98286  3.89409  4.86164  3.12019  4.19126  2.51798  2.52054  2.67494  3.14126  4.14243  6.35005  4.90481    654 k x - -
          2.68618  4.42225  2.77519  2.73123  3.46354  2.40513  3.72494  3.29354  2.67741  2.69355  4.24690  2.90347  2.73739  3.18146  2.89801  2.37887  2.77519  2.98518  4.58477  3.61503
          0.07714  5.98699  2.63485  0.61958  0.77255  0.42712  1.05666
    179   2.72853  5.25224  3.51705  1.27367  5.07048  3.84679  3.77875  4.29934  2.45600  2.36176  4.46888  3.42201  3.59933  2.91261  2.86270  2.90308  2.53673  3.12085  5.30043  4.61648    655 e x - -
          2.68609  4.42245  2.77530  2.73122  3.46382  2.40472  3.72511  3.29378  2.67752  2.69391  4.24724  2.90373  2.73758  3.18153  2.89661  2.37898  2.77531  2.98501  4.58515  3.61540
          0.10504  2.32512  6.24740  1.26221  0.33272  0.47152  0.97830
    180   3.43386  4.99557  5.50951  4.82658  3.36953  4.79243  5.12650  0.83778  4.04902  2.23081  3.19190  4.70376  4.97925  4.74918  4.71582  3.91288  3.54839  1.59997  5.53302  4.30767    669 i x - -
          2.68618  4.42221  2.77520  2.73119  3.46355  2.40511  3.72494  3.29352  2.67742  2.69354  4.24691  2.90347  2.73740  3.18145  2.89802  2.37888  2.77520  2.98519  4.58478  3.61504
          0.00417  5.77387  6.85092  0.96775  0.47793  0.77187  0.62017
    181   3.18570  4.91680  5.48301  3.49816  3.78272  4.72089  4.73081  1.09250  4.68989  2.79345  3.76455  4.60533  5.15407  4.63428  4.66409  3.62951  3.45237  1.19228  4.83342  3.14945    687 i x - -
          2.68618  4.42225  2.77519  2.73123  3.46354  2.40513  3.72494  3.29354  2.67741  2.69355  4.24690  2.90347  2.73739  3.18146  2.89801  2.37887  2.77519  2.98518  4.58477  3.61503
          0.00376  6.13062  6.45194  0.61958  0.77255  0.77740  0.61545
    182   3.29196  4.87915  5.59816  4.98198  3.65786  4.44274  4.47426  1.96607  4.60050  1.35760  3.78920  4.88438  5.15688  4.77715  4.68010  3.99363  3.66166  0.98816  5.18546  4.36202    688 v x - -
          2.68618  4.42226  2.77520  2.73124  3.46354  2.40510  3.72495  3.29351  2.67741  2.69353  4.24690  2.90347  2.73740  3.18144  2.89801  2.37887  2.77520  2.98519  4.58477  3.61504
          0.00671  5.74073  5.66266  0.74439  0.64440  0.78079  0.61257
    183   0.96275  5.03903  4.73446  4.16249  4.27717  3.30432  4.92784  3.43847  4.09003  3.17861  4.26821  4.31343  4.51762  4.03001  4.37511  1.68921  2.82705  2.17704  5.80839  4.59747    694 a x - -
          2.68618  4.42225  2.77519  2.73123  3.46354  2.40513  3.72494  3.29354  2.67741  2.69355  4.24690  2.90347  2.73739  3.18146  2.89801  2.37887  2.77519  2.98518  4.58477  3.61503
          0.00368  6.12768  6.50599  0.61958  0.77255  0.79637  0.59959
    184   3.56847  4.95068  5.36099  4.88259  0.79300  4.73316  2.94521  2.65965  4.75054  2.56755  3.63970  4.88901  4.92376  4.63543  3.79622  3.93300  3.63839  2.43358  4.53257  2.72331    695 f x - -
          2.68618  4.42225  2.77519  2.73123  3.46354  2.40513  3.72494  3.29354  2.67741  2.69355  4.24690  2.90347  2.73739  3.18146  2.89801  2.37887  2.77519  2.98518  4.58477  3.61503
          0.00465  6.12766  6.01040  0.61958  0.77255  0.76434  0.62669
    185   3.17117  5.18029  3.67487  3.00239  4.82215  4.18161  4.22473  4.58651  2.46935  4.12348  4.47236  3.70003  3.80372  2.44338  0.69652  3.38504  3.64422  4.22744  6.09398  4.83467    696 r x - -
          2.68619  4.42210  2.77520  2.73124  3.46354  2.40511  3.72495  3.29355  2.67739  2.69355  4.24690  2.90347  2.73740  3.18147  2.89801  2.37885  2.77520  2.98519  4.58477  3.61504
          0.00476  5.60263  6.85196  0.73958  0.64878  0.78068  0.61266
    186   3.30452  5.37470  4.19937  3.78356  4.32040  0.42462  4.73207  4.01843  3.81505  3.68223  4.45951  4.18861  4.68170  4.13646  4.07350  2.90914  3.87272  3.75023  5.57399  4.83228    701 G x - -
          2.68618  4.42225  2.77519  2.73123  3.46354  2.40513  3.72494  3.29354  2.67741  2.69355  4.24690  2.90347  2.73739  3.18146  2.89801  2.37887  2.77519  2.98518  4.58477  3.61503
          0.00324  6.13042  6.85277  0.61958  0.77255  0.78272  0.61094
    187   3.23011  5.70843  3.78297  3.29849  4.69092  4.15316  4.56750  4.24032  3.37320  3.72517  4.35895  3.16555  4.64454  3.60420  3.78523  1.39293  0.92934  4.00374  6.21563  4.46968    702 t x - -
          2.68618  4.42226  2.77520  2.73124  3.46355  2.40513  3.72493  3.29351  2.67741  2.69356  4.24688  2.90347  2.73737  3.18146  2.89801  2.37888  2.77518  2.98516  4.58478  3.61504
          0.00712  5.16174  6.60135  0.64707  0.74145  0.45752  1.00199
    188   2.49859  5.67853  2.57269  2.60504  4.14684  3.58661  3.68280  3.79827  2.93839  3.34423  4.37037  2.60668  4.58240  2.93673  2.93513  1.67331  2.80125  2.88721  6.28459  2.57608    707 s x - -
          2.68599  4.42276  2.77544  2.73168  3.46379  2.40520  3.72511  3.29370  2.67797  2.69326  4.24721  2.90364  2.73666  3.18097  2.89814  2.37855  2.77467  2.98551  4.58485  3.61536
          0.40669  1.12478  4.66426  0.45703  1.00283  0.58861  0.80991
    189   2.49388  5.72649  3.04061  2.95504  4.33484  3.65057  3.63476  3.94576  3.01089  3.21215  4.69627  2.13107  4.25289  3.33286  3.34687  1.25677  2.23012  3.77070  5.97948  4.67285    716 s x - -
          2.68618  4.42225  2.77519  2.73123  3.46354  2.40513  3.72494  3.29354  2.67741  2.69355  4.24690  2.90347  2.73739  3.18146  2.89801  2.37887  2.77519  2.98518  4.58477  3.61503
          0.22332  6.15227  1.61943  0.61958  0.77255  0.64841  0.73998
    190   2.87436  4.76350  4.69190  4.29073  2.76471  4.50818  4.84971  1.16755  4.20705  1.79323  3.66498  3.92617  3.26729  4.50578  3.67577  2.88114  3.21546  2.33492  5.05916  3.98032    717 i x - -
          2.68618  4.42225  2.77519  2.73123  3.46354  2.40513  3.72494  3.29354  2.67741  2.69355  4.24690  2.90347  2.73739  3.18146  2.89801  2.37887  2.77519  2.98518  4.58477  3.61503
          0.01107  5.93393  4.78428  0.61958  0.77255  0.79786  0.59837
    191   2.33561  5.93241  3.22653  2.53763  4.15361  3.29591  4.10320  4.09286  2.48857  2.94988  4.54312  3.24657  4.02184  1.84137  2.01645  2.51051  2.68771  3.28707  5.14004  4.72826    718 q x - -
          2.68618  4.42225  2.77519  2.73123  3.46354  2.40513  3.72494  3.29354  2.67741  2.69355  4.24690  2.90347  2.73739  3.18146  2.89801  2.37887  2.77519  2.98518  4.58477  3.61503
          0.00524  6.02219  5.87859  0.61958  0.77255  0.29377  1.36826
    192   2.97964  6.02554  1.29411  2.80386  5.10824  3.77467  4.30089  4.70686  3.07450  4.27438  4.88264  1.37546  3.28590  3.32831  3.64669  2.63451  3.13186  4.14920  6.08353  4.92620    719 d x - -
          2.68618  4.42225  2.77519  2.73123  3.46354  2.40513  3.72494  3.29354  2.67741  2.69355  4.24690  2.90347  2.73739  3.18146  2.89801  2.37887  2.77519  2.98518  4.58477  3.61503
          0.00897  6.15050  4.99123  0.61958  0.77255  0.55790  0.84958
    193   2.75332  4.96354  3.78510  4.69582  1.75250  3.91723  4.85111  2.39098  4.21377  2.34706  3.96028  4.55657  4.89715  4.65240  4.33024  3.76891  2.33017  2.58513  1.77068  2.67751    720 f x - -
          2.68618  4.42225  2.77519  2.73123  3.46354  2.40513  3.72494  3.29354  2.67741  2.69355  4.24690  2.90347  2.73739  3.18146  2.89801  2.37887  2.77519  2.98518  4.58477  3.61503
          0.00409  6.15527  6.23502  0.61958  0.77255  0.61145  0.78212
    194   2.92271  4.84999  4.33074  4.19840  3.08095  4.38447  4.84074  1.35668  4.06251  1.52739  3.50832  4.50823  4.75804  4.17018  4.27313  3.81751  2.94996  1.75541  5.12097  3.91036    721 i x - -
          2.68613  4.42250  2.77527  2.73146  3.46369  2.40536  3.72519  3.29255  2.67766  2.69300  4.24705  2.90372  2.73752  3.18170  2.89823  2.37834  2.77541  2.98495  4.58483  3.61523
          0.07686  2.65704  5.56577  0.98142  0.46965  0.63272  0.75746
    195   2.20123  5.72039  2.94116  3.32366  4.61177  3.93198  3.83029  2.56532  3.10989  3.23056  4.14652  2.70431  4.57791  3.36718  3.59682  2.56682  1.37887  2.61799  5.97976  3.65269    727 t x - -
          2.68618  4.42225  2.77519  2.73123  3.46354  2.40513  3.72494  3.29354  2.67741  2.69355  4.24690  2.90347  2.73739  3.18146  2.89801  2.37887  2.77519  2.98518  4.58477  3.61503
          0.00793  6.15566  5.15419  0.61958  0.77255  0.65152  0.73658
    196   3.27925  5.37836  0.66565  3.27391  3.99391  4.23226  4.51157  3.69533  3.38423  3.81583  4.76059  2.28243  4.56190  3.76013  3.77759  3.37103  3.71542  3.18420  5.26199  4.73897    728 D x - -
          2.68619  4.42226  2.77521  2.73124  3.46355  2.40514  3.72496  3.29348  2.67742  2.69353  4.24691  2.90348  2.73735  3.18147  2.89802  2.37886  2.77518  2.98518  4.58478  3.61504
          0.01052  5.66277  4.96240  0.86700  0.54509  0.68318  0.70321
    197   2.21115  5.01322  4.56654  4.41087  2.25058  3.33312  4.98083  2.39665  4.58748  1.06507  3.58674  4.58170  4.94268  4.87923  4.50620  3.38320  2.88895  2.39021  5.27243  4.04991    736 l x - -
          2.68618  4.42225  2.77519  2.73123  3.46354  2.40513  3.72494  3.29354  2.67741  2.69355  4.24690  2.90347  2.73739  3.18146  2.89801  2.37887  2.77519  2.98518  4.58477  3.61503
          0.00898  6.14572  4.99070  0.61958  0.77255  0.67983  0.70665
    198   2.76055  6.02114  2.07254  2.54782  4.97940  3.21967  4.05358  3.49246  2.73052  3.51151  4.53357  2.20393  4.58483  2.53554  3.10640  1.61961  3.09899  3.47591  6.12270  4.70656    737 s x - -
          2.68618  4.42225  2.77517  2.73123  3.46354  2.40513  3.72494  3.29354  2.67741  2.69355  4.24690  2.90347  2.73740  3.18146  2.89801  2.37887  2.77520  2.98518  4.58477  3.61503
          0.05192  5.69808  3.05254  0.57645  0.82529  0.70839  0.67813
    199   2.56478  4.78460  4.80918  2.32947  1.41674  4.61443  4.78035  2.22119  4.00271  2.24212  3.71776  4.50475  4.52004  4.27055  4.29496  3.52468  2.36481  2.54160  4.71564  3.49155    739 f x - -
          2.68631  4.42244  2.77302  2.73139  3.46360  2.40529  3.72512  3.29371  2.67758  2.69364  4.24708  2.90364  2.73756  3.18163  2.89814  2.37901  2.77524  2.98530  4.58496  3.61522
          0.23326  1.86449  2.93599  0.06301  2.79573  0.65562  0.73214
    200   2.66441  4.56517  3.42822  3.71785  2.99406  3.26104  4.65632  2.04819  3.34262  1.55950  3.86722  3.48237  3.49282  3.77468  3.60459  3.31734  2.94217  2.06835  4.27940  3.53087    741 l x - -
          2.68618  4.42225  2.77519  2.73123  3.46354  2.40513  3.72494  3.29354  2.67741  2.69355  4.24690  2.90347  2.73739  3.18146  2.89801  2.37887  2.77519  2.98518  4.58477  3.61503
          0.16677  6.07726  1.88842  0.61958  0.77255  0.88935  0.52920
    201   2.67827  5.03707  4.22042  3.70199  3.00942  4.22552  3.98639  3.31238  2.94641  1.71324  3.30696  3.91085  1.85794  2.26865  3.24019  3.45601  3.01062  3.15926  4.26998  3.18916    742 l x - -
          2.68639  4.42261  2.77551  2.73057  3.46381  2.40547  3.72528  3.29354  2.67761  2.69390  4.24725  2.90382  2.73766  3.17911  2.89834  2.37918  2.77550  2.98540  4.58512  3.61108
          0.13508  2.15812  4.52682  1.05220  0.42951  0.47598  0.97095
    202   2.66130  4.65450  3.36013  2.63573  4.50416  4.13170  3.65436  2.86335  2.86044  2.90250  4.30232  3.74849  4.37756  3.01670  3.36855  2.74574  2.28818  1.26814  5.84615  4.70186    746 v x - -
          2.68618  4.42225  2.77519  2.73123  3.46354  2.40513  3.72494  3.29354  2.67741  2.69355  4.24690  2.90347  2.73739  3.18146  2.89801  2.37887  2.77519  2.98518  4.58477  3.61503
          0.09819  6.08637  2.39418  0.61958  0.77255  0.80775  0.59034
    203   2.93425  5.93073  1.97007  2.53770  4.97852  3.68751  4.22443  4.38979  2.53716  3.50997  4.67727  2.95617  1.30916  3.19089  3.28034  2.55817  3.28864  3.95889  5.78161  4.53805    747 p x - -
          2.68618  4.42226  2.77519  2.73124  3.46355  2.40514  3.72496  3.29355  2.67742  2.69356  4.24691  2.90348  2.73732  3.18147  2.89802  2.37886  2.77520  2.98512  4.58478  3.61504
          0.23410  4.28189  1.63526  0.38343  1.14421  1.31791  0.31156
    204   2.86425  3.94585  5.00208  4.51561  1.70274  4.34567  4.64219  2.75991  4.23499  1.89039  3.48034  4.26053  3.70217  4.43903  4.30980  3.42275  3.24936  2.75377  3.70891  1.52342    749 y x - -
          2.68618  4.42225  2.77519  2.73123  3.46354  2.40513  3.72494  3.29354  2.67741  2.69355  4.24690  2.90347  2.73739  3.18146  2.89801  2.37887  2.77519  2.98518  4.58477  3.61503
          0.07541  5.80410  2.66463  0.61958  0.77255  1.65032  0.21318
    205   2.97882  5.09267  2.38182  2.57349  4.77407  3.69130  3.84326  3.64561  2.54802  3.50096  4.31362  1.77830  2.06933  3.01594  3.18076  2.65954  2.73136  3.30224  5.66186  4.55514    750 n x - -
          2.68618  4.42225  2.77519  2.73123  3.46354  2.40513  3.72494  3.29354  2.67741  2.69355  4.24690  2.90347  2.73739  3.18146  2.89801  2.37887  2.77519  2.98518  4.58477  3.61503
          0.07730  5.75529  2.64194  0.61958  0.77255  1.87132  0.16714
    206   2.35580  5.39469  3.23778  2.74418  4.20789  2.92899  4.05659  3.81209  2.85919  3.37192  4.54196  3.17844  2.26870  3.10212  3.25810  1.95719  1.80919  3.40991  5.20243  4.20248    751 t x - -
          2.68618  4.42225  2.77519  2.73123  3.46354  2.40513  3.72494  3.29354  2.67741  2.69355  4.24690  2.90347  2.73739  3.18146  2.89801  2.37887  2.77519  2.98518  4.58477  3.61503
          0.00863  5.68801  5.25689  0.61958  0.77255  0.14414  2.00820
    207   2.80222  3.41427  2.45738  2.97230  3.62241  3.62899  3.93793  2.64302  3.06088  2.63417  4.23447  3.32584  2.46791  3.44249  3.32233  2.71711  1.97849  2.83306  4.42726  3.55118    752 t . - -
          2.68618  4.42225  2.77519  2.73123  3.46354  2.40513  3.72494  3.29354  2.67741  2.69355  4.24690  2.90347  2.73739  3.18146  2.89801  2.37887  2.77519  2.98518  4.58477  3.61503
          0.03201  6.15666  3.52730  0.61958  0.77255  0.70627  0.68020
    208   3.09096  4.90991  2.35673  3.06190  4.00314  1.77989  4.07709  3.67277  3.07671  2.11066  4.50500  2.84723  2.93144  3.61921  3.32715  2.56558  3.01235  3.05728  3.90550  3.47966    753 g . - -
          2.68618  4.42225  2.77519  2.73123  3.46354  2.40513  3.72494  3.29354  2.67741  2.69355  4.24690  2.90347  2.73739  3.18146  2.89801  2.37887  2.77519  2.98518  4.58477  3.61503
          0.06880  6.12789  2.74411  0.61958  0.77255  0.89183  0.52747
    209   2.71634  4.71357  2.50709  2.84557  2.58955  2.94724  3.90833  3.24854  2.95762  2.93058  4.50206  3.32251  2.81075  3.41281  3.43293  2.78841  2.48746  1.89739  5.16995  3.87665    754 v . - -
          2.68618  4.42225  2.77519  2.73123  3.46354  2.40513  3.72494  3.29354  2.67741  2.69355  4.24690  2.90347  2.73739  3.18146  2.89801  2.37887  2.77519  2.98518  4.58477  3.61503
          0.23774  6.06256  1.56415  0.61958  0.77255  1.20449  0.35645
    210   2.64881  5.03997  2.62192  2.44728  4.05028  2.90212  3.65519  3.46287  2.64526  3.32203  4.54590  2.47188  2.04112  3.09686  3.22712  2.47722  2.61633  3.32041  5.46249  3.92193    755 p . - -
          2.68618  4.42225  2.77519  2.73123  3.46354  2.40513  3.72494  3.29354  2.67741  2.69355  4.24690  2.90347  2.73739  3.18146  2.89801  2.37887  2.77519  2.98518  4.58477  3.61503
          0.16958  5.82919  1.87706  0.61958  0.77255  1.80756  0.17919
    211   2.26025  4.92508  2.68684  2.59880  4.10548  2.29419  3.47030  4.01561  2.42809  2.83622  4.28607  2.47477  3.06122  3.02962  3.15195  2.57509  2.90977  3.20648  4.88388  4.01398    756 a . - -
          2.68618  4.42225  2.77519  2.73123  3.46354  2.40513  3.72494  3.29354  2.67741  2.69355  4.24690  2.90347  2.73739  3.18146  2.89801  2.37887  2.77519  2.98518  4.58477  3.61503
          0.07302  5.66477  2.70378  0.61958  0.77255  2.03964  0.13935
    212   2.43346  5.25521  2.71191  2.65946  3.13367  2.92715  4.03250  3.30456  2.68922  2.63597  4.24011  2.92115  2.56647  3.17105  2.91113  2.51194  2.92635  2.77797  5.03265  3.36191    757 a . - -
          2.68575  4.42617  2.77364  2.73247  3.46107  2.40721  3.72657  3.29169  2.67749  2.69287  4.24938  2.90449  2.73568  3.18102  2.89907  2.37776  2.77424  2.98516  4.58472  3.61876
          1.54297  0.37743  2.29627  2.50090  0.08557  0.52731  0.89207
    213   2.54095  4.49214  2.66225  2.70351  3.72193  2.92939  2.82445  3.83047  2.61881  3.57940  4.40140  2.89715  2.62279  3.09561  2.93823  2.57397  1.96494  3.24367  5.41480  4.15432    867 t x - -
          2.68618  4.42225  2.77519  2.73123  3.46354  2.40513  3.72494  3.29354  2.67741  2.69355  4.24690  2.90347  2.73739  3.18146  2.89801  2.37887  2.77519  2.98518  4.58477  3.61503
          0.27548  5.91069  1.43513  0.61958  0.77255  0.43799  1.03658
    214   2.98295  3.49855  3.02169  2.67444  3.39299  3.11105  4.19063  2.90019  2.42894  2.22464  4.46022  1.95304  3.46667  3.21697  3.02559  2.88181  3.05476  2.78174  5.74433  4.17496    868 n x - -
          2.68618  4.42225  2.77519  2.73123  3.46354  2.40513  3.72494  3.29354  2.67741  2.69355  4.24690  2.90347  2.73739  3.18146  2.89801  2.37887  2.77519  2.98518  4.58477  3.61503
          0.03086  5.88091  3.59014  0.61958  0.77255  0.95481  0.48594
    215   2.92131  0.95033  3.92350  3.48801  4.17642  3.36698  4.44567  3.56784  3.33892  3.34911  4.09628  3.68976  2.67394  3.78441  3.68451  2.73687  2.94620  2.89131  5.41980  4.33205    869 c x - -
          2.68618  4.42225  2.77519  2.73123  3.46351  2.40512  3.72494  3.29354  2.67741  2.69355  4.24690  2.90347  2.73740  3.18146  2.89801  2.37887  2.77519  2.98518  4.58477  3.61503
          0.03841  5.56688  3.38552  0.58279  0.81721  1.11294  0.39838
    216   2.42797  5.30931  2.40335  1.74727  4.39138  3.25325  3.71434  4.28593  2.55828  3.63737  4.78849  2.95229  2.92190  3.07461  3.24961  2.18529  2.36522  3.40888  6.03280  4.82482    871 e x - -
          2.68618  4.42225  2.77519  2.73123  3.46354  2.40513  3.72494  3.29354  2.67741  2.69355  4.24690  2.90347  2.73739  3.18146  2.89801  2.37887  2.77519  2.98518  4.58477  3.61503
          0.01021  5.96759  4.87971  0.61958  0.77255  0.82245  0.57866
    217   3.16870  5.75059  2.03673  2.84492  4.64651  1.22328  4.24687  4.55755  2.87969  3.89086  4.87392  2.01358  3.86346  3.29257  3.39165  2.88509  3.41454  3.95446  6.11044  4.02619    872 g x - -
          2.68618  4.42225  2.77519  2.73123  3.46354  2.40513  3.72494  3.29354  2.67741  2.69355  4.24690  2.90347  2.73739  3.18146  2.89801  2.37887  2.77519  2.98518  4.58477  3.61503
          0.00429  6.04195  6.26497  0.61958  0.77255  0.49580  0.93927
    218   2.28338  0.82372  5.09052  4.66762  3.80745  4.13351  5.04465  2.63023  4.46613  3.04935  3.94089  4.67420  4.30220  4.40070  4.65987  3.17141  2.97408  2.38185  5.45897  4.24176    873 c x - -
          2.68618  4.42225  2.77519  2.73123  3.46354  2.40513  3.72494  3.29354  2.67741  2.69355  4.24690  2.90347  2.73739  3.18146  2.89801  2.37887  2.77519  2.98518  4.58477  3.61503
          0.00324  6.13015  6.85250  0.61958  0.77255  0.52849  0.89037
    219   3.08508  5.63463  3.74539  2.59477  4.14144  3.76652  4.13179  4.32407  1.84951  2.25484  2.27214  3.55798  4.60645  2.55999  2.58577  2.77946  2.08319  4.05239  4.89731  4.12244    874 k x - -
          2.68618  4.42225  2.77519  2.73123  3.46354  2.40513  3.72494  3.29354  2.67741  2.69355  4.24690  2.90347  2.73739  3.18146  2.89801  2.37887  2.77519  2.98518  4.58477  3.61503
          0.00614  6.16121  5.51972  0.61958  0.77255  0.63289  0.75727
    220   1.61585  4.56317  5.61561  5.00091  3.94852  4.52151  5.08951  2.32920  4.55326  2.76131  3.82176  4.98576  5.18740  4.91861  4.74530  3.62185  3.46252  0.80002  5.65264  4.43806    875 v x - -
          2.68618  4.42225  2.77519  2.73123  3.46354  2.40513  3.72494  3.29354  2.67741  2.69355  4.24690  2.90347  2.73739  3.18146  2.89801  2.37887  2.77519  2.98518  4.58477  3.61503
          0.00313  6.16254  6.88489  0.61958  0.77255  0.63218  0.75807
    221   3.17731  5.50543  3.71722  3.28937  4.12186  4.29341  0.55866  4.19666  3.37189  3.78566  3.85537  3.37251  4.79777  3.56541  3.82401  3.23418  3.57455  3.93881  5.98056  4.16791    876 H x - -
          2.68619  4.42226  2.77519  2.73124  3.46352  2.40512  3.72495  3.29355  2.67741  2.69353  4.24685  2.90347  2.73739  3.18145  2.89801  2.37887  2.77520  2.98517  4.58477  3.61504
          0.00368  5.93145  6.89088  0.80233  0.59472  0.50436  0.92607
    222   2.27914  4.75025  2.86244  1.97632  4.50336  3.30724  3.17268  4.31598  2.59819  3.43559  3.32782  3.10719  4.27773  2.90925  2.71153  2.07640  2.24494  3.91097  5.96875  4.24007    887 e x - -
          2.68618  4.42225  2.77519  2.73123  3.46354  2.40513  3.72494  3.29354  2.67741  2.69355  4.24690  2.90347  2.73739  3.18146  2.89801  2.37887  2.77519  2.98518  4.58477  3.61503
          0.00407  6.18075  6.21755  0.61958  0.77255  0.55529  0.85309
    223   3.95113  6.58298  3.84328  3.86027  5.66984  0.17571  5.59598  5.55381  4.45194  5.24156  5.93180  4.38352  5.36715  4.54280  4.58921  4.28503  4.80765  5.31425  7.55226  6.18370    888 G x - -
          2.68618  4.42225  2.77519  2.73123  3.46354  2.40513  3.72494  3.29354  2.67741  2.69355  4.24690  2.90347  2.73739  3.18146  2.89801  2.37887  2.77519  2.98518  4.58477  3.61503
          0.00672  6.18057  5.37559  0.61958  0.77255  0.56884  0.83513
    224   3.53366  4.85315  5.62828  5.01375  0.44834  4.64507  5.16180  3.03270  4.79828  3.01766  4.05865  4.92366  5.05104  4.84611  4.64219  3.91750  3.82546  2.87428  4.91884  3.23204    889 F x - -
          2.68615  4.42225  2.77520  2.73123  3.46354  2.40513  3.72495  3.29354  2.67741  2.69355  4.24690  2.90347  2.73740  3.18147  2.89801  2.37887  2.77520  2.98519  4.58477  3.61496
          0.00521  5.65450  6.38228  0.62791  0.76294  0.59093  0.80701
    225   2.67170  5.06213  4.43737  4.05398  3.60513  3.58613  3.63011  3.56395  3.36484  1.38498  3.27247  3.62363  4.82704  2.33728  3.81420  3.27034  3.56348  3.28481  2.48596  2.10008    892 l x - -
          2.68618  4.42225  2.77519  2.73123  3.46354  2.40513  3.72494  3.29354  2.67741  2.69355  4.24690  2.90347  2.73739  3.18146  2.89801  2.37887  2.77519  2.98518  4.58477  3.61503
          0.00669  6.17719  5.38459  0.61958  0.77255  0.59171  0.80605
    226   2.47050  5.93927  2.45496  2.46541  4.65102  3.51570  4.24153  4.00769  2.10998  3.50096  4.68796  2.28402  4.60205  2.52595  2.19784  2.50322  2.48748  3.64384  6.02952  4.33508    893 k x - -
          2.68618  4.42225  2.77519  2.73123  3.46354  2.40513  3.72494  3.29354  2.67741  2.69355  4.24690  2.90347  2.73739  3.18146  2.89801  2.37887  2.77519  2.98518  4.58477  3.61503
          0.00959  6.17417  4.89814  0.61958  0.77255  0.62440  0.76698
    227   1.03308  4.93959  4.05973  2.98549  3.56228  3.38033  4.51254  3.67170  3.55682  3.37478  4.21837  3.85172  4.19198  3.51717  3.89366  1.67692  2.81779  3.23420  6.07040  4.01347    894 a x - -
          2.68618  4.42226  2.77520  2.73124  3.46352  2.40513  3.72495  3.29354  2.67741  2.69355  4.24690  2.90346  2.73739  3.18145  2.89800  2.37886  2.77519  2.98518  4.58477  3.61504
          0.01134  5.96286  4.74391  0.78235  0.61126  0.65500  0.73281
    228   3.19777  4.69641  5.46280  4.73735  2.36292  4.64552  3.61333  3.34215  4.54168  2.69730  3.97654  4.63701  5.04377  3.16202  4.60210  3.76303  3.58393  3.12674  0.93893  2.12230    908 w x - -
          2.68618  4.42225  2.77520  2.73123  3.46354  2.40513  3.72495  3.29354  2.67741  2.69355  4.24690  2.90347  2.73735  3.18146  2.89801  2.37887  2.77520  2.98518  4.58477  3.61503
          0.00752  5.46851  5.72102  0.54685  0.86458  0.69497  0.69133
    229   2.64582  6.03378  2.82334  2.10004  5.19295  3.36603  4.22463  3.94007  2.44717  2.54939  4.33023  1.75331  4.68895  2.57424  2.75483  2.45481  2.97570  3.84711  6.21681  4.57084    910 n x - -
          2.68627  4.42239  2.77521  2.73116  3.46359  2.40527  3.72484  3.29361  2.67736  2.69347  4.24704  2.90333  2.73754  3.18138  2.89804  2.37892  2.77483  2.98522  4.58491  3.61508
          0.11909  2.21354  5.82327  0.08151  2.54749  0.70573  0.68072
    230   2.35037  6.03325  2.93413  2.05964  3.84029  3.54634  3.81437  4.22295  2.87845  2.90781  4.75745  2.61575  4.46184  2.83870  2.72150  1.56646  2.81337  3.62015  6.46605  4.69811    912 s x - -
          2.68618  4.42225  2.77519  2.73123  3.46354  2.40513  3.72494  3.29354  2.67741  2.69355  4.24690  2.90347  2.73739  3.18146  2.89801  2.37887  2.77519  2.98518  4.58477  3.61503
          0.00407  6.16243  6.23650  0.61958  0.77255  0.72886  0.65866
    231   2.09402  4.73054  5.46170  4.41479  3.25592  3.89589  4.33217  2.01113  4.52704  2.42600  3.48243  4.29469  4.92057  4.55699  4.51854  2.99346  2.00773  1.34458  5.01323  3.82480    913 v x - -
          2.68618  4.42225  2.77519  2.73123  3.46354  2.40513  3.72494  3.29354  2.67741  2.69355  4.24690  2.90347  2.73739  3.18146  2.89801  2.37887  2.77519  2.98518  4.58477  3.61503
          0.00613  6.16150  5.52142  0.61958  0.77255  0.62552  0.76568
    232   1.39559  5.81502  3.41703  2.79998  4.76154  3.77298  3.86471  4.29017  2.31636  3.84677  4.25024  3.45906  4.18030  2.50618  1.81025  2.56635  3.56818  3.69407  5.17796  3.58334    914 a x - -
          2.68618  4.42225  2.77519  2.73123  3.46354  2.40513  3.72494  3.29354  2.67741  2.69355  4.24690  2.90347  2.73739  3.18146  2.89801  2.37887  2.77519  2.98518  4.58477  3.61503
          0.11855  6.16645  2.21005  0.61958  0.77255  0.67946  0.70703
    233   2.40065  5.25215  2.00254  2.58194  5.01423  3.33655  3.67058  4.39933  2.57576  3.82602  4.65499  2.84675  2.29030  2.24325  2.87393  2.40419  2.84883  3.63901  6.39356  4.81975    915 d x - -
          2.68618  4.42225  2.77519  2.73123  3.46354  2.40513  3.72494  3.29354  2.67741  2.69355  4.24690  2.90347  2.73738  3.18146  2.89801  2.37887  2.77519  2.98518  4.58477  3.61503
          0.00560  5.82760  5.93856  0.59936  0.79665  0.32228  1.28916
    234   2.48273  5.61824  2.23568  1.74495  4.32749  3.46716  3.89100  3.29066  2.72664  3.21417  4.75610  3.15588  3.91008  2.16209  3.17655  2.76519  2.62988  3.16666  5.90307  4.15966    917 e x - -
          2.68619  4.42226  2.77520  2.73124  3.46354  2.40513  3.72495  3.29350  2.67741  2.69356  4.24690  2.90344  2.73740  3.18147  2.89801  2.37886  2.77520  2.98514  4.58478  3.61504
          0.00909  4.82401  6.88910  0.45068  1.01388  0.65560  0.73216
    235   2.71818  4.77368  5.32598  4.83704  3.32640  4.66067  5.07877  1.78522  4.73847  2.21871  3.51572  4.83380  5.18620  4.85720  4.79569  2.21369  3.11547  1.06121  5.64874  4.31503    919 v x - -
          2.68618  4.42225  2.77519  2.73123  3.46354  2.40513  3.72494  3.29354  2.67741  2.69355  4.24690  2.90347  2.73739  3.18146  2.89801  2.37887  2.77519  2.98518  4.58477  3.61503
          0.00752  6.17002  5.22061  0.61958  0.77255  0.63796  0.75156
    236   3.35675  4.86313  3.90306  3.22124  3.31205  3.90897  4.27047  1.89356  2.99805  1.39485  3.52488  3.45847  4.97699  3.28292  3.28970  2.85836  2.52109  2.79162  5.41492  3.42791    920 l x - -
          2.68618  4.42225  2.77519  2.73123  3.46354  2.40513  3.72494  3.29354  2.67741  2.69355  4.24690  2.90347  2.73739  3.18146  2.89801  2.37887  2.77519  2.98518  4.58477  3.61503
          0.00366  6.16827  6.46456  0.61958  0.77255  0.66566  0.72141
    237   2.15738  5.84635  1.78978  2.61689  4.96038  3.31920  3.56432  4.60925  2.35527  3.97543  4.83202  3.05316  2.44543  3.00527  2.96223  2.13582  2.89120  4.04767  5.69785  4.73533    921 d x - -
          2.68618  4.42225  2.77519  2.73123  3.46354  2.40513  3.72494  3.29354  2.67741  2.69355  4.24690  2.90347  2.73739  3.18146  2.89801  2.37887  2.77519  2.98518  4.58477  3.61503
          0.00517  6.16934  5.78679  0.61958  0.77255  0.63034  0.76017
    238   1.67569  5.48593  2.43677  2.53831  4.47113  2.41236  3.13833  3.62424  2.75808  3.57817  4.52999  3.39044  3.81605  2.78016  3.31446  2.88749  2.35914  3.24478  5.14469  3.91523    922 a x - -
          2.68615  4.42226  2.77521  2.73122  3.46355  2.40514  3.72496  3.29355  2.67741  2.69350  4.24691  2.90348  2.73741  3.18142  2.89802  2.37888  2.77521  2.98518  4.58478  3.61504
          0.01474  4.89787  4.93831  0.58474  0.81475  0.64083  0.74836
    239   3.31794  5.02549  5.42499  4.44077  3.70853  4.65789  4.89558  1.90510  4.66093  1.50700  3.37062  4.80130  5.18372  4.81989  3.79974  3.90266  3.60867  0.97199  5.64729  4.42927    925 v x - -
          2.68618  4.42225  2.77519  2.73123  3.46354  2.40513  3.72494  3.29354  2.67741  2.69355  4.24690  2.90347  2.73739  3.18146  2.89801  2.37887  2.77519  2.98518  4.58477  3.61503
          0.35861  6.16760  1.20645  0.61958  0.77255  0.70097  0.68538
    240   2.50734  5.80677  3.13702  2.35720  5.04920  3.69879  4.02805  4.10354  1.56172  3.51135  4.48533  2.39459  4.38935  2.27883  2.66958  2.48026  2.78341  3.64747  5.80233  4.50223    926 k x - -
          2.68618  4.42225  2.77519  2.73123  3.46354  2.40513  3.72494  3.29354  2.67741  2.69355  4.24690  2.90347  2.73739  3.18146  2.89801  2.37887  2.77519  2.98518  4.58477  3.61503
          0.00581  5.81344  5.87580  0.61958  0.77255  1.85776  0.16963
    241   1.53663  5.80621  2.75657  1.99029  5.03718  3.65984  4.07378  4.40210  2.37577  3.70720  4.75290  3.07094  4.30101  2.62750  2.97245  2.21873  2.70534  3.88000  6.23837  4.37840    927 a x - -
          2.68618  4.42225  2.77519  2.73123  3.46354  2.40513  3.72494  3.29354  2.67741  2.69355  4.24690  2.90347  2.73739  3.18146  2.89801  2.37887  2.77519  2.98518  4.58477  3.61503
          0.07958  5.81208  2.61036  0.61958  0.77255  0.23137  1.57719
    242   1.65777  5.58543  3.32484  1.84925  4.50354  3.43341  4.26031  3.33920  2.63214  2.16989  4.25379  3.42985  4.31840  2.46718  3.23681  3.16588  2.87471  3.48438  5.98903  4.04656    928 a x - -
          2.68618  4.42225  2.77519  2.73123  3.46354  2.40513  3.72494  3.29354  2.67741  2.69355  4.24690  2.90347  2.73739  3.18146  2.89801  2.37887  2.77519  2.98518  4.58477  3.61503
          0.03989  6.09329  3.30097  0.61958  0.77255  1.04761  0.43198
    243   2.67019  5.49685  3.06891  2.83030  4.64531  3.89858  3.66036  3.25016  2.12669  1.59948  3.57193  3.33387  3.92267  3.00065  2.19559  2.93554  2.94560  3.24182  5.74139  4.34089    929 l x - -
          2.68589  4.42279  2.77575  2.73158  3.46340  2.40558  3.72527  3.29181  2.67765  2.69142  4.24581  2.90397  2.73792  3.18142  2.89848  2.37939  2.77529  2.98481  4.58458  3.61491
          0.41745  1.16603  3.51743  0.45223  1.01117  1.23986  0.34168
    244   1.52220  5.50438  3.16398  2.52130  3.91594  3.34181  3.68593  3.68191  2.37565  2.74611  4.02961  3.18297  4.11747  2.73224  2.95778  2.46579  2.60115  3.69480  5.69562  4.37940    935 a x - -
          2.68618  4.42225  2.77519  2.73123  3.46354  2.40513  3.72494  3.29354  2.67741  2.69355  4.24690  2.90347  2.73739  3.18146  2.89801  2.37887  2.77519  2.98518  4.58477  3.61503
          0.39223  6.03521  1.13302  0.61958  0.77255  0.35371  1.21093
    245   1.70183  5.81391  2.85044  2.32690  5.03251  3.68727  4.06423  4.15389  1.94918  3.14895  4.20686  3.00098  4.09739  2.19204  2.98355  2.58574  2.98266  3.56139  6.24640  4.64248    936 a . - -
          2.68581  4.42237  2.77526  2.73145  3.46400  2.40538  3.72471  3.29354  2.67727  2.69327  4.24707  2.90361  2.73714  3.18158  2.89798  2.37901  2.77537  2.98472  4.58523  3.61495
          1.29709  1.23860  0.82809  1.09449  0.40753  0.22671  1.59531
    246   2.11154  5.19805  3.01805  2.16570  4.93547  3.12380  4.00221  4.14164  2.00871  3.24883  4.19471  2.88827  3.68912  2.28817  2.90706  2.36165  2.69828  3.84453  6.21387  4.21906   1043 k x - -
          2.68618  4.42225  2.77519  2.73123  3.46354  2.40513  3.72494  3.29354  2.67741  2.69355  4.24690  2.90347  2.73739  3.18146  2.89801  2.37887  2.77519  2.98518  4.58477  3.61503
          0.05869  5.77286  2.92084  0.61958  0.77255  0.12959  2.10745
    247   2.99143  4.85340  3.59545  3.17154  3.21362  3.99657  2.01817  4.06030  2.78805  3.73113  4.85201  1.72269  4.13776  3.34348  3.26450  3.29371  3.22019  4.13689  5.60345  1.58109   1044 y x - -
          2.68617  4.42226  2.77520  2.73120  3.46355  2.40513  3.72496  3.29354  2.67741  2.69356  4.24691  2.90340  2.73741  3.18141  2.89802  2.37888  2.77521  2.98520  4.58478  3.61505
          0.03168  4.74578  3.79466  0.63021  0.76031  0.67737  0.70918
    248   3.20747  5.81832  3.48605  2.88800  5.35115  3.09348  4.14754  4.74295  2.75148  4.08121  4.88518  3.20529  0.83434  3.33916  3.29119  2.33064  3.35480  4.04233  5.85342  4.90390   1047 p x - -
          2.68619  4.42226  2.77517  2.73124  3.46354  2.40511  3.72495  3.29355  2.67741  2.69355  4.24690  2.90347  2.73740  3.18147  2.89801  2.37887  2.77517  2.98519  4.58477  3.61502
          0.01226  4.87905  5.38600  0.47389  0.97438  0.64280  0.74617
    249   2.83894  5.38895  1.47851  2.71317  4.51718  1.69110  3.95408  4.51131  2.97021  4.03282  4.94675  2.49642  4.32560  3.40308  3.58135  2.47046  2.88431  3.47233  6.45723  4.47792   1050 d x - -
          2.68618  4.42225  2.77519  2.73123  3.46354  2.40513  3.72494  3.29354  2.67741  2.69355  4.24690  2.90347  2.73739  3.18146  2.89801  2.37887  2.77519  2.98518  4.58477  3.61503
          0.00689  6.15480  5.35172  0.61958  0.77255  0.79742  0.59873
    250   2.86851  5.19434  3.90273  3.54650  2.65619  4.16813  3.63471  3.89214  3.04217  3.62819  4.37389  2.93055  4.70655  3.69667  3.80025  3.14293  3.23663  3.71488  4.82432  0.81001   1051 y x - -
          2.68619  4.42228  2.77522  2.73126  3.46356  2.40515  3.72497  3.29353  2.67742  2.69357  4.24684  2.90348  2.73742  3.18149  2.89803  2.37889  2.77522  2.98477  4.58479  3.61506
          0.02426  3.77512  6.87325  0.27166  1.43597  0.71171  0.67492
    251   3.01258  6.03419  3.32828  2.60052  5.27357  3.63410  3.94829  4.80133  1.40356  3.93568  4.95624  2.79056  3.63569  2.53381  2.04550  2.28840  2.50534  4.21458  6.46607  4.49322   1053 k x - -
          2.68618  4.42225  2.77519  2.73123  3.46354  2.40513  3.72494  3.29354  2.67741  2.69355  4.24690  2.90347  2.73739  3.18146  2.89801  2.37887  2.77519  2.98518  4.58477  3.61503
          0.00315  6.15888  6.88122  0.61958  0.77255  0.72153  0.66555
    252   3.51438  5.02063  5.62280  5.00667  3.44697  4.39357  5.03636  1.62263  4.62502  1.42221  3.93468  4.89632  4.78635  4.87999  4.59971  3.99506  3.58480  1.08319  5.52692  4.37351   1054 v x - -
          2.68618  4.42225  2.77519  2.73123  3.46352  2.40513  3.72494  3.29354  2.67741  2.69355  4.24690  2.90347  2.73739  3.18146  2.89801  2.37887  2.77519  2.98518  4.58477  3.61503
          0.00811  5.97079  5.19913  0.60261  0.79270  0.72280  0.66435
    253   2.97543  4.86771  4.52610  3.90855  3.20842  3.41156  3.51404  1.96711  4.03875  2.58643  4.05186  4.32378  4.93456  4.03979  4.02511  3.01954  1.99030  1.26952  5.35152  3.50804   1056 v x - -
          2.68618  4.42225  2.77519  2.73123  3.46354  2.40513  3.72494  3.29354  2.67741  2.69355  4.24690  2.90347  2.73739  3.18146  2.89801  2.37887  2.77519  2.98518  4.58477  3.61503
          0.00315  6.15933  6.88167  0.61958  0.77255  0.76605  0.62520
    254   2.75497  4.74347  5.62170  5.00544  2.27460  4.76576  5.15023  2.19319  4.78742  2.01716  3.71999  4.98258  4.65944  4.91621  4.50313  3.32724  2.81795  0.98880  5.38857  4.12864   1057 v x - -
          2.68618  4.42225  2.77519  2.73123  3.46354  2.40513  3.72494  3.29354  2.67741  2.69355  4.24690  2.90347  2.73739  3.18146  2.89801  2.37887  2.77519  2.98518  4.58477  3.61503
          0.00314  6.16013  6.88248  0.61958  0.77255  0.76605  0.62520
    255   3.10112  4.29327  5.26222  4.81798  4.09948  4.52417  5.13647  2.91117  4.72769  2.96336  3.26036  4.77804  5.00586  4.87229  4.60131  3.36272  0.74549  1.68938  5.65175  4.47412   1058 t x - -
          2.68618  4.42225  2.77519  2.73123  3.46354  2.40513  3.72494  3.29354  2.67741  2.69355  4.24690  2.90347  2.73739  3.18146  2.89801  2.37887  2.77519  2.98518  4.58477  3.61503
          0.00314  6.16013  6.88248  0.61958  0.77255  0.72687  0.66053
    256   4.09033  6.05892  4.38953  4.48703  5.20400  0.17286  5.41044  5.25920  4.39306  4.39185  5.79254  4.82245  5.21610  4.98040  4.63592  3.93681  4.56666  4.84965  6.19512  5.73065   1059 G x - -
          2.68618  4.42225  2.77519  2.73123  3.46354  2.40513  3.72494  3.29354  2.67741  2.69355  4.24690  2.90347  2.73739  3.18146  2.89801  2.37887  2.77519  2.98518  4.58477  3.61503
          0.00313  6.16286  6.88521  0.61958  0.77255  0.61406  0.77903
    257   3.74011  5.28566  4.21511  3.83433  4.72753  4.56194  0.38700  4.10310  3.45178  3.53061  4.72548  4.24693  4.68082  3.80037  3.69706  3.84463  3.97719  3.83216  6.14972  4.17423   1060 H x - -
          2.68618  4.42225  2.77519  2.73123  3.46354  2.40513  3.72494  3.29354  2.67741  2.69355  4.24690  2.90347  2.73739  3.18146  2.89801  2.37887  2.77519  2.98518  4.58477  3.61503
          0.00310  6.17253  6.89488  0.61958  0.77255  0.67741  0.70914
    258   3.72666  5.91906  4.08727  3.84316  5.42795  3.80211  4.92735  4.77380  3.83039  4.46312  5.01406  4.05349  4.71830  4.24281  4.06164  0.28002  4.05419  4.32860  6.70630  4.91442   1061 S x - -
          2.68618  4.42225  2.77519  2.73123  3.46354  2.40513  3.72494  3.29354  2.67741  2.69355  4.24690  2.90347  2.73739  3.18146  2.89801  2.37887  2.77519  2.98518  4.58477  3.61503
          0.00618  6.17254  5.50297  0.61958  0.77255  0.67741  0.70914
    259   3.62461  5.03120  5.58808  4.81978  3.55614  4.73047  4.99122  3.32283  4.52964  0.39075  3.20504  4.97164  4.74995  4.27068  4.50778  3.99659  3.77541  3.18907  5.31478  3.97008   1062 L x - -
          2.68618  4.42226  2.77520  2.73123  3.46355  2.40513  3.72494  3.29355  2.67740  2.69355  4.24690  2.90347  2.73738  3.18146  2.89800  2.37886  2.77520  2.98516  4.58478  3.61504
          0.00394  5.83921  6.89153  0.81828  0.58194  0.70017  0.68617
    260   4.19388  6.17877  4.27696  4.82701  6.60698  0.11453  6.27248  6.32691  5.44460  5.92966  6.74583  5.06919  5.04540  5.58511  5.28558  4.06250  4.74639  5.49551  5.76418  6.64020   1085 G x - -
          2.68617  4.42226  2.77519  2.73124  3.46354  2.40512  3.72495  3.29355  2.67738  2.69355  4.24690  2.90347  2.73739  3.18147  2.89800  2.37887  2.77520  2.98519  4.58477  3.61501
          0.00531  5.45311  6.89153  0.67483  0.71181  0.70017  0.68617
    261   1.49878  5.76997  5.42609  5.31050  6.53797  0.40044  6.35941  6.02354  4.86329  5.67566  6.44713  4.77161  5.49330  4.62246  5.18512  3.55425  4.52705  4.99917  7.83748  6.71434   1093 G x - -
          2.68618  4.42225  2.77519  2.73123  3.46354  2.40513  3.72494  3.29354  2.67741  2.69355  4.24690  2.90347  2.73739  3.18146  2.89801  2.37887  2.77519  2.98518  4.58477  3.61503
          0.00475  6.16919  5.93348  0.61958  0.77255  0.45297  1.00987
    262   0.55908  5.56424  4.53697  4.08873  4.94621  2.89243  5.09707  4.15916  4.05648  3.92229  4.88259  4.46498  4.79296  4.32704  4.21881  1.95785  3.27502  3.48217  6.34688  4.73162   1094 A x - -
          2.68618  4.42225  2.77519  2.73123  3.46354  2.40513  3.72494  3.29354  2.67741  2.69355  4.24690  2.90347  2.73739  3.18146  2.89801  2.37887  2.77519  2.98518  4.58477  3.61503
          0.00644  6.18641  5.43468  0.61958  0.77255  0.54964  0.86075
    263   3.22291  5.03779  5.62796  4.54042  3.94650  4.48132  4.61499  1.59293  4.71120  1.18379  3.24333  4.89471  5.04258  3.89886  4.54758  3.74231  3.52069  1.52578  5.41457  3.84388   1095 l x - -
          2.68618  4.42225  2.77519  2.73123  3.46354  2.40513  3.72494  3.29354  2.67741  2.69355  4.24690  2.90347  2.73739  3.18146  2.89801  2.37887  2.77519  2.98518  4.58477  3.61503
          0.00409  6.18401  6.20378  0.61958  0.77255  0.55829  0.84907
    264   0.36945  5.28171  4.97855  4.46266  5.16976  3.48372  5.40182  4.49072  4.34903  4.11907  4.96426  4.48666  5.20309  4.30891  4.75381  2.46041  3.15519  3.75039  6.58270  5.22602   1096 A x - -
          2.68618  4.42225  2.77519  2.73123  3.46354  2.40513  3.72494  3.29354  2.67741  2.69355  4.24690  2.90347  2.73739  3.18146  2.89801  2.37887  2.77519  2.98518  4.58477  3.61503
          0.00307  6.18475  6.90709  0.61958  0.77255  0.51441  0.91094
    265   2.13782  4.23548  4.37808  3.74347  4.07848  4.31173  4.42257  3.09187  3.70072  2.20121  3.89493  3.93229  4.60026  3.71652  4.24051  1.66059  1.49028  2.54341  5.83836  3.78557   1097 t x - -
          2.68617  4.42225  2.77520  2.73123  3.46354  2.40513  3.72495  3.29352  2.67741  2.69355  4.24690  2.90347  2.73740  3.18147  2.89799  2.37887  2.77518  2.98519  4.58477  3.61503
          0.00554  5.57785  6.35363  0.61729  0.77523  0.54052  0.87334
    266   3.67739  4.96330  5.69566  5.07949  2.69917  4.89146  5.15738  2.08991  4.86213  0.57150  3.36289  5.05860  4.90256  4.86768  4.47844  4.20422  3.91173  2.85156  5.36307  4.09473   1101 L x - -
          2.68618  4.42225  2.77519  2.73123  3.46354  2.40513  3.72494  3.29354  2.67741  2.69355  4.24690  2.90347  2.73739  3.18146  2.89801  2.37887  2.77519  2.98518  4.58477  3.61503
          0.00481  6.18838  5.89629  0.61958  0.77255  0.54170  0.87169
    267   0.88642  3.98021  2.40027  3.57188  3.83579  2.97078  4.00834  3.66285  3.64626  2.94493  3.82004  3.90857  4.70539  3.72604  3.96202  2.67597  3.19204  3.37838  6.03853  4.23650   1102 a x - -
          2.68618  4.42225  2.77519  2.73123  3.46354  2.40513  3.72494  3.29354  2.67741  2.69355  4.24690  2.90347  2.73739  3.18146  2.89801  2.37887  2.77519  2.98518  4.58477  3.61503
          0.00306  6.18698  6.90933  0.61958  0.77255  0.55912  0.84796
    268   0.96530  4.71271  4.92720  4.34737  3.80913  1.80312  4.72482  3.56452  4.25392  3.24860  4.21386  4.56429  4.76491  4.44240  4.32713  2.89118  2.08679  2.99185  5.77805  3.85353   1103 a x - -
          2.68618  4.42225  2.77519  2.73123  3.46354  2.40513  3.72494  3.29354  2.67741  2.69355  4.24690  2.90347  2.73739  3.18146  2.89801  2.37887  2.77519  2.98518  4.58477  3.61503
          0.00353  6.18698  6.52100  0.61958  0.77255  0.55912  0.84796
    269   1.82112  5.03900  5.61380  4.86331  3.78373  3.54492  5.02380  2.16318  4.78859  1.33300  3.07734  4.35884  4.37163  4.72142  4.62775  3.66607  2.74739  1.73620  5.65873  4.15952   1104 l x - -
          2.68618  4.42225  2.77519  2.73123  3.46354  2.40513  3.72494  3.29354  2.67741  2.69355  4.24690  2.90347  2.73739  3.18146  2.89801  2.37887  2.77519  2.98518  4.58477  3.61503
          0.00825  6.18651  5.08937  0.61958  0.77255  0.53716  0.87805
    270   2.77493  5.47209  1.92756  1.73521  3.96779  4.07924  3.16169  4.64374  3.07825  4.00377  3.67571  3.21373  4.70695  3.18826  3.46132  1.87375  3.25317  3.53971  5.83471  2.42888   1105 e x - -
          2.68618  4.42225  2.77519  2.73123  3.46354  2.40513  3.72494  3.29354  2.67741  2.69355  4.24690  2.90347  2.73739  3.18146  2.89801  2.37887  2.77519  2.98518  4.58477  3.61503
          0.00464  6.18310  5.96504  0.61958  0.77255  0.58095  0.81954
    271   3.13823  4.87006  5.63457  4.49076  2.13797  4.74695  5.12064  2.53943  4.68600  0.90760  1.89558  4.77491  5.19379  4.83733  4.64589  4.02526  3.75219  2.94988  5.02557  3.57468   1106 l x - -
          2.68625  4.42232  2.77524  2.73122  3.46360  2.40519  3.72449  3.29280  2.67747  2.69361  4.24681  2.90346  2.73746  3.18133  2.89807  2.37893  2.77526  2.98523  4.58484  3.61496
          0.02959  3.60540  6.22465  0.67058  0.71623  0.56416  0.84127
    272   2.75330  5.87894  3.62402  3.04084  4.53119  3.64554  4.01080  3.98126  1.89591  2.18200  4.14950  3.45464  3.40232  2.64122  1.48923  2.92466  3.42022  3.42192  6.44134  3.71966   1109 r x - -
          2.68617  4.42227  2.77522  2.73124  3.46356  2.40514  3.72497  3.29356  2.67741  2.69357  4.24689  2.90338  2.73741  3.18146  2.89798  2.37887  2.77514  2.98520  4.58474  3.61505
          0.10129  4.16002  2.51677  0.44880  1.01720  0.57286  0.82990
    273   2.38180  5.48690  3.02104  2.78786  4.76107  2.13426  3.69703  4.01708  2.71692  2.05682  4.03121  2.48083  4.22892  2.46431  2.96236  2.65589  3.01341  3.14558  6.08540  4.41403   1114 l x - -
          2.68618  4.42225  2.77519  2.73123  3.46354  2.40513  3.72494  3.29354  2.67741  2.69355  4.24690  2.90347  2.73739  3.18146  2.89801  2.37887  2.77519  2.98518  4.58477  3.61503
          0.24821  6.10163  1.52526  0.61958  0.77255  1.02801  0.44273
    274   2.85510  5.53041  3.25191  2.87066  4.52478  3.68217  2.88129  3.87650  2.51369  2.79489  3.86340  2.22353  4.41829  2.65017  2.50492  1.75113  2.91789  3.18112  5.38211  3.86894   1115 s x - -
          2.68618  4.42225  2.77519  2.73123  3.46354  2.40513  3.72494  3.29354  2.67741  2.69355  4.24690  2.90347  2.73739  3.18146  2.89801  2.37887  2.77519  2.98518  4.58477  3.61503
          0.12679  5.86370  2.15211  0.61958  0.77255  0.23923  1.54756
    275   2.67275  5.60614  2.82008  3.02976  2.84659  1.62861  3.84975  3.79804  2.82786  2.21720  4.40580  3.29497  3.96142  3.10103  2.67870  2.65172  3.30994  3.17323  5.84273  3.93458   1116 g . - -
          2.68711  4.42340  2.77564  2.73158  3.46425  2.40265  3.72535  3.29377  2.67813  2.69378  4.24775  2.90395  2.73553  3.18215  2.89891  2.37901  2.77521  2.98594  4.58314  3.61345
          0.99556  0.50928  3.52147  0.52353  0.89754  0.28748  1.38689
    276   2.54359  5.69882  2.97447  2.81752  3.34800  3.02393  3.43096  2.11075  2.93207  3.02402  4.34342  3.10806  3.04472  3.37367  3.25628  2.75599  2.49662  3.23762  3.13335  2.79268   1128 i . - -
          2.68599  4.42283  2.77492  2.73194  3.46390  2.40518  3.72554  3.29328  2.67745  2.69358  4.24781  2.90279  2.73693  3.18208  2.89828  2.37879  2.77556  2.98380  4.58430  3.61587
          0.93765  0.94928  1.50762  0.97903  0.47108  0.45757  1.00190
    277   2.41739  4.59872  1.75189  2.51714  4.16672  3.51164  3.60784  2.97726  2.73481  3.52108  4.29644  3.04940  3.80501  3.26573  3.06095  2.60294  2.67744  2.32955  5.71651  4.06993   1159 d x - -
          2.68618  4.42225  2.77519  2.73123  3.46354  2.40513  3.72494  3.29354  2.67741  2.69355  4.24690  2.90347  2.73739  3.18146  2.89801  2.37887  2.77519  2.98518  4.58477  3.61503
          0.25131  5.94082  1.51601  0.61958  0.77255  0.18294  1.78869
    278   3.07271  5.78923  2.35947  2.53723  5.17044  3.85515  3.29686  3.51719  2.20573  3.63999  4.82907  2.31799  3.33310  2.58718  2.74945  2.79223  2.69685  2.06936  6.34382  4.70347   1160 v x - -
          2.68618  4.42225  2.77519  2.73123  3.46354  2.40513  3.72494  3.29354  2.67741  2.69355  4.24690  2.90347  2.73739  3.18146  2.89801  2.37887  2.77519  2.98518  4.58477  3.61503
          0.15843  5.99249  1.93780  0.61958  0.77255  1.27449  0.32791
    279   3.02520  3.84441  5.09402  4.22589  2.71720  4.45740  4.26813  2.06027  4.23851  1.97667  3.08629  4.28150  1.96292  4.40556  4.25784  3.52192  2.94464  1.63383  4.73435  3.69561   1161 v x - -
          2.68618  4.42225  2.77519  2.73123  3.46354  2.40513  3.72494  3.29354  2.67741  2.69355  4.24690  2.90347  2.73739  3.18146  2.89801  2.37887  2.77519  2.98518  4.58477  3.61503
          0.00545  5.85998  5.95801  0.61958  0.77255  0.39083  1.12854
    280   2.93262  5.69838  2.31744  2.44627  3.43312  4.01084  3.41846  3.57293  2.49247  2.81340  4.63800  3.23999  4.59372  2.70880  2.47355  2.89431  1.72324  3.30619  6.29593  3.81118   1162 t x - -
          2.68618  4.42225  2.77519  2.73123  3.46354  2.40513  3.72494  3.29354  2.67741  2.69355  4.24690  2.90347  2.73739  3.18146  2.89801  2.37887  2.77519  2.98518  4.58477  3.61503
          0.00650  6.10480  5.46256  0.61958  0.77255  0.31951  1.29647
    281   2.87681  4.42220  5.55024  4.94961  3.80339  3.82530  4.92547  2.44232  4.51760  1.39320  3.42335  4.43607  4.88730  4.76087  4.60210  3.37992  1.80173  1.49799  5.65728  3.63153   1163 l x - -
          2.68618  4.42225  2.77519  2.73123  3.46354  2.40513  3.72494  3.29354  2.67741  2.69355  4.24690  2.90347  2.73739  3.18146  2.89801  2.37887  2.77519  2.98518  4.58477  3.61503
          0.00536  6.18050  5.72113  0.61958  0.77255  0.58663  0.81237
    282   2.98636  4.89507  5.31212  4.98608  1.92487  4.59302  4.07764  2.13567  4.61923  2.85784  3.99805  4.38145  4.90920  4.82075  4.08808  3.22576  2.24787  2.18791  4.77609  1.41510   1164 y x - -
          2.68619  4.42228  2.77521  2.73126  3.46352  2.40514  3.72487  3.29347  2.67743  2.69352  4.24691  2.90349  2.73742  3.18148  2.89802  2.37886  2.77520  2.98517  4.58449  3.61494
          0.00996  4.72143  6.90237  0.88446  0.53262  0.58101  0.81947
    283   2.91821  5.00291  4.43796  3.96081  4.37154  3.20157  4.78855  3.60147  3.91188  3.12026  4.30137  3.29415  4.63728  4.06333  4.20766  2.53658  0.68598  2.68753  5.90068  4.67037   1183 T x - -
          2.68618  4.42225  2.77519  2.73123  3.46354  2.40513  3.72494  3.29354  2.67741  2.69355  4.24690  2.90347  2.73739  3.18146  2.89801  2.37887  2.77519  2.98518  4.58477  3.61503
          0.00378  6.18248  6.37502  0.61958  0.77255  0.59700  0.79953
    284   3.55096  5.04213  5.59159  4.97872  1.06630  4.82765  4.99337  3.23374  4.61154  2.72919  3.40207  4.81382  5.19164  4.06626  4.61684  3.80239  3.41773  3.10086  5.66123  1.19421   1184 f x - -
          2.68618  4.42225  2.77519  2.73123  3.46354  2.40513  3.72494  3.29354  2.67741  2.69355  4.24690  2.90347  2.73739  3.18146  2.89801  2.37887  2.77519  2.98518  4.58477  3.61503
          0.00350  6.18178  6.55133  0.61958  0.77255  0.59502  0.80196
    285   2.38548  5.64960  4.09540  3.58642  5.11825  0.45282  4.18956  4.40920  3.65074  4.04627  4.98882  3.82904  4.68881  4.04115  3.95859  3.61974  3.91019  3.98231  6.41497  5.11923   1185 G x - -
          2.68604  4.42226  2.77521  2.73124  3.46354  2.40514  3.72496  3.29355  2.67741  2.69356  4.24691  2.90348  2.73740  3.18147  2.89802  2.37888  2.77520  2.98519  4.58478  3.61504
          0.01166  4.61455  6.38470  0.44686  1.02063  0.60197  0.79348
    286   2.14359  4.39320  3.72769  2.04130  4.55764  3.15476  4.47681  4.56055  3.11383  2.72265  4.06732  3.69503  3.78082  1.44677  3.70831  1.95490  3.19637  4.24265  6.42025  4.79180   1193 q x - -
          2.68618  4.42225  2.77519  2.73123  3.46354  2.40513  3.72494  3.29354  2.67741  2.69355  4.24690  2.90347  2.73739  3.18146  2.89801  2.37887  2.77519  2.98518  4.58477  3.61503
          0.01081  6.18119  4.74676  0.61958  0.77255  0.59087  0.80709
    287   3.29677  5.23315  5.00881  4.38425  4.11243  4.61561  4.75653  3.70061  4.24291  2.97901  4.32737  4.69668  0.38622  4.59372  4.53804  3.82338  3.72247  3.46078  5.87004  4.53579   1194 P x - -
          2.68616  4.42222  2.77520  2.73127  3.46353  2.40516  3.72499  3.29343  2.67743  2.69353  4.24668  2.90350  2.73736  3.18151  2.89800  2.37884  2.77520  2.98521  4.58472  3.61508
          0.00424  5.73980  6.89696  1.51070  0.24943  0.55094  0.85899
    288   3.42758  5.70582  3.90511  3.35140  5.12842  4.39715  4.28265  4.20623  2.46388  3.34626  3.85029  3.77735  4.17368  3.54900  0.57711  3.31414  3.69728  3.82561  6.33367  4.93253   1245 R x - -
          2.68613  4.42225  2.77520  2.73123  3.46354  2.40513  3.72495  3.29354  2.67741  2.69355  4.24690  2.90347  2.73740  3.18147  2.89801  2.37887  2.77520  2.98519  4.58477  3.61503
          0.00632  5.31882  6.56756  0.52407  0.89675  0.56939  0.83441
    289   3.17163  5.03886  5.51041  4.66137  3.62521  4.03721  5.15546  2.07143  4.62015  2.54435  3.56555  4.32050  4.23356  4.68314  4.48375  3.63525  1.75480  0.96967  5.65746  4.19888   1247 v x - -
          2.68618  4.42225  2.77519  2.73123  3.46354  2.40513  3.72494  3.29354  2.67741  2.69355  4.24690  2.90347  2.73739  3.18146  2.89801  2.37887  2.77519  2.98518  4.58477  3.61503
          0.00456  6.18341  5.99580  0.61958  0.77255  0.56093  0.84555
    290   3.23587  5.10943  5.22484  4.48655  3.11927  0.43308  5.08982  3.43445  4.49685  3.16765  3.99920  4.48751  5.14195  4.70222  4.58526  3.80490  3.79271  3.26666  5.44422  4.44838   1248 G x - -
          2.68618  4.42225  2.77519  2.73123  3.46354  2.40513  3.72494  3.29354  2.67741  2.69355  4.24690  2.90347  2.73739  3.18146  2.89801  2.37887  2.77519  2.98518  4.58477  3.61503
          0.00307  6.18358  6.90593  0.61958  0.77255  0.58400  0.81568
    291   3.50222  5.75398  2.47737  3.26697  5.15042  3.95614  4.54089  4.73477  3.29564  3.90755  4.92083  0.56596  4.59197  3.49411  3.78118  3.03208  3.53556  4.06180  5.97048  4.88537   1249 N x - -
          2.68618  4.42225  2.77520  2.73123  3.46354  2.40513  3.72495  3.29354  2.67741  2.69355  4.24690  2.90343  2.73740  3.18146  2.89801  2.37887  2.77518  2.98518  4.58477  3.61503
          0.00538  5.43443  6.90488  0.53967  0.87453  0.57447  0.82783
    292   2.44760  6.04218  2.80932  2.27258  4.87041  3.57568  3.95688  4.31390  2.29514  3.42701  4.58740  3.37539  2.49860  1.52259  3.09278  2.82261  3.16595  3.67487  5.78372  3.63935   1251 q x - -
          2.68618  4.42225  2.77519  2.73123  3.46354  2.40513  3.72494  3.29354  2.67741  2.69355  4.24690  2.90347  2.73739  3.18146  2.89801  2.37887  2.77519  2.98518  4.58477  3.61503
          0.00409  6.18317  6.20391  0.61958  0.77255  0.56605  0.83879
    293   1.29977  5.83424  2.93706  2.06800  4.80451  2.96850  3.77971  3.97265  2.43378  3.91705  5.00447  2.96625  4.21308  2.63703  3.34625  3.21720  3.12851  2.80623  6.08888  4.62077   1252 a x - -
          2.68616  4.42226  2.77521  2.73122  3.46355  2.40514  3.72496  3.29352  2.67740  2.69352  4.24691  2.90348  2.73741  3.18148  2.89800  2.37888  2.77521  2.98511  4.58478  3.61504
          0.00857  5.25486  5.71142  0.80104  0.59577  0.57067  0.83275
    294   3.44722  4.95603  5.36930  5.01811  1.08908  4.26572  4.75445  3.19519  4.80097  1.56624  3.35319  4.99693  5.19549  4.93034  4.80597  3.87969  3.64299  3.21327  3.16868  1.95992   1257 f x - -
          2.68618  4.42225  2.77519  2.73123  3.46354  2.40513  3.72494  3.29354  2.67741  2.69355  4.24690  2.90347  2.73739  3.18146  2.89801  2.37887  2.77519  2.98518  4.58477  3.61503
          0.00308  6.18001  6.90236  0.61958  0.77255  0.54459  0.86769
    295   0.68045  4.80989  3.97256  3.60088  4.71929  4.13703  4.57006  3.89298  3.43592  3.70117  4.17149  3.19780  4.47967  3.87209  3.43658  2.59621  3.37960  2.44666  6.08683  4.74044   1258 A x - -
          2.68618  4.42225  2.77519  2.73123  3.46354  2.40513  3.72494  3.29354  2.67741  2.69355  4.24690  2.90347  2.73739  3.18146  2.89801  2.37887  2.77519  2.98518  4.58477  3.61503
          0.00505  6.18255  5.81993  0.61958  0.77255  0.56562  0.83934
    296   2.62559  6.04907  1.42809  2.26446  4.67091  3.75729  3.88513  4.36744  2.32859  4.12583  4.90403  2.19962  4.64249  2.83449  2.95099  2.61219  2.88321  4.04838  6.48101  4.21154   1259 d x - -
          2.68618  4.42225  2.77519  2.73123  3.46354  2.40513  3.72494  3.29354  2.67741  2.69355  4.24690  2.90347  2.73739  3.18146  2.89801  2.37887  2.77519  2.98518  4.58477  3.61503
          0.00432  6.18059  6.09848  0.61958  0.77255  0.58218  0.81799
    297   3.30127  4.55453  5.33399  4.80203  1.33680  4.67545  3.70885  3.38782  4.50703  2.19939  3.84764  4.80741  4.86928  4.83371  4.22418  3.80807  3.79700  3.17642  2.36496  1.39707   1260 f x - -
          2.68618  4.42225  2.77519  2.73123  3.46354  2.40513  3.72494  3.29354  2.67741  2.69355  4.24690  2.90347  2.73739  3.18146  2.89801  2.37887  2.77519  2.98518  4.58477  3.61503
          0.02562  6.17935  3.76244  0.61958  0.77255  0.59247  0.80510
    298   2.83850  4.72861  5.45992  4.95702  3.10679  4.09200  4.92968  1.64295  4.78438  2.25041  3.11614  4.48048  5.17689  4.50658  4.64480  3.81052  3.38772  0.98291  5.16422  3.58466   1261 v x - -
          2.68618  4.42225  2.77519  2.73123  3.46354  2.40513  3.72494  3.29354  2.67741  2.69355  4.24690  2.90347  2.73739  3.18146  2.89801  2.37887  2.77519  2.98518  4.58477  3.61503
          0.17933  6.15687  1.81987  0.61958  0.77255  0.76066  0.62991
    299   3.27738  5.91209  1.07037  2.69352  5.25599  3.98036  4.36471  4.42731  3.08008  4.07510  4.71045  2.38759  4.57070  2.66758  3.52392  2.36596  2.23126  4.13920  6.34541  4.76893   1262 d x - -
          2.68618  4.42225  2.77519  2.73123  3.46354  2.40513  3.72494  3.29354  2.67741  2.69355  4.24690  2.90347  2.73739  3.18146  2.89801  2.37887  2.77519  2.98518  4.58477  3.61503
          0.00376  5.98075  6.70309  0.61958  0.77255  1.49363  0.25432
    300   2.46906  5.91439  2.73216  2.32050  4.76981  3.05004  3.75344  4.71761  2.42777  3.95379  4.45770  2.53953  4.56767  1.86145  2.53831  2.03488  2.95845  3.72094  5.96413  4.70950   1263 q x - -
          2.68618  4.42225  2.77519  2.73123  3.46354  2.40512  3.72494  3.29354  2.67741  2.69355  4.24690  2.90347  2.73739  3.18146  2.89801  2.37887  2.77519  2.98518  4.58477  3.61503
          0.05674  5.72016  2.95876  0.59585  0.80094  1.46664  0.26227
    301   2.82461  5.75678  3.56511  2.93903  4.75780  3.85078  3.86678  3.45231  2.79552  2.15641  4.15503  2.89692  4.18084  1.40783  2.77628  2.76030  2.78018  2.70123  6.03323  4.69967   1265 q x - -
          2.68618  4.42225  2.77519  2.73123  3.46354  2.40513  3.72494  3.29354  2.67741  2.69355  4.24690  2.90347  2.73739  3.18146  2.89801  2.37887  2.77519  2.98518  4.58477  3.61503
          0.14932  5.93224  1.99467  0.61958  0.77255  1.62239  0.21993
    302   1.76177  4.81335  4.66068  4.08735  1.50839  3.71757  4.68783  2.57145  3.05556  2.15026  3.70535  4.17236  3.59883  4.09573  4.10533  3.31347  3.03947  2.50525  4.29735  3.95532   1266 f x - -
          2.68618  4.42225  2.77519  2.73123  3.46354  2.40513  3.72494  3.29354  2.67741  2.69355  4.24690  2.90347  2.73739  3.18146  2.89801  2.37887  2.77519  2.98518  4.58477  3.61503
          0.25718  5.78748  1.49741  0.61958  0.77255  0.51236  0.91400
    303   2.71089  5.68983  2.42058  2.30226  3.58817  2.43387  3.48477  4.25964  2.76669  3.31753  4.50893  2.38435  1.98992  2.86545  3.15998  2.73175  3.20878  3.95137  5.34554  4.32483   1267 p . - -
          2.68624  4.42304  2.77460  2.73107  3.46429  2.40534  3.72545  3.29374  2.67767  2.69289  4.24769  2.90318  2.73763  3.18190  2.89855  2.37836  2.77406  2.98577  4.58570  3.61566
          0.53973  1.03379  2.78972  0.98081  0.47002  0.53070  0.88720
    304   2.52444  5.70551  2.79088  2.49644  4.38570  2.40869  3.97371  3.63893  2.32013  3.35126  4.81615  2.73074  3.25030  1.96959  3.18739  2.40612  2.97865  3.10578  6.19459  4.47652   1271 q . - -
          2.68709  4.42465  2.77360  2.73118  3.46356  2.40532  3.72301  3.29266  2.67787  2.69304  4.24698  2.90161  2.73808  3.18263  2.89914  2.37817  2.77465  2.98595  4.58676  3.61727
          1.16639  0.72572  1.58702  1.94337  0.15457  0.67784  0.70870
    305   2.62121  5.20953  2.81470  2.65456  3.67463  2.09708  3.85169  3.51601  2.60681  2.78664  3.96949  2.49187  2.97022  3.00748  2.77986  2.55992  2.77574  3.34087  6.26087  4.15332   1315 g x - -
          2.68618  4.42225  2.77520  2.73123  3.46354  2.40513  3.72495  3.29354  2.67741  2.69355  4.24690  2.90345  2.73739  3.18146  2.89801  2.37886  2.77520  2.98518  4.58477  3.61503
          0.22530  5.27291  1.62663  0.55701  0.85078  0.29569  1.36266
    306   2.80192  5.73778  3.26162  2.90921  3.46503  1.37484  3.97831  3.46689  2.80718  3.37151  4.59883  2.72235  3.48733  3.28162  2.50825  2.42815  2.80561  3.83393  4.73258  4.60490   1317 g x - -
          2.68618  4.42225  2.77519  2.73123  3.46354  2.40513  3.72494  3.29354  2.67741  2.69355  4.24690  2.90347  2.73739  3.18146  2.89801  2.37887  2.77519  2.98518  4.58477  3.61503
          0.03196  5.96877  3.54411  0.61958  0.77255  0.80508  0.59249
    307   2.94655  5.41569  3.25114  2.51220  4.15050  2.53228  3.95941  3.87579  1.70199  3.59440  4.74381  2.13188  3.76542  2.94536  2.61823  2.51694  2.60927  3.37543  6.21909  4.43207   1318 k x - -
          2.68618  4.42225  2.77519  2.73123  3.46354  2.40513  3.72494  3.29354  2.67741  2.69355  4.24690  2.90347  2.73739  3.18146  2.89801  2.37887  2.77519  2.98518  4.58477  3.61503
          0.13821  6.02662  2.06615  0.61958  0.77255  0.72482  0.66245
    308   2.73905  4.53038  5.41970  4.37249  2.08446  4.10542  4.34123  2.48334  4.47046  2.28572  2.01343  2.63322  4.88696  4.44927  4.40553  3.34627  3.03027  2.45873  5.19650  1.92660   1319 y x - -
          2.68618  4.42225  2.77519  2.73123  3.46354  2.40513  3.72494  3.29354  2.67741  2.69355  4.24690  2.90347  2.73739  3.18146  2.89801  2.37887  2.77519  2.98518  4.58477  3.61503
          0.00793  5.96791  5.23228  0.61958  0.77255  0.27856  1.41416
    309   2.81545  4.33182  4.62448  4.32734  1.52925  4.32015  2.95984  2.62034  4.11628  2.82373  4.05657  4.03454  5.04612  3.86341  2.73603  3.42578  2.56546  2.82499  3.72580  1.87336   1320 f x - -
          2.68618  4.42225  2.77519  2.73123  3.46354  2.40513  3.72494  3.29354  2.67741  2.69355  4.24690  2.90347  2.73739  3.18146  2.89801  2.37887  2.77519  2.98518  4.58477  3.61503
          0.00797  6.15004  5.14958  0.61958  0.77255  0.67952  0.70696
    310   3.64578  5.63988  4.26085  3.69882  3.95477  4.31918  2.91616  4.20859  3.51473  3.80890  4.68433  4.13839  4.96166  3.98001  0.45796  3.42673  3.87356  3.82946  5.42356  4.18564   1321 R x - -
          2.68618  4.42225  2.77519  2.73123  3.46354  2.40513  3.72494  3.29354  2.67741  2.69355  4.24690  2.90347  2.73739  3.18146  2.89801  2.37887  2.77519  2.98518  4.58477  3.61503
          0.00584  6.15153  5.60260  0.61958  0.77255  0.73880  0.64949
    311   3.07733  4.73292  5.49215  4.84080  3.61010  3.80315  5.05219  1.62423  4.77452  2.70094  3.55675  4.97079  5.16919  4.90413  4.66714  3.42355  3.02863  0.81932  5.62989  3.84285   1322 v x - -
          2.68618  4.42225  2.77519  2.73123  3.46354  2.40513  3.72494  3.29354  2.67741  2.69355  4.24690  2.90347  2.73739  3.18146  2.89801  2.37887  2.77519  2.98518  4.58477  3.61503
          0.00446  6.14977  6.06672  0.61958  0.77255  0.70350  0.68290
    312   3.15265  5.02375  4.86435  4.49749  3.99126  4.75716  4.61414  2.62449  4.46089  3.18988  4.12092  3.04041  4.99947  4.70950  4.56165  3.75931  0.76719  1.76555  4.99505  4.27419   1323 t x - -
          2.68618  4.42225  2.77519  2.73123  3.46354  2.40513  3.72494  3.29354  2.67741  2.69355  4.24690  2.90347  2.73739  3.18146  2.89801  2.37887  2.77519  2.98518  4.58477  3.61503
          0.05066  6.15197  3.05197  0.61958  0.77255  0.73524  0.65275
    313   3.27602  5.56161  3.70480  3.08108  5.05672  4.08701  0.91512  4.35646  3.17488  4.06844  4.65041  1.78431  4.55570  3.19605  3.37318  2.94084  3.55166  3.38481  6.35227  4.40573   1324 h x - -
          2.68618  4.42225  2.77519  2.73123  3.46354  2.40513  3.72494  3.29354  2.67741  2.69355  4.24690  2.90347  2.73739  3.18146  2.89801  2.37887  2.77519  2.98518  4.58477  3.61503
          0.00332  6.10483  6.82718  0.61958  0.77255  0.91409  0.51229
    314   1.84868  5.60709  3.20841  2.42781  4.25607  3.02346  3.26722  3.64128  2.19342  3.08830  4.48466  3.25736  4.38316  2.94626  2.64150  2.95819  2.80274  2.81883  4.08340  2.97890   1325 a x - -
          2.68618  4.42226  2.77518  2.73124  3.46352  2.40512  3.72491  3.29355  2.67742  2.69354  4.24691  2.90348  2.73739  3.18145  2.89801  2.37888  2.77519  2.98518  4.58478  3.61504
          0.01554  5.16896  4.63308  0.68303  0.70336  0.97763  0.47193
    315   2.74364  5.46500  2.22444  2.52675  4.81400  2.29654  3.49653  4.53937  2.81254  3.94102  4.86877  1.26761  4.58744  3.04244  2.97362  2.99217  3.41050  4.10879  5.45278  4.41576   1330 n x - -
          2.68617  4.42226  2.77520  2.73123  3.46354  2.40513  3.72495  3.29353  2.67741  2.69353  4.24690  2.90346  2.73739  3.18147  2.89800  2.37886  2.77519  2.98519  4.58477  3.61502
          0.01376  5.83219  4.53450  0.76921  0.62247  0.98218  0.46919
    316   4.82756  7.60998  0.14542  3.51697  6.89529  4.32393  5.32939  5.70794  4.35412  5.93006  6.15485  4.15784  5.53734  4.71964  5.18669  4.62837  5.04213  5.33046  8.07789  6.42374   1339 D x - -
          2.68618  4.42225  2.77519  2.73123  3.46354  2.40513  3.72494  3.29354  2.67741  2.69355  4.24690  2.90347  2.73739  3.18146  2.89801  2.37887  2.77519  2.98518  4.58477  3.61503
          0.00420  6.09729  6.24513  0.61958  0.77255  0.48228  0.96069
    317   3.29290  4.81702  4.20268  4.20714  3.46327  2.08589  3.47050  2.07527  4.20309  2.47179  3.72273  4.29070  1.28911  4.40880  4.56654  3.93340  3.47464  2.53479  4.38953  3.34643   1340 p x - -
          2.68630  4.42248  2.77450  2.73145  3.46350  2.40469  3.72508  3.29371  2.67764  2.69366  4.24661  2.90345  2.73757  3.18170  2.89822  2.37899  2.77485  2.98534  4.58474  3.61499
          0.07959  2.67281  4.90012  1.07086  0.41964  0.74317  0.64550
    318   3.15875  4.96951  5.38598  4.62477  3.25681  4.70081  4.89046  1.98619  4.78454  3.09968  3.95704  4.98360  5.18461  4.91702  4.79431  3.82724  3.63470  0.54614  5.65124  4.38924   1360 V x - -
          2.68618  4.42225  2.77519  2.73123  3.46354  2.40513  3.72494  3.29354  2.67741  2.69355  4.24690  2.90347  2.73739  3.18146  2.89801  2.37887  2.77519  2.98518  4.58477  3.61503
          0.00432  6.14229  6.13563  0.61958  0.77255  0.78816  0.60639
    319   2.81855  5.12037  4.38314  3.90265  4.64394  4.33369  4.78339  3.85262  3.80151  3.59154  4.59328  4.25366  0.54812  3.72884  4.23919  3.09813  2.77374  3.20220  6.06425  4.81967   1361 P x - -
          2.68620  4.42223  2.77521  2.73124  3.46354  2.40515  3.72497  3.29354  2.67743  2.69354  4.24659  2.90341  2.73741  3.18146  2.89803  2.37888  2.77515  2.98516  4.58480  3.61497
          0.00952  4.98237  5.94742  0.97321  0.47460  0.74657  0.64243
    320   3.11444  5.35826  3.72093  3.26476  4.65308  3.86108  2.39370  2.92929  2.58963  2.29000  3.65463  3.18227  4.53299  1.98269  1.88428  2.93814  2.68419  3.46737  5.45074  4.39242   1368 r x - -
          2.68618  4.42225  2.77519  2.73123  3.46354  2.40513  3.72494  3.29354  2.67741  2.69355  4.24690  2.90347  2.73739  3.18146  2.89801  2.37887  2.77519  2.98518  4.58477  3.61503
          0.01357  6.14004  4.48057  0.61958  0.77255  0.76197  0.62875
    321   3.28329  4.50765  5.19322  4.74354  3.34292  4.55915  5.12793  2.35199  4.57071  1.01324  3.09450  4.89133  5.15739  4.50049  4.57702  3.47477  3.51673  1.36977  5.10884  4.13049   1369 l x - -
          2.68618  4.42225  2.77520  2.73123  3.46354  2.40513  3.72495  3.29352  2.67741  2.69355  4.24690  2.90347  2.73740  3.18146  2.89798  2.37887  2.77520  2.98517  4.58477  3.61503
          0.07267  5.68683  2.70755  0.62652  0.76453  0.77318  0.61904
    322   3.42968  4.96727  5.21869  4.67891  3.79686  4.06456  5.05368  2.52312  4.46746  2.80088  2.78699  4.84656  0.66914  4.62387  4.39504  3.89141  3.56554  2.58516  5.58707  4.14097   1372 P x - -
          2.68671  4.42285  2.77573  2.73182  3.46288  2.40541  3.72549  3.29403  2.67795  2.69209  4.24741  2.90401  2.73317  3.18204  2.89848  2.37924  2.77549  2.98577  4.58498  3.61548
          1.03117  0.68628  1.96634  0.02136  3.85710  1.02641  0.44362
    323   2.95123  5.80373  3.36165  2.59027  3.74337  3.30098  3.95253  3.36061  2.77801  2.99992  3.62641  3.29986  2.39388  2.83369  2.62721  1.73374  2.42368  3.79654  3.89618  4.21299   1374 s x - -
          2.68618  4.42225  2.77519  2.73123  3.46354  2.40513  3.72494  3.29354  2.67741  2.69355  4.24690  2.90347  2.73739  3.18146  2.89801  2.37887  2.77519  2.98518  4.58477  3.61503
          0.20968  5.92978  1.67934  0.61958  0.77255  0.27621  1.42154
    324   2.92059  5.36433  3.17015  2.08087  3.58319  3.21404  4.14704  3.23588  2.89119  2.61216  4.05895  3.30665  2.36047  3.08126  2.94798  2.69165  1.97202  3.62840  3.44306  4.55664   1375 t . - -
          2.68618  4.42225  2.77519  2.73123  3.46354  2.40513  3.72494  3.29354  2.67741  2.69355  4.24690  2.90347  2.73739  3.18146  2.89801  2.37887  2.77519  2.98518  4.58477  3.61503
          0.06886  5.97344  2.74894  0.61958  0.77255  1.46581  0.26252
    325   2.48604  5.16823  3.61023  3.39136  2.80808  3.57348  4.07607  2.94854  3.32959  2.39673  3.33110  3.40564  3.01017  3.49340  3.24677  1.67044  3.07965  3.17061  2.46726  4.05634   1376 s . - -
          2.68618  4.42225  2.77519  2.73123  3.46354  2.40513  3.72494  3.29354  2.67741  2.69355  4.24690  2.90347  2.73739  3.18146  2.89801  2.37887  2.77519  2.98518  4.58477  3.61503
          0.36389  5.90742  1.19628  0.61958  0.77255  1.62776  0.21861
    326   2.46136  4.97931  2.21540  2.84325  3.13554  3.40756  4.04596  2.86751  2.52306  2.27972  3.13401  2.72764  3.63913  3.06800  2.98795  2.82173  3.16378  3.36959  3.69551  4.27627   1377 d . - -
          2.68660  4.42265  2.77560  2.73183  3.46162  2.40522  3.72545  3.29267  2.67782  2.69263  4.24416  2.90384  2.73699  3.18209  2.89848  2.37892  2.77569  2.98517  4.58207  3.61478
          0.58503  0.84485  4.32062  0.93106  0.50110  0.60482  0.79003
    327   3.17716  5.49582  3.10134  2.91711  4.51985  0.81834  4.00699  4.19002  2.86425  3.54435  4.80270  2.93152  3.71669  3.29667  3.44791  2.80314  3.36962  3.90573  5.69312  4.54306   1426 g x - -
          2.68621  4.42228  2.77522  2.73126  3.46335  2.40515  3.72497  3.29357  2.67743  2.69358  4.24692  2.90349  2.73731  3.18148  2.89803  2.37888  2.77509  2.98516  4.58480  3.61504
          0.03503  3.84992  4.33175  0.50050  0.93199  0.51468  0.91054
    328   3.39878  4.86269  4.62238  4.32198  1.69019  4.32186  4.86871  3.22962  4.50149  2.94248  3.94477  4.79484  4.78201  4.68570  4.66349  3.81582  3.75862  3.10988  4.46740  0.75327   1430 y x - -
          2.68618  4.42225  2.77519  2.73123  3.46354  2.40513  3.72494  3.29354  2.67741  2.69355  4.24690  2.90347  2.73739  3.18146  2.89801  2.37887  2.77519  2.98518  4.58477  3.61503
          0.00430  6.06361  6.23031  0.61958  0.77255  0.32397  1.28472
    329   2.24442  4.86883  3.44790  2.65200  4.01175  3.86597  3.57303  3.70098  2.57123  2.77555  4.19776  3.44988  3.70345  2.96591  1.72757  2.30900  2.95594  2.63997  4.70020  3.86602   1431 r x - -
          2.68674  4.42334  2.77595  2.73207  3.46204  2.40424  3.72480  3.29371  2.67818  2.69382  4.24205  2.90435  2.73768  3.18042  2.89822  2.37912  2.77572  2.98557  4.58444  3.60988
          0.32661  1.29389  5.41825  1.10033  0.40461  0.58313  0.81679
    330   3.35271  5.94516  3.73596  3.24814  4.97118  4.05505  0.54814  4.69396  3.28400  4.10406  4.92694  3.63072  3.87344  2.67319  3.66896  3.41142  3.55948  4.18351  6.40813  4.98237   1438 H x - -
          2.68618  4.42225  2.77519  2.73123  3.46354  2.40513  3.72494  3.29354  2.67741  2.69355  4.24690  2.90347  2.73739  3.18146  2.89801  2.37887  2.77519  2.98518  4.58477  3.61503
          0.00427  6.15279  6.15022  0.61958  0.77255  0.61699  0.77558
    331   2.17785  4.49347  4.56014  3.81918  2.79345  3.76138  1.85704  2.68375  4.09784  2.93968  3.97206  3.78622  2.55864  3.76782  4.12807  2.31685  2.55106  2.54416  4.94053  3.11637   1439 h x - -
          2.68618  4.42225  2.77520  2.73123  3.46354  2.40513  3.72495  3.29354  2.67741  2.69355  4.24690  2.90347  2.73740  3.18146  2.89801  2.37887  2.77516  2.98518  4.58477  3.61503
          0.09967  5.56440  2.39656  0.56003  0.84675  0.59104  0.80687
    332   2.75625  5.94072  3.14859  2.93942  4.62413  1.69483  4.11910  4.49853  3.03054  3.93638  4.76603  3.43059  3.49819  3.15438  3.28133  1.27261  2.55727  3.88125  5.67945  4.11278   1441 s x - -
          2.68623  4.42186  2.77527  2.73127  3.46348  2.40514  3.72474  3.29348  2.67739  2.69355  4.24686  2.90354  2.73742  3.18145  2.89801  2.37887  2.77520  2.98513  4.58485  3.61498
          0.01481  4.60081  5.36858  1.47626  0.25941  0.30704  1.33036
    333   3.28898  5.41462  3.47795  2.60118  4.73108  1.82597  3.77553  3.66732  3.04243  3.26655  4.76313  2.90129  1.84853  3.24863  3.47681  3.22621  1.87682  3.11850  6.40153  3.93034   1458 g x - -
          2.68618  4.42225  2.77519  2.73123  3.46354  2.40513  3.72494  3.29354  2.67741  2.69355  4.24690  2.90347  2.73739  3.18146  2.89801  2.37887  2.77519  2.98518  4.58477  3.61503
          0.00450  6.14989  6.05213  0.61958  0.77255  0.54820  0.86272
    334   3.43050  5.74478  3.66544  0.50471  5.32551  3.98776  4.37323  4.29455  3.10206  3.87011  4.62269  3.55551  4.31081  3.03938  3.56910  3.25777  3.70064  4.06546  6.43616  4.61677   1459 E x - -
          2.68618  4.42225  2.77519  2.73123  3.46354  2.40513  3.72494  3.29354  2.67741  2.69355  4.24690  2.90347  2.73739  3.18146  2.89801  2.37887  2.77519  2.98518  4.58477  3.61503
          0.00647  6.15229  5.44373  0.61958  0.77255  0.58774  0.81099
    335   3.43815  4.96184  4.86105  4.98544  1.86236  4.80531  4.35467  1.60010  4.16924  2.43562  3.83579  4.70349  5.06307  4.70571  4.51578  3.80150  3.71567  2.05224  5.37293  1.47683   1460 y x - -
          2.68618  4.42225  2.77518  2.73124  3.46354  2.40513  3.72495  3.29354  2.67741  2.69353  4.24690  2.90347  2.73738  3.18147  2.89801  2.37887  2.77520  2.98519  4.58477  3.61500
          0.00451  5.66497  6.87055  0.66078  0.72660  0.58079  0.81975
    336   3.42483  4.76472  4.64597  4.19716  2.22283  4.38517  2.52795  3.34115  4.32730  2.95489  4.13852  4.50207  5.03337  4.44908  4.31637  3.86921  3.62950  3.04994  1.12524  1.86380   1465 w x - -
          2.68618  4.42225  2.77519  2.73123  3.46354  2.40513  3.72494  3.29354  2.67741  2.69355  4.24690  2.90347  2.73739  3.18146  2.89801  2.37887  2.77519  2.98518  4.58477  3.61503
          0.00380  6.14451  6.40889  0.61958  0.77255  0.57131  0.83191
    337   3.42827  4.83288  5.18271  3.75854  3.39970  4.22880  4.68230  0.99347  4.53433  2.00600  3.87945  3.82482  4.97811  2.06056  4.54424  3.59063  3.59222  2.50077  5.65678  3.51032   1466 i x - -
          2.68618  4.42225  2.77519  2.73123  3.46354  2.40513  3.72494  3.29354  2.67741  2.69355  4.24690  2.90347  2.73739  3.18146  2.89801  2.37887  2.77519  2.98518  4.58477  3.61503
          0.10223  6.14273  2.35361  0.61958  0.77255  0.57865  0.82247
    338   2.61650  5.70274  2.72425  2.75690  3.93141  3.67147  3.88649  3.91200  1.91887  3.43965  4.53265  2.39456  3.23238  3.02714  3.01793  1.88408  2.41223  3.61466  6.37488  3.85848   1467 s x - -
          2.68618  4.42225  2.77519  2.73123  3.46354  2.40513  3.72494  3.29354  2.67741  2.69355  4.24690  2.90347  2.73739  3.18146  2.89801  2.37887  2.77519  2.98518  4.58477  3.61503
          0.00907  6.04355  5.01289  0.61958  0.77255  1.06167  0.42446
    339   2.80787  4.98782  1.80503  2.61246  4.71668  2.69733  3.94051  4.57164  1.92040  4.02381  4.60646  2.60468  3.26957  3.06374  3.22347  2.22507  2.69178  3.87989  5.35686  4.21143   1468 d x - -
          2.68618  4.42225  2.77519  2.73123  3.46354  2.40513  3.72494  3.29354  2.67741  2.69355  4.24690  2.90347  2.73739  3.18146  2.89801  2.37887  2.77519  2.98518  4.58477  3.61503
          0.01722  6.04378  4.21978  0.61958  0.77255  1.12418  0.39292
    340   1.82664  5.85400  2.57256  2.57845  4.36839  2.27720  4.03963  4.04140  2.39682  3.63708  4.75421  2.99104  2.40273  3.35904  3.20560  2.35670  3.11655  3.32177  5.95102  4.28078   1469 a x - -
          2.68618  4.42225  2.77519  2.73123  3.46354  2.40513  3.72494  3.29354  2.67741  2.69355  4.24690  2.90347  2.73739  3.18146  2.89801  2.37887  2.77519  2.98518  4.58477  3.61503
          0.09178  6.03136  2.46167  0.61958  0.77255  0.31230  1.31588
    341   2.00055  5.70453  2.17029  2.56346  4.30348  2.69395  3.82114  4.31535  2.81961  3.51648  4.74072  2.10023  2.71786  3.17834  3.22524  2.49119  2.75452  3.77169  5.35672  4.44525   1470 a x - -
          2.68618  4.42225  2.77519  2.73123  3.46354  2.40513  3.72494  3.29354  2.67741  2.69355  4.24690  2.90347  2.73739  3.18146  2.89801  2.37887  2.77519  2.98518  4.58477  3.61503
          0.22482  6.05519  1.61446  0.61958  0.77255  0.41119  1.08727
    342   2.75213  5.36090  2.57861  2.58302  4.75295  2.63744  3.71579  4.29698  2.70792  2.23844  4.30125  2.55172  3.26553  2.92508  3.32734  2.48901  1.96681  3.51126  5.72365  4.31070   1471 t x - -
          2.68618  4.42225  2.77519  2.73123  3.46354  2.40513  3.72494  3.29354  2.67741  2.69355  4.24690  2.90347  2.73739  3.18146  2.89801  2.37887  2.77519  2.98518  4.58477  3.61503
          0.27591  5.92004  1.43365  0.61958  0.77255  1.26619  0.33115
    343   2.84210  5.32868  2.46123  2.84216  3.81502  3.29738  4.13656  2.71933  2.87754  2.43089  4.30575  2.81706  2.41760  2.97539  3.33760  2.45980  2.58046  2.87464  3.65704  4.15561   1472 p . - -
          2.68628  4.42241  2.77526  2.73135  3.46360  2.40525  3.72490  3.29363  2.67755  2.69367  4.24695  2.90329  2.73640  3.18156  2.89811  2.37898  2.77522  2.98518  4.58481  3.61487
          0.70998  1.72095  1.11033  0.19269  1.74148  0.44055  1.03192
    344   1.72419  5.60855  3.11757  2.75327  3.86025  3.11383  3.02930  4.24532  2.79068  3.66096  4.59204  2.98672  1.81501  2.80352  3.35773  2.63120  3.01171  3.57549  5.72984  3.75116   1476 a x - -
          2.68618  4.42225  2.77519  2.73123  3.46354  2.40513  3.72494  3.29354  2.67741  2.69355  4.24690  2.90347  2.73739  3.18146  2.89801  2.37887  2.77519  2.98518  4.58477  3.61503
          0.10825  5.74057  2.30876  0.61958  0.77255  0.30365  1.33987
    345   1.67357  5.91667  2.79871  2.59161  4.64889  3.07014  3.93324  3.94976  2.52366  3.52491  4.45184  2.79986  2.66958  3.13884  3.18753  2.35136  2.52461  2.92777  6.00799  4.43727   1477 a . - -
          2.68534  4.42390  2.77489  2.73175  3.46476  2.40591  3.72599  3.29264  2.67832  2.69326  4.24755  2.90401  2.73741  3.18179  2.89885  2.37966  2.77274  2.98320  4.58536  3.61324
          1.75449  0.41074  1.80884  0.99227  0.46320  0.55414  0.85465
    346   2.25864  5.48939  2.56132  2.21767  4.55143  3.16027  3.97165  4.16094  2.55080  3.67686  4.27140  2.75151  3.68888  2.96296  3.30207  1.87078  2.36995  3.30591  3.62311  4.38464   1511 s x - -
          2.68618  4.42225  2.77519  2.73123  3.46354  2.40513  3.72494  3.29354  2.67741  2.69355  4.24690  2.90347  2.73739  3.18146  2.89801  2.37887  2.77519  2.98518  4.58477  3.61503
          0.16268  5.91998  1.91423  0.61958  0.77255  0.38365  1.14372
    347   2.79947  5.56133  1.39392  2.61491  5.04071  2.14959  3.90947  4.37312  2.83262  3.93402  4.69476  2.64174  3.96282  2.91757  3.40425  2.63394  2.47545  3.75608  5.93097  4.48167   1512 d x - -
          2.68618  4.42225  2.77519  2.73123  3.46354  2.40513  3.72494  3.29354  2.67741  2.69355  4.24690  2.90347  2.73739  3.18146  2.89801  2.37887  2.77519  2.98518  4.58477  3.61503
          0.01734  5.95696  4.22625  0.61958  0.77255  1.34859  0.30057
    348   2.70179  4.86393  4.95998  4.66956  3.11077  4.53522  4.85143  1.76920  4.44477  2.09313  3.41010  4.70401  4.18098  4.75252  4.07403  3.87812  1.67237  1.58426  3.83780  3.81503   1513 v x - -
          2.68618  4.42225  2.77519  2.73123  3.46354  2.40513  3.72494  3.29354  2.67741  2.69355  4.24690  2.90347  2.73739  3.18146  2.89801  2.37887  2.77519  2.98518  4.58477  3.61503
          0.00453  5.94937  6.26155  0.61958  0.77255  0.32950  1.27042
    349   2.76408  5.40076  3.12087  2.57419  2.23835  4.09957  3.50314  2.94093  2.24027  2.90025  4.45010  3.51256  4.12642  2.61050  2.40530  3.18498  2.86246  2.42189  5.14942  3.50301   1514 f x - -
          2.68618  4.42225  2.77520  2.73123  3.46354  2.40512  3.72495  3.29354  2.67741  2.69355  4.24690  2.90347  2.73740  3.18146  2.89801  2.37887  2.77520  2.98516  4.58477  3.61503
          0.01146  5.58058  4.87634  0.56716  0.83733  0.61334  0.77988
    350   2.47342  5.50841  3.46589  2.64527  3.33805  4.01581  3.40409  3.14577  2.67671  2.44893  4.39851  3.45231  4.00919  2.06262  2.85201  2.89282  3.12027  2.07877  6.19078  2.98028   1516 q x - -
          2.68618  4.42225  2.77520  2.73123  3.46354  2.40513  3.72494  3.29353  2.67741  2.69355  4.24690  2.90347  2.73738  3.18146  2.89801  2.37887  2.77520  2.98518  4.58477  3.61503
          0.00694  5.70748  5.62809  0.58074  0.81981  0.47932  0.96549
    351   3.52322  0.65414  4.70496  4.39131  3.61605  4.63000  4.82466  2.83027  4.05801  2.54411  4.02564  4.50823  4.43705  4.58956  3.32291  3.55764  3.79640  2.94826  5.42652  3.35284   1518 C x - -
          2.68658  4.40833  2.77265  2.73105  3.46480  2.40375  3.72506  3.29214  2.67903  2.69506  4.24730  2.90073  2.73827  3.18251  2.89931  2.37969  2.77578  2.98597  4.58676  3.61619
          0.32874  1.60833  2.52636  2.13713  0.12555  0.59228  0.80534
    352   2.08902  4.67530  2.58432  2.47356  4.36689  3.02701  4.11200  4.29603  2.82180  3.78430  4.62522  2.81562  2.32473  2.92503  3.22877  1.80557  2.81794  3.57476  5.71436  4.04060   1530 s x - -
          2.68618  4.42225  2.77519  2.73123  3.46354  2.40513  3.72494  3.29354  2.67741  2.69355  4.24690  2.90347  2.73739  3.18146  2.89801  2.37887  2.77519  2.98518  4.58477  3.61503
          0.22210  6.04915  1.62555  0.61958  0.77255  0.37682  1.15848
    353   2.30973  5.19001  2.88246  2.77638  4.57981  0.97125  4.17451  4.34212  2.93719  3.90710  4.88522  3.28798  3.81618  3.08661  3.35345  2.77071  3.06945  4.04934  5.79454  4.66196   1531 g x - -
          2.68588  4.42244  2.77536  2.73136  3.46379  2.40505  3.72513  3.29374  2.67741  2.69373  4.24673  2.90359  2.73728  3.18095  2.89815  2.37854  2.77528  2.98533  4.58495  3.61527
          0.73980  1.29613  1.38948  0.04412  3.14292  0.26853  1.44604
    354   3.05833  5.14361  2.36395  2.34265  4.30694  2.28367  4.17165  3.44360  2.81237  3.39507  4.80907  2.94895  3.64057  2.23086  2.93225  1.92903  3.16897  3.35024  5.67633  3.59807   1533 s x - -
          2.68618  4.42225  2.77519  2.73123  3.46354  2.40513  3.72494  3.29354  2.67741  2.69355  4.24690  2.90347  2.73739  3.18146  2.89801  2.37887  2.77519  2.98518  4.58477  3.61503
          0.19421  5.87879  1.75034  0.61958  0.77255  0.79871  0.59768
    355   2.74510  5.30771  2.55573  1.71237  4.30579  2.69440  4.05543  4.25729  2.77876  3.43728  4.60622  2.90253  3.68113  1.84755  3.21909  2.74146  2.68150  3.55882  5.66718  4.31592   1534 e . - -
          2.68618  4.42225  2.77519  2.73123  3.46354  2.40513  3.72494  3.29354  2.67741  2.69355  4.24690  2.90347  2.73739  3.18146  2.89801  2.37887  2.77519  2.98518  4.58477  3.61503
          0.26631  5.81121  1.46619  0.61958  0.77255  1.72216  0.19684
    356   2.72607  5.22344  2.54150  1.36329  4.68416  3.23079  3.99210  4.25979  2.76347  3.61413  4.59252  2.05500  3.86936  3.11787  3.25307  2.57997  2.77176  3.67144  6.07591  4.19040   1535 e . - -
          2.68700  4.42509  2.77400  2.72882  3.46570  2.40504  3.72566  3.29473  2.67881  2.69074  4.24735  2.90575  2.73544  3.17862  2.89850  2.37889  2.77641  2.98577  4.58560  3.61812
          1.32350  0.38366  2.94822  2.09100  0.13189  0.45638  1.00396
    357   2.66550  5.55573  1.87181  2.73444  4.82899  3.12059  3.70262  4.36203  2.77839  2.63470  4.58469  1.89238  3.44941  2.70380  3.42623  2.49807  3.08676  3.05739  6.17490  4.18315   1606 d x - -
          2.68618  4.42225  2.77519  2.73123  3.46354  2.40513  3.72494  3.29354  2.67741  2.69355  4.24690  2.90347  2.73739  3.18146  2.89801  2.37887  2.77519  2.98518  4.58477  3.61503
          0.27746  5.92159  1.42873  0.61958  0.77255  1.24185  0.34087
    358   2.83437  5.30257  3.01244  2.49607  4.43384  3.39167  3.86046  3.82760  2.32666  2.50595  4.34664  2.99155  2.02434  2.86543  2.85535  2.26223  2.79163  3.48484  5.10893  3.67896   1607 p x - -
          2.68612  4.42228  2.77511  2.73122  3.46359  2.40515  3.72498  3.29357  2.67745  2.69351  4.24692  2.90352  2.73741  3.18141  2.89802  2.37887  2.77524  2.98508  4.58479  3.61510
          0.11017  3.19446  2.75943  0.78079  0.61257  1.75916  0.18897
    359   2.56431  4.69495  2.43610  2.31444  4.37637  2.99629  3.70260  3.95375  2.45949  3.28664  4.30367  2.31307  4.14921  2.32789  2.87124  2.50596  2.52371  3.57201  5.80306  3.76953   1617 n x - -
          2.68618  4.42225  2.77520  2.73123  3.46354  2.40513  3.72495  3.29354  2.67741  2.69355  4.24690  2.90346  2.73738  3.18145  2.89801  2.37886  2.77520  2.98518  4.58477  3.61503
          0.06066  4.97018  2.95817  0.55056  0.85950  1.29928  0.31846
    360   3.11027  0.98641  3.42352  3.32386  3.91101  3.03467  4.23848  3.06759  3.32734  2.70315  3.83958  3.78554  3.77738  3.64136  3.60794  3.01608  3.10002  3.06463  5.46442  4.09971   1619 c x - -
          2.68618  4.42225  2.77519  2.73123  3.46354  2.40513  3.72494  3.29354  2.67741  2.69355  4.24690  2.90347  2.73739  3.18146  2.89801  2.37887  2.77519  2.98518  4.58477  3.61503
          0.04018  5.68980  3.32412  0.61958  0.77255  1.50484  0.25110
    361   2.39278  5.31143  3.20075  2.58191  4.50454  3.59062  3.50409  2.84387  2.46523  3.23044  4.30614  2.60377  3.78730  2.95490  2.84129  1.54015  2.91404  3.58725  5.18122  4.31133   1620 s x - -
          2.68618  4.42225  2.77519  2.73123  3.46354  2.40513  3.72494  3.29354  2.67741  2.69355  4.24690  2.90347  2.73739  3.18146  2.89801  2.37887  2.77519  2.98518  4.58477  3.61503
          0.06120  5.70722  2.88158  0.61958  0.77255  1.79065  0.18254
    362   1.99975  4.94161  2.41693  2.41315  3.73956  2.52914  3.86888  3.52666  2.66024  2.91806  4.49391  2.30244  3.97725  3.18647  2.89061  2.62491  3.13217  3.54913  4.39474  4.07083   1621 a x - -
          2.68618  4.42225  2.77519  2.73123  3.46354  2.40513  3.72494  3.29354  2.67741  2.69353  4.24690  2.90347  2.73739  3.18146  2.89801  2.37887  2.77519  2.98518  4.58477  3.61503
          0.03359  5.35824  3.56402  0.59181  0.80592  1.73878  0.19326
    363   2.71254  4.88519  3.14916  2.72307  4.33210  2.09697  4.04118  3.77422  2.66803  3.56201  4.60639  3.24506  3.93070  2.71161  3.16356  1.52346  2.49006  3.04432  5.93034  4.21268   1623 s x - -
          2.68618  4.42225  2.77519  2.73123  3.46354  2.40513  3.72494  3.29354  2.67741  2.69355  4.24690  2.90347  2.73739  3.18146  2.89801  2.37887  2.77519  2.98518  4.58477  3.61503
          0.02336  5.65605  3.93250  0.61958  0.77255  1.01977  0.44735
    364   2.81298  5.23896  2.76217  2.30830  3.72118  3.06357  3.95076  2.84724  2.77607  3.06817  4.43941  2.71878  4.01030  2.63730  2.94630  2.46750  2.37678  2.41649  4.48485  4.07496   1624 e x - -
          2.68618  4.42225  2.77519  2.73123  3.46354  2.40513  3.72494  3.29354  2.67741  2.69355  4.24690  2.90347  2.73739  3.18146  2.89801  2.37887  2.77519  2.98518  4.58477  3.61503
          0.21732  5.79541  1.64878  0.61958  0.77255  1.41818  0.27728
    365   2.68389  4.49350  3.00159  2.71643  3.27327  3.23758  3.75228  3.57279  2.59873  2.75543  4.39711  2.87184  3.16969  2.56237  2.66690  2.26774  2.73292  2.59336  4.18574  3.81653   1625 s x - -
          2.68618  4.42225  2.77519  2.73123  3.46354  2.40513  3.72494  3.29354  2.67741  2.69355  4.24690  2.90347  2.73739  3.18146  2.89801  2.37887  2.77519  2.98518  4.58477  3.61503
          0.10887  5.62516  2.30711  0.61958  0.77255  0.33009  1.26889
    366   2.94445  4.32731  3.10187  2.73878  2.65783  2.43920  3.95062  3.37508  2.82894  2.57322  4.00334  3.03999  2.32186  2.80509  2.85324  2.58458  2.91714  3.26838  4.69036  3.94812   1626 p . - -
          2.68618  4.42225  2.77519  2.73123  3.46354  2.40513  3.72494  3.29354  2.67741  2.69355  4.24690  2.90347  2.73739  3.18146  2.89801  2.37887  2.77519  2.98518  4.58477  3.61503
          0.07523  5.95114  2.66110  0.61958  0.77255  1.34956  0.30023
    367   2.80284  4.81828  2.67874  2.76654  3.02161  2.65485  3.99286  2.87793  2.89142  2.31650  4.16733  2.54222  3.08341  3.12341  2.97984  2.70962  2.78411  2.92923  4.20868  3.88925   1627 l . - -
          2.68618  4.42225  2.77519  2.73123  3.46354  2.40513  3.72494  3.29354  2.67741  2.69355  4.24690  2.90347  2.73739  3.18146  2.89801  2.37887  2.77519  2.98518  4.58477  3.61503
          0.13761  5.88007  2.07336  0.61958  0.77255  1.54110  0.24098
    368   2.64432  5.30407  2.80351  2.62488  3.37462  2.94003  3.96238  2.71910  2.75540  2.09552  4.17312  2.58498  3.24015  3.18486  3.05464  2.70526  2.56399  3.14745  4.40422  4.21499   1628 l . - -
          2.68701  4.42001  2.77639  2.73307  3.46083  2.40587  3.72601  3.29092  2.67951  2.69109  4.24748  2.90515  2.73616  3.18260  2.89758  2.37925  2.77556  2.98325  4.57641  3.61386
          1.15857  0.46246  2.87645  2.00839  0.14411  0.82240  0.57870
    369   2.95369  5.40068  1.97972  2.65519  4.21633  2.88865  4.09943  3.67357  2.19029  3.32595  4.43225  2.27962  3.50897  2.93963  2.82300  2.06918  2.89327  3.77919  5.67028  4.57282   1669 d x - -
          2.68644  4.42266  2.77518  2.73140  3.46283  2.40546  3.72528  3.29206  2.67758  2.69243  4.24673  2.90371  2.73765  3.18174  2.89816  2.37916  2.77533  2.98482  4.58429  3.61537
          0.95130  0.83451  1.71662  0.03069  3.49926  0.64740  0.74109
    370   2.92879  5.38518  2.71569  2.64521  3.62742  3.13694  3.78921  3.02214  2.91824  2.26002  3.43777  3.20138  3.64738  2.82498  3.28829  2.65049  2.87305  2.50823  2.49499  3.98809   1671 l . - -
          2.68692  4.42330  2.77539  2.73154  3.46326  2.40467  3.72447  3.29178  2.67833  2.69146  4.24772  2.90351  2.73803  3.18076  2.89868  2.37903  2.77557  2.98524  4.58498  3.61513
          2.22246  0.59851  1.07285  0.77320  0.61903  0.73073  0.65692
    371   2.69936  4.73601  4.13228  3.47875  2.20844  3.69146  4.06179  2.14586  3.21845  2.05314  3.23965  2.51717  4.25353  3.32034  3.68517  3.12307  2.68767  2.32139  4.47816  3.77756   1681 l x - -
          2.68618  4.42225  2.77519  2.73123  3.46354  2.40513  3.72494  3.29354  2.67741  2.69355  4.24690  2.90347  2.73739  3.18146  2.89801  2.37887  2.77519  2.98518  4.58477  3.61503
          0.02792  5.59128  3.73783  0.61958  0.77255  0.84595  0.56063
    372   2.43286  5.37786  2.52000  2.31602  2.50239  3.36636  3.88734  3.30573  2.47466  2.85379  4.32696  3.24454  2.93699  3.07693  3.16248  2.69805  2.83913  3.08792  4.69085  3.24807   1682 e x - -
          2.68618  4.42225  2.77519  2.73123  3.46354  2.40513  3.72494  3.29354  2.67741  2.69355  4.24690  2.90347  2.73739  3.18146  2.89801  2.37887  2.77519  2.98518  4.58477  3.61503
          0.00570  5.79729  5.93250  0.61958  0.77255  0.64931  0.73900
    373   1.29935  4.60967  1.88518  2.55297  4.88802  3.78968  3.25520  4.40969  2.97246  4.04532  4.74703  2.87943  3.63848  3.07994  3.35360  2.67624  3.38992  3.49308  6.07555  3.47906   1683 a x - -
          2.68617  4.42225  2.77519  2.73123  3.46354  2.40513  3.72494  3.29353  2.67741  2.69355  4.24690  2.90347  2.73739  3.18146  2.89801  2.37887  2.77519  2.98518  4.58477  3.61503
          0.00667  5.85473  5.57714  0.63094  0.75948  1.21445  0.35222
    374   3.07029  5.39933  3.69753  3.36121  4.29530  4.05715  0.57763  3.76191  3.37975  3.42384  4.40536  3.69995  4.49186  3.70885  3.59670  3.39589  3.60370  3.42556  5.66670  4.53076   1687 H x - -
          2.68618  4.42225  2.77519  2.73123  3.46354  2.40513  3.72494  3.29354  2.67741  2.69354  4.24690  2.90347  2.73739  3.18146  2.89801  2.37887  2.77519  2.98518  4.58477  3.61503
          0.04822  5.85232  3.11904  0.61096  0.78269  1.20059  0.35813
    375   3.07812  4.52383  3.14810  3.24249  3.53473  2.95933  3.88647  2.79296  3.11621  1.91223  3.80838  3.06770  3.74122  3.33837  1.87514  2.37925  2.85939  3.05442  4.79586  3.92964   1689 r x - -
          2.68618  4.42225  2.77519  2.73123  3.46354  2.40513  3.72494  3.29354  2.67741  2.69355  4.24690  2.90347  2.73739  3.18146  2.89801  2.37887  2.77519  2.98518  4.58477  3.61503
          0.05495  5.91098  2.98070  0.61958  0.77255  1.29323  0.32073
    376   2.89449  5.23238  2.33757  2.77522  4.07589  1.87900  3.03814  3.87407  2.83336  3.73496  4.55147  2.77027  4.24186  3.05146  2.99036  2.66487  2.73221  3.71884  2.50575  3.39234   1690 g x - -
          2.68618  4.42225  2.77519  2.73123  3.46354  2.40513  3.72494  3.29354  2.67741  2.69355  4.24690  2.90347  2.73739  3.18146  2.89801  2.37887  2.77519  2.98518  4.58477  3.61503
          0.00666  5.86570  5.57232  0.61958  0.77255  0.84809  0.55902
    377   3.33016  4.91181  4.57132  3.74272  3.29332  3.85370  4.28102  3.13562  3.93313  2.78279  3.90293  4.10487  2.13781  3.61556  3.98031  3.46395  3.10405  2.92363  5.13792  0.94215   1691 y x - -
          2.68662  4.42274  2.77567  2.73174  3.45860  2.40566  3.72543  3.29385  2.67788  2.69384  4.24738  2.90319  2.73788  3.18199  2.89851  2.37931  2.77569  2.98553  4.58513  3.60637
          0.62608  0.85068  3.26515  0.24123  1.54021  1.26554  0.33141
    378   2.92906  4.63591  4.10338  4.25991  1.30791  3.89811  4.48312  2.97059  4.15728  2.13646  3.52711  2.68661  4.09031  4.12448  3.96088  3.39629  3.14581  3.00616  2.51236  2.76916   1711 f x - -
          2.68618  4.42225  2.77519  2.73123  3.46354  2.40513  3.72494  3.29354  2.67741  2.69355  4.24690  2.90347  2.73739  3.18146  2.89801  2.37887  2.77519  2.98518  4.58477  3.61503
          0.02688  5.90294  3.73831  0.61958  0.77255  1.34711  0.30109
    379   2.93659  5.35765  2.72371  2.85794  4.16440  1.62638  3.71314  3.22386  2.92377  3.58035  4.42043  2.79667  3.98405  3.02112  1.90832  2.96416  3.06578  2.82738  5.59188  4.47390   1712 g x - -
          2.68618  4.42228  2.77515  2.73113  3.46357  2.40509  3.72498  3.29357  2.67744  2.69358  4.24693  2.90335  2.73743  3.18148  2.89803  2.37890  2.77522  2.98520  4.58480  3.61506
          0.17253  3.39526  2.07999  0.29211  1.37314  1.14680  0.38221
    380   2.88932  5.07679  3.03715  2.81484  3.68061  3.37827  3.56628  2.33497  2.73185  2.76060  4.03957  2.79571  3.36875  2.76768  2.81673  2.42939  2.86701  2.34826  4.28070  3.59446   1715 i x - -
          2.68578  4.42259  2.77514  2.73143  3.46301  2.40541  3.72507  3.29344  2.67758  2.69382  4.24659  2.90318  2.73756  3.18159  2.89775  2.37888  2.77536  2.98521  4.58482  3.61424
          0.78199  0.71676  2.91558  0.03012  3.51754  0.67184  0.71492
    381   2.96894  3.34647  4.25584  4.18691  3.08733  3.41466  4.01077  1.75893  3.29594  1.80243  2.08150  4.23908  4.04630  4.22943  4.04774  3.29797  2.88337  2.22711  5.10459  4.02954   1718 i x - -
          2.68618  4.42225  2.77519  2.73123  3.46354  2.40513  3.72494  3.29354  2.67741  2.69355  4.24690  2.90347  2.73739  3.18146  2.89801  2.37887  2.77519  2.98518  4.58477  3.61503
          0.39675  5.86907  1.12495  0.61958  0.77255  1.21059  0.35385
    382   2.21594  5.22366  3.31089  2.75639  3.90959  1.52665  3.93558  3.89483  2.63843  3.58347  4.39931  2.85395  3.50066  3.08423  2.63029  2.46367  2.91401  3.49286  5.28880  4.11244   1719 g x - -
          2.68618  4.42225  2.77519  2.73123  3.46354  2.40513  3.72494  3.29354  2.67741  2.69355  4.24690  2.90347  2.73739  3.18146  2.89801  2.37887  2.77519  2.98518  4.58477  3.61503
          0.54784  5.50185  0.87293  0.61958  0.77255  0.37355  1.16567
    383   2.40031  4.74994  2.62590  3.00593  2.63017  2.58063  4.15753  3.47160  2.94704  3.00230  3.88386  3.09761  3.96794  2.90123  3.14368  2.00008  2.80985  3.12481  4.86560  2.95256   1720 s . - -
          2.68549  4.42105  2.77520  2.73208  3.46408  2.40484  3.72442  3.29281  2.67826  2.69343  4.24415  2.90345  2.73671  3.18232  2.89871  2.37882  2.77523  2.98500  4.58497  3.61581
          0.92579  0.58673  3.04402  1.12536  0.39235  0.49129  0.94633
    384   2.03012  4.16906  3.45378  2.86451  3.29330  2.48395  3.85516  3.53087  2.77693  2.06136  4.25622  3.21983  3.35099  2.72918  3.37255  2.78310  2.86548  2.72010  4.82488  3.78922   1734 a x - -
          2.68618  4.42225  2.77519  2.73123  3.46354  2.40513  3.72494  3.29354  2.67741  2.69355  4.24690  2.90347  2.73739  3.18146  2.89801  2.37887  2.77519  2.98518  4.58477  3.61503
          0.06496  5.84309  2.81354  0.61958  0.77255  0.78400  0.60987
    385   2.67134  0.79012  3.98813  3.64763  3.91979  3.76691  4.43411  3.42809  3.39496  2.99499  4.17997  3.56369  4.36711  3.23276  3.94614  3.48459  2.83405  3.21989  5.39150  4.37825   1735 c x - -
          2.68618  4.42225  2.77519  2.73123  3.46354  2.40513  3.72494  3.29354  2.67741  2.69355  4.24690  2.90347  2.73739  3.18146  2.89801  2.37887  2.77519  2.98518  4.58477  3.61503
          0.09975  5.81770  2.38640  0.61958  0.77255  0.62017  0.77188
    386   2.62376  3.95461  2.91751  2.20808  3.72842  2.79929  4.09081  3.87649  2.66637  2.82402  4.27864  2.80973  2.99698  3.16434  2.67367  2.14151  2.98476  2.70499  5.63779  3.94253   1736 s x - -
          2.68618  4.42225  2.77519  2.73123  3.46354  2.40513  3.72494  3.29354  2.67741  2.69353  4.24690  2.90347  2.73740  3.18146  2.89801  2.37887  2.77519  2.98518  4.58477  3.61503
          0.06123  5.35462  2.90653  0.58436  0.81523  1.20966  0.35425
    387   2.40332  5.36066  2.90064  2.72544  4.38605  2.55100  3.98102  3.77480  2.80828  2.38572  3.89719  2.67810  2.00599  3.13302  3.00394  2.46304  3.01620  3.49592  5.78190  4.15262   1738 p x - -
          2.68618  4.42225  2.77519  2.73123  3.46354  2.40513  3.72494  3.29354  2.67741  2.69355  4.24690  2.90347  2.73739  3.18146  2.89801  2.37887  2.77519  2.98518  4.58477  3.61503
          0.17804  5.59806  1.83640  0.61958  0.77255  1.22538  0.34764
    388   2.42368  4.41010  2.74788  2.47157  3.45270  3.07684  3.87744  3.71641  2.47305  3.02963  4.42537  2.98604  3.49402  2.93852  2.78813  1.75640  2.88691  3.21979  5.32585  4.21798   1739 s x - -
          2.68618  4.42225  2.77519  2.73123  3.46354  2.40513  3.72494  3.29354  2.67741  2.69355  4.24690  2.90347  2.73739  3.18146  2.89801  2.37887  2.77519  2.98518  4.58477  3.61503
          0.03697  5.37016  3.45330  0.61958  0.77255  1.33917  0.30390
    389   2.35705  4.91856  3.45823  2.94552  3.51589  2.83926  3.65774  2.50695  2.96400  2.58057  2.40411  3.29798  2.99468  3.21161  3.33986  2.84358  2.50822  2.67867  4.80729  3.83752   1740 a x - -
          2.68618  4.42225  2.77519  2.73123  3.46354  2.40513  3.72494  3.29354  2.67741  2.69355  4.24690  2.90347  2.73739  3.18146  2.89801  2.37887  2.77519  2.98518  4.58477  3.61503
          0.01535  5.36203  4.55221  0.61958  0.77255  0.73311  0.65472
    390   2.92602  5.39624  2.98655  2.10631  3.49219  1.87089  3.63369  2.79099  2.67574  2.82590  4.23238  2.95776  3.73653  3.15274  3.17439  2.41211  2.93272  3.55111  5.19238  4.04989   1741 g x - -
          2.68618  4.42225  2.77519  2.73123  3.46354  2.40513  3.72494  3.29354  2.67741  2.69355  4.24690  2.90347  2.73739  3.18146  2.89801  2.37887  2.77519  2.98518  4.58477  3.61503
          0.17776  5.51155  1.84003  0.61958  0.77255  1.27627  0.32722
    391   2.26308  5.23863  2.80531  2.59856  3.71827  2.12562  3.01167  3.88938  2.58667  3.41025  4.40523  3.13675  3.27493  2.90463  2.89336  2.05073  3.04094  3.30557  5.39629  4.34816   1742 s x - -
          2.68618  4.42225  2.77520  2.73123  3.46354  2.40513  3.72495  3.29354  2.67741  2.69355  4.24690  2.90347  2.73740  3.18146  2.89801  2.37886  2.77518  2.98518  4.58477  3.61503
          0.06846  5.00351  2.82249  0.62378  0.76769  1.51614  0.24789
    392   2.68943  5.33472  1.89729  2.59800  4.09778  3.46884  3.85625  2.40736  2.61903  3.21708  4.20416  2.71490  3.94702  2.81481  2.80368  2.70882  2.41277  3.43259  4.76367  4.34473   1745 d x - -
          2.68618  4.42225  2.77519  2.73123  3.46354  2.40513  3.72494  3.29354  2.67741  2.69355  4.24690  2.90347  2.73739  3.18146  2.89801  2.37887  2.77519  2.98518  4.58477  3.61503
          0.11498  5.19730  2.27216  0.61958  0.77255  0.50347  0.92743
    393   2.87516  4.08984  3.07831  2.63495  4.08310  3.17821  4.05241  3.11239  2.46656  2.82033  4.24271  3.23743  2.24702  3.00640  3.04560  2.46664  2.99987  3.22104  2.33510  4.10578   1746 p x - -
          2.68611  4.42058  2.77533  2.73147  3.46387  2.40543  3.72516  3.29351  2.67770  2.69372  4.24658  2.90353  2.73651  3.18180  2.89837  2.37807  2.77546  2.98510  4.58523  3.61530
          0.64707  0.79726  3.65509  0.64433  0.74447  0.75614  0.63389
    394   2.62328  4.62987  3.14994  2.89537  3.05675  2.95879  4.05578  2.60208  2.57840  2.52959  3.96135  2.97863  3.74544  3.21810  3.08100  2.78594  2.78508  2.19562  3.26952  3.84358   1751 v x - -
          2.68618  4.42225  2.77519  2.73123  3.46354  2.40513  3.72494  3.29354  2.67741  2.69355  4.24690  2.90347  2.73739  3.18146  2.89801  2.37887  2.77519  2.98518  4.58477  3.61503
          0.30021  5.42451  1.36677  0.61958  0.77255  0.65209  0.73596
    395   2.61357  5.29116  2.75969  2.21614  3.80218  3.43717  3.93635  3.87194  2.34915  2.58707  4.38874  3.04561  3.69250  2.86688  2.47594  1.82495  3.09889  3.56516  4.91069  4.13473   1752 s x - -
          2.68618  4.42225  2.77519  2.73123  3.46354  2.40513  3.72494  3.29354  2.67741  2.69355  4.24690  2.90347  2.73739  3.18146  2.89801  2.37887  2.77519  2.98518  4.58477  3.61503
          0.13139  5.20009  2.14038  0.61958  0.77255  0.64273  0.74624
    396   1.66667  5.48075  2.86461  2.42987  4.24216  3.04073  3.71815  3.65157  2.47465  3.26723  4.21460  2.86560  3.27740  2.77680  2.50801  2.73157  2.83869  3.33989  5.61108  4.47794   1753 a . - -
          2.68618  4.42225  2.77519  2.73123  3.46354  2.40513  3.72494  3.29354  2.67741  2.69355  4.24690  2.90347  2.73739  3.18146  2.89801  2.37887  2.77519  2.98518  4.58477  3.61503
          0.04852  5.27629  3.16413  0.61958  0.77255  1.29551  0.31987
    397   2.76573  5.31847  2.39383  2.47341  4.49682  3.00011  3.89292  3.89217  2.46729  3.31124  4.34525  2.98365  2.55930  2.88612  2.65016  2.74062  1.94037  3.23655  5.59536  4.19753   1754 t . - -
          2.68618  4.42225  2.77519  2.73123  3.46354  2.40513  3.72494  3.29354  2.67741  2.69355  4.24690  2.90347  2.73739  3.18146  2.89801  2.37887  2.77519  2.98518  4.58477  3.61503
          0.06785  5.21749  2.81049  0.61958  0.77255  1.35921  0.29688
    398   1.73961  5.35792  2.80512  2.19353  4.35634  2.99566  3.86019  3.95472  2.52761  3.19816  4.21404  2.94764  3.72070  2.88338  2.28573  2.74935  2.89245  3.36666  5.73177  4.03604   1755 a . - -
          2.68618  4.42225  2.77519  2.73123  3.46354  2.40513  3.72494  3.29354  2.67741  2.69355  4.24690  2.90347  2.73739  3.18146  2.89801  2.37887  2.77519  2.98518  4.58477  3.61503
          0.18415  5.13295  1.81836  0.61958  0.77255  1.44006  0.27039
    399   2.67674  4.96670  3.02712  2.62028  3.45587  3.18101  3.88683  3.35498  2.60484  2.98320  3.93993  2.51726  3.80915  2.93110  2.85799  2.64662  2.94432  1.78147  5.25113  3.92410   1756 v . - -
          2.68175  4.40371  2.77595  2.73475  3.46063  2.40656  3.72453  3.29232  2.68128  2.69271  4.23353  2.90565  2.73494  3.18530  2.89948  2.38107  2.77715  2.98181  4.58101  3.61260
          1.31398  0.39395  2.86706  2.86418  0.05872  0.34083  1.24194
    400   2.32316  5.39741  2.14739  2.60816  4.46476  2.69668  3.89433  4.10093  2.54889  3.27759  4.03602  2.95562  3.95663  2.87632  1.83731  2.70713  3.13132  3.10721  5.39478  4.48924   1787 r x - -
          2.68618  4.42225  2.77519  2.73123  3.46354  2.40513  3.72494  3.29354  2.67741  2.69355  4.24690  2.90347  2.73739  3.18146  2.89801  2.37887  2.77519  2.98518  4.58477  3.61503
          0.24002  5.33945  1.56737  0.61958  0.77255  0.80027  0.59640
    401   2.52300  5.27894  3.06870  2.49749  4.38909  3.08135  3.94107  3.44657  2.53422  3.42845  4.14268  3.04336  3.97526  3.02968  1.85866  2.79078  2.39704  3.35353  2.56739  4.27154   1788 r x - -
          2.68618  4.42225  2.77519  2.73123  3.46354  2.40513  3.72494  3.29354  2.67741  2.69355  4.24690  2.90347  2.73739  3.18146  2.89801  2.37887  2.77519  2.98518  4.58477  3.61503
          0.09516  5.14473  2.46577  0.61958  0.77255  1.05507  0.42797
    402   2.79354  5.40007  2.85267  2.47432  4.68547  2.49874  3.78541  3.80048  2.27750  3.50791  4.02424  2.48015  3.69995  2.95008  2.96249  1.77368  2.86957  3.56037  5.62022  3.36528   1789 s x - -
          2.68622  4.42307  2.77573  2.73197  3.46425  2.40518  3.72396  3.29436  2.67790  2.69098  4.24768  2.90387  2.73790  3.18050  2.89664  2.37955  2.77591  2.98370  4.58559  3.61577
          0.89426  0.80663  1.93288  1.36696  0.29421  1.33444  0.30558
    403   1.98887  4.91402  3.11150  2.55338  3.66500  3.40546  3.90414  3.41939  2.73806  2.93452  3.86125  3.27725  3.98526  3.04391  2.30386  2.82090  2.49456  2.34604  4.36956  3.55628   1795 a x - -
          2.68618  4.42225  2.77519  2.73123  3.46354  2.40513  3.72494  3.29354  2.67741  2.69355  4.24690  2.90347  2.73739  3.18146  2.89801  2.37887  2.77519  2.98518  4.58477  3.61503
          0.04639  4.95585  3.26265  0.61958  0.77255  1.22900  0.34614
    404   2.84284  5.37394  2.80108  2.06092  4.35663  2.98751  2.31791  4.15917  2.10131  3.47002  4.34812  2.89188  3.62686  2.90348  2.70023  2.68536  3.02150  3.59129  5.66279  2.93198   1796 e x - -
          2.68618  4.42225  2.77519  2.73123  3.46354  2.40513  3.72494  3.29354  2.67741  2.69355  4.24690  2.90347  2.73739  3.18146  2.89801  2.37887  2.77519  2.98518  4.58477  3.61503
          0.06114  4.99950  2.94563  0.61958  0.77255  1.38839  0.28698
    405   2.76231  5.27751  3.03223  2.28983  3.64674  2.48249  3.67726  3.95334  2.38498  3.47162  4.32839  3.08951  3.68288  2.88292  1.73312  2.65828  3.01963  3.48501  4.73595  3.50242   1797 r x - -
          2.68620  4.42228  2.77521  2.73119  3.46357  2.40515  3.72497  3.29357  2.67739  2.69358  4.24688  2.90336  2.73739  3.18149  2.89798  2.37890  2.77514  2.98519  4.58480  3.61506
          0.11518  2.49916  3.62525  0.25661  1.48577  0.78201  0.61154
    406   2.83419  3.73690  3.67476  3.44507  3.11499  3.76101  4.14655  2.84798  3.31519  2.43227  3.55400  3.57607  3.09736  3.53797  3.45950  1.79111  2.92576  2.22063  3.03962  2.89156   1799 s x - -
          2.68618  4.42225  2.77519  2.73123  3.46354  2.40513  3.72494  3.29354  2.67741  2.69355  4.24690  2.90347  2.73739  3.18146  2.89801  2.37887  2.77519  2.98518  4.58477  3.61503
          0.05882  5.14370  2.97026  0.61958  0.77255  1.03917  0.43657
    407   2.32176  5.36605  2.94700  2.50420  2.81055  3.46436  3.73177  4.11237  2.24108  3.48736  4.08907  2.53017  3.72449  2.91893  2.91770  1.97021  2.74318  3.60828  3.82341  4.34602   1800 s x - -
          2.68618  4.42225  2.77519  2.73123  3.46354  2.40513  3.72494  3.29354  2.67741  2.69355  4.24690  2.90347  2.73739  3.18146  2.89801  2.37887  2.77519  2.98518  4.58477  3.61503
          0.01841  5.13115  4.39559  0.61958  0.77255  0.24766  1.51698
    408   2.45924  5.50585  2.81326  1.72678  4.08696  2.64041  3.36050  3.60997  2.68021  3.12572  3.27472  3.15027  2.86480  2.92414  3.08994  2.79075  3.01682  3.39393  5.25654  3.72037   1801 e . - -
          2.68618  4.42225  2.77519  2.73123  3.46354  2.40513  3.72494  3.29354  2.67741  2.69355  4.24690  2.90347  2.73739  3.18146  2.89801  2.37887  2.77519  2.98518  4.58477  3.61503
          0.03239  5.40764  3.59771  0.61958  0.77255  0.60458  0.79032
    409   2.35154  4.58008  2.89426  2.40577  3.97933  3.12722  4.02315  3.32052  2.62336  3.06598  4.18357  3.19980  3.74046  3.11466  3.05483  1.78852  2.58782  2.66296  4.98759  3.77159   1802 s . - -
          2.68618  4.42225  2.77519  2.73123  3.46354  2.40513  3.72494  3.29354  2.67741  2.69355  4.24690  2.90347  2.73739  3.18146  2.89801  2.37887  2.77519  2.98518  4.58477  3.61503
          0.12864  5.37279  2.15357  0.61958  0.77255  0.69524  0.69106
    410   2.26523  5.20875  2.85679  2.35039  4.27053  3.43245  3.93279  3.57373  2.34411  3.29809  2.05116  3.04908  3.79067  3.07381  3.09090  2.63554  2.82175  2.63360  5.47302  4.29352   1803 m . - -
          2.68618  4.42225  2.77519  2.73123  3.46354  2.40513  3.72494  3.29354  2.67741  2.69355  4.24690  2.90347  2.73739  3.18146  2.89801  2.37887  2.77519  2.98518  4.58477  3.61503
          0.37448  5.24676  1.18061  0.61958  0.77255  1.01578  0.44961
    411   2.71917  4.97221  2.95395  2.35182  4.17203  3.20642  3.85588  3.58196  2.59330  1.78986  4.10696  3.06715  2.81445  2.95703  2.70940  2.53669  2.99723  3.26379  4.65410  4.21039   1804 l . - -
          2.68372  4.42397  2.77584  2.72951  3.46520  2.40553  3.72631  3.29174  2.67865  2.69268  4.24795  2.90461  2.73724  3.18242  2.89823  2.37916  2.77472  2.98441  4.58645  3.61654
          1.17517  0.39016  4.24866  1.91225  0.15987  0.66645  0.72058
    412   2.85849  4.48703  4.03300  3.54742  1.88904  3.84116  4.35353  2.18867  3.26806  1.96238  3.44860  2.81933  3.63217  3.87812  3.59690  2.88552  3.11947  2.15990  5.09461  3.85428   1817 f x - -
          2.68618  4.42225  2.77519  2.73123  3.46354  2.40513  3.72494  3.29354  2.67741  2.69355  4.24690  2.90347  2.73739  3.18146  2.89801  2.37887  2.77519  2.98518  4.58477  3.61503
          0.07917  5.15017  2.65469  0.61958  0.77255  1.13108  0.38962
    413   2.67337  5.36977  2.85776  2.42257  4.43654  3.32159  3.71657  3.94538  2.51789  3.31387  4.30998  2.41760  3.51156  2.97208  2.91673  2.67352  1.50728  3.65689  5.56787  4.28610   1818 t x - -
          2.68618  4.42225  2.77519  2.73123  3.46354  2.40513  3.72494  3.29354  2.67741  2.69355  4.24690  2.90347  2.73739  3.18146  2.89801  2.37887  2.77519  2.98518  4.58477  3.61503
          0.01937  5.08708  4.34235  0.61958  0.77255  1.24974  0.33768
    414   2.73865  5.28310  2.86305  2.45553  4.42842  2.94357  3.82935  3.90267  2.52934  2.58157  3.75709  2.91415  3.17863  2.90820  3.06246  2.53748  1.74396  3.56350  4.82277  4.22693   1819 t x - -
          2.68618  4.42225  2.77519  2.73123  3.46354  2.40513  3.72494  3.29354  2.67741  2.69355  4.24690  2.90347  2.73739  3.18146  2.89801  2.37887  2.77519  2.98518  4.58477  3.61503
          0.02400  5.08017  4.04592  0.61958  0.77255  1.18390  0.36540
    415   2.87809  4.43630  4.17386  3.50555  3.13266  3.71411  3.64884  2.88927  3.50634  2.00988  3.39835  3.90239  4.39226  3.57430  3.77574  3.12968  2.66372  2.52910  1.57253  2.89595   1820 w x - -
          2.68618  4.42225  2.77519  2.73123  3.46354  2.40513  3.72494  3.29354  2.67741  2.69355  4.24690  2.90347  2.73739  3.18146  2.89801  2.37887  2.77519  2.98518  4.58477  3.61503
          0.03502  5.06579  3.57184  0.61958  0.77255  1.12282  0.39358
    416   2.53515  5.28599  3.10488  2.52717  4.30304  2.70343  3.68929  3.43897  2.29934  3.32988  4.22179  3.14091  2.02944  2.80897  2.98178  2.51773  2.70682  3.21274  5.75042  3.64402   1821 p x - -
          2.68618  4.42225  2.77519  2.73123  3.46354  2.40513  3.72494  3.29354  2.67741  2.69355  4.24690  2.90347  2.73739  3.18146  2.89801  2.37887  2.77519  2.98518  4.58477  3.61503
          0.09091  5.06822  2.51822  0.61958  0.77255  0.63219  0.75806
    417   2.72454  5.41931  2.75305  2.31517  4.58889  2.71967  3.77723  4.12217  2.51298  1.96321  4.23647  2.55336  3.64437  2.47091  2.79257  2.68702  3.02890  3.52634  4.75222  4.40332   1822 l x - -
          2.68618  4.42225  2.77519  2.73123  3.46354  2.40513  3.72494  3.29354  2.67741  2.69355  4.24690  2.90347  2.73739  3.18146  2.89801  2.37887  2.77519  2.98518  4.58477  3.61503
          0.03337  5.15980  3.60900  0.61958  0.77255  0.98588  0.46698
    418   1.75906  5.41119  2.88802  2.43798  4.54523  3.16176  3.67816  3.94456  2.29915  3.28628  3.84915  3.01347  3.54347  2.67529  2.80064  2.25366  2.96593  3.15550  5.59151  4.33476   1823 a x - -
          2.68635  4.42244  2.77424  2.73136  3.46375  2.40523  3.72513  3.29375  2.67760  2.69376  4.24706  2.90368  2.73760  3.18167  2.89818  2.37909  2.77539  2.98315  4.58482  3.61522
          0.84636  0.72669  2.43593  0.05352  2.95440  0.61655  0.77610
    419   2.69622  5.44248  2.52643  2.40218  4.71882  3.10526  3.77970  3.76547  2.48017  3.39385  4.22581  2.85712  3.76075  2.70451  2.73157  2.32221  1.82012  3.33104  5.59452  4.27996   1825 t . - -
          2.68618  4.42225  2.77519  2.73123  3.46354  2.40513  3.72494  3.29354  2.67741  2.69355  4.24690  2.90347  2.73739  3.18146  2.89801  2.37887  2.77519  2.98518  4.58477  3.61503
          0.10188  5.17051  2.39489  0.61958  0.77255  1.04439  0.43372
    420   2.66686  5.33596  2.56628  2.30182  4.10169  1.61880  3.81000  3.90189  2.47188  3.14116  4.28053  3.10832  3.82687  2.77631  3.07205  2.69752  2.97360  3.58646  5.65154  3.66738   1826 g . - -
          2.68618  4.42225  2.77519  2.73123  3.46354  2.40513  3.72494  3.29354  2.67741  2.69355  4.24690  2.90347  2.73739  3.18146  2.89801  2.37887  2.77519  2.98518  4.58477  3.61503
          0.19122  5.06339  1.78543  0.61958  0.77255  1.20065  0.35810
    421   2.77074  5.04700  2.77491  2.42272  4.28922  3.36053  3.32893  3.55182  2.61353  1.54224  3.97681  3.05430  3.75306  2.92988  2.99613  2.75152  2.76205  3.22635  5.32078  4.16728   1827 l . - -
          2.68618  4.42225  2.77519  2.73123  3.46354  2.40513  3.72494  3.29354  2.67741  2.69355  4.24690  2.90347  2.73739  3.18146  2.89801  2.37887  2.77519  2.98518  4.58477  3.61503
          0.07540  4.88008  2.73284  0.61958  0.77255  1.41739  0.27753
    422   2.78229  5.11636  2.78515  2.47468  3.97169  3.54411  3.76673  3.74887  2.38503  3.30647  4.17599  3.04738  3.84685  2.84852  1.71492  2.72093  2.74994  2.37625  5.59195  4.22765   1828 r . - -
          2.68414  4.42473  2.77630  2.73317  3.45944  2.40522  3.72675  3.29515  2.67791  2.69051  4.24291  2.90565  2.73810  3.18185  2.89852  2.37747  2.77615  2.98381  4.58720  3.61741
          1.31994  0.38233  2.98422  2.36247  0.09892  0.53043  0.88759
    423   2.86170  4.39994  3.48091  2.80111  2.91991  3.62843  3.97570  3.00019  2.95359  2.54890  3.67034  3.39750  4.26659  3.02305  3.02975  2.43007  3.08188  2.90497  2.01578  2.69026   1853 w x - -
          2.68618  4.42225  2.77519  2.73123  3.46354  2.40513  3.72494  3.29354  2.67741  2.69355  4.24690  2.90347  2.73739  3.18146  2.89801  2.37887  2.77519  2.98518  4.58477  3.61503
          0.04471  5.08581  3.28232  0.61958  0.77255  0.99253  0.46305
    424   2.35279  4.97640  3.04310  2.56434  3.57763  3.63607  3.94777  3.26435  2.76996  3.01103  3.80891  3.28896  2.62290  2.95092  3.03993  2.77784  2.08723  2.22078  5.50267  3.98308   1854 t x - -
          2.68618  4.42225  2.77519  2.73123  3.46354  2.40513  3.72494  3.29354  2.67741  2.69355  4.24690  2.90347  2.73739  3.18146  2.89801  2.37887  2.77519  2.98518  4.58477  3.61503
          0.06246  5.03636  2.91777  0.61958  0.77255  0.80131  0.59555
    425   2.68257  5.40031  2.67300  2.31373  4.74342  2.64968  3.81962  4.14196  2.41740  3.55602  4.40999  2.93863  3.60394  2.83718  2.07058  1.85347  2.98316  3.76347  5.69882  4.31603   1855 s x - -
          2.68618  4.42225  2.77519  2.73123  3.46354  2.40513  3.72494  3.29354  2.67741  2.69355  4.24690  2.90347  2.73739  3.18146  2.89801  2.37887  2.77519  2.98518  4.58477  3.61503
          0.02342  5.04415  4.09233  0.61958  0.77255  0.75727  0.63289
    426   2.19134  5.05714  2.94089  2.27694  4.37415  3.26556  3.66708  3.97896  2.49500  3.38118  4.04646  2.89937  4.03300  2.81051  2.78776  1.73607  2.77922  3.00190  5.82298  4.42518   1856 s x - -
          2.68618  4.42225  2.77519  2.73123  3.46354  2.40513  3.72494  3.29354  2.67741  2.69355  4.24690  2.90347  2.73739  3.18146  2.89801  2.37887  2.77519  2.98518  4.58477  3.61503
          0.16777  5.09894  1.90821  0.61958  0.77255  0.87022  0.54276
    427   1.89782  5.33279  2.97662  2.22316  4.66242  3.31958  3.75858  3.82607  2.35781  3.47342  4.12404  2.70715  3.87583  2.86398  2.78442  1.97683  2.87340  3.32764  5.77482  4.32481   1857 a x - -
          2.68618  4.42225  2.77519  2.73123  3.46354  2.40513  3.72494  3.29354  2.67741  2.69355  4.24690  2.90347  2.73739  3.18146  2.89801  2.37887  2.77519  2.98518  4.58477  3.61503
          0.07448  4.95992  2.73702  0.61958  0.77255  1.13117  0.38958
    428   2.79579  4.46380  2.92179  2.44821  4.09939  3.52008  3.74224  3.54334  2.56723  3.26564  3.39439  2.26047  3.90024  2.93516  2.98727  1.81071  2.41731  3.46430  5.63216  3.72181   1858 s x - -
          2.68618  4.42225  2.77519  2.73123  3.46354  2.40513  3.72494  3.29354  2.67741  2.69355  4.24690  2.90347  2.73739  3.18146  2.89801  2.37887  2.77519  2.98518  4.58477  3.61503
          0.04049  4.90711  3.43311  0.61958  0.77255  0.68181  0.70461
    429   2.29843  3.70822  3.32599  2.33178  3.67725  3.30614  3.78278  3.28807  2.90476  2.16027  3.58181  3.29174  2.17405  3.20336  3.28956  2.75260  2.97992  2.95380  4.83130  3.98412   1859 l x - -
          2.68618  4.42225  2.77519  2.73123  3.46354  2.40513  3.72494  3.29354  2.67741  2.69355  4.24690  2.90347  2.73739  3.18146  2.89801  2.37887  2.77519  2.98518  4.58477  3.61503
          0.23727  5.03754  1.58606  0.61958  0.77255  0.98557  0.46717
    430   2.70139  4.37652  3.65168  2.99161  3.55855  3.59477  4.02763  2.90595  3.00075  1.53061  3.05483  3.48917  4.15325  3.37055  2.06762  2.98813  2.91964  2.75835  5.07688  3.84648   1860 l x - -
          2.68618  4.42225  2.77519  2.73123  3.46354  2.40513  3.72494  3.29354  2.67741  2.69355  4.24690  2.90347  2.73739  3.18146  2.89801  2.37887  2.77519  2.98518  4.58477  3.61503
          0.03093  4.74450  3.82760  0.61958  0.77255  0.50232  0.92919
    431   2.66881  4.32917  3.32235  2.64779  4.03500  2.90194  3.68395  3.45553  2.67189  2.32428  3.93003  2.03472  3.59261  3.09988  2.92797  2.87554  2.89152  2.77441  5.48391  2.82217   1861 n . - -
          2.68621  4.42161  2.77544  2.73152  3.46273  2.40504  3.72525  3.29237  2.67768  2.69374  4.24716  2.90381  2.73696  3.18163  2.89820  2.37894  2.77486  2.98518  4.58493  3.61529
          0.45753  1.04784  4.10659  1.00510  0.45572  0.73523  0.65277
    432   2.71291  3.60738  3.06902  2.42006  4.12679  2.52324  3.61317  2.29021  2.60509  3.23310  4.12103  3.04865  4.10419  3.05735  2.76052  2.28072  2.54279  3.19478  5.58630  4.05895   1867 s . - -
          2.68618  4.42225  2.77519  2.73123  3.46354  2.40513  3.72494  3.29354  2.67741  2.69355  4.24690  2.90347  2.73739  3.18146  2.89801  2.37887  2.77519  2.98518  4.58477  3.61503
          0.33722  5.00451  1.27460  0.61958  0.77255  0.76669  0.62465
    433   2.66849  3.62922  3.17905  2.74335  2.45800  3.17787  3.62467  3.05909  2.48953  2.51094  3.64389  2.95200  3.84758  2.93570  2.97262  2.83338  2.89774  2.51403  5.11005  3.56848   1868 f . - -
          2.68422  4.42361  2.77651  2.73046  3.46317  2.40524  3.72630  3.29301  2.67771  2.69354  4.24833  2.90450  2.73637  3.18228  2.89874  2.37876  2.77521  2.98400  4.58546  3.61611
          0.95855  0.51254  4.04099  2.41336  0.09378  0.45489  1.00654
    434   2.14692  4.40744  3.97270  3.36395  3.52422  2.96313  4.14585  2.80073  3.16552  1.73306  3.04653  3.44347  3.89765  3.58899  3.45667  3.03600  2.25046  2.56641  3.57425  3.74085   1896 l x - -
          2.68618  4.42225  2.77519  2.73123  3.46354  2.40513  3.72494  3.29354  2.67741  2.69355  4.24690  2.90347  2.73739  3.18146  2.89801  2.37887  2.77519  2.98518  4.58477  3.61503
          0.28450  4.83744  1.42843  0.61958  0.77255  0.82998  0.57281
    435   2.57534  4.26929  3.66986  3.19845  3.00566  3.76705  3.95827  2.73230  3.25938  1.65342  3.38036  3.64535  3.72522  3.51861  3.29641  3.03682  2.88374  2.33917  4.87008  2.32205   1897 l x - -
          2.68618  4.42225  2.77519  2.73123  3.46354  2.40513  3.72494  3.29354  2.67741  2.69355  4.24690  2.90347  2.73739  3.18146  2.89801  2.37887  2.77519  2.98518  4.58477  3.61503
          0.04244  4.55188  3.47360  0.61958  0.77255  1.12783  0.39117
    436   2.13773  5.04587  2.64652  2.42743  3.51142  3.26979  3.72046  3.76866  2.42379  3.32733  4.11247  3.01479  3.41332  2.79236  2.97443  1.82582  2.95213  3.40377  5.52798  4.16125   1898 s . - -
          2.68618  4.42225  2.77519  2.73123  3.46354  2.40513  3.72494  3.29354  2.67741  2.69355  4.24690  2.90347  2.73739  3.18146  2.89801  2.37887  2.77519  2.98518  4.58477  3.61503
          0.01609  4.53330  5.25565  0.61958  0.77255  0.97050  0.47626
    437   2.69446  2.86513  3.07931  2.63995  4.02828  3.41109  3.80938  3.26815  2.64193  2.92594  3.90067  3.07919  3.17438  2.98921  1.77416  2.73969  2.81273  3.05411  5.34476  4.03777   1899 r x - -
          2.68618  4.42225  2.77519  2.73123  3.46354  2.40513  3.72494  3.29354  2.67741  2.69355  4.24690  2.90347  2.73739  3.18146  2.89801  2.37887  2.77519  2.98518  4.58477  3.61503
          0.04696  4.60950  3.32651  0.61958  0.77255  0.98406  0.46807
    438   2.57470  4.29157  3.48711  2.97684  3.66422  3.69712  3.94673  2.89108  2.93157  2.52511  3.52031  3.40291  3.93108  3.24743  1.91152  2.88162  2.22488  2.21440  5.09378  3.84980   1900 r x - -
          2.68618  4.42225  2.77519  2.73123  3.46354  2.40513  3.72494  3.29354  2.67741  2.69355  4.24690  2.90347  2.73739  3.18146  2.89801  2.37887  2.77519  2.98518  4.58477  3.61503
          0.04126  4.62058  3.48751  0.61958  0.77255  1.05718  0.42684
    439   2.53596  4.45825  3.25265  2.74932  3.77181  3.53840  3.84896  3.27920  2.72460  2.46891  3.79982  3.22975  3.45197  3.06249  2.10289  2.79439  1.93919  2.92292  5.25545  3.97173   1901 t x - -
          2.68618  4.42225  2.77519  2.73123  3.46354  2.40513  3.72494  3.29354  2.67741  2.69355  4.24690  2.90347  2.73739  3.18146  2.89801  2.37887  2.77519  2.98518  4.58477  3.61503
          0.02009  4.60177  4.62023  0.61958  0.77255  0.81132  0.58747
    440   2.18279  4.88186  3.09682  2.62309  4.10019  3.60734  3.81778  3.50501  2.59162  2.99150  3.95980  2.94722  3.86909  2.98654  2.80892  1.89054  2.99046  2.81145  5.40014  2.63049   1902 s x - -
          2.68618  4.42225  2.77519  2.73123  3.46354  2.40513  3.72494  3.29354  2.67741  2.69355  4.24690  2.90347  2.73739  3.18146  2.89801  2.37887  2.77519  2.98518  4.58477  3.61503
          0.01384  4.68264  5.40498  0.61958  0.77255  0.90653  0.51738
    441   2.71812  5.15747  2.61201  2.49211  4.30541  3.23615  2.75196  3.80481  2.49168  3.44585  4.21131  2.98662  3.93859  2.85102  2.22647  1.88790  2.98709  3.03261  5.61742  4.23394   1903 s x - -
          2.68618  4.42225  2.77519  2.73123  3.46354  2.40513  3.72494  3.29354  2.67741  2.69355  4.24690  2.90347  2.73739  3.18146  2.89801  2.37887  2.77519  2.98518  4.58477  3.61503
          0.01400  4.67173  5.39408  0.61958  0.77255  0.94933  0.48939
    442   2.10704  4.32184  3.32726  3.38037  3.33582  3.81348  4.09646  2.65744  3.29866  1.44629  3.02837  3.68672  3.88024  3.55889  3.52076  3.08239  2.78324  2.47265  4.92486  3.61351   1904 l x - -
          2.68618  4.42225  2.77519  2.73123  3.46354  2.40513  3.72494  3.29354  2.67741  2.69355  4.24690  2.90347  2.73739  3.18146  2.89801  2.37887  2.77519  2.98518  4.58477  3.61503
          0.03842  4.66653  3.56544  0.61958  0.77255  0.95545  0.48555
    443   2.75045  5.06716  3.03086  2.51064  3.88054  3.15098  3.65181  3.77978  2.45092  2.84668  4.12909  3.00605  3.68785  1.71711  2.99570  2.11137  2.98201  3.41978  5.54538  4.18298   1905 q x - -
          2.68618  4.42225  2.77519  2.73123  3.46354  2.40513  3.72494  3.29354  2.67741  2.69355  4.24690  2.90347  2.73739  3.18146  2.89801  2.37887  2.77519  2.98518  4.58477  3.61503
          0.05919  4.64253  3.03998  0.61958  0.77255  0.98497  0.46753
    444   2.69976  5.04697  3.06829  2.41950  4.32628  2.13814  3.73486  3.19697  2.11169  3.32424  4.11245  3.04449  2.65333  2.86226  2.74815  2.68511  2.82961  3.33300  5.52647  4.16761   1906 k x - -
          2.68616  4.42209  2.77521  2.73124  3.46349  2.40514  3.72495  3.29350  2.67742  2.69356  4.24691  2.90348  2.73741  3.18147  2.89802  2.37886  2.77521  2.98515  4.58478  3.61504
          0.04462  3.45861  4.40912  0.64010  0.74917  0.98432  0.46791
    445   2.53234  5.10377  2.99520  2.41204  4.18176  3.47001  3.53146  3.84791  2.46769  3.08346  3.83823  2.96397  2.70383  2.33890  1.95531  2.72010  2.93421  3.46699  5.56695  4.19195   1909 r x - -
          2.68618  4.42225  2.77519  2.73123  3.46354  2.40513  3.72494  3.29354  2.67741  2.69355  4.24690  2.90347  2.73739  3.18146  2.89801  2.37887  2.77519  2.98518  4.58477  3.61503
          0.03352  4.58538  3.78243  0.61958  0.77255  0.94001  0.49532
    446   1.53974  4.49595  3.53047  2.93263  3.42310  3.57618  3.88124  2.89334  2.92643  2.32083  3.60428  3.30812  4.06500  3.17448  3.24902  2.32977  2.95842  2.73608  5.07808  3.83440   1910 a x - -
          2.68618  4.42225  2.77519  2.73123  3.46354  2.40513  3.72494  3.29354  2.67741  2.69355  4.24690  2.90347  2.73739  3.18146  2.89801  2.37887  2.77519  2.98518  4.58477  3.61503
          0.01526  4.58626  5.30861  0.61958  0.77255  0.97406  0.47409
    447   2.91051  5.22229  2.87382  2.04610  4.53834  3.57301  3.86114  3.97584  2.61734  3.34996  4.33752  3.04600  1.36605  3.00245  2.82525  2.89836  3.10498  3.61067  5.71738  4.35568   1911 p x - -
          2.68618  4.42225  2.77519  2.73123  3.46354  2.40513  3.72494  3.29354  2.67741  2.69355  4.24690  2.90347  2.73739  3.18146  2.89801  2.37887  2.77519  2.98518  4.58477  3.61503
          0.13835  4.59061  2.12812  0.61958  0.77255  0.45691  1.00304
    448   2.51280  4.45773  3.02189  2.57310  3.90453  3.37382  3.79429  3.66173  2.52648  3.25627  4.06360  3.08172  3.98153  2.91860  1.48700  2.74155  2.58224  3.22967  5.49085  4.15145   1912 r . - -
          2.68618  4.42225  2.77519  2.73123  3.46354  2.40513  3.72494  3.29354  2.67741  2.69355  4.24690  2.90347  2.73739  3.18146  2.89801  2.37887  2.77519  2.98518  4.58477  3.61503
          0.01369  4.69379  5.41613  0.61958  0.77255  0.70882  0.67771
    449   1.89918  5.08494  2.23464  2.50833  4.35714  3.57881  3.77596  3.47736  2.36411  3.27178  4.14586  3.02983  2.75294  2.90323  2.91454  2.71944  3.00262  2.90208  4.99438  4.20222   1913 a . - -
          2.68583  4.42261  2.77532  2.73050  3.46386  2.40536  3.72506  3.29356  2.67745  2.69307  4.24701  2.90376  2.73760  3.18162  2.89812  2.37870  2.77537  2.98534  4.58513  3.61510
          1.04521  0.88315  1.44857  1.00774  0.45420  0.66077  0.72661
    450   2.02205  4.17664  4.20995  3.62293  3.20680  3.73286  4.13391  2.40777  3.49864  2.11874  2.65271  3.81824  3.57237  3.71449  3.66971  2.95958  2.94429  1.71620  4.80138  3.61071   1922 v x - -
          2.68618  4.42225  2.77519  2.73123  3.46354  2.40513  3.72494  3.29354  2.67741  2.69355  4.24690  2.90347  2.73739  3.18146  2.89801  2.37887  2.77519  2.98518  4.58477  3.61503
          0.09501  4.50828  2.53050  0.61958  0.77255  1.05066  0.43033
    451   2.67193  4.58698  3.29998  2.73971  3.64909  2.50231  3.80735  3.06859  2.36037  2.00653  3.68280  2.88391  3.96344  3.04199  3.07391  2.75504  2.78944  2.68808  5.14318  3.87166   1923 l x - -
          2.68618  4.42225  2.77519  2.73123  3.46354  2.40513  3.72494  3.29354  2.67741  2.69355  4.24690  2.90347  2.73739  3.18146  2.89801  2.37887  2.77519  2.98518  4.58477  3.61503
          0.01815  4.41380  5.13615  0.61958  0.77255  1.07402  0.41799
    452   2.64742  4.77961  2.89412  2.53611  4.07037  2.71431  3.74289  3.47964  2.57507  3.10218  3.92905  2.93108  3.88106  2.60210  3.02869  2.02926  2.90191  2.27728  5.36223  4.04043   1924 s x - -
          2.68596  4.42232  2.77619  2.73056  3.46465  2.40378  3.72392  3.29422  2.67713  2.69352  4.24801  2.90364  2.73707  3.18257  2.89772  2.37859  2.77572  2.98605  4.58466  3.61568
          0.94131  0.50542  5.01558  2.13144  0.12632  0.34049  1.24278
    453   2.76732  4.67819  3.39948  2.60459  3.66569  3.39475  3.90513  2.90040  2.81232  2.37356  3.77038  3.30673  4.06104  2.41171  3.08578  1.94117  2.99889  2.27270  5.23254  3.96105   1941 s x - -
          2.68618  4.42225  2.77519  2.73123  3.46354  2.40513  3.72494  3.29354  2.67741  2.69355  4.24690  2.90347  2.73739  3.18146  2.89801  2.37887  2.77519  2.98518  4.58477  3.61503
          0.04616  4.70397  3.32289  0.61958  0.77255  0.62670  0.76433
    454   1.74091  4.40315  4.33182  3.78143  3.62525  3.96697  4.43599  1.62472  3.68395  2.58524  3.58165  4.00399  2.55837  3.93208  3.90617  3.28831  3.15985  1.86739  5.18911  3.98966   1942 i x - -
          2.68618  4.42225  2.77519  2.73123  3.46354  2.40513  3.72494  3.29354  2.67741  2.69355  4.24690  2.90347  2.73739  3.18146  2.89801  2.37887  2.77519  2.98518  4.58477  3.61503
          0.12685  4.67181  2.20932  0.61958  0.77255  0.68275  0.70365
    455   2.72411  4.79700  3.19185  2.12597  3.37490  3.57932  3.79727  3.39907  2.58608  3.04070  3.87954  2.79741  2.19842  2.98050  3.08216  2.79661  2.95622  2.35722  5.32293  3.77952   1943 e x - -
          2.68618  4.42225  2.77519  2.73123  3.46354  2.40513  3.72494  3.29354  2.67741  2.69355  4.24690  2.90347  2.73739  3.18146  2.89801  2.37887  2.77519  2.98518  4.58477  3.61503
          0.01565  4.56062  5.28297  0.61958  0.77255  0.84444  0.56176
    456   2.99457  5.21238  1.84841  2.66567  4.92137  0.96993  4.21808  4.40193  3.22729  3.99708  4.84172  3.18197  4.12916  3.40751  3.75263  3.01007  3.37217  3.51499  6.16828  4.76525   1944 g x - -
          2.68618  4.42225  2.77519  2.73123  3.46354  2.40513  3.72494  3.29354  2.67741  2.69355  4.24690  2.90347  2.73739  3.18146  2.89801  2.37887  2.77519  2.98518  4.58477  3.61503
          0.01565  4.56062  5.28297  0.61958  0.77255  0.84444  0.56176
    457   3.34016  4.66021  5.17916  4.71372  3.93948  4.67045  5.40205  0.68616  4.58599  2.44913  3.73066  4.86110  5.03669  4.85997  4.75760  4.08444  3.02072  1.74211  5.90415  4.70267   1945 I x - -
          2.68618  4.42225  2.77519  2.73123  3.46354  2.40513  3.72494  3.29354  2.67741  2.69355  4.24690  2.90347  2.73739  3.18146  2.89801  2.37887  2.77519  2.98518  4.58477  3.61503
          0.01565  4.56062  5.28297  0.61958  0.77255  0.80650  0.59134
    458   1.69485  5.03381  2.78386  2.61584  4.46684  3.50871  3.91191  3.89613  2.41250  3.48142  4.29124  3.12708  1.73005  3.06441  3.18536  2.83607  3.09391  3.51643  5.69594  4.34614   1946 a x - -
          2.68618  4.42225  2.77519  2.73123  3.46354  2.40513  3.72494  3.29354  2.67741  2.69355  4.24690  2.90347  2.73739  3.18146  2.89801  2.37887  2.77519  2.98518  4.58477  3.61503
          0.01545  4.57363  5.29597  0.61958  0.77255  0.70389  0.68252
    459   2.02484  4.73156  3.30918  2.75958  2.15591  3.08900  3.85934  3.32434  2.71243  2.98331  3.83866  3.23818  4.01989  2.33469  2.66713  2.85437  2.98674  3.05084  5.28157  3.99370   1947 a x - -
          2.68618  4.42225  2.77519  2.73123  3.46354  2.40513  3.72494  3.29354  2.67741  2.69355  4.24690  2.90347  2.73739  3.18146  2.89801  2.37887  2.77519  2.98518  4.58477  3.61503
          0.01498  4.60427  5.32661  0.61958  0.77255  0.71517  0.67160
    460   2.63435  4.89560  3.19962  2.64331  4.12796  3.59703  3.28572  3.41132  2.59146  3.15263  3.97955  2.00485  3.98927  2.96744  2.31853  2.71390  2.99275  2.13742  5.40982  4.09400   1948 n x - -
          2.68618  4.42225  2.77519  2.73123  3.46354  2.40513  3.72494  3.29354  2.67741  2.69355  4.24690  2.90347  2.73739  3.18146  2.89801  2.37887  2.77519  2.98518  4.58477  3.61503
          0.01472  4.62182  5.34417  0.61958  0.77255  0.72753  0.65990
    461   2.83011  5.24817  3.06345  2.53460  4.60959  2.50429  3.76134  4.06604  2.18842  3.55805  4.32394  2.27732  3.98077  2.87107  1.85791  2.29628  3.06094  3.65634  5.69253  4.32352   1949 r x - -
          2.68618  4.42225  2.77519  2.73123  3.46354  2.40513  3.72494  3.29354  2.67741  2.69355  4.24690  2.90347  2.73739  3.18146  2.89801  2.37887  2.77519  2.98518  4.58477  3.61503
          0.23560  4.62182  1.60910  0.61958  0.77255  0.73540  0.65261
    462   2.68270  4.75650  3.30915  2.81620  4.34125  2.30248  3.93049  3.74578  2.63709  3.35495  4.18182  3.24122  3.96598  3.10320  2.02872  2.77014  1.61280  3.36142  5.57158  4.29285   1950 t x - -
          2.68618  4.42225  2.77519  2.73123  3.46354  2.40513  3.72494  3.29354  2.67741  2.69355  4.24690  2.90347  2.73739  3.18146  2.89801  2.37887  2.77519  2.98518  4.58477  3.61503
          0.01832  4.40454  5.12689  0.61958  0.77255  0.93520  0.49842
    463   2.38055  4.27731  3.96964  3.42285  3.40320  3.72912  4.11661  2.64990  3.32600  2.49183  3.43815  3.69075  4.15306  3.59563  3.57546  3.03440  2.52597  1.86956  4.92098  1.82400   1951 y x - -
          2.68618  4.42225  2.77519  2.73123  3.46354  2.40513  3.72494  3.29354  2.67741  2.69355  4.24690  2.90347  2.73739  3.18146  2.89801  2.37887  2.77519  2.98518  4.58477  3.61503
          0.01790  4.42785  5.15020  0.61958  0.77255  0.97076  0.47609
    464   2.85725  5.03736  3.27936  2.67726  4.34794  3.62627  3.73217  3.11632  2.03711  3.29249  4.12192  3.15745  2.45568  2.87375  1.61709  2.87985  3.06980  3.41289  5.47295  4.19497   1952 r x - -
          2.68618  4.42225  2.77519  2.73123  3.46354  2.40513  3.72494  3.29354  2.67741  2.69355  4.24690  2.90347  2.73739  3.18146  2.89801  2.37887  2.77519  2.98518  4.58477  3.61503
          0.09703  4.38544  2.52557  0.61958  0.77255  0.97076  0.47609
    465   3.08455  5.52490  2.48771  0.94456  4.82224  3.45108  3.89686  4.32707  2.72610  3.82098  4.68468  2.93783  4.02850  2.54479  3.17846  3.00088  3.35467  3.93561  5.95772  4.53566   1953 e . - -
          2.68618  4.42225  2.77519  2.73123  3.46354  2.40513  3.72494  3.29354  2.67741  2.69355  4.24690  2.90347  2.73739  3.18146  2.89801  2.37887  2.77519  2.98518  4.58477  3.61503
          0.02019  4.30860  5.03095  0.61958  0.77255  1.03791  0.43726
    466   0.96099  4.39966  3.98057  3.58400  3.91831  3.48979  4.47389  2.32162  3.49865  2.76290  3.85770  3.75804  4.13201  3.82282  3.76622  2.91525  3.05423  2.51562  5.51214  4.28195   1954 a . - -
          2.68618  4.42225  2.77519  2.73123  3.46354  2.40513  3.72494  3.29354  2.67741  2.69355  4.24690  2.90347  2.73739  3.18146  2.89801  2.37887  2.77519  2.98518  4.58477  3.61503
          0.02019  4.30860  5.03095  0.61958  0.77255  1.03791  0.43726
    467   1.60481  4.35353  3.64950  3.25236  4.28811  3.18612  4.28325  3.62532  3.24334  3.35419  4.20289  3.45737  2.90778  3.54819  3.57631  2.60460  1.33445  3.17888  5.65365  4.43448   1955 t . - -
          2.68618  4.42225  2.77519  2.73123  3.46354  2.40513  3.72494  3.29354  2.67741  2.69355  4.24690  2.90347  2.73739  3.18146  2.89801  2.37887  2.77519  2.98518  4.58477  3.61503
          0.02019  4.30860  5.03095  0.61958  0.77255  0.68708  0.69925
    468   1.01995  4.73298  3.37244  3.03901  4.14183  3.47722  2.19304  3.74317  3.01321  3.39305  4.27804  3.41715  4.08124  3.41225  3.35644  2.89521  3.13753  3.37867  5.52296  4.16938   1956 a x - -
          2.68618  4.42225  2.77519  2.73123  3.46354  2.40513  3.72494  3.29354  2.67741  2.69355  4.24690  2.90347  2.73739  3.18146  2.89801  2.37887  2.77519  2.98518  4.58477  3.61503
          0.01704  4.47670  5.19905  0.61958  0.77255  0.87674  0.53809
    469   3.08395  4.81114  3.97565  3.36677  3.81882  3.91946  4.12117  3.15864  2.70861  2.63317  1.21337  3.70548  4.32625  3.39195  1.95203  3.28515  3.32331  3.03558  5.30813  4.09068   1957 m x - -
          2.68636  4.42243  2.77537  2.73141  3.46251  2.40530  3.72350  3.29372  2.67758  2.69372  4.24624  2.90364  2.73757  3.18164  2.89818  2.37862  2.77476  2.98512  4.58495  3.61521
          0.47867  0.98118  5.19905  0.68255  0.70385  0.87674  0.53809
    470   0.86104  4.39776  3.98586  3.73558  4.73593  3.18858  4.72136  4.13599  3.77481  3.86048  4.67877  3.72482  3.98537  4.02845  4.03087  1.48449  2.99475  3.51259  6.08996  4.91502   1960 a x - -
          2.68618  4.42225  2.77519  2.73123  3.46354  2.40513  3.72494  3.29354  2.67741  2.69355  4.24690  2.90347  2.73739  3.18146  2.89801  2.37887  2.77519  2.98518  4.58477  3.61503
          0.01704  4.47670  5.19905  0.61958  0.77255  0.87674  0.53809
    471   3.01829  4.51402  4.52125  4.05793  3.78291  4.09167  4.78479  1.17780  3.92334  2.48836  3.66615  4.24631  4.57098  4.22738  4.13650  3.48377  1.61737  2.07081  5.52167  4.31274   1961 i x - -
          2.68618  4.42225  2.77519  2.73123  3.46354  2.40513  3.72494  3.29354  2.67741  2.69355  4.24690  2.90347  2.73739  3.18146  2.89801  2.37887  2.77519  2.98518  4.58477  3.61503
          0.18829  4.47670  1.83098  0.61958  0.77255  0.82421  0.57729
    472   2.65152  4.00660  3.32982  2.76901  3.94295  3.49511  3.82993  3.32341  2.61897  2.64334  3.84531  3.21141  3.94263  3.03778  2.13413  1.66991  2.92193  3.02942  5.27520  3.99875   1962 s x - -
          2.68618  4.42225  2.77519  2.73123  3.46354  2.40513  3.72494  3.29354  2.67741  2.69355  4.24690  2.90347  2.73739  3.18146  2.89801  2.37887  2.77519  2.98518  4.58477  3.61503
          0.01972  4.33182  5.05417  0.61958  0.77255  1.01862  0.44800
    473   2.59082  5.01048  2.75852  1.78675  4.54051  2.81617  3.85823  3.99536  2.70953  3.55471  4.35617  2.99616  3.91164  3.00863  3.19330  1.52526  3.04663  3.57012  5.74540  4.36818   1963 s x - -
          2.68618  4.42225  2.77519  2.73123  3.46354  2.40513  3.72494  3.29354  2.67741  2.69355  4.24690  2.90347  2.73739  3.18146  2.89801  2.37887  2.77519  2.98518  4.58477  3.61503
          0.01972  4.33182  5.05417  0.61958  0.77255  0.80513  0.59245
    474   3.49964  5.18384  4.28199  4.26507  5.32938  0.22662  5.31273  5.10140  4.51840  4.66723  5.67209  4.44927  4.58683  4.79945  4.65889  3.69236  4.02129  4.52186  6.24166  5.46186   1964 G x - -
          2.68618  4.42225  2.77519  2.73123  3.46354  2.40513  3.72494  3.29354  2.67741  2.69355  4.24690  2.90347  2.73739  3.18146  2.89801  2.37887  2.77519  2.98518  4.58477  3.61503
          0.03962  4.42830  3.61531  0.61958  0.77255  0.92877  0.50259
    475   3.03269  2.20769  4.86416  4.33759  3.64594  4.25083  4.84919  2.03755  4.19234  2.12578  3.53792  4.43817  4.65220  4.41718  4.32946  3.62270  3.31329  1.05066  5.39802  4.19447   1965 v x - -
          2.68618  4.42225  2.77519  2.73123  3.46354  2.40513  3.72494  3.29354  2.67741  2.69355  4.24690  2.90347  2.73739  3.18146  2.89801  2.37887  2.77519  2.98518  4.58477  3.61503
          0.01828  4.40696  5.12931  0.61958  0.77255  0.95012  0.48889
    476   2.69489  4.42520  3.54841  2.99501  3.58385  3.65813  3.93009  2.14432  2.78883  2.40931  3.54122  2.83853  4.04940  3.25028  3.26215  2.91674  1.81308  2.63558  5.03091  3.79425   1966 t x - -
          2.68618  4.42225  2.77519  2.73123  3.46354  2.40513  3.72494  3.29354  2.67741  2.69355  4.24690  2.90347  2.73739  3.18146  2.89801  2.37887  2.77519  2.98518  4.58477  3.61503
          0.01828  4.40696  5.12931  0.61958  0.77255  0.95012  0.48889
    477   2.90684  4.39540  4.43888  3.94824  3.70614  2.90722  4.63609  1.97659  3.84040  2.52674  3.61937  4.13253  4.46495  4.11453  4.05276  3.36903  3.20820  0.94203  5.36982  4.15529   1967 v x - -
          2.68618  4.42225  2.77519  2.73123  3.46354  2.40513  3.72494  3.29354  2.67741  2.69355  4.24690  2.90347  2.73739  3.18146  2.89801  2.37887  2.77519  2.98518  4.58477  3.61503
          0.01828  4.40696  5.12931  0.61958  0.77255  0.95012  0.48889
    478   1.71924  4.55980  3.33092  2.78463  3.78626  3.53900  3.55284  3.17058  2.75812  2.85057  3.71551  3.23514  3.96108  3.08884  3.16355  2.11665  2.63776  2.76549  5.17112  3.26743   1968 a x - -
          2.68618  4.42225  2.77519  2.73123  3.46354  2.40513  3.72494  3.29354  2.67741  2.69355  4.24690  2.90347  2.73739  3.18146  2.89801  2.37887  2.77519  2.98518  4.58477  3.61503
          0.01828  4.40696  5.12931  0.61958  0.77255  0.95012  0.48889
    479   2.70661  4.76290  2.89942  2.52860  4.00947  3.50949  3.80186  3.38563  2.50693  3.04681  3.89438  3.11032  3.94334  2.99381  3.09147  1.73734  2.95526  2.07046  5.33610  4.03140   1969 s x - -
          2.68618  4.42225  2.77519  2.73123  3.46354  2.40513  3.72494  3.29354  2.67741  2.69355  4.24690  2.90347  2.73739  3.18146  2.89801  2.37887  2.77519  2.98518  4.58477  3.61503
          0.01868  4.38544  5.10779  0.61958  0.77255  0.95012  0.48889
    480   2.76781  4.76336  3.24545  2.71646  3.81415  3.59105  3.76681  3.36729  2.52874  2.99555  3.86538  3.18565  3.99052  2.14449  2.73275  2.85407  2.65683  3.09427  5.17039  1.93194   1970 y x - -
          2.68618  4.42225  2.77519  2.73123  3.46354  2.40513  3.72494  3.29354  2.67741  2.69355  4.24690  2.90347  2.73739  3.18146  2.89801  2.37887  2.77519  2.98518  4.58477  3.61503
          0.01967  4.33423  5.05657  0.61958  0.77255  0.95012  0.48889
    481   3.04845  4.45806  3.75362  3.93747  3.45657  4.23472  4.60061  1.20069  3.83760  1.58530  3.35183  4.19863  4.56490  4.08381  4.04469  3.56507  3.29112  2.03194  5.22739  4.02826   1971 i x - -
          2.68618  4.42225  2.77519  2.73123  3.46354  2.40513  3.72494  3.29354  2.67741  2.69355  4.24690  2.90347  2.73739  3.18146  2.89801  2.37887  2.77519  2.98518  4.58477  3.61503
          0.01967  4.33423  5.05657  0.61958  0.77255  0.95012  0.48889
    482   2.61030  4.67445  2.90166  2.69043  4.15689  2.19271  3.89303  2.95733  2.76208  3.20583  4.03896  3.14597  3.90276  3.08275  3.19946  1.56247  2.92725  3.20152  5.46926  4.16334   1972 s x - -
          2.68618  4.42225  2.77519  2.73123  3.46354  2.40513  3.72494  3.29354  2.67741  2.69355  4.24690  2.90347  2.73739  3.18146  2.89801  2.37887  2.77519  2.98518  4.58477  3.61503
          0.01967  4.33423  5.05657  0.61958  0.77255  0.95012  0.48889
    483   2.88972  5.13166  3.18683  2.64124  4.45522  3.60214  2.31309  3.90759  2.24604  3.41793  4.23740  2.91618  4.00371  2.85683  1.53721  2.54773  3.10580  3.55541  5.52895  4.23004   1973 r x - -
          2.68618  4.42225  2.77519  2.73123  3.46354  2.40513  3.72494  3.29354  2.67741  2.69355  4.24690  2.90347  2.73739  3.18146  2.89801  2.37887  2.77519  2.98518  4.58477  3.61503
          0.01967  4.33423  5.05657  0.61958  0.77255  0.65196  0.73610
    484   2.82946  4.39750  4.12757  3.61097  2.90512  3.84424  4.30936  2.55146  3.52439  2.43868  3.50845  3.86162  1.86977  3.78870  3.77175  3.17862  3.11313  1.44435  5.07492  3.80901   1974 v x - -
          2.68618  4.42225  2.77519  2.73123  3.46354  2.40513  3.72494  3.29354  2.67741  2.69355  4.24690  2.90347  2.73739  3.18146  2.89801  2.37887  2.77519  2.98518  4.58477  3.61503
          0.01751  4.44951  5.17185  0.61958  0.77255  0.75268  0.63696
    485   2.61581  4.62901  3.32926  3.10493  4.67207  3.28609  4.34956  4.15600  3.27206  3.78599  4.60247  3.07570  1.13037  3.57632  3.64187  1.70398  3.07311  3.60252  5.96599  4.68890   1975 p x - -
          2.68618  4.42225  2.77519  2.73123  3.46354  2.40513  3.72494  3.29354  2.67741  2.69355  4.24690  2.90347  2.73739  3.18146  2.89801  2.37887  2.77519  2.98518  4.58477  3.61503
          0.01715  4.46996  5.19231  0.61958  0.77255  0.78116  0.61225
    486   2.70770  4.55317  3.41522  2.85511  3.71940  3.63122  3.87785  2.38542  2.79529  2.75627  3.14964  3.30254  4.02068  1.92425  3.18015  2.75421  2.22121  2.80889  5.13076  3.87420   1976 q x - -
          2.68618  4.42225  2.77519  2.73123  3.46354  2.40513  3.72494  3.29354  2.67741  2.69355  4.24690  2.90347  2.73739  3.18146  2.89801  2.37887  2.77519  2.98518  4.58477  3.61503
          0.01715  4.46996  5.19231  0.61958  0.77255  0.78116  0.61225
    487   2.66583  4.46628  3.67352  3.18857  2.86093  3.53007  4.12525  3.14158  3.14859  2.85355  3.78791  3.51482  2.52442  3.45865  3.48521  2.87309  1.29458  2.88193  5.22351  3.94594   1977 t x - -
          2.68663  4.42277  2.77572  2.73121  3.46227  2.40559  3.72384  3.29393  2.67793  2.69349  4.24742  2.90399  2.73731  3.18130  2.89782  2.37905  2.77401  2.98571  4.58223  3.61323
          1.11804  0.99252  1.19587  1.68171  0.20586  0.43034  1.05065
    488   2.95716  5.13810  2.77816  0.98312  3.53896  3.50710  3.90682  3.72225  2.78741  3.32590  4.28895  3.08404  4.03343  3.11251  3.23281  2.96046  3.22938  3.44257  5.52382  4.10164   1984 e x - -
          2.68618  4.42225  2.77519  2.73123  3.46354  2.40513  3.72494  3.29354  2.67741  2.69355  4.24690  2.90347  2.73739  3.18146  2.89801  2.37887  2.77519  2.98518  4.58477  3.61503
          0.02122  4.25931  4.98165  0.61958  0.77255  0.94182  0.49416
    489   2.40552  4.36847  3.45622  3.28400  4.65351  1.14079  4.45721  4.14620  3.47347  3.80597  4.61712  3.45054  3.85954  3.73132  3.78636  1.54415  2.91768  3.50012  5.96205  4.74717   1985 g x - -
          2.68618  4.42225  2.77519  2.73123  3.46354  2.40513  3.72494  3.29354  2.67741  2.69355  4.24690  2.90347  2.73739  3.18146  2.89801  2.37887  2.77519  2.98518  4.58477  3.61503
          0.02122  4.25931  4.98165  0.61958  0.77255  0.35355  1.21131
    490   2.65485  4.44814  3.81797  3.39535  3.96603  1.70623  4.31937  1.63646  3.37512  3.03209  3.93774  3.64132  4.10185  3.66733  3.67906  1.98617  3.03299  2.92523  5.41789  4.19546   1986 i x - -
          2.68618  4.42225  2.77519  2.73123  3.46354  2.40513  3.72494  3.29354  2.67741  2.69355  4.24690  2.90347  2.73739  3.18146  2.89801  2.37887  2.77519  2.98518  4.58477  3.61503
          0.01577  4.55309  5.27544  0.61958  0.77255  0.56745  0.83694
    491   1.58188  4.96348  2.20018  2.67296  4.65612  2.21134  4.00883  4.11902  2.86363  3.67933  4.46467  3.15861  3.98857  3.15805  3.34534  1.99627  3.08498  3.64789  5.86378  4.50213   1987 a x - -
          2.68618  4.42225  2.77519  2.73123  3.46354  2.40513  3.72494  3.29354  2.67741  2.69355  4.24690  2.90347  2.73739  3.18146  2.89801  2.37887  2.77519  2.98518  4.58477  3.61503
          0.01577  4.55309  5.27544  0.61958  0.77255  0.56745  0.83694
    492   3.05603  5.37350  1.41292  2.56600  5.00248  3.47353  4.16234  4.53933  3.17238  4.08027  4.91646  3.10832  4.12547  3.34028  3.72664  1.14971  3.41297  4.04912  6.21907  4.77122   1988 s x - -
          2.68618  4.42225  2.77519  2.73123  3.46354  2.40513  3.72494  3.29354  2.67741  2.69355  4.24690  2.90347  2.73739  3.18146  2.89801  2.37887  2.77519  2.98518  4.58477  3.61503
          0.01577  4.55309  5.27544  0.61958  0.77255  0.56745  0.83694
    493   2.11973  4.77642  3.19266  2.08477  4.03621  2.60089  3.86868  3.41660  2.72687  3.07390  2.07456  3.19327  3.99856  3.06480  3.16022  2.82796  2.99470  3.12473  5.37163  4.07367   1989 m x - -
          2.68618  4.42225  2.77519  2.73123  3.46354  2.40513  3.72494  3.29354  2.67741  2.69355  4.24690  2.90347  2.73739  3.18146  2.89801  2.37887  2.77519  2.98518  4.58477  3.61503
          0.01577  4.55309  5.27544  0.61958  0.77255  0.56745  0.83694
    494   2.86031  1.52014  4.12537  3.53233  3.58373  3.83108  4.19825  2.85724  3.13899  1.91772  3.58070  3.79035  4.26368  3.60981  2.37284  3.16332  3.12622  2.67632  5.09810  3.88165   1990 c x - -
          2.68618  4.42225  2.77519  2.73123  3.46354  2.40513  3.72494  3.29354  2.67741  2.69355  4.24690  2.90347  2.73739  3.18146  2.89801  2.37887  2.77519  2.98518  4.58477  3.61503
          0.34087  4.55309  1.27900  0.61958  0.77255  0.56745  0.83694
    495   3.01051  5.46772  2.39036  1.58605  4.79396  3.37103  3.86818  4.31082  2.77637  3.82547  4.67226  1.38366  3.96649  3.03236  3.28272  2.92756  3.29564  3.89746  5.95925  4.50693   1991 n x - -
          2.68618  4.42225  2.77519  2.73123  3.46354  2.40513  3.72494  3.29354  2.67741  2.69355  4.24690  2.90347  2.73739  3.18146  2.89801  2.37887  2.77519  2.98518  4.58477  3.61503
          0.02177  4.23399  4.95633  0.61958  0.77255  0.94182  0.49416
    496   3.07273  4.90396  3.31293  3.01989  2.81881  3.74395  3.74828  3.57503  3.05301  3.11152  4.12531  1.94621  4.22316  3.39357  3.38711  3.14456  3.34388  3.33418  4.41916  1.31931   1992 y x - -
          2.68618  4.42225  2.77519  2.73123  3.46354  2.40513  3.72494  3.29354  2.67741  2.69355  4.24690  2.90347  2.73739  3.18146  2.89801  2.37887  2.77519  2.98518  4.58477  3.61503
          0.02177  4.23399  4.95633  0.61958  0.77255  0.94182  0.49416
    497   3.10668  4.56710  4.61600  4.30496  3.84501  4.08734  5.05444  2.10688  4.17954  2.47747  3.76814  4.43348  4.63853  4.51990  4.35570  3.62556  3.46606  0.66448  5.68560  4.43415   1993 V x - -
          2.68618  4.42225  2.77519  2.73123  3.46354  2.40513  3.72494  3.29354  2.67741  2.69355  4.24690  2.90347  2.73739  3.18146  2.89801  2.37887  2.77519  2.98518  4.58477  3.61503
          0.02177  4.23399  4.95633  0.61958  0.77255  0.94182  0.49416
    498   3.30644  4.98619  3.95462  3.85642  4.79576  3.65409  4.88988  4.45296  3.94848  4.03199  5.10710  4.11983  0.36594  4.32511  4.13901  3.48850  3.77867  4.05333  5.86545  4.92599   1994 P x - -
          2.68618  4.42225  2.77519  2.73123  3.46354  2.40513  3.72494  3.29354  2.67741  2.69355  4.24690  2.90347  2.73739  3.18146  2.89801  2.37887  2.77519  2.98518  4.58477  3.61503
          0.02177  4.23399  4.95633  0.61958  0.77255  0.94182  0.49416
    499   2.73982  4.90098  2.91831  2.60261  4.39520  3.37792  3.85708  3.89368  2.58302  3.45830  4.30075  3.07891  3.92777  1.50142  2.95612  1.85984  3.05455  3.49648  5.61092  4.26884   1995 q x - -
          2.68618  4.42225  2.77519  2.73123  3.46354  2.40513  3.72494  3.29354  2.67741  2.69355  4.24690  2.90347  2.73739  3.18146  2.89801  2.37887  2.77519  2.98518  4.58477  3.61503
          0.02177  4.23399  4.95633  0.61958  0.77255  0.94182  0.49416
    500   3.53260  4.82981  5.04662  4.55104  1.77082  4.67918  4.59195  2.45490  4.39799  0.88684  3.03758  4.66782  4.87289  4.42606  4.45358  4.05699  3.75399  2.62242  4.76840  3.33503   1996 l x - -
          2.68618  4.42225  2.77519  2.73123  3.46354  2.40513  3.72494  3.29354  2.67741  2.69355  4.24690  2.90347  2.73739  3.18146  2.89801  2.37887  2.77519  2.98518  4.58477  3.61503
          0.02177  4.23399  4.95633  0.61958  0.77255  0.94182  0.49416
    501   3.28270  5.36737  3.77643  3.01475  4.89226  3.85824  3.71954  4.20512  1.38350  3.59461  4.47519  3.38059  4.20413  2.84952  1.15449  3.26701  3.42077  3.89043  5.58772  4.46775   1997 r x - -
          2.68618  4.42225  2.77519  2.73123  3.46354  2.40513  3.72494  3.29354  2.67741  2.69355  4.24690  2.90347  2.73739  3.18146  2.89801  2.37887  2.77519  2.98518  4.58477  3.61503
          0.24689  4.23399  1.58826  0.61958  0.77255  0.27953  1.41116
    502   2.66762  4.56704  3.70621  3.38487  4.13970  3.39923  4.38229  3.60051  3.32649  2.64575  4.29255  3.61525  4.08562  3.69904  3.62176  0.78638  3.10733  3.24603  5.60194  4.26651   1998 s x - -
          2.68618  4.42225  2.77519  2.73123  3.46354  2.40513  3.72494  3.29354  2.67741  2.69355  4.24690  2.90347  2.73739  3.18146  2.89801  2.37887  2.77519  2.98518  4.58477  3.61503
          0.01747  4.45199  5.17434  0.61958  0.77255  0.71572  0.67107
    503   3.06768  5.24048  3.40359  2.83897  4.58919  2.99742  2.43672  4.05786  2.24647  3.54509  4.38652  3.28906  4.14251  2.96358  1.15618  3.07285  3.27693  3.71424  5.60672  4.34502   1999 r x - -
          2.68618  4.42225  2.77519  2.73123  3.46354  2.40513  3.72494  3.29354  2.67741  2.69355  4.24690  2.90347  2.73739  3.18146  2.89801  2.37887  2.77519  2.98518  4.58477  3.61503
          0.01747  4.45199  5.17434  0.61958  0.77255  0.71572  0.67107
    504   3.42936  4.68965  5.32016  4.86752  3.84432  4.86412  5.57007  0.70108  4.75190  2.26891  3.62072  5.03757  5.15419  5.00387  4.91355  4.30070  3.70387  1.59936  5.93367  4.72925   2000 i x - -
          2.68618  4.42225  2.77519  2.73123  3.46354  2.40513  3.72494  3.29354  2.67741  2.69355  4.24690  2.90347  2.73739  3.18146  2.89801  2.37887  2.77519  2.98518  4.58477  3.61503
          0.01747  4.45199  5.17434  0.61958  0.77255  0.71572  0.67107
    505   2.51736  4.42215  3.80066  3.36703  4.27076  3.29914  4.35625  3.55907  3.32845  3.33310  4.19961  3.56608  3.98281  3.63513  3.65500  1.38258  1.46096  2.59824  5.66176  4.44010   2001 s x - -
          2.68618  4.42225  2.77519  2.73123  3.46354  2.40513  3.72494  3.29354  2.67741  2.69355  4.24690  2.90347  2.73739  3.18146  2.89801  2.37887  2.77519  2.98518  4.58477  3.61503
          0.01747  4.45199  5.17434  0.61958  0.77255  0.71572  0.67107
    506   2.87687  4.77188  3.29093  2.52156  3.75235  3.68594  1.91619  3.28640  2.71097  1.69016  3.84098  3.30708  4.10124  3.15686  3.04952  2.99586  3.10812  3.05706  5.17377  3.83211   2002 l x - -
          2.68618  4.42225  2.77519  2.73123  3.46354  2.40513  3.72494  3.29354  2.67741  2.69355  4.24690  2.90347  2.73739  3.18146  2.89801  2.37887  2.77519  2.98518  4.58477  3.61503
          0.01747  4.45199  5.17434  0.61958  0.77255  0.71572  0.67107
    507   3.20143  5.26910  2.34432  2.89931  4.94460  3.58823  4.41448  4.50818  3.44704  4.09822  5.00608  3.40266  0.66010  3.65001  3.91063  3.23616  3.58948  4.06603  6.12027  4.85730   2003 P x - -
          2.68618  4.42225  2.77519  2.73123  3.46354  2.40513  3.72494  3.29354  2.67741  2.69355  4.24690  2.90347  2.73739  3.18146  2.89801  2.37887  2.77519  2.98518  4.58477  3.61503
          0.01747  4.45199  5.17434  0.61958  0.77255  0.71572  0.67107
    508   3.10921  5.41372  3.07666  1.37855  4.81274  3.68039  3.85522  4.24081  2.36326  3.70316  4.53711  3.18964  4.12934  2.98859  1.47207  3.07187  3.32672  3.86934  5.77787  4.49325   2004 e x - -
          2.68618  4.42225  2.77519  2.73123  3.46354  2.40513  3.72494  3.29354  2.67741  2.69355  4.24690  2.90347  2.73739  3.18146  2.89801  2.37887  2.77519  2.98518  4.58477  3.61503
          0.01747  4.45199  5.17434  0.61958  0.77255  0.71572  0.67107
    509   1.59187  4.54667  4.12590  3.62424  2.43666  3.95643  3.94505  3.01025  3.53703  2.66049  3.67689  3.82992  4.36079  3.76162  3.77177  3.26782  3.25406  2.82777  4.42299  1.53749   2005 y x - -
          2.68618  4.42225  2.77519  2.73123  3.46354  2.40513  3.72494  3.29354  2.67741  2.69355  4.24690  2.90347  2.73739  3.18146  2.89801  2.37887  2.77519  2.98518  4.58477  3.61503
          0.01747  4.45199  5.17434  0.61958  0.77255  0.71572  0.67107
    510   3.37205  5.45929  3.55959  2.52225  4.93857  3.89253  3.92956  4.31400  2.22012  3.74901  4.64088  3.46149  4.31152  3.07505  0.76688  3.36168  3.55474  3.99241  5.76208  4.60416   2006 r x - -
          2.68618  4.42225  2.77519  2.73123  3.46354  2.40513  3.72494  3.29354  2.67741  2.69355  4.24690  2.90347  2.73739  3.18146  2.89801  2.37887  2.77519  2.98518  4.58477  3.61503
          0.01747  4.45199  5.17434  0.61958  0.77255  0.71572  0.67107
    511   3.01994  4.68660  3.96852  3.34462  3.56772  3.97386  4.13649  2.86665  2.88558  1.42475  2.88846  3.71294  4.31772  3.43107  1.69405  3.26705  3.23828  2.80384  5.18350  3.99200   2007 l x - -
          2.68618  4.42225  2.77519  2.73123  3.46354  2.40513  3.72494  3.29354  2.67741  2.69355  4.24690  2.90347  2.73739  3.18146  2.89801  2.37887  2.77519  2.98518  4.58477  3.61503
          0.01747  4.45199  5.17434  0.61958  0.77255  0.71572  0.67107
    512   2.71456  4.92960  2.99417  2.59486  4.44915  3.41799  3.85718  3.90173  2.62946  3.46630  4.26959  3.08721  2.52199  2.07520  3.06119  1.58982  3.01534  3.49276  5.65282  4.30833   2008 s x - -
          2.68618  4.42225  2.77519  2.73123  3.46354  2.40513  3.72494  3.29354  2.67741  2.69355  4.24690  2.90347  2.73739  3.18146  2.89801  2.37887  2.77519  2.98518  4.58477  3.61503
          0.01844  4.39836  5.12071  0.61958  0.77255  0.71572  0.67107
    513   2.98110  4.73201  3.85161  3.49311  3.83415  3.73021  4.41532  3.16181  3.36356  1.81987  3.90098  3.80144  1.03738  3.76824  3.63277  3.20029  3.33570  3.01554  5.42035  4.14554   2009 p x - -
          2.68618  4.42225  2.77519  2.73123  3.46354  2.40513  3.72494  3.29354  2.67741  2.69355  4.24690  2.90347  2.73739  3.18146  2.89801  2.37887  2.77519  2.98518  4.58477  3.61503
          0.01844  4.39836  5.12071  0.61958  0.77255  0.71572  0.67107
    514   3.16013  4.83986  3.97781  3.43729  1.45016  3.96681  3.96364  3.30173  2.96874  2.79429  3.89330  3.73896  4.37499  3.52171  1.48771  3.33368  3.40325  3.14874  4.68200  3.13017   2010 f x - -
          2.68618  4.42225  2.77519  2.73123  3.46354  2.40513  3.72494  3.29354  2.67741  2.69355  4.24690  2.90347  2.73739  3.18146  2.89801  2.37887  2.77519  2.98518  4.58477  3.61503
          0.01844  4.39836  5.12071  0.61958  0.77255  0.71572  0.67107
    515   2.83187  4.92795  2.91081  2.80782  4.81472  1.35245  4.25699  4.37473  3.21410  3.95827  4.79831  1.35794  4.05299  3.47038  3.64651  2.90200  3.25548  3.83751  6.04545  4.71640   2011 g x - -
          2.68618  4.42225  2.77519  2.73123  3.46354  2.40513  3.72494  3.29354  2.67741  2.69355  4.24690  2.90347  2.73739  3.18146  2.89801  2.37887  2.77519  2.98518  4.58477  3.61503
          0.01844  4.39836  5.12071  0.61958  0.77255  0.71572  0.67107
    516   0.46332  4.55024  4.09455  3.94919  4.67371  3.35457  4.89333  3.88793  3.98221  3.74096  4.73577  3.93469  4.14524  4.27558  4.17031  2.90759  3.22289  3.44143  6.04020  4.91663   2012 A x - -
          2.68618  4.42225  2.77519  2.73123  3.46354  2.40513  3.72494  3.29354  2.67741  2.69355  4.24690  2.90347  2.73739  3.18146  2.89801  2.37887  2.77519  2.98518  4.58477  3.61503
          0.01844  4.39836  5.12071  0.61958  0.77255  0.71572  0.67107
    517   2.74014  4.49468  3.79970  3.38690  3.69578  3.57984  4.26545  3.02016  3.28605  1.40814  3.74830  3.65885  4.14940  3.63671  3.56530  1.50434  3.09412  2.82392  5.25987  3.97574   2013 l x - -
          2.68625  4.42232  2.77527  2.73130  3.46361  2.40520  3.72502  3.29361  2.67748  2.69362  4.24697  2.90354  2.73747  3.18153  2.89677  2.37894  2.77527  2.98525  4.58484  3.61510
          0.41126  1.10498  5.12071  0.14144  2.02577  0.71572  0.67107
    518   1.96925  4.43730  4.51085  4.12870  3.97885  3.82105  4.89187  2.26295  4.03914  2.70451  3.85085  4.19285  4.43509  4.32075  4.24156  3.26119  3.24017  0.87486  5.70274  4.49275   2015 v x - -
          2.68618  4.42225  2.77519  2.73123  3.46354  2.40513  3.72494  3.29354  2.67741  2.69355  4.24690  2.90347  2.73739  3.18146  2.89801  2.37887  2.77519  2.98518  4.58477  3.61503
          0.01844  4.39836  5.12071  0.61958  0.77255  0.71572  0.67107
    519   3.43461  5.51303  3.97356  3.15334  5.08294  3.98983  3.80533  4.37217  1.12947  3.72850  4.61209  3.50201  4.32184  2.93171  1.21594  3.41014  3.55578  4.05745  5.69512  4.59876   2016 k x - -
          2.68618  4.42225  2.77519  2.73123  3.46354  2.40513  3.72494  3.29354  2.67741  2.69355  4.24690  2.90347  2.73739  3.18146  2.89801  2.37887  2.77519  2.98518  4.58477  3.61503
          0.01844  4.39836  5.12071  0.61958  0.77255  0.71572  0.67107
    520   1.72158  4.37639  3.79715  3.41334  4.50382  3.17818  4.43445  3.89332  3.41012  3.59197  4.41002  3.55041  3.91535  3.69675  3.73381  1.26330  1.78324  3.35643  5.84609  4.63964   2017 s x - -
          2.68618  4.42225  2.77519  2.73123  3.46354  2.40513  3.72494  3.29354  2.67741  2.69355  4.24690  2.90347  2.73739  3.18146  2.89801  2.37887  2.77519  2.98518  4.58477  3.61503
          0.01844  4.39836  5.12071  0.61958  0.77255  0.71572  0.67107
    521   2.87713  4.88894  3.54631  2.99982  4.43014  3.59349  3.95213  3.78403  2.45320  3.38853  4.26870  3.38398  4.09561  3.12760  1.45056  2.96737  1.54324  3.44483  5.58510  4.35812   2018 r x - -
          2.68618  4.42225  2.77519  2.73123  3.46354  2.40513  3.72494  3.29354  2.67741  2.69355  4.24690  2.90347  2.73739  3.18146  2.89801  2.37887  2.77519  2.98518  4.58477  3.61503
          0.01844  4.39836  5.12071  0.61958  0.77255  0.71572  0.67107
    522   3.40739  4.69651  5.14129  4.64056  2.13523  4.67781  4.86449  0.94228  4.50379  1.93472  3.30642  4.75024  4.93004  4.60657  4.58343  4.05795  3.64940  2.15112  5.12539  3.75406   2019 i x - -
          2.68618  4.42225  2.77519  2.73123  3.46354  2.40513  3.72494  3.29354  2.67741  2.69355  4.24690  2.90347  2.73739  3.18146  2.89801  2.37887  2.77519  2.98518  4.58477  3.61503
          0.01844  4.39836  5.12071  0.61958  0.77255  0.71572  0.67107
    523   1.41641  4.73571  3.27799  2.93593  4.06761  3.45897  1.64973  3.69258  2.90011  3.33338  4.21950  3.33754  4.04056  3.31050  3.24868  2.86694  3.10414  3.34003  5.44617  4.07743   2020 a x - -
          2.68618  4.42225  2.77519  2.73123  3.46354  2.40513  3.72494  3.29354  2.67741  2.69355  4.24690  2.90347  2.73739  3.18146  2.89801  2.37887  2.77519  2.98518  4.58477  3.61503
          0.01844  4.39836  5.12071  0.61958  0.77255  0.71572  0.67107
    524   1.42327  5.13513  1.34499  2.54219  4.76132  3.38940  4.07180  4.16884  3.05363  3.80488  4.65802  3.06705  4.02517  3.25319  3.57703  2.91032  3.25678  3.73773  6.00837  4.60982   2021 d x - -
          2.68618  4.42225  2.77519  2.73123  3.46354  2.40513  3.72494  3.29354  2.67741  2.69355  4.24690  2.90347  2.73739  3.18146  2.89801  2.37887  2.77519  2.98518  4.58477  3.61503
          0.01844  4.39836  5.12071  0.61958  0.77255  0.71572  0.67107
    525   2.94291  5.37073  2.88573  1.85247  4.73776  3.55751  3.75260  4.18302  1.87008  3.64225  4.43609  3.02741  4.00025  1.64165  2.72676  2.89194  3.16545  3.78076  5.74401  4.39520   2022 q x - -
          2.68618  4.42225  2.77519  2.73123  3.46354  2.40513  3.72494  3.29354  2.67741  2.69355  4.24690  2.90347  2.73739  3.18146  2.89801  2.37887  2.77519  2.98518  4.58477  3.61503
          0.01844  4.39836  5.12071  0.61958  0.77255  0.71572  0.67107
    526   2.80098  4.86583  3.12556  2.81600  4.07036  3.46190  1.63638  3.89782  2.82241  3.47945  4.34413  3.25452  4.03646  3.23409  3.18981  1.47572  3.14092  3.51008  5.44309  4.00671   2023 s x - -
          2.68618  4.42225  2.77519  2.73123  3.46354  2.40513  3.72494  3.29354  2.67741  2.69355  4.24690  2.90347  2.73739  3.18146  2.89801  2.37887  2.77519  2.98518  4.58477  3.61503
          0.01844  4.39836  5.12071  0.61958  0.77255  0.71572  0.67107
    527   3.60208  5.23575  4.26796  4.20223  5.10355  3.89546  5.20507  4.82590  4.31279  4.37508  5.46677  4.44331  0.25264  4.68187  4.46902  3.79237  4.08793  4.40254  6.10762  5.24042   2024 P x - -
          2.68618  4.42225  2.77519  2.73123  3.46354  2.40513  3.72494  3.29354  2.67741  2.69355  4.24690  2.90347  2.73739  3.18146  2.89801  2.37887  2.77519  2.98518  4.58477  3.61503
          0.01844  4.39836  5.12071  0.61958  0.77255  0.71572  0.67107
    528   3.01330  5.03844  3.19782  2.91236  4.11148  3.60387  1.47560  4.00180  2.87877  3.55749  4.45762  3.36648  1.50353  3.33130  3.21995  3.07367  3.32804  3.65113  5.46142  4.04684   2025 h x - -
          2.68618  4.42225  2.77519  2.73123  3.46354  2.40513  3.72494  3.29354  2.67741  2.69355  4.24690  2.90347  2.73739  3.18146  2.89801  2.37887  2.77519  2.98518  4.58477  3.61503
          0.21266  4.39836  1.71885  0.61958  0.77255  0.71572  0.67107
    529   1.89613  5.10491  1.22512  2.39657  4.66281  3.29773  3.94843  4.06285  2.93551  3.70341  4.56639  2.93425  3.92824  3.12901  3.46808  2.83206  3.18301  3.64888  5.91107  4.49781   2026 d x - -
          2.68618  4.42225  2.77519  2.73123  3.46354  2.40513  3.72494  3.29354  2.67741  2.69355  4.24690  2.90347  2.73739  3.18146  2.89801  2.37887  2.77519  2.98518  4.58477  3.61503
          0.02235  4.20805  4.93039  0.61958  0.77255  0.90860  0.51598
    530   1.97716  4.39150  4.34486  3.89923  3.67298  3.93991  4.66608  1.16155  3.79139  2.36032  3.54990  4.09760  4.43211  4.09104  4.01709  3.33789  3.20215  1.93547  5.42551  4.21255   2027 i x - -
          2.68618  4.42225  2.77519  2.73123  3.46354  2.40513  3.72494  3.29354  2.67741  2.69355  4.24690  2.90347  2.73739  3.18146  2.89801  2.37887  2.77519  2.98518  4.58477  3.61503
          0.02235  4.20805  4.93039  0.61958  0.77255  0.90860  0.51598
    531   1.94489  4.45546  4.09269  3.65226  3.47808  3.78621  4.43593  2.48820  3.51544  1.15870  3.39072  3.89327  4.28990  3.83361  3.74892  3.18183  3.17056  2.39627  5.23023  4.02683   2028 l x - -
          2.68618  4.42225  2.77519  2.73123  3.46354  2.40513  3.72494  3.29354  2.67741  2.69355  4.24690  2.90347  2.73739  3.18146  2.89801  2.37887  2.77519  2.98518  4.58477  3.61503
          0.02235  4.20805  4.93039  0.61958  0.77255  0.90860  0.51598
    532   2.90494  5.09210  3.02645  2.64036  4.48036  3.51376  3.78083  3.98045  2.32751  3.49735  4.34483  1.46900  3.99696  2.93714  1.87824  2.91250  3.16046  3.61297  5.57349  4.27033   2029 n x - -
          2.68618  4.42225  2.77519  2.73123  3.46354  2.40513  3.72494  3.29354  2.67741  2.69355  4.24690  2.90347  2.73739  3.18146  2.89801  2.37887  2.77519  2.98518  4.58477  3.61503
          0.02235  4.20805  4.93039  0.61958  0.77255  0.90860  0.51598
    533   3.17470  4.96098  3.28667  3.06427  3.40103  3.58461  0.85772  3.90121  2.90360  3.37496  4.43169  3.46649  4.14671  3.43316  3.15897  3.24469  3.48423  3.63355  4.86356  3.34808   2030 h x - -
          2.68457  4.42275  2.77454  2.73174  3.46404  2.40563  3.72545  3.29404  2.67791  2.69299  4.24740  2.90266  2.73679  3.18197  2.89851  2.37859  2.77570  2.98569  4.58527  3.61553
          0.67302  0.73156  4.74728  1.80659  0.17938  0.54730  0.86396
    534   1.77366  5.10465  1.25616  2.42815  4.67710  3.31689  3.97069  4.07849  2.95316  3.71737  4.57648  2.96256  3.94642  3.15066  3.48250  2.84409  3.19224  3.66104  5.92458  4.51572   2038 d x - -
          2.68618  4.42225  2.77519  2.73123  3.46354  2.40513  3.72494  3.29354  2.67741  2.69355  4.24690  2.90347  2.73739  3.18146  2.89801  2.37887  2.77519  2.98518  4.58477  3.61503
          0.02143  4.24948  4.97183  0.61958  0.77255  0.71572  0.67107
    535   1.80953  4.80818  3.03789  2.69349  4.32329  3.38979  3.90492  3.72079  2.63891  3.33424  4.21337  3.14745  3.94294  1.49083  3.00144  2.78419  3.03923  3.36134  5.58101  4.27172   2039 q x - -
          2.68618  4.42225  2.77519  2.73123  3.46354  2.40513  3.72494  3.29354  2.67741  2.69355  4.24690  2.90347  2.73739  3.18146  2.89801  2.37887  2.77519  2.98518  4.58477  3.61503
          0.02143  4.24948  4.97183  0.61958  0.77255  0.71572  0.67107
    536   1.85148  4.40075  4.35090  3.90336  3.69376  3.93102  4.66719  1.18996  3.79782  2.39489  3.57440  4.09681  4.43037  4.09405  4.02370  3.32836  3.20538  1.97070  5.43351  4.22161   2040 i x - -
          2.68618  4.42225  2.77519  2.73123  3.46354  2.40513  3.72494  3.29354  2.67741  2.69355  4.24690  2.90347  2.73739  3.18146  2.89801  2.37887  2.77519  2.98518  4.58477  3.61503
          0.02143  4.24948  4.97183  0.61958  0.77255  0.71572  0.67107
    537   2.93330  5.30677  1.36183  2.41222  4.64483  3.44015  3.82238  4.14968  2.60395  3.66087  4.48766  2.96085  3.96525  2.97157  1.91004  2.88578  3.19525  3.75321  5.77264  4.38996   2041 d x - -
          2.68618  4.42225  2.77519  2.73123  3.46354  2.40513  3.72494  3.29354  2.67741  2.69355  4.24690  2.90347  2.73739  3.18146  2.89801  2.37887  2.77519  2.98518  4.58477  3.61503
          0.02143  4.24948  4.97183  0.61958  0.77255  0.71572  0.67107
    538   3.27538  5.37869  3.75318  3.00025  4.90369  3.85579  3.72287  4.21928  1.08164  3.60626  4.48228  3.37338  4.20221  2.85119  1.48868  3.25664  3.41557  3.89972  5.59919  4.47318   2042 k x - -
          2.68618  4.42225  2.77519  2.73123  3.46354  2.40513  3.72494  3.29354  2.67741  2.69355  4.24690  2.90347  2.73739  3.18146  2.89801  2.37887  2.77519  2.98518  4.58477  3.61503
          0.02143  4.24948  4.97183  0.61958  0.77255  0.71572  0.67107
    539   2.78390  4.94795  2.78594  1.74505  4.38566  3.39695  3.87964  3.72381  2.70757  3.38892  4.25456  3.04040  3.94377  3.05495  3.13777  2.81643  1.51058  3.37908  5.64413  4.30430   2043 t x - -
          2.68618  4.42225  2.77519  2.73123  3.46354  2.40513  3.72494  3.29354  2.67741  2.69355  4.24690  2.90347  2.73739  3.18146  2.89801  2.37887  2.77519  2.98518  4.58477  3.61503
          0.02143  4.24948  4.97183  0.61958  0.77255  0.71572  0.67107
    540   2.69666  4.35054  3.92035  3.49123  3.64706  3.61869  4.31531  1.34467  3.39747  2.57715  3.63471  3.72961  4.16463  3.72044  3.65666  1.91339  3.03577  2.32857  5.23069  3.98047   2044 i x - -
          2.68618  4.42225  2.77519  2.73123  3.46354  2.40513  3.72494  3.29354  2.67741  2.69355  4.24690  2.90347  2.73739  3.18146  2.89801  2.37887  2.77519  2.98518  4.58477  3.61503
          0.02143  4.24948  4.97183  0.61958  0.77255  0.71572  0.67107
    541   2.96562  4.69506  3.58967  3.45244  4.43066  3.37406  4.51547  4.01767  3.52325  3.62701  4.68491  3.74269  0.58733  3.90737  3.74956  3.13839  3.41964  3.64525  5.57311  4.55415   2045 P x - -
          2.68618  4.42225  2.77519  2.73123  3.46354  2.40513  3.72494  3.29354  2.67741  2.69355  4.24690  2.90347  2.73739  3.18146  2.89801  2.37887  2.77519  2.98518  4.58477  3.61503
          0.02690  4.02494  4.74728  0.61958  0.77255  0.71572  0.67107
    542   0.81453  4.27435  3.62298  3.42415  4.20958  3.09426  4.42740  3.35833  3.44447  3.23266  4.24976  3.53343  3.84816  3.77210  3.68282  2.62437  2.91243  2.98619  5.62144  4.43945   2046 a x - -
          2.68618  4.42225  2.77519  2.73123  3.46354  2.40513  3.72494  3.29354  2.67741  2.69355  4.24690  2.90347  2.73739  3.18146  2.89801  2.37887  2.77519  2.98518  4.58477  3.61503
          0.02690  4.02494  4.74728  0.61958  0.77255  0.36489  1.18506
    543   4.01502  5.14352  4.95480  4.72671  1.28564  4.67220  3.57380  3.65670  4.55021  2.92254  4.22926  4.30341  4.96214  4.40737  4.50105  4.06000  4.22920  3.59411  3.68101  0.88359   2047 y x - -
          2.68618  4.42225  2.77519  2.73123  3.46354  2.40513  3.72494  3.29354  2.67741  2.69355  4.24690  2.90347  2.73739  3.18146  2.89801  2.37887  2.77519  2.98518  4.58477  3.61503
          0.02158  4.24255  4.96489  0.61958  0.77255  0.48576  0.95510
    544   3.01672  4.73518  3.85571  3.25476  3.63476  3.85812  4.02062  2.97946  2.62712  1.29730  3.60157  3.61002  4.24442  3.29530  1.86422  3.21896  3.24499  2.88717  5.17300  3.93334   2048 l x - -
          2.68618  4.42225  2.77519  2.73123  3.46354  2.40513  3.72494  3.29354  2.67741  2.69355  4.24690  2.90347  2.73739  3.18146  2.89801  2.37887  2.77519  2.98518  4.58477  3.61503
          0.02158  4.24255  4.96489  0.61958  0.77255  0.48576  0.95510
    545   3.29123  5.37456  3.78755  3.02292  4.90171  3.86531  3.72416  4.21342  1.38601  3.60135  4.48236  3.38751  4.21059  2.85406  1.14258  3.27526  3.42839  3.89895  5.59303  4.47459   2049 r x - -
          2.68618  4.42225  2.77519  2.73123  3.46354  2.40513  3.72494  3.29354  2.67741  2.69355  4.24690  2.90347  2.73739  3.18146  2.89801  2.37887  2.77519  2.98518  4.58477  3.61503
          0.02158  4.24255  4.96489  0.61958  0.77255  0.48576  0.95510
    546   2.97060  5.40623  2.53921  1.29550  4.71444  3.42756  3.80085  4.19999  2.57374  3.69175  4.52745  2.90897  3.96324  1.92331  3.00982  2.90103  3.22571  3.80706  5.82869  4.42469   2050 e x - -
          2.68618  4.42225  2.77519  2.73123  3.46354  2.40513  3.72494  3.29354  2.67741  2.69355  4.24690  2.90347  2.73739  3.18146  2.89801  2.37887  2.77519  2.98518  4.58477  3.61503
          0.02158  4.24255  4.96489  0.61958  0.77255  0.48576  0.95510
    547   3.59983  4.96137  4.78387  4.44111  3.32212  4.44864  4.98341  2.56046  4.20669  0.52421  3.25675  4.68193  4.83019  4.48342  4.31560  4.08831  3.88244  2.69094  5.31839  4.12203   2051 L x - -
          2.68618  4.42225  2.77519  2.73123  3.46354  2.40513  3.72494  3.29354  2.67741  2.69355  4.24690  2.90347  2.73739  3.18146  2.89801  2.37887  2.77519  2.98518  4.58477  3.61503
          0.02158  4.24255  4.96489  0.61958  0.77255  0.48576  0.95510
    548   2.59988  4.63159  3.06659  2.79660  4.33784  3.27202  4.04246  3.73470  2.90183  3.42197  4.27947  1.91925  3.90689  3.25489  3.28376  2.70819  1.37699  3.32256  5.64569  4.33874   2052 t x - -
          2.68618  4.42225  2.77519  2.73123  3.46354  2.40513  3.72494  3.29354  2.67741  2.69355  4.24690  2.90347  2.73739  3.18146  2.89801  2.37887  2.77519  2.98518  4.58477  3.61503
          0.02158  4.24255  4.96489  0.61958  0.77255  0.48576  0.95510
    549   3.19250  4.91445  3.94047  3.89424  4.99806  0.33392  4.97518  4.70425  4.12483  4.30497  5.29518  4.10666  4.31560  4.42039  4.30461  3.37746  3.70196  4.16064  5.97882  5.11802   2053 G x - -
          2.68618  4.42225  2.77519  2.73123  3.46354  2.40513  3.72494  3.29354  2.67741  2.69355  4.24690  2.90347  2.73739  3.18146  2.89801  2.37887  2.77519  2.98518  4.58477  3.61503
          0.02158  4.24255  4.96489  0.61958  0.77255  0.48576  0.95510
    550   3.86607  5.03991  4.96525  4.68864  0.94145  4.59937  3.64436  3.47075  4.48440  2.74007  4.03794  4.31658  4.90000  4.38867  4.44419  3.99887  4.08638  3.42890  1.81776  2.03506   2054 f x - -
          2.68618  4.42225  2.77519  2.73123  3.46354  2.40513  3.72494  3.29354  2.67741  2.69355  4.24690  2.90347  2.73739  3.18146  2.89801  2.37887  2.77519  2.98518  4.58477  3.61503
          0.02158  4.24255  4.96489  0.61958  0.77255  0.48576  0.95510
    551   3.29123  5.37456  3.78755  3.02292  4.90171  3.86531  3.72416  4.21342  1.38601  3.60135  4.48236  3.38751  4.21059  2.85406  1.14258  3.27526  3.42839  3.89895  5.59303  4.47459   2055 r x - -
          2.68618  4.42225  2.77519  2.73123  3.46354  2.40513  3.72494  3.29354  2.67741  2.69355  4.24690  2.90347  2.73739  3.18146  2.89801  2.37887  2.77519  2.98518  4.58477  3.61503
          0.02158  4.24255  4.96489  0.61958  0.77255  0.48576  0.95510
    552   2.96029  4.43212  4.25301  3.76968  2.97140  3.99370  4.13388  2.46043  3.61944  2.36920  3.49218  3.95294  4.39205  3.88250  3.81280  3.34009  3.22106  1.27515  4.62580  1.97785   2056 v x - -
          2.68618  4.42225  2.77519  2.73123  3.46354  2.40513  3.72494  3.29354  2.67741  2.69355  4.24690  2.90347  2.73739  3.18146  2.89801  2.37887  2.77519  2.98518  4.58477  3.61503
          0.02158  4.24255  4.96489  0.61958  0.77255  0.48576  0.95510
    553   1.47953  4.27914  3.66624  3.39212  4.49851  3.05888  4.43778  3.88468  3.44044  3.60871  4.43884  3.48806  3.82858  3.72011  3.73386  1.10775  2.84388  3.31410  5.84878  4.64395   2057 s x - -
          2.68618  4.42225  2.77519  2.73123  3.46354  2.40513  3.72494  3.29354  2.67741  2.69355  4.24690  2.90347  2.73739  3.18146  2.89801  2.37887  2.77519  2.98518  4.58477  3.61503
          0.02158  4.24255  4.96489  0.61958  0.77255  0.48576  0.95510
    554   2.73908  4.53025  3.62765  3.29159  3.85091  1.30746  4.26055  3.18022  3.24202  1.70071  3.92565  3.58847  4.09087  3.60720  3.52961  2.94592  3.11442  2.94663  5.34472  4.07818   2058 g x - -
          2.68618  4.42225  2.77519  2.73123  3.46354  2.40513  3.72494  3.29354  2.67741  2.69355  4.24690  2.90347  2.73739  3.18146  2.89801  2.37887  2.77519  2.98518  4.58477  3.61503
          0.02158  4.24255  4.96489  0.61958  0.77255  0.48576  0.95510
    555   3.17470  4.96098  3.28667  3.06427  3.40103  3.58461  0.85772  3.90121  2.90360  3.37496  4.43169  3.46649  4.14671  3.43316  3.15897  3.24469  3.48423  3.63355  4.86356  3.34808   2059 h x - -
          2.68618  4.42225  2.77519  2.73123  3.46354  2.40513  3.72494  3.29354  2.67741  2.69355  4.24690  2.90347  2.73739  3.18146  2.89801  2.37887  2.77519  2.98518  4.58477  3.61503
          0.02690  4.02494  4.74728  0.61958  0.77255  0.48576  0.95510
    556   3.32984  4.74827  4.43369  4.07662  3.19990  4.17439  4.68469  2.41477  3.84287  0.70794  3.17951  4.33725  4.58506  4.17456  3.99302  3.76661  3.61801  2.49124  5.13203  3.88976   2060 l x - -
          2.68618  4.42225  2.77519  2.73123  3.46354  2.40513  3.72494  3.29354  2.67741  2.69355  4.24690  2.90347  2.73739  3.18146  2.89801  2.37887  2.77519  2.98518  4.58477  3.61503
          0.02690  4.02494  4.74728  0.61958  0.77255  0.48576  0.95510
    557   3.15102  4.53070  4.54717  4.17072  3.48085  4.22709  4.87269  0.90688  4.00178  2.03841  3.39525  4.39500  4.64590  4.33591  4.18122  3.73924  3.44841  1.86184  5.40148  4.15129   2061 i x - -
          2.68618  4.42225  2.77519  2.73123  3.46354  2.40513  3.72494  3.29354  2.67741  2.69355  4.24690  2.90347  2.73739  3.18146  2.89801  2.37887  2.77519  2.98518  4.58477  3.61503
          0.02690  4.02494  4.74728  0.61958  0.77255  0.48576  0.95510
    558   2.96562  4.69506  3.58967  3.45244  4.43066  3.37406  4.51547  4.01767  3.52325  3.62701  4.68491  3.74269  0.58733  3.90737  3.74956  3.13839  3.41964  3.64525  5.57311  4.55415   2062 P x - -
          2.68618  4.42225  2.77519  2.73123  3.46354  2.40513  3.72494  3.29354  2.67741  2.69355  4.24690  2.90347  2.73739  3.18146  2.89801  2.37887  2.77519  2.98518  4.58477  3.61503
          0.02690  4.02494  4.74728  0.61958  0.77255  0.48576  0.95510
    559   2.92973  4.43282  4.33431  4.00448  3.66564  3.87923  4.78116  2.05457  3.87459  2.32769  3.60988  4.16918  4.43294  4.22447  4.07206  3.39419  3.28864  0.85241  5.47508  4.21516   2063 v x - -
          2.68618  4.42225  2.77519  2.73123  3.46354  2.40513  3.72494  3.29354  2.67741  2.69355  4.24690  2.90347  2.73739  3.18146  2.89801  2.37887  2.77519  2.98518  4.58477  3.61503
          0.02690  4.02494  4.74728  0.61958  0.77255  0.48576  0.95510
    560   3.32984  4.74827  4.43369  4.07662  3.19990  4.17439  4.68469  2.41477  3.84287  0.70794  3.17951  4.33725  4.58506  4.17456  3.99302  3.76661  3.61801  2.49124  5.13203  3.88976   2064 l x - -
          2.68618  4.42225  2.77519  2.73123  3.46354  2.40513  3.72494  3.29354  2.67741  2.69355  4.24690  2.90347  2.73739  3.18146  2.89801  2.37887  2.77519  2.98518  4.58477  3.61503
          0.02690  4.02494  4.74728  0.61958  0.77255  0.48576  0.95510
    561   3.32984  4.74827  4.43369  4.07662  3.19990  4.17439  4.68469  2.41477  3.84287  0.70794  3.17951  4.33725  4.58506  4.17456  3.99302  3.76661  3.61801  2.49124  5.13203  3.88976   2065 l x - -
          2.68618  4.42225  2.77519  2.73123  3.46354  2.40513  3.72494  3.29354  2.67741  2.69355  4.24690  2.90347  2.73739  3.18146  2.89801  2.37887  2.77519  2.98518  4.58477  3.61503
          0.02690  4.02494  4.74728  0.61958  0.77255  0.48576  0.95510
    562   3.47391  4.90089  4.06637  3.82648  2.31407  4.01013  3.69975  3.46258  3.67973  2.87658  4.12220  3.91576  4.48143  3.94879  3.83123  3.59455  3.76190  3.34063  3.96293  0.74556   2066 y x - -
          2.68618  4.42225  2.77519  2.73123  3.46354  2.40513  3.72494  3.29354  2.67741  2.69355  4.24690  2.90347  2.73739  3.18146  2.89801  2.37887  2.77519  2.98518  4.58477  3.61503
          0.02690  4.02494  4.74728  0.61958  0.77255  0.48576  0.95510
    563   2.86506  4.62298  3.56986  3.48984  4.62480  0.52833  4.59862  4.26362  3.69171  3.89796  4.87660  3.73450  4.01888  4.00399  3.90891  3.04172  3.35818  3.76252  5.67745  4.73262   2067 G x - -
          2.68618  4.42225  2.77519  2.73123  3.46354  2.40513  3.72494  3.29354  2.67741  2.69355  4.24690  2.90347  2.73739  3.18146  2.89801  2.37887  2.77519  2.98518  4.58477  3.61503
          0.02690  4.02494  4.74728  0.61958  0.77255  0.48576  0.95510
    564   0.81453  4.27435  3.62298  3.42415  4.20958  3.09426  4.42740  3.35833  3.44447  3.23266  4.24976  3.53343  3.84816  3.77210  3.68282  2.62437  2.91243  2.98619  5.62144  4.43945   2068 a x - -
          2.68618  4.42225  2.77519  2.73123  3.46354  2.40513  3.72494  3.29354  2.67741  2.69355  4.24690  2.90347  2.73739  3.18146  2.89801  2.37887  2.77519  2.98518  4.58477  3.61503
          0.02690  4.02494  4.74728  0.61958  0.77255  0.48576  0.95510
    565   3.32984  4.74827  4.43369  4.07662  3.19990  4.17439  4.68469  2.41477  3.84287  0.70794  3.17951  4.33725  4.58506  4.17456  3.99302  3.76661  3.61801  2.49124  5.13203  3.88976   2069 l x - -
          2.68618  4.42225  2.77519  2.73123  3.46354  2.40513  3.72494  3.29354  2.67741  2.69355  4.24690  2.90347  2.73739  3.18146  2.89801  2.37887  2.77519  2.98518  4.58477  3.61503
          0.01819  4.01622        *  0.61958  0.77255  0.00000        *
//
