# Supplementary material for: Remote homology clustering identifies lowly conserved families of effector proteins in plant-pathogenic fungi
Source: Microb Genom. 2021 Sep 1;7(9):000637. doi: 10.1099/mgen.0.000637 (PMC8715435; doi:10.1099/mgen.0.000637)
Supplement: Supplementary material 17 [file mgen-7-0637-s0017.fasta]

>PC_01UOBI
-----------------------------------------MWAPSILLILILG-LVQAKPLSLNAREL-----------SLD-----------GREL-S
LDARSVLHKRQ---------------------GSCVSISRPAN----------NP-SINNIGQIDITSVVNGGPG------MTWDLNNLV----------
RVHVSRE------------VDGSLSFDWTNTG---SANRLIVTEWNSSSSTSGNGY--VLLGSYG-----------------------LPTGTGNICFPV
---------GSGQGRTWKMQLED-----------------------------------------------------
>PC_00IPRC
-----------------------------------MRSI--------LVLLFSAAAVLAA-PTPEADPGYEIV------KLFEAANSSELDARGLSLDWT
LKPRGLLQERQ---------------------GSCMSITINPS----------RP-SVNNIGQVDIDSVILGRPGAI----GSWELNNFI----------
TIGLNRV------------NANTVRVNINNTG---RTNRLIITQWDNTLTRGDVYE--LF-GDYALI--------------QG---------RGSFCLNI
--------RSDSGRENWRMQLEN-----------------------------------------------------
>PC_022CB0
-----------------------------------MRSI--------LVLLFSAAAVLAA-PTPEADPGYEIV------KLFEAANSSELDARGLSLDWT
LKPRGLLQERQ---------------------GSCMSITINPS----------RP-SVNNIGQVDIDSVILGRPGAI----GSWELNNFV----------
TIGLNRV------------NANTVRVNINNTG---RTNRLIITQWDNTLTRGDVYE--LF-GDYALI--------------QG---------RGSFCLNI
--------RSDSGRENWRMQLEN-----------------------------------------------------
>PC_01VEQU
-----------------------------------MRSI--------LVLLFSAAAVLAA-PTPEADPGYEIV------KLFEAANSSELDARGLSLDWT
LKPRGLLQERQ---------------------GSCMSITINPS----------RP-SVNNIGQVDIDSVILGRPGAI----GSWELNNFI----------
TIGLNRV------------NANTVRVNINNTG---RTNRLIITQWENTLTRGDVYE--LF-GDYALI--------------QG---------RGSFCLNL
--------RSDSGRENWRMQLEN-----------------------------------------------------
>PC_00NLG8
-----------------------------------MRSI--------LVLLFSAAAVLAA-PTPEADPGYEIV------KLFEAANSSELDARGLSLDWT
LKPRGLLQERQ---------------------GSCMSITINPS----------RP-SVNNIGQVDIDSVILGRPGAI----GSWDLNNFI----------
TIGLNRV------------NANTVRVNINNTG---RTNRLIITQWENTLTRGDVYE--LF-GDYALI--------------QG---------RGSFCLNL
--------RSDSGRENWRMQLEN-----------------------------------------------------
>PC_04TN2T
-----------------------------------MRSI--------LVLLFSAAAVLAA-PTPEADPGYEIV------KLFEAANSSELDARGLSLDWT
LKPRGLLQERQ---------------------GSCMSITINPS----------RP-SVNNIGQVDIDSVILGRPGAL----GSWELNNFV----------
TIGLNRV------------NANTVRVNINNTG---RTNRLIITQWDNTLTRGDVYE--LF-GDYALI--------------QG---------RGSFCLNI
--------RSDSGRENWRMQLEN-----------------------------------------------------
>PC_00KVFD
-----------------------------------MRSI--------LVLLFSAAAVLAA-PTPEADPGYEIV------KLFEAANSSELDARGLSLDWT
LKPRGLLQERQ---------------------GSCMSITINPS----------RP-SVNNIGQVDIDSVILGRPGAI----GSWPLNNFV----------
TIGLNRV------------NANTVRVNVVNTG---RTNRLIITQWDNTVTRGDVYE--LF-GDYALI--------------QG---------RGSFCLNI
--------RSDSGRENWRMQLEN-----------------------------------------------------
>PC_055GNY
-----------------------------------MRSI--------LVLLFSAAAVLAA-PTPEADPGYEIV------KLFEAANSSELDARGLSLDWT
LKPRGLLQERQ---------------------GSCMSITINPS----------RP-SVNNIGQVDIDSVILGRPGAI----GSWELNNFI----------
TIGLNRV------------NANTVRVNIVNTG---RTNRLIITQWENTLTRGDVYE--LF-GDYALI--------------QG---------RGSFCLNI
--------RSDSGRENWRMQLEN-----------------------------------------------------
>PC_06UNLD
-----------------------------------MRSI--------LVLLFSAAAVLAA-PTPEADPGYEIV------KLFGAANSSELDARGLSLDWT
LKPRGLLQERQ---------------------GSCMSITINPS----------RP-SVNNIGQVDIDSVILGRPGAI----GSWPLNNFV----------
TIGLNRV------------NANTVRVNVVNTG---RTNRLIITQWDNTLTRGDVYE--LF-GDYALI--------------QG---------RGSFCLNI
--------RSDSGRENWRMQLEN-----------------------------------------------------
>PC_0569BF
-------------------------------------------------------AVLAA-PTPEADPGYEIV------KLFEAANSSELDARGLSLDWT
LKPRGLLQERQ---------------------GSCMSITINPS----------RP-SVNNIGQVDIDSVILGRPGAI----GSWELNNFI----------
TIGLNRV------------NADTVRVNIRNTG---RTNRLIITQWDNTVTRGDVYE--LF-GDYALI--------------QG----R-----GSFCLNI
--------RS------------------------------------------------------------------
>PC_027IIJ
------------------------------------------------VLLFSAAAVLAA-PTPEADPGYEIV------KLFEAANSSELDARGLSLDWT
LKPRGLLQERQ---------------------GSCMSITINPS----------RP-SVNNIGQVDIDSVILGRPGAI----GSWELNNFI----------
TIGLNRV------------NADTVRVNIRNTG---RTNRLIITQWDNTVTRGDVYE--LF-GDYALI--------------QG-----------------
----------------------------------------------------------------------------
>PC_06Z6D2
----------------------------------------------------SAAAVLAA-PTPEADPGYEIV------KLFEAANSSELDARGLSLDWT
LKPRGLLQERQ---------------------GSCMSITINPS----------RP-SVNNIGQVDIDSVILGRPGAI----GSWELNNFI----------
TIGLNRV------------NADTVRVNIRNTG---RTNRLIITQWDNTVTRGDVYE--LF-GDYALI--------------QG-----------------
----------------------------------------------------------------------------
>PC_01QK9S
-------------------------------------------------LLFSAAAVLAA-PTPEADPGYEIV------KLFEAANSSELDARGLSLDWT
LKPRGLLQERQ---------------------GSCMSITINPS----------RP-SVNNIGQVDIDSVILGRPGAI----GSWELNNFI----------
TIGLNRV------------NADTVRVNIRNTG---RTNRLIITQWDNTVTRGDVCE--LF-GDYAL----------------------------------
----------------------------------------------------------------------------
>PC_05S90P
------------------------------------------------VLLFSAAAVLAA-PTPEADPGYEIV------KLFEAANSSELDARGLSLDWT
LKPRGLLQERQ---------------------GSCMSITINPS----------RP-SVNNIGQVDIDSVILGRPGAI----GSWELNNFI----------
TIGLNRV------------NADTVRVNIRNTG---RTNRLIITQWDNTVTRGDVYE--LF-GD-------------------------------------
----------------------------------------------------------------------------
>PC_03FJJA
------------------------------------------------VLLFSAAAVLAA-PTPEADPGYEIV------KLFEAANSSELDARGLSLDWT
LKPRGLLQERQ---------------------GSCMSITINPS----------RP-SVNNIGQVDIDSVILGRPGAI----GSWELNNFI----------
TIGLNRV------------NADTVRVNIRNTG---RTNRLIITQWDNTVTRGDVYE--LF-G--------------------------------------
----------------------------------------------------------------------------
>PC_04TN5N
-------------------------------------------------LLFSAAAVLAA-PTPEADPGYEIV------KLFEAANSSELDARGLSLDWT
LKPRGLLQERQ---------------------GSCMSITINPS----------RP-SVNNIGQVDIDSVILGRPGAI----GSWELNNFI----------
TIGLNRV------------NADTVRVNIRNTG---RTNRLIITQWDNTVTRGDVYE--LF-GD-------------------------------------
----------------------------------------------------------------------------
>PC_05P99G
-----------------------------------MRSI--------LVLLFSAAAVLAA-PTPEADPGYEIV------KLFEAANSSELDARGLSLDWT
LKPRGLLQERQ---------------------GSCMSITINPS----------RP-SVNNIGQVDIDSVILGRPGAI----GSWDLNNFI----------
TIGLNRV------------NANTVRVNINNTG---RTNRLIITQWENTLTRGDVYE--LF-GDYALI--------------QG---------RGSFCLNI
--------RSDSGRENWRMQLEN-----------------------------------------------------
>PC_04VFEG
-----------------------------------MRSI--------LVLLFSAAAVLAA-PTPEADPGYEIV------KLFEAANSSELDARGLSLDWT
LKPRGLLQERQ---------------------GSCMSITINPS----------RP-SVNNIGQVDIDSVILGRPGAI----GSWDLNNFI----------
TIGLNRV------------NANTVRVNINNTG---RTNRLIITQWDNTLTRGDVYE--LF-GDYALI--------------QG---------RGSFCLNI
--------RSDSGRENWRMQLEN-----------------------------------------------------
>PC_05Q3BY
-----------------------------------MRSI--------LVLLFSAAAVLAA-PTPEADPGYEIV------KLFEAANSSELDARGLSLDWT
LKPRGLLQERQ---------------------GSCMSITINPS----------RP-SVNNIGQVDIDSVILGRPGAI----GSWELNNFI----------
TIGLNRV------------NANTVRVNINNTG---RTNRLIITQWENTLTRGDVYE--LF-GDYALI--------------QG---------RGSFCLNI
--------RSDSGRENWRMQLEN-----------------------------------------------------
>PC_0638XY
-----------------------------------MRSI--------LVLLFSAAAVLAA-PTPEADPGYEIV------KLFEAANSSELDARGLSLDWT
LKPRGLLQERQ---------------------GSCMSITINPS----------RP-SVNNIGQVDIDSVILGRPGAI----GSWELNNFV----------
TIGLNRV------------NANTVRVNINNTG---RTNRLIITQWENTLTRGDVYE--LF-GDYALI--------------QG---------RGSFCLNI
--------RSDSGRENWRMQLEN-----------------------------------------------------
>PC_01NK18
-----------------------------------MRSI--------LVLLFSAAAVLAA-PTPEADPGYEIV------KLFGAANSSELDARGLSLDWT
LKPRGLLQERQ---------------------GSCMSITINPS----------RP-SVNNIGQVDIDSVILGRPGAI----GSWDLNNFI----------
TIGLNRV------------NANTVRVNINNTG---RTNRLIITQWENTLTRGDVYE--LF-GDYALI--------------QG---------RGSFCLNI
--------RSDSGRENWRMQLEN-----------------------------------------------------
>PC_03D5G5
-----------------------------------MRSI--------LVLLFSAAAVLAA-PTPEADPGYEIV------KLFEAANSSELDARGLSLDWT
LKPGGLLQERQ---------------------GSCMSITINPS----------RP-SVNNIGQVDIDSVILGRPGAI----GSWELNNFV----------
TIGLNRV------------NANTVRVNINNTG---RTNRLIITQWENTLTRGDVYE--LF-GDYALI--------------QG---------RGSFCLNI
--------RSDSGRENWRMQLEN-----------------------------------------------------
>PC_05OAW6
----------------------------------------------------SAAAVLAA-PTPEADPGYEIV------KLFEAANSSELDARGLSLDWT
LKPRGLLQERQ---------------------GSCMSITINPS----------RP-SVNNIGQVDIDSVILGRPGAI----GSWELNNFI----------
TIGLNRV------------NADTVRVNIRNTG---RTNRLIITQWDNTLTRGDVYE--LF-GDYALI--------------QG----R-----GSFCLNI
--------RS------------------------------------------------------------------
>PC_07R3UL
-----------------------------------MRSI--------LVLLFSAAAVLAA-PTPEADPGYEIV------KLFEAANSSELDARGLSLDWT
LKPRGLLQERQ---------------------GSCMSITINPS----------RP-SVNNIGQVDIDSVILGRPGAI----GSWDLNNFI----------
TIGLNRV------------NANTVRVNINNTG---RTNRLIITQWEXVLILSLGGR--LX-AFWXLR--------------FN---SRXRKLLPXYTIXF
--------RS--------XKLENAARKL------------------------------------------------
>PC_01PJBF
-----------------------------------MRSI--------LVLLFSADAVLAA-PTPEADPGYEIV------KLFEAANSSELDARGLSLDWT
LKPRGLLQERQ---------------------GSCMSITINPS----------RP-SVNNIGQVDIDSVILGRPGAI----GSWELNNFV----------
TIGLNRV------------NANTVRVNINNTG---RTNRLIITQWENTLTRGDVYE--LF-GDYALI--------------QG---------RGSFCLNI
--------RSDSGRENWRMQLEN-----------------------------------------------------
>PC_03LRAF
-----------------------------------MRSI--------LVLLFSAAAVLAA-PTPEADPGYEIV------KLFEAANSSELDARGLSLDWT
LKPRGLLQERQ---------------------GSCMSITINPS----------RP-SVNNIGQVDIDSVILGRPGAI----GSWELNNFI----------
TIGLNRV------------NADTVRVNIRNTG---RTNRLIITQWDNTVTRGDVYE--LF-GDYALI--------------QG----R-----GSFCLNI
--------RSDTGRENWRMQLEN-----------------------------------------------------
>PC_006ZIJ
-----------------MEEFCTRNSALRKDASEVMRSI--------LVLLFSAAAVLAA-PTPEADPGYEIV------KLFEAANSSELDARGLSLDWT
LKPRGLLQERQ---------------------GSCMSITINPS----------RP-SVNNIGQVDIDSVILGRPGAI----GSWELNNFV----------
TIGLNRV------------NANTVRVNINNTG---RTNRLIITQWE------------------------------------------------------
----------------------------------------------------------------------------
>PC_050KV1
--------------------------------------------------LFSAAAVLAA-PTPEADPGYEIV------KLFEAANSSELDARGLSLDWT
LKPRGLLQERQ---------------------GSCMSITINPS----------RP-SVNNIGQVDIDSVILGRPGAI----GSWELNNFI----------
TIGLNRV------------NADTVRVNIRNTG---RTNRLIITQWDNTVTRGDVYE--L-----------------------------------------
----------------------------------------------------------------------------
>PC_01MRQ8
------------------------------------------------VLLFSAGAVLAA-PTPEADPGYEIV------KLFEAANSSELDARGLSLDWT
LKPRGLLQERQ---------------------GSCMSITINPS----------RP-SVNNIGQVDIDSVILGRPGAI----GSWELNNFI----------
TIGLNRV------------NADTVRVNIRNTG---RTNRLIITQWDN-----------------------------------------------------
----------------------------------------------------------------------------
>PC_017KX7
------------------------------------------------VLLFSAAAVLAA-PTPEADPGYEIV------KLFEAANSSELDARGLSLDWT
LKPRGLLQERQ---------------------GSCMSITINPS----------RP-SVNNIGQVDIDSVILGRPGAI----GSWELNNFI----------
TIGLNRV------------NADTVRVNIRNTG---RTNRLIITQWDN-----------------------------------------------------
----------------------------------------------------------------------------
>PC_03UFL6
-------------------------------------------------LLFSAGAVLAA-PTPEADPGYEIV------KLFEAANSSELDARGLSLDWT
LKPRGLLQERQ---------------------GSCMSITINPS----------RP-SVNNIGQVDIDSVILGRPGAI----GSWELNNFI----------
TIGLNRV------------NADTVRVNIRNTG---RTNRLIITQWDN-----------------------------------------------------
----------------------------------------------------------------------------
>PC_01OSTK
-------------------------------------------------FLFSAAAVLAA-PTPEADPGYEIV------KLFEAANSSELDARGLSLDWT
LKPRGLLQERQ---------------------GSCMSITINPS----------RP-SVNNIGQVDIDSVILGRPGAI----GSWELNNFI----------
TIGLNRV------------NADTVRVNIRNTG---RTNRLIITQWDN-----------------------------------------------------
----------------------------------------------------------------------------
>PC_039K7C
-------------------------------------------------LLFSAAAVLAA-PTPEADPGYEIV------KLFEAANSSELDARGLSLDWT
LKPRGLLQERQ---------------------GSCMSITINPS----------RP-SVNNIGQVDIDSVILGRPGAI----GSWELNNFI----------
TIGLNRV------------NADTVRVNIRNTG---RTNRLIITQWDN-----------------------------------------------------
----------------------------------------------------------------------------
>PC_05RAW4
--------------------------------------------------LFSAAAVLAA-PTPEADPGYEIV------KLFEAANSSELDARGLSLDWT
LKPRGLLQERQ---------------------GSCMSITINPS----------RP-SVNNIGQVDIDSVILGRPGAI----GSWELNNFI----------
TIGLNRV------------NADTVRVNIRNTG---RTNRLIITQWDN-----------------------------------------------------
----------------------------------------------------------------------------
>PC_009OL0
--------------------------------------------------FSSAGAVLAA-PTPEADPGYEIV------KLFEAANSSELDARGLSLDWT
LKPRGLLQERQ---------------------GSCMSITINPS----------RP-SVNNIGQVDIDSVILGRPGAI----GSWELNNFI----------
TIGLNRV------------NADTVRVNIRNTG---RTNRLIITQWDN-----------------------------------------------------
----------------------------------------------------------------------------
>PC_04Y2V7
--------------------------------------------------FFSAAAVLAA-PTPEADPGYEIV------KLFEAANSSELDARGLSLDWT
LKPRGLLQERQ---------------------GSCMSITINPS----------RP-SVNNIGQVDIDSVILGRPGAI----GSWELNNFI----------
TIGLNRV------------NADTVRVNIRNTG---RTNRLIITQWDN-----------------------------------------------------
----------------------------------------------------------------------------
>PC_05E8MF
--------------------------------------------------SFSAAAVLAA-PTPEADPGYEIV------KLFEAANSSELDARGLSLDWT
LKPRGLLQERQ---------------------GSCMSITINPS----------RP-SVNNIGQVDIDSVILGRPGAI----GSWELNNFI----------
TIGLNRV------------NADTVRVNIRNTG---RTNRLIITQWDN-----------------------------------------------------
----------------------------------------------------------------------------
>PC_00JLVW
---------------------------------------------------FSAAAVLAA-PTPEADPGYEIV------KLLEAANSSELDARGLSLDWT
LKPRGLLQERQ---------------------GSCMSITINPS----------RP-SVNNIGQVDIDSVILGRPGAI----GSWELNNFI----------
TIGLNRV------------NADTVRVNIRNTG---RTNRLIITQWDN-----------------------------------------------------
----------------------------------------------------------------------------
>PC_02CDUI
---------------------------------------------------FSAAAVLAA-PTPEADPGYEIV------KLFEAANSSELDARGLSLDWT
LKPRGLLQERQ---------------------GSCMSITINPS----------RP-SVNNIGQVDIDSVILGRPGAI----GSWELNNFI----------
TIGLNRV------------NADTVRVNIRNTG---RTNRLIITQWDN-----------------------------------------------------
----------------------------------------------------------------------------
>PC_0526L0
----------------------------------------------------SAAAVLAA-PTPEADPGYEIV------KLFEAANSSELDARGLSLDWT
LKPRGLLQERQ---------------------GSCMSITINPS----------RP-SVNNIGQVDIDSVILGRPGAI----GSWELNNFI----------
TIGLNRV------------NADTVRVNIRNTG---RTNRLIITQWDN-----------------------------------------------------
----------------------------------------------------------------------------
>PC_02GMK1
-----------------------------------------------------AAAVLAA-PTPEADPGYEIV------KLFEAANSSELDARGLSLDWT
LKPRGLLQERQ---------------------GSCMSITINPS----------RP-SVNNIGQVDIDSVILGRPGAI----GSWELNNFI----------
TIGLNRV------------NADTVRVNIRNTG---RTNRLIITQWDN-----------------------------------------------------
----------------------------------------------------------------------------
>PC_03B2DN
----------------------------------------------------------------SFDPGYEIV------KLFEAANSSELDARGLSLDWT
LKPRGLLQERQ---------------------GSCMSITINPS----------RP-SVNNIGQVDIDSVILGRPGAI----GSWELNNFI----------
TIGLNRV------------NADTVRVNIRNTG---RTNRLIITQWDNTLTRG------------------------------------------------
----------------------------------------------------------------------------
>PC_06U9J6
-------------------------------------------------------AVLAA-PTPEADPGYEIV------KLFEAANSSELDARGLSLDWT
LKPRGLLQERQ---------------------GSCMSITINPS----------RP-SVNNIGQVDIDSVILGRPGAI----GSWELNNFI----------
TIGLNRV------------NADTVRVNIRNTG---RTNRLIITQWDNTLTRGDVYE--L-----------------------------------------
----------------------------------------------------------------------------
>PC_07N48N
-----------------------------------MHLI-----NLLI---FAITASCSLLLKRASDDELSARH-SLQFE-------------SGVRG-E
YDADKVLERRVK--------------------GPCLGGYLDDN----------VPLSVKRQGRVNIQDTIRNKRLY-----DQYSIGAG---------TI
AITASANEM--------DDYYHILQLIITDTA---QHPTIYLVTYDNFNPWEIVQQ---TRIPLH----------------------QDNRPTTQVCVQL
----------QYAQGTTFIALPA-----------------------------------------------------
>PC_07FESP
-----------------------------------MKFF----ATLLAVAPLATSVMSRAVDKLD-----------------------------------
-T-------RG---------------------NDCIGATLVPL-------------TVNPTNRKEIQANIIQRGS------LGWLPTPDV----------
SVIFDFGAT--------TEANPRFNFKFTNTNT-TTWKALILSNYADT----------------------------------------------------
----------------------------------------------------------------------------
>PC_02N99O
-----------------------------------MKSF----SQLLRICVMASSAVYGLAILSDNPLPIDAA---------------------------
-------AEEA---------------------GMAL----VRR-------------QVDTAYQTNWSWVLREETR------TYWDLNNNV----------
NVLIDAQ-T--------TEFDGRVIVQITNRSQ-RYGNAVILTRYAADTNTGPIQD--QIRIEVG--------------LAVGRTA-----AFTRRCIRL
----------PSLQGSWWWQLEN-----------------------------------------------------
>PC_01I94C
-----------------------------------MKSFTHILGAFLAMVALVTGA-----ALPEESQLDTRTIT-------------------------
ESQALSIARRQ---------------------GACISLDIVPR-------------RVDRAHQTNFQWVIREEGR------TDWNPNNHV----------
HVLIDAQ-T--------TEFDHRLTVEITNRSQ-RFGNAVILSRYAGDTNTGPIQD--QIRIPVG--------------TAEGRTA-----AFVSRCIRL
----------PSLQGTWWWQLEN-----------------------------------------------------
>PC_05RNUZ
-----------------------------------MKFS----TALVFAVSLATSALCGVLPPAAAAGASDTGVGFSSSKDLILTEFKS-APPLVHDQ-L
E--------TR---------------------QSCFGAIFPLL-------------RINRNNRRDIQGDLDARRS------IEWNPNSNL----------
RY------------------------AITNRSQ-IFGAAIIFSNYRDTIVG-EPRE--TIRVPIG--------------RATGMSLR-PTPTTSAGCVLL
----------PRLDGTWYAQLE------------------------------------------------------
>PC_01F8GP
-----------------------------------MKFS----TTLLTIASLAISVLSGAVLPTNARDISMAGLEGNI---VDLKSLQV--RDAVPSY-L
DNRGI-----P---------------------TGCLANIFALL-------------TINQIGRVDIQNEINRRTG------IRRDFNGNI----------
NVNLDFSQT--------YEPLRFLRFSIQNRSQ-FISNALILSNYEDTLIG-SPRA--TIRISIP--------------RAGGVAIGTPAPSTYTGCIEL
----------PRLDGTWYAQLER-----------------------------------------------------
>PC_060WDV
-----------------------------------MKCF----TTLLTIASLATSALSGVALPLDSRDTSPAGLHGNM---IDLKTLEA--RSAMPSY-L
DERGV-----P---------------------IGCLANVFALL-------------VINRVGRIDIQDQINNLNT------WRRDFNNNI----------
NVNLDFTQS--------FEPLRFVRYSIRNTSQ-FISNALILSNYRDTAVG-TPRE--TIRIPIP--------------RAVGLAIGTPAPSTYVGCVEL
----------PRLDGTWYAQLER-----------------------------------------------------
>PC_084A4F
-----------------------------------MKFS----TTLLTIASLAISVLSGAVLPTNARDISMAGLEGNI---VDLKSLQV--RDAVPSY-L
DNRGI-----P---------------------TGCLANIFALL-------------TINQIGRVDIQNEINRRTG------IRRDFNGNI----------
NVNLDFSQT--------YEPLRFLRFSIQNRSQ-FISNALILSNYEDTLIG-SPRA--TIRISIP--------------RAGGVAIGTPAPSTYTGCIEL
----------PRLDGTWYAQL-------------------------------------------------------
>PC_06CRG3
-----------------------------------MKCF----TTLLTIASLATSALSGVALPLDSRDTSPAGLHGNM---IDLKTLEA--RSAMPSY-L
DERGV-----P---------------------IGCLANVFALL-------------VINRVGRIDIQDQINNLNT------WRRDFNNNI----------
NVNLDFTQS--------FEPLRFVRYSIRNTSQ-FISNALILSNYRDTAVG-TPRE--TIRIPIP--------------RAVGLAIGTPAPSTIN-----
----------------------------------------------------------------------------
>PC_05B72R
-----------------------------------MKCF----TTLLTIASLATSALSGVALPLDSRDTSPAGLHGNM---IDLKTLEA--RSAMPSY-L
DERGV-----P---------------------IGCLANVFALL-------------VINRVGRIDIQDQINNLNT------WRRDFNNNI----------
NVNLDFTQS--------FEPLRFVRYSIRNTSQ-FISNALILSNYRDTAVG-TPRE--TIRIPIP--------------RAVGLAIGTPAPST-------
----------------------------------------------------------------------------
>PC_08DYZC
-----------------------------------MKYF----TTLLTIASLATSVLSGIIAPPIAGHPSNVEIQSSE---FQQA------EPPASPA-L
TERGVPLPIIP---------------------LNCILNIGRLL-------------NINRYGRRNLQTDLDNRRS------IFYPANDNI----------
NVRLDFTQV--------RPGFRYINFSVENRSQ-FVSNWLILSNYRDTLETTTARE--TLRIEIP--------------RAQGVSLGQVAPTTYGGCIEL
----------PRLDGTWYAQLER-----------------------------------------------------
>PC_07MOZN
-----------------------------------MKYF----TTLLTIASLATSVLSGVIAPPNAGHPSNVEIQSSE---FQQA------EPPVSPA-L
TERGIPVPIIP---------------------LECILLVTRLL-------------SINRYGRRNLQDDLDHRRS------IFYRANNNI----------
NVRLDFSQV--------TTRFRFIRFSVENSSQ-FVSNHLILSNYRDTLETTTARE--TLRIEIP--------------RAQGVSLGQVAPTTYGGCIEL
----------PRLDGTWYAQLER-----------------------------------------------------
>PC_07UGBE
-----------------------------------MKYF----TTLLTIASLATSVLSGVIVPLNAAHTPNVETEVPE---LQQA------EPIASLA-L
TERGV-----P---------------------TGCLANVFTLF-------------SINRSGRRSLQADLDARNT------VRWDTSKNI----------
NVNLDFTQV--------RTRYRYINFSITNRSQ-FVSNALILSNYQDTRSTTVARE--TIRISIP--------------RAQGVSLGTIAPTTYTGCVEL
----------PRLDGTWYAQIER-----------------------------------------------------
>PC_02TTUS
-----------------------------------MKFS----TALFTIATLATSVFSTALSPPDN-----SAIGA------VNMDVRK-VAPLDSSP-L
E--------AR---------------------QGCFTHILPVL-------------RINRDNRRDIQGDLDARRS------IEWNPNRNV----------
RAIIDFSST--------TTRNRQLRYQITNRSQ-LFGAAIIFSNYQDTITG-TVRE--TIRVPIG--------------RATGMSLS-PTPTTGAGCIVL
----------PRLDGTWYAQLE------------------------------------------------------
>PC_00EZ1V
-----------------------------------MKFS----TALFTIATLATSVFSTALSPLDN-----SAVGA------VNMDVRE-VAPLDSSP-L
E--------AR---------------------QGCFTHIIPVL-------------RINRNNRRDIQGDLDARRS------IEWNPNRNV----------
RVIIDFSST--------TTRNRQLRYQITNRSQ-LFGAAIIFSNYQDTITG-TVRE--TIRVPIG--------------RATGMSLS-PTPTTGAGCIVL
----------DRLDGTWYAQLE------------------------------------------------------
>PC_05BV2C
-----------------------------------MKFS----TALFTIATLATSVFSTALSPPDN-----SAIGA------VNMDVRE-VAPLDSSP-L
E--------AR---------------------QGCFTHILPVL-------------RINRDNRRDIQGDLDARRS------IEWNPNRNV----------
RAIIDFSST--------TTRNRQLRYQITNRSQ-LFGAAIIFSNYQDTITG-TVRE--TIRVPIG--------------RATGMSLS-PTPTTGAGCIVL
----------PRLDGTWYAQLE------------------------------------------------------
>PC_06BL7Q
-----------------------------------MKFF----ASLLAVAPLATSVMSLAVDKLD-----------------------------------
-T-------RQ---------------------NSCIGATYPVL-------------SVNHLDRKEFQGEIDQRGS------LGWLATPDV----------
SVIFDFGAT--------TPANPQLNFRILNKNS-ATWKAVILSNYVDTITT-PARE--TVRISID--------------AARKVGTD-SIPTILDGCVQL
----------PRLDGTCFY---------------------------------------------------------
>PC_05VIKZ
-----------------------------------MKFF----ASLLAVAPLATSVMSLAVDKLD-----------------------------------
-T-------RQ---------------------NSCIGATYPVL-------------SVNHLDRKEFQGEIDQRGS------LGWLATPDV----------
SVIFDFGAT--------TPANPQLNFRILNKNS-ATWKAVILSNYVDTITT-PARE--TVRISID--------------AARKVGTD-SIPTILDGCVQL
----------PRLDGTWYVQMES-----------------------------------------------------
>PC_017ZET
----------------------------------------------MF---GYT-FKHLFPFL--------------------------LLLSAASCA-A
LPRELSLEPRQ---------------------GGCLSALPRPN-------------PVNNVGRISFQAAIDAR------ERRTWWPNNLI--------DV
HIEVPEN----------VESTNHVTVEITNRS--WSANAIVLTNFQDTRSTTQPRQ--QVRVTVP---------------AQTRQAGAVIAGTTIECVRL
----------PRLDGTWYFQVEQ-----------------------------------------------------
>PC_048I6Z
----------------------------------------------MF---HHA-FKYLLSTL--------------------------LMTSLASAA-A
LPPSQALSPRQ---------------------GSCLSALSAPN-------------PVNTIGRLSFQWAIDQPARTQEAAQASWSPSNFV--------DF
HMTVPTD----------ILITQNVNVTVINRS--SRSNAIILTNYQDTRTSTAPRA--QVRVAVP---------------AQTRGNGVRRLGRTETCLYL
----------PRLDGTWYFQLEHD----------------------------------------------------
>PC_00W7XD
----------------------------------------------MF---HYA-SKCLLSVL--------------------------FIVSVASSA-V
LPSSQALEPRQ---------------------GACLSSLVRPN-------------PVNNVGRISFQRYIDEPRTTGERADASWAPNNLI--------DV
HMTVPTN----------VYTAQNINVYVTNRS--TRGNAIILTNFQDTLLSTQPRA--QIRITVP---------------GQTRANGVVRPGMASPCVHL
----------PRLDGTWYFQVEQ-----------------------------------------------------
>PC_00NW1X
----------------------------------------------MF---HYA-SKCLLSVL--------------------------FIASVASSA-A
FPSSQALEPRQ---------------------GACLSSLVRPN-------------PVNNVGRISFQRYIDEPRTTGERADASWAPNNLI--------DV
HMTVPTN----------VYTTQNINVYVTNRS--TRGNAIILTNFQDTLLSTQPRA--QIRITVP---------------GQTRANGVVRPGMASPCVHL
----------PRLDGTWYFQVEQ-----------------------------------------------------
>PC_07OLPP
-----------------------------------MRFL-----RAFF--FFAT-AVCSAAVLPDAASG---APTLSEHEPVTEP------------A--
--AIDHLFSRQF--------------------GRCFSGAN-SG----------RVIRS--RNRRSFQVLIRYSIE-Q----NTYDVGDGV----------
SVSIRAQTVQT---------DNRIVVIVNNGSG-AFRGHIVLANYRYSW-SRRPRE--RARVNFI----------------------GHRAADNTECVRL
----------NRLDGIWYVQLGGWVD--------------------------------------------------
>PC_07PXB2
-----------------------------------MRLL-----RA-F--FFAT-AVCSAAVLPDANGG---APTLPEHKPVTEP------------A-A
V-DGDHLFSRQSG--------------F----GRCLAITGSSR----------GLRRD--RNRRSFQDTIRLAAL------DTYTIDPGI----------
TVTIRAGDV---------RSLRTIGVVIHNRSG-MGTGQIVLANYRFTW-SRRPQE--TIRINFA----------------------GTSDRYNSDCVTL
----------EHLNGHWYVQMARPGDGELEKGD-------------------------------------------
>PC_07SD6K
----------------------------M--RF-----L-----RAFF--FFAT-AVYGAAILRDAADGHAPA--PPEHKQADNTE----------LD-A
VDSAVDLFSRQSSG------GQFPGGQFPGGQGVCLNIMTSPR----------PP--LRDDGRVRIQSAIDGRGS-G-----GYDLGEV-----------
HVDVDVSRI--------RLAHHPVTFTITNRG--FRVGRLVLARYRVVPWYPRARE--VLVRSSVRRISYGNAFVPGIPEAPGRPAVPGHAIPTIVCVNL
----------PTRWGRWYIMIDYDH---------------------------------------------------
>PC_07UO5O
----------------------------M--RF-----L-----RAFF---FAT-AVYGAAILRDAADGHAPA--PPEHKQADNTE----------LD-A
VDSAVDLFSRQSSGGGQFPGGHFPGGHFPGGQGVCLNIMTSPR----------PP--LHDDGRVRIQSAIDGRGS-G-----GYDLGEV-----------
HVDVDASRI--------RLAHHPVGFTITNRG--FRVGRLVLARYRVVPWYPRARE--VLVRSSVQRISYDNAFVPGIP---GRPEVPGHAIPTNVCVNL
----------PTRRGRWYIMIDYYH---------------------------------------------------
>PC_07QIZR
----------------------------M--RF-----L-----RAFF--FFAT-AVYGAAILRDAADGHAPG--PPEHKQADNTE----------LD-A
VDSAVHLLSRQS------------------GDGMCLPILGSWH----------MP--PNSHTARNIQRTIDRRSP-S-----GTYTI----------GEI
TVYINAQYASETRVVD-GRPYYPVYFVIMNRG--FRHGSILLQNLHNRRW-YRRRA--IVETHTI---TYA-------------------QAPTGICVLM
----------ENLDGPW-----------------------------------------------------------
>PC_0843XP
-----------------------------------MRFL-----RAF---FFAT-AVYGAAILPNASDNGHAPTTPPEQEP-------------------
------------------------------G--TELAAIE--------------DHPSIPFGYQSIQHTINAGGH------DVYYVGEV-----------
TVYVRAGDALR---------THQIYVTIVNR--GIRPGEIVVANYRFRRWRRP-LL--RQHTTLQ----------------------YSSYVPVTWCVNA
----------RHLTGTWYVGPV------------------------------------------------------
>PC_080T4P
-----------------------------------MRFL-----RAF---FFAT-AVYGAAILPNASDNGHAPTTPPEQEPGTEL------------A-A
IEYAVDLLSRQPG--------------GPPG--QCLVAGGESPPNPPPPPPPGRNHPSIPFGYQSIQHTINAGGH------DVYYVGEV-----------
NVYVRAGDALR---------THQIYVTIVNR--GIRPGEIVVANYRFRRWRRP-LL--RQHTTLQ----------------------YSSYVPVTWCVNA
----------RYLTGTWYVGPV------------------------------------------------------
>PC_08KTHM
-----------------------------------MRFL-----RAFF--FFAT-AVCSAAVLPDVASG---APTLPEHEPVTEL------------A--
--AVDPLFSRQPE--------------HQ---PRCMPFPTELF----------GFRRRHPPEAVSIQETIDNNGL------GTYYVRDV-----------
RVVIQARNIHD------SNRRRSLGISTRGPIG--ERGHIILANYRNRWWTARPRH--TMRINF-----------------------------------L
----------PRLGGTWYIQMGGPDDELQMGG--------------------------------------------
>PC_08EQH8
-----------------------------------MRFL-----RAFF--FFAT-AVRSAAVLPDAASG---APTLPEHEPVTEL------------A-A
V-DVDHLFSRQ----------------------QCFPLST-LL----------HFRRG--SNRQSFQSAIDHRVT------RQDHYFEGV----------
TVSILAGDIRP------D--HQTIGVQINNYNGPIHGGRVILANYRYNW-MSRARE--TIEIEVV----------------------GRHVQTNTGCYRI
----------RNLHGYWYVEYRH-----------------------------------------------------
>PC_08BRYZ
-----------------------------------MRFL-----RAFF---FAT-AVCSAAVLPDAASG---APTRPEHEPVTEL------------A-A
V-DVDHLFSRQ----------------------HCLPFTD-LF----------RFRRR--RNRQSFQAAIDNQIT------LQNYFFEDV----------
TVSILAADVQS------T---HRISIQINNYNGPMTGGYIILANYRHSW-SPGPRE--TIRVDFV----------------------GRHLQPNSDCLQI
----------RNLRGIWYVQLEG-----------------------------------------------------
>PC_08G54C
-----------------------------------MRLL-----RAFF--FFAT-AVRSAAVLPDAASD---APTLPEHEPVTEL------------A--
--AVDPLFSRQAG--------------G----GGCMPFPLRIA----------HFGRR--RDQVSFQSTIDNAAA------ETYTVAGV-----------
T----------------------------GRRG--DRGHIILANYRNTWWSTRPRH--TIQVNFL----------------------SQP---IRDCWRH
----------VTP---------------------------------------------------------------
>PC_07V4AK
-----------------------------------MHLL-----RAFF--FFAT-AVRSAAILPDAASG---APTLPEHEPINEL------------A-A
V-DVDHLFSRQQ--------------------PVCLDLNA-LA----------HYRPG--RNRQSIQRTIANHAR------HEYNFGDEI----------
TVTIDARHLRE------D--HRMIGVQINNRNGPMSGGRIVLVNYHWGW-AW-SRE--RYEIQLQ----------------------GRHMSTNSDCPRI
----------INFDGNWYMDYYH-----------------------------------------------------
>PC_07PXGN
---------------------------------MRAFFF-----FFFF--FFLT-AVYGAALLRDADNGPAPA--PRELKPPETEP-----------A-A
ISPAVDLFSRQSG----------------RGHFMCFPTGIFRG----------VF-GRSRGRRHYIQDLIDDRGT-Y-----L--AIRTIPF-ETHRIHI
SVTIDATEM--------TDGNRSLRVSWHSYR--QRPGSIHITNYENTDINTPARY--RRVIHYL-------------------------QGGDNECVRL
----------ERLDGYWYIDVRDC----------------------------------------------------
>PC_07UNR2
-----------------------------------MRFL-----RAF---FFAT-AVCSAAVQPDAASG---APTPSEHEPVTEL------------V--
--AVDALFSRQPG--------------V----EHCMAFPLSVF----------NFFRH---DLRSIQWTIHRQRL------WTYHLGTGT----------
TRLTVEIQASH------MRGRRRLGIAVTAQWG--DRGHILLVNYEYLN-SRTARH--ILTFNFS----------------------GGN--TVRGCVNL
----------PTLHGYWYIQRGRPGDELQMGG--------------------------------------------
>PC_07SAI9
-----------------------------------MRFL-----RAF---FFAT-AVCSAAVQPDAASG---APTLPEHEPVTQL------------V--
--AVGPLFSRQPG--------------V----EQCMAFPLSVF----------NFFRH---EQRSIQWTIHRQRL------WTYHLGTGT----------
TRLTVVIQANH------IRSRRNLGVSIAAQWG--DRGHILLVNYEHLN-SHTARY--TMRINFI----------------------GGN--TIRDCVTL
----------PRIDGYWYIQRGRSDDELQMGG--------------------------------------------
>PC_084Z09
-----------------------------------MRFL-----RYTL--LLVT-AVYGAAIPPQDIPPAAQRVALLES-------------ETAGEL-M
TRDDIEIDH--------------------YNGGACLANFPLFN--------------INQDNRIDIQGTISHHRD------DTYRLGRGL----------
SVRIRATFV---------RRER------------MHTGSIVLSNYEHRNSATP-RE--TIDVDYY-------------------------TLDQSQCIQL
----------PRIDGFWYLQLSD-----------------------------------------------------
>PC_07QPML
-----------------------------------MRFL-----RAFF--FFAT-AVRSAAVLPDAASG---APTLPEHEPVTEL------------A-A
V-DVDHLFSRQ----------------------QCFPLST-LL----------HFRRG--SNRQSFQSAIDHRVT------RQDHYFEGV----------
TVSILAGDIRP------D--HQTIGVQINNYNGPIHGGRVILANYRYNW-MSRARE--TIEIEVV----------------------GRHVQPTLDVIAL
ETFTVTGMLSTDIDGTWFTHLQAWKSIFSARILSFLCLVQKFTNCVLPTTFYSYISDGRVHISQKKH---------
>PC_07UZV6
-----------------------------------MRAL-----FFFF--FFFT-AVYGAALLRDANDGPAP----RELKPAETEP-----------A-A
ISPADDLFSRQSG----------------RGPPMCFLSLPFRS----------LF-DRFRDTRTSIRRVIRNRRS-R-----TYHFHNAI------GVDI
SVTIDATRM--------TDQNRSLRVSWVSRG--PRSGFIYLTNYPDRNLESRSI---------------------------------------------
----------------------------------------------------------------------------
>PC_07VEDA
MNSPFLIIIPHENDDTLFNFSCKSPFGIK--QLLKVPFS-----PLTF---RST-STTIMFNLRTL--------------------ISLLTIITIAWT-A
AVPSAALPKRQ---------------------GSCLSALARPN-------------PVNNVGRISFQRRVIDD-----QETATWWPNNFV--------DV
HLDGT-T----------VQRTRAVTVTVTNRE--SRANAIVLTNFQDTLPGTQPRE--QIRVEVP---------------GYRRENGALIYGSVTSCVEL
----------PRLDGTWYFQVER-----------------------------------------------------
>PC_08BUIF
-----------------------------------MRAF-----FFFF--FFVT-AVYGAAIP-RDDDGHAPA--TPEDKLAYTEL-----------A-A
IELAGDLFSRQA-------------------GGGCFSLADYYG----------P---WPYGRPVRIQGVLRNRSN-G-----QYPYVGG---------TV
TVSINARSL--------TRRNRTIQMLISNTG--AGRGTIALTNWG---WWQSPRIGGSAPRHTV-RINYE-----------------ANTDGTWNCYTL
----------PTLSGTWYIDQIDEL---------------------------------------------------
>PC_08EZ0W
----------------------------------MRAFF-----FFFF--FYIT-TIYGAVILRDADDGHAPAPAPPEHKPADTE---------------
LDATDDLFSRQS------------------GIGMCLPITPSWR----------TA-GS--RRGQRIQPTITTRGN-T-----PYRLGEL-----------
TITVDARYAAETRSAD-GVIRHPINLTIANPG--FRFGRIRLQSYRRSGYFYRRRE--MIETHII---SYA-------------------VGSSTVCVLV
----------EHLSGPWYISIED-----------------------------------------------------
>PC_08CN1N
-----------------------------------MRAF-----FFFF--FYIT-TIYGAVILRDADDGHAPAPAPPEHKPADTE---------------
LDATDDLFSRQS------------------GIGMCLPITPSWR----------TA-GS--RRGQRIQPTITSRGN-T-----PYRLGEL-----------
TITVDARYAAETRSAD-GVIRHPINLTIANPG--FRFEQLTVARRRRAGER-----------KLF---GSD-------------------PGATVDWSAA
----------CYRIGPWPSPINKSTGSGLRLTLVA---------ALTPSTSWEARKAGSTEARKHGSTEAQANGLI
>PC_07Q3N6
------------------------------------MRA-----FFFF--FFIT-TIYGAVILRDADDGQAPVPAPPEQKPADIE---------------
LDATDDLFSRQS------------------GGGMCLPITAFWR----------RP-RPESRRGQLIQPTIDSMGL-H-----PYHIEEI-----------
TVTVDASHAVRTRVPS-GAIRYPINLTIETSG--FRFGRIRLSTYRRSGYFQGHQE--MIESHTI---SYS-------------------LGYTTICILV
----------EHLDGPWYITVEQ-----------------------------------------------------
>PC_08G2O9
-------------------------------------MR-----AFFF--FFFT-AVYGAAILRDADDGHAPAPAPPEHKPADTE---------------
LEAFDDLFSRQS------------------G-GMCLPILASYR----------PP-SI-RRQRQSIQPTINSRGE-T-----PYVIGEL-----------
TVRVDARYVNEARVVN-DEIRHPITLNIQNRG--FRHGRILLQNYRRSGMFYRHQE--LVETHTI---TYT-------------------DEGSVTCVLV
----------EHLRGPCYPWIANGGGRRIGLGTWL-------PNYLSKAKLYILS----N--NTRG--------Y-
>PC_08GN1D
-----------------------------------MRS-------LFSIVFLTI-AAYGAAAPSMPAEDVATL----------------------PEH-E
AVAEPHVFR-------------------RQGFGTCLYESSLLL--------------FNQRNLQSIQSTIDDRTE------QSYDLGVGV----------
TVLVIANYL---------DQGRYLGLIIENTG--IFPGYVILNNHQDFLITTRVRW--SFRVDYG-------------------------AATTRRCVRL
----------PQLDGTWFIKRSS-----------------------------------------------------
>PC_07OM0I
----------------------------M--RFLRA-FF-----FLFF--FFAT-AVYGAAIQRNADEGNAPV--TPEDEPTDTAP----------AA-I
IKPAVDLFSRQP--------------------GMCLAPGESTR----------W---ISRLRRRRIQGIIDDRQS-Q-----DFTFTIRRGALSRAIGQI
VVTVDARNLN-------A-ETRLLTILYDNPT--VESGAIILTNYADTRWRTRHRH--RL---AI---HYY-------------------QGYDEECIQL
----------PELDGTWYIQHSSRYFRPGGGG--------------------------------------------
>PC_07SHRZ
----------------------------------MRFLR-----AFFF--LFAT-AVYGAATLRDADYGHAPA--PPEHKQADSTE----------LD-A
VDPAVDLFSRQS------------------GGGMCLPILATWR----------LP-N--FRRRHSIQATINSRGD-I-----PYVIGEL-----------
TIQIDARYIQEIRYNDAGQALHPLSIRVTNRG--FRRGRILVENYRRSGYFYRHRE--MVQSHTI---TYT-------------------AEGGTSCLLI
----------DRIEGPWYIVLEYD----------------------------------------------------
>PC_08563W
------------------------------------MRA-----FFFF--FFIT-AIYSAALLRDA-DRHAPAPALTEHNLADAEP-----------G-A
VKPAIDLLSRQP-----------------GGMGVCLPFLETHH----------W---FSRSGRRNIQWLLDQRRS-S-----TYNFGRGRR-------RI
RVTVDARLM--------TVEDRTVRVVWTSRS--IESGAILITNYADTNWETPHRH--RLAIQYV-------------------------QGTEQVCVPL
----------PQLDGTWYIQQSDHYFPPPDT---------------------------------------------
>PC_08GFA7
-----------------------------------MRFL-----RAFF---FAT-AVCSAAVLPDAAGG---APTLPEHEPVTEL------------V--
A-VDDPLFSRQAG--------------DQ---PRCLPFPDRLF----------HFRRR--TDQRSFQLTIDNSAQ------DTYDVGGV-----------
TVMIQAASVHT------N---NNIGVVVRGPRG--ERGHIILVNYRNTWWRTRPRH--TIRINYV----------------------SQP---IQDCVRL
----------PQLDGTWYIQKGAPDDEL------------------------------------------------
>PC_088Y7H
-----------------------------------MRFL-----VPFFS--LAI-VDYSAAIPAKPQGQANAVL----------------GRQPLPQL-A
AVDDEEIFR-------------------RQPQPACLASFHLST--------------VNRNNQQSIQRTITFRRT------HTYYLG-DL----------
RVQVFANHV---------GSDRHLGFTITNHY--FLPGSIMLSNCRRPWSENP-RE--SIDIYYGA-----------------NENGDEDGAITRICVRL
----------PRLDGWWYIQRLS-----------------------------------------------------
>PC_0803HG
-----------------------------------MRFL-----VPFFS--LAI-VDYSAAIPAKPQGQANAVL----------------GRQPLPQL-A
AVDDEEIFR-------------------RQPQPACLASFHLST--------------VNRNNQQSIQRTITFRRT------HTYYLG-DL----------
RVQVFANHV---------GSDRHLGFTITNHY--FLPGSIMLSNYRRPWSENP-RE--SIDIYYGA-----------------NENGDEDGAITRICVRL
----------PRLDGWWYIQRLS-----------------------------------------------------
>PC_087RCY
-----------------------------------MRFL-----GTFF--LLAA-ALCSAGVVPNPGLVNDQPALAPEAAPEIAPEVAQLESRVPSSD-L
GSMDMELFP-------------------RQKWVNCLFSFPLLR--------------VNQANRVNIQDTITRQRD------DTFTVA-DL----------
SVRINAESV---------NSDRHIGVIIDNHD--SRSGSIVLSNYRDTRSSTVARE--TITVQYG-------------------------PLFTRTCIRL
----------PRLDGTWYVQISN-----------------------------------------------------
>PC_0843XQ
----------------------------M--R-LRAFFF-----SSII--FFAT-AVCGAAILPNAEARHAPTSPEP---EQFTEP----------AA-N
IDPAADLSRRQSG-----------------HGYACLNVEPSSH----------LSVPMSNAGRIPIQSTIDYNGD-T-----QYPTGEV-----------
TVQIDATDT---------LISNNIRISVTNRG--VRWGTIVLRNYRDLRPQTQARI-----------------------------EIPVRYTDHGLRNLL
----------PRLDGTWFIQHTYYME--------------------------------------------------
>PC_055AKP
-----------------------------------MHFT-----RLLFL--AAT-AVHGLVVTPNAAEPVGNVM--ARHPEELA---------------Q
LLDKTDLIPRQGGGS-------------LAGYGKCLFQFPLFG--------------INQNRRQSFQDIIDSHGT------HSYILPGDM----------
AVEIVATYV---------GNDNHIGVIISSDD--LLSGSIVLSNYVDTNARTP-RQ--TIQIDFS-------------------------RGTTRQCIRL
----------PRLDGTWYVQKS------------------------------------------------------
>PC_02EMBJ
-----------------------------------MRGL-----GSFF--LLAA-AVCSAAVVPGPAPEVAQV-----------------THSELMER-A
ASDNIELYR-------------------RQKWVGCLTNFPLFH--------------VNQNNRQSFQPLIDHETT------QSFDLGEGI----------
HVSINAEYV---------QSDRHIGLVITNRNIVPIRGSIVLSNYRDTFFSTTARV--TVQVDHN-------------------------GETTRTCIRL
----------PRLDGTWYIQRSL-----------------------------------------------------
>PC_00DGAU
-----------------------------------MRGL-----GSFF--LLAA-AVCSAAVVPGPAPEVAQV--------------AQVTHSELMQR-A
ASDNIELYR-------------------RQKWVGCLFNFPLFH--------------VNQDNRQSFQPLIDNETT------QSFDLGEGI----------
HVSINAEYV---------QSDRHIGLIITNSNMLPLDGSIALSNYQDTRATTTARV--TVEVDHT-------------------------GETTRTCIRL
----------PRLDGTWYLQRSL-----------------------------------------------------
>PC_07QGP7
-----------------------------------MRFQ-----RAFFEILLAT-AVYGAAIPPHAAGDAPNTL--LEHG--LA---------------P
INPVVDLIR-------------------HRRGGSCLFHFPLFA--------------VNRQDRQSFQTTIDEPRS------DTYELGDDL----------
EVTIMAEHV---------KGDRHIGVVISNAG--VIPGSIVLSNYQDTLEKTPVRK--TIEIDYS-------------------------LGTKRTCVRL
----------PRLDGTWYIQRSL-----------------------------------------------------
>PC_07OHL6
-----------------------------------MRFQ-----RAFFEILLAT-AVYGAAIPPHAAGDAPNTL--LEHG--LA---------------P
INPVVDLIR-------------------HRRGGSCLFHFPLFA--------------VNRHDRQIFQTTIDESRS------DTYDLGDDL----------
EVTIMAEHV---------KGDHHIGVVISNAG--VIPGSIVLSNYRDTLEKTPVRE--TIEIDYS-------------------------LGTKRTCVRL
----------PRLDGTWYIQRSL-----------------------------------------------------
>PC_07PTT8
-----------------------------------MRFQ-----RAFFEILLAT-AVHGAAIPPHEAGDAPNTL--PEHG--LA---------------P
VNPVVDLIR-------------------HRGAGSCLIHFPLFA--------------VNRQDRQSFQTTIDESRT------DTYDLGDDL----------
EVTIMAEHV---------MGDHHIGVEISNAG--VIPGSIVLSNYRDTLNTTPVRR--TIEIDYS-------------------------LGTKKTCVRL
----------PRLDGTWYIQRSL-----------------------------------------------------
>PC_07SQ6R
-----------------------------------MRFQ-----RAFFEILLAT-AVHGAAIPPHAAGDDPYTL--LEHG--LA---------------P
INPVDDLIG-------------------RRQAGSCLFHFPLFA--------------VNRQDRQSFQTTIDEARS------DTYDLGDDI----------
EVTIMAEHV---------RGDRHIGVEISNAG--VIPGSIVLSNYKDTLDTTPVRK--TIEVDYS-------------------------LGTKKTCVRL
----------PRLDGTWYIQRSL-----------------------------------------------------
>PC_08H81O
-----------------------------------MRFQ-----RGFFEILLAT-AVYGAAIPPHAAGDAPNTH--LEHG--LA---------------P
ISPVVDLIR-------------------RRQFGSCLFQFPLFE--------------VNRQNRQSIQTTISQTRS------DTYYLGNDI----------
DVTIMAEYV---------GGDRHIGVVISNAG--VIPGSIVLSNYRDTLTRTPVRE--TIEVDYD-------------------------IRVTRTCVRL
----------PRLDGTWYIQRSL-----------------------------------------------------
>PC_07S8Z6
-----------------------------------MRFQ-----RAFFEILLAT-AVYGAAIPPHAAGDAPNTL--LEHG--LA---------------P
INPVVDLIR-------------------HRRGGSCLFHFPLFA--------------VNRQDRQSFQTTIDESRS------DTYELGDDL----------
EVTIMAEHV---------KGDRHIGVVISNAG--VIPGSIVLSNYQDTLEKTPVRK--TIEIDYS-------------------------LGTKRTCVRL
----------PRLDGTWYIQRSL-----------------------------------------------------
>PC_07V261
-----------------------------------MRLQ-----RAFFEILLAT-AVHGAAIPPHEAGDAPNTL--PEHG--LA---------------P
VNPVVDLIR-------------------HRRAGSCLIHSPLFA--------------VNRQGRQSFQTTIDESRT------DTYDLGDDL----------
EVTIMAEHV---------MGDHHIGVEISNAG--VIPGSIVLSNYRDTLNTTPVRR--TIEIDYS-------------------------LGTKKTCVRL
----------PRLDGTWYIQRSL-----------------------------------------------------
>PC_08GCBN
-----------------------------------MRFQ-----RAFFEILLAT-AVYGAAIPPHAAGDDPNTL--LEHG--LA---------------P
INPVDDLIG-------------------RHQFGSCLSHFPLFA--------------ANRHDRQSFQTTIDEARS------DTYDLGDDV----------
EVTIMAEHV---------RGDRHIGVEISNAG--VTPGSIVLSNYKDTHDRTPVRI--TIEVDYS-------------------------LGTKRTCVRL
----------PRLDGTWYIQRSL-----------------------------------------------------
>PC_08BOCX
-----------------------------------MRCQ-----RAFFEILLAT-AVHGAAIPPHAAGDDPNTL--LEHG--LA---------------P
INPVDDLIG-------------------RRHAGSCLFHFSLFA--------------VNRQDRQSFQTTIDEARS------DTYDLGDDV----------
EVTIMAEHV---------RGDRHIGVEISNAG--VIPGSIVLSNYKDTLDKTPVRQ--TIEVDYS-------------------------LETKRTCVRL
----------PRLDGTWYIQRSW-----------------------------------------------------
>PC_07UR4X
-----------------------------------MRFQ-----RAFFEILLAT-AVYGAAIPPHAAGDAPNTL--LEHG--LA---------------P
INPVVDMIR-------------------HRRGGSCLFHFPLFA--------------VNRQDRQSFQTTIDESRS------DTYELGDDL----------
EVTIMAEHV---------KGDRHIGVVISNAG--VIPGSIVLSNYQDTLEKTPVRK--TIEIDYS-------------------------LGTKRTCVRL
----------PRLDGTWYIQRSL-----------------------------------------------------
>PC_07QG6V
-----------------------------------MRFQ-----RAFFEILLAT-AVHGAAIPPHEAGDAPNTL--PEHG--LA---------------P
VNPVVDLIR-------------------HHRAGSCLIHFPLFA--------------VNRQDRQSFQTTIDESRT------DTYDLGDDL----------
EVTIMAEHV---------MGDHHIGVEISNAG--VIPGSIVLSNYRDTLNTTPVRR--TIEIDYS-------------------------LGTKKTCVRL
----------PRLDGTWYIQRSL-----------------------------------------------------
>PC_0837M9
-----------------------------------MRFQ-----RAFFEILLAT-AVYGAAVPPHAAGDAPNTL--LEHG--LA---------------P
VNPVVDLIR-------------------HRRAGSCLIHFPLFA--------------VNREDRQSFQTTIDESRS------DTYDLGDDL----------
EVTIMDEHV---------MGDHHIGVEISNAG--VIPGSIVLSNYQDTLNTTPVRN--TIKIDYS-------------------------LGTKKTCVRL
----------PRLDGTWYIQRSL-----------------------------------------------------
>PC_08F6S2
-----------------------------------MRFQ-----RAFFEILLAT-AVHGAAIPPHAAGDDPNTL--LEHG--LA---------------P
INPVDDLIG-------------------RLQAGSCLFHFPLFA--------------VNRQDRQSFQTTIDEARS------DTYDLGDDV----------
EVTIMAEHV---------KGDHHIGVEISNAG--VIPGSIVLSNYKDTLDKTPVRQ--TIEVDYS-------------------------LGTKKTCVRL
----------PRLDGTWYIQRSL-----------------------------------------------------
>PC_08G2VI
-----------------------------------MRFQ-----RAFFEILLAT-AVYGAAIPPHAAGDAPNTL--LQQG--LA---------------P
INPVVDLIR-------------------HRRARSCLFYFPLFA--------------VNRQDRQSFQTTIDESRS------DTYDLGDDL----------
EVTIMAEHV---------KGDRHIGVVISNAG--VIPGSIVLSNYQDTLNTTPVRN--TIEIDYS-------------------------LGTKRTCVRL
----------PRLDGTWYIQRSL-----------------------------------------------------
>PC_08ETA7
-----------------------------------MRFQ-----RAFFEILLAT-AVYGAAIPPHAAGDDPNTL--LEHG--LA---------------P
INPVDDLIG-------------------RHQFGSCLSHFPLFA--------------ANRHDRQSFQTTIDEARS------DTYDLGDDL----------
EVTIMAEHV---------RGDRHIGVEISNAG--VTPGSIVLSNYKDTHDRTPVRI--TIEVDYS-------------------------LGTKRTCVRL
----------PRLDGTWYIQRSL-----------------------------------------------------
>PC_08CPVY
-----------------------------------MRFQ-----RAFFEILLAT-AVHGAAIPPHEAGDAPNTL--PEHG--LA---------------P
VNPVVDQIR-------------------HHRAGSCLIHFPLFA--------------VNGQDRQSFQTTIDESRT------DTYDLGDDL----------
EVTIMAEYV---------MGDHHIGVEISNAG--VIPGSIVLSNYRDTLNTTPVRR--TIEIDYS-------------------------LGTKKTCVRL
----------PRLDGTWYIQRSL-----------------------------------------------------
>PC_080SMK
-----------------------------------MRFQ-----RAFFFF--AT-AVSGAAILPHEAVNVPDTL--LEHG--LA---------------P
IDPVVDLIR--------------------LQARNCLSRFPLFT--------------VNRQDRQSFQKTIDEARS------DEYEIGDDL----------
SVTIMAEHV---------KRWRHISVKISNEG--VTPGSVVLSNYRDTLPETPVRE--TIEVAYN-------------------------LGTKRTCVRL
----------PRLDGTWYIQKS------------------------------------------------------
>PC_0844V4
-----------------------------------MRFQ-----RAFFFF--AT-AVSGAAIMPHEAGNVPDTL--LEHG--LA---------------P
IDPVVDLIR--------------------LQARSCLSRFPLFT--------------VNRQDRQSFQKTIDKARS------DEYEIGDDL----------
SVTIMAEHV---------KRWRHISVKISNEG--VIPGSVVLSNYRDTLPETPVRE--TIEVAYN-------------------------LGTKRTCVRL
----------PRLDGTWYIQKS------------------------------------------------------
>PC_07SKP0
-----------------------------------MLFQ-----RTIFEILLAT-AVYGAAIPPHAAGDAPNTL--LEHG--LA---------------P
INPVVDLIR-------------------HRRAGSCLFHFPLFA--------------VNRQDRQSFQTTIDESRS------DTYDLGDDL----------
EVTIMAEHV---------NGDRHIGVVISNAG--VIPGSIVLSNYQDTLDKTPPWN--KKDLCST-------------------------STT-------
----------------------------------------------------------------------------
>PC_0858BD
-----------------------------------MRFQ-----RAFFEILLAT-AVHGAAIPPHAAGDDPNTL--LEHG--IA---------------P
INPVDDLIG-------------------RHQAGSCLFHFPLFA--------------VNRQDRQSFQTTIDEARS------DTYDLGDDV----------
EVTIMAEHV---------RGDHHIGVEISNAG--VIPGSIVLSNYKDTLDKTPETS--FKR-DLQ-----------------------------------
----------------------------------------------------------------------------
>PC_08GH98
-----------------------------------MRFL-----LPIC--LLAA-AVCGIPTPADDAP--------VESSPALA---------------D
PLSEVDIF---------------------GRGIACLNYFPLFT--------------INRHGRQSIQETIDRHNF------EIYDLGGGL----------
TVEVIAEFV--------VEGQRQLGLVITNNSS-TRTGAVILSNYRDTLISTAVRE--TIEVDYR-------------------------NGVTRTCIRL
----------PRLDGTWYIQRQ------------------------------------------------------
>PC_0838O4
-----------------------------------MRAF-----FFFF--FFVT-AVYGAAILRDADDGQAPAPAPPEHKPADTE---------------
VDAIDDLFSRQS------------------GGGMCLPITPSWR----------RP-NF--QRRHRIQSTIDYRGD-T-----PYVIGEL-----------
TIRVNARYVAEARIVN-GEIRHAITLNIENRG--FRPAVPGI----------------------------------------------------------
----------------------------------------------------------------------------
>PC_08EW1F
----------------------------------MRAFF-----FFFF--FLVT-AVYGAAIQRNADDGNAPA--TPEDKLADTEP----------AA-I
IEPAVDLFSRQS------------------GGGMCLPITPTWQ----------PA--INRQRRQRIQSTIDSRGE-T-----PYPMGEL-----------
TITVDARYVTESRAVD-GQIRYPITLTIHNHG--FRYDY-------------------------------------------------------------
-------------TGPWYIRIEYD----------------------------------------------------
>PC_08GEZU
---------------------------------MRAFFF-----FFFF--FLVT-AVYGAAIQRNADDGNAPA--TPEDKLADTEP----------AA-I
IEPAVDLFSRQS------------------GGGMCLPITPTWQ----------PA--INRQRRQRIQSTIDSRGE-T-----PYPMGEL-----------
TITVDARYVTESRAVD-GQIRYPITLTIHNRG--FRYDY-------------------------------------------------------------
-------------TGPWYIRIEYD----------------------------------------------------
>PC_08EZ0V
----------------------------------MRAFF-----FFFF--FYIT-TIYGAVILRDADDGHAPAPAPPEHKPADTE---------------
LDATDDLFSRQS------------------GIGMCLPITPSWR----------TA-GS--RRGQRIQPTITTRGN-T-----PYRLGEL-----------
TITVDARYAAETRSAD-GVIRHPINLTIANPG--FRFD--------------------------------------------------------------
------------LSGPWYISIED-----------------------------------------------------
>PC_08CN5U
-----------------------------------MRAF-----SFFF--FFLT-AVYGAALLRDADNGPGP----GPAPAPRELK-----------P-A
ETEPAAMFSRQSG----------------QGQPMCFPSHIFRS----------VF-DRFRDRRQSIQRVIRARRR-Q-----TYNFNR-P------GVDI
AVTIDATGM--------TDQNRLLRVSWVVVK--NVYDL--------DNLTVTGIF--MFRTCRM-----------------------SQRTSSGVCTTS
----------TT----------------------------------------------------------------
>PC_08EP4N
-----------------------------------MRFL-----RAFF---FAT-AVCSAAVLPDAAGG---APTLPEHEPVTEL---------------
A-AVDPLFSRQAG--------------DQ---PRCLPFPDRLF----------HFRRR--TDQRSFQLTIDNSAQ------DTYDVGGV-----------
T----------------------------------------------------------------------------------------------DCVRL
----------PRLDGTWYIQKGAPDDEL------------------------------------------------
>PC_07SI1M
-----------------------------------MRFL-----RAFF--FFAT-AVFSAAVLPDAASG---APTLSEHEPVTAE------------L--
A-DVDPLFSRQSG-------------------SQCFPFPSRLF----------QFHRRPPPDAVAIQQAIDHLINSQ----QTYNLNGT-----------
PIKDIHSLTSQ-------------------PQA--SS---------------------------------------------------------------
----------------------------------------------------------------------------
>PC_085DPT
-----------------------------------MRFL-----RAFF--FFAT-AVCSAAVLPDAASG---APTLSEHEPVTDL------------A--
--AIDHLFSRQSG--------------FLPGFGRCLGTSSAPV----------DVNPS--RNRQSIQVLIRYAIE-Q----NSYELGDDK----------
ITNTYQYIFSY---------ISNVRVLIGQKEH-QT----------------------------------------------------------------
----------------------------------------------------------------------------
>PC_08F71N
-----------------------------------MRFL-----RAFF--FFAT-AVCSAAVLPDAAGG---APTLPEHEPVAEL------------A--
A-VDDPLFSRQPE--------------QQ---PRCMPFPTHVF----------PFTRR--RDQVDIQPTINAAVR------HVYHVDGC-----------
PYESKYRCFIK------G----------------------------------------------------------------------------------
----------------------------------------------------------------------------
>PC_0841L6
----------------------------M--R------F-----LHAF--FFAT-AVYSAAVLPPDAASDAPT--LPEHKLIDTKLGTELD---TELD-T
TELANPLFSRQW---------------------ECVDFPALFG--------------FRRTRRVPIQSTITNSVV-D----DSYDLQNGL----------
IRIIGTLVS-------LREREHLFGFNI------------------------------------------------------------------------
----------------------------------------------------------------------------
>PC_08H3K7
----------------------------M--RFLRAFFF-----LLFF--FFTT-TVYGAAIQHNAA--------TPEDEPADTEP-----------A-A
IEPAVDLFSRQS------------------GGGMCLPIGDSSR----------H---IDRAGRRSIQEYMLTPEE-------------------------
----------------------------------------------------------------------------------------------------
----------------------------------------------------------------------------
>PC_08KUKA
-----------------------------------MRAF-----FFLF--FFVT-AVYGAAIP-RDDDGHAPA--TPEDKLADAEP-----------G-A
IRPAGDLFSRQ----------------------ACFSLAEYYG----------P---LPYGGPVRIQGVLRYRSN-G-----EYHWVGG---------VV
TS--------------------------------------------------------------------------------------------------
----------------------------------------------------------------------------
>PC_07SWLP
-----------------------------------MRAF-----FFLF--FFVT-AVYGAAIRPHPGDGHSPA--PAEHKLADAEP-----------G-A
IRPAGDLFNRQ----------------------ACFSLAEYGR----------P---YDQSRPRSIQGVLNYHSN-G-----MWTFVNS---------VV
TLSGKRAMT--------NR---------------------------------------------------------------------------------
----------------------------------------------------------------------------
>PC_0859AB
-----------------------------------MRAF-----FFFF--FFVT-AVYGAAIP-RDDDGHAPA--TPEDKLAYTEL-----------A-A
IELAGDLFSRQA-------------------GGGCFSLADYYG----------P---WPYGRPVRIQGVLRNRSN-G-----QYPYVGG---------TV
TRYLVY----------------------------------------------------------------------------------------------
----------------------------------------------------------------------------
>PC_08F29J
-----------------------------------MRAF-----FFFF--FFVT-AVYGVAIL-R-DDGHAPT--TPENKLADAEP-----------G-A
IRPAGDLFSRQ----------------------ACMSLAEFGR----------P---IPQERPWRIQNILNYRSN-G-----RYTWLGG---------VI
TLSRKRAMW--------S----------------------------------------------------------------------------------
----------------------------------------------------------------------------
>PC_08GP2S
----------------------------------MLSSS----SFITFLVWLLS-LVQAFPQP-AA-----PLSQPA-------------------AH-I
-QDHNNLFKRQY--------------------LSCFNTQPPNH----------VAPSSSNVGWVYVSRAIRDRNE------LEYQINNQV----------
DFKVDASQL--------TEENRQVTITVKNFE--TNPILIVFARRRTSWFRPAIIE-EYDRFFVPRR-------------------VGAIAGEVTTCVHM
----------RKISGEWYVAKEE-----------------------------------------------------
>PC_08GO5M
---------------------------------MMIRLS----TLLILLVGFLG-FIQAAPLS-----------SSP-------------------EL-Y
EDSETGLYPRQP--------------------GQCRVINQDVP----------PQVDVQQVGRISIDYAIIHRYR------RVYYPNNFL----------
TVVIDARRL--------SRIHPFIDIEITNTE--SRNSAITLTRREF---GSRTYN-DIVSILVPKR-------------------IGENKGEMYICLQL
----------FKLSGHFYISA-------------------------------------------------------
