# Supplementary material for: Remote homology clustering identifies lowly conserved families of effector proteins in plant-pathogenic fungi
Source: Microb Genom. 2021 Sep 1;7(9):000637. doi: 10.1099/mgen.0.000637 (PMC8715435; doi:10.1099/mgen.0.000637)
Supplement: Supplementary material 18 [file mgen-7-0637-s0018.fasta]

>PC_00NUN6
----------------------------------------------MALFIGDAFS------------------------------RDEGCNIELLNIN-
---QA---------VVDS-------------------------------AFHVN----GNCGVGLDDDQQLDPSNSLRKAGF---------------C--
----------------------------------------------------------------------------------------------------
-----
>PC_00ZF7V
------------------------------------MK--ITTAICLVAGYVSFA-------------------------------AAAGCQVELLNIN-
---QA---------VVGTGCVEMNYYAN---IYD--------STKRAGYTVNAN----SNCGLSFGNIQVIPDGYSLRQAGY---------------C--
----------------------------------------------------------------------------------------------------
-----
>PC_048LF8
------------------------------------MK--FTLAACLLGSYAGLAA------------------------------AATGCQVELLNIN-
---QA---------VVGSGCVPFNYYAN---IYD--------SITRAGYTVEAN----INCGLKFQAGRRIPDGYSLRRAGY---------------C--
----------------------------------------------------------------------------------------------------
-----
>PC_030V50
------------------------------------MK--FTAAICLVAGYVSLA-------------------------------AAAGCQVELLNIN-
---QA---------VVGTGCVQMNYYAN---IYD--------STRRAGYTVNAN----SNCGLSFGNVQVIPDGYSLRQAGY---------------C--
----------------------------------------------------------------------------------------------------
-----
>PC_060C7X
------------------------------------MK--FTAAICLVAGYVSLA-------------------------------AAAGCQVELLNIN-
---QA---------VVGTGCVPMNYYAN---IYD--------STRRAGYTVNAN----SNCGLSFGNIQVIPDGYSLRQAGY---------------C--
----------------------------------------------------------------------------------------------------
-----
>PC_0766AK
------------------------------------MK--FTVAVCLLASYTGLA-------------------------------AAAGCQVELLNIN-
---QA---------VVGSGCVQMNYYAN---IYD--------SITRAGYTVNAN----NNCGLSFSGSQRIPDGYSLRRVGY---------------C--
----------------------------------------------------------------------------------------------------
-----
>PC_00NPIG
------------------------------------MK--ITAAIYLITGYISLA-------------------------------AAAGCQAELLNIN-
---QA---------VVGTGCVQMNYYAN---IYD--------STRRAGYTVNAN----SNCGLSFGNIQVIPDGYSLRQAGY---------------C--
----------------------------------------------------------------------------------------------------
-----
>PC_03T6ES
------------------------------------MK--FTAAICLLASYAGFAA------------------------------AATGCKVELLNFN-
---SV---------AVGTGCVPFNYYAS---IYD--------PNTRAGYTIHAT----NDCGLSVQAGQRLPENYSLRKAGF---------------C--
----------------------------------------------------------------------------------------------------
-----
>PC_00BL5V
------------------------MIIVDEKQEPYNMK--FTLAACLLGSYAGLAA------------------------------AATGCQVELLNIN-
---QA---------VVGSGCVPFNYYAN---IYD--------SITRAGYTVEAN----INCGLKFQAGRRIPDGYSLRRAGY---------------C--
----------------------------------------------------------------------------------------------------
-----
>PC_018W1F
------------------------------------MK--FTATICLVASYAGLAA------------------------------AAIGCKVEILNFS-
---SA---------VVGSGCVPFNSDAS---IYD--------PNTRAGYRVRAT----NDCGLSLEAGQSLPANYSLRKAGY---------------CQT
E---------------------------------------------------------------------------------------------------
-----
>PC_076TK9
------------------------------------MRAT-ELVILSTCFAGVTIA------------------------------QQTACQIELLNIN-
---QQ---------VVDSVCIPYDSIRA---MRDATA-----PHGAVNYPVHVN----SNCGVGLDRGNLV-NGATFRNAGP---------------CTP
----------------------------------------------------------------------------------------------------
-----
>PC_0766DO
------------------------------------MRVT-ELVILSACFAGVTMA------------------------------QDTGCQIELLNIN-
---QQ---------VVDSVCIPHDGVRP---MRDATA-----PKGVINYAVKVN----SSCGAGLAAGNLA-NGASLRNAGP---------------CTP
S---------------------------------------------------------------------------------------------------
-----
>PC_076T5F
------------------------------------MRLA-QFTASAALFAGFALA------------------------------RQDACSIELLNIN-
---QA---------VVDTKCIPFDTTIA---MKDPTG-----PGGGQLYKVHVN----NLCGIRLDDGQELSNGASLRKVGP---------------CSS
DSG-------------------------------------------------------------------------------------------------
-----
>PC_039KQZ
------------------------------------MKLS-ASAPLCAVLATAASA------------------------------AQTSCQIEILNVS-
---QA---------VVATACIPFGGTQY---VLQPEHNAGPGLPRGINYHITVN----ENCGIGLVDQEWA-HGDSARKVGL---------------C--
----------------------------------------------------------------------------------------------------
-----
>PC_05YI0B
------------------------------------MKLS-ASVPLCDVLATAASA------------------------------AQTSCQIEILNVN-
---QA---------VVATACIPFGGMQY---VLQPEHNAGPGLPRGINYQITVN----ENCGIGLVDQEWA-HGDSARKLPA---------------QA-
----------------------------------------------------------------------------------------------------
-----
>PC_02GLDX
------------------------------------MKLS-ASVPLCDVLATAASA------------------------------AQTSCQIEILNVN-
---QA---------VVATACIPFGGMQY---VLQPEHNAGPGLPRGINYQITVN----ENCGIGLVDQEWA-HGDSARKVGL---------------C--
----------------------------------------------------------------------------------------------------
-----
>PC_049Y9U
------------------------------------MKLS-ASVPLCAVLATAASA------------------------------AQTSCQIEILNVN-
---QA---------VVATACIPFGGTQY---VLQPEHNAGPGLPRGINYQITVN----ESCGIGLVDQEWA-HGDSARKVGL---------------C--
----------------------------------------------------------------------------------------------------
-----
>PC_02U3XX
------------------------------------MKLS-ASVPLCAVLATAASA------------------------------AQTSCQIEILNVN-
---QA---------VVATACIPFGGTQY---VLQPEHNAGPGLPRGINYHITVN----ENCGIGLVDQEWA-HGDSARKVGL---------------C--
----------------------------------------------------------------------------------------------------
-----
>PC_02II0B
-----------------------------------------MARFFYILAIAGVVA------------------------------AQTGCNINVLNVN-
---NA---------VIGNGCVPPGSQGN---IPY--M-----GGTASSIDVATT----SSCGVSPIQGRQLRPGLSLQVSGR---------------ASC
----------------------------------------------------------------------------------------------------
-----
>PC_00ZFBO
---------------------------------MAKMK-----TSAIIAVAAQAAA------------------------------VFANCSVQVLDAN-
---NF---------QIGTACIPKGGQGS---IRY----------NGGNYFITAT----SSCGLGFISTQTHPAGWQLKLLGN---------------C--
----------------------------------------------------------------------------------------------------
-----
>PC_06XFI0
------------------------------------MK-----TSAIIAVAAQAAA------------------------------VFANCSVQVLDAN-
---NF---------QIGTACIPKGGQGS---VRY----------NGGNYFITAT----SSCGLGFISTQTHPAGWQLKLLGN---------------C--
----------------------------------------------------------------------------------------------------
-----
>PC_0768UU
------------------------------------MK-----TTFFLAVAAQAAL------------------------------VFANCRVEILDGN-
---SF---------QLGTACIPKGGQGP---VAV----------NGRNYFVTAT----TSCGLGFLGTQTHPSDWQLKLLGN---------------C--
----------------------------------------------------------------------------------------------------
-----
>PC_03QBDA
------------------------------------MK-----TSAIIAVAAQAAA------------------------------VFANCSVQVLDAN-
---NF---------QIGTACIPKGGQGS---VRY----------NGGSYFITAT----SSCGLGFVSTQTHPAGWQLKLLGN---------------C--
----------------------------------------------------------------------------------------------------
-----
>PC_031FOR
------------------------------------MRVT-ELVILSACFAGVTMA------------------------------QDTGCQIELLNIN-
---QQ---------VVDSVCIPHDGVRP---MRDATA-----PKGVINYAVKVN----SSCGAGLAAGNLA-NGASLRNAGP---------------YPG
HSRRQE----HKLT--------------V----KLVSRAIF---------ATVSFMPQSFL---------------------------------------
-----
>PC_04LDRX
------------------------------------MKFAAIYFAALTFVTG---A------------------------------AAIGCKFTVLDGN-
---GK---------DQAEGCCIGP--G-----TI----------KEGGLVIKCT----DSCGLSVTG-GDSG--YSVQSNGR---------------C--
----------------------------------------------------------------------------------------------------
-----
>PC_07OC2F
------------------------------------MKFAAIYFAALTFVTG---A------------------------------AAIGCKFTVLDGN-
---QK---------DQAEGCCIGP--G-----TI----------KEGGLVIKCT----DACGLSVTG-GDSG--YSVQSNGR---------------C--
----------------------------------------------------------------------------------------------------
-----
>PC_04PSF2
------------------------------------MKFSAIYLAALTLVSGAAAA------------------------------DAKNCKFNVLNGS-
---GI---------NVANGCCDVTK-K-----QV----------TVSPFTVSCT----ESCGLAIVSGGDPT--FSLQNAGR---------------C--
----------------------------------------------------------------------------------------------------
-----
>PC_02STRP
------------------------------------MKFSAIYLAALTLVSGAAAA------------------------------DPKNCKFNVLNGS-
---GI---------NVANGCCDVTK-K-----QV----------TVSPFTVSCT----ESCGLAIVSGGDPT--FSLQNAGR---------------C--
----------------------------------------------------------------------------------------------------
-----
>PC_07Q8SD
-----------------------------------NMVSITKFLAVAAFAAPAF-------------------------------AQGNGCGVEILDAT-
TGQNL---------VIGAGCVPRGGQVT---IWS--------ERRRANFFVTAT----STCGLGFVNNTGAG-A-TLRSSQQ---------------TSC
----------------------------------------------------------------------------------------------------
-----
>PC_084B9U
---------------------------------MAPTF---KTIILFAATFLPIAL------------------------------VSAGCSANVLNFN-
---QA---------DIANTCIPNGGVSR---VRI--------NG--VVYEISAT----GTCGLSLAS-QRLPSGWSLQYGG-------------------
----------------------------------------------------------------------------------------------------
-----
>PC_08CZ3N
---------------------------------MAPILCKPLFATLLLFATSVLAK------------------------------PPSDCNVKILNIN-
---NA---------NVGGGCVPVGGSQI---ITT----------TLGGYLVQAT----DTCGLSVAPTQQLPDGWSVQYAGP---------------CTA
----------------------------------------------------------------------------------------------------
-----
>PC_04RY92
------------------------------------MQFLATASVIALALVPAAFA------------------------------QGTGCSVQILNSN-
---QA---------SVGSGCARINSVTT---ISD---------NQGRRWGIRAT----SSCGLSS--VQNLPSGWSLRQNGF---------------CNN
----------------------------------------------------------------------------------------------------
-----
>PC_08JNH1
------------------------------------MQFLASISVIALALVPATLA------------------------------QGTGCSVEIINSN-
---QV---------SVGSGCARINSVTN---IGD---------NQGRRWGVLAN----SSCGLST--TQNLPSGWSLRQTGF---------------CNA
----------------------------------------------------------------------------------------------------
-----
>PC_01HDBQ
------------------------------------MQFLASISVVALALVPATLA------------------------------QGTGCSVEIINSN-
---QV---------SVGSGCARINSVTN---IGD---------NQGRRWGVLAN----SSCGLST--TQNLPSGWSLRQTGF---------------CNA
----------------------------------------------------------------------------------------------------
-----
>PC_07H8HZ
------------------------------------MQFFVTVSVIALALVPRTHA------------------------------QGTGCNVQIINSN-
---QV---------SVGSGCARINSVTN---IGD---------NQGRRWGVFAN----SSCGLST--TQTLPSGWSLRQNGF---------------CNA
----------------------------------------------------------------------------------------------------
-----
>PC_07XMNQ
------------------------------------MQFLASISVVALALVPATLA------------------------------QGTGCSVEIINSN-
---QV---------SVGSGCARINSVTN---IGD---------NQGRRWGVLAT----SSCGLST--TQNLPSGWSLRQTGF---------------CNA
----------------------------------------------------------------------------------------------------
-----
>PC_04Y1YH
------------------------------------MQLFT-FCVIALAFVPATFA------------------------------QGTGCNVEILNQN-
---QV---------SVGSGCARINSVTN---ISD---------NQGRRWGVNAN----SSCGLST--TQTLPSGWSLTHNGF---------------CNA
----------------------------------------------------------------------------------------------------
-----
>PC_03NCOB
------------------------------------MV-H-FSAIFLAAVATMTPL------------------------------VSAACSVDIINFN-
---QV---------AVGHACIPANGEGD---IVV--------ASTKKTYTVLTS----ESCGLSLRA-QALPANWSLQYKGS---------------C--
----------------------------------------------------------------------------------------------------
-----
>PC_059SI2
--------------------------------------------MLLAVAILPAAL------------------------------VSANCTANILNIN-
---EV---------VIATGCVPAGGNLI---IRV---------GSDHSYLIRAT----VSCGLSLNPSQSFINGESLASGGR---------------C--
----------------------------------------------------------------------------------------------------
-----
>PC_03LBPB
---------------------------------MAPIF---ETAMLLAVAILPAAL------------------------------VSANCTANILNIN-
---EV---------VIATGCVPAGGNLI---IRV---------GSDHSYLIRAT----VSCGLSLNPSQSFINGESLASGGR---------------C--
----------------------------------------------------------------------------------------------------
-----
>PC_00FQY6
-----------------------------------------------------------------------------------------NCTANILNIN-
---EV---------VIATGCVPAGGNLI---IRV---------GSDHSYLIRAT----VSCGLSLNPSQSFINGESLASGGR---------------C--
----------------------------------------------------------------------------------------------------
-----
>PC_042Z2M
---------------------------------MAPIF---KTAMLLAVAILPAAL------------------------------VSANCIANILNIN-
---QA---------VIATGCIPAGGQRL---IRV---------GSSHSYSIRAT----TSCGLGLTTTQRFINGESVASGGR---------------C--
----------------------------------------------------------------------------------------------------
-----
>PC_05PVWQ
---------------------------------MAPIF---KTAMLLAVAILPAAL------------------------------VSANCIANILNIN-
---RA---------VIATGCIPAGGQRL---IRV---------GSSHSYSIRAT----TSCGLGLTSTQRFINGESVASGGR---------------C--
----------------------------------------------------------------------------------------------------
-----
>PC_01S9LW
---------------------------------MAPIF---KTAMLLAVAILPAAL------------------------------VSANCIANILNIN-
---QA---------VIATSCIPAGGQRL---IRV---------GSSHSYSIRAT----TSCGLGLTTTQRFINGESVASGGR---------------C--
----------------------------------------------------------------------------------------------------
-----
>PC_064WAQ
---------------------------------MAPIF---KTAMLLAVAILPAAL------------------------------VSANCIANILNIN-
---QA---------VIATGCIPAGGQRL---IRV---------GSSHSYLIRAT----TSCGLGLTTTQRFINGESVASGGR---------------C--
----------------------------------------------------------------------------------------------------
-----
>PC_02OXRQ
---------------------------------MAPIF---KTAMLLAVAILPAAL------------------------------VSANCIANILNIN-
---QA---------VIATSCIPAGGQRL---IRV---------GSSHSYSIRAT----TSCGLGLTSTQRFINGESVASGGR---------------C--
----------------------------------------------------------------------------------------------------
-----
>PC_05E7DN
---------------------------------MAPIF---KTTMLLAVAILPAAL------------------------------VSANCVANILNIN-
---EA---------VIATGCVPAGGELR---IFV---------GSSHSYLIKAT----SSCGLSLT-NQVFINGESVQSGGR---------------C--
----------------------------------------------------------------------------------------------------
-----
>PC_018M01
---------------------------------MAPIF---QTVMLLAVAILPSAL------------------------------VSANCVANILNIN-
---GA---------VIGTGCVPAGGSLT---IPV--------SGGDHSYLIQAS----TSCGLGLTSTQRFINGESVASGGR---------------C--
----------------------------------------------------------------------------------------------------
-----
>PC_01HRH6
-----------------------------------------------------------------------------------------NCVANILNIN-
---EA---------VIATGCVPAGGELR---IFV---------GSSHSYLIKAT----SSCGLSLT-NQVFINGESVQSGGR---------------C--
----------------------------------------------------------------------------------------------------
-----
>PC_05QG1N
--------------------------------------------MLLAVAILPAAL------------------------------VSANCVANILNIN-
---EA---------VIATGCVPAGGELR---IFV---------GSSHSYLIKAT----SSCGLSLT-NQVFINGESVQSGGR---------------C--
----------------------------------------------------------------------------------------------------
-----
>PC_07VKRY
-------------------------------------MAR-SILAILAAVATLTQL------------------------------ASAGCAVDILNIN-
---QA---------SVASGCVPEGGEAM---VAATVP-----PGKSVNYLVLAS----DSCGVSVSSNQVLPDGWSVAAKDI---------------PET
PIAIIT----ENIHY---IKQPQEPEVKA----KLLLRL-------------LVDSPVSFVRIASY--------HLGAQHQDQ-----------------
RYL--
>PC_06D763
------------------------------------MTHKMKFSAAIPAIFLAAG-------------------------------ALADCNVALKNDF-
---DV---------QVGSGCISKTDGGY---ILA----------SGKNFFVQVT----ESCGIDVLYLPNTWSAQSLGPC--------------------
----------------------------------------------------------------------------------------------------
-----
>PC_028OQL
MVVVYIGEQAVRDITMDIIEVLNNATQIPKPFDLTEMK--FTVAVCLLASYTGLA-------------------------------AAAGCQVELLNIN-
---QA---------VVGSGCVQMNYYAN---IYD--------SITRAGYTVNAN----NNCGLSFSGSQRIPDGYSLRRVGY---------------C--
----------------------------------------------------------------------------------------------------
-----
>PC_014CJ8
------------------------------------MKVNTIFNILVALA-AYIPTA-----------------------------EAHKCVIKRVFSD-
GSSV-------------KIPAQPAQSTT---I------------SKQ--AVWVY----GNCQPFPVVLNDGS------------KLSGEIETPAVTPVES
VDEDDC----FELDISGQR---------------------------------------------------------------------------------
-----
>PC_01DKY2
------------------------------------MKVQATFATLIALAAYFPAAN-----------------------------AWKDCIIQRYKDG-
DVNN-------------IYTANRNEEIT---I------------EEY--KVFVN----EACHPYPVILPDRS------------VLSGDFTSAYA-----
DDDESC----------------------------------------------------------------------------------------------
-----
>PC_055E3E
-------------------------APQDNTSMGSSHHHHHHSSGR--ENLYFQGHM-----------------------------AWKDCIIQRYKDG-
DVNN-------------IYTANRNEEIT---I------------EEY--KVFVN----EACHPYPVILPDRS------------VLSGDFTSAYA-----
DDDESC----------------------------------------------------------------------------------------------
-----
>PC_07XLJA
------------------------------------MKVQATFATLIALAAYFPAAN-----------------------------AWKDCIISRYKDG-
DVNN-------------MYTANRNEEIT---I------------EEY--KVFVN----EACHPYPVILPDRS------------VLSGDFTSAYA-----
DDDESC----------------------------------------------------------------------------------------------
-----
>PC_07ODWR
------------------------------------MQFHPIFAIFVAVTAYIPEVH-----------------------------ASFDCYIERLQKE-
HMLS-------------GMKAEPNKEAW---I------------DGF--EIWVY----SNCRIHPTILPDGS------------IANGRFWSE------L
DWFHTC----EESESKSKSE--------------------------------------------------------------------------------
-----
>PC_08L23U
------------------------------------MQLNNTFAIVVACAAYLPAVM-----------------------------AAFDCTIERRLGT-
QTKARA--RTSAKAMPEMIPAESGKYTV---I------------AGT--RVWVY----GDCRTYPTHLPDGS------------TISGRRFQA------S
DVEEDC----IELDVHGKPKQ-------------------------------------------------------------------------------
-----
>PC_07XL55
------------------------------------MQLNNTFAIVVACAAYLPAVM-----------------------------AAFDCTIERRLGT-
QTKARA--RTSAKAMPEMIPAESGKHTV---I------------AGT--RVWVY----GDCRTYPTHLPDGS------------TISGRPFQA------S
DVEEDC----IELDVHGKPKQ-------------------------------------------------------------------------------
-----
>PC_08JNK0
------------------------------------MQLNNTFAIVVACAAYLPAVM-----------------------------AGFDCTIERRLGT-
QTKARA--RTSAKAMPEMIPAEPGKYTV---I------------AGT--RVWVY----GDCRTYPTHLPDGS------------TISGRPFQA------S
DVEEDC----IELDVHGKPKQ-------------------------------------------------------------------------------
-----
>PC_07H7M1
------------------------------------MRIQPTFTIFAVVAAYFPTAN-AD-------------------------PDHKDCVIRRRINE-
HSHH-------------LYHFNRKKNVD---I------------DGY--QVFIK----EDCSTYPVILGDQT------------IIEGMTRAAWLASLET
----------------------------------------------------------------------------------------------------
-----
>PC_07XKOR
------------------------------------MYIKDIVAIMAVATAFFSTAA-----------------------------AKSDCIIRQILAD-
GTLK---------------YHEVNANTR---I------------EGL--NVMVD----KHCRPAVLNLADGS------------VLAYKHWGRNTFQTQ-
----------------------------------------------------------------------------------------------------
-----
>PC_05Z03G
------------------------------------MYIKDIVAIMAVATAFFSTAA-----------------------------AKSDCIIRQILAD-
GTLK---------------YHEVNANTR---I------------EAL--NVMVD----KHCRPAVLSLQDGS------------VLAYKHWGRNTFQTQ-
----------------------------------------------------------------------------------------------------
-----
>PC_08KYB2
------------------------------------MYINDIVAIMAVATAFFSTAA-----------------------------AKSDCIIRQILAD-
GTLK---------------YHEVNANTR---I------------EAL--NVMVD----KHCRPAVLNLADGS------------VLAFKPWGRSTFHTQ-
----------------------------------------------------------------------------------------------------
-----
>PC_022BD9
------------------------------------MRYATFEAFFLILG-TIATVDGKIENAIMRGNYIDLSREPDPNFIDHPGIPKPECFWFMFHDG-
---Q----------RVEAGTCYSNWEFG---MQV----------GPSWVTIQSD----EHCNLLGTY---TP--GWMVLGKKR----------PGF----
----------------------------------------------------------------------------------------------------
-----
>PC_08JNZ9
------------------------------------MRFVTFNTVFLTLG-TISIVNAQNEYIDAKKHGIDLSRERAPNFVDHPGIPPSDCFWFLYKNY-
---V----------RQNAGVCQSDWSFD---MKI----------GQYWVTIHTD----EGCRLSGII---PA--GWLILGMKR----------PGF----
----------------------------------------------------------------------------------------------------
-----
>PC_07XLSQ
------------------------------------MRLVTFNTVFLTLG-TISIVNAQNEYLDAKKHGIDLSRERAPNFVDHPGIPPSDCFWFLYKNY-
---V----------RQDAGVCQSDWSFD---MKI----------GQYWVTIHTD----EGCRLSGII---PA--GWLILGIKR----------LGF----
----------------------------------------------------------------------------------------------------
-----
>PC_08JP4U
------------------------------------MRYTSFSAFFLTLG-TITTVDAKIENAIVPGFRIDLSREPNPVVYDAPASSVQECFWFMFYNG-
---Q----------RVDAGACHSDWSFG---LQV----------GKRFVQIKTD----KKCNLHGTY---AP--GWIVLGRER----------DDLNNNQ
NQRIQ----------------------GKTITTREGN---------------------------------------------------------------
-----
>PC_08L1ZC
------------------------------------MRFTSFNAFFLTLG-TIATVNAKIENAIVPGFRIDLSREPNPVVYDAPGSPVQECFWFMFYNG-
---Q----------RVDARACHSGWSFG---LQV----------GKRFVQIKTD----KKFNLHGTY---AP--GWIVLGRER----------DDLKNNQ
NQRMQ----------------------GKTITTREGN---------------------------------------------------------------
-----
>PC_03JHI3
------------------------------------MRVTTFNTFLLTLG-TVAVVNAETGNKYIEKRAIDLSRERDPNFFDNADIPVPECFWFMFKNN-
---V----------RQDAGTCYSSWKMD---MKV----------GPNWVHIKSD----DNCNLSGDF---PP--GWIVLGKKR----------PGF----
----------------------------------------------------------------------------------------------------
-----
>PC_0073CG
------------------------------------MRVTTFNTFLLTLG-TVAVVNAETGNKYIEKRAIDLSRERDPNFFDNPGIPVPECFWFMFKNN-
---V----------RQDAGTCYSSWKMD---MKV----------GPNWVHIKSD----DNCNLSGDF---PP--GWIVLGKKR----------PGF----
----------------------------------------------------------------------------------------------------
-----
>PC_06OX8Z
------------------------------------MRFTTFNAFFLSLG-TIATVNARKDNEIMRKGGIDLSREPDPNFIDHAGTPPAECFWFMYYNG-
---Q----------RIDAGTCYSAWSFG---LKV----------GSSFVDIKTD----EDCNLYGTY---AP--GWIVLGKKR----------PGF----
----------------------------------------------------------------------------------------------------
-----
>PC_01YLD8
------------------------------------MRVTTFNTFLLTLG-TVAVVNAETGNKYIEKRAIDLSRERDPNFFDHADIPVPECFWFMFKNN-
---V----------RQDAGTCYSSWKMD---MKV----------GPNWVHIKSD----DNCNLSGDF---PP--GWIVLGKKR----------PGF----
----------------------------------------------------------------------------------------------------
-----
>PC_06K193
------------------------------------MRVTTFNTFLLTLG-TVAVVNAETGNKYIEKRAIDLSRERDPNFFDHPDIPVPECFWFMFKNN-
---V----------RQDAGTCYSSWKMD---MKV----------GPNWVHIKSD----DNCNLSGDF---PP--GWIVLGKKR----------PGF----
----------------------------------------------------------------------------------------------------
-----
>PC_041SZF
------------------------------------MRVTTFNTFLLTLG-TVAVVNAETGNKYIEKRAIDLSRERDPNFFDHAGIPVPECFWFMFKNN-
---V----------RQDAGTCYSSWKMD---MKV----------GPNWVHIKSD----DNCNLSGDF---PP--GWIVLGKKR----------PGF----
----------------------------------------------------------------------------------------------------
-----
>PC_031N6X
------------------------------------MRVTTFNTFLLTLG-TVAVVNAETGNKYIEKRAIDLSRERDPNFFDHPGIPVPECFWFMFKNN-
---V----------RQDAGTCYSSWKMD---MKV----------GPNWVHIKSD----DNCNLSGDF---PP--GWIVLGKKR----------PGF----
----------------------------------------------------------------------------------------------------
-----
>PC_06IVQW
------------------------------------MRVTTFNTFLLTLG-TVAVVNAETGNKYIEKRAIDLSRERDPNFFDNPGIPVPECFWFMFKNN-
---V----------RQDDGTCYSSWKMD---MKV----------GPNWVHIKSD----DNCNLSGDF---PP--GWIVLGKKR----------PGF----
----------------------------------------------------------------------------------------------------
-----
>PC_06JARC
------------------------------------MRVTTFNTFLLTLG-TVAVVNAETGNKYIEKRAIDLSRERDPNFFDNPDIPVPECFWFMFKNN-
---V----------RQDAGTCYSSWKMD---MKV----------GPNWVHIKSD----DNCNLSGDF---PP--GWIVLGKKR----------PGF----
----------------------------------------------------------------------------------------------------
-----
>PC_036H2S
------------------------------------MRVTTFNTFLLTLG-TVAVVNAETGNKYIEKRAIDLSRERDPNFFDNADIPVPECFWFMFKNN-
---V----------RQDAGTCYSSWKMD---IKV----------GPNWVHIKSD----DNCNLSGDF---PP--GWIVLGKKR----------PGF----
----------------------------------------------------------------------------------------------------
-----
>PC_06TJVL
------------------------------------MRVTTFNTFLLTLG-TVAVVNAETGNKYIEKRAIDLSRERDPNFFDNPDIPVPECFWFMFKNN-
---V----------RQDDGTCYSSWKMD---MKV----------GPNWVHIKSD----DNCNLSGDF---PP--GWIVLGKKR----------PGF----
----------------------------------------------------------------------------------------------------
-----
>PC_056VIJ
------------------------------------MRVTTFNTFLLTLG-TVAVVNAETGNKYIEKRAIDLSRERDPNFFDNADIPVPECFWFMFKNN-
---V----------RQDAGTCYSSWKMD---KKV----------GPNWVHIKSD----DNCNLSGDF---PP--GWIVLGKKR----------PGF----
----------------------------------------------------------------------------------------------------
-----
>PC_066I6R
------------------------------------MRVTTFNTFLLTLG-TVAVVNAETGNKYIEKRAIDLSRERDPNFFDNADIPVPECFWFMFKNN-
---V----------RQDAGTCYSSWKMD---KKV----------GPNWVHIKSD----DNCNLSGDF---PP--GWIVLGK-------------------
----------------------------------------------------------------------------------------------------
-----
>PC_01ENXT
---------------------------------------------------------METGNKYIEKRAIDLSRERDPNFFDHPGIPVPECFWFMFKNN-
---V----------RQDAGTCYSSWKMD---MKV----------GPNWVHIKSD----DNCNLSGDF---PP--GWIVLGKKR----------PGF----
----------------------------------------------------------------------------------------------------
-----
>PC_04D9LC
---------------------------------------------------------METGNKYIEKRAIDLSRERDPNFFDNADIPVPECFWFMFKNN-
---V----------RQDAGTCYSSWKMD---MKV----------GPNWVHIKSD----DNCNLSGDF---PP--GWIVLGKKR----------PGF----
----------------------------------------------------------------------------------------------------
-----
>PC_04ORDX
---------------------------------------------------------METGNKYIEKRAIDLSRERDPNFFDNPGIPVPECFWFMFKNN-
---V----------RQDAGTCYSSWKMD---MKV----------GPNWVHIKSD----DNCNLSGDF---PP--GWIVLGKKR----------PGF----
----------------------------------------------------------------------------------------------------
-----
>PC_07FDGM
----------------------------------------------------------ETGNKYIEKRAIDLSRERDPNFFDNPGIPVPECFWFMFKNN-
---V----------RQDAGTCYSSWKMD---MKV----------GPNWVHIKSD----DNCNLSGDF---PP--GWIVLGKKR----------PGF----
----------------------------------------------------------------------------------------------------
-----
>PC_07XLRA
----------------------------------------------------------------MRKGGIDLSREPDPNFIDHAGTRPAECFWFMYYNG-
---Q----------RIDAGTCYSAWSFG---LKV----------GSSFVDIKTD----EDCNLYGTY---AP--GWIVLGKKR----------PGF----
----------------------------------------------------------------------------------------------------
-----
>PC_01L5ES
------------------------------------MKTTTIFHALSGLALMTTGT------------------------------LAANCYIVKQWKPA
KSTL----------T-HAYYRAPGDTFH---L--------------HQHLCTST----ERCKITCHNMDEKE--WAVVGQFN-----------EGGKEVP
KVHGKD--QWTVWDP----------------KKRAQAILAQPE--------LRDRFPETWASAAEV--------NKKLQ-QGR-----------------
KLQ--
>PC_05E7Y7
------------------------------------MKTTTIFHALSGLALMTTGT------------------------------LAANCYIVKQWKPA
KSTL----------T-HAYYRAPGDTFH---L--------------HQHLCTST----ERCKITCQNMDEKE--WAVVGQFN-----------EGGKEVP
KVHGKD--QFTVWDP----------------KKRAQAILAQPE--------LRDRFPETWASAAEV--------NKKLQ-QGR-----------------
KLQ--
>PC_07H9IG
------------------------------------MKITTIFSALSAVALMTTGT------------------------------FAAHCRIVKQWIPA
KPTI----------ISAEYFRAPDDKFH---L--------------HQHLCSST----ARCIITCENMNESE--WSVEGEFN-----------KKGKEIP
RVFGKD--KWTTWDP----------------RKRVEDILSQSD-------ILRDRFPETFASVSHV--------NKNLP-RAE-----------------
KWKGK
>PC_02LJVJ
------------------------------------MKTTIILSALNALTLMTTGT------------------------------FAVNCRIVKRWLPA
QSIV----------Q-REYKRAPSDKFH---L--------------DQHLCEST----ARCMITCRNLDHTE--WAVAGELN-----------EKGKDIA
KVAGND--AWEPWNP----------------RAQEQVGSM-PI-------FMKS----------------------------------------------
-----
>PC_064CZJ
------------------------------------MKTTAIFSALSTLAFVTTGI------------------------------FAANCHIVKRWKGA
QSII----------V-HDYYRAPDDRFH---L--------------HQHVCTSD----RRCTITCENLDSNE--WEVAGVFN-----------KAGQDIE
KVNGQD--KGTVWDP----------------RTGEGTRRDK-Q-------IARNHD--------------------NL----------------------
-----
>PC_03AGZF
------------------------------------MKTTTTFTALSVLAFMTTST------------------------------LASRCVIFKAKRGL
NQTP----------E-QVFMKAPSDSFC---I--------------DGVLCRSS----DTCYITCDRVDH-Y--YKIAGGLD-----------PTRKSKP
REEKQS--C-------------------------------------------------------------------------------------------
-----
>PC_08JLDT
------------------------------------MKTTTTFTALSVLAFMTTST------------------------------LASRCVIFKAKRGV
NQTP----------E-QVFMKAPSDSFC---I--------------DGVLCRSS----DTCYITCDRVDH-Y--YEIAGGLD-----------PTRKSKP
REEKQS--C-------------------------------------------------------------------------------------------
-----
>PC_08KZKD
------------------------------------MKTTTTFTALSVLAFMTTST------------------------------LASRCVIFKAKRGV
NQTP----------E-QVFMKAPSDSFC---I--------------DGVLCRSS----DTCYITCDRVDH-Y--YKIAGGLD-----------PTRKSKP
REEKQS--C-------------------------------------------------------------------------------------------
-----
>PC_07XI2N
------------------------------------MKTTTTFTALSVLAFMTTST------------------------------LASRCVIFKAKRGL
NQTP----------E-QVFMKAPSDSFC---I--------------DGVLCRSS----DTCYITCDRVDH-Y--YKIAGGLD-----------PTRKSKP
REEKQR--C-------------------------------------------------------------------------------------------
-----
>PC_02O8L1
------------------------------------MKSATIFATVATLALL---------PFGA--------------LAGK-----WRCNVKIYNDK-
RKYQ------------GQASDDWGETLT-----------------IRGYTCYTD----SYCKASCNGLPA-G-WTAEGTQLN------------------
----------------------------------------------------------------------------------------------------
-----
>PC_0302HI
------------------------------------MKSATIFATVATLALL---------PFGA--------------LAGK-----WRCNVKIYNDK-
GKYQ------------GQASDDWGETLT-----------------IRGYTCYTD----SYCKASCDGLPA-G-WTAEGTQLN------------------
----------------------------------------------------------------------------------------------------
-----
>PC_08L16U
------------------------------------MKSATIFATVATLALL---------PFGA--------------LAGK-----WRCNVKIYDNN-
KKYY------------GQASDDWGETLT-----------------IKGYTCHTD----SYCKASCDGLPA-G-WTAEGTQLN------------------
----------------------------------------------------------------------------------------------------
-----
>PC_05E757
------------------------------------MRFGSILAAFAALSPI---------AT---------------------VLAVGECHITIWEGK-
TPIGT------------EIAIEGGEYVT-----------------IAGYQCNAG----AGCTAHCIGLPKNL-KERGVYHGE---------------M--
----------------------------------------------------------------------------------------------------
-----
>PC_08JLB4
------------------------------------MKYGSILAALISLAAP---------AS---------------------VLAVWECHVTVWEGN-
TPRGT------------EMLKEGGDDKT-----------------IAGYTCRAG----AGCKAECDGMNPPF-RVLGTPHGE---------------WC-
----------------------------------------------------------------------------------------------------
-----
>PC_07HFAD
------------------------------------MKFGPTLAAFASLALP---------AT---------------------VLAVWECHVTVWRDK-
TPIGT------------AVLKEGGEPLP-----------------IAGYTCRAG----AGCVAQCDNMYSPV-RVVGSKHCE---------------LS-
----------------------------------------------------------------------------------------------------
-----
>PC_07XIK8
------------------------------------MKYGSILAALISLAAP---------AS---------------------VLAVWECHVTVWEGN-
TPRGT------------EMLKEGGDDKT-----------------IAGYTCRAG----AGCKAECDGMNPPF-RVLGTPHSE---------------WC-
----------------------------------------------------------------------------------------------------
-----
>PC_07XLMJ
------------------------------------MQLATVFAAAATLAVL---------PTGV--------------LAGPRYIPHPECEVTIMKPG-
TPSPRSPYTLPEEYDRGYGPGDSKTKIK-----------------VGSYFCVAD----SHCIPNCGKLPNNN-WYADGAEAP---------------RCE
DGLASI--------YN------------------------------------------------------------------------------------
-----
>PC_08JOM3
------------------------------------MQLATVFAAAATLAVL---------PTGV--------------LAGPRYIPHPECEVTIMKPG-
TPSPRSPYTLPEEYERGYGPGDSKTKIK-----------------VGKFFCVAD----SHCTPNCGRLPNEN-WYADGAEAP---------------RCE
DGLASI--------YN------------------------------------------------------------------------------------
-----
>PC_02B1JW
------------------------------------MQLATVFAAAATLAVL---------PTGV--------------LAGPRYIPHPECEVTIMMPG-
TPSPRSPYTLPQEYDRGYGPGDSKTKIK-----------------VGKYSCVAN----SHCIPNCGTLPNNN-WYADGAEAS---------------RCE
DGLASI--------YN------------------------------------------------------------------------------------
-----
>PC_0529FF
------------------------------------MV-LAKILAMAAILALSPAGALANSSGSVGSTSPERPVSP-GSFDEHEG-DQRPCKVTIEMGV-
SPGGL--FRQ----LYGSDYATRGGTVN---I--------------NQYQCTVD----VMCKNPSCPGLPAR---WEVTSFDK---------------T-
----------KQRETHNQPAGGSVWAVGKK----HDL---------------------------------------------------------------
-----
>PC_01OY00
------------------------------------MTVPSKILAVAAILALSPTGILANPPASVDSLSPERSVSP-DTIDLPTRYVALPCKITIHGDR-
SPGAF--FRQ----NYGEGFAARGGTVT---I--------------KQVTCTVD----QRCENPKCSGLNED---WHATSYDI---------------V-
----------TERESRILRLQAAAKGVGRG----QRA---------------------------------------------------------------
-----
>PC_04C3F2
------------------------------------MV-RAKILAIATILALSPGGALAGPPGSVDPRGPERPVSP-GTLAEDADSPARPCKVTISMAV-
SPGGY--FRQ----IYGEGLTTRGGRVA---I--------------ENFKCTVD----ETCNNPSCPDVPPT---WQVTSYDV---------------E-
----------KKLEGLGEQGGESVWGVGKK----HEL---------------------------------------------------------------
-----
>PC_07H8D4
------------------------------------MV-LTKILAIAAILALSPAGALAGPPNSVGSTSPDRSASP-GPLDEDSGSHARPCKVTILMAA-
SPGGY--FRQ----IYGEDLMARGGKVT---I--------------KSFKCTVD----ETCKNPSCPDIPST---WKVMGYDM---------------E-
----------KKWEDLGKQAEKSVWRVGKR----HDL---------------------------------------------------------------
-----
>PC_08JP0T
------------------------------------MV-LAKILAIATILALSPGGALAGPPGSVDPRGPERPVSP-GTLGENADSPARPCKVTISMAV-
SPGGY--FRQ----IYGEALITRGGRAA---I--------------ESFKCTVD----ETCNNPSCPDVPPT---WQVTSYDV---------------E-
----------KKLEGLGEQGGESVWGVGKK----HEL---------------------------------------------------------------
-----
>PC_050KFW
------------------------------------MV-LAKILAIATILALSPGGALAGPPGSVDARGPERPVSA--------DSPARPCKVTILMAV-
SPGGY--FRQ----IYGEGLTTRGGRVV---I--------------ESFKCTVD----ETCNNPSCPDVPPT---WQVTSYDV---------------E-
----------KKLEGLGEQGGESVWGVGKK----HEL---------------------------------------------------------------
-----
>PC_08JP4V
------------------------------------MHYHNCASLIAAIVSLFPAMAFAVKSIPP--------------TAKANTPAVGPCRIYIDGPF-
NTK----YGIYPS--YGHAETSPGGSVV-----------------IEQFRCTVD----ATCTRPTCNIPSNF-MVSGMDLSQ---------------RGL
SDSDSE----------------------------------------------------------------------------------------------
-----
>PC_07XLR9
------------------------------------MHYQNCASLIAAIVSLFPAMAFAVKAIPP--------------TAKANTPAVGPCCIYIDGPF-
NTK----YGIYPS--YGHAETSPGGSVV-----------------IEQFRCTVD----ATCTRPTCNIPSNF-MVSGMDLSQ---------------RGL
SDSDSE----------------------------------------------------------------------------------------------
-----
>PC_05VEPP
------------------------------------MKISSLFTISTALTWLPTGI-----------------------LASNAESDDSDCHIWVRNDK-
---RV---------PVGYGKAVTGRPAT---VRI---NYGEHQGEKWTFNTHADQSRPQICSANIPSGQPAFHSGWMIKTFK------------------
------SEPWLTYAINNK--PVPFENYGREEKTKPMVYKMFTIPHGEMGLPGLWFIPLRPRSKMVEGSRLRSRANRALIRRGATETKDAYPDSKSTSAGS
GYIW-
>PC_06VI2O
------------------------------------MKFNLLFTISTALAGFPAGI-----------------------LANNPDSNDSDCHIWIKDNS-
---DI---------VVGYSKAVTGQTAV---VEI---SQGPHKKEQFKFATAADQTNKKDCTAGLA-GERSFPAGWRIKTFK------------------
------TEPWVTLTRNYQ--PIAFKGYNRDPQTQSGSLKFFEIPYGEMKSGRDWYVPPGPTRESQ-RY-------RI---KGKAPMPNA-----------
-----
>PC_08L0HT
------------------------------------MKFNLLFTISTALAGFPAGI-----------------------LANNPDSNDSDCHIWIKDNS-
---DI---------VVGYSKAVTGQTAV---VEI---SQGPHKKEQFKFATAADQTNKKDCTAGLA-GERSFPDGWRIKTFK------------------
------TEPWVTFTRNYQ--PIAFKGYNRDPQTQSGPLKFFEIPYGEMKSGRDWYVPRGPTRESQ-RY-------RI---KGKAPMPNA-----------
-----
>PC_00FYH0
------------------------------------MKFNLLFTISTALAGFPAGI-----------------------LANNPDSNDSDCHIWIKDNS-
---DI---------VVGYSKAVTGQTAV---VEI---SQGPHKKEQFKFATAADQTNKKDCTAGLA-GERSFPAGWRIKTFK------------------
------TEPWVTLTRNYQ--PIAFKGYNRDPQTQSGSLKFFEIPYGEMKSGKDCNVAQTEKASSV-KQ-------PAIQERDEQQI--------------
-----
>PC_07XLKL
------------------------------------MKFNLLFTISTALAGFPAGI-----------------------LANNPDSNDSDCHIWIKDNS-
---DI---------VVGYSKAVTGQTAV---VEI---SQGPHKKEQFKFATAADQTNKKDCTAGLA-GERSFPAGWRIKTFK------------------
------TEPWVTLTRNYQ--PIAFKGYNRDPQTQSGSLKFFEIGYGEMKSGKDWYVPLGPTRESQ-RY-------RI---KGKAPMPNA-----------
-----
>PC_08JP6T
------------------------------------MKFNLLFTISTALAGFPAGI-----------------------LANNPDSNDSDCHIWIKDNS-
---DI---------VVGYSKAVTGQTAV---VEI---SQGPHKKEQFKFATAADQTNKKDCTAGLA-GERSFPAGWRIKTFK------------------
------TEPWVTLTRNYQ--PIAFKGYNRDPQTQSGSLKFFEIPYGEIKSGKGWYVPLGPTRESQ-RY-------RI---KGKAPMPNA-----------
-----
>PC_03ZPKK
------------------------------------MKFNLLFTISTALAGFPAGI-----------------------LANNPDSNDSDCHIWIKDNS-
---DI---------VVGYSKAVTGQTAV---VEI---SQGPHKKEQFKFATAADQTNKKDCTAGLA-GERSFPAGWRIKTFK------------------
------TEPWVTLTRNYQ--PIAFKGYNRDPQTQSGSLKFFEIPYGEMKSGKDWYVPLGPTRESQ-RY-------RI---KGKAPMPNA-----------
-----
>PC_07H7VC
------------------------------------MKARSLFTISTAIAGFPAGI-----------------------LANNPEPKDSDCHVWVTDTS-
---LD---------VVGYGKAVTGQEAL---VQV---HQGPEEGKEWRFATSADHTQQNHCIAQLSSGQNDFPPGWKVKTIK------------------
------TDPWLTLTHKYN--PVPFKGYSRDPKTRVGPHKYFVVPDKKTGFSNEMHYPVESLRTKSGRQSPGHNTNDIAQTKER-RV--------------
-----
>PC_07OCOG
------------------------------------MKILSLFTVSAALAVFPAGI-----------------------LAVDFETTDSDCHIWVKDSD-
---GV---------MNGYGKAVTGQQAI---VRI---DTGTETEQQWTFTTHVDKAQPKNCAAELSSGQKAFPRRWQIMTFK------------------
------SDPWVTISIAGK--PYRSEGYRRDPKTRPKMDHIIEIPYGKR-FGTTCALR-------------------------------------------
-----
>PC_03U1QT
------------------------------------MKILSLFTVSAALAVFPAGI-----------------------LAVDFETTDSDCHIWVKDSD-
---GV---------MNGYGKAVTGQQAI---VRI---DTGTETEQQWTFTTHVDKAQPKNCAAELSSGQKAFPRRWQIMIFK------------------
------SDPWVTISIAGK--PYRSEGYRRDPKTRPKMDHIIEIPYGKR-FGTTWFVPLHSDSPKAARPGHRPNANGGAQKNERR----A-----------
-----
>PC_016T2Z
------------------------------------MQFKSALALSIAA-LQAVP----------------------------ALAMEDGCSASILKYDA
NGGQE---------TYYGSALPANGSIA---FQP--------TEFSTEVVISVD----ANCNPTNTDDVKKS--VPKGWGLH---------------VYK
KVTAIA--------G---ES--------------------------------------------------------------------------------
-----
>PC_04PZ4V
------------------------------------MQFKSALALSIAA-LQAVP----------------------------ALAMEDGCSASILKYDA
NGGQE---------TYYGSALPANGSIA---FQP--------TEFGTEVVISVD----ANCNPTNTDDVKKS--VPKGWGLH---------------VYK
KVTAIA--------G---ES--------------------------------------------------------------------------------
-----
>PC_07OACN
------------------------------------MHFQSIFVLCVAA-IQPALAVSL-----------------------LSTISNDKCFVSSYKFTP
DGRKV---------IEASQAAPGDGPIT---FTS--------TRDNFHMTIQID----ANCAPRNPDDIQKE--LPSHRGFD---------------FYT
KAHNLP--------G---LNPRHN----------------------------------------------------------------------------
-----
>PC_07OBWM
------------------------------------MQFQHKFIFFIAI-TQAAT----------------------------VASRRDDCWVSLFQYKA
NGERE---------AIYVDYSPPNSLVI---FVH----------DGWRLNVQLD----QHCRSLFPNDIRKQ--LVEGFGVH---------------SYS
KMNEVA--------G---QKPLARSQ--------------------------------------------------------------------------
-----
>PC_0046TQ
-------------------------------------MYSKIFAILTLAAARLPTAF-A---------------------------EYKHCTIGCAFEI-
DGQWH----------YVTQTGNIGDTIH---I------------NDH--STVIG----RDCKPNQIEWSNAM------------IYSWGKTPPPPPPPET
KQKKK---------QKS---Q-------------------------------------------------------------------------------
-----
>PC_08KZX4
------------------------------------MMYSKIFAILTLAAARLPTAF-A---------------------------EYKHCTIGCAFEI-
DGQWH----------YVTQTGNIGDTIH---I------------NDH--STVIG----RDCKPNQIEWSNAM------------IYSWGKTPPPPPPPET
KQKKK---------QKS---Q-------------------------------------------------------------------------------
-----
>PC_02LHT3
-------------------------------------MYSKTFAILAFAVAYLPTAF-A-----------------------------ADCTIGCKYLE-
NGKWV----------HVSKTANIGDTLY---I------------MGH--STKIG----RGCKPETTSWSDAE------------IYSW------------
----------------------------------------------------------------------------------------------------
-----
>PC_0296LN
-------------------------------------MYSKTFAILAFAAAYFPTVF-A-----------------------------ADCTLGCKYYQ-
DGKWH----------YVSKTANIGDTLY---I------------MGH--STTIG----RGCKPATTTWSDAE------------IYSW------------
----------------------------------------------------------------------------------------------------
-----
>PC_08JOQ9
-------------------------------------MYSKTFAILAFAVAYLPTAF-A-----------------------------ADCTIGCKYLD-
NGKWV----------YVSKTANIGDTLY---I------------MGH--STKIG----RGCKPETTSWSDAE------------IYSW------------
----------------------------------------------------------------------------------------------------
-----
>PC_01NHFO
-------------------------------------MYSKIFAI-AFAAAYLPTAF-A-----------------------------ADCTLGCKYLE-
NNRWV----------SVSKSANIGDTLY---I------------MGH--STKIG----RGCKPETTEWSDAE------------IYSW------------
----------------------------------------------------------------------------------------------------
-----
>PC_0860RF
-------------------------------------MYSKTFAILAFAAAYLPTAF-A-----------------------------ADCTIGCKYLE-
NGNWV----------HVSKAANIGDTLY---I------------MGS--SSSSS----SIS---------------------------------------
----------------------------------------------------------------------------------------------------
-----
>PC_07H9TS
------------------------------------MIYRNTFAFFALAAAYLPTAF-A-----------------------------TTCKIGIKYYQ-
DDKWH----------YIGQEVEIGETVT---V------------LSG--STKIG----PKCEPETKKWHNVE------------IYRWEAKESA------
----------------------------------------------------------------------------------------------------
-----
>PC_05MF12
-------------------------------------------------MAFSPTVQ-ASRNAQ----------------AGQVELRPLICYYGTFVLS-
NGKWV----L---SRRYTDGAFAGTYVT---I------------LGKPEFLYLD----SGCNPHHEPSD-TI--YIKVYNDEIEVINLEEP--EGFPLYY
SDRHEYAESRVILL--------------------------------------------------------------------------------------
-----
>PC_05N3TF
------------------------------------MKIQNLSVIITAAMAFPST------NGHADNVK--------L-AHNNANLSDKTYHYSTYELS-
NGEWV----H---RPEYSKGTKPGGYEG---I------------LGRPYFIHLD----KYCNPSYPDSK-TV--YIRVHNDD--VINRAYR--TGFPIEE
EVEGVEV-KEVKKEVKREVSKQVNRDQGIYIR--REARRSG---------ENGSQLPRRTANEKSH--------SLA---AAS-----------------
LYI--
>PC_07OA00
------------------------------------MKNQNLFAIITAAMAFSPAVQ-ACDDAHAV---------------EDTNNNRRSCYYTIFHRA-
GREWR----Q---IRQTITQITPNCVVN---N------------IRGIPKFWVD----DDCTPNYQKSE-EV--YIRVTAEG--AKNYPEP--PGFPSGC
SLRGRPGSKWKSWGELTPLKQPMRRG--------------------------------------------------------------------------
-----
>PC_07ODIG
------------------------------------MQIQGLFAIIAASAALFPTIY----------AA--------SDPYFSPPSESQKCFYTIYRVE-
SINGEK--VL---VREGVDHSYTGWDAE---I------------KKI--NVHFD----KECNPQYQS---SQ--WVFFKGVRKERHIYPDR---------
----------------------------------------------------------------------------------------------------
-----
>PC_00ZW7C
------------------------------------MQIQGLFAIIAASAALFPTIY----------AA--------SDPYFSPPSESQKCFYTIYRVE-
SINGEK--VL---VREGVDHSYTGWDAE---I------------KKI--NVHFD----KECNPQYQSSDSSR--WVFFKGVRKERHIYPDR--LTGKKR-
----------------------------------------------------------------------------------------------------
-----
>PC_08L1DZ
------------------------------------MHIQNLFAIITASAALFPTVS---------AGE--------GDSYFTPPPATEKCAYTIYRVA-
SKNGLK--AL---VREGDYIAYNNWDQE---I------------HGV--QVHFD----GECNPKYKS---DV--YVFKKGVREEKHIWLSP--PPNKSSG
VH--------------------------------------------------------------------------------------------------
-----
>PC_06RRRS
------------------------------------MHIQNLFAIITASAALFPTVS---------AGE--------GDYYFTPPPATEKCAYTIYRVA-
SKNGLK--AL---VREGDYMAYKNWDQE---I------------HGV--QVHFD----GECNPKYKS---DV--YVFKKGVREEKHIWLSP--PPNKSSG
VH--------------------------------------------------------------------------------------------------
-----
>PC_08611J
------------------------------------MHIQNLFAIITASAALFPTVS---------AGE--------GDYYFTPPPATEKCAYTIYRVA-
NKNGLK--AL---VREGDYMAYKNWDQE---I------------HGV--QVHFD----GECNPKYKS---DV--YVFKKGVREEKHIWLSP--PPNKLSG
VH--------------------------------------------------------------------------------------------------
-----
>PC_00UREE
------------------------------------MHIQNLFAIITASAALFPTVS---------AGE--------GDYYFTPPPATEKCAYTIYRVA-
SKNGLK--AL---VREGDYMAYKNWDQE---I------------HGV--QVHFD----GECNPKYKS---DV--YVFKKGVREEKHIWLSP--PPNKLSG
VH--------------------------------------------------------------------------------------------------
-----
>PC_051OIG
------------------------------------MHIQNLFAIITASAALFPTVS---------AGE--------GDSYFTPPPATEKCTYTIYRVA-
SKNGLK--AL---VREDDDIPYKNWDRE---I------------HGV--QVHFD----GECNPQYKS---DV--TLRTPCSAP----------PLFGTLK
I---------------------------------------------------------------------------------------------------
-----
>PC_07HIXQ
-----------------------------------------MFAIITASAALFPTVS-AGGVETVSPGE--------GNRYFSPPPEAEQCKYTIYRVA-
SKDGYK--AL---VFEKYGVSYINWDVK---L------------EGV--DVQFD----AQCNPKYES---DL--YVFKKGYQQEKHIWLSR--PSRKSTT
LV--------------------------------------------------------------------------------------------------
-----
>PC_07XM4G
------------------------------------MQIRNQFALFTVTVALLPTIY-AD-------------------------DVKKDCYYTVWTSN-
GNSWL---------RSIRDKTWSDHTLG---I------------HGA--SVYFD----EDCYPHYHS---KE--ILVRKGCHEETTIPK-----------
----------------------------------------------------------------------------------------------------
-----
>PC_08JNQ1
------------------------------------MQIRDQFALFTVTVALLPIVY-AG-------------------------DVEQDCYYTVWTSK-
GNSWL---------RSIRDKTRSDHTLG---I------------HGA--SVYFD----EDCYPHYHS---KE--ILVRKGCHEETTIPK-----------
----------------------------------------------------------------------------------------------------
-----
>PC_045HNS
------------------------------------MQLNNLFFAITGAVALLPTAY-AGKES---------------------YKVKKICHYSIQKLH-
GTTWY---------QVGTGQADAGKDTH---I------------EGT--KVFFS----NQCLPQWNNR--RL--YIKLDSEEVVPV--------------
----------------------------------------------------------------------------------------------------
-----
>PC_02IBCX
------------------------------------MQLNNLFFAITGAVALLPTAY-AGKES---------------------YKVKKICHYSIQKLH-
GKTWY---------QVGTGQADAGKDTH---I------------EGT--KVFFS----NQCLPQWNNR--RL--YIKLDSEEVVPV--------------
----------------------------------------------------------------------------------------------------
-----
>PC_07HGNR
------------------------------------MQPSNLLSIITATTALLPTVY-AHRES---------------------YKAKKICLYTYQVLH-
GHTWY---------DYGDDQADANAYKQ---I------------QEW--RVWFS----QDCIPKFSTR--RL--FIKYKDCDFVPVV-------------
----------------------------------------------------------------------------------------------------
-----
>PC_04Y1TU
------------------------------------MLLKSLFSVITAATALLPTAH-AGT-S---------------------HGALKTCHYKILRLN-
HHKWE---------DRGEGSASPGSTQT---I------------EGT--EVKFS----KDCLPSHKNR--GL--YIEMKTPSFQPA--------------
----------------------------------------------------------------------------------------------------
-----
>PC_05N0EU
------------------------------------MQPIGLFTIITATAALLPTVY-AGK-S---------------------YKAQKICHFTILKMY-
KNTWT---------FVRKDSAPADQTTT---I------------EGI--KVFFS----KDCIPQHDYR--GL--YIEYNGFHHDVSQS------------
----------------------------------------------------------------------------------------------------
-----
>PC_08JJK6
------------------------------------MKIQN------------------LSNGHADNVK--------L-AHNNANLSDKTYHYSTYELS-
NGEWV----H---RPEYSKGTKPGGYEG---I------------LGRPYFIHLD----KYCNPSYPDSK-TV--YIRVHNDD--VINRAYR--TGFPIEF
MENQIAKGREAEI---------------------------------------------------------------------------------------
-----
>PC_03DLNW
------------------------------------MKIQNLSVIITAAMAFPSTVQ-ARENGHADNVK--------L-AHNNANLSDKTYHYSTYELS-
NGEWV----H---RPEYSKGTKPGGYEG---I------------LGRPYFIHLD----KYCNPSYPDSK-TV--YIRVHNDD--VINCAYW--TGFPIEF
IENQIAKGREAEI---------------------------------------------------------------------------------------
-----
>PC_0234GL
------------------------------------MKIQNLSVIITAAMAFPSTVQ-ARENGHADNVK--------L-AHNNANLSDKTYHYSTYELS-
NGEWV----H---RPEYSKGTKPGGYEG---I------------LGRPYFIHLD----KYCNPSYPDSK-TK--R------------------------E
EVEGVEVKKEVKKEVKREVSKQVNRDQGIYIR--REARRSG---------ENGSQLPRRTANEKSH--------SLA---AAS-----------------
LYI--
>PC_07HB5K
------------------------------------MKNQNLLAIIAAAMAFSPSVQ-AGKTAHDDNGK--------------AETTKKTCYYSTYELS-
KDKWV----Y---RPEYSGGAWSNDYVS---I------------LRQPKFLHLD----MYCNPSYQNSP-TV--YIRVHNED--VINFEYP--KGFPDRF
MD--------------------------------------------------------------------------------------------------
-----
>PC_04R2LI
------------------------------------MQLF-TLLPIAMLALQVNG------------------------------YEISHCKVRLFYKE-
---NF---------ISQSPWILYGTPLP---LPV--------AP-SRTIEVETN----KWCNPSAPDSLGKD--YKMYGSTA---------------RMT
EEEAAE--------DNKRMGKPRFDLLN-----KGVVVM-------------------------------------------------------------
-----
>PC_07ODZP
------------------------------------MKLF-LFIATAMLALQVSC-----------------------------EPWNNYCQLTLMRGR-
---QI---------QAQSYLVRRSFPLTTVVIRL--------EP-GKSRSFKLN----WNCRLKIPRGVVPE-GHWLYADMK---------------YMT
PSMAAD--------LNNLLDGAPWP--LEWPLDRESLRLES---------QRNSRVFQS-----------------------------------------
-----
>PC_086140
------------------------------------MRLV-LFVTTAMLALQVTAMFGRRRDGRM--------------PPWEWVTWKDFCRLTLKKGD-
---EI---------QSQSKWVAKPGPIG---ILI--------QP-GVYESFKTD----KDCNPKIRRGKLPD-GYTLHGQLK---------------YIT
PDLASM--------YN-----RVLDDTKWWPFDSQEAPQTS---------TTVEKSL-------------------------------------------
-----
>PC_0723OK
-----MG--KCVKLLAEFLDALGKGSQNKQKPAGGKLLLV-LFVTTAMLALQVTAIFGRRRDGKM--------------PPWEWVTWKDFCRLTLKKGD-
---EI---------QSQSKWVAKPGPIG---ILI--------QP-GVYESFKTD----KDCNPKVRRGKLPG-GYTLHGELK---------------YIT
PDLASM--------YN-----RVLDDTKWWPFDSQEAPQTS---------TTV-----------------------------------------------
-----
>PC_08JJ6X
------------------------------------MRLV-LFVTTAMLALQVTAMFGRRRDGRM--------------PPWEWVTWKDFCRLTLKKGD-
---EI---------QSQSKWVAKPGPIG---ILV--------QP-GVYESFKTD----KDCNPKVRRGKLPD-GYTLHGELK---------------YIT
PDLASM--------YN-----RVLDDTKWWPFDSQEAPQTS---------TTVEKSL-------------------------------------------
-----
>PC_08L077
------------------------------------MRLV-LFVTTAMLALQVTAMFGRRRDGRM--------------PPWEWVTWKDFCRLTLKKGE-
---EI---------QSQSKWVAKPGPIG---ILI--------QP-GVYESFKTD----KDCNPKVRRGKLPG-GYTLHGELK---------------YIT
PDLASM--------YN-----RVLDDTKWWPFDSQEAPQTS---------TTV-----------------------------------------------
-----
>PC_08JMY0
------------------------------------MQLS-TLLPTAMLVLQASA-----------------------------VNWAWYCKLYLMDGG-
---AI---------QSESFWTKLGSPVE---LLT--------SP-GVSQPIKTD----GDCNPIIKRGSPLK-KYMITGDKQ---------------KMH
DDQVPF--------LNSNRAQRPFHQ--------------------------------------------------------------------------
-----
>PC_07XLTQ
------------------------------------MQLS-TLLPSAMLVLQASA-----------------------------LNWAWYCKLYLMEGQ-
---VI---------QSESLWTKLGSPVE---LLT--------MP-GISQPIKTD----NNCNPIIKRGSLQK-EYMITGSKQ---------------KFH
DEQVSL--------MNSMRAQRPFDQYGYW----------------------------------------------------------------------
-----
>PC_03ALNS
------------------------------------MRFNTDLFIVALLALPQFAT------------------------------ATAVCKYKIKK-G-
---DK---------EVTAGRIWPGSAGD---IQV----------DGEWGAVSAS----TKCRFTLTRPGGAE-NYTVVPDGL---------------EES
EEEQD---------T---PGPPIRRA--------------------------------------------------------------------------
-----
>PC_00R6S0
------------------------------------MHFNTDFFTIALVALLQFGT------------------------------ATAVCDFIIKQ-N-
---GT---------QITSGNIWAGATAN---FLV----------SGKWAVVSAT----SECKLSLSGLPNNE-SYTILPTQD---------------EET
EGEDIE--------Q---ADTPEAS---------------------------------------------------------------------------
-----
>PC_00U881
------------------------------------MHFNTDFFAIALVALLQFGT------------------------------ATAVCDFIIKQ-N-
---GT---------QITSGNIWAGATAN---FLV----------SGKWAVVSAT----SECKLSLSGLPNNE-SYTILPTQD---------------EET
EGEDIE--------Q---ADTPEAS---------------------------------------------------------------------------
-----
>PC_07HBQB
------------------------------------MRFNTDFFTIALITLLQFGT------------------------------ATAVCDFVIQK-D-
---GK---------QITSGNIWAGATAN---FPV----------SGKWGVVSAT----SECKLSLSGLPDNA-SYKISPTQD---------------DDQ
GDNDTD--------T---KAQ-------------------------------------------------------------------------------
-----
>PC_06VJX5
-----------------------------------------------------------------------------------------MCDFVIKK-S-
---GK---------KITSGSVWPGATEN---FMV----------DGQWPVVSAT----QQCRITMSGLSDID-QYTITLCDK---------------KED
ETVSSD--------G---RNTTVISSHGEWC---------------------------------------------------------------------
-----
>PC_07O88I
------------------------------------MRFNAEIFTMALLVLPSCTAAKKEKDA-------------------DTDPDTKMCDFVIKK-S-
---GK---------KITSGSVWPGATEN---FMV----------DGQWPVVSAT----QQCRITMSGLSDID-QYTITLCDK---------------KED
ETVSSD--------G---RNTTVISSHGEWC---------------------------------------------------------------------
-----
>PC_08L1R9
------------------------------------MRLNDTFFTLAFIAAHFGSA------------------------------AAKGCPYSVRRYD-
---K----------EVKWDIVEAGKSHI---RVI----------DGYPATISAD----QDCKLKIKGLARLK--YTIAPGDS---------------STI
KPKRGCTAPRVT----------------------------------------------------------------------------------------
-----
>PC_08JNDP
------------------------------------MRLDDTFFTLAFIAAHFGSA------------------------------AAKGCPYSVSRYD-
---Q----------EVKWDIVEAGKSHI---RVI----------DGYPATISAD----EDCKLKIKGLARLK--YTIAPGDS---------------STI
KPKRGCTAPRVT----------------------------------------------------------------------------------------
-----
>PC_07XL3I
------------------------------------MRLDDTFFTLAFIAAHFGSA------------------------------AAKGCPYSVRRYD-
---K----------EVKWDIVEAGKSHI---RVI----------DGYPATISAD----QDCKLKIKGLARLK--YTIAPGDS---------------STI
KPKRGCTAPRVT----------------------------------------------------------------------------------------
-----
>PC_05ZCP5
------------------------------------MRLDDTFFTLAFIAAHFGSA------------------------------AAKGCPYSVRRYD-
---K----------EVKWDIVEAGKSHI---RVI----------DGYPATISAD----QDCKLKIKGLARLK--YTIAPGDS---------------RPD
RCKGNSIGTS------------------------------------------------------------------------------------------
-----
>PC_02OTTV
------------------------------------MRLDDTFFTLAFIAAHFGSA------------------------------AAKGCPYSVRRYD-
---K----------EVKWDIVEAGKSHI---RVI----------DGYPATISAD----QDCKLKIKGLARLK--YTIAPGDS---------------RPD
RCKG------------------------------------------------------------------------------------------------
-----
>PC_04Y1YJ
------------------------------------MRSDATFFTLALIMAYFGTT------------------------------AAKGCPYSIKRYG-
---E----------EVKWDIIEAGTSHI---RVV----------NGIGATIIAK----KNCKLSLKGLPRFE--YTISRGDS---------------INR
QS--------------------------------------------------------------------------------------------------
-----
>PC_05LWNZ
------------------------------------MRLDDTFFTLAFIAAHFGSA------------------------------AAKGCPYSVRRYD-
---K----------EVKWDIVEAGKSHI---RVI----------DGYPATISAD----QDCKLKIKGLARLN---NSIGTS-------------------
----------------------------------------------------------------------------------------------------
-----
>PC_03AKOW
------------------------------------MRSESTLFAFALIATHLDVT------------------------------AAKGCPYSIRQREG
---WK---------EVKWGVIEAGDHIT---IPI----------RGYAVKISAD----KNCDLSQKGLPRHE--YTIVRGDT---------------SPP
PPQS----------C---TITRRGTAYGRGCRMLEG----------------------------------------------------------------
-----
>PC_07HHAK
------------------------------------MRLDATSFTFAFIAAQLGGA------------------------------AAKGCPYYVTRGGQ
---EI---------RWTWSVIEAGTSVT---LAI----------DGYPVTISAS----KDCVLKQSGLPRWA--YKVVRGES---------------QPL
PVKS----------G---STAQGKK---------------------------------------------------------------------------
-----
>PC_0075ZZ
------------------------------------MRSSTTFITIAFIAMQALGI------------------------------A--ATQVTILKKG-
----E---------RITWVEVPKGESRE---FNI----------RGKYFTVSVS----DDGTPSISGSKYTV--E-------------------------
----------------------------------------------------------------------------------------------------
-----
>PC_08JP7C
------------------------------------MRSSTTFITIAFIAMQALGI------------------------------A--ATQVTILKKG-
----E---------RITWVEVPKGESRE---FNI----------RGKFVTVSVS----DDGTPSISGSKYTV--E-------------------------
----------------------------------------------------------------------------------------------------
-----
>PC_01Q2RM
------------------------------------MHSKSALVTILLVAMQAIGI------------------------------A--ATEVTILKKG-
----E---------RIAWVTVEPGSSKS---VNI----------RGKYFTVSVS----DSGEKSISGSKYSV--E-------------------------
----------------------------------------------------------------------------------------------------
-----
>PC_056UU8
------------------------------------MRSSTTFITIAFIAMQALGI------------------------------A--ATQVTILKKG-
----E---------RITWVEVPKGESRV---FNI----------RGKSVTVSVS----DDGTPSISGSKYTV--E-------------------------
----------------------------------------------------------------------------------------------------
-----
>PC_02ZOJ8
------------------------------------MHSKSALVTILLVAMQAIGI------------------------------A--ATEVTILKKG-
----E---------RIAWVNVEPGSSKS---VNI----------RGKYFTVSVS----DSGEKSISGSKYTV--E-------------------------
----------------------------------------------------------------------------------------------------
-----
>PC_02JMIV
----------------------------------------------MSHHHHHHSM------------------------------A--MTQVTILKKG-
----E---------RITWVEVPKGESRE---FNI----------RGKYFTVSVS----DDGTPSISGSKYTV--E-------------------------
----------------------------------------------------------------------------------------------------
-----
>PC_07I0D5
----------------------------------------------XSHHHHHHSX------------------------------A--XTQVTILKKG-
----E---------RITWVEVPKGESRE---FNI----------RGKYFTVSVS----DDGTPSISGSKYTV--E-------------------------
----------------------------------------------------------------------------------------------------
-----
>PC_07XJEY
-----------------------------------------------FIAMQALGI------------------------------A--ATQVTILKKG-
----E---------RIAWVNVPKGESRE---FNI----------RGKYVTVSVS----DDGTPSISGSKYTV--E-------------------------
----------------------------------------------------------------------------------------------------
-----
>PC_07OCEM
------------------------------------MHCQTVFFTIALIATQTIGV------------------------------AAKNCEITILQGE-
----S---------RIGFVNVPSSGKVR---ENI----------RNWWYTISCD----EDCNPKISGFTYTV--EKAC----------------------
----------------------------------------------------------------------------------------------------
-----
>PC_05OMCN
------------------------------------MHFSTILVPVALAALQ-VSAA-----------------------------APEFCAYFTGSNK-
----S---------RRQVGVVRIGEIDT---IIA----------DGTELVVHAQ---DSRCQVILANGKPGPEWLSADPV--------------------
----------------------------------------------------------------------------------------------------
-----
>PC_00J5SC
------------------------------------MHFSTIFIPLTLAA-LKVSAG-----------------------------PAKYCVYYAGCLP-
---AT---------RILLGHVEIGTTAT---FIA----------GGYEYEVQAK---DQRCEVILTNGRPAPAWLVAEPQ--------------------
----------------------------------------------------------------------------------------------------
-----
>PC_07XH3G
------------------------------------MRLLAAFVTLSLSAMQ-VSAA-----------------------------RPNFCEYYIKTPE-
----G---------WQLLGWVKIGGQDE---LTW----------KGDSIGVKAE---DTNCKVVLVNGQRAPVWLTAVPSTH------------------
----------------------------------------------------------------------------------------------------
-----
>PC_08L086
--------------------------------MFFKMRFLAAFVTLSLSAVQ-VSAA-----------------------------RPNYCEYYIKTLE-
----G---------WELVGWVKIGGQDE---LTW----------KGDSIGVKAE---DTNCKVVLVNGQRAPVWLTAVPSTH------------------
----------------------------------------------------------------------------------------------------
-----
>PC_06IJ4R
------------------------------------MHFSTIFIPFAL-AALKVSAA-----------------------------PARSCVYYDGHLP-
---AT---------RVLLMYVRIGNTAT---ITA----------RGHEFEVEAK---DQNCKVILTNGKQAPDWLAAEPY--------------------
----------------------------------------------------------------------------------------------------
-----
>PC_034TV0
-------------------------APQDNTSMGSSHHHHHHSSGRENLYFQGHMAA-----------------------------PARFCVYYDGHLP-
---AT---------RVLLMYVRIGTTAT---ITA----------RGHEFEVEAK---DQNCKVILTNGKQAPDWLAAEPY--------------------
----------------------------------------------------------------------------------------------------
-----
>PC_04G7BS
-------------------------APQDNTSMGSSHHHHHHSSGRENLYFQGHMAA-----------------------------PARSCVYYDGHLP-
---AT---------RVLLMYVRIGNTAT---ITA----------RGHEFEVEAK---DQNCKVILTNGKQAPDWLAAEPY--------------------
----------------------------------------------------------------------------------------------------
-----
