# Supplementary material for: Remote homology clustering identifies lowly conserved families of effector proteins in plant-pathogenic fungi
Source: Microb Genom. 2021 Sep 1;7(9):000637. doi: 10.1099/mgen.0.000637 (PMC8715435; doi:10.1099/mgen.0.000637)
Supplement: Supplementary material 20 [file mgen-7-0637-s0020.zip]

Archive with 3 entries (3 files):
- supplementary_data_06/bec2_goec2_bec4_cdip2.fasta
- supplementary_data_06/ecp2_nip1_shr8.fasta
- supplementary_data_06/six4_six6_six1_avrlm2_six13.fasta
