# Supplementary material for: Remote homology clustering identifies lowly conserved families of effector proteins in plant-pathogenic fungi
Source: Microb Genom. 2021 Sep 1;7(9):000637. doi: 10.1099/mgen.0.000637 (PMC8715435; doi:10.1099/mgen.0.000637)
Supplement: Supplementary material 20 [file mgen-7-0637-s0020.zip › supplementary_data_06/bec2_goec2_bec4_cdip2.fasta]

>BghBEC2 279 bp
MQLIRLLVL-AFAAFVAASPYSTLSHTEGGKGGKGGKGDDDGDDDGPQTCND----ALQT
LPKCALQCVVQ---PPIDAGCKSAADFACTCEHDTNKAITKQETPCVLDHCSLQDSIGAL
KAGRLICDLC--NVPANDTDSYNG--------------------------------PRST
LALVRSSPA---------------------------------------------------
---------------------------------------
>GoEC2 279 bp
MQFTKLIVL-AFVACVTATPSGLNFYV---------RRTDGGDDEAPLTCTE----ALQE
IPKCALSCITQ---PPIDAGCKS-ADFACSCEKKTQKQITKAETPCVLKACGLKEALAAS
RAGKDVCGAC--NTSPNEPSDGHGDD--------GDDDSYEKSVDAEK---TP-EIPNS-
---MQNSDV---------------------------------------------------
---------------------------------------
>BghBEC4 279 bp
MKTMQTAVWGALAALVVA---------------------------VTAQTGD-------N
LPECGKRCIDNMHKKATELGCAD-GDAVCLCK---NANFAYGIRDCSTDVCGAEAAVPVI
AYAVTYCNSAGAGGSGSGSPSGSGSNSMPGMSHTGSSDSIPATASATMSLGT--GLPSA-
---VTTSAIVTTITSGSEVITSTIGSTTVYHSSHATSMSSLVSSLSSAIESSMSMSSMTG
TASHTSSSTTPSSTSSDNAARQTTYAGLAAAAGLAALFL
>MoCDIP2 279 bp
MKFNSGLL--AGAAVLVA---------------------------GVATAQDCISVALSA
IPSCAQPCFLN---GAPTIGCSG-TDFKCQCQQ--QAKMFAAVESCVQKSCPESEFQKTI
DGSDKVCTCA-SGGPASNNAGGAGNTVNPSSFIPGPTSTASPTTTVAAPTGTPSGRPSA-
---VPTAAANMAAVECSIVVGAVGGALWV-------------------------------
-----------------------------------ALGL
