# Supplementary material for: Remote homology clustering identifies lowly conserved families of effector proteins in plant-pathogenic fungi
Source: Microb Genom. 2021 Sep 1;7(9):000637. doi: 10.1099/mgen.0.000637 (PMC8715435; doi:10.1099/mgen.0.000637)
Supplement: Supplementary material 20 [file mgen-7-0637-s0020.zip › supplementary_data_06/ecp2_nip1_shr8.fasta]

>CfEcp2 281 bp
ML-----FNAAAAAV-FAPLL---------------------------------------
---------------------------VMGNVLPRNAGN----------SPGS-------
----------NRCDASTF--NNGQDFDIPQAPVNDCRQMVENINRDSQFSVSHSWARPFG
GYGDCAF----NVRVIAGWRNGLVGGADAVDLLTDSVKNFGEANKVSS---------KGT
YNQIVSAEGEVTC--DSVDRGGQVRVQWIVASSSYNPSNDD
>ZtNIP1 281 bp
ML-----FTQSLTLVALLTTS---------------------------------------
---------------------------ALASPLAQNGGG----------TAGTTG-----
--------LRNNCDGSTFVPVTGSAGNAPSK--WDCQLLRDGYIAKQNKSWLISGPRIIG
TVRTCQF----SATVDVSGTSGWIGRDDIMDLMKDSLNLWKDGETTQV---------QGQ
MQ--VGESGDVNCVAGKNGEGQKVRIAWTLGHS--------
>PgShr8 281 bp
MLAHGFVFVSVISLLVRSSLAIDCYPGTVVDSKECHRALSQIVYEKGDVLGTDSKHFGYI
YGNCSIIVVNPKGASPSKRQIESGFNQILGKCKPESGGGNLPANEAVFLNIGNRGTGPYA
PYESDFPFLKEACGLNTNAPDTKKEDCLKAY--NSIPLSAEGQFLSDNHTETI---KILK
TYQTCTVHIYASDGSNIVATNG-----NVRPVFKKMLNQC-NGKSGVVSMKKGVQGHNGR
LF--LKTRSSVPC--GIDGENKQV---------------CH
