# Supplementary material for: Remote homology clustering identifies lowly conserved families of effector proteins in plant-pathogenic fungi
Source: Microb Genom. 2021 Sep 1;7(9):000637. doi: 10.1099/mgen.0.000637 (PMC8715435; doi:10.1099/mgen.0.000637)
Supplement: Supplementary material 20 [file mgen-7-0637-s0020.zip › supplementary_data_06/six4_six6_six1_avrlm2_six13.fasta]

>FolSix4 403 bp
MNLKALV-------------------------VIASVAVT--------------------
-----------------------------SALPKGEEGDIIGTFNFSSS--DSQPLKIH-
----WVDTPDSSGSNLVKRSAHTE------------------------SVCVH-AGTATG
ADLHW---LNAICTG--K-STYTVNC---APAGNKNAGSTHTGTCPAG--QDCFQLEQVG
NFWGDREP--DATCSPSNTVFDAVDDKEATHVNGKVVTRAGK-PGIGR----KLIRLKAQ
V------------YRRDGHYG---QTSRMGF-----------------FRNGKEVYHIDN
VASMEPTWNFDPSSDQSFS-----FFFTPGPNAFRIQGTLNLA
>FolSix6 403 bp
MKLALIASILAA------------------GCVAGPLAQT--------------------
------------------------------------------ESESADV--AEHTINYID
IAPEEFEPPKANLSSLVSRDTLPV------------------------STC--------P
AGQKY---DRSVCYKADKIRSFCVAN------PRSNREKITDTPCQPR--EICVQ-----
RNLSNGKS--FAKCIP---IVDLVEWKTSANGNKEGCTTTSVNPAGYH----HLGTIVYD
INKNPIEVDKISYFGEPGNVNEG----------------------------------IGG
STSYFSSDNFQFSKSRYMKSRDMRTFMT---------------
>FolSix1 403 bp
--MAPYSMVLLGALSILGFGAYAQEAAVREPQIFFNLTYTEYLDKVAASHGSPPDKSDLP
WNDTMGSFPGNETDDGVQTETGSSLSRRGHIVNLRKREPFGEESRNDRV--TQDMLQAL-
----H-------------------------------------------DLCV----ERFG
TGYRA---VSGLCYTDRR-ATRKIEC---NKPSVRERDRSVTRACPKG--QECTTFNAY-
NFRNRHHQVTFPVCGPRIEVKDRHDIGIHTEWQGTWYPESPKSPGTYD----YFAQMAGT
LN---------GYFGYDGVYSDGYKTSSHGYGHSWS---------CINCPRGK----VTI
TNTYRATWAFGYTSPH---------------------------
>LmAvrLm2 403 bp
MRLANFLFYLA-------------------PMIVSSLAF---------------------
-----------------------------DFVPLSGELDFSQEMVFINL--TQQQFSEL-
----HLQHQQWHQKNILKRYTLTEL----------------------DEIC-----QQYN
ANFRF---NSGFCSGKDR-RWDCYDL---NFPTTQSERRVQRRRVCRGEHQTCETIDVI-
NAFGAHAR--FPQCVHRFELPINDPIPYKDSYQGQYTVEKALDDSWED----ILANTGGS
H--------------VDFSYQSGTQ-HYQGYGLTFA---------CIHCIGGSILRMIHA
NDPARATVTIKFH------------------------------
>FolSix13 403 bp
--MTRFHLILL-------------------PLLFSWFSYC--------------------
----LGEL---------------------EVSDLSDQPPSVENTYRDQAFNEEELLKVVD
EL--SVERTEHTERALVSEAAVQKRQDDEHPNGPCPRGGRLYVDSDEDSSCNAKWGTQTH
NDVKTFGSTGSVCAGTFR-RITCACCYTMHPITDNNVPRMDGIYCPKW--EVCKQEPERW
SKWGNRVS--HTSCVQAKKLTEI--LIATKKVVKEYCTPKRWLPSAGKGKNAKFHTWAYN
YSTGQLTTLKWMYLKLDGQYVKSAP-GISEWGLTYSVNEHNAIELCGYPSDDMQRNSIDA
ELQWEATVQ----------------------------------
